# Supplementary material for: Image perception of ice and snow tourism in China and the impact of the Winter Olympics
Source: PLoS One. 2023 Jun 23;18(6):e0287530. doi: 10.1371/journal.pone.0287530 (PMC10289359; doi:10.1371/journal.pone.0287530)
Supplement: S1 File — (ZIP) [file pone.0287530.s002.zip]

Archive with 18 entries (13 files):
- S1 Dataset./
- S1 Dataset./Data after the 2022/
- S1 Dataset./Data after the 2022/Xiling.txt
- S1 Dataset./Data after the 2022/Yabuli.txt
- S1 Dataset./Data before the 2022/
- S1 Dataset./Data before the 2022/Xiling/
- S1 Dataset./Data before the 2022/Xiling/Xiling Dafei Water Scenic Area.txt
- S1 Dataset./Data before the 2022/Xiling/Xiling National Forest.txt
- S1 Dataset./Data before the 2022/Xiling/Xiling Snow Mountain Ski Resort.txt
- S1 Dataset./Data before the 2022/Xiling/Xiling Snow Mountain.txt
- S1 Dataset./Data before the 2022/Yabuli/
- S1 Dataset./Data before the 2022/Yabuli/New Yabuli Ski Resort.txt
- S1 Dataset./Data before the 2022/Yabuli/Yabuli National Forest Park.txt
- S1 Dataset./Data before the 2022/Yabuli/Yabuli New Sports Commission Ski Resort.txt
- S1 Dataset./Data before the 2022/Yabuli/Yabuli Qingyun Ski Resort.txt
- S1 Dataset./Data before the 2022/Yabuli/Yabuli Ski Resort.txt
- S1 Dataset./Data before the 2022/Yabuli/Yabuli Sunshine Resort.txt
- S1 Dataset./Data before the 2022/Yabuli/Yabuli Yawangs Ski Resort.txt
