# Supplementary material for: Image perception of ice and snow tourism in China and the impact of the Winter Olympics
Source: PLoS One. 2023 Jun 23;18(6):e0287530. doi: 10.1371/journal.pone.0287530 (PMC10289359; doi:10.1371/journal.pone.0287530)
Supplement: S1 File — (ZIP) [file pone.0287530.s002.zip › S1 Dataset./Data after the 2022/Xiling.txt]

1.¸úÍÅºÜ·½±ã£¬µ¼ÓÎºÜÓÐÈ¤£¬µÚÒ»´ÎÀ´¾ÍÓöµ½ÁËÔÆº££¬Ì«¿ªÐÄÀ²£¡
2.Í¦²»´íµÄ£¬ÐÔ¼Û±È»¹ÊÇ¿ÉÒÔ£¬¾ÍÊÇÀ´µÄÊ±ºòÌìÆø²»ÊÇºÜºÃ£¬´í·å³öÓÎµÄ»°²»ÓÃÅÅ¶Ó£¬É½ÉÏµÄÑ©»¹Í¦ºñµÄ£¬µ¼ÓÎÒ²ºÜÌùÐÄµÄÒ»ÈË·¢ÁË¸öÅ¯ÊÖ±¦¡£·Ç½Ú¼ÙÈÕµÄ»°°²ÈÊ¹ÅÕò¾Í±È½ÏÀäÇåÁË£¬ºÜ¶àµê¶¼Ã»¿ª£¬µ«ÊÇÔÚ°²ÈÊ¹ÅÕò¿´µ½ºÃÏñÃ¿¸öÖÜÄ©¶¼ÓÐ»î¶¯£¬Ó¦¸Ã»¹Í¦ºÃÍæµÄ
3.ÐÐ³Ì°²ÅÅºÏÀí£¬È«³ÌÃ»¹ºÎï£¬µ¼ÓÎ·þÎñÖÜµ½
4.²»²ÙÐÄ£¬Ê±¼ä°²ÅÅºÏÀí¡£
5.1.²»¹ºÎï 2.×¼µã×¼Ê± 3.Ë¾»úºÍµ¼ÓÎ¶¼ºÜÌùÐÄ£¬¹¥ÂÔÓÐÓÃ²»Ä«¼££¡ËÍÁËÅ¯±¦±¦£¬µãÔÞ£¡
6.ÍæµÄ»¹¿ÉÒÔ£¬µ«ÊÇË¾»úÌ¬¶È¶ñÁÓ¡£
1.	ÕæµÄºÜÖµµÃÈ¥ÍæÑ½£¬ËÄ´¨±¾µØÈËºÍ¸ô±ÚÖØÇìµÄÅóÓÑ¶¼¾õµÃ·Ç³£nice£¡×øÉÏË÷µÀ£¬·ç¾°¾øÃÀ£¬ÑÛÇ°µÄÊÀ½çÒø×°ËØ¹ü£¬ÓÌÈçÖÃÉíÓÚÍ¯»°ÊÀ½ç¡£µÚÒ»¶ÎË÷µÀµ½Ô§Ñì³Ø£¬ÈË±È½Ï¶à£¬ÍæµÄµØ·½Ò²ºÜ¶à£¬Ñ©ÖÐµÄÓÎ¿ÍÖÐÐÄ¼òÖ±ÃÀ´ôÁË¡£»¹¿ÉÒÔÅÄºÃ¶àºÃ¿´µÄÕÕÆ¬£¡
2.	µÚÒ»ÌìÔÚÉ½ÏÂ¾ÆµêÐÝÏ¢ÅÝ¸öÎÂÈª£¬µÚ¶þÌì7µã°ë¾Í³ö·¢ÁË£¬¶þÊ®¼¸¹«Àï9µã²Åµ½¾°ÇøÃÅ¿Ú£¬Â·ÉÏ²»ÔõÃ´¶Â³µ¾ÍÊÇÉ½Â·Æéá«´ó¼Ò¶¼¿ªµÄ±È½ÏÂý£¬µ½ÁË¾°ÇøÃÅ¿ÚÏÈÉ¨ÂëÅÅºÅ£¬¸ù¾Ý´óÆÁÄ»ÏÔÊ¾µÄºÅÂëÅÅ¶Ó½øÈë¾°Çø¡£´ø×ÅÐ¡ÅóÓÑ¾ÍÂòµÄ280µÄÃÅÆ±£¬
3.	³ýÁË¼Û¸ñ¹ó£¬ÆäËûÃ»É¶Ã«²¡£¬²»¹ýºÜÖµµÃ¡£ ½»Í¨£¬²èµê×Ó¿ÍÔËÕ¾¡ª¡ªÎ÷ÁëÑ©É½£¬Ö±´ï³µ£¬38ÔªÒ»ÌË£¬³µ³ÌÁ½Ð¡Ê±°ë¡£ µÚÒ»ÌìÏÈµ½£¬×¡ÁËÉ½ÏÂµÄÄ³Ò»¸ö¾Æµê£¬Ç¿ÁÒ½¨Òé²»Òª¼Ó¿Õµ÷£¬¼ÓÁËÒ²Ã»ÓÃ£¬»¹ÒªÊÕ¶þÊ®¿éÇ®£¬ÓÐµçÈÈÌº
4.	Õâ¸öÊ±¼äÈ¥£¬Ñ©ÒÑ¾­½á³É±ùÁË£¬Ó²°î°îµÄ¡£ÔÚÉ½ÏÂÂòÁË¸öÐ¡Ñ¼×ÓÄ£¾ßºÍÊÖÄÃ×ÅµÄ»¬°åÒ»¹²20£¬É½ÉÏ»¬ÁËÒ»ÏÂ£¬ÄÇ¸öÑ¼×ÓÄ£¾ßÒòÎªÑ©Ì«Ó²£¬×¥²»³öÑ¼×ÓÐÎ×´£¬ÏÂÉ½ºó±¾À´ËµËÍÈËµÄ£¬Ã»ÈËÒª£¬¾Í10¿éÂô¸øÐ¡··ÁË¡£ÔÙÂòÁË¸öÊÖÌ×20¡£Ã»È¥»¬Ñ©£¬Ö÷ÒªÊÇ... ÔÄ¶ÁÈ«ÎÄ
5.	µÚÒ»È¥µÄÈËºÜ¶à£¬ÒòÎªÉÏÉ½µÄ±È½ÏÔç£¬ËùÒÔÃ»ÔõÃ´ÅÅ¶Ó£¿ÎÒÃÇÒ»ÆðÓÐ¾Å¸öÈË£¬Ö±µ½×ßµÄÊ±ºò¶¼ÓÐÈËÂ½Â½ÐøÐøÉÏÉ½£¬ÈËÍ¦¶àµÄ£¬»ù±¾¶¼ÊÇ´øº¢×ÓÈ¥µÄ£¬É½ÉÏµÄÑ©ºÜÉÙ£¬¶øÇÒ¶¼»¯ÁËºÜÓ²£¬Í¬ÐÐµÄ»ï°é¶ùË¤ÁËÎåÁùõÓ£¬È«³ÌÌåÑé¾ÍÊÇË¤¹ýÀ´µÄ£¬Ð¡º¢»ù±¾Íæ²»ÁË... ÔÄ¶ÁÈ«ÎÄ
6.	¾°É«ÕæµÄºÜÃÀ¡«Ò»¶¨Òª×öºÃ¹¥ÂÔÓ´£¬Òª´øÄ«¾µ£¬ÒòÎª°×Ã£Ã£Ò»Æ¬ºÜ·´¹â´ÌÑÛ¡£ÓÐÌõ¼þ×¼±¸×¨Òµ·À´òÊªµÄÒÂÎïÑ½£¡£¡£¡£¡»òÕß±¸Ò»Ì×ÒÂ·þ£¬ÓÈÆäÊÇÐ¡ÅóÓÑ£¡£¡£¡ÍæÑ©»á°ÑÒÂ·þ´òÊª¡£ÊÖÌ×Î§½íÃ±×Ó£¬±Ø±¸°¡£¡£¡£¡Ã»ÊÖÌ×ÍæÑ©ÊÜ²»ÁËµÄ£¡£¡£¡ÆäÊµÍæË£µÄÊ±ºò
7.	ÎÒÃÇÊÇ1ÔÂ1ºÅÏÂÎç3µã´Ó³É¶¼³ö·¢£¬ÍíÉÏ7µã¹ý¹ý×óÓÒµ½µÄ£¬ÓÉÓÚÊÇÁÙÊ±¾ö¶¨³öÈ¥ÍæµÄ£¬ËùÒÔºÜ¶à·¿¼ä¶¼¶©ÂúÁË£¬ÎÒÃÇ¾ÍËæ±ãÑ¡ÁËÒ»¸öÃñËÞ£¬½ÐÑ©ËÉ¾Æµê£¬ÎÒºÍÄÐÅóÓÑ¶©µÄÒ»¸ö±ê¼ä£¬¼Û¸ñ²î²»¶à200×óÓÒ£¬»¹ÄÜ½ÓÊÜ¡£ÍíÉÏÎÒÃÇÎÊµ±µØÈË£¬Èç¹ûµÚ¶þ
	8."¡¾ÏîÄ¿¡¿¹¤×÷ÈÕ»¬Ñ©ºÃ»®Ëã£¬120 Ã»ÓÐÊ±¼äÏÞÖÆ£¬»¬µ½ÍÂÑª£¬Æ¨¹É¶¼Ë¤ÌÛÁË£¬ÈÈÆøÇò100 ¾ÍÒ»·ÖÖÓ¶¼´ý²»×¡£¬²»»®Ëã£¬ÓÐÐÒ¼ûµ½Ð¡Ñ©£¬ºÜ¿ªÐÄ
   ¡¾½»Í¨¡¿ÔçÉÏ°Ëµã´Ó³É¶¼¿íÕ­Ïï×Óµ½Ñ©É½Ò²¾ÍÁ½¸öÐ¡Ê±²î²»¶à£¬ºÜÊÇ·½±ã£¬µ«È¥»¨Ë®ÍåÅÝÎÂ... ÔÄ¶ÁÈ«ÎÄ"
8.	ËÄ´¨ÈË´ó¶àÃ»¼û¹ýÑ©£¬Ô¤Ä±ÒÑ¾Ã£¬¸ÕºÃÔªµ©£¬¹«Ë¾·Å¼Ù£¬º¢×ÓÒ²·Å¼Ù£¬´øÉÏ¸¸Ä¸£¬Ò»ÆðÈ¥Î÷ÁëÑ©É½µÄ±ùÑ©´óÊÀ½ç£¡ÒòÎª½Ú¼ÙÈÕÈË¶à£¬ÌáÔç¾ÍÔÚÃÀÍÅÉÏÂòºÃÁËÆ±£¬Ö»ÂòÁË°ëÉ½£¬µ½ÁË²Å¾ö¶¨Òª²»ÒªÉÏÉ½¶¥£¬ÅÂÈË¶à£¬ÅÅ¶ÓÌ«¼·£¬ÂÃÓÎ¸ÐÊÜ²»ºÃ£¬¾ÍÔÚÉ½ÏÂ²»Ô¶
9.	ÔÚÉ½ÏÂ¿´µ½µÄ¶¼ÊÇÎí ¸ù±¾Ã»Ïë¾ÓÈ»É½ÕâÃ´¸ß Ë÷µÀ×öµÄºÜ¹ýñ« Ò»¾ä»°¾ÍÊÇ£ºÔÚÔÆÀï ¿ÉÏ§ÉÏÈ¥µÄÊ±ºòÒÑ¾­Ã»ÓÐÑ©ÁË£¬²»ÄÜ»¬Ñ©£¬ËãÊÇ¸öÒÅº¶£¬Ö»ÓÐµÈÏÂ´Î²¹ÁË£¬ É½¶¥»¹ÓÐÒ»µãÑ©£¬¾ÍÊÇÀÈµÀÉÏ¸²±ùÌ«ºñÌ«»¬ËùÒÔÃ»ÓÐÈ¥ÒõÑô½ç£¬½¨Òé¾ÍÊÇ´øºÃ·À»¬Ð¬
10.	²»»áÔÙÈ¥ÁË£¬ÍøÉÏ¶©µÄÆ±£¬Ô¤Ô¼µÄ12µã½øÈë¾°Çø¡£µ½ÁËÒÔºó»¹ÒªÅÅÒ»´Î¶Ó¡£ Ç°ÃæÈ«¶Â×ÅÊÇÈË£¬²å¶ÓµÄ³³¼ÜµÄ¶àµÃºÜ¡£Ã»ÓÐÈËÎ¬³ÖÖÈÐò¡£ÔçÉÏ¾Åµã´Ó³É¶¼³ö·¢11µãµ½¾°ÇøÅÅ¶Ó£¬ÅÅÍêÈë¿ÚÅÅÀÂ³µ£¬ÅÅÍêÀÂ³µÅÅ¹«½»¡£4µã²Åµ½Ô§Ñì³Ø£¬ËµÈ¥»¬Ñ©£¬»¬Ñ©
11.	È¥¹ý¼¸´Î£¬Õâ´ÎÊÇ´øÐ¡º¢È¥¡£ÎÒÃÇÃ»ÓÐÉÏÉ½¶¥£¬Ö»µ½°ëÉ½¡£ÔçÉÏ6µã°ë¾Í½øÈ¥ÁË£¬Ã»ÓÐÅÅ¶Ó¡£°ëÉ½Ñ©ºÜºñ£¬ÎÒÃÇ×Ô±¸ÓêÒÂ£¬·ÀË®Ð¬Ì×£¬ÍæÑ©¹¤¾ß£¬»¹´øÓÐ·½±ãÃæºÍ·½±ãÃ×·¹£¬ÉÏÃæ¼¸´¦¶¼ÓÐ¿ªË®¡£»¬Ñ©½¨Òé2¸öÐ¡Ê±»®Ëã£¬²»Òª³¬Ê±£¬³¬Ê±1·ÖÖÓ¾ÍÊÇ3¸ö... ÔÄ¶ÁÈ«ÎÄ
12.	¹«Ë¾ÍÅ½¨À´¹ýÒ»´Î£¬¸Ð¾õ²»´í£¬ÌØÒâ´ø¶ù×ÓÀ´ÌåÑéÒ»ÏÂÍæÑ©µÄ¸Ð¾õ£¬ËäÈ»ÊÇÈËÔìÑ©£¬µ«ÊÇÎÒÃÇÒ»¼ÒÈË¶¼ÊÇÍæàËÁËµÄ£¬ÎÒÂòµÄÊÇµ½Ô§Ñì³ØµÄË÷µÀ£¬Ã»ÓÐÂò×îÉÏÃæµÄË÷µÀ£¬¸öÈË¸Ð¾õµ½Õâ¸öÎ»ÖÃ¾Í¹»´ó¼ÒÍæÁË£¬ÍÆ¼ö¹ºÂòÅ¶£¡´ó¼ÒÒ»¶¨Òª¸øÐ¡ÅóÓÑ×¼±¸·ÀË®µÄÊÖ... ÔÄ¶ÁÈ«ÎÄ
13.	ËµÊµ»°£¬±ÈÔ¤ÏëµÄºÃ£¡²»¹ýÈËÌ«¶àÁË£¬»¹Óöµ½Ò»¸ö¶¥ÍÞ¶ùµÄÀÏÍ·×ÓÔÚµÈÀÂ³µµÄ¶ÓÎéÀïÊ¹¾¢¼·£¬Ö±½Ó°ÑÎÒ¼·³öÀ´ÁË¡£»¹²»ÄÜËµ£¬ËµÁËÈ«¼ÒÏñ·èÁËÑù£¡ºóÃæÏëÁËÒ»ÏÂ£¬ÄÇÀÏÍ·×ÓµÄ¶ù×ÓÍ·ÉÏ»¹¶¥ÁËÒ»¸öÓ¤¶ù³µ£¬ÏÈÔÚºÜºóÃæ£¬ºóÃæÈ«¼ÒÈË¼·µ½ÁËÎÒÅÔ±ß£¡µ½ÏÖÔÚ... ÔÄ¶ÁÈ«ÎÄ
14.	ÔÆêØ²ÍÌü¹¤×÷ÈËÔ±Ì¬¶ÈÌ«²î£¡£¡£¡£¡£¡£¡£¡£¡ÔÚÈÕÔÂÆºÅÔ±ßµÄÒ»¼Ò²ÍÌü£¬¿ªÊ¼ËµÏû·Ñ¾ÍÄÜ×øËûÃÇµÄÎ»ÖÃ£¬ÎÒÃÇ¸Õ×øÏÂ¾Í¸ÏÎÒÃÇ×ß£¬»¹ÈÃ±£°²°ÑÎÒÃÇ¸Ï³öÈ¥£¬·´ÕýÏû²»Ïû·Ñ¶¼²»ÄÜÈÃÎÒÃÇ×ø£¬±ðÈË×Ô´øµÄ×ÔÈÈÃ×·¹¶¼ÄÜ×øÄÇÀï£¬ÎÒÃÇ´òËµÁËÎÒÃÇ»áÔÚÄÇÀïÏû·Ñ... ÔÄ¶ÁÈ«ÎÄ
15.	Ñ©¶¼ÊÇÈË¹¤ÔìÑ© µØÉÏÈ«ÊÇ±ù¿é ²»ÊÇ×ÔÈ»µÄÑ© ¶øÇÒ²»ÔõÃ´ºÃÍæ ¼Û¸ñÌØ±ð¹ó »ù±¾¶¼ÊÇ×øÀÂ³µÉ¶µÄ ÉÏÉ½µÄµÚÒ»ÂÖÀÂ³µÕæµÄÎ£ÏÕÏµÁÐºÜ¸ß Ö±½ÓÍ£ÔÚ°ëÉ½Ñü²»×ßÁË Ò²²»ÖªµÀÊ²Ã´ÎÊÌâ °Ñ¼ÒÀïÈËÏÅµÃ¹»Çº É½ÉÏ³Ô·¹µÄ¼Û¸ñÆÕ±éÊÇÕý³£µÄÁ½±¶¼Û¸ñ×ó... ÔÄ¶ÁÈ«ÎÄ
16.	¶ÔÓÚÃ»ÓÐ¼û¹ý»¬¹ýÑ©µÄÀ´Ëµ£¬¼òÖ±ÊÇÌìÌÃ°¡£¬ÎÒ¼Ò±¦±¦¿ªÐÄµÃ×¥ÆðÑ©¾ÍÍù×ì°ÍÀïÈû¡£»¬Ñ©²¿·ÖÒ²ºÜºÃÍæ£¬¾ÍÊÇÌåÁ¦²»Ì«ºÃ£¬Íæ²»ÁË¶à³¤Ê±¼ä£¬ÌåÁ¦ºÃµÄ½¨Òé»¬2Ð¡Ê±¡£¶ùÍ¯ÀÖÔ°ÀïÃæÒ²ºÃÍæ£¬´óÈËÐ¡º¢¶¼¿ÉÒÔÍæ¡£Íæ5¸öÐ¡Ê±×óÓÒ£¬¾Í²î²»¶àÁË£¬ÎÒÃÇ¶¼ÊÇ... ÔÄ¶ÁÈ«ÎÄ
17.	È¥¹ý×î¶ñÐÄµÄ¾°Çø£¬ÉÏÉ½µÄÊ±ºòÎÊÁË¹¤×÷ÈËÔ±»¬Ñ©³¡Çå³¡Ê±¼äÊÇÎåµã°ë£¬×øÁËÁ½¶ÎË÷µÀÉÏÈ¥ÒÔºó·¢ÏÖÉ½¶¥Ã»Ê²Ã´ºÃ¿´µÄ£¬¿´Ê±¼ä²î²»¶àÁËÓÖ·µ»Ø°ëÉ½Ñü»¬Ñ©³¡£¬½á¹ûµ½ÁËÂôÆ±µÄµØ·½ÊÛÆ±ÈËÔ±ËµËÄµãÎåÊ®¾ÍÒª±Õ¹Ý£¬µ±Ê±¾ÍÎÞÓïÁË£¬±¾À´¾ÍÎªÁË»¬Ñ©£¬ºÏ×Å... ÔÄ¶ÁÈ«ÎÄ
18.	¾°Çø±¾Éí»¹½«¾Í£¬¾ÍÊÇÆ±ÎñÌ«À¬»øÁË£¬ÃÀÍÅÉÏÂòÈ«Ì×Æ±¾ÍÓÐÆ±£¬Âòµ¥¶ÀµÄ¹Û¾°Ë÷µÀÆ±¾ÍÃ»ÓÐ£¬Î¢ÐÅ¹«ÖÚºÅÉÏÃ÷Ã÷Ó¦¸ÃÊÇ120µÄ¹Û¾°Ë÷µÀÆ±£¬·ÇÒªÐ´³É½»Í¨Ë÷µÀÆ±£¬ÎªÁËÔ¤·ÀÍòÒ»¾ÍÔÚÃÀÍÅÉÏÂòÁËÈ«Ì×Æ±£¬½ø¾°ÇøºÍ½»Í¨Ë÷µÀÎÒ¶¼ÊÇÃâÆ±£¬È»ºóÔÚ¾°ÇøÄÚµ¥... ÔÄ¶ÁÈ«ÎÄ
19.	ËµÊµ»°¹þÕâÕÅÆ±µÄ×÷ÓÃÖ»ÓÐ×øË÷µÀÉÏÉ½²»È»Ã»±ðµÄÍ¾¾¶¿ÉÒÔÉÏÈ¥¶øÇÒ³ýÁË×øÀ´»ØÉÏÏÂÉ½»¹ÓÐÀ´»Ø×øÌË¹«½»³µÉÏÈ¥Ö®ÍâÍêÈ«Ã»ÓÐ±ðµÄÓÃÍ¾ÁË??¸Ð¾õÓÐµãÇ¿ÐÐÏû·Ñ¶øÇÒ¾Í×ø¸öË÷µÀÀ´»Ø¾ÓÈ»»¹Òª300¶àÒòÎªÄãÈç¹û²»×øË÷µÀÉÏÈ¥ÄãÊÇ±ØÈ»ÉÏ²»È¥É½µÄÓÐµã²»... ÔÄ¶ÁÈ«ÎÄ
20.	µÚÒ»´ÎÔÚÃÀÍÅÉÏ¹ºÂòÃÅÆ±£¬½á¹ûÊÇÒ»³¡ÌØ±ð²»ºÃµÄÌåÑé¡£ÂòµÄÌ×Æ±£¨º¬ÈÕÔÂÆºÍù·µË÷µÀÆ±£©£¬µ½ÏÖ³¡ºó£¬ÒòÎªÌìÆøÔ­Òò£¬Ã»ÓÐÈ¥ÈÕÔÂÆº¾°Çø£¬¾ÍÁªÏµÒªÇóÍË»¹¸ÃÏî·ÑÓÃ£¬×îÖÕ·´À¡½á¹ûÊÇÍË»¹50Ôª£¬Ò²ÊÇ×íÁË¡£ÏÖ³¡×ÉÑ¯¹ý¾°ÇøÎ´Ïû·ÑÊÇ¿ÉÒÔÍË»¹µÄ£¬·´... ÔÄ¶ÁÈ«ÎÄ
21.	Ò»ÐÇ¶¼²»Ïë¸ø£¬Á½¸öÈË£¬ÂòµÄÌ×Æ±£¬µÚÒ»´ÎÈ¥£¬²»ÖªµÀÁ÷³Ì¡£µ¼ÖÂÖ»×øÁËÔ§Ñì³ØÍù·µË÷µÀ£¬ÉÏÈ¥Ò²Ã»ÓÐÌáÊ¾ÄÄÐ©¾°µãÓ¦¸ÃÍùÄÄ×ß£¡ÎÒºÍÎÒÀÏ¹«Ò»Ö±ÈÏÎªÊÇÍæÁËÒ»¸öÏîÄ¿Òª³öÈ¥ÁË²ÅÍæÏÂÒ»¸ö£¬½á¹û¾ÍÊÇ²»ÖªµÀ£¬¾ÍÉµÉµµÄ×øË÷µÀÉÏÈ¥¾ÍÓÖ×øË÷µÀÏÂÀ´£¬ÏÂÀ´... ÔÄ¶ÁÈ«ÎÄ
22.	¸Õ¸ÕÂòÍêÆ±ÅÅ¶Ó¾ÍÓöµ½Éè±¸¹ÊÕÏ£¬´øÆðÍÞÍÞµÈÁËÁ½¸ö¶àÐ¡Ê±ÆÚ¼äÃ»ÓÐÈÎºÎÈË³öÀ´ËµÃ÷Çé¿ö£¬ÈçºÎºÏÀíµÄ¹æ»®ÓÎÍæ£¨ÀÂ³µÒ»Ð¡Ê±¿ÉÒÔ×ªÔË1200ÈË£¬ÍêÈ«¿ÉÒÔÔÚÔ§Ñì³ØÏÈÍæ£©£¬×îºó¹ÊÕÏ¿ì½â¾öÁË²ÅÓÐÈË³öÀ´ËµÃ÷Çé¿ö£¬ËùÓÐÅÅ¶ÓµÄÓÎ¿Í¶¼ºÜÆø·ß£¬Éè±¸¹Ê... ÔÄ¶ÁÈ«ÎÄ
23.	ºÃºÃÀ´ÆÀ¼ÛÒ»ÏÂ£¬Ê×ÏÈÕæµÄÃ»ÓÐÊ²Ã´ºÜÓÐÌØÉ«µÄ£¬¾ÍÊÇ²»Ì«ÎüÒýÑÛÇò£¬´¿´âµÄ¿´Ñ©£¬Ð¡ÅóÓÑË£Ë£»¹²»´í£¬´óÈË¾ÍÃ»ÓÐÌØ±ðµÄºÃË££¬µ«ÊÇ£¬ÎÒ¾õµÃ¾°ÇøÀïÃæÎ¨Ò»²»ºÃµÄÊÇ£¬¹·À­Ñ©ÇÁÕâ¸öÏîÄ¿£¬´ÓÍ·µ½Î²Ò»Ö»¹·ÔÚÀ­Ñ©ÇÁ£¬Ì«ÀÛÁË£¬ÎÒÒ»Ö±ÒÔÎªÊÇ¼¸Ö»¹·ÂÖÁ÷... ÔÄ¶ÁÈ«ÎÄ
24.	Ö»ÄÜÕâÃ´Ëµ£¬ÎÒÊÇÏÂÎç1µãÈ¥µÄ£¬7µã°ë£¬¿ª³µ×ßµÄ£¬6¸ö°ëÐ¡Ê±µÄÊ±¼äÎÒºÍÅóÓÑ£¬Ö»ÍæÁË°ë¸öÐ¡Ê±¡££¬ÄãÃÇ¿ÉÒÔ×Ô¼ºÏëÏóÒ»ÏÂ£¬Ê£ÏÂµÄÊ±¼ä£¬ÔÚ¸ÉÂï¡£È«³Ì¶¼ÔÚÅÅ¶Ó£¬²»ÊÇÔÚÅÅ¶Ó£¬¾ÍÊÇÔÚÅÅ¶ÓµÄÂ·ÉÏ¡£Î÷ÁëÑ©É½£¬Ã÷ÏÔÆ±ÂôÌ«¶à£¬ÓÎ¿ÍÓµ¶ÂÑÏÖØ£¬Í¬Ê±... ÔÄ¶ÁÈ«ÎÄ
25.	ËµÊµ»°£¬ÔÚÃÀÍÅÕâ´ÎÂòÆ±²»Ì«ÂúÒâ£¬ÎÒ¼ÒÓÐ¸öº¢×Ó15Ëê£¬°´ÕÕ¾°ÇøµÄ¹æ¶¨¿ÉÒÔÂòÑ§ÉúÆ±180£¬µ«ÊÇÃÀÍÅÃ»ÓÐ½øÐÐ¸æÖª£¬Ö±½Ó°´ÕÕ240ÂôµÄ¡£µ½ÁË¾°ÇøÎÒÃÇ¿´µ½¼Û¸ñÊÇ180£¬¾ÍÏÖ³¡ÉêÇëÍËÆ±£¬ÍËÁËÆ±ÒÔºóÓÖ×¼±¸ÔÚ¹ÙÍøÂòÑ§ÉúÆ±£¬È´·¢ÏÖÂò²»Æð£¬... ÔÄ¶ÁÈ«ÎÄ
26.	¾øÃÀÑ½
27.	ÒõÑô½ç ¾ÍÊÇÓÐµãÔ¶
28.	Ã»×ßÍê
29.	¸Ï×ÅÏÂÈ¥»¬Ñ©
30.	³õ´Î»¬Ñ©  °®ÉÏ»¬Ñ©ÔÄ¶ÁÈ«ÎÄ"
31.	·þÎñÔ±´ó¶¼»¹ÐÐ£¬¸ö±ðÌ¬¶È²»ºÃ£¬ÕæµÄ¾ÍºÜÆæ¹Ö£¬²»ÖªµÀÊÇ²»ÊÇËÄ´¨µÄËùÓÐ·çÆø¶¼ÊÇÕâÑù×Ó¡£¡£¡£¡£¡£¡£¡£¾ÍÍ¦ÎÞÓï£¬Õû¸ö´óÎÞÓï£¬²»ÖªµÀ×§Ê²Ã´£¬¹ýÄêÔÚ¸ÚÎ»²»Êæ·þ¿ÉÒÔÀí½â£¡ÄãÓÐ±¾ÊÂÈ¥ÕÒÄãÀÏ°åÉúÆø°¡£¬¶Ô×Å¹Ë¿ÍÆøÊ²Ã´£¬ÓÖ²»ÊÇ¹Ë¿ÍÈÃÄã±ØÐëÔÚÕâ... ÔÄ¶ÁÈ«ÎÄ
32.	Ç§Íò²»Òª½Ú¼ÙÈÕÀ´£¨²»ÒªÎÊÎÒÎªÊ²Ã´ÖªµÀ??£© 2ºÅÍíÉÏ°Ëµã¹ý»¹ÔÚÅÅ¶Ó×øË÷µÀÏÂÉ½£¬Ò²ËãÊÇµÚÒ»´ÎÌåÑéÍíÉÏ×øË÷µÀµÄ¸Ð¾õÁË¡£ ÎÒÃÇÀ´µÄµ±ÌìÎíºÜ´ó ÄÜ¼û¶È´ó¸Å15Ã×µÄÑù×Ó£¬°ëÉ½Ö»ÄÜÍæÑ© ¿´²»µ½¾°É«£¨Ç§Íò²»ÒªÈ¥×øÄÇ¸öÑ©µØÆ¯ÒÆ ²»ÒªÎÊÎÒ... ÔÄ¶ÁÈ«ÎÄ
3.	34.300¶àµÄÃÅÆ±Ê²Ã´¶¼Ã»ÓÐ°üº¬£¬ÀïÃæËùÓÐµÄÏîÄ¿¶¼ÊÇÐèÒªÁíÍâÊÕ·ÑµÄ£¬»¹Òª·ÖÖÜÄ©£¬ÖÜÒ»µ½ÖÜÎå¼ÛÇ®120Ôª2Ð¡Ê±£¬ÖÜÁùÖÜÈÕ£¬188Á½Ð¡Ê±£¬¸ù±¾Ê±¼ä²»¹»£¬»»Ð¬£¬Áì¶«Î÷¶¼ÐèÒª40·ÖÖÓ£¬»¹ÓÐÎÀÉú·Ç³£µÄ²î£¬²ÞËùÖ±½ÓÃ»ÓÐ´òÉ¨£¬³ÔµÄÈ«²¿ÂÒÈÓ... ÔÄ¶ÁÈ«ÎÄ
4.	35.ºÃÆ¯ÁÁµÄÎ÷ÁëÑ©É½£¬ÂþÌì·ÉÑ©£¬Ã»¼ûÊ¶µÄÄÏ·½ÈËÕæ¿ªÑÛ¡£ÆäÊµÃ»±ØÒªÂòÊÖÌ×Ð¬Ì×ÄÇÐ©£¬Ë÷µÀÀïÃæ²»Àä£¬Ñ©µØÀïÒ²²»ÔõÃ´Àä¡£ÅÄÁËºÃ¶àÊÓÆµºÜ¾¡ÐËÀ²£¬¾ÍÊÇÓÐµãºó»ÚÃ»ÓÐ»¯×±´©ºÃ¿´µãÀ´£¬»¹ÓÐÒ»µã¾ÍÊÇ×øÁËÌ«¾ÃµÄ´ó°Í³µ·Ç³£²»Êæ·þ??Õâ¸ú¾°Çøµ¹ÊÇÃ»É¶´ó¹ØÏµ
5.	36.´º½ÚÈ¥µÄ£¬ÈË±È½Ï¶à£¬µ«³ÉÊìµÄ¾°µã£¬ÖÈÐò»¹¿ÉÒÔ¡£Ïû·ÑÓÐµã¸ß£¬Ò»ÍëÃæ25.ÀïÃæË£Ê²Ã´ÏîÄ¿ÒªÁíÍâ¸¶·Ñ£¬ÎÒºÍ¶ù×ÓË£ÏÂÀ´Òª½«½üÒ»Ç§µÄÑù×Ó£¬¶ÔÓÚÄÏ·½º¢×Ó¿´¿´Ñ©Ò²ÊÇÒ»ÖÖ²»´íµÄÌåÑé¡£Èç¹ûÂòÆ±²»½¨ÒéÂòË«Ë÷µÀ£¬ÎÒÃÇ¶¼Ã»¸ÏÉÏ×ø£¬½¨ÒéÏÈ¿´ÏÂ¹¥ÂÔ
6.	37.µ±Ìì´óÎí£¬¸ú¾°ÇøÐ­ÉÌÍË¿î£¬¾°ÇøËµ²»ÍË£¬ÒòÎªÊ¹ÓÃÁËË÷µÀ£¬ÎÒ²»Ê¹ÓÃË÷µÀÔõÃ´»áÖªµÀÉÏÃæ´óÎí¡£±¾À´¾°ÇøµÄ¾ÍÊÇÎªÁË¹Û¾°£¬½á¹ûÉ¶Ò²Ã»¿´¼û¡£¶øÇÒÉÏÃæµÄÉÌÆÌÐ¡³ÔµÈÈ«²¿¹Ø±Õ×´Ì¬£¬ÉÏÈ¥Ö»ÄÜ×ßÂ·¡£×ÜÖ®ÌåÑé¼«²î£¬¹¤×÷ÈËÔ±·þÎñÌ¬¶È¶ñÁÓ¡£
7.	38.´¨ÄÚÍæÑ©Ê×ÍÆÎ÷ÁëÑ©É½£¬µÚÒ»´ÎÀ´×ßµÄÈ«Æ±£¬É½ÉÏÑ©¾°ÕæµÄÆ¯ÁÁ£¬»¹ÓÐ¿É°®µÄËÉÊó¡£´¿ÍæÑ©µÄ»°ÍÆ¼ö²»ÉÏÈÕÔÂÆº£¬¾ÍÔÚÓ³Ñ©¹ã³¡Íæ£¬ÕâÑùÊ±¼ä²Å³äÔ££¬ÏÂ´ÎÀ´¾Í¹âÍæÑ©ÁË??
8.	39.328Ò»¸öÈË£¬¸ÕÈ¥ÁË²»µ½Ò»ÖÜ¡£¾Í½µ¼Ûµ½188£¬»¹ËÍÁ½Ð¡Ê±»¬Ñ©£¬¼Û²îÄÇÃ´´ó£¬À¬»ø£¡±»Æ­µÄ¸Ð¾õ£¬ÎÒÃÇ5¸öÈËÈ¥¾Í¿÷ÁË600£¬À¬»ø¡£¾Í×øË÷µÀ·ç¾°»¹¿ÉÒÔ¡£±ðµÄÃ»É¶ºÃÍæµÄ¡£»¬Ñ©Ò²ËÀ¹ó£¬¶«Î÷È«²¿·Ö¿ª×â¡£Ã»¿´¹ýÑ©µÄ¿ÉÒÔË£ÏÂ£¬µ«ÊÇÒ»¶¨±ðÂò¹óÁË£¡£¡£¡£¡
9.	40.ÌåÑé¸Ð·Ç³£²»´í£¬·ÖÃÚÁË³¬¶à¶à°Í°·£¬³¬¼¶¿ìÀÖ£¡ÏîÄ¿·Ç³£ÆëÈ«£¬ÄÜ¹»Âú×ãÒ»¼ÒÈËµÄÐèÇóÁË£¬åÞÍÞºÃÈ¥´¦ÅóÓÑÍÆ¼öÊ¹ÓÃµÄÆ½Ì¨£¬ÕâÀïµÄ»î¶¯¶¼ºÃ»®Ëã£¬µ½µêÏû·ÑÒ²ºÜ·½±ã£¬·Ç³£°ô??×ÜÌåºÜÆ¯ÁÁ£¬ÊÇ¸öÁîÈË·ÅËÉµÄµØ·½
10.	41.ÐÂ´º¼Ñ½ÚºÍÏ²»¶µÄÈËÒ»ÆðÔÚÑ©ÖÐÂþ²½£¬ÍæÑ©£¬´òÑ©Õ½¡£ËäÈ»ÒÑ²»ÔÙÄêÇá¡£µ«´ËÊ±ÒÑÍüµôÒ»ÇÐÉú»î¹¤×÷ÖÐµÄ²»ÃÀÀö¡£ËäÈ»ÈË¶à¡£µ«Ò²²»Í÷´ËÐÐ¡£Î÷ÁëÑ©É½»¹»áÔÙÀ´£¬²»¹ýÎÒµÃ¿¼ÂÇÔÙ²»Òª½Ú¼ÙÈÕºÍ´ó¼Ò´ò¼·ÁË¡£È·ÊµÓÐµãÓµ¶Â¡£
11.	42.Î÷ÁëÑ©É½ÖµµÃÒ»È¥£¡Ñ©ºÜÆ¯ÁÁ£¡ºÜºÃÍæ£¡ÂòÌ×Æ±ÊÊºÏÇ××ÓÓÎ£¡Ò»¼ÒÈËÈ¥ÍæÂòÌ×Æ±»®Ëã£¬´øÐ¡º¢Ò²²»ÀÛ¡£¾°ÇøÅÅ¶ÓÖÈÐò¿ÉÒÔ£¬²»ÂÒ£¡ÔÚÍøÉÏÂòÆ±£¬²»ÓÃÏÖ³¡ÅÅ¶Ó£¬ºÜÊ¡Ê±Ê¡Á¦£¬µ½ÏÖ³¡ÊÖ»úÉ¨ÂëÉêÇëÉÏÉ½ÅÅºÅ£¬»òÕßÌáÇ°¹Ø×¢Î÷ÁëÑ©É½¹«ÖÚºÅ£¬Ö±½ÓÉêÇëÉÏÉ½ÅÅºÅ£¬·½±ã¡£
12.	43.ºÜºÃÍæ£¬¶ÔÓÚÃ»¼û¹ýÑ©µÄ»¹ÊÇºÜÐÂÆæ£¬ºÜÌØ±ð¡£±¾ÈË²»½¨Òé¹ºÂòÈý°Ù¶àµÄÆ±£¬¶àÒ»¸ö¹Û¹âË÷µÀ£¬ÉÏÈ¥Ö®ºóÖ»ÄÜÒ»Ö±ÅÀÕ»µÀ£¬²»ÖªµÀÊÇÌìÆø»¹ÊÇÊ²Ã´Ô­Òò£¬ÄÜ¼û¶È²»¸ß¸ù±¾²»ÄÜ¹Û¾°£¬Ò²Ã»É¶ÄÜÍæµÄ£¬Ã»ÓÐ×ßÍêÈ«³Ì¾Í×øË÷µÀ·µ»ØÁË»¬Ñ©³¡£¬×Ô¼º×öÁËºÜ¶àºÜ¶àÐ¡Ñ¼×Ó
13.	44.ÔÄ¶ÁÈ«ÎÄÑ©ºÜºÃ¿´£¬¿ª³µ¾­¹ýÒ»¸öµØ·½µÄ¹«Â·ÉÏµÄÊ±ºò¾ÍÒÑ¾­¿ÉÒÔ¿´¼û´óÆ¬´óÆ¬µÄÑ©°×É«£¬ºÜÆ¯ÁÁ??
14.	45.ºÜºÃµÄÌåÑéÅÄÁËºÜ¶àÕÕÆ¬½ñÌì·ç¾°²»´í·Ç³£niceÅÄµÄÕÕÆ¬¶¼ºÜºÃ¿´ºÃ¿´ÊÓÆµ¿´ÆðÀ´ºÜ²»´íÄØ£¡ËäÈ»ÈËºÜ¶àµ«ÊÇÒ²ÖµµÃ×·ÇóÍêÃÀÉú»î×´Ì¬µÄ¸Ð¾õÕæºÃ
15.	46.ºÜ²»´í£¬¾°ÇøÌØ±ðÃÀ£¬ÎÒºÍº¢×Ó½ñÄêµÄµÚÒ»³¡ÂÃÐÐ£¬ºÜÂúÒâ¡£Ö®Ç°È¥¹ý£¬½ñÄêµÄ¹ÜÀí£¬·þÎñ£¬¸ü·½Ãæ¶¼¸üºÃ£¬ºÜ²»´í£¬Ò²ºÜÅ¯ÐÄ¡£Ã¿Ò»´¦¶¼ÓÐºÏÀíµÄÅäÌ×ÉèÊ©£¬ºÜºÃºÜºÃ¡£??
16.	47.¡¾»·¾³¡¿»·¾³²»´í£¬ÌØ±ðÊÇÔÚÉ½¶¥£¬ÔÆº£·Ç³£ÃÀ ¡¾½»Í¨¡¿½»Í¨ºÜ·½±ã£¬Ë÷µÀ?¹«½»³µ£¬´ÓµÍº£°Îµ½3250Ã×£¬Âä²î·Ç³£´ó¡£ÌØ±ð³öÎí£¬¿´ÔÆº£µÄÒ»Ë²¼ä¡£ÌØ±ðÃÀ
17.	¡¾ÏîÄ¿¡¿¡¸ÒõÑô½ç¡¹ÒõÑô½ç¿´ÆðÀ´ÕæµÄºÜÔÞ£¬Ò»ÃæÇç??Ò»ÃæÎí???µÄ¸Ð¾õ¡£¡¸ÈÕÔÂÆºË÷µÀ¡¹Ë÷µÀÉÏÏÂºÜ·½±ã£¬ÔÚÀÂ³µ??Àï¿´ÍâÃæµÄ·ç¾°ºÜºÃ¡£¶øÇÒÎÒÃÇÊÇ·Ç½Ú¼ÙÈÕÈ¥µÄ£¬ÈËÒ²²»ËãºÜ¶à¡£µ±È»¶¬ÌìÈ¥×î°ôµÄ»¹ÊÇ»¬Ñ©??À²£¬»¹ÓÐ¸÷ÖÖ±ùÑ©ÏîÄ¿¶¼ºÜºÃÍæhhh
18.	48.¸Ð¾õ×îÉÏÃæ¿´»¹ÊÇ±È½Ï¹ãÀ«£¬·ç¾°²»´í£¬¾ÍÊÇ»¹ÊÇÂùÀä£¬¼ÇµÃ´©Å¯ºÍµãÔÙÈ¥
19.	49.Î÷ÁëÑ©É½ËãÊÇÀë³É¶¼×î½üµÄÑ©É½ÁË£¬¶¬¼¾´øÍÞÍÞ¿´Ñ©Ê×Ñ¡£¡ÃÀÍÅÂòµÄÌ×Æ±£¬ÕûÌåÀ´Ëµ±È½ÏÊ¡ÐÄ£¡ËäÈ»ÈË¶à£¬µ«ÊÇÀÂ³µºÍ´ó°Í³µ¹ö¶¯·¢³µ£¬¼¸ºõÃ»ÔõÃ´ÅÅ¶Ó¾Í¸ú×ÅÒ»Ö±ÔÚÇ°½ø£¡Ã»ÓÐÏëÏóÖÐÄÇÃ´Àä£¬Ö»ÊÇ¶à´©ÁËÒ»¼þÖÐ¼äµÄÒÂ·þ¾ÍºÏÊÊÁË£¡ÊÖÌ×±ØÐë×¼±¸£¡£¡£¡
20.	50.Õâ¸öµØ·½ÕæµÄÊÊºÏ¸÷ÖÖÈËÈºÀ´ÍæÀ´ÌåÑéÑ½£¬ºÃÆÀàÞÕâ¸öÒÑ¾­ÖÖ²ÝÁËºÜ¾Ã£¬½ñÌìÖÕÓÚÓÐÊ±¼äÀ´£¬ÍêÈ«Ã»ÓÐ²ÈÀ×Ñ½£¬Õû¸ö¹ý³Ì·Ç³£¹ýñ«
21.	51.ÎÒÃÇÉÏÈ¥Ö®ºóÒòÎªÈËÌ«¶à£¬»ù´¡ÉèÊ©Ô­Òòµ¼ÖÂ¸ù±¾Ã»°ì·¨³Ë×øÈÕÔÂÆºµÄË÷µÀ£¬¶øÇÒÄÇ¶ÎË÷µÀ¹ØÃÅÌØ±ðÔç¡£ÓÚÊÇÎÒ´òµç»°¸ø¿Í·þÏëÍËÄÇÒ»¶ÎµÄË÷µÀ·Ñ£¬½á¹û¿Í·þÒÔ¡°Ì×Æ±¡±ÎªÓÉ¾Ü¾øÁË¡£½¨Òé´ó¼ÒÌáÇ°×öºÃ¹¥ÂÔ¡£±¾´Î¹ºÎïÌåÑéºÜ²î£¡ÓÐÖÖ±»¿ÓÁËµÄ¸Ð¾õ£¡²îÆÀ£¡
22.	52.ÈÕÔÂÆºÎÒ¸öÈË¾õµÃ¿ÉÒÔ²»È¥£¬ÉÏÃæÃ»ÓÐÔ§Ñì³ØºÃÍæ£¬¶øÇÒÎÒÓÐ¸ß·´£¬ËùÒÔÎÒ¸öÈË²»ÍÆ¼öÈ¥£¡·ç¾°»¹ÊÇºÜ²»´íµÄ£¡
23.	53.È¥ÁËÉ½¶¥  Ê±¼äÔ­ÒòÃ»ÓÐ×ßÍêÈ«³Ì  È¥µÄÄÇÌìÇç¿ÕÍòÀï
24.	54.ºÃ¿´ºÃÍæ£¬º¢×Ó·Ç³£Ï²»¶£¬¾ÍÊÇ´øº¢×ÓµÄ´óÈËÓÐµãÀÛ£¡ÎÒÃÇ´ÓµÂÑô³ö·¢£¬ÔçÉÏ7µã¶à³öÃÅ£¬Ê®¶þµãµ½ÊÛÆ±´¦£¬¿ìµ½µÄÊ±ºòÉÔÎ¢ÓÐµãÅÅ¶Ó£¬ÉÏÈ¥ÒÔºóÅÅ¶Ó×øÀÂ³µºÍ°Ú¶É³µ¶¼±È½ÏË³³©£¬Ã»ÓÐµÈÌ«¾Ã£¬¿ÉÄÜÒòÎªÊÇÐÇÆÚËÄµÄÔ­Òò¡£ÏÂÎçËÄµã¶àË£ÁËÖ±½Ó»Ø¼Ò£¬Ò»Â·Ë³³©£¡
25.	55.ºÜÒ»°ã£¬Ñ©²»Ïñ×ÔÈÈÑ©¸Ð¾õ¾ÍÏñÈË¹¤µÄ£¬µ½ÁËÖ®ºóÈ«ÊÇ±ùÔü×Ó£¬»¹Ïë´òÑ©ÕÌ£¬¿Û¶¼¿Û²»ÆðÀ´£¬Ã»ÒâË¼»¹¹ó£¬È¥µÄÄÇÌìÌìÆøÒ²²»ºÃ£¬É½½ÅÏÂÓêÉÏÉ½´óÎí£¬ÅÀµ½É½¶¥»¹ÊÇ´óÎí¸ù±¾¿´²»Çå£¬½¨ÒéÒªÈ¥µÄÐ¡»ï°éÉÏÎçÔÚÉ½ÑüÍæÒ»ÏÂÏÂÎçÈ¥É½¶¥¡£
26.	56.Èç¹ûÒªÈ¥Íæ£¬½¨ÒéÌáÇ°ÔÚÍøÉÏÂò±È½ÏºÃÒ»µãµÄ»¬Ñ©°å£¬¾°ÇøµÄºÜ±¡15ÔªÒ»¸ö£¬Á½ÏÂ¾ÍÍæ»µÁË¡£ÂòÐ¡µÄ£¬´óµÄ´ø²»½øÈ¥¡£³ÔµÄÀïÃæÓÐºÜ¶à£¬¼Û¸ñ±ÈÍâÃæµÄ¹óÒ»µã¡£
27.	57.·ç¾°Í¦Æ¯ÁÁµÄ£¬°ëÉ½¿ÉÒÔ»¬Ñ©£¬É½¶¥¿ÉÒÔ¿´·ç¾°¿´ËÉÊó£¬ÍÆ¼ö³ÃÈËÉÙµÄÊ±ºòÀ´
28.	58.ÌìÆøºÃ£¬¿´µ½ÁËÃÀ¾°£¬·Ç³£·Ç³£·Ç³£Æ¯ÁÁ£¬¿ÉÏ§¼¼ÊõÓÐÏÞ£¬ÅÄ²»³öÀ´×î×³ÀöµÄÐ§¹û
29.	59.Ñ©¶à£¬µ«ÊÇÈ¥µÄÄÇÌìÌìÆø²»ºÃ
30.	60.åÞÍÞÊ¤µØ£¬ÍæÁËÒ»Ìì¶¼²»ÖªÆ£±¹£¬Ð¡º¢´óÈË¶¼¿ÉÒÔÍæ£¬ÏÖÔÚÍú¼¾ÈËºÜ¶à£¬ÒªÔçµãÉÏÉ½£¬ÕâÁ½ÌìÏÂÑ©´óÎí£¬µ½ÁËÎåÁùµãÄÜ¼û¶È¾ÍºÜµÍÁË£¬ÏÂÉ½ÅÅ¶ÓÁ½Ð¡Ê±£¬Õâ¸öÓÐµãÀÏ»ð¡­
31.	61.ºÜÔÞ£¬ÍíÉÏÏÂÑ©ÁË£¬³¬¼¶ºÃ¿´£¬¾ÍÊÇÕæµÄÀä
32.	62.ÌìÆøºÜºÃ£¬½¨ÒéÔçÒ»µã½ø¾°Çø£¬²»È»ÏÂÎç»áÆðÎí
33.	63.ÐÔ¼Û±ÈµÍ£¬ÍêÈ«¶Ô²»ÆðÕâ¸ö¼Û¸ñ¡«Íù·µÀÂ³µÆ±´¿ÊôÇ¿ÖÆÏû·Ñ£¬¸ß·åÆÚÔ§Ñì³ØÍù·µ¹«½»³µÅÅ¶ÓÒªÅÅËÀ¸öÈË£¨¼Ù°ÍÒâË¼»¹ÌáÊ¾±£³ÖÒ»Ã×¼ä¾à£©¡£
34.	64.Èç¹û²»ÉÏÈÕÔÂÆº¾ÍÃ»É¶¿´Í·£¬ÅÀµ½¾¡Í·ÁË£¬ÓÐµÄÂ·»¹Ã»¿ª·¢¡£Ë÷µÀÓÐµãÇ¿ÖÆÏû·ÑÁË£¬È¥µÄÄÇÌìÎíÆø´ó£¬ËùÒÔ×øË÷µÀÒ²Ã»¿´µ½É¶£¬½¨ÒéÈ¥µÄÊ±ºòÑ¡ÌìÆøºÃµÄÊ±ºò¡£ ÓÐ¸ö80¿éµÄÑ©ÉÏÏîÄ¿Í¨Æ±»¹ÐÐ¡£
35.	65.ÔçÉÏ9µã¿ªÊ¼³ö·¢£¬11µãµ½Î÷ÁÚÑ©É½£¬ÅÅ¶ÓÏÂÎç4µãµ½Ô§Ñì³Ø£¬Ëæ´¦¶¼¿ÉÒÔ¿´µ½³³¼ÜµÄÈ«¶¼ÔÚ¼·¡£»¬Ñ©Ëµ5µã¾Í¹ØÁË£¬ÎÒÃÇ5µãÓÖ¿ªÊ¼ÏÂÉ½£¬ÓÖÅÅ¶ÓÏÂÉ½ÍíÉÏÓÖÀäÈËÓÖ¶à£¬8µã²ÅÅÅÍê¡£ÏÂÍêÉ½»Ø³É¶¼¶¼10µã¹ýÁË
36.	66.ÍæÊÇºÃÍæ£¬¾ÍÊÇÈËÌ«¶à£¬ÉÏÏÂÉ½ÅÅ¶ÓÖÁÉÙÈýÐ¡Ê±£¬²»ÓÃ×Ô¼ºÖ÷¶¯Ç°½ø£¬ºóÃæµÄÈË¾Í¿ÉÒÔ°ÑÄãÍùÇ°ÍÆ£¬Ç§Íò²»ÒªÍú¼¾»òÕß½Ú¼ÙÈÕÀ´¡£
37.	67.ÃÅÆ±¸Ð¾õ²»ÊÇºÜºÃ£¬ÃÅÆ±¾Í200¶à£¬¿ÉÄÜÒòÎªÎÒÃÇÈ¥µÄÊÇÍú¼¾°É¡£Ë÷µÀ·ÖÁ½¶Î£¬ÊÇ·Ö¶ÎÊÕµÄ£¬Ò»¶ÎÊÇÁùÊ®×óÓÒ¡£²»¹ýÀï±ßÍ¦´óµÄ£¬¾°É«ºÜºÃ£¬ÈËÒ²ºÜ¶à£¬ºÜºÃÍæ¶ù£¬²»¹ýÎÒÈ¥µÄÊ±ºòÓÐÎí£¬ÓÐµãµ¢Îó£¬µ¼ÖÂÒ²Ã»ÄÜ»¬Ñ©£¬×ÜµÄÀ´ËµÍ¦ºÃÍæ¶ù¡£
38.	68.·ç¾°¸úµØÊÆ¶¼Í¦ºÃ°É£¬ÃÀÖÐ²»×ãÊÇ¸ÃÍÅ¶ÓµÄ·þÎñÌ¬¶ÈÓÐµã²»µ½Î»£¬Õâµã»¹Ï£Íû¹óÍÅ¶Ó¶à¼ÓÒÔ¹ÜÀíÏÂÃæÈËÔ±£¬×ÜÖ®·þÎñÔËÓªÐÐÒµ¶à×¢ÒâÏ¸½Ú Ï¸½Ú¾ö¶¨ÓÎ¿Í¹ýÀ´ÓÎÍæµÄÀÖÈ¤
39.	¶ùÍ¯Æ±1.2-150cm°ë¼ÛÏÖ³¡Âò¡£  120cmÒÔÏÂ²»ÊÕ·Ñ£¡
40.	69.¡¸ÈÕÔÂÆº¡¹¡¸¹ÛÔÆÌ¨¡¹¡¸ÒõÑô½ç¡¹¡¸ÈÕÔÂÆºË÷µÀ¡¹£¬1.5ºÅ¸úÄÐÅóÓÑÒ»ÆðÈ¥ÍæµÄ£¬ÄÇÌìÉ½¶¥ÉÏºÜ´óµÄÌ«Ñô£¬ÔçÉÏÉÏÉ½Ã»ÓÐºÜ¶àÎí£¬ÏÂÎçÏÂÀ´°ëÉ½Ñü¾ÍºÜ´óµÄÎí£¬µ«ÊÇÉ½¶¥³öÁËºÜ´óµÄÌ«Ñô?£¬ÔÆº£ºÜºÃ¿´
41.	È¥µÄÊ±ºòÑ©ÏÂµÃÕý´ó£¬¾°É«·Ç³£×³¹Û
42.	70.ÕæÊÇ£¬»áµ±Áè¾ø¶¥£¬Ò»ÀÀÖÚÉ½Ð¡  ¶¥ÉÏµÄÑ©¾°ÕæµÄºÜÃÀ
43.	71.Õâ¸öÈ·ÊµÖµµÃÍÆ¼öÓÎÍæ£¬¾ÍÊÇÒªÅöµ½ºÃÌìÆø£¬É½ÉÏ»¹ÄÜ¿´µ½ÔÆº£¡£°ô°ôßÕ
44.	72.Ì×Æ±ÕæÏãÕæ»®Ëã
45.	73.È¥µÄÊ±ºòÓÐÌ«Ñô£¬±È½ÏÅ¯ºÍ£¬ÏÂÎç4µãºó¿ªÊ¼½µÎÂ·ù¶È´ó£¬ÓÐµãÀä
46.	74.·Ç³£ÄÎË¹
47.	75.ºÜÃÀ£¬ÏÂ´Î»¹È¥Íæ£¬Òª´øÉÏÄ«¾µ£¬¹âÏßºÜ´ÌÑÛ
48.	76.ÓöÉÏºÃÌìÆøÆøÑô¹âÃ÷ÃÄµÄ»°£¬¼òÖ±ÊÇÃÀµ½·¸¹æ£¡ÏÂÑ©µÄ»°¡¢É½¶¥¾ÍÓÃ²»×ÅÈ¥ÁË£¬É¶Ò²¿´²»µ½µÄ¡£
49.	77.³¬ÃÀµÄºÃÂð£¬Ò»Ö±Éú»îÔÚ¹ã¶«£¬¿´Ñ©Ê±¸ôÊ®¶àÄêÀ²¹þ¹þ¹þ¡£ÔçµãÈ¥£¡ÔçµãÈ¥£¡ÔçµãÈ¥£¡¸ù±¾Íæ²»¹»¡«
50.	78.»¹¿ÉÒÔ£¬¾ÍÊÇÌ«¼·ÁË£¬ÈËÌ«¶à²»½¨ÒéÖÜÄ©»òÊÇ½Ú¼ÙÈÕÈ¥£¬ÓÐÌõ¼þµÄ¿ÉÒÔ´í·å³öÐÐ
51.	79.ºÜÏ²»¶ÕâÀï£¬ÓÐ¿Õ¶¼»á´øº¢×ÓÀ´ÍæµÄ£¬Ð¡º¢Ï²»¶»¬Ñ©£¬
52.	80.½¨Òéµ±ÌìÈ¥ÁËÏÖ³¡¿´¿´ÌìÆøÔÙÂòÆ±¡£ ÎÒºÍÅóÓÑ¶¼ÂòµÄÌ×Æ±£¬½á¹ûÉÏÉ½¶¥µÄÊ±ºòÆðÎíÁË£¬É¶Ò²¿´²»µ½¡£¡£¡£Èç¹ûËµÌìÆø²»Ì«ºÃµÄ»°¿ÉÒÔÖ±½ÓÔÚ»¬Ñ©³¡Íæ£¬¾Í²»ÂòÉÏÉ½¶¥µÄË÷µÀÆ±ÁË
53.	81.¶¼Í¦ºÃµÄ ¾ÍÊÇÅÅ¶ÓÊÇÕæµÄ°ÑÈËÅÅÉËÁË
54.	82.ÕâÀïµÄË¾»ú£¬¼òÖ±ÊÇÌ«²»µÃÁËÁË£¬³µÉÏÃ÷Ã÷ÓÐÈË£¬¾ÍÊÇ²»ÈÃÎÒÃÇÉÏÈ¥£¬ºÍËûËµ»°ËûÒ²²»Àí£¬¾ÍÔÚÄÇÀïÂñÍ·Ë£×Ô¼ºµÄÊÖ»ú
55.	83.ÈËÌ«¶àÁË£¬²»ÖªµÀÎªÉ¶ÏÔÊ¾328ÂòµÄÊ±ºò¾Í±ä³É368ÁË£¬¹óÁËºÜ¶à¡£ Ñ©Ã£Ã£Ò»Æ¬£¬Æ¯ÁÁ»¹ÊÇÆ¯ÁÁ£¬µ«ÊÇ´óÑ©Ö®ÏÂ£¬Á½µÀË÷µÀ·ç¾°¶¼²î²»¶à£¬ÂÔÎ¢¾ªÏ²µÄÊÇ¾°µãµÄÊ³ÎïÃ»ÓÐÒÔÇ°ÄÇÃ´¹óÁË£¬³ÔµÄÑ¡ÔñºÜ¶à£¬´ó¼ÒÖÕÓÚÃ÷°×ÁË¿É³ÖÐø·¢Õ¹µÄµÀÀí¡£
56.	84.¶¼Í¦ºÃµÄ£¬½»Í¨Ô½À´Ô½ÍêÉÆÁË£¬ÓÐ»ú»á»áÔÙÈ¥
57.	85.Àë³É¶¼ºÜ½üµÄÑ©É½£¬³ýÁËË÷µÀºÜ¹óÖ®Íâ»¹ÊÇºÜºÃÍæµÄ£¬Ò»¶¨ÒªÈ¥É½¶¥Õ»µÀ×ß×ß£¬·ç¾°ºÜÃÀ£¡
58.	86.Í¦ÂúÒâµÄ£¬µ«ÊÇÐÐ³ÌºÜ´ÒÃ¦£¬Ã»ºÃºÃÌå»á£¬ÏÂ´ÎÔÙÀ´£¡
59.	87.Ì«¶àÈËÁË£¬ÅÅ¶Ó2Ð¡Ê±£¬ÓÎÍæ°ëÐ¡Ê±¡£
60.	88.ºÃÍæ ¾ÍÊÇÈË¶à
61.	89.¿´µ½ÁËÔÆº£ ¾ÍÊÇÃ»ÓÐ¿´µ½ÏÂÑ© Ñ©¶¼ÊÇÓ²µÄ ¼Ð²»ÆðÀ´ ÀïÃæ»¹ÓÐÆäËûµÄÏîÄ¿ÓÎÀÖ »¹ÒªÁíÍâ¸øÇ®
62.	90.ºÃ¿´°¡
63.	91.Ö÷ÒªÅÅ¶ÓÅÅµ½½ÅÈí »¹ÊÇ²»´íµÄÖ±µÃ´ó¼ÒÈ¥Ò»ÏÂ È¥Ò»¶¨ÒªÌáÇ°ÂòÆ±ÌáÇ°Ô¤¶¨·¿¼äÈç¹û×ø³µ»ØÈ¥Ò²ÒªÌáÇ°Ô¤¶¨
64.	92.ºÃÍæ
65.	93.ÏÄÌìÈ¥µÄ£¬Ã»ÓÐÑ©£¬Ïà¶ÔÃÅÆ±Ò²ÓÅ»Ý¶àÁË£¬ÀïÃæ»¬²ÝÖ®ÀàµÄº¢×Ó±È½ÏÏ²»¶£¬É½¶¥ÉÏ·ç¾°²»´í£¬ÖµµÃÒ»È¥
66.	94.ÏÂÎçÈË±È½Ï¶à£¬»¬Ñ©ÓÐµã¼·¡£µÚÒ»´ÎÈ¥ÇëÁË¸ö½ÌÁ·£¬Ò»¸öÐ¡Ê±Ö»ÄÜ»¬Á½±é¡£
67.	95."2022.2.10¡£
68.	ÔÚÉ½¶¥ÍæÑ©ÉÏ³å·æÖÛ£¬ÊÖ»ú²»Ð¡ÐÄµôÂä£¬±»¹¤×÷ÈËÔ±¼ñµ½£¬ºóÃæÈ¥ÕÒÊÖ»úÎÊÁË³å·æÖÛ¹¤×÷ÈËÔ±²»ÏÂÊ®´Î£¬¶¼ËµÃ»ÓÐ¼ñµ½¡£
69.	ºóÃæÔÚ¹¤×÷ÈËÔ±ÉíÉÏ·¢ÏÖ¡£
70.	ÕâÃ´´óµÄÂÃÓÎ¾°µã£¬ÕæµÄÈÃÈËºÁÎÞºÃ¸Ð£¬ÕæµÄÃ»ÓÐÒ»µã¾´Òµ¾«Éñ¡£²îÆÀ¡£"
71.	96.ÍæÑ©»¹ÊÇ²»´íµÄ£¬Ñ©¾°ºÜÃÀ£¬¾ÍÊÇ¾°ÇøÈËÔ±°²ÅÅ²»ºÏÀí£¬Ò»°ëÊ±¼ä¶¼»¨ÔÚÅÅ¶ÓÉÏÃæ£¬×ª¹«½»ÉÏ³µÊ±²îµã°ÑÎÒ¼·ÍÂÁË£¬»¹ÓÐÎÂÜ°ÌáÊ¾Ò»ÏÂ£¬Èç¹ûÊÇ»¹ÔÚÏÂÑ©»òÕßÌìÆø²»ÔõÃ´ºÃ£¬Ã»±ØÒª×øÈÕÔÂÆºË÷µÀ£¬Ã»Ê²Ã´ºÃ¿´µÄ£¬ÉÏÈ¥ÁËÒ²¾ÍÊÇÍæÑ©
72.	97.À¦°óÏû·Ñ¡£ËµºÃµÄÔç²Í¾í¡£½á¹ûÊÇ¸øÄã50´ú½ðÈ¯£¬ÈË¾ùÏû·Ñ60²ÅÄÜËÍÔç²Í¾í
73.	98.Ì«¼·ÁË£¬¾°Çø»¹ÊÇºÜ²»´í¡£¡£¡£¡£¡£¡£¡£¡£¡£
74.	99.»¹ÊÇ²»´íµÄÅ¶£¬·ç¾°·Ç³£²»´íµÄ£¬ºÜÆ¯ÁÁ
75.	100.²»´í£¬É½ÉÏµÄÑ©ºÜ´ó£¬ÓÐÐ©µØ·½¶¼½á±ùÁË£¡
76.	101.²îÆÀ£¬ÂòÆ±Éí·ÝÖ¤ºÅ²»Ð¡ÐÄÐ´´íÁË£¬ÁªÏµ¿Í·þ¸ù±¾ÁªÏµ²»µ½£¬Î÷ÁëÑ©É½¿Í·þÒ²ÕÒ²»µ½ÃÀÍÅ¿Í·þ£¬µ¢¸é°ëÌì£¬¼ÈÈ»ÄÜÔÚÕâ¸öÆ½Ì¨ÉÏÏúÊÛÃÅÆ±£¬¾ÍÓ¦¸ÃÓÐ¸ºÔðÕâÒ»¿éµÄÈË°É£¬ÁôÁËµç»°Ã¿Ò»´Î´ò¹ýÈ¥¶¼ÊÇ²»Í¬Æ½Ì¨½ÓµÄ£¬¿ÉÐ¦£¬ÑÏÖØ²îÆÀ
77.	102.É½ÏÂÅÅ¶ÓÅÅÁËÁ½Ð¡Ê±£¬»¬Ñ©ÈË³¬¼¶¶à£¬É½ÉÏÉèÊ©»¹ËãÆëÈ«£¬³ÔµÃºÜ¶à£¬Ö»ÊÇ¾°Çø¹æ»®²»ºÏÀí£¬ÈË¼·ÈË
78.	103.·ç¾°ÓÅÃÀ£¬²»´í??ºÜºÃÍæµÄ£¬ÖµµÃ
79.	104.ÈË¶à£¬Ö»ÓÐÈË£¬È¥ÁËÉÏÉ½¿´Îí£¬Ê²Ã´¶¼Ã»ÓÐ£¬Ñ©Ò²Ã»ÓÐ£¬ºó»Ú£¬Íò·Öºó»Ú£¬·´Õý²»»áÔÙÈ¥ÁË
80.	105.ÒÑ¾­È¥¹ýN´ÎÁË£¬º¢×Ó´óÈË¶¼ÍæµÄºÜ¿ªÐÄ
81.	106.ÈËÌ«¶àÁË¡£²»ºÃÍæ¡£¡£¡£¡£¡£¡£¡£
82.	107.È¥µÚ¶þ´ÎÁË£¬»¹ÊÇ¿ÉÒÔ£¬¾ÍÊÇ³ÔµÄÌ«ÉÙÌ«¹óÁË
83.	108.»¹²»´í£¬À´ÕâÀïÍæ£¬ÂòÒ»ÕÅÕâ¸öÆ±»¹ÊÇºÜ²»´íµÄ£¬Ê¡²»ÉÙÇ®£¬²»¹ýÍíÒ»µãÆäËûÏîÄ¿Ò²»á´òÕÛ£¬¿´´ó¼Ò×Ô¼ºµÄÑ¡Ôñ
84.	109.Ñ©²»´í
85.	110.ÔÚ³É¶¼ÏëÍæÑ©µÄ×î¼ÑÈ¥´¦£¬·ç¾°Ò²ºÜniceÑ½£¡
86.	111.ÉÏÏÂÉ½ÅÅ¶ÓÊÇÁîÈË±È½Ï×Å¼±£¬³ý´ËÖ®Íâ¶¼»¹ºÃ£¡ÏÂ´Î·É·Ç½Ú¼ÙÈÕÔÙÀ´»¬Ñ©¡£
87.	112.»¹²»´í£¬¿´µÃµ½ºÜºÃ¿´µÄ·ç¾°
88.	113.¶Â³µ¶ÂÁ½¸öÐ¡Ê±£¬ÉÏÏÂÉ½Ë÷µÀÅÅ¶ÓÅÅ4¸öÐ¡Ê±£¬ÒªÏëºÃºÃÍæ£¬ÖÁÉÙµÃ2Ìì£¬±Ü¿ª¸ß·åÆÚ£¬Òª²»È»²»ÊÇÔÚÅÅ¶Ó¾ÍÊÇÔÚÅÅ¶ÓµÄÂ·ÉÏ£¡
89.	114.ÉèÊ©ºÃ£¬»·¾³ÓÅÃÀ£¬·ç¾°ÐãÀö£¬ÓÎ¿Í¶à
90.	115.ÉèÊ©ºÃ£¬ÓÎ¿Í¶à£¬·ç¾°ÐãÀö£¬»·¾³ÓÅÃÀ
91.	116.¶¼Í¦ºÃµÄ£¬¾ÍÊÇ¹¤×÷ÈËÔ±ÓÐµãÍá£¬£¬·ç¾°ºÜÆ¯ÁÁ£¬¶ù×ÓÍæµÄºÜ¿ªÐÄ£¬¾ÍÊÇÕ¦¸Ð¾õºÍÎÒÏÄÌìÀ´²»Ò»ÑùÄØ£¬²»ÊÇÓ¦¸Ã×öË÷µÀÉÏÈ¥»¹ÓÐÒ»¸ö¾°µã¿ÉÒÔ×ß×ßÂð£¬ÊÇÎÒÃÇÃ»ÓÐ¿´µ½ÄØ£¿
92.	117.ÔÙÒ²²»ÒªÈ¥ÁË ¼·ËÀÈË Ñ©¾°¼¸ºõ¶¼±»È¦ÆðÀ´
93.	118.¿ÉÒÔµÄ¿ÉÒÔµÄ¿ÉÒÔµÄ£¬Ã»È¥¹ýµÄ¿ÉÒÔÍÆ¼ö
94.	119.ÍêÈ«¶àÊÕÁË·ÑÓÃ£¬ÃÅÆ±+ÀÂ³µÊÇ240£¬+ÈÕÔÂÆ½ÊÇ120£¬Ò»ÈËÓ¦¸Ã360£¬½á¹ûÊÕ368Ò»ÈË£¬ÃÀÆäÃûÔ»120.¶àÁËÒ»¸öÍù·µ¹Û¹â³µ£¬²»ºÃÒâË¼£¬È¥ÁËÏÖ³¡¾ÍÖªµÀ£¬ÄÇ¸ö¶ÔÈ«ÊÀ½çµÄÓÎ¿Í¶¼Ãâ·Ñ£¡
95.	»¹²»´í
96.	121.¿ÉÒÔ£¬·ç¾°²»´í¾ÍÊÇÃÅÆ±¹óµã£¬»¬Ñ©³¡Í£ºÃÍæµÄ
97.	122.¿´¼ûÁËÈÕ³ö¡¢ÔÆº£¡¢ÈºÉ½ºÍÐ¡ËÉÊó£¬ºÜ²»´í£¬´ó¼Ò¿ÉÒÔÔçµãÉÏÉ½£¬Ö±½Óµ½É½¶¥£¬Ò²²»ÓÃÅÅ¶Ó
98.	123.ÌåÑé²»ºÃ¡­ÈËÌ«¶à¿©¡­²»ÖªµÀÊ²Ê±ºò²ÅºÏÊÊÉÏÈ¥
99.	124.ÌåÑé¸Ð²»ÐÐ ÒÔºóÓ¦¸Ã²»»áÈ¥ÁË »¬Ñ©Ê±¼äÒ²ºÜ½ô
100.	125.»¹ÊÇ¿ÉÒÔ¾ÍÊÇÈËÓÐµã¶à£¬Ö÷ÒªÊÇÈ¥»¬Ñ©½á¹ûÊ±¼ä»¹ÊÇÌ«¸Ï¡£ÒÔºó½¨Òé¾Í×¡Î÷ÁëÑ©É½ÉÏ
101.	126.·ç¾°ºÜ²»´í£¬ÖµµÃÈ¥£¬º¢×ÓÍæµÄºÜ¿ªÐÄ
102.	127.É½ÉÏÑ©¾°ºÜÆ¯ÁÁ£¬»¬Ñ©³¡Ò²²»´í£¬³ýÁËÖÜÁùÈ¥µÄÊ±ºòÈËÌ«¶à£¬Ã»É¶È±µã£¬ÖµµÃÈ¥Íæ¡£
103.	128.µÚ¶þ´ÎÈ¥ÔËÆø¼òÖ±²»ÒªÌ«ºÃÁË£¬¶Â³µ¶Âµ½12µã¶à£¬ÅÅ¶ÓÅÅµ½2µã¶à£¬ÉÏÉ½Ò»»áÏÂ´óÃ«Ã«Óê¼Ó´óÎíÉ¶¶¼¿´²»µ½£¬È»ºóÏÂÉ½ÓÖ¿ªÊ¼Âþ³¤µÄÅÅ¶Ó£¬ÈË¶¼ÉµÁË¡£
104.	129.ºÃÍæ£¬·ç¾°ºÜÃÀµÄ°Â
105.	130.ºÜºÃÍæ
106.	131.»¹ÊÇ¿ÉÒÔÏÂ´ÎÓÐ»ú»áÔÙÈ¥Ò»´Î£¿¾ÍÊÇÑ©Ì«ÉÙÁË¡£
107.	132.ÄÄ¶ù¶¼ºÃ£¬¾ÍÊÇ¼Û¸ñÌ«¹óÁË
108.	133.ÖµµÃÒ»À´£¬ÃÀ£¬³öÁËÈý°Ù¶àµÄÃÅÆ±ÖµÁË
109.	134.ÈËÌ«¶àÁË£¬ÎªÁËÈ¥Íæ£¬ÕûÕûµ¢ÎóÁËÎÒÈýÌìÊ±¼ä£¬ÔçÉÏºÜÔç¾ÍÉÏÈ¥ÁË£¬ÉúÅÂÈË¶àÁË£¬¼·µÄ»Å£¬µ«ÊÇÏÂ135.É½µÄÊ±ºòÈËËµÕæµÄ¶à£¬ÅÅÁËºÜ¾ÃµÄ¶Ó£¬ÄÇÌìÌìÆøÒ²²»ºÃ£¬ÃÀ¾°¶¼Ã»ÓÐÐÀÉÍµ½£¬ÓÐµãÐ¡ÒÅº¶
110.	136.ÅÅ¶ÓµÄÈËÌ«¶à£¬µ«ÊÇÌìÆøÕæµÄ·Ç³£ºÃ
111.	137.»¹ÐÐ°É£¬È¥É½¶¥ÓÐµãÀä£¬»¬Ñ©³¡Ë£µÄ¶à
112.	138.ºÜ²»´í  º¢×ÓºÜ¿ªÐÄ  ÓÎ¿Í±È½Ï¶à
113.	139.ºÜºÃÍæ£¬Ã»ÓÐÍæ¾¡ÐË£¬¾ÍÊÇÈËÌ«¶àÁË¡£
114.	140.Ñ©Ã»¿´µ½£¬ÅÅ¶ÓÅÅ°²ÒÝÁË£¬²»ÖªµÀÊÇ²»ÊÇÈ¥µÄ²»ÊÇÊ±ºò
115.	141.»¹¿ÉÒÔ
116.	142.¿É
117.	143.²»ÒªÂòÈ¥É½¶¥µÄÆ± ÏÖÔÚÈ¥Ã»¿´Í· ÕæµÎ¡£¡£¡£¡£¡£Ñ©»¯ÁË  »ù±¾Ã»É¶Ñ© ÓÐÒ²ÊÇÓ²°î°îµÄÑ©¡£¡£¡£¡£É½ÑüºÃË£µÃ¶à
118.	144.Õâ¸öÊ±¼äÕæÃ»Ê²Ã´ºÃÍæµÄ£¬ÀË·ÑÇ®
119.	145.Ñ©¾°²»´í£¬»¬Ñ©³õÌåÑéºÜ°²ÒÝ£¬ËäÈ»Ë¤µÄ±È½Ï²Ò
120.	146.·ç¾°ºÍ»¬Ñ©ÌåÑé»¹ÊÇºÜ²»´í£¬Ö»ÊÇÒªÌáÇ°×öºÃ×¼±¸¡£
121.	147.×¨ÃÅÎªÁË»¬Ñ©ÓÖÖØÐÂ½øÈ¥ÁËÒ»´Î£¬¸Ð¾õ»¹²»´í
122.	148.ÎÒÃÇÈ¥µÄÊ±ºò  Ã»ÓÐºÃ¶àÑ©ÁË  ¶øÇÒ»¹³öÌ«ÑôÁË  Ò»µã¶ùÒ²²»Àä  ·Ç³£µÄÈÈºÍ
123.	149.´º½ÚÆÚ¼äÈ¥µÄ£¬Ã»ÓÐÅÅºÃ¾ÃµÄ¶Ó£¬Ñ©ÏÂµÄÓÐµã´ó £¬ÍÞÍÞºÜ¿ªÐÄ£¬¹¤×÷ÈËÔ±ËØÖÊÓÐ´ýÌá¸ß£¬Ç¿ÁÒ»³ÒÉ¹¤×÷ÈËÔ±¼ñµ½ÎÒÊÖ»ú¸øÎÒÂñµ½Ñ©ÀïÃæ
124.	150.ËµµÄÊÇÓÐÑ©²ÅÈ¥µÄ  ½á¹ûÓÐµã¿ÉÏ§  ¿´¼û×ÅÑ©
125.	ÈËÌ«¶àÁË£¬¼ÙÆÚ²»¸ÃÀ´µÄ£¬´Ó´óÒØµ½ÓÎ¿ÍÖÐÐÄ»¨ÁËÁ½Ð¡Ê±¡£ÅÅ¶ÓÉÏÉ½ÈýÐ¡Ê±£¬»¬Ñ©Á½Ð¡Ê±£¬ÅÅ¶ÓÏÂÉ½ÈýÐ¡Ê±£¬´ÓÓÎ¿ÍÖÐÐÄ»Ø´óÒØÁ½Ð¡Ê±¡£ÔÙºÃµÄ·ç¾°Ò²¾­²»×¡ÕâÑùÕÛÌÚ
126.	151.·ç¾°·Ç³£²»´í£¬ÓÈÆäÊÇµ½ÈÕÔÂÆºÉÏ·½£¬ÄÜ¿´µ½ÔÆº££¬ÐÒÔËµÄ»°»¹ÄÜÎ¹ËÉÊó
127.	152.×¨ÃÅÎª»¬Ñ©È¥µÄ£¬¸Ð¾õ»¹²»´í£¬ÍÆ¼öÈ¥
128.	153.Ì«¿ÓÁË£¬¾°ÇøÈÝÄÉ²»ÏÂÄÇÃ´¶àÈË¾Í±ð·ÅÄÇÃ´¶àÆ±
129.	154.²»Ï²»¶£¬ÈË¶àÅÅ¶ÓÒ»¸öÐ¡Ê±Ò²Ã»ÉÏÈ¥µ½¡£Ò»Ö±Õ¾×Å¡£ÒßÇéÑÏÖØÈË»¹ÃÜ¼¯
130.	155.¾ÍÊÇµÈË÷µÀÅÅ¶ÓÅÅÌ«¾ÃÁË£¬É½¶¥·ç¾°»¹²»´í
131.	156.ÏîÄ¿Ì«¹ó£¬¶¬ÌìÉ½¶¥Ã»±ØÒªÈ¥£¬·ç¾°Ã»ÏÄÌìºÃ.
132.	157.ºÜºÃÍæ°¡£¬¾°Çø¶«Î÷Ò²Ã»ÓÐ¹óµÄÀëÆ×£¬Ö»²»¹ýÑ©¾ß»¹ÊÇÔÚÉ½ÏÂÂòÆë±È½ÏºÃ£¬É½ÉÏ¹óÒ»±¶£¬ÌåÑé¸Ð·Ç³£·Ç³£ºÃ
133.	158.ËäÈ»½ñÌìÈËÓÐµã¶à£¬µ«ÊÇ·þÎñÈËÔ±ÅäÖÃÆëÈ«£¬·þÎñºÜµ½Î»£¬Ì¬¶ÈÒ²ºÜ²»´í.¾ÍÊÇÈËÌ«¶àÁËÅÅ¶Ó2Ð¡Ê±ÉÏÉ½£¬ÏÂÉ½3Ð¡Ê±.
134.	159.ÉÏÉ½ÅÅ¶ÓÒ»¸ö¶àÐ¡Ê±£¬ÏÂÉ½Ò²ÒªÅÅ¶ÓÒ»¸ö¶àÐ¡Ê±£¬Ò»ÌìµÄÊ±¼äÅÅ¶ÓÉÏÁù»¨ÁË3¸öÐ¡Ê±£¬ÍæÒ²Ã»ÓÐÍæ¶à¾Ã£¬¾ÍÊÇÈ¥¿´¿´´óÑ©
135.	160.ºÃË££¬Ð¡ÅóÓÑºÜÏ²»¶¡£µ«ÊÇÈËÂúÎª»¼£¬ÏÂÉ½ÅÅ¶Ó¿ÉÅÂ
136.	161.È¥µÃÌ«ÔçÁËÃ»ÓÐÑ©£¬ÎÂÈª»¹¿ÉÒÔ£¬¾Í×øÀÂ³µÅÀÉ½¿´·ç¾°°É
137.	162.·ç¾°ºÜ²»´í    ¾ÍÊÇÏëÍæÑ©µÄÊ±ºò·¢ÏÖÑ©ÒÑ¾­±»²ÈÊµÁË??
138.	163.ÌìÆøºÜÖØÒª¡£Ã»¿´µ½ÒõÑôÌì ²»¹ýÑ©ºÜ´óºÜÆ¯ÁÁ¡£
139.	164.·Ç³£²»´í£¬ÏîÄ¿¶¼Í¦±ãÒË£¬¶øÇÒ¾ÆµêÒ²»¹²»´í
140.	²»´í??
141.	165.´óÄê³õÆßÈ¥µÄ£¬ÉÏÉ½ÅÅ¶Ó£¬ÏÂÉ½ÅÅ¶Ó£¬ÕæÃ»ÒâË¼  ÂòÁËÕâ300¶àµÄÆ±  Ö»×øÁËÒ»¸öË÷µÀ È«ÊÇÈË  Ò²²»»áÔÚÈ¥ÁË£¬ÀäµÄÄÕ»ð
142.	166.ÉÏÏÂÉ½ºÜÓÐ´ÎÐò£¬²»ÂÒ£¬°²ÅÅÒ²ºÜÓÐÐò
143.	167.Èý°Ù¶àµÄÃÅÆ±£¬²»Öµ£¬Ê²Ã´ÓéÀÖÉèÊ©¶¼ÒªÁíÍâÊÕ·ÑµÄ£¬½Ú¼ÙÈÕ²»ÒªÀ´ÈË¶àµÄÒªÃü¡£×ÜÖ®£¬²îÆÀ£¬²îÆÀ¡£
144.	168.ÅÄÕÕ¾ÞºÃ¿´£¬ºÜÓÐÐÒ¿´µ½ÁËÔÆº££¬¾ÞÃÀÀö
145.	169.ÅäÌ×ºÜºÃ£¬ÊÇ¸öÐ¡ÅèÓÑ£¬¶ÔÓÚ´óÈËÀ´ËµÓÐµã¿Ó£¬²»»áÏëÔÙÀ´ÁË¡­¡­¡­¡­¡­¡­¡­¡­
146.	170.»¹¿ÉÒÔ£¬ÍÞ¶ùÏ²»¶Ñ©£¬Ë£µÄºÜ¿ªÐÄ¡£
147.	171.ÉèÊ©ºÜºÃ£¬ºÜÊÊºÏÒ»¼ÒÀÏÐ¡È¥
148.	172.ºÃ
149.	173Ã»¿´¼ûÔÆº£
150.	174.Ì«¶ÂÁË£¬ÔÙÒ²²»ÏëÈ¥ÁË¡£´ó°ëÌìÔÚÅÅ¶Ó
151.	175»¹¿ÉÒÔ°É£¬Ñ©±È½Ïºñ£¬µ«ÊÇÀïÃæµÄ±ùÑ©¼ÎÄê»ª80Ò»¸öÈË±È½Ï¿Ó¡£
152.	176.ÉèÊ©ÆëÈ«£¬»·¾³ÓÅÃÀ£¬·þÎñÖÜµ½£¬·Ç³£²»´í£¡
153.	177.ÕûÌå²»´í£¬¾ÍÊÇÆäÊµ¿ÉÒÔ²»ÂòÈ«Æ±£¬Ò»°ãµ½ÈÕÔÂÆº¾Í²»ÉÏÈ¥ÁË
154.	ÍêÃ»µÃÒ»´ÎÂÃÐÐ£¬É½ÉÏ·ç¾°Ì«ÃÀÀ²
155.	È¥µÄÄÇÌìÎíÌØ±ð´ó£¬¾°É«ÊÇÃ»ÓÐ¿´¼û£¬×øÀÂ³µÉÏÈ¥É½¶¥ÔÚÏÂÑ©£¬°×Ã£Ã£Ò»Æ¬£¬´ÓÀ´Ã»ÓÐ¿´¼ûÑ©µÄºÜÐË·Ü£¬Ð¡ÅóÓÑÔÚÑ©µØÍæµÃ²»Ïë×ßÁË£¬×ÜµÄÀ´Ëµ»¹²»´í¡£
156.	ÌåÑé¼«²î£¬ÂòµÄÄÇ¸öÐ¬×ÓÒ»¶¡µãÓÃ¶¼Ã»ÓÐ£¬¿ÓÈË¡£ÊÖ»ú»¹µôÁË£¬ÅÞ£¡ÔÙÒ²²»È¥ÁË
157.	·þÎñ²»¸Ò¹§Î¬£¬ÓÐÎÊÌâ´ò¿Í·þ´ò²»Í¨£¬¾°µãÄÚÅÅ¶ÓµØµãÒ²Ã»ÈËÎ¬³ÖÖÈÐò£¬»·¾³»¹ÐÐ£¬¾ÍÊÇ·þÎñÌ«²î
158.	½ñÌìÌìÆø²»´í£¬Ò»µãÒ²²»Àä£¬×òÍíÏÂÁË´óÑ©£¡·ç¾°ÓÅÃÀ£¡
159.	ÏÖÔÚË£µÄÈ«ÊÇÊÕ·ÑÏîÄ¿  ÓÖ¹óÓÖ²»ºÃÍæ  ¼¸ÄêÇ°È¥¹ýÒ»´Î ²»ÊÇÏë×Å´øº¢×ÓÍæÑ© ¶¼ÀÁµÃÀ´ÕâÀï  Ïë×Å½ü  ²»È»¶¼È¥ ÍßÎÝÉ½ºÍ±ÏÅï¹µ  ºÜÎÞÁÄ
160.	¾°ÇøÀïÃæµ½´¦¶¼ÊÇÖÊÁ¿Ò²ºÜ²îµÄ¶þ´ÎÊÕ·ÑÏîÄ¿£¡ÃÅÆ±°üº¬µÄ¾°ÇøÑ©¾°·ç¾°£¬ºÜ²î£¡ Ë÷µÀ×ª¹«½»´ó°Í³µ£¬ÌåÑé¼«²î£¡ ²»»áÔÙÈ¥
161.	ÈÕÔÂÆºÓÎ¿ÍÖÐÐÄµÄ¹¤×÷ÈËÔ±ÔÚÉíºóÃ÷Ã÷ÓÐ¿ªË®µÄÇé¿öÏÂ£¬Ð¡ÅóÓÑÒª¿Ú¿ªË®¶¼²»ÈÃµ¹£¬Ì«ÆøÈËÁË£¡
162.	Í¦ºÃ£¬²»Ðé´ËÐÐ£¬ÃÀÍÅÉÏÂòÆ±Ò²ºÜ·½±ã£¬´ø×Åº¢×ÓÃÇÍæÎ÷ÁëÑ©É½£¬º¢×ÓÃÇ¶¼·Ç³£Ï²»¶¡£¡£¡£¡£
163.	·Ç³£²î£¬Ã»±ØÒªÈ¥£¬ÏÖÔÚÖ»Ëã°ë³ÉÆ·£¬È¥ÁËµÄÈË¶¼²»½øÈ¥·µ»ØÁË£¬ÖÁÉÙÏÖÔÚ²»ÍÆ¼öÈ¥¡£
164.	ÆäËûµÄ»¹ÐÐ£¬¾ÍÊÇÄÇ¸öÀÂ³µÅÅ¶Ó °Ú¶É³µÒ²ÊÇÅÅ¶Ó£¬¸Ð¾õ¶¼Ã»ÔõÃ´Íæ È«ÔÚÅÅ¶ÓÈ¥ÁË
165.	½øÈ¥ËµbcÇø¶¼ÄÜÍæ£¬Ò²Ã»ÌáÇ°¸æÖªbcÇøÊÇÐ¡ÅóÓÑÍæµÄ£¬ÊôÊµÌ«¿Ó
166.	Ã»ÓÐÑ©¶¼ÊÇ±ù  ·ç¾°²»´íÏëÍæÑ©¿ÉÄÜ²»ÐÐ¶¼ÊÇ±ù£¬»¬Ñ©²î²»¶à
167.	ÃÅÆ±368 ÈË³¬¼¶¶à À´²»¼°×ßÍê ÍíÉÏ9µãÇ°ÏÂÉ½  ¹Û¾°Ë÷µÀ¸ù±¾Ã»ÓÐÊ±¼äÈ¥×ø
168.	ÊÓ¾õÐ§¹û·Ç³£ºÃ£¬¾ÍÊÇ²»ÔõÃ´³¤£¬Â·³ÌÓÐÐ©¶Ì¡£
169.	¼ÙÆÚÈ¥ÕæµÄÓÐµãÄÑÊÜ£¬ÅÅ¶ÓÌ«³¤ÁË£¬
170.	ÅÅ¶ÓµÄÈËÕæµÄÍ¦¶à£¬½¨ÒéÔçµãÆð´²È¥£¬ÏÈÈ¥Íæ»¬Ñ©³¡Íæ
171.	Ò»°ã°ã£¬²»ºÃÒ²²»²î£¬Ï£ÍûÏÂ´ÎÈ¥ÄÜ²»Ò»Ñù
172.	»¹ÊÇºÃË££¬¾ÍÊÇÅÅ¶ÓÊ±¼ä±È½Ï³¤£¬µÈ´ýµÄÊ±¼ä³¤
173.	ÕâÊÇÒ»´Î·Ç³£ÂúÒâµÄÂÃÐÐ£¬¾°Çø·þÎñºÍ°²È«¶¼×öµÃºÜºÃ
174.	ºÜ²»´í
175.	ºÜÂúÒâÕâ±ßµÄ¾°É«·Ç³£Æ¯ÁÁ£¬À´ÁË¾Í²»Ïë×ßµÄ¸Ð¾õ
176.	ÉèÊ©±ÈÉÏ´ÎÔö¼ÓÁËÐ©£¬»·¾³ÎÀÉúÓÐ¸ÄÉÆ
177.	Ì«´óµÄÑ©ÁË£¬º¢×ÓÍæµÃ»¹ÊÇ¶à¿ªÐÄµÄ£¬¾ÍÊÇÌ«¼·ÁË£¬»¹ÓÐÐ©ÈË²»ÅÅ¶Ó£¬°¥£¡
178.	¾ÍÊÇ±ù¿é£¬µã¶¼²»ºÃË££¬Ó²µÄ£¬×ø³µÉÏÈ¥Ë¾»ú¼òÖ±ÊÇ¸ÏÊ±¼äµÄºÜ£¬×ªÍä¶¼²»´ø¼õËÙµÄ£¬»¹ÊÇÑ©Â·£¬ËäËµÊÇ¿ª¹ßÁËµÄ£¬ÕâÑùÒ²ºÜÎ£ÏÕ
179.	ÈË¶à£¬×ÔÈ»¾°¹ÛÉÙ£¬ÅÅ¶ÓÊ±¼ä³¤£¬ËùÒÔÏîÄ¿¶¼ÐèÒªµ¥¶ÀÊÕ·Ñ¡£¿ÉÍæÐÔ²»¸ß
180.	ÍæµÄ¶¼Òª¶îÍâÊÕ·Ñ£¬ÃÅÆ±»¹ÄÇÃ´¹ó£¬°¦
181.	È¥ÁË¾ÍÊÇÅÅ¶Ó  ÅÅÒ»Ìì Ë­È¥Ë­µ¹Ã¹ Ò»Ìì¶¼ÔÚÅÅ¶Ó
182.	³µ³Ì5Ð¡Ê±£¬ÅÅ¶Ó6Ð¡Ê±£¬ÍæÑ©2Ð¡Ê±£¬ÄãÆ·£¬ÄãÏ¸Ï¸Æ·
183.	»¹²»´í£¬¿ÉÒÔÍæ£¬³ÔµÄ¶«Î÷ÉÔÎ¢²îÒ»µã¡£
184.	·ç¾°ÌØ±ðºÃ
185.	ÔçÉÏÈ¥µÄ±È½ÏÔç ¿´µ½ÁËÈÕ³ö ÆäËü¾Í»¹¿ÉÒÔ ×ÜÌåÆÀ¼Û»¹²»´í
186.	Ê²Ã´¶¼ÒªÇ® 240Ò»Î»µÄºÍ160Ò»Î»µÄÏîÄ¿Ò»Ñù
187.	¿´µ½ÁËÔÆº££¬ºÜ°ô£¬¿ªÐÄ
188.	ÈËÌ«¶àÁË£¬¶¼³Ô²»Íê£¬Î¶µÀ²»´í£¬³ÔµÄºÃ³Å
189.	·þÎñºÜºÃ£¬ÉèÊ©²»´í£¬¾ÍÊÇ·ÑÓÃÓÐµã¸ß
190.	ÉèÊ©²»´í£¬¾ÍÊÇ²ÍÒûÓéÀÖ·ÑÓÃÌ«¹óÁË
191.	ºöÓÐ¹ÊÈËÐÄÉÏ¹ý£¬»ØÊ×É½ºÓÒÑÊÇÇï¡£Ëû³¯ÈôÊÇÍ¬ÁÜÑ©£¬´ËÉúÒ²Ëã¹²°×Í·¡£
192.	Ì«¶àÈËÁË£¬ÉÏÉ½¶Â£¬ÏÂÉ½¶Â£¬¹ý½ÚÆÚ¼äÕæÒª½÷É÷¿¼ÂÇ³öÃÅÓÎÍæÁË£¡
193.	»¹ÐÐ°É£¬¾ÍÊÇÈË»¹ÊÇÌ«¶àÁË£¬ÓÐµãÐ¡¼·
194.	ÉèÊ©»¹ÐÐ£¬½Ú¼ÙÈÕÈË¶àµÄÊ±ºò£¬ÓÐÐ©·þÎñ¸ú²»ÉÏ¡£
195.	Ç§Íò²»ÒªÈ¥ÁË²»ÒªÈ¥£¬È«¹ú×î¿Ó£¬¿Ï¶¨ÊÇ»áËµÎÒÊÇºÚ·Û
196.	²»ÖµµÃÈ¥£¬ÐÔ¼Û±ÈµÍ£¬Ç§Íò²»ÒªÈ¥£¬Ëæ±ãÕÒ¸öµØ·½¶¼ÄÜ¿´Ñ©
197.	µ±Ê±È¥µÄÊ±ºòÒõÌì£¬Ã»ÓÐÑ©£¬Ò²Ã»ÓÐ¿´³öÒõÑô·Ö½ç
198.	ÅÅ¶ÓÅÅËÀÄãÈ¥Âï£¡ÈËdouÅÅµÄËÀ
199.	·ç¾°ºÜÃÀ£¬ÍæµÃºÜ¿ªÐÄ
200.	Í¦ºÃµÄ
201.	»¹²»´í  ¾ÍÊÇ×øÀÂ³µÒªÅÅºÜ¾Ã
202.	ÎÒÃ»ÓÐµ½ÈÕÔÂÆº£¬ÔõÃ´ÍËÆ±°¡¡£»¹ÓÐÒ»¸öÐ¡ÅóÓÑÃ»ÓÐÈ¥¡£
203.	¶Â³µ¶ÂÒ»Ìì£¬¸ù±¾Ã»¿ª½øÈ¥¡£»¹²»ÄÜÍËÆ±£¬·þÁË
204.	ÅÅ¶ÓÅÅµÄÈË±ÀÀ££¬°¥£¡ÒÔºó¶¼²»ÏëÀ´ÁË£¬Ì«¼·ÁË
205.	»¹ÐÐ£¬ÈËÌ«¶à£¬ÅÅ¶Ó2Ð¡Ê±£¬µÈ×ÅºÜ·³
206.	µÈÎÒ¼ÒÐ¡¿É°®ÃÇÔÙ³¤´óÒ»Ð©ÔÙÈ¥¿´Ñ©¡«¡«¡«
207.	Õû¸ö¾°Çø¹æ»®¼¸ºõ¾ÍÊÇ¿¼ÂÇ¸ü¶àÉèÖÃÉÌÒµÓéÀÖÏîÄ¿£¬×ÔÈ»ÉÍ¾°µÄÉÙÖ®ÓÖÉÙ¡£²»»áÔÙÈ¥£¡
208.	ÈË¶àµÄÀëÆ× 9.30³ö·¢4.30µ½°ëÉ½Ñü »¬ÁË»á¶ùÑ©ÍíÉÏÓÖÊÇ¾Åµã°ëµ½É½ÏÂ
209.	ºÜºÃ£¬ºÍÅóÓÑÒ»ÆðÍæ£¬ºÜ¸ßÐË
210.	´øÍÞÍÞÈ¥Íæ£¬ÌØ±ðÊÇÏ²»¶»¬Ñ©µÄ¸üÊÇ²»¶þÑ¡Ôñ
211.	ÈË¶àµÄÊ²Ã´¶¼¿´²»µ½£¬ÌåÑéºÜÒ»°ã
212.	¾ÍÊÇÈË¶à ÆäËû¶¼»¹ºÃ ¹ýÄê²»ºÃÍ£³µ »¹ÊÇ¿ÉÒÔ
213.	ÖµµÃÒ»È¥µÄ±ùÑ©ÂÃÓÎµØ£¬´ó×ÔÈ»µÄÉñÆæÈÃÈË¾ªÌ¾¡£
214.	¿ÉÒÔ
215.	ÈË¹¤Ñ©£¬Ì«¼ÙÁË ¾Í±¡±¡µÄÒ»²ãËªÏÂÃæÈ«Éí±ù
216.	ÎÒÕæµÄÎÞÁ¦ÍÂÔã£¬Ã»ÓÐÄÇÃ´´óµÄ½Ó´ýÄÜÁ¦ÎªÊ²Ã´ÒªÂôÄÇÃ´¶àÆ±³öÈ¥¡£ÉÏÉ½ÅÅ¶Ó3Ð¡Ê±£¬ÏÂÉ½ÅÅ¶Ó3Ð¡Ê±¡£ÕæµÄË­È¥Ë®ºó»Ú£¬ºÃ²»ÈÝÒ×µ½ÁËÉ½ÉÏ£¬È«²¿ÆðÎí£¬É¶¶¼¿´²»¼û£¬ÏÂÉ½ÅÅ¶Ó£¬³µ¶¼Ã»ÓÐ£¬ÕûÕûÅÅ¶Ó»¨ÁË6¸öÐ¡Ê±£¬Õû¸ö20¶àÄê×îÎÞÓïµÄÒ»´Î£¡À¬»ø¾°Çø
217.	Ò»°ã°ã£¬Ã»ÓÐÏëÏóÖÐºÃ£¬µ½ÁËÉ½¶¥ÄÜ¿´µÄ¶«Î÷Ò²¾ÍÄÇÑù
218.	ÎªÊ²Ã´²»ÍËÇ®£¬É½ÉÏË÷µÀ¶¼Ã»ÓÐ×ø
219.	´æ·Åµã¹ÜÀí²»ÍêÉÆ¡£¡£¡£¡£¡£¡£¡£¡£¡£
220.	È¥ÍæÁË»°»¹ÊÇÒª²éÑ¯Ò»ÏÂÌìÆø£¬ÎÒÃÇÈ¥µÄÊ±ºòÉ½¶¥ÐÐµÀÉÏÒÑ¾­Ã»ÓÐÑ©ÁË£¬É½¼äµÄÑ©ÓÖÍæ²»ÁË
221.	ºÃ
222.	³ýÁËµ½´¦¶¼ÊÇÖÊÁ¿ºÜ²îµÄÔÙ´ÎÊÕ·ÑÏîÄ¿£¡ÃÅÆ±°üº¬µÄ¾°ÇøÑ©¾°·ç¾°£¬ºÜ²î£¡
223.	·þÎñÌ¬¶È¸÷·½Ãæ¶¼ºÜºÃ   ÎÂÈªÒ²ºÜ°ô ¾ÍÊÇÐ¡ÅóÓÑÌ«¶àÁË  Ç°Ì¨¿Í»§¾­ÀíÂûÂûÈËºÜºÃ ½²½âºÜ×ÐÏ¸
224.	ÎªÊ²Ã´Ã»ÓÐÑ§ÉúÆ±Ì«²î¾¢ÁËÁ½¸öº¢×Ó¶¼»¨160
225.	´º½Ú³ýÁËÈË¶àÆäËû¶¼Í¦ÂúÒâµÄ
226.	ÅÅ¶Ó5Ð¡Ê± Ì«¼·À²ÕæµÄ ÄãÃÇ¿ÉÒÔÕþÖÎÒ»ÏÂÐ»Ð»
227.	¡¾»·¾³¡¿²»´í ¡¾½»Í¨¡¿»¹¿ÉÒÔ
228.	½Ú¼ÙÈÕµÄÓÎÍæÌåÑéÒ²ÊÇ±»ÅÅ¶Ó¸øÄ¥ÃðÁË¡£
229.	ÂÔÂÔÂÔÂÔÂÔÂ·ÉÏ×¢Òâ°²È«Ñ½ÄãºÃ´ó½ã½ãÎÒÔÚÏëÎÒÂðÄãºÃÏñÓÐ²¡
230.	À¬»ø ÅÅ¶ÓÅÅËÀÈË Õâ±²×Ó²»¿ÉÄÜÔÙÈ¥ÁË
231.	¾ÍÊÇ240µÄÃÅÆ±³öÈ¥??ÀïÃæËùÓÐÏîÄ¿¶¼µ¥¶ÀÊÕ·Ñ
232.	À´¼¸´ÎÁË£¬·ç¾°²»´í£¬Î¨Ò»µÄÒÅº¶»¬Ñ©Í¨µÀÃ»ÓÐ¿ªÍ¨
233.	ÎíÌ«´ó£¬¿´²»ÁËÔ¶´¦¡£Ö»ÊÇ¿´Ñ©µÄ»°£¬230µÄÃÅÆ±ÓÐµã¹ó¡£»¬Ñ©»¹²»´í£¬¾ÍÊÇÖÜÄ©È¥Íæ£¬ÈËÌ«¶àÁË¡£
234.	µÚÒ»ÌìÔÚÉÏÏÂ×¡£¬ÀÏ°åÈËºÜÈÈÇé µÚ¶þÌìÒ»ÔçÉÏÉ½Ã»ÓÐÍæ¹»£¬¾ÍÊÇËÉÈíµÄÑ©ºÜÉÙ£¬Ð¡ÅóÓÑÃ»·¨½øÐÐ²ùÑ© ÖÐÑë??ºÜ¶à£¬É½¶¥??¶¼ÊÇÑô¹âÔÆº£
235.	ÀäµÄ²»ÐÐ²»ÐÐµÄ£¬ÌØ±ðÊÇÉ½¶¥??
236.	Õâ±²×Ó¿ÉÄÜ¶¼²»»áÔÙÈ¥ÁË°É ÕæÊÇÈÃÈËÔã¸âÍ¸¶¥µÄ¾­Àú
237.	Ôªµ©½ÚÈ¥µÄ£¬ÈË¶àµÄºÜ¡£ÍÆ¼ö²»Òª½Ú¼ÙÈÕÈ¥
238.	ÌØ±ð²»ºÃ£¬ÎÒÈ¥µÄÊ±ºòÃ»ÓÐÑ©£¬Ê²Ã´¶¼Ã»ÓÐ£¬¸úÊÓÆµ²»·ûºÏ
239.	²»´í»¹¿ÉÒÔ£¬±È½ÏÍÆ¼öÕâ¸ö????????????????????
240.	ºÜ²»´í£¬»¬Ñ©ÇëÁË½ÌÁ·£¬ÌåÑé¸ÐºÜºÃ
241.	´°º¬Î÷ÁëÇ§ÇïÑ© ÃÅ²´¶«ÎâÍòÀï´¬
242.	Äã¸øÎÒÍËµÄÇ®à«£¿ ÍËÆ±Ì¬¶È¼«²î¡£
243.	¡¾½»Í¨¡¿¿ÉÒÔÃ÷ÏÔ¿´³öÀ´£¬»Ø³É¶¼ºÍµ½´óÒØ³µÕ¾ÂÃÓÎ°à³µÌ«ÉÙ£¬³ä·ÖËµÃ÷Ïà¹Ø²¿ÃÅµÄµ÷¶ÈÄÜÁ¦ºÍÔ¤¹ÀÄÜÁ¦¼«ÆäÓÐÏÞ
244.	Íò¶ñÒùÎªÊ×£¬ÂÛ¼£²»ÂÛÐÄ£¬ÂÛÐÄÊÀÉÏÎÞÍêÈË¡£ °ÙÉÆÐ¢ÎªÏÈ£¬ÂÛÐÄ²»ÂÛ¼££¬ÂÛ¼£º®ÃÅÎÞÐ¢×Ó¡£
245.	·Ç³£ÖµµÃ£¬È«¼Ò¶¼ºÜ¿ªÐÄ£¡
246.	ËäÈ»²»ÊÇµÚÒ»´ÎÈ¥£¬µ«»¹ÊÇ²»ÊÕ·Ñ»¹ÊÇ²»ºÏÀí£¬µ¥µ¥»¬Ñ©¾Í²»ÖµµÃ¡£
247.	Ò»°ã°É£¡ºóÀ´¾ÓÈ»ÓÐ¸ö»î¶¯9.9¾Í¿ÉÒÔÂòÒ»Á½°Ù¿éµÄÃÅÆ±ÁË¡£??
248.	»¹²»´í
249.	Î÷ÁëÑ©É½»¹ÊÇ²»´íµÄ£¬ÖµµÃ´øÍÞ¶ùÈ¥ÓÎÍæ
250.	Ò»°ã°É£¬Ã»Ê²Ã´Ñ©£¬»¹¹ó
251.	ÈÕÔÂÆºÇ¿ÁÒÍÆ¼ö£¬Ò»¶¨ÒªºÍÏ²»¶µÄÈËÈ¥¿´Ò»´ÎÔÆº£
252.	Éè¼Æ²»ºÏÀí£¬×¡ËÞ²»·½±ã£¬¹ó£¬²»ÖµµÃ¼Û¸ñ£¬ÌØ±ðÊÇË÷µÀÌ«¹ó
253.	¸Ð¾õ»¹ÊÇ²»´í£¬¾ÍÊÇÓÐµã¹ó¡£
254.	¹ºÂòÁË¹ºÂòÁË¹Û¹â³µ£¬¸ü±¾Ã»ÓÐÕâ¸ö·þÎñ
255.	»¬Ñ©²»´í£¬¾ÍÊÇ»¬Ñ©½ÌÁ·²»Õ¦µØ
256.	ÔÆº£ºÜºÃ¿´£¬ÖµµÃ
257.	¹ó£¬²»»®Ëã£¬Ë£ÁË¹þ¹þ¾ÍÏÂÉ½ÁË£¬ÃÅÆ±Ì«¹óÁË
258.	¸Ð¾õÃ»É¶Ë£µÄ£¬³ýÁË»¬Ñ©??»¬Ñ©??
259.	»¹²»´í  ºÜÆ¯ÁÁ  ÖµµÃÈ¥Ò»ÏÂ  Ñ©¾°ºÜÃÀ
260.	Ã»µÃÑ©²»ÏñÊÇÍøÉÏËµµÄÄÇÑù¡£¡£¡£
261.	µ±Ê±È¥µÄÊ±ºòÍâÃæÈ«²¿Ã»ÓÐÑ©£¬ÅÅ¶ÓµÄÊ±ºòÒ²Ã»ÈËËµ£¬²î²»¶àÅÅ¶ÓÁ½Èý¸öÐ¡Ê±ÉÏµÄÉ½£¬ÓÐµãÊ§Íû
262.	»¹¿ÉÒÔ£¬¾ÍÊÇÌìÆø²»ºÃ
263.	Ñ©ºÜÓ²£¬¸Ð¾õÒ»°ëÕæÒ»°ë¼Ù°É£¬Ð¡ÅóÓÑÍæµÃ»¹¿ªÐÄ£¬µ«ÊÇÏà±ÈÆäËûÍæÑ©µÄµØ·½£¬ÃÅÆ±Æ«¹ó¡£
264.	ºÃµÄ£¬¿ÉÒÔµÄ¡£ÏÂ´Î»¹ÒªÈ¥¡£·ÖÏíÒ»ÏÂ¡£
265.	¿ÉÒÔ
266.	ÕæµÄºÜÆ¯ÁÁÍðÈçÏÉ¾³Ò»°ã£¬ÖµµÃÈ¥£¬È¥ÁË¿´ÁËÄÇ±ßµÄÃÀÕæµÄ¸úÕÕÆ¬ÉÏÒ»Ñù
267.	ÕæµÄ²»ºÃÍæ£¬É½ÉÏÎí³¬´ó£¬²»½¨ÒéÉÏÈ¥£¬ÉÏÈ¥Ò»¸öÐ¡Ê±²»µ½¾ÍÍæÄåÁË£¬¹ºÆ±Ðè½÷É÷
268.	Î÷ÁëÑ©É½ºÜÆ¯ÁÁ£¬ÍæÑ©µÄºÃµØ·½£¬¾ÍÊÇÃÅÆ±300¶àÓÐµã¹ó¹þ¹þ¹þ¹þ
269.	Ã»ÓÐÑ©£¬ÉÏÃæÐí¶àµØ·½ÔÚÎ¬ÐÞ£¬Ôã¸âµÄÌåÑé
270.	È¥µÄÊ±ºòÃ»ÏÂÑ©£¬ÔËÆø²»ºÃÄØ£¬ÏÂ´ÎÑ¡¸öºÃÈÕ×Ó
271.	»¹ÐÐ°É£¬ÉÏÈ¥µÄÊ±ºòÎíºÃ´ó£¬É¶¶¼Ã»¿´Çå³þ
272.	Ñ©¾°»¹ÊÇ¿ÉÒÔµÄ£¬¾ÍÊÇÏîÄ¿»¹ÊÇÓÐµãÐ¡¹ó
273.	ÈËÌ«¶àÁË£¬Ò»Ìì¼¸ºõ¶¼ÊÇÔÚÅÅ¶Ó£¬Ë£¿ÉÄÜÒ²¾ÍÁ½¸öÐ¡Ê±
274.	Õâ¸öµØ·½¿ÓµÄÒ»Åú£¬±»É½ÉÏµÄÃ¨×¥ÁË£¬×Ô¼º»Ø¼Ò´òÁËÎåÕë¿ñÈ®ÒßÃç
275.	À¬»øÆøËÀÎÒÁË¹¤×÷ÈËÔ±È¡´íÆ±ÕæµÄÀ¬»øÊ²Ã´¶«Î÷
276.	ÈËÌ«¶à£¬¹âÊÇÅÅ¶Ó¾Í»¨¼¸Ð¡Ê±£¬Ë£µÄÊ±¼äÃ»µÃÅÅ¶ÓµÄÊ±¼ä³¤
277.	ÐÒºÃ½ñÌì¿´µ½ÔÆº£ÁË£¬·ñÔò²Å¾õµÃÕâ¸öÆ±²»ÖµµÃÓ´
278.	ÔËÆø²»ºÃ£¬2821×îºóÒ»ÌìÉ½ÉÏ´óÎí£¬¼ûÖ»ÄÜÍæÑ©µÄ¡£
279.	Ì«ÄÑÅÅ¶ÓÁË£¬¿ªÊ¼Ã»ÉÏÉ½¶¥µÄÊ±ºò£¬¶¼×¼±¸×ßÁË
280.	ÏÂÓê»¹Ã»ÓÐÑ©£¬ÎÞÌåÑé¸Ð£¬£¬£¬µÈµÈµÈ
281.	²î£¬Ã»ÓÐÑ©£¬Â·±êÒ²²»Çå³þ£¬Ã»ÓÐÑ©
282.	ÉèÊ©Ì«²»ÈËÐÔ»¯£¬¿Õµ÷Å¯·ç¶¼Ã»ÓÐ
283.	ÏÂÓêºÁÎÞÌåÑé¸Ð£¬µÈµÈµÈµÈµÈµÈµÈ
284.	ÅÅ¶ÓÁùÐ¡Ê±£¬ÍæÁËÁ½Ð¡Ê±£¬½Ú¼ÙÈÕÇ§Íò±ðÈ¥
285.	µÚ4´ÎÓÎÍæ¶ù£¬Ã»ÓÐ¿´¼ûÔÆº££¬»¹¿ÉÒÔ¡­¡­
286.	ÍæÑ©²»´í£¬´º½Ú¾ÍÊÇÈËÌ«¶àÁË£¬Ò»¶¨ÒªÔçµãÆðÀ´È¥ÅÅ¶Ó
287.	·þÎñÖÜµ½£¬Ò²ºÜ·½±ã¡£ÂÃÍ¾ºÜÓä¿ì
288.	°²ÅÅºÏÀí£¬µ¼ÓÎÈÈÐÄÏ¸ÐÄ


289.	Î÷ÁëÑ©É½ÕÌ×Å×Ô¼ºÈËÆø¸ß£¬Àë³É¶¼½ü£¬¼òÖ±ÊÇÓÖ¹óÓÖ¿Ó£¬ÂòÁË½Ó½üÈý°ÙµÄÃÅÆ±ÀïÃæË£µÃÏîÄ¿¾ÓÈ»Ã¿Ïî»¹Òªµ¥¶À¸øÇ®£¬µ¥¶À¸øÇ®¾ÍËãÁË£¬Ð¡ÅóÓÑÄÇÃ´Ð¡¾ÓÈ»´óÈËÅãÍæ»¹Òª°´ÈËÍ·Ëã£¬´¿Ëé¾ÍÊÇÀ¦°óÇ¿ÖÆÏû·Ñ£¬¸øÁËÈý°ÙµÄÃÅÆ±Ïë¸ÐÊÜÒ»ÏÂ×ÔÈ»Ñ©¾°¾ÓÈ»¶¼±»Î§... ÔÄ¶ÁÈ«ÎÄ


290.	ÒòÎªÔÚ¶à·½Æ½Ì¨±È½Ï¹ý£¬°üÀ¨ÔÚÎ÷ÁêÑ©É½ÀïÃæµÄ¹¤×÷ÈËÔ±ÑÛÖÐ£¬368Õâ¸ö¼ÛÎ»¾ÍÊÇÓÐ°üº¬ÃÅÆ±£¬Ë÷µÀÒÔ¼°2Ð¡Ê±»¬Ñ©Æ±µÄ£¡ËùÒÔÔÚÎÒÃÇ½ø¾°Çøºó·¢ÏÖÃ»ÓÐ»¬Ñ©Æ±ºó Á¢¼´ÁªÏµÃÀÍÅ´úÀíÉÌ½øÐÐÍË»»Ð­ÉÌ£¬Ö±½Ó±»¾Ü¾ø¡£ÃÀÍÅÕâÖÖÐÐÎª¾ÍÊÇÔÚ´ò¼Û¸ñ²Á±ßÇò... ÔÄ¶ÁÈ«ÎÄ

291.	´Ó³É¶¼Ô¶¿´Î÷ÁëÑ©É½ ?
292.	²»¼ÇµÃÓÐ¹ØÓÚ´ºÌìµÄÎÄ°¸£¬Ö»¼ÇµÃÄãµÄÃû×ÖºÍ´ºÅ¯»¨¿ªµÄÑù×Ó???????? ´ï¹Å±ù´¨¡«±ÏÅï¹µ¡«»ªÃÀ´ïÎÂÈª¡«´ïÍß¸üÔú??¿µ¶¨Ä¾¸ñ´ë¾°Çø Ä«Ê¯¹«Ô°Óã×ÓÎ÷??ÂÃÐÐÔÚÂ·ÉÏ£¬Äã»áÍü¼Ç×Ô¼ºµÄÄêÁä£¬ÔÚÂ·ÉÏ£¬Äã»áÍü¼Ç×òÈÕµÄ·³ÄÕ??´ºÓÎÏßÂ·£º±ÏÅï¹µ º£ÂÝ¹µ ãò¹Áºþ ¾Å¶¥É½  Î÷ÁëÑ©É½ »ª¼âÉ½ °ÍÀÊÉ½ ¸Êº£×Ó ðÑð³É½ ???ÍßÎÝÉ½ µ¾³ÇÑÇ¶¡¾ÅÕ¯¹µ »ÆÁú Èô¶û¸Ç²ÝÔ­ É«´ï Å£±³É½#³É¶¼ÂÃÓÎ¹¥ÂÔ##³É¶¼ÖÜ±ßÓÎ##´ï¹Å±ù´¨##³É¶¼ÖÜ±ßÂÃÓÎ¹¥ÂÔ##±ÏÅï¹µ#¤´¨Î÷ÂÃÓÎ¾°µã LÐ¡ÀîÊåÊåµÄÂÃÐÐÈÕ¼ÇµÄÎ¢²©ÊÓÆµ ÊÕÆðd


293.	±ÏÅï¹µ¡¢´ï¹Å±ù´¨¡¢Óã×ÓÎ÷¡¢ðÑð³É½ ³É¶¼ÂÃÓÎ£º2Ìì³É¶¼ÖÜ±ßÓÎÌìÌì·¢³µ ÐÐ³ÌÁÁµã£ºÔÆº£ ÈÕ³ö º£×Ó Ò°´¶ ÇáÍ½²½  ÏßÂ·£º´ïÍß¸üÔú Î÷ÁëÑ©É½ ÍßÎÝÉ½ Àä¸Â´ë ×ÓÃ·Ûë¿Ú ºìÑÒ¶¥ ½Î¶¥É½ ãò¹Áºþ Ä«Ê¯¹«Ô° ¾ÅÕ¯¹µ º£ÂÝ¹µ ËÄ¹ÃÄïÉ½ Ä«Ê¯¹«Ô° Èô¶û¸Ç#³É¶¼ÖÜ±ßÓÎ# ?
294.	ÆÀÂÛÕýÎÄ
295.	»¬Ñ©µÄÊ±ºòÉí·ÝÖ¤¶ªÊ§ÁË£¬Ã»ÓÐÕÒµ½£¬ÎÞ·¨Ë¢Éí·ÝÖ¤ÉÏÈÕÔÂÌ¶Ë÷µÀ£¬½á¹ûÕÒÊÛÆ±´óÌüµÄ½ã½ã°ïÃ¦***µÇ¼ÇÐÅÏ¢ºóÖ±½ÓÉÏÈ¥ÁË£¬·þÎñºÜºÃ£¬ºÜÂúÒâ
296.	À«ÒÔÀ«ÒÔ£¬µ¼ÓÎ»¹ÊÇ¸ºÔðµÄ£¬Ï°¹ßÐÔºÃÆÀ   Ö»ÊÇÃ»ÓÐ»¬Ñ© ÆäËûµÄ¶¼»¹ºÃ  £¬À«ÒÔÀ«ÒÔ£¬µ¼ÓÎ»¹ÊÇ¸ºÔðµÄ£¬Ï°¹ßÐÔºÃÆÀ   Ö»ÊÇÃ»ÓÐ»¬Ñ© ÆäËûµÄ¶¼»¹ºÃ
297.	Ò»Â·ÉÏµÄ·ç¾°¶¼ºÜÃÀ£¡½Ú¼ÙÈÕÈËºÜ¶à£¬ÉÏÉ½µÄË÷µÀÒ»¸öÀÂ³µ??»á×øºÜ¶à¸öÈË£¬²»ºÃÅÄÕÕ£¨°ÚÅÄ??£©£¬µ«ÊÇ·µ³ÌÑ¡ÔÚÖÐÎçÖ®Ç°ÏÂÉ½ÈËÉÙ¿ÉÒÔÃÀÃÀµÄÅÄÅÄÕÕÀ²£¡(Èç¹û·µ³ÌÄãÃÇºóÃæ»¹ÓÐÈËÅÅ¶Ó£¬µ«ÊÇÈË²»¶à£¬¿ÉÒÔÉÌÁ¿²»×øÍ¬Ò»¸öÀÂ³µ£¬±ÜÃâÞÏÞÎÒ²ºÃÅÄÕÕ£¡)ÀÂ³µËÙ¶ÈºÜ¿ì£¬×¢Òâ°²È«£¡ÌØ±ðÊÇÏÂÉ½£¬Ê§ÖØ¸Ð»áÈÃÈËÌåÑé¸Ð²»Ì«ºÃ£¡
298.	×Ü½á£º±ØÐë7µã30µ½¾°Çø£¬×¡Î÷ÁëÕò¶Â³µÒ»Ð¡Ê±£¬ÅÅ¶ÓÒ»Ð¡Ê±£¬µÈÀ¹³µ°ëÐ¡Ê±¡£ ÏÂÑ©ÌìÇ§Íò²»ÒªÈ¥É½¶¥ÒõÑô½ç£¬ÒòÎªÒ»Æ¬°×Ã£Ã£É¶¶¼¿´²»µ½¡£ °ëÉ½ÏÂ³µ×ó±ß80ÔªÌ×Æ±ËÄ¸öÏîÄ¿ÐÔ¼Û±È¸ß¡£Æä´Î»¬Ñ©³¡ÃÅÆ±800£¬ÍæÍê½áËã¶àÍËÉÙ²¹¡£ ÏÂÉ½×îºÃ4µãÅÅºÅ£¬Òª²»È»ÅÅ¶Ó×ø³µÔÚÅÅ¶Ó×øÀÂ³µ±ÈÉÏÉ½»¹Í´¿à¡£
299.	³¬¼¶ÍÆ¼öÅ¶¡­¡­Ò¹³¡ÈËÉÙÑ©ºñ¡£
300.	ÖµµÃÓµÓÐ£¬»¹»áÔÙÈ¥
301.	ÉÏÃæÖ÷Òª¾ÍÊÇ»¬Ñ©£¬ÉÏÉ½µÄÊ±ºò³©Í¨ÎÞ×è£¬ÏÂÉ½µÄÊ±ºòÅÅÁË1¸ö°ëÐ¡Ê±µÄ¶Ó£¬ÄÑÊÜ??£¬Ñ©¾°µÄ»°»¹ÊÇºÜºÃ¿´µÄ
302.	ÌåÑéºÜºÃ£¬Ñ©¾°¡¢Ñ©È¤¶¼ºÜ²»´í£¬´øÒ»¼ÒÈËÈ¥ÍæºÜÊÊºÏ£¡¾°ÇøµÄÅäÌ×ÉèÊ©ºÜÆëÈ«£¬×¡ËÞ¡¢¾Í²ÍºÜ±ã½Ý£¬¾°ÇøÄÚµÄÓÎÀÖÉèÊ©Ò²ºÜ¶àÑù£¬º¢×ÓÍæµÄºÜÓä¿ì£¡
303.	·Ç³£ÖµµÃÒ»È¥µÄ¾°µã£¬¾àÀë³É¶¼½ü2Ð¡Ê±¿ÉÒÔ´ïµ½£¬Ñ©ºÜºñ£¬»¬Ñ©·Ç³£ÊÊºÏ£¬É½ÏÂÎÂÈªºÜnice¡£ÉèÊ©ÆëÈ«£¬·Ç³£·½±ã£¬×îºÃÔçµã³ö·¢¡£
304.	½ñÄê´º½Ú¶¼¹ýÍêÁË£¬µ«ÊÇ¸Ð¾õ¶¬Ìì»¹Ã»ÓÐ×ß£¬ÌØ±ðÀä¡£É½ÉÏµÄ¾°É«Ò²¾ÍÌØ±ðÃÀÀöÀ²£¡Ð¡ÅóÓÑ¿´¼ûÄÇÃ´ºñµÄÑ©£¬Ë£µÃÒ²ÌØ±ð¿ªÐÄ£¡
305.	È¥ÒõÑô½çÌ«ÄÑÁË¡£ºÜÔ¶ ²»¹ý¿´µ½·Ö¸ôµÄ²»Í¬·ç¾°ºÜÊÇÕðº³¡££¨Æ¾ÔËÆø²Å¿´µÃµ½¡£ÖÐÎç×óÓÒ£©
306.	×÷Îª±±·½ÈËÓ¦¸Ã²»±»Ñ©ÎüÒýµÄ£¬Ë­ÖªµÀÕâÄÏ·½µÄÎ÷ÁëÑ©É½ÕæµÄÈÃÎÒÃÇ´ó¿ªÑÛ½çÄØ£¡ÓÐ»ú»á»¹»á´øº¢×ÓÈ¥£¬Õâ´ÎÖ»ÉÏµ½°ëÉ½Ñü£¬ÏÂ´ÎÒ»¶¨ÒªµÇÉÏ¶¥·å£¡
307.	´°º¬Î÷ÁëÇ§ÇïÑ©£¬³É¶¼µÄÉ½±ðÓÐÒ»ÖÖÁÝÙý£¬ÓÈÆäÊÇ¸ßº£°ÎµØÇø£¬¾°É«ÐãÀö¡£
308.	ÌáÇ°¹ºÆ±±È½ÏºÃ£¬ÓÈÆä´ø×Åº¢×Ó£¬ÔÚÉ½ÉÏÓÐÑ©µÄÊ±ºòÂòÆ±ºÜÔãÐÄ£¬ËùÒÔÍøÂç¹ºÆ±ºÜ·½±ãÊ¡ÐÄ¡£Ö»ÒªÈ¥¼ìÆ±¿ÚÉ¨ÂëÅÅºÅµÈ×Å¼ìÆ±¾ÍÐÐÁË£¬ÎÒÃÇÔÚµÈ´ý¹ý³ÌÖÐ½â¾öÁËÎç²Í¡£
309.	ÈÕÔÂÆº¾°É«ºÜÃÀ£¬»¬Ñ©?µÈÍæÑ©»î¶¯ºÜ¶à£¬´óÈËÐ¡º¢ÍæµÄ¶¼·Ç³£¿ªÐÄ¡£
310.	¹ûÈ»²»Ðé´ËÐÐ£¬ËäÈ»ÈË±È½Ï¶à£¬µ«¼Ü²»×¡ÃÀÑ½£¬È«³Ì¾ªÏ²Á¬Á¬
311.	ÖµµÃÒ»È¥£¬¿ÉÒÔÂ¶Óª£¬ºþ¾°É½¾°¶¼ºÜÃÀ£¬±±Å·Ð¡ÕòµÄ¸Ð¾õ
312.	ÕûÌåÌåÑé»¹²»´í¡£µ«ÊÇ¾°Çø¹ÜÀíÊµÔÚ²»ÐÐ£¬¸ß·åÆÚÀÂ³µ¹ÜÀí·Ç³£»ìÂÒ£¬ÒªÃ´Ò»ÎÑ·äµÄÍùÇ°¼·¼·£¬ÒªÃ´¾ÍÕ¾ÄÇ¶ùµÈ°ëÌì¡£ÉÏÉ½Ò»¸öµõ²ÖÖ»×øÁË5¸öÈË£¬ÏÂÉ½Ò»¸öµõ²Ö¼·ÁË9¸öÈË£¬ÂÒÔãÔãµÄ¡£ È¥¹ý¹ãÖÝ³¤Â¡£¬ÑÏ¸ñ°´ÕÕÃ¿¸öµõ²ÖÄÜ³Ë×øµÄ×î´óÈËÊý£¬ÌáÇ°·ÅÐÐÈËÊýÔÚÀïÃæµÈ×Å£¬ÉÏÈ¥Ö®ºóÂíÉÏÔÙ·ÅÐÐÏàÍ¬µÄÈËÊý£¬ËùÒÔÕû¸ö¶ÓÎéÒ»Ö±ÔÚ»ºÂýÓÐÐòµÄÇ°½ø¡£Ã¿¸öµõ²ÖÒ²±£Ö¤¸ÕºÃ×øÂú
313.	ºÜ²»´íµÄµØ·½£¬¶¬ÌìÓÐÑ©£¬¿ÉÒÔÈ¥»¬Ñ©¡£
314.	½¨ÒéÂòÈÕÔÂÆºµÄË÷µÀ¡¢É½ÏÂÎíÆø´ó¡¢ÉÏÈÕÔÂÆºÖ®ºó²ÅÖªµÀÊ²Ã´ÊÇÈË¼äÏÉ¾³¡¢¿ÉÒÔÖ±½ÓÂòÌ×Æ±¡¢Ô§Ñì³ØÉÏÈ¥Ö®ºóÍæµÄÏîÄ¿ºÜ¶à¡¢´øº¢×ÓµÄ¿ÉÒÔ¾ÍÔÚÕâÀïÁË¡¢ÏëÒªÐÀÉÍ·ç¾°¾ÍÍùÉÏ×ß°É
315.	Ò»¶¨ÒªÉÏÉ½¶¥ Ì«Æ¯ÁÁÁË¡£Ô­Ïà»ú ÎÞÂË¾µ
316.	·Ç³£ºÃµÄÂÃÓÎ¾°µã£¬³É¶¼ÈËË£Ñ©Ê¥µØ
317.	´°º¬Î÷ÁëÇ§ÇïÑ© ÃÅ²´¶«ÎâÍòÀï´¬
318.	ÉÏÀñ°Ý¸ÕÈ¥¹ý£¬¸Ð¾õ»¹ÐÐ°É¡£Ä¿Ç°ÖÐ¹úÂÃÓÎ¾°ÇøÍ¨²¡¾ÍÊÇ¸ß·ÑÓÃÃÅÆ±¡£ÊÕÈ¡ÃÅÆ±ÎÞ¿Éºñ·Ç£¬µ«µÃÓÐ¶È£¬Òª¿É³ÖÐø²ÅÊÇ
319.	´øÍÞÈ¥µÄ£¬ÔÚÉ½ÉÏ×¡Ò»Íí£¬µ±ÍíÏÂÁËºÜ´óµÄÑ©£¬ÍÞºÜ¿ªÐÄ£¬µÚÒ»´Î¼ûÑ©µÄÍÞ????????ÍæµÄ¶«Î÷ºÜ¶à£¬ÌáÇ°×¼±¸ºÃÍæÑ©ºÍ·À¶³Éè±¸????????ÉÏÉ½Àä
320.	ÄÑµÃÅãÍÞÍÞÒ»ÆðË£Ñ©£¬ÊÇ²»´íµÄÈ¥´¦¡£¼Û¸ñÂï£¬²»ÊÇÄÇÃ´Ç×Ãñ¡£»¹ÅÅ¶ÓÅÅºÜ¾Ã£¬×îºÃ²»Òª½Ú¼ÙÈÕÀ´¡£
321.	Ñ©É½Ö÷·å°×²ØÓï³ÆÂ×²¼Ê²Ôò£¬ÒâÎª×î¸ßµÄÐëÃÖÉ½£¬ÂíÑÀÑ©É½ÒòÐÎËÆÂíµÄÑÀ³Ý£¬ÖÕÄê»ýÑ©¶øµÃÃû£¬²Ø×åÈËÃñ×ðËüÎªÉñÉ½¡¢Ê¥É½£¬¼¯ÐÛ¡¢Ææ¡¢ÏÕÓÚÒ»Ìå£¬Ê±¶ø½£·åØ£Æð£¬Ö±²åÔÆÏö£¬ÁîÈË¾´Î·¡£
322.	ÕûÌå¸Ð¾õ»¹ÊÇ²»´í£¬»¬Ñ©³¡²»¹»ÈËÐÔ»¯£¬´©ÁËºñÖØµÄ»¬Ñ©Ð¬×øµçÌÝÏÂÒ»Â¥ÄÃ»¬Ñ©°å£¬¶ÔÓÚÐ¡º¢×ÓÀ´ËµÓÐµã²»°²È«£¬Ë­ÄÜÏëÏóÍâÃæºñºñµÄÑ©£¬°ëÒ¹È´±»ÈÈµÄÍêÈ«Ë¯²»×Å£¬Ö»ÄÜ¿ªÃÅ½µÎÂ??
323.	ÒÑ¾­×ö¹ýÆÀ¼ÛÁË¡£»¹ÊÇ²»´íµÄ¡£¾ÍÊÇ²»ÄÜ½Ú¼ÙÈÕÀ´£¬ÈËÌ«¶à¡£¼Û¸ñ¿ÉÒÔ¿¼ÂÇÇ×ÃñÒ»Ð©¡£
324.	È¥µÄÊ±ºòÌìÆø²»´íÐÄÇéÒ²Êæ³©
325.	ËÄ´¨¿´Ñ©×îºÃµÄµØ·½
326.	»¹²»´í£¬·ç¾°Í¦ºÃµÄ£¬ÖµµÃ¹ÛÉÍ¡£ÉÏÃæºÜÊÊºÏÅÄÕÕ£¬ºÜÈÝÒ×³öÆ¬
327.	»¹²»´í£¬ÎÒ·¢ÏÖÈç¹û²»È¥ÈÕÔÂÆÀ²»ÓÃÂòË÷µÀ£¬Ç°Ãæ¸ù±¾Ã»¼ì²é
328.	ÔËÆøºÃ£¬´ÓÈÕÔÂÆºÍùÉ½¶¥µÄÀÂ³µÉÏ¿´¼ûÁËÈÕ³ö£¬¿´¼ûÁËÔÆº£¡£
329.	¶¬¼¾³öÓÎºÜÔÞ£¬´°º¬Î÷ÁëÇ§ÇïÑ© ÃÅ²´¶«ÎâÍòÀï´¬¡£
330.	×ÜÌå¸Ð¾õ»¹ÐÐ£¬ÔÚÖÐ¹ú£¬ÂÃÓÎ¾°ÇøÃÅÆ±ÊÕ·Ñ¶¼±È½Ï¸ß£¬¹ú¼ÒÏà¹Ø¹ÜÀí²¿ÃÅ²»×÷Îª°É¡£Õâ´ÎÈ¥»¬Ñ©³¡Á·Ï°»¬Ñ©£¬¸Ð¾õ»¹ÐÐ£¬Ñ©ÌØ±ð´ó£¬ÓÐ¿ÕÔÙÈ¥
331.	È¥µÄÊ±ºòÑ©ºÜºñÁË£¬µ«ÊÇÎÒÃÇÉÏÉ½µÄµ±ÌìÌìÆøºÜºÃ£¬Ì«Ñô£¬ÔÆº£ºÍÑ©Á¬½ÓÔÚÒ»ÆðµÄ¸Ð¾õÕæÐÄºÃ¿´
332.	ËäÈ»ÈËºÜ¶à£¬µ«ÊÇ¾°»¹ÊÇºÜ²»´íµÄºÜ¿ìËÙ±ã½Ý
333.	ÆøÊÆ°õíçµÄÃÀÀö£¬µØÀíÎ»ÖÃÓÅÔ½£¬½»Í¨±ãÀû
334.	ÊÖ»úµôÁË£¬ÓÎ¿ÍÊ°½ð²»ÃÁ£¬¹¤×÷ÈËÔ±ÅÅ³ýÍòÄÑ£¬½«ÊÖ»ú¿ìµÝ¸øÎÒ¡£·þÎñÖÁÉÏ£¬Æ·µÂ¸ßÉÐ
335.	³µ×Ó·Ç³£ÊæÊÊ£¬·þÎñÒ²²»´í£¬×¼Ê±³ö·¢
336.	È¥µÄÊ±ºò¸ÏÉÏÏÂÐ¡Óê ²»Ó°Ïì¿´Ñ©¹þ¹þ¹þ
337.	ÃÅÆ±¡¢Ë÷µÀ¡¢¹Û¹â³µ280Ôª£¬¸Ð¾õÓÐµãÐ¡¹ó£¬¶¨¼Û200Ôª×óÓÒ±È½ÏºÏÀí¡£»¹ÓÐ¾ÍÊÇÔÚÍøÉÏÃ»ÓÐÉèÖÃÂòÀÏÈË¡¢Ð¡º¢µÄÌ×Æ±£¬Ö»ÓÐÈ«²¿Âò³ÉÈËÆ±²»ºÏÀí¡£
338.	²»´í£¬·½±ã¿ì½Ý£¡ÈË¶àµÄÏÂ½È×ÓÒ»Ñù
339.	¿´Ñ©µÄºÃµØ·½
340.	Ñ©ÊÇÕâ¸öÊÀ½çÉÏ×îÃÀµÄ¶«Î÷ÁË°É
341.	Ò»Äê×öÁ½¸öÔÂÉúÒâ£¬ËùÒÔÐÔ¼Û±È²»¸ß£¬²ÍÒû×¡ËÞ¹óµÃÀëÆ×£¬³É¶¼µÄº¢×ÓÃ»ÔõÃ´¼û¹ýÑ©£¬µ¹ÊÇÐË·ÜµÃºÜ
342.	·ç¾°ÊÇÕæµÄÆ¯ÁÁÈËÒ²ÊÇÕæµÄ¶à
343.	²»´í£¬¿´Ñ©Ë£Ñ©µÄºÃµØ·½
344.	¾°É«²»´í¡£·þÎñµ½Î»¡£
345.	»¹²»´í£¬Ò»¶¨ÒªÉÏÈ¥
346.	Á÷Á¬Íü·µµÄµØ·½
347.	´øÐ¡º¢È¥ÍæºÜ°ô
348.	ºÜºÃºÜºÃ222
349.	×ÜÌå»¹ÐÐ »¬Ñ©½ÌÁ·ºÜ¿Ó ´øÈý¸öÈËÒ»¸öÐ¡Ê± 320 ¾ÍËµÁË¼¸¾ä»°  ´ø×ÅÎÒÃÇ×ßÄ§ÌºÉÏÈ¥ ÏÂÀ´ ¾ÍÃ»ÓÐÁË Ò»¸öÐ¡Ê±¶¼»¹Ã»µ½ ½ÌÁ·¾ÍÅÜÁË Ò»¸öÈËÔÚÇ°Í·»¬µÃ·É¿ì ¿ÉºÞµÚÒ»´Î»¬Ñ© ÓÖÄì²»µ½Ëû ²»È» ÕæµÄÏë°Ñ½ÌÁ·×¥»ØÀ´ Õæ320ÕõµÃÕæÇáËÉ
350.	***
351.	³¬¾ªÏ²£¡£¡
352.	ÌØ±ðµÄ·½±ã
353.	¾°É«²»´í£¬³öÆ¬ºÃ¿´£¬¾ÍÊÇÁ½¸öÐ¡Ê±µÄ»¬Ñ©ËãÁË°É£¬È«ÊÇÈË£¬Ö±½Ó·ÅÆú£¬»¬»¬Íâ±ßµÄÒ°Ñ©Ò²¿ÉÒÔÁË
354.	***
355.	ÉèÊ©ÆëÈ«£¬½»Í¨±ãÀû¡£Õû¸ö¾°Çø¹æ»®Ò²ºÜºÃ£¬·ç¾°ºÜÆ¯ÁÁ¡£ÍæÑ©µÄµØ·½ÕæÊÇÌ«¶àÁËÌ«°ôÁË¡£
356.	ÉÏÉ½ÅÅ¶Ó2Ð¡Ê±£¬µ½°ëÉ½Ñü£¬´óÎíÁýÕÖ£¬ÄÜ¼û¶È30Ã××óÓÒ£¡ºÃ¶àµØ·½¶¼Ã»ÓÐ¹äµ½£¬Ö÷Òª¿´²»¼û??ÎÒÃÇ¾ÍÔÚµÂ¿ËÊ¿¸½½ü»¬Ñ©£¬È»ºóÓÐÇ××ÓÀÖÔ°£¬ËäÈ»¶¼²»ÊÇºÜºÃµÄÉè±¸ÁË£¬»¹ÊÇ½«¾Í½«¾ÍÍæ°É£¡Ð¡º¢×ÓÍæµÄ±È½Ï¿ªÐÄÁË£¡
357.	¾°É«ºÜÃÀ.¾ÍÊÇÉÏÃæµÄÎï¼ÛÓÐµã¹óÏëÈ¥µÄÅóÓÑ¿ÉÒÔ×Ô¼º´øµã³ÔµÄ¶«Î÷ÉÏÈ¥
358.	»¹ÊÇÎ÷ÁëÑ©É½Êæ·þ£¬Ñ©ºñ£¬¶øÇÒ·ç¾°ºÃ£¬»¹ÓÐÐ¡ËÉÊó¹þ¹þ¹þ£¬Ë÷µÀÕæµÄÌØ±ð¸ß£¬ÓÐµã¿Ö¸ß¹þ¹þ¹þ£¬×ÜÖ®»¹ÊÇºÜÍÆ¼ö
359.	±È½ÏÏ²»¶µÄµØ·½
360.	ÔËÆøÌØ±ðºÃ£¬ÌìÆøÇåÀÊ¿´µ½ÁËÔÆº££¬ÀÏÈËÐ¡º¢ÄêÇáÈË¶¼ÓÐµÄÍæ£¬Î÷ÁëÕæµÄºÜ²»´í£¡
361.	»¬Ñ©ÓÐµãºÃÍæ£¬¾ÍÊÇµ½¸ßÊÖÇø±ØÐë´ø°²È«Ã±£¬¶øÇÒ»¹ÊÇÓÃ×âµÄ£¬Ï£ÍûÄÜ¸ÄÉÆ
362.	Ð¡ÅóÓÑ¿´¼ûÕâÃ´´óµÄÑ©ºÜ¸ßÐË
363.	ÃÀ£¬ÁôµãÒÅº¶£¬ÏÂ´ÎÔÙ¸ÐÊÜ´°º¬Î÷ÁëÇ§ÇïÑ© ÃÅ²´¶«ÎâÍòÀï´¬µÄ×³Àö¾°¹Û£¡
364.	Í¦²»´í£¬ÃÅÇ°Æ±ºÍË÷µÀÖ±½ÓË¢Éí·ÝÖ¤¾ÍÐÐ£¬ºÜ·½±ã£¬¼Û¸ñÒ²±È½ÏÊµ»Ý
365.	Ð¡ÅóÓÑÍæµÄºÜ¿ªÐÄ
366.	Ñ©ºÜºÃ£¬ÎÒÃÇÈë×¡µÄÊÇ¾Æµê£¬ºÜ°ô·þÎñºÜºÃ£¬³µ½Ó³µËÍ
367.	»¬Ñ©³¡ºÜ²»´í
368.	ÎÒ½ñÌì³õ¾ÅÔçÉÏÈ¥µÄ£¬ÈËÊµÔÚÌ«¶àÁË£¬È°ÄãÃÇ»¹ÊÇ»º¼¸Ìì
369.	È¥¹ý¼¸´ÎÎ÷ÁëÑ©É½£¬ÓÐ»¬²Ý¼¾£¬»¬Ñ©¼¾ ²»¹ý¾õµÃÐÔ¼Û±ÈÕæµÄÒ»°ã£¬ÏÖÔÚ³É¶¼ÖÜ±ß»¬Ñ©?³¡Ò²Í¦¶àµÄ£¬Ö÷ÒªÊÇ×¡ËÞÓÐµã¹ó£¬ÆäËûÓéÀÖÏîÄ¿¶¼»¹¿ÉÒÔ
370.	Ò¹³¡Ñ©ÌåÑéÕæ²»´í£¬µ«ÊÇ×îºÃÌáÇ°µ½³¡£¬×¼Ê±Èë³¡
371.	·þÎñ²»ÐÐ£¬Âô³ÔµÄÌ«²î£¬Ò»ÍëÅ£ÈâÃæ¹âÌÌÖó£¬ÉÏÃæ¼ÓÁË±ÈÒø±Ò»¹Òª±¡µÄ3Æ¬Èâ£¬²»ÖªµÀÊÇ²»ÊÇÅ£Èâ£¬ÉÏÉ½¸ºÔðµçÌÝµÄÈËºÜ²»¸ºÔðÈÎ£¬ÈË×ßÔÚÉÏÃæÖÐÍ¾Í£ÅªµÃºÜ¶àÈËÏÅµ½»òÊÇÊÜÉË£¬ÎÒµÄÊÖ¶¼ÅªÊÜÉËÁË¡£ÎÊËûÃÇÎªÊ²Ã´ÕâÑùÈËÊÜÉËÁË£¬ËûËµ²»¹ÜÈÃÎÒÃÇÕÒÀÏ°å£¬ËûÊÇ²Ù×÷Ô±£¬Ëû²»¹Øµç»áÍ£Âð£¿
372.	ºÜ·½±ã£¬°´Ê±È¥×ø³µ¾ÍÐÐÁË£¬»áÌáÇ°Ò»ÌìÍ¨Öª
373.	Æ±¼ÛÓÐµã¹ó£¬ÍøÉÏÂòÆ±ÅÅÁËÊ±¼ä¶Îµ½ÏÖ³¡¸ù±¾Ã»ÓÐÓÃ£¬ÏÖ³¡ÒªÉ¨ÂëÅÅºÅ£¬ÈË¼ÒÏÖ³¡È¥ÂòÆ±µÄÅÅµÄºÅ±ÈÎÒÃÇÏÈÔÚÍøÉÏÂòµÄ»¹Ç°Ãæ£¬ÓÐµã¿Ó¡£
374.	Î÷ÁëÑ©É½Ñ©ºÜºÃ£¬¾ÍÊÇ¾°ÇøÈë³¡¹ÜÀíÓÐµã¿Ó£¬ÒÑ¾­Ô¤Ô¼ÁËÊ±¼ä¶Î£¬ÌáÊ¾Ö»ÐèÒª´øÉí·ÝÖ¤¾Í¿ÉÈë¾°Çø¡£µ«ÊÇµ½ÁËÏÖ³¡ÅÅ¶Ó¿ìÅÅµ½ÁË£¬²ÅÖªµÀ»¹ÒªÏÖ³¡É¨ÂëÅÅºÅ£¬¸ù±¾²»¹ÜÄãÔÚÍøÉÏÂòÆ±Ô¤Ô¼µÄÊ±¼ä¶Î£¬Ö»ÒÔÏÖ³¡ÅÅºÅÎª×¼£¬½á¹ûÓÖÈ¥É¨ÂëÅÅºÅ£¬ÓÖÅÅÒ»±é£¬ÅÅ¶Ó¾ÍÅÅÁËÒ»Á½¸öÐ¡Ê±¡£Ò»Ôç³ö·¢£¬ÉÏÉ½¶¼¿ìÖÐÎçÁË£¬ËÉÊóÖ»ÓÐÉÏÎç²Å³öÀ´£¬½á¹ûËÉÊóÒ²Ã»¿´µ½¡£´º½ÚÈËÌ«¶àÁË£¬×øÀÂ³µÒ²ÒªÅÅºÜ¾ÃµÄ¶Ó¡£ÏÂÉ½×øÀÂ³µ£¬¾ÓÈ»ÓÖÒªÉ¨ÂëÅÅºÅ£¬¸ù±¾²»°´Êµ¼ÊÅÅ¶ÓµÄË³Ðò£¬ÉÏÉ½ÏÂÉ½¶¼ÓÐÈË¸úÔ°Çø¹ÜÀíÈËÔ±ÔÚ³³¡£ËµÊµ»°£¬Õâ¸öÃÅÆ±¼ÓÀÂ³µµÄ¼Û¸ñ»¹ÊÇÆ«¹óÁË¡£
375.	Ô¤¶¨Æ±ºÜ·½±ã£¬Éí·ÝÖ¤¿ÉÖ±½ÓË¢Æ±½ø¾°Çø¡£
376.	¸ÕºÃÓöµ½ÌìÆø±È½ÏÇçÀÊ£¬·ç¾°ºÜÆ¯ÁÁ£¡
377.	Ñ©ºÜ´ó¡¢ÈËÒ²¶à¡¢²»¹ýº¢×ÓÍæµÄºÜ¿ªÐÄ
378.	½¨ÒéÑ¡ºÃÊ±»úÈË¶à²ÅºÃÍæ£¬±¸Æë¸ÉÁ¸
379.	±È¶¶ÒôÍÅ¹º¹óÁË²»ÉÙ£¬ÃÅÆ±ÊÇ¸ö¿Ó°¡
380.	ÓÎÍæÎ÷ÁëÑ©É½£¬ÎÒÍÆ¼ö¾Æµê
381.	·½±ã£¬***
382.	Í¦²»´íµÄ£¬Ì×Æ±Ò²±È½Ï»®Ëã¡£
383.	»¹¿ÉÒÔ£¬¾ÍÊÇ¶«Î÷ÂôµÄ¹ó
384.	Í¦²»´íµÄ£¬ÓÐ»ú»á»¹È¥¡£
385.	Ì«°ôÀ²¡£³ýÁËÀÛ£¬Ã»Ã«²¡
386.	×î¿ÓµÄÊÇ¶ùÍ¯Æ±£¬ÔÚ***ÉÏÂò180ÔªµÄÌØÊâÈËÈºÆ±£¬ÒªÉÏÉ½¶¥»¹ÒªÂò120µÄÀÂ³µÆ±£¬Ò»¹²300Ôª£¬³ÉÈËÆ±328Ôª£¬¶ùÍ¯Æ±ºÍ³ÉÈËÆ±¾Í²î28Ôª£¿ÀïÃæ¹¤×÷ÈËÔ±Ì¬¶ÈÒ²ºÜ²»ºÃ£¬ÎÊµãÊÂÇéÒ»µã²»ÄÍ·³¡£
387.	¾°É«ºÜÃÀ Ñ©³¡Ò²ºÜºÃÍæ
388.	»¹¿ÉÒÔ£¬ÌåÑé²»´í¡£
389.	²»´í²»´í£¬·½±ã¿ì½Ý
390.	¾°É«Ò»°ã£¬Ã»¿´µ½Ñ©
391.	ÍÆ¼öÈë×¡£¬¾Æµê
392.	»¹²»´í£¬Í¦ºÃ¿´µÄ
393.	É½¶¥µÄ¾°É«ºÜÆ¯ÁÁ
394.	ÍÆ¼öÈë×¡¾Æµê
395.	Ã»Âú14ËêµÄº¢×Ó»¹ÊÇÑ§Éú¶¼Ö»ÄÜÂò³ÉÈËÆ±£¬Ã»ÓÐÑ§ÉúÆ±ÓÅ»Ý£¬Æ±¼ÛÓÐµã¹ó£¬ÍøÉÏÂòÆ±ÅÅÁËÊ±¼ä¶Îµ½ÏÖ³¡¸ù±¾Ã»ÓÐÓÃ£¬ÏÖ³¡ÒªÉ¨ÂëÅÅºÅ£¬ÈË¼ÒÏÖ³¡È¥ÂòÆ±µÄÅÅµÄºÅ±ÈÎÒÃÇÏÈÔÚÍøÉÏÂòµÄ»¹Ç°Ãæ£¬ÓÐµã¿Ó¡£
396.	·Ç³£°ôµÄÂÃÓÎÌåÑé
397.	·Ç³£ÖµµÃÇ××ÓÓÎÍæ
398.	²»´í£¬Ñ©¾°ºÜÃÀ£¡
399.	ÈË¶à Ã¿Ò»´ÎÈ¥¶¼¾õµÃ¿ÉÒÔ ´øº¢×ÓÍæÒ²±È½ÏÓÐÀÖÈ¤ °²È«  ÖµµÃÍÆ¼ö
400.	¸÷·½Ãæ¶¼ÂúÒâ
401.	¶¼Í¦²»´íµÄ£¬µ«ÊÇ»¬Ñ©Ð¬×ÓÀï±ß¶¼ÊÇÊªµÄ£¬Î¶µÀºÜÖØ£¬Ã»ÓÐºæ¸É£¬Ð¬×ÓÄÇ±ßµÄÒ»¸ö¹ÃÄï¹¤×÷ÈËÔ±£¬Ì¬¶ÈºÜ²»ºÃ£¬Ã÷Ã÷Ð¬×ÓÃ»ÓÐºæ¸ÉÊÇËûÃÇµÄÎÊÌâ£¬ºÃÏñ¸ãµÃÊÇÎÒÃÇ²»¶ÔÒ»Ñù£¬Ì¬¶ÈºÜ°ÁÂý£¬Ó°ÏìÌåÑé
402.	Ñ©¾°Æ¯ÁÁ°ÍÊÊ
403.	¾°É«ÒËÈËÆ¯ÁÁ
404.	ÈË¶à³µ¶àÑ©¶à
405.	²»´íµÄÌåÑé
406.	»¹²»´í??
407.	²»´íºÜÆ¯ÁÁ
408.	Ñ©¾°ºÃ¿´£¡
409.	Ñ©¾°£¬Æ¯ÁÁºÜ
410.	ÐÔ¼Û±È²»¸ß
411.	ÌåÑé¸ÐÒ»°ã
412.	»¬Ñ©È¡Í·¿øÄÇÀï·þÎñ²îÁËÒ»µã£¬ÆäËüµÄ¶¼»¹ºÃ
413.	µ½ÈÕÔÂÆ½µÄË÷µÀºÜºÃ£¬¾°ÃÀ£¬Ë÷µÀ³¤¡£
414.	Æ½Ê±ÊèÓÚ¶ÍÁ¶£¬Ò¹³¡2Ð¡Ê±×ã¹»ÁË
415.	»¬Ñ©Ç××Ó³öÓÎµÄ²»¶þÑ¡ÔñÄ¿µÄµØ
416.	»¹ÐÐ£¬Ñ©Ì«Ó²£¬¶¼½á±ùÁË
417.	º®¼ÙÆÚ¼ä£¬ÈË¶à¶à¶à¶à¶à
418.	È¥ÔçÁË£¬Ã»ÓÐÌ«¶àÑ©??
419.	ÌåÑéÒ»°ã£¬ÈËÌ«¶àÁË£¡
420.	ÈË±È½Ï¶à£¬ÅÅ¶ÓÌ«¾Ã
421.	ÈËÌ«¶àÁË£¬ÌåÑéÒ»°ã
422.	»¬Ñ©µÄ²»¶þÑ¡Ôñ£¡
423.	È¥ÔçÁË£¬Ã»ÓÐÑ©
424.	º¢×Ó¾õµÃºÜºÃÍæ
425.	Ã»ÓÐÑ©£¬ÈËÌ«¶à
426.	»¹¿ÉÒÔÈ¥Íæ¡£
427.	¾°É«ºÜºÃ¿´£¬ÍæµÄÕæ²»ÔõÃ´Ñù£¬±¥º¬ÆÚ´ýÈ¥ÁËÈ»ºóÕûÌåÓÎÀÖÉèÊ©¶¼Ã»ÓÐºÜÓÐÈ¤¡£ÐÔ¼Û±È¸üÊÇµÍµÃ²»ÐÐ¡­¡­
428.	¿ÉÒÔÈ¥ÍæÒ»ÏÂ
429.	ÔÚÍøÉÏ¶¨ÁË10µãµ½12µãµÄÆ±£¬È¥ÁËÄÇÀïÏÖ³¡»¹ÅÅºÅ£¬ÉÏÏÂÉ½¶¼ÒªÅÅºÅÅÅ¶Ó£¬Ò»Ìì»¨ÁËÁ½¸öÐ¡Ê±ÅÅ¶Ó
430.	ÈËÁ÷Á¿ÃÜ¼¯
431.	Æ±¿ÉÒÔÏÖ³¡¶¨£¬²»ÓÃÔÚÕâÀï¶¨£¬ÏÖ³¡ÊÇÉÏ³µµÄÈË×øÂúÁË¾Í×ß£¬ÕâÀïµÄÖ»ÄÜÉÏÖ¸¶¨Ê±¼ä½ÚµãµÄ³µ
432.	Ò»°ã£¬½ñÄêÈ¥µÄÊ±ºòÑ©²»´ó£¡
433.	²»ÍÆ¼ö ¾ÍÄÇÑù°É
434.	ÄÏ¹ú×î°ôµÄÑ©É½£¬¿ÕÆøºÜºÃ°¡£¬¶øÇÒÔÆº£×³¹Ûµ«ÊÇÏû·ÑÒ²ÓÐµã¹ó¡£»¬Ñ©Í¦ºÃÍæ£¬»¹»áÍÆ¼öÅóÓÑÃÇÈ¥µÄ£¬¾°Çø×öµÃ¶àÈËÐÔ»¯µÄ¡£ ×ß½øÎ÷ÁëÑ©É½ Î÷ÁëÑ©É½£¬Î»ÓÚËÄ´¨Ê¡³É¶¼ÊÐ´óÒØÏØ¾³ÄÚ£¬¾°ÇøÄÚÓÐÖÕÄê»ýÑ©µÄ´óÑ©É½£¬Îª³É¶¼µÚÒ»·å¡£ Î÷ÁëÑ©É½·ç¾°¾ßÓÐÔ­Ê¼¡¢×ÔÈ»¡¢´ÖáîµÄÌØµã£¬Ë®¾°¡¢ÉúÎï¾°¡¢Ìì¾°µÈ×ÔÈ»¾°¹ÛÓÅÃÀÆëÈ«¡£¸÷ÖÖ¶¯Îï³£³öÃ»ÓÚÁÖ¼äÉ½½§£¬ÆäÖÐÓÐ´óÐÜÃ¨¡¢Å£Áç¡¢½ðË¿ºï¡¢Ð¡ÐÜÃ¨¡¢â¨ºï¡¢ÔÆ±ª¡¢½ð¼¦µÈÕä¹ó¶¯Îï¡£ ÓÎ¿Í²»½öÄÜÔÚÑ©É½ÉÏ»¬Ñ©£¬»¹ÄÜ²Î¼ÓÑ©ÉÏÄ¦ÍÐ¡¢É­ÁÖá÷ÁÔ¡¢×øÈÈÆøÇò¡¢µ¯Ìø·ÉÈËµÈÀÖÈ¤ÎÞÇîµÄ»î¶¯¡£ ÁëÑ©É½ÊôÁ¢ÌåÆøÎÂ´ø£¬ÏÖÒÑÐÎ³É¡°´ºÉÍ¶Å¾éÏÄ±ÜÊî£¬Çï¹ÛºìÒ¶¶¬»¬Ñ©¡±µÄËÄ¼¾ÂÃÓÎ¸ñ¾Ö¡£¾°ÇøÄÚÂÃÓÎ×ÊÔ´·á¸»£¬ÓÅÊÆ¶ÀÌØ¡£ÓÐÔÆº£¡¢ÈÕ³ö¡¢É­ÁÖ·ð¹â¡¢ÈÕÕÕ½ðÉ½¡¢ÒõÑô½çµÈ±ä»ÃÄª²âµÄ¸ßÉ½ÆøÏó¾°¹Û¡£ Î÷ÁëÑ©É½·ÖÎªÇ°É½¡¢ºóÉ½Ö®Ëµ£¬Ç°É½ÊÊºÏÓÚÏ²ºÃÅÊµÇÍ½²½µÄÂ¿ÓÑ¡£ Ç°É½È«³¤18¹«Àï×óÓÒ£¬ºÄÊ±9µ½12Ð¡Ê±£¬Ò»Â·µÄ¾°µãÓÐÍÜÌ¶¡¢Îå²ÊÆÙ²¼µÈ£¬ÆäÀÖÈ¤ºÍ¿ì¸ÐÊÇË÷µÀËùÎÞ·¨ÌåÑéµÄ£¬µ«Ç°É½¾°ÖÂÃ»ÓÐºóÉ½ÓÐÌØµã¡£ ºóÉ½ÓÐÆ¯ÁÁµÄ»¬Ñ©³¡ºÍ»¬²Ý³¡£¬¿ÉÒÔ´ÓÖÐ¼¶»¬µÀ±ßµÄ¹Û¾°Ë÷µÀÖÐÕ¾ÑØË÷µÀÎ¬»¤²½ÐÐµÀÅÀÉÏÈÕÔÂÆº£¬ÊÓÌåÁ¦ºÄÊ±2.5Ð¡Ê±µ½5Ð¡Ê±¡£´ÓÕâÀïÅÀÉ½ºÄÊ±¶Ì£¬ÊÇÅÂ×øÀÂ³µ£¬ÓÖÅÀ×ßÔ¶Â·µÄÈËµÄÀíÏëÑ¡Ôñ¡£ µ½´ïÓëÀë¿ª Î÷ÁëÑ©É½Î»ÓÚËÄ´¨Ê¡³É¶¼ÊÐ´óÒØÏØ¾³ÄÚ£¬¾à³É¶¼½ö95¹«Àï¡£ ÓÎ¿ÍÒ»°ã¶¼»á´Ó³É¶¼³ö·¢Ç°ÍùÎ÷ÁëÑ©É½¡£ ³É¶¼½ðÉ³Æû³µÕ¾Ã¿Ìì¶¼ÓÐ×¨³µÖ±´ï¾°Çø¡£ ³É¶¼»ð³µÕ¾ºÍÂÞ¼ÒÄëÓÐÖ±´ï¾°ÇøµÄÂÃÓÎ×¨³µ£¬µ«°à´ÎºÜÉÙ£¬²»½¨Òé´î³Ë¡£ ´ËÍâ£¬ÓÎ¿Í¿ÉÑ¡Ôñ×Ô¼Ýµ½´ï¾°Çø¡£ ¾°ÇøÄÚ¿ÉÒÔÑ¡Ôñ³Ë×øÀÂ³µ»òÕßÍ½²½¡£ ¾°ÇøÀàÐÍ£ºÉ½·å ×î¼Ñ¼¾½Ú£º¶¬¼¾×î¼Ñ ´º¼¾É½»¨ÀÃÂþ¡¢¸ßÉ½¶Å¾é³ÉÁÖ£» ÏÄÌìÆÙ²¼³ÉÈº£¬¶À¾ßÌØÉ«µÄ»¬²ÝÒ²±ðÓÐÒ»·¬·çÎ¶£» Çï¼¾ÂúÉ½ºìÒ¶£¬ÓÉºì¡¢»Æ¡¢ÂÌÈýÉ«²ã´ÎäÖÈ¾µÄ×ÔÈ»¾°ÖÂÉîÊÜÉãÓ°°®ºÃÕßµÄÏ²°®£» ¶¬ÌìÑ©¾°ÃÔÈË£¬ÌØ±ðÊÇÃ¿Äê¶¬¼¾Î÷ÁëÑ©É½¶¼»á¾Ù°ìÄÏ¹ú±ùÑ©½Ú£¬Èç¹ûÄãÊÇ»¬Ñ©°®ºÃÕß£¬ÄÇÊÇ×î¼ÑµÄÓÎÍæÈ¥´¦¡£
435.	¾°ÇøºÜÃÀ£¬µ«ÊÇÄÇ¸ö¹¤×÷ÈËÔ±µÄÌ¬¶ÈÓ´£¬¸úÎÒÇ·ËýÇ®Ò»Ñù£¬²»Ïë·þÎñ¾Í±ðÉÏ°à¿©£¬ÎÒ¾ÍÈ¥ÎÊÏÂÎÊÌâ£¬Ò»Á³²»ÄÍ·³£¬ÕæµÄÓ°ÏìÐÄÇé£¬»¬Ñ©½ÌÁ·¼¼ÊõºÜ°ô£¬³¬¼¶ÄÍÐÄ½Ìµ¼£¬
436.	´º½ÚÈ¥ÈËÌ«¶à¡£ÉÏÉ½ÅÅ¶ÓÁ½¸öÐ¡Ê±¡£ÏÂÉ½ÅÅ¶ÓÒ»¸ö°ëÐ¡Ê±¡£½ÓËÍ³µÒ²ÉÙ¡£¾°Çø»·¾³Åä²»ÉÏÕâ¸öÆ±¼Û¡£È¥ÁËºó»ÚËÀÁË??????
437.	"¹ãÖÝ³ö·¢??³É¶¼ËÄÌìÈýÒ¹£üÂÃÐÐÈÕ¼Ç ¸É»õÂúÂú|||´º½Ú½áÊø£¬¹ãÖÝ³ö·¢£¬È¥³É¶¼³Ô³ÔºÈºÈ£¬Ë³±ã¿´¸ö??£¡ÏëÔÚ¶¬ÌìÈ¥³É¶¼µÄÄÏ·½ÅóÓÑÃÇ£¬¸Ï½ôÊÕ²ØÆðÀ´À²£¡
438.	-
439.	Ã»¿´¹ýÏÂ??µÄÄÏ·½º¢×Ó
440.	ÔÚÕâ´ÎÂÃÐÐÖÐÅ¼ÓöÁËÆ®Ñ©
459.	1.??8£º30·É»úµ½³É¶¼£¬Ë«Á÷»ú³¡µØÌúÈ¥´ºÎõÂ·£¬µÚÒ»ÍíÑ¡µÄÊÇ¿¿½ü´ºÎõÂ·µÄÃñËÞ¡££¨??×Ô¼ÝÈ¥»ú³¡µÄÅóÓÑÃÇÇ¿ÁÒÍÆ¼ö´ó¼ÒÓÃ¡°Ð¡Ç¿Í£³µ¡±Õâ¸öÐ¡³ÌÐò£¬Ò»Ìì²»µ½20ÔªµÄÍ£³µ·Ñ£¬»¹ÓÐ»ú³¡½ÓËÍ·þÎñ£©
460.	2.ÏÂÎç´ºÎõÂ·ÉÌÈ¦¹ä½Ö³Ô¶«Î÷£¬»¹ÔÚIFSÐÜÃ¨´ò¿¨µãÓöµ½ÁËÉãÓ°Ê¦°ïÎÒÃÇÅÄºÏÕÕ??£¡
463.	??ÌáÇ°Ò»ÌìÔÚÍøÉÏ¶©¹ºÁËÎ÷ÁëÑ©É½µÄÃÅÆ±¡£Ç¿ÁÒ½¨Òé´ó¼ÒÑ¡Ôñ¸úÍÅÓÎ£¬ÊÐÇø³ö·¢£¬Ö±´ïÎ÷ÁëÑ©É½¡£Â·³Ì2¸ö¶àÐ¡Ê±£¬»¹ÄÜÔÚ³µÉÏË¯Ò»¾õ¡£
464.	??ÎÒÃÇÊÇ¹ýÈ¥ÅÄÕÕ¡¢¿´Ñ©£¬ÂòµÄÊÇË«Ë÷µÀÃÅÆ±¡£¾°ÇøÓÐºÜ¶àÍæÑ©µÄÏîÄ¿£¬Èç¹ûÖ»ÊÇÍæÑ©µÄ»°£¬Âòµ¥Ë÷µÀ¾ÍÐÐ¡£
465.	??ÒâÏë²»µ½µÄÊÂÇé·¢ÉúÁË??£¬¸Õ½øÈë¾°Çø£¬Ìì¿Õ¿ªÊ¼Æ®Ñ©£¡Ã»¿´¹ýÏÂÑ©µÄÄÏ·½º¢×Ó£¬ÌØ±ðµÄÐË·Ü£¡£¡
466.	£¨??È¥Ñ©É½ÍæµÄÅóÓÑÃÇ¿ÉÒÔ´øÒ»Ð©¸ÉÁ¸»òÕß×ÔÈÈÃ×·¹¡¢·½±ãÃæÈ¥£¬Ä«¾µ¡¢ÊÖÌ×¡¢Ã±×ÓÒ»¶¨Òª´ø£¡ÄÇÐ©·À»¬Ð¬Ì×Ç§Íò²»ÒªÂò£¬Ã»ÓÃµÄ£¡´©Ò»Ë«ÉÔÎ¢ºÃÒ»Ð©¡¢ÄÜ±£Å¯µÄ£¬×îºÃÊÇÆ¤Ãæ·ÀË®µÄÐ¬×Ó¾ÍÐÐ£¡£©
467.	.
468.	Day3£º³É¶¼ÊÐÇø
469.	Á¬ÐøÁ½ÌìµÄÔçÆð£¬¼ÓÉÏÔÚÑ©É½ÍæÁËÒ»Ìì£¬ÊµÔÚÌ«ÀÛ¡£ÔÚÃñËÞÒ»Ö±´ôµ½½«½üÖÐÎç£¬ÍË·¿Ç°ÍùÁíÒ»¾Æµê¡£
470.	.
471.	Day4£º³É¶¼-¹ãÖÝ
1.	ÔçÉÏÊÕÊ°ÍêÐÐÀî£¬¼Ä´æÔÚ¾Æµê£¬³Ô¹ýÔç²Íºó´ò³µÇ°Íù´óÐÜÃ¨»ùµØ??£¨??×¡ÔÚÊÐÇøµÄÅóÓÑÃÇ£¬ÍÆ¼ö´ó¼Ò´ò³µ¹ýÈ¥£¬·½±ã¿ì½Ý£¬Ò²¹ó²»ÁË¶àÉÙÇ®¡££©
2.	³Ô¹ýÍí·¹£¬ÄÃÐÐÀî£¬µØÌúÈ¥»ú³¡»Ø¹ãÖÝ¡£½áÊøËÄÌìÈýÒ¹³É¶¼Ö®ÐÐ£¡
472.	-
473.	??ÃÀÊ³£º
474.	ÓÉÓÚ×ÖÊýÓÐÏÞ
475.	ÕûÀíÁËÒ»Ð©ÍøÓÑÍÆ¼öµÄºÍ´ò¹ý¿¨µÄÃÀÊ³µê£¨Í¼9£©
476.	-
477.	#´º½ÚºóÂÃÐÐ #³É¶¼ÍæÀÖÖ¸ÄÏ #Íæ×ª³É¶¼ #³É¶¼´óÐÜÃ¨»ùµØ #µÚÒ»´ÎÀ´³É¶¼"
478.	³É¶¼ÖÜ±ßÁ½Ð¡Ê±¾ÍÄÜµÖ´ïµÄ±ùÑ©Íõ¹ú Ì«ÃÀÀ²£¬Õû¸öÒ»Í¯»°ÊÀ½ç ÉÍÑ©¡¢ÍæÑ©£¬¸÷ÖÖ·á¸»µÄÓéÀÖ»î¶¯ºÍ×ÔÈ»¾°É«£¬¶øÇÒ12ÔÂµ½´ÎÄê3ÔÂÊÇÎ÷ÁëÑ©É½×îÃÀµÄÊ±ºò£¬Ò»ÌìÊ±¼ä¾Í¿ÉÒÔ¾¡ÐËµÄÍæË£µ½£¬Õâ·ÝÓÎÍæ¹¥ÂÔÇëÊÕºÃ¡« . ??½»Í¨ ??´Ó³É¶¼ÊÐÇø×Ô¼Ýµ½Î÷ÁëÑ©É½£¬¿ª³µÁ½Ð¡Ê±×óÓÒ£¬Â·¿öºÜºÃ£¬Ò²²»ÐèÒªÉÏ·À»¬Á´ Ö±½Ó¿ªµ½É½½ÅÏÂµÄ¾°ÇøÍ£³µ³¡ ??´ó°ÍÖ±½Ó×øµ½¾°ÇøÃÅ¿Ú£¬Ã¿ÌìÔçÉÏ°Ëµã´ÓÐÂÄÏÃÅ³ö·¢£¬³µÆ±ÊÇÍù·µµÄ£¬¼ÇµÃÌáÇ°ÎÊºÃ·¢³µÊ±¼ä ??¸úÍÅÒ²ºÜ·½±ã£¬Ñ¡Ôñ¿¿Æ×µÄÂÃÐÐÉç¾ÍÐÐ . ??ÓÎÍæÂ·Ïß ??¾°ÇøÈë¿Ú×øÔ§Ñì³ØË÷µÀÉÏµ½»¬Ñ©³¡ ÕâÒ»Â·¿ÉÒÔÐÀÉÍµ½ÂþÉ½µÄÑ©¾°£¬¾°ÇøµÄÓÎÀÖÉèÊ©Ò²¶¼¼¯ÖÐÔÚÕâÒ»¿éÇøÓò£¬»¹ÓÐºÜ¶à¾Æµê²ÍÒûµê£¬³Ô×¡¶¼ºÜ·½±ã Ïã½¶´¬¡¢Ñ©µØÄ¦ÍÐ¡¢ÁïË÷¡¢Ñ©µØÔ½Ò°³µ¶¼³¬¼¶ºÃÍæ£¡ ??´Ó»¬Ñ©³¡¿ÉÒÔ³Ë×øÈÕÔÂÆºË÷µÀµ½É½¶¥ É½¶¥µÄ×ÔÈ»¾°É«ÌØ±ðºÃ£¬ÌìÆøºÃµÄÊ±ºòÄÜ¿´µ½×³¹ÛµÄÔÆº££¬»¹¿ÉÒÔºÍÐ¡ËÉÊó×÷°é . ??×¢ÒâÊÂÏî Éí·ÝÖ¤¡¢ÊÖ»ú¡¢·ÀÉ¹Ëª¡¢Ä«¾µ¡¢³äµç±¦¡¢±£ÎÂ±­¡¢·ÀË®ÊÖÌ×¡¢·À»¬Ð¬Òª´øºÃ ÌáÇ°¹ººÃÃÅÆ±¡¢Ë÷µÀÆ±£¨Ì×Æ±¸ü»®Ëã£© ¾°ÇøµÄ³Ô¶«Î÷µÄµØ·½ºÜ¶à£¬Æ½¼ÛµÄºìÆìÁ¬Ëø¡¢µÂ¿ËÊ¿Ò²ÓÐ£¬¼Û¸ñ»á±ÈÍâÃæ¹óÒ»µãµã£¬½éÒâµÄ»°¿ÉÒÔ¶à´øÐ©ÁãÊ³±¸×Å . ??ÃÅÆ± 120/ÈË£¬¹Û¾°Ì×Æ±ºÍ»¬Ñ©Ì×Æ±ÊÇ328/ÈË 6ÖÜËêÒÔÏÂÉí¸ß1Ã×2ÒÔÏÂµÄ¶ùÍ¯È«Ãâ Ñ§ÉúÆ±°ë¼Û
479.	"1¡¢µÚÒ»Ìì£º³É¶¼µ½Î÷ÁëÑ©É½É½ÏÂ¾°Çø(2Ð¡Ê±£©£º³µ×Óµ½¾°Çø¼¯ºÏÍ££¬Í³Ò»×øµÚÒ»¶ÎÀÂ³µÉÏÉ½£¬ÏÂÀÂ³µºóÓÐ°Ú¶É³µµ½Ó³Ñ©ºþ;×¡ÕâÀï¡£Ë£»¬Ñ©³¡ÆäËûÓéÀÖÉèÊ©ÒÔ¼°ÅÝÑ©É½ÎÂÈª£¨V12£¬ÕÒ×¡µê±ö¹ÝÒªÓÅ»ÝÈ¯£©Ð¡ÅóÓÑÔÚÕâÀïË£¾Í¿ÉÒÔÁË¡£
480.	2¡¢µÚ¶þÌì£ºÉÏµÚ¶þ¶ÎÀÂ³µµ½ÈÕÔÂÆº£¬ÓÐËÉÊóÎ¹£¡µ½ÖÕ¼«¾°µãÒõÑô½ç´óÔ¼1500Ã×£¬À´»Ø2µ½3Ð¡Ê±£¬ÏÖÔÚÑ©Ì¤³É±ù»¬µÃºÜ£¬Æ½¾ùÃ¿ÈËË¤3´Î¡£

481.	??×îÍÆ¼ö£º
1¡¢	ÍøÉÏ¶¨¾Æµê£ºÎÒÃÇ¶¼ÊÇ×¡Î÷ÁëÑ©É½Ñ©»¨¾Æµê£¬ÓÐµØÅ¯£¬×¡Ç××Ó·¿¡£µÚÒ»ÌìÉÏÀ´£¬¾Í¿ÉÒÔË£Ñ©£¬ÍíÉÏÏ´ÎÂÈª¾ÍÔÚ¶ÔÃæ130ÔªÒ»ÈËV12£¬Ð¡º¢Ãâ·Ñ¡£µÚ¶þÌìÈ¥»¬Ñ©³¡£¬¼ÇµÃÂò¸öÃÞÎÚ¹êµæÆ¨¹É£»ÍÞÍÞÌ«Ð¡Ë£ÓéÀÖÏîÄ¿£»ÉãÓ°ÕßÅÀÉ½£»ÏÂÎçÏÂÉ½¡£
2¡¢	V12ÎÂÈª:²»´ó£¬ºÃÔÚÈË²»¶à£¬ÓÐ»§ÍâÈý¸öÌÀ£¬¿ÉÒÔÉÍÑ©ÅÝÎÂÈª¡£ÎÒÃÇÕýºÃÓöµ½ÏÂÑ©Ìì£¬ÄÃÁËºì¾Æ±ßºÈ±ßÅÝ±ßÉÍÑ©£¬Ë¬£¡"
482.	"#´óÒØÔõÃ´Íæ ±±·½µÄ¶¬ÌìÓÐÆ®Ñ©£¬±¾ÄÏ·½Í¬ÑùÓµÓÐÃÀÀöµÄÑ©É½¡£Óë³É¶¼¸½½üµÄ´óÒØÏØ£¬Ã¿µ½¶¬Ìì£¬±ãÊÇÒø×°ËØ¹ü£¬°×Ñ©°¨°¨¡£ÓÐÑ©µÄµã×º£¬³ÉÎªÁËµÇÉ½°®ºÃÕßÓÎÀÀµÄÒ»´óÖØµã¡£

483.	??ÏêÏ¸µØÖ·£ºÎ÷ÁëÑ©É½¡¤´óÒØ 
484.	ÃÅÆ±??120ÔªÔçÉÏ6:30µ½ÍíÉÏ9µã¹ØÃÅ
485.	»¬Ñ©°®ºÃÕßµÄ´ò¿¨µØ£¬ÃÀÀöµÄÑ©¹úÌìÌ¶¡£¿ÉÒÔ×øË÷µÀÍù·µ¹Û¹â³µÖ±´ïÉ½¶¥¡£

486.	¶¬ÌìºÜÀä£¬±ØÐë´øºÃ»¬Ñ©ÒÂ£¬×¢Òâ·Àº®±£Å¯¡£´°º®ÇïÁëÇ§ÇïÑ©£¬µ±ÄêÃèÊöµÄµØµã¾ÍÊÇÕâÀï¡£

488.	?±ØÌåÑé£º
	ÔÚÕâ¸ßº£°ÎµÄµØÇø£¬Í¬ÑùÊÇ´óÐÜÃ¨µÄÆÜÏ¢µØ£¬ÕâÀï³£Äê»ýÑ©²»ÈÚ»¯¡£ÓÐÐÒ¿ÉÒÔ¿´µ½´óÐÜÃ¨ÅÄÉÏÒ»ÕÅÃÀÕÕ¡£
	ÕâÀïµÄ¸ßÉ½»¬Ñ©³¡£¬¸ßÉ½²ÝµØ£¬¸ßÉ½ÆÙ²¼£¬Í¬Ñù¾°É«ÓÅÃÀ£¬È«²¿°üº¬ÔÚÎ÷ÁëÑ©É½Àï¡£ÔÚÕâÀï°ÚÅÝÊ±£¬ÅÄÃÀ¾°Ò²ÊÇ²»´íµÄÑ¡ÔñÑ½¡£
	ÓÉÓÚÕâÀïº£°Î£¬Æøºò³£Äê±£³ÖÓÐÑ©£¬·Ç³£ÊÊºÏ´óÐÜÃ¨µÄÉú³¤£¬Ò°Éú¶¯Îï£¬½ðË¿ºïµÈµÈÖÚ¶à¡£
489.	??ÈË¾ùÏû·Ñ£º
490.	À´ÕâÀï»¨ÏúÒ²²»¹ó£¬ÐèÒª¼¸°Ù¿éÇ®²»µÈ
491.	¶¬ÌìµÄÎ÷ÁÖÑ©É½£¬°×Ñ©°¨°¨£¬Òø×°ËØ¹ü¡£¶¬ÌìÀ´ÕâÓÎÍæ£¬·Ç³£ÃÀÀö£¬Í¬ÑùÊÇ¸ßÔ­µÚÒ»»¬Ñ©³¡£¬ÓÖÊÇÖÐ¹ú×î´óµÄÐÜÃ¨ÆÜÏ¢µØÓÐÐÒ¿ÉÒÔ´øÇ××ÓÒ»ÆðÂÃÓÎ¡£
492.	#Ñ©ÖÐ×ö×Ô¼º #ÄãµÄ¼ÒÏçÏÂÑ©ÁËÂð #ÖÜ±ßÓÎ°²ÐÄºÃÈ¥´¦ #¶¬ÌìÈ¥ÄÄÍæ Î÷ÁëÑ©É½"
493.	Î÷ÁëÑ©É½Ç°É½´ó·ÉË®¾°Çø£¬ÊÇÒþ²ØÔÚ³É¶¼´óÒØÏØµÄÒ»¸öÃØ¾³Ê½µÄÔ­Ê¼É­ÁÖ¾°Çø£¬Ï¿¹ÈÓÄÉî£¬?(chu)Ë®äÈäÈ¡£·ÉÆÙ³ÉÈº£¬´¿ÑõÃÖÂþ¡£ÊÇÐÝÏÐ¶È¼Ù¡¢Ç××ÓÉ­ÁÖÂÃÓÎ¡¢Í½²½½¡Éí¡¢É­ÁÖ¿µÑø¡¢Ç×Ë®±ÜÊîµÄ¾ø¼ÑÑ¡Ôñ¡£
494.	Î÷ÁëÑ©É½  ·Ç³£ºÃÍæ ÃÅÆ±±ãÒË ÈËÉÙ ¶«Î÷Ò²ºÜ±ãÒË ¹¤×÷ÈËÔ±·Ç³£ÓÐÀñÃ² »¬Ñ©³¡Ò²ºÜºÃÍæ ×ÜÖ®ÌØ±ðºÃ ´ó¼ÒÒ»¶¨ÒªÈ¥Ò»´Î£¡£¡£¡
495.	Õâ¸öÖÜÄ©È¥ÄÄÀï ¾ÍÀ´Õâ¶ù¸ÐÊÜ ±±·½Òø×°ËØ¹üµÄ°×É«ÊÀ½çà¶ Ö»»¨188¾Í¿ÉÒÔÏíÊÜ ÃÅÆ±¼Ó½»Í¨Ë÷µÀºÍ¹Û¾°Ë÷µÀ»òÕß ÃÅÆ±¼Ó½»Í¨Ë÷µÀ¼Ó»¬Ñ©Á½Ð¡Ê± ¶þÑ¡Ò»Å¶ ¼òÖ±»®ËãµÃºÜ Äã²»½ö¿ÉÒÔÐÀÉÍ¸÷¸ö¸ß¶ÈµÄÆ¯ÁÁÑ©¾° »¹¿ÉÒÔ¶ÑÑ©ÈË´òÑ©ÕÌ »¹ÓÐ¶àÖÖÏîÄ¿¿ÉÒÔË£ Ç××Ó ±ùÑ© ¹âÓ°ÀÖÔ° »¬²Ý¡¢Ê§ÖØÊÀ½çµÈµÈ »¹ÓÐ¸÷ÖÖÐ¡ÉÌµêÎÄ´´ÖÜ±ß »¹ÄÜÅ¼ÓöÐ¡¶¯Îï ÍíÉÏÔÚÕâ¶ù×¡¾ÆµêàËÒ»ÕûÌì¿´ÐÇ¿Õ µÚ¶þÌì¿´ÔÆº£¿´ÈÕ³ö ÖÜÄ©°²ÅÅµÄÂúÂúµ±µ± ¿ì´øÉÏ¼ÒÈËÅóÓÑ À´Ò»³¡°×É«Ê¢ÑçÈö #´ºÌìÀ´À² #´º½ÚºóÂÃÐÐ
496.	ÌýÍêÄÇ¶ÀÌØµÄ¸èÇú£¬ÎÒÀ´µ½ÁËÒ»Æ¬ÓÄ¾²µÄÉ­ÁÖÀï¡£¡®Ö¨Ö¨Ö¨¡ª¡ªÖ¨Ö¨Ö¨¡¯ÕâÊÇÒ»Î»³æ×ÓÒôÀÖ¼ÒÔÚ¶À×ÔÑÝ×àÒ»Ê×ÓÅÃÀÇá»ºÇÒÐýÂÉ¶¯ÌýµÄÇú×Ó¡£ÕâÑùµÄÇú×ÓÔÚÕâÁîÈË°²ÏêÓÄ¾²ÀïÑÝ×à×Å£¬¸øÉ­ÁÖÔöÌíÒ»·ÝÉñÆæµÄÉ«²ÊºÍÒ»·Ý¶ÀÌØµÄ¸ÐÊÜ¡£ÎÒ±ÕÉÏÑÛ£¬Ìý×ÅÕâÓÅÃÀµÄÐýÂÉÔÚÎÒµÄ¶ú¶äÀï»Øµ´£¬·Â·ðÎÒ×Ô¼ºÒ²ÊÇ´ó×ÔÈ»µÄÒ»Ô±¡£ÕâÑù¶ÀÌØµÄ¸ÐÊÜÊÇÖ»ÓÐÔÚÕâÆ¬ÓÄ¾²°²ÏêµÄÉ­ÁÖÀï²ÅÄÜÌå»áµ½µÄ¡£#´ºÌìÀ´À² #ÔÆÉÍÓ£ #´º½ÚºóÂÃÐÐ #ÖÜ±ßÓÎ°²ÐÄºÃÈ¥´¦
497.	#ÈËÉÙºÃÈ¥´¦ Î÷ÁëÑ©É½£¨Xiling snow mountain£©£¬Î»ÓÚËÄ´¨Ê¡³É¶¼ÊÐ´óÒØÏØ¾³ÄÚ£¬µØÀí×ø±êÎª¶«¾­102¡ã35¡ä¡ª103¡ã17¡ä£¬±±Î³30¡ã35¡ä¡ª30¡ã39¡ä£¬¾°Çø×ÜÃæ»ý483Æ½·½Ç§Ã×¡£Î÷ÁëÑ©É½Î»ÓÚÎ÷²¿ÚöáÁÉ½ÂöµÄÖÐ¶Î¡¢µØÖÊ¹¹Ôì¸´ÔÓµØ¶Î£¬º£°Î´Ó1260¡ª5364Ã×²»µÈ¡£¾°ÇøÄÚ×î¸ß·å´óÑ©ÌÁº£°Î5364Ã×£¬ÖÕÄê»ýÑ©²»»¯£¬Îª³É¶¼µÚÒ»·å¡£Î÷ÁëÑ©É½ÊôËÄ´¨ÅèµØÑÇÈÈ´øÊªÈó¼¾·çÆøºò£¬ÊôÁ¢ÌåÆøÎÂ´ø£¬ÄêÆ½¾ùÆøÎÂ13.2¡æ¡£[7][15][22][21][25][23] Î÷ÁëÑ©É½¾°Çø·ÖÎªÇ°É½²èµØÆº¾°ÇøºÍºóÉ½»¬Ñ©³¡¾°ÇøÁ½´ó²¿·Ö¡£ÆäÖÐ£¬²èµØÆº¾°ÇøÒÔÍ½²½µÇÉ½¡¢¹Û¹âÎªÖ÷£¬Ö÷ÒªÎªÍ½²½¹ÛÉÍË®¾°¡¢ÆÙ²¼¡¢¹ð»¨¡¢¶Å¾é¡¢ÆæÊ¯¡¢ÔÆº£¡¢É­ÁÖ·ð¹âµÈ×ÔÈ»¾°¹Û¡£»¬Ñ©³¡¾°ÇøÒÔ»¬Ñ©¡¢»¬²Ý¡¢ÔË¶¯ÒÔ¼°¹ÛÉÍÔÆº£¡¢ÈÕ³ö¡¢ÒõÑôÆæ¹ÛµÈÌìÏó¾°¹ÛÎªÖ÷¡£Î÷ÁëÑ©É½Ô­Ê¼É­ÁÖ¸²¸ÇÂÊ´ï90%£¬¾°ÇøÄÚÓÐ6000¶àÖÖÖ²Îï£¬ÆäÖÐÓÐÕäÏ¡Ê÷ÖÖÒøÐÓ¡¢Ïã¹ûÊ÷¡¢çîÍ©µÈ£¬¹ð»¨ÁëÓÐÁ½Æ¬Ô­Ê¼¹ð»¨ÁÖ£¬Ãæ»ý½ü1000Ä¶£¬Ò²ÓÐ´óÐÜÃ¨¡¢Å£Áç¡¢½ðË¿ºï¡¢Ð¡ÐÜÃ¨¡¢â¨ºï¡¢ÔÆ±ª¡¢½ð¼¦µÈÕä¹ó¶¯Îï¡£[1][15] 1989Äê9ÔÂ£¬Î÷ÁëÑ©É½±»ËÄ´¨Ê¡Õþ¸®¹«²¼ÎªÊ¡¼¶·ç¾°ÃûÊ¤Çø¡£[20]1994Äê1ÔÂ10ÈÕ£¬Î÷ÁëÑ©É½±»¹úÎñÔº¹«²¼Îª¹ú¼Ò¼¶·ç¾°ÃûÊ¤Çø¡£[20]2006Äê7ÔÂ£¬Î÷ÁëÑ©É½·ç¾°ÇøÄÚ²¿·ÖÇøÓò±»ÄÉÈëËÄ´¨´óÐÜÃ¨ÆÜÏ¢µØÊÀ½ç×ÔÈ»ÒÅ²ú±£»¤Çø£¬²¢»ñÁªºÏ¹ú½Ì¿ÆÎÄ×éÖ¯Åú×¼¡£[25][7] ÖÐÎÄÃû Î÷ÁëÑ©É½ ÍâÎÄÃû Xiling snow mountain µØÀíÎ»ÖÃ ËÄ´¨Ê¡³É¶¼ÊÐ´óÒØÏØ ÆøºòÌõ¼þ ÑÇÈÈ´øÊªÈó¼¾·çÆøºò ¿ª·ÅÊ±¼ä È«Äê09:00¡ª17:00[4] Ô¤¶©ÃÅÆ± 32ÔªÆð
498.	¾°É«ºÜºÃ¿´£¬ÍæµÄÕæ²»ÔõÃ´Ñù£¬±¥º¬ÆÚ´ýÈ¥ÁËÈ»ºóÕûÌåÓÎÀÖÉèÊ©¶¼Ã»ÓÐºÜÓÐÈ¤¡£
499.	ÕæµÄÎÞÓï  ËæÊ±ËæµØ¶¼ÔÚÅÅ¶Ó  Íæ¶þÐ¡Ê± ÅÅ¶ÓËÄ¸öÐ¡Ê±  ÕæµÄÌ«ÎÞÓïÁË  ÈË¶àµ½±¬Õ¨   ¶øÇÒ»¹¾õµÃ²»»®Ëã  ÕæµÄºÜÎÞÓï  ÔÙÒ²²»ÏëÀ´ÁË  ½ñÌìÒ»Ìì¶¼ÊÇÔÚÍÂ²ÛµÄÒ»Ìì  ÌåÑé¹ýÌ«²îÁË.
500.	µÚÒ»¾°Çø²¢Î´¶ÔÓÎ¿ÍËµÃ÷¹ºÆ±ÒÔºó»¹ÐèÒª½øÐÐÅÅºÅ£¬Êµ¼ÊµÄµÈ´ý½øÈë¾°ÇøµÄÊ±¼äÆ½¾ùÔÚÈýÐ¡Ê±ÒÔÉÏ£¬²¢ÇÒÔÚÈë¿Ú´¦Î´¿¼ÂÇµ½´óÁ¿ÓÎ¿ÍµÈ´ýÊ±¼äµÄÓ¦¶Ô´ëÊ©£¬Èç¿ÉÒÔÕÚ±ÎÈ¡Å¯ÐÝÏ¢µÄµÈ´ýÇøÕâÐ©¡£µÚ¶þ¾°ÇøÉèÊ©³Â¾É£¬°²È«Í¨µÀµÄÃÇ¾¹È»´æÔÚ´óÃæ»ýÉúÐâ»¹ÈÃÈÔÈ»ÔÚÊ¹ÓÃ£¬²¢ÇÒÎÀÉú´òÉ¨²»µ½Î»£¬ÔÚ½¨ÖþÎïÄÚ½ÇÂäµÈµØ¿ÉÒÔ´æÔÚÀ¬»ø¡£µÚÈýÓÎ¿Í³ÐÊÜÄÜÁ¦²î£¬Ë÷µÀÖ»ÓÐÁ½Ìõ£¬ÇÒÔËÁ¦·Ç³£ÓÐÏÞ£¬µ¼ÖÂÎÞ·¨¿ìËÙµÄÍê³É´óÁ¿ÓÎ¿ÍÔËÊä×ªÒÆ¹¤×÷£¬µ¼ÖÂÉÏÉ½ÏÂÉ½ÅÅ¶Ó°ëÌìÓÎÀÀ¿ÉÄÜÖ»ÓÐÒ»Ð¡Ê±µÄÇé¿ö¡£µÚËÄÈÕÔÂÆºµÄÕ»µÀÓÐ»ýÑ©¾°Çø¸ù±¾²»×öÇåÀí£¬µ¼ÖÂÑ©ÔÚÕ»µÀÉÏ½áÁËºÜºñµÄÒ»²ã±ù£¬µ¼ÖÂÓÎ¿Í»¬µ¹Ë¤õÓµÄÊÂÇéÆµ·¢¡£×ÛºÏÉÏÊöÊµ¼Êµ½ÁË¾°ÇøµÄ¸ÐÊÜÈÏÎªÎ÷ÁëÑ©É½¸ù±¾ÎÞ·¨´ï²»µ½ËÄA¼¶¾°ÇøÓ¦ÓÐµÄË®×¼¡£
501.	×îºÃµÄÊ±¹âÔÚÂ·ÉÏ£¬Ò»Â·ÏòÑô£¡£¡£¡£¡£¡£¡£¡£¡£¡£¡£¡£¡£¡£¡£¡£¡£¡£¡£¡£¡.....................£¡£¡£¡£¡£¡£¡£¡
502.	ÌåÑé¸ÐºÜÊ§Íû£¬´óÀÏÔ¶¾ÍÎªÁË´øº¢×ÓÈ¥»¬ÏÂÑª£¬½á¹û»¬Ñ©ÅÅ¶Ó¼¸¸öÐ¡Ê±£¬×Ü¹²»¬Ñ©²»µ½5´Î£¬È«²¿Ê±¼äÀË·ÑÔÚÊäËÍ´øÉÏ×ß×ßÍ£Í£×ß×ßÍ£Í££¬ÊäËÍ´øÉè¼ÆºÜ²î¾¢£¬²»¹ÜÊÇ»á»¬Ñ©µÄºÍ²»»á»¬Ñ©µÄÈ«²¿»ìÔÚÒ»¸öÂýÓÆÓÆµÄÊäËÍ´øÉÏ²»Í£¿¨¶Ù£¬¿´×Å¶¼×Å¼±£¬²»»áÔÙÈ¥ÁË
503.	ÌåÑé¸ÐÌ«²îÁË£¬±¾À´ÔÚÍøÉÏ¹ºÆ±µÄÊ±ºò¾ÍÑ¡ÁËÈëÔ°Ê±¼ä¶ÎµÄ£¬ÅÅ¶ÓÅÅµ½°ëÌìÁË£¬ÅÅµ½ÁË½á¹û¸æËßÒªÏÖ³¡ÅÅºÅ£¬ÓÖ´ÓÐÂÅÅºÅ£¬½á¹ûÔÚµÈµÄ¹ý³ÌÖÐ¾Í¿´µ½ÄÇÐ©¼¸¸öÒ»Æð¸úÍÅµÄ¾Í²»ÓÃÅÅºÅ£¬ÕæµÄºÜÆø·ß£¬¹¤×÷ÈËÔ±Ëµ¿ÉÒÔÍ¶Ëß£¬¸øÁËÒ»¸öÍ¶Ëßµç»°£¬½á¹ûÄÇ¸öÍ¶Ëßµç»°¶¼ÊÇºÜË®µÄ£¬¾ÍÊÇËûÃÇÒ»ÆðµÄ¹¤×÷ÈËÔ±!ÎÞÓïÖ®´óÎÞÓï!ÎÒÃÇµ½ÁË£¬¶¼ÔÚÄÇÀïµÈÁËÒ»¸ö¶àÐ¡Ê±²Å½øÈ¥£¬½øÈ¥ÒÑ¾­ÖÐÎçÁË£¬ÅÅ¶ÓÅÅÁË¼¸´Î
504.	ÕæµÄÊÇ·Ç³£·Ç³£ÉËÐÄµÄÒ»´Î³öÓÎ£¬×øÀÂ³µÅÅ¶Ó ×ø´ó°ÍÅÅ¶Ó £¬´ÓÔçÉÏ8µã³ö·¢ £¬ÍíÉÏ10µã²ÅÏÂÉ½£¬ÖÐÍ¾ÍæÑ©3¸öÐ¡Ê±£¬ÆäÓà¶¼ÔÚÅÅ¶Ó¡£ÅÅ¶Ó³¬¼¶³¬¼¶Àä £¬ÌØ±ðÊÇÏÂÉ½ÅÅ¶ÓµÈ´ó°ÍºÍÀÂ³µµÄÊ±ºò£¬ÕûÁË¼¸¸ö¿¾»ðµÄÖ»ÊÇ°ÚÉè£¬ÓÐÈ¡Å¯Æ÷Ò²Ö»ÊÇ°ÚÉè£¬Ð¡ÅóÓÑÒ»¸ö¸ö¶¼ÔÚ¿Þ£¬·þÎñÈËÔ±ÕÒ²»µ½£¬µÈ°ÍÊ¿µÄÊ±ºò¾ÍÒ»¸ö°²±£ÈËÔ±ÔÚÖ¸»Ó £¬°²±£ÈËÔ±Ò²ÔÚ±§Ô¹£¬Ç®¶¼ÀÏ°åÕõÁË£¬ËûÃÇ¾Í150Ò»Ìì£¬ÀÏ°å»¹²»Ô¸Òâ¶àÇëÁ½¸öÈË¡£Õâ´ÎÈ¥µÄÈË±íÊ¾ÒÔºóÔÙÒ²²»È¥Î÷ÁëÑ©É½Ë£Ñ©ÁË¡£
505.	µ½ÁË¶¬Ìì¿´Ñ©µÄ¼¾½ÚÁË£¬Àë³É¶¼×î½üµÄÑ©É½ÔÆº£¡£#ÄãµÄ¼ÒÏçÏÂÑ©ÁËÂð #ÄÐÓÑÅÄµÄÂÃÐÐÕÕ #ÖÜ±ßÓÎ°²ÐÄºÃÈ¥´¦ #¶¬ÌìÈ¥ÄÄÍæ #×îÃÀº½ÅÄ
506.	ÈË¶à£¬Ã»ÓÐÆäËûµÄÁË£¬ÀÂ³µÅÅ¶Ó£¬¹Û¹â³µÅÅ¶Ó£¬»Ø³ÌÒ²ÊÇ¸÷ÖÖÅÅ¶Ó£¬Ò»Ìì¶¼ÔÚÅÅ¶Ó£¬ÍæµÄ¶«Î÷ÉÙÖ®ÓÖÉÙ£¬¶øÇÒ¾°ÇøÔ­ÒòÈË¶àÔì³Éµ½ÁËµã»¹²»ÈÃÉÏµÚ¶þ³Ì£¬ÓÐÆ±Ò²²»ÈÃÉÏ£¬Ò²²»ÈÃÍËÆ±£¬¾ÍÊÇ°ÔÍõÌõ¿î£¬·Ç³£¶ñÐÄµÄ¾°Çø¡£
507.	¾°É«¿ÉÒÔ£¬¾ÍÊÇ¶Ô¾°ÇøºóÇÚ¹¤×÷Ïàµ±²»Âú:ÔÚ»¬Ñ©³¡²ÍÌüË¤ÉËÁËÁ÷Ñª²»Ö¹£¬¾°Çø½ô¼±Ò½Îñ´¦ÀíÆðÂë¶¼°ëÐ¡Ê±ÁË²Åµ½£¬¼òµ¥°üÔúÁËÒ»ÏÂ±ØÐëÏÂÉ½È¥Ò½Ôº´¦Àí£¬¶¼²»ÄÜ°²ÅÅ¸öÂÌÉ«Í¨µÀ£¬»¹ÊÇÕý³£ÅÅ¶ÓÏÂÉ½£¬¼òÖ±²»¸ÒÏëÏó
508.	×Ô¼ÝÒ»ÈÕÓÎµØ·½ÃÀÊ³ÓÎÍæ¡«±¾µØÈË´øÄãÍæ#´ºÌìÀ´À² #ÔÆÉÍÓ£ #´º½ÚºóÂÃÐÐ #ÄÐÓÑÅÄµÄÂÃÐÐÕÕ #ÖÜ±ßÓÎ°²ÐÄºÃÈ¥´¦
509.	"#³É¶¼ÔõÃ´Íæ #ÖÜ±ßÓÎ°²ÐÄºÃÈ¥´¦ #ºÍÅóÓÑ³öÈ¥Èö»¶¶ù 
510.	Î÷ÁëÑ©É½Ò»ÈÕÓÎ
511.	ÈçºÎ´Ó³É¶¼³ö·¢
512.	100ÔªÓÎÍæÎ÷ÁëÑ©
513.	´Ó³É¶¼³ö·¢£¬ÏÈÔÚÐ¯³ÌÂòÁËÖ±´ï´ó°Í£¬ÔÚÎ÷ÄÏ²Æ´ó57£¬³µÆ±»¹ÓÐµ¼ÓÎ½ãµØÌúa¿Ú´¦ÉÏ³µ£¬ÔçÉÏÁ½°à
514.	7£º30Á½¸ö¶àÐ¡Ê±µ½´ïÄ¿µÄµØ£¬ÏÂÎç4µã5µã
515.	×óÓÒ·µ³Ì£¬µ½³É¶¼Æß°Ëµã

516.	´ÓÉ½½Åµ½°ëÉ½ÑüµÄË÷µÀ£º120Ôª/15·ÖÖÓ¡£ÏÂË÷µÀÖ®ºóÃâ·Ñ´î³Ë¹«³µµ½Ó³Ñ©¹ã³¡¡£ÅÌÓ³Ñ©¹ã³¡Ö÷ÒªÊÇÓéÀÖÉèÊ©£¬ÓÐ»¬Ñ©³¡£¬Ñ©µØÄ¦ÍÐ£¬Ïã½¶´¬£¬ÈÈÆøÇòµÈÏîÄ¿¡£Ïë¿´Ñ©ÍæÑ©µÄÐ¡»ï°éÖ»Òª¹ºÂòÔ§Ñì³ØË÷µÀ¾ÍOK

517.	´Ó°ëÉ½Ñüµ½É½¶¥µÄË÷µÀ£º120Ôª/20·ÖÖÓ¡£ÏÂË÷µÀ¼ÌÐø²½ÐÐÔ¼1.5Ç§Ã×µ½´ïÒõÑô½ç±ØÇÃÖØµã£¡£¡ÔËÆøºÃµÄ»°£¬¿ÉÒÔ¿´µ½Ò»±ßÊÇÇç¿ÕÍòÀïÁ¹£»Ò»±ßÊÇÔÆÕôÎíÓ¿£¨È¥µÄÄÇÌìÊÇÒõÌì£¬ÎíÌ«´óÃ»µ½É½¶¥£¬½ÚÔ¼ÁË120¡£

518.	×¼±¸µÄ¶«Î÷
519.	ÓðÈÞ·þ/±£Å¯ÄÚÒÂ£ºÑ©É½ÉÏÆøÎÂ±È½ÏµÍ£¬»ù±¾ÉÏ¶¼ÊÇÔÚÁãÏÂÆß°Ë¶È£¬±£Å¯´ëÊ©Ò»¶¨Òª×öºÃ£¬±ÜÃâ¸ÐÃ°ÓðÈÞ·þ/±£Å¯ÄÚÒÂ£ºÑ©É½ÉÏÆøÎÂ±È½ÏµÍ£¬»ù±¾ÉÏ¶¼ÊÇÔÚÁãÏÂÆß°Ë¶È£¬±£Å¯´ëÊ©Ò»¶¨Òª×öºÃ£¬±ÜÃâ¸ÐÃ°
520.	Ä«¾µ£ºÑ©µØ·´¹âºÜÑÏÖØ£¬¾ÃÁËÑÛ¾¦ÕæµÄÎÞµÐÄÑÊÜÍ¼
521.	Ã±×Ó£ºÍÆ¼öÄãÃÇÂòÇ³É«Ã±×Ó£¬ÅÄÕÕµÄÊ±ºò±È½ÏÉÏ¾µ
522.	Î§½í£º¼È¿ÉÒÔ±£Å¯ÓÖ¿ÉÒÔµ±×÷ÅÄÕÕµÀ¾ß
523.	Ñ©µØÑ¥¡££º×îºÃÐ¬µ×ÓÐ·À»¬µÄ£¬ÊµÔÚÃ»ÓÐÒ²²»ÓÃÌØÒâÈ¥Âò.ÉÏÉ½µÄÊ±ºòµ½´¦¶¼ÓÐÈËÔÚÂô·À»¬Ð¬Ì×£¬£¨Å®º¢×Ó¿ÉÒÔ´©ÉÏÃÀÃÀµÄ³¤Í²Ñ¥£©
524.	Å¯±¦±¦Å¯×ãÌù£ºÕâ¸öÕæµÄÇ¿ÁÒÄãÃÇ´ø¶àÒ»µã£¡½Å¿ì¶³³É±ù¿éµÄÊ±ºò¿ÉÒÔ·Å½Åµ×£¬¼òÖ±¾ÍÊÇ¾ÈÃüÉñÆ÷ÊÖÌ×£¬×îºÃÊÇÃ«È×È×µÄ£¬Ãþ×ÅÒ²¾õµÃÎÂÅ¯
525.	¿ÉÒÔ´ø×Å¸ÉÁ¸£¬É½ÉÏµÄÊ³Îï×ÅÊµ²»±ãÒË£¬ÄÜ×Ô¼º´øµÄÊÇ×îºÃ
526.	±£ÎÂ±­£º¿ÉÒÔÔÚ¾°Çø´òÈÈË®£¬ºÜÀäµÄÊ±ºòºÈ¿ÚÈÈË®×îÖØÒªµÄ£¬ÏëÒªÅÄÃÀÃÀµÄÕÕÆ¬±ØÐëÒª×¼±¸µÄ×ÔÅÄ¼Ü£¬¿ÉÒÔÔ¶³ÌÒ£¿ØµÄ×îºÃ£¬ÕâÑù¾Í¿ÉÒÔºÍ½ãÃÃßÇàêßÇàêÁË"
527.	³óÅ«¶ù¡¤²©É½µÀÖÐÐ§ÀîÒ×°²Ìå ËÎ ¡¤ ÐÁÆú¼² Ç§·åÔÆÆð£¬ÖèÓêÒ»ö®Ê±¼Û¡£¸üÔ¶Ê÷Ð±Ñô£¬·ç¾°ÔõÉúÍ¼»­¡£ÇàÆìÂô¾Æ£¬É½ÄÇÅÏ¡¢±ðÓÐÈË¼ä£¬Ö»ÏûÉ½Ë®¹âÖÐ£¬ÎÞÊÂ¹ýÕâÒ»ÏÄ¡£ Îç×íÐÑÊ±£¬ËÉ´°Öñ»§£¬ÍòÇ§äìÈ÷¡£Ò°Äñ·ÉÀ´£¬ÓÖÊÇÒ»°ãÏÐÏ¾¡£È´¹Ö°×Å¸£¬êï×ÅÈË¡¢ÓûÏÂÎ´ÏÂ¡£¾ÉÃË¶¼ÔÚ£¬ÐÂÀ´ÄªÊÇ£¬±ðÓÐËµ»°¡£
528.	**µØ·½£¬²»»áÍÆ¼öÅóÓÑÈ¥
529.	ÕâÀï²»ÊÇÅ·ÖÞµÄ°¢¶û±°Ë¹É½Âö£¬ÕâÀïÊÇ³É¶¼µÃ¶¬Ìì¡£ #Å®ÐÔÂÃÐÐÍ¼¼ø
530.	½Ú¼ÙÈÕ ³É¶¼³ö·¢¿ª³µÁ½Ð¡Ê± ÅÅ¶ÓÉÏÉ½Á½Ð¡Ê± »¹ºÃÏÂÉ½Ñ¡µÄÈËÉÙµÄÊ±ºò
531.	³µ¶¼Ã»ÉÏ Ì¸ºÎ¾°É«
532.	ÖÐ¹ú×îÖµµÃÈ¥¿´µÄÊ®×ùÉ½£¬Õâ±²×ÓÒ»¶¨ÒªÈ¥¿´¿´
533.	²»ÒªÀ´£¬È«ÊÇÈË£¬ÒªÃ´ÉÏÈ¥²»ÁË£¬ÉÏÈ¥ÁËÓÖÏÂ²»À´£¬Ì«Ôã¸â
534.	-×ÜÒªÈ¥Ò»´Î´¨Î÷Ñ°Çï°É£¬ÒòÎªÕâÀïÓÐÑ©É½¡¢²Ýµé¡¢ÐÇ¿Õ¡¢ºÓÁ÷¡¢°×èëÁÖÃÀµÄÏñ»­Ò»Ñù ´¨Î÷ÂÃÐÐ#ÌØÉ«ÀÏ×ÖºÅ´óÉÍ #×ÔÖÆÐÂÄê´óµçÓ° #ÆæÝâ¾Æµê´óÉÍ #´º½ÚºóÂÃÐÐ #ÄÐÓÑÅÄµÄÂÃÐÐÕÕ
535.	·þÎñÌ¬¶ÈºÜ²î£¬µÚÒ»´Î²îÆÀ£¬±ÈÈçËµ»®ÖÐ¸ß¼¶³¡£¬ÏÈÒ²²»¸æÖªÐèÒª×âÍ·Ã±£¬Ò»¸ö¿¨Ö»ÄÜ×âÒ»¸öµÈ£¬·´Õý²»·½±ã£¡
536.	»¬Ñ©Ä§ÌºÌ«¿ÓÁË£¬±¾À´¾ÍÁ©Ð¡Ê±£¬½á¹ûÄ§ÌºÉÏÈ¥Ò»´ÎÃ»ÓÐ20·ÖÖÓ¶¼ÉÏ²»È¥£¬Ò»Ö±¹Ø£¬Ò»»á¹ØµÄ£¬ÈË¶¼ÒªË¤ÏÂÈ¥ÁË
537.	ÎÞÁÄÖÁ¼« ÕóÓê½µÑ©Ã»µÃÈÎºÎÌáÊ¾ ÂòÁËÓêÒÂÒ²È«ÉíÊªÍ¸ ÍêÈ«Ã»·¨Ë£ ÀË·ÑÇ®
538.	ÅÅÁË¶Ó½øÈë»¹ÒªÔ¤Ô¼ÅÅ¶Ó£¡ÎªÊ²Ã´ÃÅ¿Ú²»¸øÌáÊ¾£¡£¿¹ÜÀíÖÆ¶ÈÌ«²îÁË£¡
539.	Ò¹³¡»¬Ñ©²»½¨Òé£¬Ä§ÌºÌ«Æ²ÁË£¬Ò»Ö±»µºÜ¶àÈË¶¼×Ô¼º×ßÉÏÈ¥ÔÚ»¬ÏÂÀ´
540.	²»ÏÞÁ÷£¬ÅÅ¶ÓÄÕ»ð
541.	ÃÅÆ±ÓÐÒ»ÕÅË¢²»ÁË£¬´¦ÀíËÙ¶ÈÂý
