# Supplementary material for: Image perception of ice and snow tourism in China and the impact of the Winter Olympics
Source: PLoS One. 2023 Jun 23;18(6):e0287530. doi: 10.1371/journal.pone.0287530 (PMC10289359; doi:10.1371/journal.pone.0287530)
Supplement: S1 File — (ZIP) [file pone.0287530.s002.zip › S1 Dataset./Data after the 2022/Yabuli.txt]

1.	ÑÇ²¼Á¦»¬Ñ©³¡¿ªµ½3ÔÂ25ÈÕ£¬×Ô¼ºÈ¥È¥´óÆ½Ì¨ÉÏÂòÆ± - È«³¡»¬Ñ©Æ±µ¥Âò330£¨º¬Ñ©¾ß£© - Ö»»¬³õ¼¶µÀ220£¨º¬Ñ©¾ß£©
2.	1.Ñ©³¡»¹ÓÐ²è²ÍÌüºÍ¶«±±²Ë£¬ÔôÏã 3. Ê®Îå·ÖÖÓµ½µÄ²»ÊÇÑÇ²¼Á¦Õò£¬¿ÉÄÜÖ»ÊÇ¸öÐ¡´å
4.	ÕâÃ´Ëµ°É£¬ÎÒ¸øÄãÃÇ¼¸µã¿¿Æ×µÄ½¨Òé¡£µÚÒ»£¬ÐÂÊÖ±ðÈ¥ÑÇ²¼Á¦£¬µÚ¶þ£¬ÆøÎÂµÍµÄÊ±ºò±ðÈ¥ÑÇ²¼Á¦£¬µÚÈý£¬ÏëÁ·»î±ðÈ¥ÑÇ²¼Á¦¡£ÑÇ²¼Á¦×îºÃÍæµÄÊ±ºòÊÇ´º¼¾ÏÂÍê´óÑ©Ö®ºóµÄÈýÉ½Á¬»¬£¬¼òÖ±Ë¬µ½Äã·è¡£×ÜÖ®£¬ÏÂÍêÑ©µÄÑÇ²¼Á¦¾ÍÊÇÌìÌÃ
5.	µ«ÆäÊµÑ©µÀÃ»ÓÐÄÇÃ´¶à£¬Ê®ÎåÁùÌõÒ²¾ÍÄÇÃ´»ØÊÂ
6.	¶àÀ´¼¸´ÎÔÙ×öÆÀ¼Û£¡
7.	ËµÑÇ²¼Á¦¶ÌµÄÕæµÄÊÇÃ»ÓÐÑÐ¾¿ºÃÂ·Ïß£¬ÑÇ²¼Á¦ÏÂÎç·çÈ·Êµ´ó£¬µ«ÊÇÑ©ÕæµÄÊÇ²»´í£¬ÕòÀïµÄ³ÔµÄºÜ¶àÒ²ºÜºÃ³Ô£¬ÐÔ¼Û±È¾ÍËã¼ÓÉÏ´ò³µÒ²ºÜºÏÊÊ£¬ÕæÊµÌåÑé²»´íµÄ£¬×ø¸ßÌú1Ð¡Ê±£¬ÏÂ³µ¾ÍÓÐ´ó°Í5ÔªÇ®20·ÖÖÓµ½´óÌüÃÅ¿Ú£¬·Ç³£·½±ã
8.	¸üÐÂÏÂÑ©ÓÑÃÇµÄÐÅÏ¢£¬Ñ©³¡ÀïÓÐkfcºÍ×î¶«±±£¬±ØÊ¤¿ÍÕâ¸öÑ©¼¾²»ÓªÒµ
9.	ÁùÆßÄêÇ°£¬ÄãÀ´¶¼µÃÅÅ¶Ó
10.	¹·£º°¬ÎÄ×î¶¸
11.	ÊÇÉÏº£À´µÄ700ÈËÍÆÆÂ´ó¾üÂð
12.	ÑÇ²¼Á¦ÕâÐ©ÄêÕæµÄÃ»ÈËÈ¥ÁË
13.	ÑÇ²¼Á¦Ñ©µÀ·Ç³£ºÃ£¬2ÔÂ3ÔÂ·ÛÑ©ÌìÌÃ
14.	Ê®ÄêÇ°»áÑ¡ÔñÑÇ²¼Á¦
15.	´ó°Í´ÓÄÄÀï×ø£¿
16.	±ØÊ¤¿Í£¬Õâ¸öÑ©¼¾²»ÓªÒµ
17.	ÄãÕâÊÇÃ»¸ÏÉÏAË÷ÀÂ³µ¼ÓÈÈ×ùÒÎ£¬²»¹ýÓ¦¸ÃÊÇÌ«ÑôÄÜµÄ£¬ÌìÈÈËü²ÅÈÈ
18.	¿ª³µÊ®Îå·ÖÖÓºÜÔ¶Âð£¿
19.	ºÜºÃÍæ
20.	@ÎÒÕâ¹Âµ¥µÄÐ¡ÈÕ×Ó
21.	×î¶¸µÄµ½µ×ÊÇÄÄ¸ö£¿
22.	»¹Ã»À´µÃ¼°È¥ Õâ¸öÑ©¼¾¾ÍÒª½áÊøÁË
23.	ÑÇ²¼Á¦ÏÖÔÚ¼Û¸ñÕæµÄºÜË¬°¡
24.	ÕâÊÇÒßÇéÅªµÃ Òª²»ÄãÃÇÀ´¶¼ÕÒ²»µ½½ÌÁ·µÄ ÈËÉÙ¿ª²»ÆðÀ´µÄ ÄÇÃ´¶àµÀ Ì«·ÑÇ®Ìì
25.	ÑÇÖÞ×î¶¸±±´óºø5ºÅµÀ
26.	È¥Ò»´Î³É±¾±È½Ï´ó
27.	Ö»ÓÐ½ñÄê²»ÅÅ¶Ó£¬ÒòÎªÒßÇé£¬ÒòÎªÄµµ¤½­£¬Ëç·ÒºÓ£¬ºÚºÓÕâ¼¸¸öµØ·½ÒßÇéÒ»Ö±²»¶Ï£¬¹þ¶û±õÖ±µ½12ÔÂµ×²Å½áÊø£¬ËùÒÔ½ñÄê»ù±¾Ã»ÓÐÍâµØÈË£¬¸üÃ»ÓÐÉ¶ÓÎ¿Í£¬Õý³£µÄÊ±ºò£¬ÈË¶àµÄ×âÑ©°å¶¼×â²»µ½£¬³õÑ§ÕßÕÒ½ÌÁ·¶¼ÅÅ²»ÉÏ
28.	×î³¤¶àÉÙ¹«ÀïµÄ
29.	Ç×²»ÊÇÈËÉÙ¶øÊÇ¹þ¶û±õ¾ÍÃ»ÌÓ¹ýÈÎºÎÒ»´ÎÒßÇé¶¼²»¸ÒÀ´
30.	ÌìÌ«ÀäÑ©¶¼¶³×¡ÁË
31.	ÄÄÓÐÄÇÃ´¶àÑ©µÀ£¬Êµ¼Ê¿ªµÄÖ»ÓÐÈý¹ø¿ø£¬¶þ¹ø¿ø¶¼ÊÇ¿´ÐÄÇé¿ª£¬´ó¹ø¿ø¾Í»ù±¾Óö²»ÉÏ¡­¡­ÕæÐÄ²»½¨ÒéÖÐ¸ß¼¶ÒÔÏÂË®Æ½À´£¬×ÔÐÅÖÐ¼¶¿ÉÒÔÀ´ÊÔÊÔ
32.	ÍâµØÈËÉÙÊÇÒòÎªÕâ¼¸ÄêÒßÇé
33.	»¬ÁËÁ½Ìì»ØÀ´ÁË.
34.	ºÃÏñ»¹²»´í
35.	ÕæÕý¹ýñ«µÄÊÇ´ó¹ø¿øµÄÑ©µÀ£¬»¬ÆðÀ´·Ç³£Êæ·þ¡£
36.	ÀëÎÒ¼ÒÌØ±ð½ü£¡ÒÔºó´øÄãÌåÑéÑÇÖÞ×î´óµÄ»¬Ñ©³¡£¡
37.	À´Õâ»¬»¬£¿
38.	ÏÖÔÚ»¬×îºÃ
39.	ÇëÎÊ Æ½ÈÕÔõÃ´ÄÜ»¬ÒøºÓµÀ£¿
40.	ÎÒ¼ÒÃÅ¿Ú
41.	¶þ¹ø¹Ú¾üµÀË¬Æð·ÉÁË
42.	·çÒ²³ÉÓÅÊÆÁË£¿£¿£¿
43.	Ñ©Õæ²»´í ¾ÍÊÇÍíÉÏ²»ÖªµÀ¸ÉÉ¶ ÍâÃæºÚÆáÆá
44.	ÆÙ²¼ÒÑ¾­¿Ë¹ýÁË
45.	ÒßÇéÈ¥²»ÁË
46.	ÑÇ²¼Á¦±»³ÆÎª ÐÞÌìÉÏµÄÑ©µÀ²»È¥£¬²»ÓÑºÃ£¬
47.	³ÔµÄÎÒÔÙÍÆ¼öÒ»¸ö¶þÃñÌú¹øìÀ£¬ÔÚÑ©³¡¿ª³µ10·ÖÖÓµÄµØ·½£¬¿ÉÒÔ³µ½Ó³µËÍ£¬ºÃ³Ô
48.	ÓÖËµÊµ»°
49.	ÕâÁ½ÄêÈËÉÙ£¬ÓÈÆä½ñÄê¡£
50.	¶þ¹øÂï£¿ÐþÞÊÔõÃ´Ñù
51.	ÓÐ±±´óºþºÃÍæÃ´¡£
52.	ÑÇ²¼Á¦ºÃ°¡£¬ÈËÉÙ
53.	@h ÄãÔÚÌôÕ½Ò»°Ñ
54.	ÎÒµÄÀí½â¾ÍÊÇ²»ÄÜÈ¥
55.	É±Öí²Ë£¬¹ø°üÈâ£¬µØÈýÏÊ£¬´óÀ­Æ¤È«ÊÇÎÒµÄ×î°®
56.	@Íõ¶àÓã£ºÕâÑ©µÀ£¬ÕâÑ©µÀ£¬ÕâÑ©µÀ²»ÐÞÌìÉÏÈ¥ÁËÃ´
57.	ËµµÄÍ£¿Í¹Û
58.	²»»á µ¥Î»²»ÈÃ×ß
59.	À´Íò·å£¬Ò»ÇÐ¶¼ÊÇÐÂµÄ£¬Ê®·ÖÖÓµ½Í¨»¯ÊÐÄÚ£¬³ÔºÈÍæ¹ä
60.	ÎÒÏë¿´¿´¶þ¹øÄã»¬µ¥°åÊÇÔõÃ´ÏÂÈ¥µÄ
61.	²»ÊÊºÏÐÂÊÖ£¬²»È¥ÁË
62.	Ã»ÓÐÐþÞÊ37¶¶°É
63.	»¹ÔÚÂð£¿½ñÌì¸Õµ½
64.	ÈËÉÙÍ¦ºÃ£¬ÎÒÃÇ»¬µÄ¿ªÐÄ¡£
65.	@Ôá°®É±Âí¶àÌØ ¸ç¸ç£¬ÎÒÒªÈ¥
66.	ºúËµµÚÒ»Ãû£¬À´ÑÇ²¼Á¦µÄ»ù±¾¶¼ÊÇ±¾µØÈË£¬¾ÍÕâÄãÒ²¸ÒÔÚ¶¶ÒôÉÏËµ£¬
67.	Ìõ¼þ²îÄãÔõÃ´»¹È¥ ±ðçèÎÛÎÒÃÇ¶«±± ÄãÒ²¾ÍÎªÁËÁ÷Á¿
68.	ÎÒ¾õµÃ°É¡£ÂÃÐÐ²©Ö÷ »¹ÊÇÉÙ×öÑ©³¡²âÆÀ¡£×ö²»Ã÷°×ÕæµÄ
69.	Äã»¹ÊÇ²»ÁË½âÑÇ²¼Á¦£¬ÕâÀïÃÀÊ³ÌØ±ð¶à¡£ÄãÖ»²»¹ýÃ»ÕÒµ½µØ·½¡£
70.	Ò»Á÷µÄÑ©µÀ£¬¶þÁ÷µÄÓªÏú£¬ÈýÁ÷µÄÅäÌ×£¡
71.	Äã»¬µÄÌìÓÐ·ç²»´ú±íÌìÌìÓÐ·çÎÞÓï
72.	Äã²»ÖªµÀÓÐ¸ßÌúÃ´¡£¡£¡£
73.	Äã¿ÉÒÔ×ø¸ßÌú£¬ÄãÕ¦ÖªµÀÀ´µÄ¶¼ÊÇÂò·¿µÄÖÜ±ßÈË£¿ÅíÓÚêÌÒ²À´ÁË
74.	ÕâÐ©ÈËÎªÁËÔ×¿Í£¬¹ÊÒâÔì³É¾°µã½»Í¨²»±ã£¬¸øÔ×ÈËÌá¹©¸÷ÖÖ±ãÀû
75.	³¶µ­£¬»ú³¡µ½»ð³µÕ¾Èý¸öÐ¡Ê±£¬ÄãÅÀ×ÅÈ¥µÄ£¿»ú³¡´ó°Í1¸öÐ¡Ê±£¬¾ÍÊÇ¶Â³µÒ»¸ö°ëÐ¡Ê±
76.	@Ð¡»ÆÍ¬Ñ§
77.	Ó²¼þÉèÊ©¸ú²»ÉÏ
78.	ÎÒÌØÃ´Ö»»áÍÆÆÂ¡­. ¸øÎÒÍÆËÍÉè¸öÈ«ÑÇÖÞ×î¶¸µÄÒøºÓµÀ »¹ÅäµØÐÎ ÎÒÈ¥ ¡­ È¥ÁËËÍÒ»ÑªÃ´£¿
79.	ÇóÇóÄãÃÇÁË£¬±ðÐû´«¡£¡£¡£¡£
80.	ÓÐÒ»¶¨»¬ÐÐ»ù´¡µÄ£¬ÏëÁ·»îµÄ£¬È¥£¡ÏëÈ¥ÅÄÅÄÕÕ£¬ÌåÑé¶È¼ÙÄ£Ê½µÄ£¬È°ÍË£¡
81.	¿ÉÄÜÄãµÄ»¬Ñ©Ë®Æ½¶ÔÖÐ¼¶µÀÀí½â³É¸ß¼¶µÀÁË£¬3.6¹«ÀïÖÐ¼¶µ½»¹¶Ì¡£
82.	È«ÉÏº£×îË¢À­µÄÅ®ÈË
83.	ËµÒ»ÏÂ»¨·Ñ£¬¿Ï¶¨ÊÇÖ»ÓÐ¸»Ô£µÄÈË²ÅÄÜ¸ºµ£µÃÆð
84.	°¢ÀÕÌ©½«¾üÉ½»¬Ñ©³¡»¶Ó­Äã¿¾Èâ£¬×¥·¹£¬»ð¹ø»¶Ó­Äã
85.	Ö»ÓÐKfc±ØÊ¤¿ÍÔç»ÆÁË
86.	È¥Äê¾Í°ÑËüÀ­ºÚÁË
87.	±ØÊ¤¿Í»¹¿ªÄÇ£¿ ×÷Õß»Ø¸´¹ý
88.	¸ÃËµ²»ËµµÄÄã³µ¿ªµÄÕæ¿ì ×÷Õß»Ø¸´¹ý
89.	ÑÇ²¼Á¦ËÄ´óÓ²ÄãÖªµÀÂï£¿ ×÷Õß»Ø¸´¹ý
90.	²»£¬³õ¼¶µÀ¶¼°ÑÎÒË¤ÉËÁË£¬ÎÒ¿É²»ÏëÕÒ×ïÊÜ¡£²»Èç¼¸¸öÈË´òÑ©ÕÌ ×÷Õß»Ø¸´¹ý
91.	ÐÂÊÖ¾õµÃÈËÉÙ¾ÍºÃ·ñÔòßÚÒ»Éù¹ýÀ´Ò»¸ößÚÒ»Éù¹ýÀ´Ò»¸öÎÒÄÜ±»ÏÅµ½£¬Õâ¼¸ÌìÎÂ¶ÈÕýºÃ ×÷Õß»Ø¸´¹ý
92.	AÇø5Ìõ BÇø5Ìõ Ñ¹Ò»°ëÑ© ¶þ¹øÊÇ»ù±¾²»¿ª ×÷Õß»Ø¸´¹ý
93.	°×Ï¹ÕâÃ´ºÃµÄµØ·½ÁË 94. ÈËÉÙÌ«¶àÁË
95.	¹úÄÚ×î´óÑ©³¡Ã»¶àÉÙÈË´ó¹ø¿øËµµÄÖ»ÓÐÖÜÄ©¿ª¡£ ×÷Õß»Ø¸´¹ý
96.	ÑÇ²¼Á¦ÊÇÕæ´ó°¡
97.	¹ã²¥·Ñ¸øµÄÌ«ÉÙÀ²
98.	ÎÒ»áÑ¡Ôñ¸ß¼¶µÀ£¬È»ºóÈ¥×îºÃµÄÒ½ÔºÇÀ¾È
99.	Ìå¸ÐÌ«Àä
100.	²»Ñ¡£¬Õâ¸öÆÂ¶ÈÆ½µÀ»¬×Å¶¼ÀÛ
101.	ÄãÕâ¸öÆÀ¼ÛÊÇÕæµÄËã²»ÉÏ¿Í¹Û£¬ÖÁÉÙÒª×öºÃ¹¦¿Î¡£ÑÇ²¼Á¦ÓÐÈ±Ê§ÕâÎãÓ¹ÖÃÒÉ£¬µ«ÄãµÄÆÀÂÛÓÐÃ»ÓÐÆ«ÆÄÄã×Ô¼ºÇå³þ
102.	15·ÖÖÓºÜÔ¶Ã´£¿
103.	Äã½éÉÜÍêÁË ÎÒ¿Ï¶¨²»µÃÀ´ÁË
104.	ÑÇ²¼Á¦15ÄêÇ°¾õµÃÈ«ÊÇÈ«¹ú»¬Ñ©µÄ¶¥Á÷£¬µ«ÊÇÏÖÔÚ»¬Ñ©»¬µÄÊÇÅäÌ×£¬ÄãÃ»ÓÐÐÇ¼¶¾Æµê£¬Ã»ÓÐÃÀÊ³£¬Ã»ÓÐÍøºìµÄ¼Ó³Ö£¬Ë­Ã»ÊÂÅÜÄÇÃ´Ô¶È¥Íæ°¡
105.	¹þ¹þ¹þ¹þ ³ÔÒ»ÖÜkfc¹þ¹þ¹þ
106.	ÀÂ³µ¾Æ°É»¶Ó­Äã£¬
107.	ËµÍê¸ÐÐËÈ¤µÄ»¹ÊÇ¸ß¼¶µÀ
108.	²»»á
109.	ÑÇ²¼Á¦£¬ÃÎ¿ªÊ¼µÄµØ·½£¡
110.	ÅäÌ×¿ÉÒÔÁË£¬À´¿É¿ÉÊÔÊÔÃ¿Ìì¶¼ÊÇ¾üÑµ
111.	ÁÉÄþµÄÑ©³¡£¬ÈË¶¼ÔÚÅÅ¶Ó×øÀÂ³µ£¬¼ªÁÖºÍºÚÁú½­µÄÑ©³¡£¬ÈË¶¼ÔÚÑ©µÀÉÏ£¬Õâ¾ÍÊÇ²»Í¬
112.	¶àÉÙÇ®
113.	×£¸£ºÚÁú½­Ê¡ÎÒµÄ¼ÒÏç
114.	´ó¸Å9¼¸Äê¾ÍÏëÈ¥£¬Èç½ñ20À´Äê¹ýÈ¥ÁË£¬ÒÀÈ»Ã»È¥¹ý
120.	ÑÇ²¼Á¦¹úÄÚ×î´óµÄ»¬Ñ©×ÛºÏÌåÈýÉ½Á¬»¬ ÊÇ¹úÄÚ×îÏñÅ·ÖÞ´óÉ½µÄÑ©³¡ÈÃÎÒµÚÒ»´ÎÔÚ¹úÄÚÕÒµ½ÁË»¬´óÉ½µÄ¸Ð¾õÑÇ²¼Á¦ÆäÊµÓÐÈý¸öÑ©³¡£ºÑÇ²¼Á¦Ñô¹â¶È¼Ù´åÐÂÑÇ²¼Á¦»¬Ñ©³¡ºÚÁú½­ÐÂÌåÎ¯»¬Ñ©³¡ÒÔÇ°¶¼ÊÇ¸÷×Ô¾­Óª£¬ÏÖÔÚÈýÉ½ÁªÍø"×é³ÉÁËÈ«ÐÂµÄÑÇ²¼Á¦»¬Ñ©³¡ÒòÎªÕâÒ»Æ¬É½ÂöµÄÃû³ÆÊÇ¹ø¿øÉ½ËùÒÔÈý¸öÉ½Í·Ò²½Ð´ó¹ø¿ø¡¢¶þ¹ø¿øºÍÈý¹ø¿ø@Î¢²©»áÔ±Ð¡ÃØÊé #Èç´Ë¼«ÏÞ##»¬Ñ©##µ¥°å»¬Ñ©# LA½ã´øÄãÀËµÄÎ¢²©ÊÓÆµ ÊÕÆðd
121.	#ºÚÁú½­#¡¾Í¼Ëµ #È«ÔÖÖÖ´óÓ¦¼±# Á·ÆðÀ´£¡¡¿ ÁúÍ·ÐÂÎÅ¡¤Éú»î±¨¼ÇÕß´ÓºÚÁú½­Ê¡Ó¦¼±¹ÜÀíÌüÁË½âµ½£¬Îª¸üºÃÊÊÓ¦¡°È«ÔÖÖÖ¡¢´óÓ¦¼±¡±ÐÂÐÎÊÆÐÂÌôÕ½£¬½ñÄêÒÔÀ´£¬ÎÒÊ¡²ÉÈ¡¶àÖÖÐÎÊ½×ÅÁ¦¼ÓÇ¿×¨ÒµÓ¦¼±¾ÈÔ®Á¦Á¿½¨Éè£¬ Õë¶Ô¶¬¼¾±ùÑ©¾ÈÔ®Ô¤°¸£¬Á¬Ðø¾ÙÐÐÑÇ²¼Á¦»¬Ñ©³¡ºÍËÉ»¨½­¹ý½­Ë÷µÀ¹ÊÕÏÓ¦¼±¾ÈÔ®ÑÝÁ·£»Õë¶ÔÉ­ÁÖ²ÝÔ­·ÀÃð»ðÓ¦¼±Ô¤°¸£¬Õë¶Ô»ù²ã×éÖ¯Ó¦¼±ÊèÉ¢£¬×éÖ¯È«Ê¡902¸öÏçÕò¡¢12699¸ö´åÍÍÖÆ¶©Í»·¢Ó¦¼±ÊèÉ¢Ô¤°¸£¬ÓÐÐ§Ìá¸ß·À·¶Ó¦¶ÔµØÕðÔÖº¦¡¢ÆøÏóÔÖº…
122.	ÑÇ²¼Á¦»¬Ñ©³¡µÄ¶«±±Ìú¹øìÀ@a7CLUB @Ïà»úcamera #³öµÀ°ÉÐÂÐÇ##ÐÂ½úºìÈË°ñ#¤‚ÃÀÊ³ 2¹ãÖÝ L¿ªµ½Ý±ÞÂ¹ãÖÝµÄÎ¢²©ÊÓÆµ ?
123.	¤‚ÐÂÊ±´úÐÂÁú½­¡¾ºÚÁú½­ÑÇ²¼Á¦»¬Ñ©³¡¡¿ÊÇÖÐ¹úÄ¿Ç°×î´ó£¬Éè±¸×îÏÈ½ø£¬·þÎñ×îÍêÉÆ£¬¼¯ÂÃÓÎ»¬Ñ©Óë¾º¼¼»¬Ñ©ÓëÒ»ÌåµÄ×ÛºÏÐÔ»¬Ñ©³¡£¬ÊÇ¹ú¼ÒÊ×Åú¡°AAAAA¡±¾°ÇøÄÚµÄ¡°SSSSS¡±¼¶ÂÃÓÎ»¬Ñ©³¡£¬»¬Ñ©ÆÚÎªÃ¿ÄêµÄ11ÔÂÖÐÑ®ÖÁµÚ¶þÄêµÄ4ÔÂ³õ£¬³¤´ï10¶àÌì ºÚÁú½­ÑÇ²¼Á¦»¬Ñ©³¡ÓµÓÐ¶àÌõ³õÖÐ¸ß¼¶»¬Ñ©µÀ¡£¤‚ºÚÁú½­Éí±ßÕýÄÜÁ¿#´ø×ÅÎ¢²©È¥ÂÃÐÐ# ? ÊÕÆðd
124.	¡¾È«¹úµ¥°å»¬Ñ©Æ½ÐÐÏîÄ¿Èü£ºÄÚÃÉ¹Å½¡¶ùÈ¡µÃÐÂÍ»ÆÆ¡¿3ÔÂ22ÈÕ£¬2020~2021Èü¼¾È«¹úµ¥°å»¬Ñ©Æ½ÐÐÏîÄ¿½õ±êÈü¡¢¹Ú¾üÈüÔÚºÚÁú½­Ê¡ÑÇ²¼Á¦»¬Ñ©³¡ÊÕ¹Ù¡£OÈ«¹úµ¥°å»¬Ñ©Æ½ÐÐÏîÄ¿Èü£ºÄÚÃÉ¹Å½¡¶ùÈ¡µÃÐÂÍ»ÆÆ ?
125.	#ÑÇ·¨°¸Àý##Ò»Õ¾Ê½¶àÔª½â·×ºÍËßËÏ·þÎñ# ÐÂÐÎÊÆ¡¢ÐÂÒªÇó£¬¸ù¾ÝºÚÁú½­Ê¡¸ß¼¶ÈËÃñ·¨ÔººÍÁÖÇøÖÐÔºµÄÒªÇó²¿Êð£¬ÑÇ²¼Á¦ÈËÃñ·¨ÔºÓÚ2019ÄêÔÚÑÇ²¼Á¦»¬Ñ©³¡½¨Á¢ÁË¾°ÇøÑ²»ØÉóÅÐµã£¬¸ÃÉóÅÐµã³ÉÁ¢ºó£¬Í¨¹ýÓë¾°Çø¹ÜÎ¯»á¡¢¾°Çø¹«°²¾ÖºÍ¸÷Ñ©³¡µÄÃÜÇÐÅäºÏ£¬³É¹¦½â¾öÁËÖî¶àÈËÉíËðº¦¡¢²Æ²úËðº¦ºÍÏû·ÑÕùÒéµÈ¾À·×£¬ÎªÈ«¹ú¸÷µØÓÎ¿ÍÌá¹©ÁËÓÅÁ¼µÄÒ»Õ¾Ê½¶àÔª½â·×µÄËßËÏ·þÎñ¡£½üÈÕ£¬¾°ÇøÑ²»ØÉóÅÐµãÓÖ³É¹¦µ÷½âÒ»Æð²Æ²úËðº¦Åâ³¥¾À·×°¸¼þ¡£O¡¾ÑÇ·¨°¸Àý¡¿Ñ©°åËð»…
126.	Day 2- ÑÇ²¼Á¦»¬Ñ©³¡Ã»Ïëµ½ÎÒ¾ÓÈ»ÊÇ¸ö»¬Ñ©µÄÐ¡ÄÜÊÖ£¿£¿½âËøÐÂ¼¼ÄÜÁË ?
127.	Äµµ¤½­»¬Ñ©³¡¢Ù ¶«´å»¬Ñ©³¡×ø24Â·¹«½»¼´¿Éµ½´ï£¬¾°Çø·ÖÆ½ÈÕ£¨ÖÜÒ»µ½ÖÜËÄ£©ºÍÖÜÄ©£¨ÖÜÎåµ½ÖÜÈÕ£©¡£¢Ú ºáµÀ»¬Ñ©³¡×ø¸ßÌú20·ÖÖÓ¡£¢Û ÑÇ²¼Á¦Ñô¹â/ÐÂÌåÎ¯»¬Ñ©³¡ÑÇ²¼Á¦»¬Ñ©³¡ÊÇ¹úÄÚ×î´óµÄ»¬Ñ©³¡£¬ÓÐ¡°¹úÄÚÐ¡ÈðÊ¿¡±Ö®ÃÀÓþ£¬ÓÐ³õ¡¢ÖÐ¡¢¸ß¼¶Ñ©µÀ¡£ 2Äµµ¤½­¡¤Äµµ¤½­Íò´ï¹ã³¡ ?
128.	ÑÇ²¼Á¦»¬Ñ©³¡?getÐÂ¼¼ÄÜ? 2¹þ¶û±õ¡¤ÑÇ²¼Á¦»¬Ñ©³¡Ñ©ÉÏÀÖÔ° ?
129.	ÐÐ×ßÔÚ¹þ¶û±õµÄ´ó½ÖÐ¡Ïï£¬¼ÈÃ»ÓÐ´îÚ¨À­ÂòÂôµÄÞç¿Í£¬Ò²Ã»ÓÐÍµÇÀÔÒµÄ»µ·Ö×Ó£¬¸ü²»¼ûÔàÙâÙâµÄÈËÈº¡£¶¼Ò»¸ö¸ö±¶¶ù¾«Éñ£¬¶¼Ò»¸ö¸öºÜÀûÂä¡£Å®ÈËÉí²Ä¶¼ºÜºÃ¿´£¬Æ¤·ôÒ²ºÃ£»ÄÐÈËÒ»¿´È«ÊÇÇåÒ»É«µÄ´¿Ò¯ÃÇ¶ù£¬Í¦°Î½¡Ë¶¡£Ò²ÐíÊÇ±»ÕâÀä·ç´¸Á¶µÄ£¬Ò²ÐíÊÇºÈÕâºÃµÄË®×ÌÑøµÄ£¬Ò²ÐíÊÇÕâ¹ãÙóÍÁµØÀï²Ø²»µÃÐ¡¼Ò×ÓÆø
130.	´ºÑ©ÆÚµÄÑ©ÖÊµØËÉÈí£¬×´ÈçÉ°ÌÇ£¬ËùÒÔÒ²±»³Æ×÷¡°É°ÌÇÑ©¡±¡£ÆøÎÂ»ØÉýÔÙ½µµÍÊ±£¬»ýÑ©±íÃæ»¹»á½á±ù£¬ÐÎ³É±¡±¡µÄ±ùÄ¤£¬Ê¹»¬ÐÐºÍ×ªÍä±äµÃ¸ü¼ÓÈÝÒ×£¬¸³ÓèÁË»¬Ñ©ÕâÏîÔË¶¯²»Í¬ÒÔÍùµÄÐÂÆæÌåÑé¡£³©»¬´ºÑ©£¬×ÝÏí×ÔÓÉ£¬´ºÌìÀïÒ²ÄÜÈÈ¡°Ñ©¡±·ÐÌÚ£¬´ð°¸¾ÍÔÚ¹þ¶û±õ~
131.	ÑÇ²¼Á¦»¬Ñ©³¡Èç¹ûÄãÃ»»¬¹ýÑ©£¬ÄÇ»¬Ñ©Ò»¶¨ÊÇÄã²»ÄÜ´í¹ýµÄ£¬µ«ÊÇÒ»¶¨Òª×¢Òâ°²È«£¬°×Ìì»¬Ñ©£¬ÍæÑ©È¦£¬µ½ÁËÍíÉÏÔÙÅÝ¸öÎÂÈª¡£¶þ¡¢Ñ©Ïç£¬×øÑ©µØÄ¦ÍÐ£¬¿´Ñ©ËÉ¡£ÕâÀïÊÇÖµµÃÈ¥µÄ£¬ÒòÎªÕâÀïÊÇ¹úÄÚ½µÑ©Á¿×î´óµÄµØ·½Ö®Ò»£¬Ã»¹ýÏ¥¸ÇµÄÑ©µØÍ½²½¡£Èý¡¢±ùÑ©´óÊÀ½çÊÀ½ç±ùµñ´óÈü¾ÍÔÚÕâÀï¾Ù°ì£¬Äã¿´µ½µÄÃ¿Ò»¸ö±ùµñ¶¼ÊÇÀ´×ÔÊÀ½ç¸÷µØµÄÒÕÊõ¼ÒÖ®ÊÖ¡£ÕâÀï¿ÉÒÔ¿´±ùµñÕ¹£¬¸ÐÊÜ340Ã×µÄ±ù»¬ÌÝ£¬ÒÔ¼°ÊÕµ½ÑÛ»¨çÔÂÒµÄ±ùÉÏÏîÄ¿¡£
1.ÖµµÃÈ¥£¬Ñ©³¡ÀÂ³µÉèÊ©ÖÊÁ¿ºÃ£¬¼Û¸ñ²»ËãÌ«¹ó£¬ÖÐ¼¶Ñ©µÀ³¤Ô¼1¹«Àï£¬»¬ÏÂÀ´±È½ÏÊæ·þ¡£
2.²»ºÃÍæ²»ºÃÍæ²» ºÃÍæºÜ¶à²»¿ª·Å
3.¼Û¸ñ¶¼²»Ò»Ñù¡£ÓÐµÄ±ãÒËÓÐµÄ¹ó¡£Ò»ÑùµÄÄÚÈÝ¡£
1.	¶«±±ÌìÆøºÜË¬°¡£¬¸ú±ùÏäÒ»ÑùµÄ¸Ð¾õ¡£ÔÚÕâÀï¿çÄê³¬¼¶ÓÐ¸Ð¾õ£¬Æíµ»2021Äê»áÐÄÏëÊÂ³É¡£¿ªÆôÐÂÄêµÚÒ»¸öÂÃÐÐÑÇ²¼Á¦»¬Ñ©£¬Ò»ÌìºÜ¿ªÐÄ£¬¸÷Ïî·þÎñ¶¼ºÜÂúÒâ£¬ÑÔ³ö±ØÐÐ£¬ÓÐ³ÏÐÅ¡£
2.	2ÔÂ24ÈÕµ½2ÔÂ27ÈÕ£¬ÉÏº£ºÚÌÒ»¬Ñ©¾ãÀÖ²¿·â°å»î¶¯ÔÚºÚÁú½­Ê¡ÑÇ²¼Á¦Ñô¹â¶È¼Ù´å¾ÙÐÐ¡£»¬Ñ©°®ºÃÕßÏà¾ÛÑÇ²¼Á¦£¬ÕâÊÇÑÇ²¼Á¦»¬Ñ©ÂÃÓÎ¶È¼ÙÇøÀúÊ·ÉÏµ¥Ìå¾ãÀÖ²¿ÈËÊý×î¶à£¬¹æÄ£×î´ó£¬µµ´Î×î¸ßµÄ·â°å»î¶¯¡£±¾´Î·â°å»ã¾Û¸÷ÖÖÔªËØ£¬°üº¬×ÔÓÉ»¬Ñ©¡¢ÅàÑµÓª¡¢DJÐã³¡¡¢Ó¾³ØµçÒôparty¡¢ÑÌ»¨Ðã¡¢·â°åÍí»áµÈ»·½Ú£¬Ê×´Î¾Ù°ìÎÂÈªÓ¾³ØµçÒôparty¡¢´óÐÍÑÌ»¨Ê×Ðã¡¢¿áìÅÄÜÁ¿Õ¾Ò°¸ñDJ SHOW, ÈÃºÚÌÒ»¬Ñ©¾ãÀÖ²¿µÄÑ©ÓÑÅóÓÑÃÇµÚÒ»´ÎÌåÑéµ½ÁË±±¼«ÐÇÑ©µØ³µÓë»¬ÊÖµÄ¾ºËÙ…
3.	³©»¬´ºÑ©Õýµ±Ê±£¬³ÃÑô¹âÕýºÃ£¬ÈÃÎÒÃÇÒ»Æð´ò¿¨ÖÐ¹ú×î±±¡¢ºÚÁú½­Ê¡Î¨Ò»ÈëÑ¡µÄ¹ú¼Ò¼¶ÂÃÓÎ¶È¼ÙÇø¡ª¡ªÑÇ²¼Á¦»¬Ñ©ÂÃÓÎ¶È¼ÙÇø£¬½âËø¶¬°ÂÍ¬¿î£¬ÀÖÏí±ùÑ©¼¤Çé£¡#¹þ¶û±õ# O±±¾©¶¬°Â»áÔ²ÂúÂäÄ»£¬±ù³Ç±ùÑ©ÂÃÓÎÑÓÐø¾«²Ê ?
4.	±ùÑ©ÔË¶¯ÔÚÕâ¸ö¶¬¼¾Õý»ðÈÈÈç¹ûÓÐ¾³ÍâµÄÅóÓÑÔÚ¾³ÄÚÒ²Ò»ÆðÀ´²ÎÓë°É¡ª¡ª³¬40¸ö³ÇÊÐµÄÊÒÄÚÍâ»¬Ñ©³¡&ÊÒÄÚ»¬±ù³¡³ÖÒøÁª¿¨¶¼¿ÉÏíÃÅÆ±5ÕÛÓÅ»Ý£¬ÖÜ±ßÕéÑ¡¾ÆµêÌ×²ÍÁ¢¼õ300Ôª£¡ÑÇ²¼Á¦Ñô¹â¶È¼Ù´å»¬Ñ©³¡¡¢Íò´ï³¤°×É½¶È¼ÙÇø»¬Ñ©³¡¡¢ËÉ»¨ºþ»¬Ñ©³¡¡¢ÈÚ´´Ñ©ÊÀ½çµÈÖªÃûÑ©³¡µÈÄãÀ´ÌåÑé£¡ÖÐ¹ú´óÂ½¾³Íâ·¢ÐÐµÄÒøÁª¿¨³Ö¿¨ÈË¿ÉµÇÂ¼¸Û°Ä°æÔÆÉÁ¸¶APPÔÚÊ×Ò³µã»÷¡®È¨ÒæUÉÍ¡¯»òµã»÷»î¶¯Á´½Ó²é¿´ÏêÇéÅ¶~OÍøÒ³Á´½Ó ÊÕÆðd
5.
17.	³õ¼¶µÀ¾ÍÊÇÒ»¸öÐ¡ÆÂ£¬´ÓÄÏ·½Ô¶µÀ¶øÀ´£¬¸Ð¾õºÜ²»Öµ£¬ÍÆ¼öÉÏÖÐ¼¶»òÕß¸ß¼¶¡£
18.	³õ¼¶µÀÈËºÃ¶àÅ¶
19.	»¬Ñ©ºÜÊÊºÏ³õ¼¶µÄÈË£¬ÆÂ¶È×Ô¼º¾Í¿ÉÒÔ»¬ÏÂÀ´
20.	ºÜ¶à²»¿ª·Å²»ºÃÍæ
21.	ÂòÁËÈý·Ý³õ¼¶Ò»¶ÔÒ»400Ò»·Ý£¬ËµºÃµÄÒ»¶ÔÒ» µ½ÁËËµÃ»½ÌÁ·ÍË80Ò»¶Ô¶þ.	¡¾ÑÇ²¼Á¦»¬Ñ©ÂÃÓÎ¶È¼ÙÇø¡¿ÊÇ¹ú¼ÒAAAA¼¶¾°Çø£¬Î»ÓÚºÚÁú½­ÉÐÖ¾ÊÐÑÇ²¼Á¦Õò¶«ÄÏ20¹«Àï£¬ÕâÀïµÄ¼«¶Ë×îµÍÆøÎÂÊÇ-44¡æ£¬Æ½¾ùÆøÎÂ-10¡æ£¬»ýÑ©ÆÚÎª170Ìì£¬»¬Ñ©ÆÚ½ü150Ìì£¬Ã¿ÄêµÄ11ÔÂÖÐÑ®ÖÁ´ÎÄê3ÔÂÏÂÑ®ÊÇÕâÀïµÄ×î¼Ñ»¬Ñ©ÆÚ£®»¬Ñ©ÂÃÓÎ¶È¼ÙÇø·ÖÎª¾º¼¼»¬Ñ©ÇøºÍÂÃÓÎ»¬Ñ©Çø¡£ ?
2.	Ò»¸öÔÂÇ°µÄÕÕÆ¬¡­·¢ÁËÓÐÈË¿´Âï#µ¥°å»¬Ñ©##Íò·åÍ¨»¯»¬Ñ©¶È¼ÙÇø##ÑÇ²¼Á¦»¬Ñ©ÂÃÓÎ¶È¼ÙÇø# ?
3.	ÉÐÖ¾¡ªÑÇ²¼Á¦»¬Ñ©ÂÃÓÎ¶È¼ÙÇø ÑÇ²¼Á¦»¬Ñ©ÂÃÓÎ¶È¼ÙÇøÊÇÊÀ½çÊ®´ó»¬Ñ©³¡Ö®Ò»£¬µÚ24½ìÊÀ½ç´óÑ§Éú¶¬¼¾ÔË¶¯»á¾Ù°ì³¡µØ£¬¸ßÉ½Ñ©µÀÎªÑÇÖÞ×î³¤¡£Õ¼µØÃæ»ý66¹«Çê£¬Äê»ýÑ©ÆÚ170Ìì£¬»¬Ñ©ÆÚ120Ìì¶¬¼¾É½¶¥»ýÑ©15Ã×£¬Ñ©ÖÊÓÅÁ¼£¬Ó²¶ÈÊÊÖÐ£¬ÏÖÓÐ¸ßÉ½»¬Ñ©³¡µØ¡¢×ÔÓÉÊ½»¬Ñ©³¡µØ¡¢ÌøÌ¨»¬Ñ©³¡µØ¡¢µ¥°å³¡µØ¡¢Ô½Ò°»¬Ñ©³¡µØºÍ¶¬¼¾Á½Ïî»¬Ñ©³¡µØ¡£ÑÇ²¼ÏÖÒÑ½¨³ÉÎªËÄ¼¾ÂÃÓÎÊ¤µØ£¬»¹½¨ÓÐ¶«±±Ê×¼ÒÐÜÃ¨¹Ý¡£ ÊÕÆðd
4.	Á¬Ðø»¬µÄµÚ¶þÌìÉíÌåÒÑ¾­Æ£±¹²»¿°×øÔÚÄ©°àµÄÀÂ³µÉÏ¸©î«Ñ©³¡»¬ÐÐ¹ì¼£ÔÚÏ¦ÑôÏÂÎè¶¯×Å#ËæÊÖµÄÒ»Ð©ËéÆ¬##ÑÇ²¼Á¦»¬Ñ©ÂÃÓÎ¶È¼ÙÇø# 2¹þ¶û±õ¡¤ÑÇ²¼Á¦»¬Ñ©³¡¶È¼ÙÇø ?
5.	ÑÇ²¼Á¦»¬Ñ©ÂÃÓÎ¶È¼ÙÇø¹²ÓÐ7¸ö»¬Ñ©³¡£¬Ñ©µÀ56Ìõ£¬Ñ©µÀ×Ü³¤¶È90¹«Àï£¬ÆäÖÐ¸ßÉ½¾º¼¼Ñ©µÀ×î´óÂä²î912Ã×¡£#±±¹úºÃ·ç¹â ¾¡ÔÚºÚÁú½­# ?
6.	¡¾¶¬°ÂÔË¶¯Ô± ´óÃÀÁú½­ÑûÄúÀ´¦òÑÇ²¼Á¦»¬Ñ©ÂÃÓÎ¶È¼ÙÇø»¶Ó­Äú£¡¡¿2ÔÂ18ÈÕÍí£¬ºÚÁú½­6´óÖøÃû¾°ÇøÍ¨¹ý@ºÚÁú½­ÈÕ±¨ ¹Ù·½Î¢²©¹²Í¬·¢Éù£ºÎÞÂÛÄúÊÇÕ÷Õ½Èü³¡µÄÔË¶¯Ô±¡¢½ÌÁ·Ô±£¬»¹ÊÇ´ÓÊÂÈüÊÂ±£ÕÏµÄ¼¼Êõ¹ÙÔ±£¬¶¬°Â»á½áÊø¾ÍÀ´ºÚÁú½­°É£¡Æ¾¶¬°Â»áÓÐÐ§Ö¤¼þ£¬È«ÄêÃâ·Ñ¿ª·Å£¡½Ó×Å£¬Ê¡ÄÚÖî¶à¾°ÇøÑ¸ËÙ¸úÌû£¬Îª¶¬°Â»áÏà¹Ø¹¤×÷ÈËÔ±ËÍÀ´¡°ÌùÐÄ´óÀñ¡±£¬²¢Í¨¹ýºÚÁú½­ÈÕ±¨Î¢²©µÈÆ½Ì¨É¹³ö¡°ÑûÇëº¯¡±¡£2ÔÂ26ÈÕÆð£¬ºÚÁú½­ÖÚ¶à¾°ÇøÏò¶¬°ÂÔË¶¯Ô±·¢³öÊÓÆµÑûÇë¡£#…
7.	¶¬°Â¼¤·¢ºÚÁú½­¡°±ùÑ©ÈÈÇé¡± ---½üÈÕ£¬ÔÚºÚÁú½­ÑÇ²¼Á¦»¬Ñ©ÂÃÓÎ¶È¼ÙÇø£¬Äê½ö8ËêµÄÍõºãÓîÔÚµ¥°å»¬Ñ©UÐÍ³Ø³¡µØÄÚÉÏÏÂ·­·É£¬ÍõºãÓîµÄ¸¸Ç×Íõº£Å¸ÔòÔÚÒ»±ßÄ¬Ä¬¹Ø×¢£¬²¢Óë½ÌÁ·½»Á÷º¢×Ó¶¯×÷ÎÊÌâ¡£¡¡¡°º¢×ÓÏ²»¶»¬Ñ©£¬±±¾©¶¬°Â»áÒ²ÈÃ´ó¼ÒµÄÈÈÇéÉÏÀ´ÁË£¬ÓÐ²»ÉÙÕâÃ´´óµÄº¢×Ó¶¼À´»¬ÁË¡£¡±Íõº£Å¸Ëµ¡£ÑÇ²¼Á¦±»ÓþÎª¡°»¬Ñ©ÊÀ½ç¹Ú¾ü³É³¤µÄÒ¡Àº¡±£¬¶ø¶¬°Â»áÔÙ´ÎµãÈ¼ÁËÕâÀïµÄ±ùÑ©ÈÈÇé¡£ÑÇ²¼Á¦Ñô¹â¶È¼Ù´åÃ¿Ìì½Ó´ýÓÎ¿ÍÊý°ÙÈË£¬ÖÜÄ©ÄÜ´ïµ½Ò»Ç§ÈË¡£#ºÚÁú½­…
8.	#ADÉè¼Æ# ÓÉ@MAD_ÂíÑÒËÉ ´øÁìµÄMAD½¨ÖþÊÂÎñËùÉè¼ÆµÄÑÇ²¼Á¦ÆóÒµ¼ÒÂÛÌ³ÓÀ¾Ã»áÖ·½¨³É²¢Í¶ÈëÊ¹ÓÃ¡£ÏîÄ¿Î»ÓÚÖÐ¹úºÚÁú½­Ê¡¹þ¶û±õÊÐÑÇ²¼Á¦»¬Ñ©ÂÃÓÎ¶È¼ÙÇø£¬½¨ÖþÃæ»ý1.6ÍòÆ½Ã×£¬¹²ÓÐ20Óà¼äÉè±¸ÍêÉÆµÄ»áÒéÊÒ¡¢Í¼ÊéÊÒ¡¢Õ¹Ìü£¬¼¯»áÒé¡¢²©Îï¹Ý¡¢ÅàÑµ¡¢ÖÇ¿â¡¢ÉÌÑ§Ôº¹¦ÄÜÎªÒ»Ìå¡£Õû¸ö½¨ÖþÈçÍ¬Ò»¶¥Ñ©°×µÄ´óÕÊÅñ£¬ÇúÃæÎÝ¶¥ÒÔ°×É«ÂÁ°åÎª²ÄÁÏ£¬ÏòÍâ²»¶ÏÑÓÉì£¬·ÂÈôÐü¿Õ£¬Áî½¨ÖþÕûÌåÏÔµÃ¼«ÆäÇáÓ¯¡£½¨Öþ³ä·Ö½áºÏµØÐÎ£¬Ë³ÊÆÙéÙëÔÚÉ½ÆÂ£¬Æð·üµÄÎÝ¼¹ÏßÊÇµñ…
9.	ÓÉÂíÑÒËÉ´øÁìµÄMAD½¨ÖþÊÂÎñËùÉè¼ÆµÄÑÇ²¼Á¦ÆóÒµ¼ÒÂÛÌ³ÓÀ¾Ã»áÖ·½¨³É²¢Í¶ÈëÊ¹ÓÃ¡£½¨ÖþÎ»ÓÚ¹þ¶û±õÊÐÑÇ²¼Á¦»¬Ñ©ÂÃÓÎ¶È¼ÙÇø£¬×ÜÕ¼µØÃæ»ý2.2ÍòÆ½Ã×£¬½¨ÖþÃæ»ý1.6ÍòÆ½Ã×£¬¹²ÓÐ20Óà¼ä»áÒéÊÒ¡¢Í¼ÊéÊÒ¡¢Õ¹Ìü£¬³ýÁËÊÇÑÇ²¼Á¦ÖÐ¹úÆóÒµ¼ÒÂÛÌ³µÄÄê»á³¡ËùÍâ£¬Ò²ÊÇÆóÒµ¼Ò²©Îï¹Ý¡¢È«¹úÃñÓªÆóÒµ¼ÒÅàÑµ»ùµØ¡£Õû¸ö½¨ÖþÈçÍ¬Ò»¶¥Ñ©°×µÄ´óÕÊÅñ£¬´ÓÉ½¶¥ÇáÇáÆ®Âäµ½É½½ÅÏÂ£¬ÏûÊ§ÔÚÑ©µØÖ®ÖÐ¡£ÈáÈíµÄÎÝ¶¥ÒÔ°×É«ÂÁ°åÎª²ÄÁÏ£¬ÏòÍâ²»¶ÏÑÓÉì£¬·ÂÈôÐü¿Õ£¬ÈÃ½¨ÖþÏÔµÃ¼«…
10.	2ÔÂ24ÈÕµ½2ÔÂ27ÈÕ£¬ÉÏº£ºÚÌÒ»¬Ñ©¾ãÀÖ²¿·â°å»î¶¯ÔÚºÚÁú½­Ê¡ÑÇ²¼Á¦Ñô¹â¶È¼Ù´å¾ÙÐÐ¡£»¬Ñ©°®ºÃÕßÏà¾ÛÑÇ²¼Á¦£¬ÕâÊÇÑÇ²¼Á¦»¬Ñ©ÂÃÓÎ¶È¼ÙÇøÀúÊ·ÉÏµ¥Ìå¾ãÀÖ²¿ÈËÊý×î¶à£¬¹æÄ£×î´ó£¬µµ´Î×î¸ßµÄ·â°å»î¶¯¡£±¾´Î·â°å»ã¾Û¸÷ÖÖÔªËØ£¬°üº¬×ÔÓÉ»¬Ñ©¡¢ÅàÑµÓª¡¢DJÐã³¡¡¢Ó¾³ØµçÒôparty¡¢ÑÌ»¨Ðã¡¢·â°åÍí»áµÈ»·½Ú£¬Ê×´Î¾Ù°ìÎÂÈªÓ¾³ØµçÒôparty¡¢´óÐÍÑÌ»¨Ê×Ðã¡¢¿áìÅÄÜÁ¿Õ¾Ò°¸ñDJ SHOW, ÈÃºÚÌÒ»¬Ñ©¾ãÀÖ²¿µÄÑ©ÓÑÅóÓÑÃÇµÚÒ»´ÎÌåÑéµ½ÁË±±¼«ÐÇÑ©µØ³µÓë»¬ÊÖµÄ¾ºËÙ…
11.	¡¾¶¬°Â¼¤·¢ºÚÁú½­¡°±ùÑ©ÈÈÇé¡±¡¿½üÈÕ£¬ÔÚºÚÁú½­ÑÇ²¼Á¦»¬Ñ©ÂÃÓÎ¶È¼ÙÇø£¬Äê½ö8ËêµÄÍõºãÓîÔÚµ¥°å»¬Ñ©UÐÍ³Ø³¡µØÄÚÉÏÏÂ·­·É£¬ÍõºãÓîµÄ¸¸Ç×Íõº£Å¸ÔòÔÚÒ»±ßÄ¬Ä¬¹Ø×¢£¬²¢Óë½ÌÁ·½»Á÷º¢×Ó¶¯×÷ÎÊÌâ¡£¡°º¢×ÓÏ²»¶»¬Ñ©£¬±±¾©¶¬°Â»áÒ²ÈÃ´ó¼ÒµÄÈÈÇéÉÏÀ´ÁË£¬ÓÐ²»ÉÙÕâÃ´´óµÄº¢×Ó¶¼À´»¬ÁË¡£¡±Íõº£Å¸Ëµ¡£ÏêÇé£ºOÍøÒ³Á´½Ó ÊÕÆðd
13.	ÓÉÂíÑÒËÉ´øÁìµÄ MAD ½¨ÖþÊÂÎñËùÉè¼ÆµÄÑÇ²¼Á¦ÆóÒµ¼ÒÂÛÌ³ÓÀ¾Ã»áÖ·ÒÑ¾­½¨³É²¢Í¶ÈëÊ¹ÓÃÁË¡£Õâ²»½öÈÃÑÇ²¼Á¦Õâ¿éÖÐ¹ú´óÖÚ»¬Ñ©µÄ·¢Ô´µØÔÙÒ»´Î³ÉÎª½¹µã£¬Ò²ÎªÑÇ²¼Á¦»¬Ñ©ÂÃÓÎ¶È¼ÙÇøÐÂÔöÁËÒ»¸öµØ±êÐÔ½¨Öþ¡£ 2·ðÉ½ ?
17.	È«¹úÓÐÃûµÄ»¬Ñ©³¡£¬¶¬¼¾µÄÈËÕæµÄÊÇ³¬¶àµÄ¡£ÓÐ¹þ¶û±õÖ±Í¨µ½ÕâÀïµÄ°à³µ£¬ºÜ·½±ã£¡
18.	¶¬Ìì¾ÍÒªÈ¥»¬Ñ©³¡£¬»¬Ñ©ÔË¶¯ºÜ¿á¡£
19.	Â¡¶¬Ê±½Ú£¬Î»ÓÚºÚÁú½­Ê¡¹þ¶û±õÊÐÉÐÖ¾ÊÐµÄÖÐ¹úÑÇ²¼Á¦ÐÜÃ¨¹ÝÀï£¬´óÐÜÃ¨ÓÓÓÓ¡¢Ë¼¼ÎÓ­À´ÓÖÒ»¸öÑ©¼¾¡£
20.	·Ç³£²»´íµÄ£¬·Ç³£²»´íµÄ£¬·Ç³£²»´íµÄ
21.	¸öÈË·Ç³£Ï²»¶µÄÒ»¸öµØ·½£¬Ã¿Äê¶¼»áÈ¥Íæ¡£
22.	ºÜÊÊºÏÐÂÊÖ£¬Éè±¸ºÜºÃ
23.	ËäËµ»¬Ñ©??¾¡Í·ÊÇgu¿Æ£¬µ«°¨°¨°×Ñ©?¡¢³Û³ÒÑ©µØ£¬Ë­»á²»°®ÄØ£¿?? 24. #´º½ÚºóÂÃÐÐ 25. #´ºÌìÀ´À² 26. [Cute]·ÖÏíÒ»ÏÂ¹úÄÚÊÒÍâ»¬Ñ©Ê¤µØ£¨±¾ÎÄ·ÖÏí7¼Ò£© 27. [Love]¼ÇµÃÏÈÂëºó¿´£¬Í¼¶þ¸½ÉÏÑ©³¡¶Ô±ÈÍ¼ 28. 01ºÚÁú½­Ê¡£üÑÇ²¼Á¦»¬Ñ©ÂÃÓÎ¶È¼ÙÇø? 29. ³õ¡¢ÖÐ¡¢¸ß¼¶»¬Ñ© 30. ÍÆ¼öÖ¸Êý£º???? 31. ²Î¿¼ÃÅÆ±¼Û¸ñ£º10ÔªÈë³¡£¬»¬Ñ©ÁíÊÕ 32. ÓªÒµÊ±¼ä£º¶È¼ÙÇøÈ«Ìì¿ª·Å 33. ÍÆ¼öÀíÓÉ£º 1. ÑÇ²¼Á¦»¬Ñ©³¡µÄÉèÊ©·Ç³£ÍêÉÆ??£¬¹²ÓÐ17Ìõ³õ¡¢ÖÐ¡¢¸ß¼¶»¬Ñ©…
71.	??¡¾?¾Æµê¹¥ÂÔ¡¿ 72. ??ÏêÏ¸µØÖ·£ºÑÇ²¼Á¦ÇàÔÆÐ¡ÕòÑ©ÔÏ½Ö3ºÅ±ðÊû 73. ??½»Í¨¹¥ÂÔ£º×Ô¼Ý 74. ??ÁÁµãÌØÉ«£ºÉèÊ©ÆëÈ«£¬ÓÐ¹Ü¼Ò·þÎñ¡£ 75. ?¾Æµê»·¾³£ºÀë¾°µã¶¼ºÜ½ü£¬³Ô·¹ÓÎÍæ¶¼ºÜ·½±ã£¬¶øÇÒÐÐ³Ì»¹»áÂ·¹ýÍøºìÉ­ÁÖÐ¡»ð³µ¡£ 76. ??ÈË¾ùÏû·Ñ£º480Æð 77. ??×î¼ÑÅÄÕÕµØµãÕûÀí£º 78. [One]Ó¾³Ø²£Á§ÇÅ 79. [Two]ÃÅ¿ÚÈ¡ÉáÅÆ×Ó 80. [Three]ÇïÇ§ 81. [Four]ÅÀÌÙÂÌÖ²Ç½ 82. [Five]3Â¥°×É«ÌúÌÝ¼°ÌìÌ¨ 83. #¹þ¶û±õÂÃÓÎ¹¥ÂÔ
84.	#¶¬ÌìÈ¥ÄÄÍæ #ÐÂÄê×î¿áÂÃÐÐ #ÄãµÄ¼ÒÏçÏÂÑ©ÁËÂð 85. ÑÇ²¼Á¦»¬Ñ©³¡ÊÇÎÒ¹úÖøÃû»¬Ñ©³¡Ö®Ò»£¬µØ´¦³¤°×É½É½Âö£¬×î¸ßº£°Î1000.8Ã×¡£ÓÉÓÚÕâÀïÉ½ÐÎµØÃ²¶ÀÌØ£¬Ñ©ÖÊ·áºñÓ²¶ÈÊÊÖÐ£¬»ýÑ©ÆÚ³¤£¬»ýÑ©×îÉî¿É´ï1Ã×ÒÔÉÏ£¬»¬Ñ©³¡¹²ÓÐ¸ß¡¢ÖÐ¡¢³õ¼¶Ñ©µÀ11Ìõ¡£Æä ÖÐ°üÀ¨Ò»ÌõÑÇÖÞ×î³¤»¬µÀ¡£ ÔÚÑÇ²¼Á¦»¬Ñ©ÖÐÐÄ»¹ÓÐ×¨ÊôµÄ»¬Ñ©Ñ§Ð££¬ÔÚÕâÀï³õÑ§Õß½«½ÓÊÜ×î¿ìËÙµÄ»¬Ñ©¼¼ÇÉÑµÁ·¡£ 86. ??ÏêÏ¸µØÖ·: ºÚÁú½­Ê¡ÉÐÖ¾ÊÐÑÇ²¼Á¦Õò¶«ÄÏ20¹«Àï¡£ 87. ?¿ª·ÅÊ±¼ä: 8:00-17:0…
96.	????ÑÇ²¼Á¦»¬Ñ©ÂÃÓÎ¶È¼ÙÇøÎ»ÓÚÑÇ²¼Á¦ÕòÄÏ²¿É½Çø£¬ÕâÀïÔÆ¼¯ÁË¶à¼Ò×¨Òµ»¬Ñ©³¡¡¢ÒÔ¼°¸ßµµµÄ ¶È¼Ù¾Æµê£¬ÊÇÖÐ¹ú×îÖøÃûµÄ»¬Ñ©Ê¤µØ£¬ÑÇ¶¬»áµÈ¹ú¼ÊÈüÊÂ³£ÔÚÕâÀï¾Ù°ì¡£ÔÚÕâÀï£¬Äã¿ÉÒÔ×øÀÂ³µÉÏµ½É½ÆÂ£¬ÔÚ×¨Òµ»¬µÀÉÏÀ´Ò»´Î´Ì¼¤µÄ¡°Ñ©ÉÏ¸©³å¡±£»Èç¹ûÄã²»»á»¬Ñ©Ò²Ã»¹ØÏµ£¬×¨Òµ½ÌÁ·»á´ø×ÅÄãÑ¸ËÙÕÆÎÕ»ù±¾¼¼ÇÉ¡¢Ð¡ÊÔÅ£µ¶£¬ÄãÒ²¿ÉÒÔÍæÑ©È¦¡¢×øÒ»´ÎÑ©µØÄ¦ÍÐ¡£
97.	????ÑÇ²¼Á¦»¬Ñ©ÂÃÓÎ¶È¼ÙÇøÑ©ÖÊÓÅÁ¼¡¢Ó²¶ÈÊÊÖÐ£¬ÕâÀï»ýÑ©ÆÚÎª170Ìì£¬»¬Ñ©ÆÚ½ü150Ìì£¬Ã¿ÄêµÄ11ÔÂÖÐÑ®ÖÁ´ÎÄê3ÔÂÏÂÑ®ÊÇ×î¼Ñ»¬Ñ©ÆÚ¡£¶È¼ÙÇøÓÉÈý×ùº£°ÎÒ»Ç§Ã×ÒÔÉÏµÄÉ½·å£¨ ´ó¹ø¿ø¡¢¶þ ¹ø¿ø¡¢Èý¹ø¿ø£©×é³É£¬×øÂä×Å¶à¼Ò¹úÄÚ¶¥¼âµÄ»¬Ñ©³¡£¬±ÈÈç¹úÄÚ³¡µØ×îºÃµÄÐÂå©Ñô¹â»¬Ñ©³¡¡¢¹úÄÚ¹æÄ£×î´óÉèÊ©×îºÃµÄÐÂÌåÎ¯»¬Ñ©³¡µÈ£¬ËäÈ»»¬Ñ©·ÑÓÃ±ÈÆÕÍ¨»¬Ñ©³¡ÂÔ¹ó£¬µ«ÖµµÃÌåÑé¡£
98.	????´ËÍâ£¬ÏÄ¼¾µÄ¶È¼ÙÇøÒ²ºÜÊÊºÏÐÝÏÐ¶È¼Ù£¬ÕâÀïÉ­ÁÖÃ¯ÃÜ¡¢·ç¾°ÓÅÃÀ£¬¶È¼ÙÇøÄÚÓÐ¸ß¶û·òÇò¡¢»®´¬¡¢µöÓãµÈ ÓéÀÖÏîÄ¿£¬ÊÇ±ÜÊîÏûÏÄµÄºÃÈ¥´¦¡£
99.	[1:00][1:00]¿ª·ÅÊ±¼ä£ºÈ«Ìì (1ÔÂ1ÈÕ-12ÔÂ31ÈÕ ÖÜÒ»-ÖÜÈÕ)
100.	½¨ÒéÓÎÍæ£º3Ð¡Ê±ÒÔÉÏ ¶¬¼¾×î¼Ñ
101.	¾°µãµØÖ·£ººÚÁú½­Ê¡¹þ¶û±õÊÐÉÐÖ¾ÊÐ½ðÅÆ´óµÀ84ºÅ
102.	#¶¬¼¾»¬Ñ©¼¾
103.	#»¬Ñ©ºÃÈ¥´¦
104.	#¹þ¶û±õÂÃÐÐ"
105.	¶¬ÌìµÄ»¬Ñ©ÏîÄ¿Ëæ×Å±±¾©¶¬°Â»áµÄ¾Ù°ìÔÚ½ñÄê»ðµ½ÁË¶¥Á÷£¬Ïñ¼«ÁËÈ¥ÄêáÈÆðµÄ³åÀË£¬¿áÅ®º¢ÔõÃ´ÄÜ´í¹ýÕâÏîÔË¶¯ÄØ¡«[Idea] #ÄãµÄ¼ÒÏçÏÂÑ©ÁËÂð 106. ÔÚÑ©ÓÑÃÇ¶¼¾Û¼¯ÔÚËÉ»¨ºþ¡¢Í¨»¯¡¢¿É¿ÉÍÐº£µÄÊ±ºò£¬ÎÒÑ¡ÔñÁËÑÇ²¼Á¦£¬Ò»ÊÇÀë¼Ò½ü£¬¶þÊÇÈËÉÙÑ©ºÃ£¬²¢ÇÒ³¤¾àÀëÑ©µÀºÜ¶à£¬ÊÇÖÐ¹ú×î´óµÄ»¬Ñ©³¡¡£´ó¼Ò¶ÔÑÇ²¼Á¦µÄ¹ÌÓÐÓ¡Ïó¶¼ÊÇÖÐÄêË«°åÑ©ÓÑ¾Û¼¯µØ£¬µÄÈ·ÄêÇáÈË½ÏÉÙ£¬µ«½ÐÉÏÈýÁ½ºÃÓÑ¾ÛÔÚÕâÀï£¬¿ÉÒÔÍæ³öºÜ¶à²»Ò»ÑùµÄ¿ìÀÖ?? 107. ??Ê×ÏÈËµÒ»ÏÂÕâ´ÎµÄ»¬Ñ…
115.	±ùÑ©Ê¢»á¼´½«µ½À´£¬ÄãÊÇ²»ÊÇÒ²Ô¾Ô¾ÓûÊÔ£¬ÏëÒªÔÚ±ùÑ©ÔË¶¯ÉÏ´óÕ¹È­½ÅÁËÄØ£¿ÄÇ¾ÍÀ´µÚ19½ìÑÇ²¼Á¦»¬Ñ©½Ú°É£¡ÔÚ³É¾ÍÖÚ¶à±ùÑ©ÔË¶¯ÊÀ½ç¹Ú¾üµÄ¡°¹Ú¾üÒ¡Àº¡±¾ºËÙ³Û³Ò£¬ÏëÏë»¹ÓÐµãÐ¡¼¤¶¯ÄØ~³ý»¬Ñ©Íâ£¬ÑÇ²¼Á¦»¹ÓÐÉ­ÁÖÐ¡»ð³µ¡¢¸ßÉ½ÀÂ³µºÍÒÔÂä²îÖ®´ó£¬ÍäµÀÖ®¶àÖø³ÆµÄ»¬µÀ£¬ÒÔ¼°ÃÈÈ¤¿É°®µÄÐÜÃ¨¹Ý£¬¿ìÀÖºÍÓÐÈ¤£¬ÆäÊµ¿ÉÒÔÈ«¶¼Òª¡£
116.	´©×î¿áµÄÒÂ·þË§×î¿É°®µÄõÓ|µ¥°å»¬Ñ©?? Ò»Ö±Ïë»¬Ñ©£¬ÌåÑéÄÇÖÖ·É³ÛÔÚÑ©ÉÏµÄ×ÔÓÉ¸Ð ÏëÏóÖÐµÄ×Ô¼ººÍÏÖÊµÖÐµÄ×Ô¼º»¹ÊÇÓÐ²î¾àµÄ£¬Á·Ï°¹ý³ÌÖÐÓÖË¤²»ÍêµÄõÓ£¬ºÃÔÚÍ´²¢¿ìÀÖ×Å[Eyepalm] ??Ñ©¾ß×°±¸ Ñ©Ð¬×âÁÞ£¬ÕâÀïµÄµê¶¼»á·Ç³£×¨Òµ£¬ÎªÄãÁ¿ºÃ³ß´ç¸øÄãÑ¡Ð¬ Ñ©°å×âÁÞ£¬¸ù¾Ý×Ô¼ºµÄÇé¿ö¿ÉÑ¡³õÑ§ÕßºÍ¸ß¼¶°å£¬Èç¹ûÊÇ³õÑ§Õß£¬Ò»¶¨ÒªÇ¿µ÷×Ô¼ºÃ»»®¹ý£¬ËûÃÇ»áÎªÄã×¼±¸ºÜºÃ¿¨Ñ©»®µÄºÜÂýµÄÑ©°å Í·¿øÎÒÒ²½¨Òé×âÒ»¸ö Ñ©¾µÎÒ¾õµÃ×Ô¼ºÓ¦¸Ã×Ô¼º×¼±¸Ò»¸ö£¬ºÜÓÐ…
117.	#ÊÖ»úÉãÓ°¼Ò ÑÇ²¼Á¦ÂÃÓÎ¹¥ÂÔ£üµ±µØÈËÍÆ¼ö|||ÏÄÌìµÄÑÇ²¼Á¦»¬Ñ©³¡¾°ÃÀÈËÉÙ£¬ÊÇ¸öºÜºÃµÄÂÃÓÎµØ·½¡£³ýÁËÊÓÆµÖÐÍÆ¼öµÄµØ·½¡£Äú»¹¿ÉÒÔÈ¥ÒÔÏÂÃâ·ÑµÄ¾°µã¡£ 118. ÑØ×ÅÉ½ÆÌÂúÁË¹Û¹âÕ»µÀ£¬Äú¿ÉÒÔ´øÉÏÒ»µã³ÔµÄ£¬ÑØ×ÅÕ»µÀ×ßÉÏÒ»ÕûÌì¶¼µ½²»ÁËÍ·¡£»¹¿ÉÒÔÈ¥ÑÇ²¼Á¦ÔªÃ¯ÍÍÃñË×´å£¬¸ÐÊÜËÄÎåÊ®Äê´úµÄÍÁ·¿×Ó£¬»¹ÓÐ·ÕÎ§¸Ð¡£»òÕßµ½ÇàÔÆÐ¡ÕòÄ¾ÎÝ±ðÊû£¬ÅÄ¸öÕÕÆ¬£¬·¢¸öÅóÓÑÈ¦¡£×ã¹»ÈÃÄãµÄÅóÓÑÏÛÄ½¼µ¶Ê¡£ 119. µãÔÞ¹Ø×¢°É£¬´øÄãÁË½â¸ü¶à¶«±±ÂÃÓÎ¹¥ÂÔ a) #´ºÌ…
120.	¶«±±ÂÃÐÐ??ÑÇ²¼Á¦»¬Ñ©&¶È¼Ù¹¥ÂÔ 121. ??Ëµµ½¶¬¼¾µÄ¶«±±£¬³ýÁË¹þ¶û±õ£¬ÑÇ²¼Á¦¾ø¶ÔÊÇ×îÊÜ»¶Ó­µÄÒ»Õ¾ÁË£¡ÕâÀï¼¯»¬Ñ©³¡¡¢¾Æµê¡¢ÎÂÈª¡¢²ÍÌüµÈÓÚÒ»Ìå£¬Ì«ÊÊºÏ¶¬¼¾ÂÃÐÐÀ²£¡ 122. ??ÑÇ²¼Á¦¶È¼ÙÇøÓÉ3×ùÉ½·å×é³É£º´ó¹ø¿øÉ½£¨1374.8m£©¡¢¶þ¹ø¿øÉ½£¨1258m£©¡¢ºÍÈý¹ø¿øÉ½£¨1000m£©£¬»¬Ñ©ÒÔ2hÎª×îÐ¡µ¥Î»£¬¼Û¸ñÔÚ150-300²»µÈ¡£ 123. ??»¬Ñ©¶È¼ÙÇøÓÐ10¼¸¸ö»¬Ñ©³¡£¬50Ìõ»¬µÀ£¬´Ó³õ¼¶µ½ÖÐ¸ß¼¶£¬×¨ÏîµÀ¶¼ÓÐ¡£´ÓÌôÕ½ÐÔºÍÉè±¸À´¿´¶¼ÊÇ¹úÄÚÒ»Á÷µÄ¡£ÍÆ¼öÂ…
154.	¶«±±ÂÃÐÐÑÇ²¼Á¦»¬Ñ©&¶È¼Ù¹¥ÂÔËµµ½¶¬¼¾µÄ¶«±±£¬³ýÁË¹þ¶û±õ£¬ÑÇ²¼Á¦¾ø¶ÔÊÇ×îÊÜ»¶Ó­µÄÒ»Õ¾ÁË£¡ÕâÀï¼¯»¬Ñ©³¡¡¢¾Æµê¡¢ÎÂÈª¡¢²ÍÌüµÈÓÚÒ»Ìå£¬Ì«ÊÊºÏ¶¬¼¾ÂÃÐÐÀ²£¡ Ã´ÑÇ²¼Á¦¶È¼ÙÇøÓÉ3×ùÉ½·å×é³É£º´ó¹ø¿øÉ½(1374.8m)¡¢¶þ¹ø¿øÉ½(1258m)¡¢ºÍÈý¹ø¿øÉ½(1000m)£¬»¬Ñ©ÒÔ2hÎª×îÐ¡µ¥Î»£¬¼Û¸ñÔÚ150-300²»µÈ¡£ á°Ñ©³¡Ñ¡Ôñ Ñø»¬Ñ©¶È¼ÙÇøÓÐ10¼¸¸ö»¬Ñ©³¡£¬50Ìõ»¬µÀ£¬´Ó³õ¼¶µ½ÖÐ¸ß¼¶£¬×¨ÏîµÀ¶¼ÓÐ¡£´ÓÌôÕ½ÐÔºÍÉè±¸À´¿´¶¼ÊÇ¹úÄÚÒ»Á÷µÄ¡£ÍÆ¼öÂòÒ»ÕÅÑÇ²¼Á¦Ñô¹â…
155.	ÔÚÑÇ²¼Á¦¹ú¼Ê»¬Ñ©³¡£¬¸°Ò»³¡Óë×Ô¼ºµÄ±ùÑ©Ö®Ô¼£¬¶¬°ÂÖ®Ô¼£¬ÀËÂþÖ®Ô¼?? #±£Ä·¼¶ÂÃÅÄ¹¥ÂÔ 165. #´ºÌìÀ´À² #Å®ÐÔÂÃÐÐÍ¼¼ø #ÄÐÓÑÅÄµÄÂÃÐÐÕÕ 2022ÄêÃ¿ÔÂÖÐ¹ú×î¼ÑÂÃÐÐµØ£¬¿ì°¬ÌØÄãÏëÒ»ÆðÈ¥µÄÈË°É 166. ÄãÖªµÀÂð£¿»¬Ñ©Ê±²úÉúµÄ¶à°Í°·µÈÍ¬ÓÚÌ¸Áµ°®£¬¶¬Ìì×îÀËÂþµÄÊÂ¾ÍÊÇºÍÐÄ°®µÄÈËÒ»Æð»¬Ñ© 167. ÖÐ¹úµ½µ×ÓÐ¶àÃÀ£¿1·ÖÖÓ´øÄã¿´×æ¹úÆæ¾°£¬¸Ð¶÷ÉúÔÚ»ªÏÄ£¡ #´ó×ÔÈ»µÄÆæ¹Û #×îÃÀº½ÅÄ 168. #ÃÀÊ³Ñ°Î¶¼Ç #ÌØÉ«ÀÏ×ÖºÅ´óÉÍ #×ÔÖÆÐÂÄê´óµçÓ° #ÆæÝâ¾Æµê´…
