# Supplementary material for: Image perception of ice and snow tourism in China and the impact of the Winter Olympics
Source: PLoS One. 2023 Jun 23;18(6):e0287530. doi: 10.1371/journal.pone.0287530 (PMC10289359; doi:10.1371/journal.pone.0287530)
Supplement: S1 File — (ZIP) [file pone.0287530.s002.zip › S1 Dataset./Data before the 2022/Xiling/Xiling Dafei Water Scenic Area.txt]

1.	½ñÌìÒòÎªÏÂÁËÑ©£¬ÈÕÔÂÆºÎíÌØ±ð´ó£¬²»ÓÃÖ¸Íû¿´ÔÆº£ÁË£¬¾ÍÔÚÑ©µØÀïÍæÍæ°É£¡ 2. ÕâÀïµÄÑ©Ò²Ì«Êæ·þÁË°É£¡ÈíÃàÃàµÄ£¬ºñºñµÄ£¬Ì«ÈíÀ²£¡ 3. µÚ¶þÌìÌ«ÑôÉýÆðºó£¬ÓÉÓÚ»¹ÊÇºÍ×òÌìÒ»Ñù£¬ÎíÆøÌ«Å¨£¬¿´²»µ½ÈÎºÎ¶«Î÷£¬ÄÜ¼û¶ÈÒ²ºÜµÍ£¬Ö»ÄÜ¼ÌÐø¾²¾²µÄµÈ´ý£¬ÎÒÃÇÕæµÄºÃµ¹Ã¹°¡£¬ÕâÒ»ÌË¶¼Ã»ÓÐ¿´µ½ÔÆº£¡£
4.	¾°ÇøÄÚËäÈ»ÈÌ²»×¡ÏëÈÃÈËÍÂ²ÛºÜ¹ó£¬Ö»ÊÇ¶¬ÌìµÄÑ©¾°È·ÊµºÜÃÀ£¬ÖÁÓÚ»¬Ñ©³¡£¬ÊÊºÏÐ¡ÅóÓÑÓÎÍæ£¬ÓÐ¾­ÑéÈËÊ¿ÍêÈ«²»ÍÆ¼ö£¬Ì«¹ó
5.	Ñ©É½ºÃÆÀ£¬¾ÆµêÕæÐÄÀ±¼¦£¬ÍæÑ©²»´í£¬ºìÒÂ·þ¹¤×÷ÈËÔ±ºÃÈÈÇé
6.	Î÷ÁëÑ©É½Ô­±¾Ö»¶©ÁËÒ»Íí£¬µ«³öºõÒâÁÏµÄºÃÍæ£¬È»ºó¸Ð¾õ²»¹»Íæ£¬²»Ïë×ßÁË£¬ÂíÉÏÐø×¡¶àÒ»Íí£¬Ã÷Ìì¼ÌÐø´òÑ©ÕÌ£¬¶ÑÑ©ÈË??»¬Ñ©??Ö®ÂÃ£¡
7.	±¾À´Ã»´òËãÉÏÈ¥µÄ£¬ÒòÎª×¡Ò»ÍíÊ±¼äÓÐ¶à¾ÍÉÏÈ¥¿´¿´£¬½á¹ûÍêÈ«³¬³öÔ¤ÆÚ£¬ÔÆº£ºÜÆ¯ÁÁ×³¹Û£¬·Ç³£ÖµµÃÒ»È¥
8.	ÍòÕÉ¸ßÆº½ÓººÏü£¬Èº·åÆð·üËÆ½­ÌÎ¡£ÍûÖÐÎ÷ÊñÔ°ÁÖºÃ£¬³öº£½ðÑô·ÖÍâ½¿¡£ 9. ÈÕÔÂÆºÊÇÒ»¸öÔ­Ê¼µÄÊÀ½ç£¬³£¼ûÔÆº£ºÆå«£¬²¨À½×³À«£¬¸üÓÐÉñÆæµÄ·ð¹â¡¢Ï¼¹âÍòµÀµÄÈÕ³ö£¬²ÊºçÈ¦ÈÕµÄ»ª¹â¡£ÓÎÈËÖÁ´Ë£¬¿ÉÁìÂÔÂÒÔÆ·É¶ÉµÄÔÆÌì×³¾°£¬¸ÐÊÜÐéÎÞÆ®ÃìµÄÅîÀ³ÏÉ¾³£¬ÇçÍíÀÊÒ¹£¬ð©ÔÂµ±¿Õ£¬Ã÷ÐÇ¿ÉÕª£¬ÖÜÎ§Ê÷Ä¾"Áé¹â"ÉÁË¸£¬Ì÷ÍûÍò¼ÒµÆ»ð£¬ÌìµØÏà½Ó£¬Ç¡ËÆÌìÉÏÈË¼ä¡£¾Ý´«£¬ÈÕÔÂÆºµÄ"·ð¹â"·Ç³£ÈËËùÄÜ¼û£¬·²¼ûÕß±Ø½«ÓÐºèÔË½µÁÙ£¬¸»¹óÒ»Éú£¡
10.	ÖµµÃÒ»¿´£¬ÖÐÇï¿ìÀÖ¡£ 11. Ï²»¶µÄµØ·½¡£
12.	ÈÕÔÂÆº£¬Á¥ÊôÓÚÎ÷ÁëÑ©É½·ç¾°Çø£¬ÊÇ¾°ÇøÄÚ¹ÛÉÍÔÆº£Ææ¹ÛµÄ¾ø¼ÑµØµã£¬ÔÚÌìÆø×´¿ö¼«¼ÑµÄÊ±ºò£¬¿ÉÒÔ¿´µ½´óÃÀËÄ´¨µÄÊý×ùÑ©É½£¬ÖîÈç¶ëÃ¼É½¡¢¹±¸ÂÉ½¡¢´óÑ©ÌÁ¶¼ÄÜÒ»Ò»Ô¶Ì÷¡£
13.	ËäÈ»ÎíºÜ´ó£¬´ÓÉ½ÉÏ¿´²»µ½É½ÏÂµÄ¾°£¬µ«ÊÇ»¹ÊÇÍ¦ºÃÍæ
14.	×øÁË40·ÖÖÓµÄÀÂ³µ£¬É½¶¥ÊÇÁíÍâÒ»·¬¾°É«£¬ÀÂ³µµØÏÂÑ©»¨Æ®Æ®£¬ÀÂ³µ¶¥¾ÍÀ¶Ìì°×ÔÆ
15.	Á¬ÐøµÄÁ½¶ÎË÷µÀ£¬Ò»ÏÂ°ÑÎÒÃÇÀ­µ½ÁË3250Ã×µÄº£°Î¸ß¶È¡£ÈÕÔÂÆºÉÏÌ÷ÍûÔ¶´¦£¬ºÍÖ®Ç°ÏëÏóÖÐµÄÑ©»¨Æ®Æ®ºÜ²»Ò»Ñù £¬µ¹ÊÇÂúÄ¿µÄ²ÔÁ¹¡£¿ÉÄÜÊÇ²ÅÉÏ¸ßº£°ÎµØÇøµÄÔµ¹Ê£¬Á¬±ÉÈËº¦ÅÂ¸ßº£°ÎÎ÷²ØµÄ·òÈËÒ²¾õµÃ»¹¿ÉÒÔ½ÓÊÜ¡£µ¹ÊÇ±ÊÕß½ÏÎªÀä¾²£¬²»Òª¾çÁÒÔË¶¯£¬ÏÖÔÚÄãµÄÑªÒºÀï»¹ÈÜ½âµÄÊÇÖ®Ç°Æ½Ô­µØÇøµÄÑõ¡£ 16. ×ÊÁÏÉÏËµÎ÷ÁëÑ©É½¾ÍÊÇ´¨Î÷Æ½Ô­ºÍÇà²Ø¸ßÔ­µÄ·Ö½çÏß£¬µ½ÁËÈÕÔÂÆº£¬È·Êµ¸Ð¾õÏñÊÇµ½ÁËÁíÍâµÄÒ»¸öÊÀ½ç¡£Ö²ÎïµÄÕâÖÖ»ÄÎß¸Ð£¬»¹ÓÐ¾ÍÊÇ£¬ÔÚÑô¹âÉ¹µ½µ…
17.	ÈÕÔÂÆºÈÕÔÂÆºÈÕÔÂÆºÈÕÔÂÆºÈÕÔÂÆºÈÕÔÂÆº
18.	ÈÕÔÂÆºÕâ¸öÓÈÎªÍÆ¼ö£¬²»ÊÇ¿äÕÅ£¬Õâ¸öµØ·½ËãÊÇÎ÷ÁëÑ©É½µÄ¾«»ªËùÔÚ¡£Äã¿ÉÄÜÔÚ¹«½»Í£¿¿µÄÖÕµã¾õµÃÍæÍæÑ©¾ÍÍêÁË¾õµÃÃ»Ê²Ã´ºÃÍæµÄ£¬ÄÇÄãÕæµÄÊÇ°×À´ÁË£¡Õâ¸öµØ·½×î¿ªÊ¼Èý¸öÈËÓÐÁ½¸ö²»Í¬ÒâÉÏÈ¥£¬ÎÒ¼á³ÖÒªÉÏÈ¥¡£¾ÍÉÏÈ¥ÁË¡£ÉÏÈ¥¾õµÃÓÐµãÊ§Íû£¬µ«ÊÇÃ»Ïëµ½µÄÊÇÌ«Ñô³öÀ´Ö®ºó²ÅÊÇÕâ¸ö¾°µãµÄ¾«»ªËùÔÚ£¬ÔÆ¶äÔÚÑô¹âµÄÕÕÉäÏÂ³¯Ï¼ºì£¬Ì©É½´ÓÔÆ¶äÖÐÕ¹Â¶É½¶¥£¬¸Ð¾õÉìÊÖ¾ÍÄÜÃþµ½ÔÆ¶ä¡£Ò¡Ò¡´øÑ©µÄËÉÊ÷µÈ´ý×ÅÌ«Ñô³öÀ´£¬Á½ÕßÍ¬Ê±½øÐÐËæ±ã¶¼ÊÇÒ»ÕÅ´óÆ¬£¡Õæ²…
19.	³¬¼¶Æ¯ÁÁ£¬½¨Òé×¡Ò»Íí£¬ÄÜ·¢ÏÖ²»Ò»ÑùµÄ·ç¹â
20.	ÈÕÔÂÆºÔÚÎ÷ÁëÑ©É½»¬Ñ©³¡Õâ±ß£¬¿ÉÒÔÖ±½Ó³Ë×øÀÂ³µÉÏÀ´£¬ÁªÆ±¼Û¸ñ±ãÒËÒ»µã£¨¾ÝËµ»ÆÅ£Æ±¸ü±ãÒË£©£¬²»¹ýÎÒÃÇÊÇÔÚ¾°ÇøÊÛÆ±µãÂòµÄ¡£¡£¡£ÀÂ³µÒª·ÖÁ½´Î²ÅÄÜÉÏÀ´£¬Ê±¼ä´ó¸Å20¶à·ÖÖÓ°É¡£ÉÏÃæµÄ·ç¾°ºÜÃÀ£¬ÎÒÊÇÔªµ©ºóÈ¥µÄ£¬ÉÏÃæ¶¼±»´óÑ©¸²¸Ç£¬È»ºóºóÀ´Ì«Ñô³öÀ´ÁË£¬¿´¼ûÁËÔÆº££¡¸Ð¾õ²»Ðé´ËÐÐ£¡
21.	Ã»¸ÏÉÏÈÕ³ö£¬¿´²»µ½ÔÆº££¬²»¹ý¸ÏÉÏÏÂÑ©ÁË£¬Òø×°ËØ¹ü£¬ºÜÃÀ¡£
22.	¹ÛÔÆº£µÄºÃµØ·½£¬Ç×ÉíÌåÑéÌÚÔÆ¼ÝÎíµÄ¸Ð¾õ¡£
23.	ÈÕÔÂÆºÊÇÎ÷ÁëÑ©É½º£°Î½Ï¸ßµÄ¹Û¾°µØ£¬Ò²ÊÇÁìÂÔÎ÷ÁëÖ®ÔÏµÄ×îºÃµØ·½¡£´ºÇïÁ½¼¾£¬ÔÚÉ½ÏÂ»¹ÊÇÒõÓêÃàÃàµÄÊ±ºò£¬ÕâÀïÍùÍùÇç¿ÕÍòÀï£¬¿ÉÒÔ¹ÛÉÍµ½ÔÆº£¡¢·ð¹âµÈ×ÔÈ»¾°¹Û¡£´ÓÈÕÔÂÆºµ½ÒõÑô½çÐèÒª²½ÐÐÔ¼1 Ð¡Ê±¡£ÒõÑô½çËù´¦µÄÎ»ÖÃ£¬ÕýºÃÊÇÁ½ÖÖ½ØÈ»²»Í¬ÆøºòµÄ·ÖË®Áë¡£Ò»±ßÊÇÇç¿ÕÍòÀï£¬Ò»±ßÊÇÔÆÕôÎíÎµ¡£ÒòÎªÉ½·åÎ÷²¿ÊÇÇà²Ø¸ßÔ­Æøºò£¬º®Àä¸ÉÔï£¬ ¶«²¿ÎªÅèµØÆøºò£¬ ÎÂÅ¯ÊªÈó£¬Á½ÖÖ²»Í¬µÄÆøÁ÷ÔÚ°×É³¸ÚÉÏÏàÍ¨£¬ÐÎ³ÉÁËÆæÌØµÄÆøÏó¡£Ä¿Ç°Ç°É½Ö»½«¾°Çø¿ª·¢Ö…
24.	Óö¼ûºÃÌìÆø£¬³¬¼¶ÃÀ£¬¾ÍÊÇ¶¬ÌìÈËÂù¶àµÄ
25.	´ó×ÔÈ»µÄ¹í¸«Éñ¹¤£¬Ôì¾Í×³¹ÛÈçË¹¾°
26.	ÃÀÀö¡£Ï²»¶Î÷ÁëÑ©É½£¬Àë³É¶¼Ò²²»Ô¶
27.	ÈÕÔÂÆºÎÒÉÏÈ¥¹ý²»Ö¹Ò»´Î£¬¶¬ÌìÏÄÌì¶¼ÓÐ£¬×ÜÌåÀ´Ëµ¶¬ÌìµÄ¾°É«ÓÅÓÚÏÄÌì£¬ÏÄÌìÈÝÒ×ÆðÔÆÎíºÍÏÂÓê¡£ÌØ±ðÒªÌáµÄÊÇÕâÀï¾ÓÈ»ÓÐ24Ð¡Ê±µÄÈÈË®ºÍ¿ªË®£¬»¹ÓÐ¹«¹²ÍøÂç£¬±È½ÏÊÊºÏÂ¶Óª
28.	ÕâÀïºÜÃÀ£¬º£²¦¸ß£¬¿ÕÆøÇåÐÂ£¬ÄÜ¿´µ½ÔÆº£ºÍÔ¶´¦µÄÑ©·å¡£
29.	Î÷ÁëÑ©É½µÄÉ½¶¥£¬µØÊÆ¸ß£¬ÊÓÒ°¿ªÀ«£¬ÄÜ·ñ¿´µ½·ç¾°£¬ÒªÆ´ÈËÆ·¡£
30.	´ÓÇ°É½ÅÀÉÏÈ¥µÄ£¬´ó¶¬ÌìµÄ£¬Ñ©ÄÇ¸öºñ°¡¡£¡£¡£·ç¾°»¹¿ÉÒÔ
31.	Î÷ÁëÑ©É½¾°ÇøµÄÉ½¶¥£¬ÕâÀïº£²¦¸ß£¬ÔËÆøºÃ¿ÉÒÔ¿´µ½ÔÆº£ºÍÑ©É½¡£
32.	Ö»ÓÐ×ø¹Û¹âË÷µÀ²ÅÄÜµ½Õâ£¬ÔÆº£ºÜ°ô
33.	ÂÃÐÐ¾ÍÊÇÆ´ÔËÆø£¬ÔËÆøºÃµÄ»°¿ÉÒÔÓöµ½ÔÆº££¬ÃÀµ½±¬¡£Ò²¿ÉÒÔÌáÇ°²éÏÂÌìÆøÔ¤±¨£¬ÇçÌìÓöµ½ÔÆº£µÄ¼¸ÂÊºÜ´ó¡£
34.	ÈÕÔÂÆºµÄÃÀÔÚÄÇÒ»Ë²¼äµÄÑ¤Àö£¬ÒõÑôÏà¸î£¬´ó×ÔÈ»µÄ¹å±¦
35.	¸ß´¦¿É¿´Ô¶É½Ñ©·å¡¢ÔÆº£¡¢¿ÕÆøÇåÐÂ¡¢ÊÓÒ°ÁÉÀ«¡£
36.	Î÷ÁëÑ©É½×î¸ßµã£¬·ç¹âåÆåÎ£¬ÊÓÒ°ÁËÀ«¡£ÌìÆøºÃÊ±£¬¼«Ä¿Ô¶Ì÷£¬¿ÉÒÔ¿´µ½Ô¶´¦µÄÑ©·å£¬ºÍÏÂ·½µÄÔÆº£¡£
37.	ÒªÊÇÄÜ¿´¼ûÔÆº£µÄ»°ÕæµÄºÜ°ô£¬Ö»¿ÉÏ§ÎÒÃÇÈ¥µÄÄÇÌìÎíÆøÌ«´ó£¬É½¶¥ÉÏÒ»µãÒ²²»³¨ÁÁ£¬ËùÒÔ²»ÄÜ¿´¼û±ÈÎÒÃÇµÍÒ»µãµÄÔÆº££¬²»¹ýÉ½ÉÏµÄÎÀÉú¼ä²»´í£¬ºÜÅ¯ºÍ£¬¹þ¹þ??¡£²»ÄÜ¿´¼ûÔÆº£µÄÒÅº¶±»¿´¼ûÐ¡ËÉÊóÃÖ²¹ÁË£¬»¹ÊÇºÜ¿ªÐÄ£¡
38.	ÈÕÔÂÆºÊÇ¹ÛÔÆº£µÄ×î¼ÑÖ®µØ£¬ÕâÀïµÄÔÆº£áÝÈçÅîÀ³ÏÉ¾°£¬°×ÔÆÈç´óº£ÐÚÓ¿Æð¸¡£¬Ò»²ãÒ»²ãµÄÔÚÈºÉ½ÖÐ·­¹ö¡¢²¨À½×³¿ö£¬ 39. ÃÀ²»Ê¤ÊÕ£¡
40.	120ÔªµÄË÷µÀ·ÑÓÃ»¹ÊÇ¿ÉÒÔ£¬½øÈëÁËÕæÕýµÄÔ­Ê¼É­ÁÖ¿´Ñ©¾°£¬ÏÂÎç¹ýÈ¥ÈËÒ²²»¶à£¬ÅÄÕÕºÜÓÐfeel~¿ÉÒÔÕÒµ½ºÜ¶à¾°¹ÛÅÄ³ö¸öÐÔÕÕÆ¬£¬¹þ¹þ¹þ~ºÜ¿ªÐÄ£¬ÕâÇ®»¹ÊÇÖµµÃµÄ£¬¶ÔÓÚ¼¸ÄêÃ»ÓÐ¼û¹ýÑ©µÄÈËÀ´Ëµ£¬²»Ðé´ËÐÐ£¡
41.	¾ÍÊÇÎ÷ÁìÑ©É½µÄÒ»²¿·Ö£¬Ó¦¸ÃËµÔÚÕâÀïÄã¿ÉÒÔÐÝÏ¢Ò»ÏÂ£¬³Ôµã¶ùÎç·¹£¬ÅÅ¹ÇÃ»À±½·ºÜÄÑ³Ô¡£Å£ÈâÍè²»´í¡£
42.	·ç¾°²»´í£¬¿ÉÒÔ¶àÎüÑõÆø£¬ÏÖÔÚ´ø·ÉÐÐÆ÷ÉÏÈ¥ÅÄÁË
43.	ÈÕÔÂÆºÒÔÉÏµÄ¾°É«¶¼±È½Ï²»´í ¡£³Ë×øÈÕÔÂË÷µÀÉÏÀ´Ö®ºó ¶¼ÊÇÒÔÍ½²½ÉÍ¾°¡£ÑØÍ¾·ç¾°¶¼ºÜÆ¯ÁÁ Ò²»áÓÐÐ¡¶¯ÎïµÄ³öÏÖ¡£ÑöÍ·¿´Ò»ÏÂÌì¿Õ ÕæµÄÊÇÀ¶Í¸ÁËÐÄ
44.	ºÜÐÒÔËµ±ÌìÉÏÈÕÔÂÆº¿ÉÒÔ¿´µ½ÔÆº££¡Ô­±¾ÒòÎªÉ½ÏÂÔÚÏÂÐ¡Óê£¬´ó¼Ò¾ÍÒª²»Òª»¨120ÔªÉÏÈÕÔÂÆºÀ´¿´ÔÆº£×ÅÊµ¾À½áÁËÒ»·¬£¬ÔÚÎÒµÄ¼á³ÖÏÂ£¬×îºó»¹ÊÇÉÏÁËÈÕÔÂÆº²¢³É¹¦¿´µ½ÔÆº££¡ºÜÃÀ£¡
45.	ÉÏµ½ÕâÀï£¬¿ÉÒÔ¹Û¿´ÈÕ³öÔÆº££¬Í¬Ê±Ò²¿ÉÒÔÂ¶Óª¡£¾°É«ÕæµÄÊÇºÜ²»´í¡£¹«¹²·þÎñÒ»°ã°É¡£
46.	·Ç³£ÖµµÃÓÎÍæµÄµØ·½£¬ÍÆ¼öÇ°Íù¡£
47.	´ó°®ÔÆº££¡£¡»¹ÓÐºÃ¿É°®µÄÐ¡ËÉÊó£¡~~~~ºÃÃÀºÃÃÀ£¡ÖµµÃÒ»È¥
48.	ÊÀ½çÄÇÃ´´ó£¬ÎÒÏë¿´¿´O(¡É_¡É)O¹þ¹þ~
49.	ÕâÌõµãÆÀÖ»ÊÇ¸øÄÇÐ©×¼±¸µ­¼¾È¥µÄÅóÓÑÃÇ¿´¡£¡£µ­¼¾Ö®ËùÒÔÎªµ­¼¾»¹ÊÇÓÐÀíÓÉµÄ¡£¡£ÄáÂê¶¼ÊÇÎí°¡¡£¡£ÌýËµÁ¬×Å¼¸¸öÀñ°Ý¶¼ÕâÑù£¬ÄÜ²»ÄÜ¿´¼ûÈÕ³öÈ«¿¿Ãü¡£ÎÒÃÇÈ¥µÄÊ±ºò±ðËµÈÕ³öÁË£¬Í¬°éÉÔÎ¢Àë¸öÈýÎåÃ×µÄ¾Í¿´²»¼ûÁË¡£¡£¡£
50.	Ã»ÓÐ¿´µ½¹ý·ð¹âÊ²Ã´µÄ£¬»¹ÊÇ±È½ÏÒÅº¶
51.	Î÷ÁëÑ©É½ºÜÃÀ Ò»°ÙÃ×¾ÍÊÇÒ»·Ý¾°
52.	´Ó»¬Ñ©³¡×øË÷µÀÉÏÈ¥ÄÇÀï¾ÍÊÇÈÕÔÂÆº£¬×ß¹ýÈ¥²»Ô¶£¨²»µ½Ò»¸öÐ¡Ê±µÄÂ·³Ì£©¾ÍÊÇÒõÑô½ç£¬ËùÒÔÁ½¸öµØ·½¶¼²î²»¶à£¬ÈÕÔÂÆºÉÏÃæÓÐÎ¨Ò»Ò»¼Ò¾Æµê£¬ºÃÏñ»¹ÓÐÒ»¼ÒÔÆêØ²ÍÌü£¬²»¹ýÄÇÌìÎí´ó£¬µ½´¦¶¼¿´²»Çå
53.	ÍòÕÉ¸ßÆº½ÓººÏü£¬Èº·åÆð·üËÆ½­ÌÎ¡£ÍûÖÐÎ÷ÊñÔ°ÁÖºÃ£¬³öº£½ðÑô·ÖÍâ½¿¡£ ÈÕÔÂÆºÊÇÒ»¸öÔ­Ê¼µÄÊÀ½ç£¬³£¼ûÔÆº£ºÆå«£¬²¨À½×³À«£¬¸üÓÐÉñÆæµÄ·ð¹â¡¢Ï¼¹âÍòµÀµÄÈÕ³ö£¬²ÊºçÈ¦ÈÕµÄ»ª¹â¡£ÓÎÈËÖÁ´Ë£¬¿ÉÁìÂÔÂÒÔÆ·É¶ÉµÄÔÆÌì×³¾°£¬¸ÐÊÜÐéÎÞÆ®ÃìµÄÅîÀ³ÏÉ¾³£¬ÇçÍíÀÊÒ¹£¬ð©ÔÂµ±¿Õ£¬Ã÷ÐÇ¿ÉÕª£¬ÖÜÎ§Ê÷Ä¾¡°Áé¹â¡±ÉÁË¸£¬Ì÷ÍûÍò¼ÒµÆ»ð£¬ÌìµØÏà½Ó£¬Ç¡ËÆÌìÉÏÈË¼ä¡£¾Ý´«£¬ÈÕÔÂÆºµÄ¡°·ð¹â¡±·Ç³£ÈËËùÄÜ¼û£¬·²¼ûÕß±Ø½«ÓÐºèÔË½µÁÙ£¬¸»¹óÒ»Éú£¡
54.	Í¦²»´íµÄµØ·½£¬¾ÝËµÌìÆøºÜºÃµÄÊ±ºò¿ÉÒÔ¿´µ½ËÄ¹ÃÄïÉ½
55.	ÅÀÉ½Í¾ÖÐµÄÆäÖÐÒ»¸ö¾°µã£¬»¹ÊÇÒªÌìÆøºÃ²ÅºÃ¿´£¬ÎÒÃÇÄÇÌìÈ¥µÄÊ±ºòÔÆÎíçÔÈÆ
56.	È¥µÄÊ±ºò¿ÉÄÜ»¹ÔÚ½¨ÖþÖÐ£¬¸÷ÖÖÂÒ£¬²ÞËùÃ»ÓÐÓïÑÔ¿ÉÒÔÐÎÈÝ
57.	ËµÊµ»°Ò»Â·ÉÏµ½ÄÄ¶ùÄÄ¶ùÄÄ¶ùÁË×Ô¼º¶¼²»ÖªµÀ
58.	ÄÜ¿´µ½ÔÆº£¾ÍÊÇºÃµØ·½£¬¾ÍÅÂÃ»ÓÐÔÆº£µÄÈÕÔÂÆº
59.	¶ÔÓÚ´ÓÐ¡µ½´ó¶¼Ã»¼û¹ý°×Ñ©µÄÎÒÀ´Ëµ£¬Ì«Æ¯ÁÁÁË£¡
60.	É½¶¥·ç¹âÎÞÏÞ¡£¡£¡£ÔçÆðÈÕ³öºÜÃÀ¡£
61.	ÈÕÔÂÆºÉÏµÄÎÂ¶ÈÃ÷ÏÔÒªµÍÒ»Ð©£¬É½ÉÏÎíÆøºÜÖØ£¬»ÐÈôÖÃÉíÔÆ¶Ë£¬Ëù¼û¾¡ÊÇÏÉ¾³¡£Ò»µÀÄ¾°åÂ·´îÔÚÉ½¼¹£¬Á½ÅÔ½ÔÊÇÔ­Ê¼É­ÁÖ£¬Çà´Ð´äÂÌ£¬±ÈÆð°×Ñ©°¨°¨µÄÎ÷ÁëÑ©É½£¬ÁíÓÐÒ»·¬·çÎ¶¡£
62.	´ó¸Å£¸µã°ë×óÓÒ£¬µ½´ïÈÕÔÂÆº£¬Ã»ÓÐÊ³Îï£¬Ã»ÓÐÈÈË®¡£Ö»ÓÐÒ»¸ö¸ÕÐÞ½¨ºÃ²»¾Ã¿ªÁËÅ¯ÆøµÄ²ÞËù£¬²»¹ýÎÞËùÎ½À²£¡½øÈ¥Å¯ºÍÅ¯ºÍÒ²ÊÇ²»´íµÄ¡«
63.	½¨Òé´ó¼Ò×øË÷µÀÉÏÈ¥£¬°Ñ¸ü¶àµÄÊ±¼ä·ÅÔÚÈÕÔÂÆºÉÏ£¬ÄÇÀïÒ²¿ÉÒÔ×ß¡£
64.	ÈÕÔÂÆº¾ÍÔÚÎ÷ÁëÑ©É½ÉÏ£¬ÔÚÕâÀï¿ÉÒÔ¿´µ½Æ¯ÁÁµÄÈÕ³öºÍÔÆº£¡£
65.	ÊÓÒ°ºÜÁÉÀ«£¬ËäÈ»È¥µÄÊ±ºòÑ©»¹ºÜÐ¡£¬µ«ÊÇ¾°É«ÒÀ¾ÉºÜÆ¯ÁÁ£¬»°ËµÉ½¶¥µÄÑô¹âÌ«Ò«ÑÛÁË
66.	ÌýËµÕâÀïÄÜ¹»¿´¼û·ð¹â£¬µ«ÊÇ¸öÈË¾õµÄÕâÀï¿´ÈÕ³öÈÕÂäµ¹ºÜ²»´í
67.	ÔÚÎ÷ÁëÑ©É½µÄ¹Û¾°Ë÷µÀ½áÊøµÄÊ±ºò£¬¾Íµ½ÁËÈÕÔÂÆºÁË¡£ºÜÆ¯ÁÁµÄ¹Û¾°Æ½Ì¨£¬ÈôÊÇºÃÔË£¬¿ÉÒÔ¿´¼ûÏëÏó²»µ½µÄÃÀ¾°¡£
68.	ÎÒÃÇ×øµÄÀÂ³µÉÏÈÕÔÂÆº¿´ÔÆº££¬²¨À½×³À«µÄÎ÷ÁëÑ©É½¼òÖ±ÃÀ´ôÁË~
69.	·ç¾°ÌØ±ðºÃ ÌØ±ðÊÇ×øË÷µÀµÄÊ±ºòÏÂ±ßÈ«ÊÇÑ© ×ø¹ýÔÆ¶ËµÄÊ±ºò¾Í¿ÉÒÔ¿´¼ûÌ«Ñô È»ºóÒ»´óÆ¬ÔÆ±»Äã²ÈÔÚ½ÅÏÂ
70.	ÆÀÂÛ10
71.	·ç¾°ºÜºÃ£¬¾ÍÊÇÏÂÉ½Ë¦ÁËÒ»õÓ£¬2¸öÐÇÆÚÁË»¹ÔÚÍ´??????¡£È¥µÄ»°Ò»¶¨Òª×öºÃ·À»¤¡£
72.	Åã¸¸Ä¸Íâ³öÓÎÍæ£¬»¹ÊÇºÜÂúÒâµÄ
73.	¼òÖ±·ç¾°ÃÀÈç»­£¬Ç§Àï±ù·â£¬ÍòÀïÑ©Æ®µÄÃÀ¾°£¬ÖµµÃÒ»¿´¡£
74.	ÏÂ×ÅÃàÃàÏ¸ÓêÈ¥µÄ£¬Óöµ½ÁËºï×Ó£¬ÇÀ×ßÁËË®¹û´ü×Óµ«ÊÇ²»»á·­°ü°üÇÀÊÖ»ú£¬ÓêÌìÈ¥¸Ð¾õºÜ²»Ò»Ñù£¬¿ÕÆøºÜÇåÐÂ£¬²»»áºÜÄÑÅÀ£¬×îÉÏÃæ±»·âÁË»¹Ã»ÓÐ¿ªÍ¨£¬ÕûÌåÀ´Ëµ²»´í
75.	²»´í£¬ÅÀÉ½¿´Ñ©ÂùºÃµÄ£¬Â·Ò²»¹ºÃ²»µ£ÐÄº¢×Ó
76.	ÃÅÆ±ÊÕÁË£¬ ¾°ÇøÖ»¿ªÁËÒ»°ë£¬ ÍêÈ«Ã»ÓÐÒâË¼
77.	·Ç³£ÂúÒâµÄÒ»´Î
78.	ÎÒÔÚÐðÀûÑÇ¶¼Ã»ÊÜ¹ýÕâÃ´ÖØµÄÉË£¡£¡£¡°ëÉ½Ñü¶¼Ã»µ½¾Í½ûÖ¹Ç°½ø¡£ÕâÊÇÇ°É½£¬»¹²»ÊÇºóÉ½£¬É½¶¥ÉÏ²ÅÓÐÑ©£¬Â·ÉÏÃ»Ñ©¡£Çà³ÇºóÉ½ÊÕ·Ñ20£¬Í£³µ10¿é£¬»¹ÄÜÅÀÍêÈ«³Ì¡£Î÷ÁëÇ°É½ÊÕ·Ñ30£¬Í£³µ20£¬»¹²»ÈÃ×ßÍêÈ«³Ì£¬°ëÉ½Ñü¶¼Ã»µ½£¬¿ª¿ªÐÄÐÄÉÏÉ½£¬¿åÆð¸öÁ³ÏÂÉ½¡£
79.	¾ÍÊÇ×ßµ½Ò»¸öÐ¡Ê±£¬×ßµ½ô~Èª¾ÍÔ­Â··µ»ØÁË¡£
80.	°²¾²¿ÕÆøºÃ£¬ÓÎ¿Í±È½ÏÉÙ
81.	·ç¾°ÒËÈË£¬ÇåÈªÊ¯ÉÏÁ÷£¬·Ç³£ÊÊºÏÇïÌìÌ¤Çà¡«
82.	Õâ¸öÆ±¼Û³¬ÖµµÄ£¬¶øÇÒÕâ¸öÌìµÄÎ÷ÁëÑ©É½»¹Ã»×ßÀ´¹ý£¬Ôö¼ÓÁËºÃ¶àÍæ¶ùµÄ¡£½ÚÔ¼µÄÃÅÆ±Ç®¾ÍÂòÌ×²Íº¢×ÓÍæÏîÄ¿È¥ÁË¡£
83.	»¹²»´í£¬¿ÕÆøºÃ£¬¿´Ë®Ò²ºÜºÃ£¬¿ÉÒÔÈ¥
84.	ÎÒÃÇ×¨ÃÅÌôµÄµ­¼¾»¹±Ü¿ªÖÜÄ©È¥µÄ£¬ÈËÉÙ¡£ÕýÊÇ±ÜÊîµÄÊ±ºò£¬·ç¾°ÌØ±ðÃÀÀö£¬·ÅËÉÐÄÇé³¬Öµ¡£
85.	Á¹¿ì£¬Ë®ºÜÃÀ
86.	ÎÒ¾õµÃ¶þÊ®µÄÃÅÆ±¾ÍºÏÊÊÁË¡£¡£¡£¡£
87.	Ì¬¶È²î£¬ºÜ²î£¬ÌØ±ð²î£¬»¹ÏëÈÃÎÒÔÙÂòÒ»´ÎÃÅÆ±£¡¾°Çø»·¾³Ò²²î£¬Ë­È¥Ë­ºó»Ú£¡
88.
89.	ÆÀÂÛ10
90.	·ç¾°ºÜºÃ£¬¾ÍÊÇÏÂÉ½Ë¦ÁËÒ»õÓ£¬2¸öÐÇÆÚÁË»¹ÔÚÍ´??????¡£È¥µÄ»°Ò»¶¨Òª×öºÃ·À»¤¡£
91.	Åã¸¸Ä¸Íâ³öÓÎÍæ£¬»¹ÊÇºÜÂúÒâµÄ
92.	¼òÖ±·ç¾°ÃÀÈç»­£¬Ç§Àï±ù·â£¬ÍòÀïÑ©Æ®µÄÃÀ¾°£¬ÖµµÃÒ»¿´¡£
93.	ÏÂ×ÅÃàÃàÏ¸ÓêÈ¥µÄ£¬Óöµ½ÁËºï×Ó£¬ÇÀ×ßÁËË®¹û´ü×Óµ«ÊÇ²»»á·­°ü°üÇÀÊÖ»ú£¬ÓêÌìÈ¥¸Ð¾õºÜ²»Ò»Ñù£¬¿ÕÆøºÜÇåÐÂ£¬²»»áºÜÄÑÅÀ£¬×îÉÏÃæ±»·âÁË»¹Ã»ÓÐ¿ªÍ¨£¬ÕûÌåÀ´Ëµ²»´í
94.	²»´í£¬ÅÀÉ½¿´Ñ©ÂùºÃµÄ£¬Â·Ò²»¹ºÃ²»µ£ÐÄº¢×Ó
95.	ÃÅÆ±ÊÕÁË£¬ ¾°ÇøÖ»¿ªÁËÒ»°ë£¬ ÍêÈ«Ã»ÓÐÒâË¼
96.	·Ç³£ÂúÒâµÄÒ»´Î
97.	ÎÒÔÚÐðÀûÑÇ¶¼Ã»ÊÜ¹ýÕâÃ´ÖØµÄÉË£¡£¡£¡°ëÉ½Ñü¶¼Ã»µ½¾Í½ûÖ¹Ç°½ø¡£ÕâÊÇÇ°É½£¬»¹²»ÊÇºóÉ½£¬É½¶¥ÉÏ²ÅÓÐÑ©£¬Â·ÉÏÃ»Ñ©¡£Çà³ÇºóÉ½ÊÕ·Ñ20£¬Í£³µ10¿é£¬»¹ÄÜÅÀÍêÈ«³Ì¡£Î÷ÁëÇ°É½ÊÕ·Ñ30£¬Í£³µ20£¬»¹²»ÈÃ×ßÍêÈ«³Ì£¬°ëÉ½Ñü¶¼Ã»µ½£¬¿ª¿ªÐÄÐÄÉÏÉ½£¬¿åÆð¸öÁ³ÏÂÉ½¡£
98.	¾ÍÊÇ×ßµ½Ò»¸öÐ¡Ê±£¬×ßµ½ô~Èª¾ÍÔ­Â··µ»ØÁË¡£
99.	°²¾²¿ÕÆøºÃ£¬ÓÎ¿Í±È½ÏÉÙ
100.	·ç¾°ÒËÈË£¬ÇåÈªÊ¯ÉÏÁ÷£¬·Ç³£ÊÊºÏÇïÌìÌ¤Çà¡«
101.	Õâ¸öÆ±¼Û³¬ÖµµÄ£¬¶øÇÒÕâ¸öÌìµÄÎ÷ÁëÑ©É½»¹Ã»×ßÀ´¹ý£¬Ôö¼ÓÁËºÃ¶àÍæ¶ùµÄ¡£½ÚÔ¼µÄÃÅÆ±Ç®¾ÍÂòÌ×²Íº¢×ÓÍæÏîÄ¿È¥ÁË¡£
102.	»¹²»´í£¬¿ÕÆøºÃ£¬¿´Ë®Ò²ºÜºÃ£¬¿ÉÒÔÈ¥
103.	ÎÒÃÇ×¨ÃÅÌôµÄµ­¼¾»¹±Ü¿ªÖÜÄ©È¥µÄ£¬ÈËÉÙ¡£ÕýÊÇ±ÜÊîµÄÊ±ºò£¬·ç¾°ÌØ±ðÃÀÀö£¬·ÅËÉÐÄÇé³¬Öµ¡£
104.	Á¹¿ì£¬Ë®ºÜÃÀ
105.	ÎÒ¾õµÃ¶þÊ®µÄÃÅÆ±¾ÍºÏÊÊÁË¡£¡£¡£¡£
106.	Ì¬¶È²î£¬ºÜ²î£¬ÌØ±ð²î£¬»¹ÏëÈÃÎÒÔÙÂòÒ»´ÎÃÅÆ±£¡¾°Çø»·¾³Ò²²î£¬Ë­È¥Ë­ºó»Ú£¡
107.
108.
109.	Ì«ºÃÁË¡£ÓÐ6ÐÇÎÒ¸øÁùÐÇ¡« µ¼ÓÎÆ¼½ãÕæµÄÈËºÃºÃ£¬ÓÐÎÊ±Ø´ð£¬¹Ø°®ÓÐ¼Ó£¬Í»È»½µÎÂÅÂÎÒÃÇÁËÀä»¹»á¸øÎÒÃÇËÍÒÂ·þ¡«ËäÈ»×îºóÃ»ÓÐ´©ÉÏ£¬¹þ¹þ¹þ¡«Ó³Ñ©ºþÄÇÀïºÜÀä£¬µ«ÈÕÔÂÆºÈ´ÔÆº£·­ÌÚ£¬Ñô¹âÆÕÕÕ£¬Ì«ÃÀÀ²£¡ ÒÔºó»¹»áÔÙÀ´£¬ÍÐ¼Ò´øÐ¡µÄÀ´¿´Ñ©¡«
110.	³É¶¼Î÷ÁëÑ©É½ÕæµÄÖµµÃÒ»ÓÎ¡£ÔçÉÏ5µã¶à³ö·¢È¥ÍæÊÇ×îºÃÍæµÄ
111.	Õâ´ÎÓÎÍæÕæµÄÌ«¿ìÀÖÁË£¬¶øÇÒµ¼ÓÎÕæµÄºÜºÃ£¬ºÜ¸ºÔð£¬ÇÒºÜ×¼Ê±·¢³µ£¬²»µ¢Îó´ó¼ÒÓÎÍæÊ±¼äºÍ»Ø¼ÒÊ±¼ä¡£ÎÒÃÇ»ØÀ´ÍíÁË£¬ÎÒÃÇ°à´ÎµÄ³µ×ßÁË£¬µ«ÊÇµ¼ÓÎÈ´°ïÎÒÃÇ°²ÅÅÁËÁíÒ»°à³µ£¬ÕæµÄ·Ç³£¸ÐÐ»µ¼ÓÎ£¡¶øÇÒÈ«³ÌÎÞÒþÐÎÏû·Ñ£¬Õæ´¿Íæ£¡£¡£¡ËùÒÔËûÃÇÖµµÃÎåÐÇºÃÆÀ£¡£¡£¡
112.	ºÜÂúÒâµÄÐÐ³Ì£¬¾°µã²»ËãºÜ¶à£¬µ«ºÜ·½±ã£¬¾°É«ºÜÃÀ£¬»¬Ñ©ÓÐÈ¤£¬¾ÍÊÇÈË¶à£¬ÕÅµ¼ÓÎ³µÉÏµÄ½²½âºÜÏ¸ÖÂ£¬Ò²ºÜÓÐÓÃ£¬ÌØ±ð°ô£¡
113.	×ÜÌå¸Ð¾õ·Ç³£°ô µ¼ÓÎÐ¡Îâ¹ø³¬ºÃ£¬
114.	·Ç³£ºÃ£¬ºÜÓÐÒâË¼£¬°®ÁË°®ÁË°¡
115.	É½ÉÏÑ©ºÜ´óºÜºñ£¬ÍæÑ©ÏîÄ¿¶à£¬ÐÐ³Ì°²ÅÅºÏÀí£¬ºÜ¿ªÐÄµÄÒ»Ìì
116.	µ¼ÓÎÍ¦Ï¸ÐÄ£¬ÐÐ³Ì°²ÅÅºÏÀí¡£
117.	ÔçÉÏ7µãÔÚ½ðÉ³ÒÅÖ·µØÌú¼¯ºÏ£¬×ø´ó°Í³µÈ¥¾°µã¡£µ¼ÓÎ»á½²½âÂÃÍ¾ÖµµÃÍæµÄµØ·½£¬±ãÓÚ¿ØÖÆÓÎÍæÊ±¼ä¡£¾°É«Ò²·Ç³£²»´í£¬ÄÜ¿´µ½´óÆ¬Ñ©µØ£¬ÐÒÔË»¹ÄÜÅö¼ûËÉÊó???¡£
118.	ÂÃÓÎºÜÇáËÉÓä¿ì£¬ÓÐ³µ½ÓËÍÌ«·½±ãÁË£¬Â·ÉÏµ¼ÓÎÒ²»áÏ¸ÐÄ½²½â£¬´í¿ª¸ß·å³öÐÐÒ»Â·¶¼Ã»ÓÐÅÅ¶Ó£¬ÂÃÓÎºÜÓä¿ì¡£
119.	²»´í·ûºÏÔ¤ÆÚ£¬½ñÌìÓÎÍæºÜ¸ßÐË£¡·þÎñºÅ
120.	ºÀ»ª´ó°Í£¬¸É¾»ÊæÊÊ¡£Óä¿ìµÄÂÃÐÐ
121.	²Î¼ÓÕâ¸öÒ»ÈÕÓÎÍÅ°ÍÊÊÊ¡ÐÄ°²È«¡£µ¼ÓÎÏ¸ÐÄÈÈÇé
122.	Ð¡ÅóÓÑÃÇÍæµÄºÜ¿ªÐÄ¡£Ñîµ¼ºÜÏ¸ÐÄ¸ºÔð
123.	·Ç³£ÖµµÃÍÆ¼ö£¬¿ªÐÄµÄÒ»Ìì¡£µ¼ÓÎÑôÑô·Ç³£ÌùÐÄ£¬Ï¸ÐÄÖÜµ½£¬¸ÐÐ»¡«
124.	ÊÖ»úÃ»µçÁË£¬µ¼ÓÎÕÒÁË¸ö³äµç±¦¸øÎÒÍ¦Å¯ÐÄµÄ
125.	³É¶¼ÏÄÌìÌ«ÈÈÀÏ ´øÍÞÈ¥Æ¯Á÷ ±¨Õâ¸öÍÅÍ¦·½±ãµÄ ºÃË£²»¹ó¡£°²Àû¸ø´ó¼Ò ÏÄÈÕ¼¦ÍÞºÃÈ¥´¦??
126.	ÔËÆø±¬Åï£¬ÔÆº£·ð¹â¾¡ÊÕÑÛµ×£¬µ¼ÓÎÈËºÜºÃ£¬ÓÐµã±§Ç¸Ã»°´Ê±»Øµ½³µÉÏ£¬Ð»Ð»µ¼ÓÎºÍ¸÷Î»µÄµÈ´ý
127.	·ç¾°ºÜ×³ÃÀ£¬ÂÃÍ¾ºÜ¿ªÐÄ£¬×î½üÈËÉÙ£¬ºÜÏíÊÜÔ­Ê¼É­ÁÖ°ãµÄ¸Ð¾õ¡£µ¼ÓÎÐ¡ÁõÌùÐÄ¸ºÔð£¬°ïÃ¦´¦ÀíºÜ¶àËöËéµÄÊÂÇé£¬µÈ¶¬ÌìÏÂÑ©ÔÙÀ´¡£
128.	µ¼ÓÎÐ¡½ã½ã³¬¼¶ºÃ£¬ºÜÄÍÐÄ¸ºÔð£¬ÓÎÍæÊ±¼äºÜ³ä×ã£¬¿´¼ûÁËÆ®Ñ©ºÍÐ¡ËÉÊó£¬³¬Âú×ã¡£
129.	Í¦ºÃµÄ£¬È«³Ì¶¼ºÜÂúÒâ¡£ºÜÒâÍâµÄÊÇ£¬ÖÐÎç³Ô·¹Ò²Í¦ºÃ
130.	Í¦ºÃµÄ£¬·þÎñÒ²²»´í£¬ºÜºÃ
131.	µ¼ÓÎ·þÎñºÜºÃ£¬Ê¦¸µ¿ª³µÆ½ÎÈ??????
132.	³ÉÊì¾°Çø£¬µ¼ÓÎ·þÎñºÃ¡£
133.	µ¼ÓÎÈÈÇé£¬ÐÐ³Ì±ãÀû£¬ÍæµÃºÜ¿ªÐÄ£¡
134.	ÌáÇ°Ò»ÌìÔ¤¶¨µÄ£¬Õû¸öÐÐ³ÌºÜË³Àû£¬ÍÆ¼ö
135.	ÐÐ³Ì²»´í£¬ÖµµÃÐÅÀµ£¬µ¼ÓÎÒ²Ê®·Ö²»´í£¬ÄÍÐÄ×¨Òµ??
136.	µ¼ÓÎºÜÈÈÇé£¬¸ºÔð£¬Ì¬¶ÈºÃ£¬ºÜÂúÒâ
137.	¸úÍÅºÜ·½±ãÂÃÍ¾ºÜÓä¿ì¡£
138.	µ¼ÓÎ·þÎñºÜºÃ£¬¾ÍÊÇ¸ÏÉÏÏÂÓêÁË£¬·ç¾°Ã»ÔõÃ´¿´µ½
139.	µ¼ÓÎºÜÌùÐÄ£¬Ã»ÓÐÒþÐÎÏû·Ñ£¬Èý×ù´ó°ÍºÜ¸É¾»£¬ÊæÊÊ£¬·Ç³£»®ËãµÄÐÐ³Ì£¡
140.	³¬¼¶²»´íµÄÒ»´Î³öÓÎ£¬ÌìÆø°ô£¬Óöµ½µÄÈËÒ²°ô
141.	É½ÉÏÏÂÑ©ÁË£¬ÃÀÀö£¬µ¼ÓÎÈË³¬ºÃ£¬ÔÞÔÞÔÞ
142.	»¬Ñ©ÓÐµã¶ùÀÛ£¬Ð¡Àîµ¼ÓÎ·Ç³£ÈÈÇé
143.	ÍæµÃ¿ªÐÄ£¬??£¬Ð¡Àîµ¼ÓÎ·þÎñ·Ç³£°ô
144.	ÓÃ»§Î´µãÆÀ£¬ÏµÍ³Ä¬ÈÏºÃÆÀ¡£
145.	ÐÐ³Ì°²ÅÅºÜºÃ£¬µ¼ÓÎÈËºÜºÃ£¬ÌåÑé¸ÐºÜºÃ£¡
146.	Í¦ºÃµÄ£¬Ã»ÓÐÎÒÏëÏóµÄÈË¶à¡£µ¼ÓÎÊÇ¸öÈÈÐÄ£¬Ò²ºÜÓÐÄÍÐÄµÄÈË£¬ºÜ°ô£¡
147.	µÚ¶þ´ÎÀ´Î÷ÁëÑ©É½ ÒÀ¾ÉºÜÃÀ
148.	É½¶¥ÔÆº£ÌØ±ðÆ¯ÁÁ£¬µ¼ÓÎ·þÎñºÜºÃ£¬Ì¬¶ÈºÜºÃ£¬ÄÜ¼°Ê±¸øÎÒÃÇ½â¾öºÜ¶àÎÊÌâ¡£
149.	Î÷ÁëÑ©É½´ó·ÉË®¾°Çø½ñÈÕ·ÝËæÊÖÅÄ ?
150.	#Î÷ÁëÑ©É½# 2ÔÂ2ÈÕ£¬Î÷ÁëÑ©É½¾°Çø·¢²¼ÁË¡¶¹ØÓÚÎ÷ÁëÑ©É½¾°Çø2022Äê2ÔÂ2ÈÕÓÎ¿ÍÔ¤Ô¼Á¿ÒÑ´ïÉÏÏÞµÄÎÂÜ°ÌáÊ¾¡·£¬½ØÖÁ2ÔÂ2ÈÕÉÏÎç8:10£¬¾°ÇøÔ¤Ô¼Á¿ÒÑ´ïÉÏÏÞ¡£¸ù¾ÝÒßÇé·À¿ØÒªÇó£¬¾°Çø½«²ÉÈ¡ÏÞÁ÷´ëÊ©¡£ÒÑ¹ºÂòÃÅÆ±¡¢Ë÷µÀÆ±»òÒÑÔ¤¶¨¾°Çø¾ÆµêµÄÓÎ¿ÍÇë·ÅÐÄÇ°Íù¡£Îª±£Ö¤´ó¼ÒÓä¿ìµÄ³öÐÐÌåÑé£¬½¨ÒéÎ´¹ºÆ±ÓÎ¿ÍÇ°ÍùÎ÷ÁëÑ©É½Ç°É½-´ó·ÉË®¾°Çø¡¢°²ÈÊ¹ÅÕò¡¢ÐÂ³¡¹ÅÕò¡¢Ìì¸®»¨Ïª¹ÈµÈ¾°µãÓÎÍæ¡£ 2³É¶¼ ÊÕÆðd
151.	#»¶ÀÖ´º½Ú°²ÒÝËÄ´¨##°²ÒÝ×ßËÄ´¨# ¹ØÓÚÎ÷ÁëÑ©É½¾°Çø2022Äê2ÔÂ2ÈÕÓÎ¿ÍÔ¤Ô¼Á¿ÒÑ´ïÉÏÏÞµÄÎÂÜ°ÌáÊ¾Ç×°®µÄÓÎ¿ÍÅóÓÑ£º¸ÐÐ»Äú¶ÔÎ÷ÁëÑ©É½¾°ÇøµÄ¹ØÐÄÓëºñ°®£¬½ØÖÁ2022 Äê 2 ÔÂ 2 ÈÕÉÏÎç8 :10 £¬¾°ÇøÔ¤Ô¼Á¿ÒÑ´ïÉÏÏÞ¡£¸ù¾ÝÒßÇé·À¿ØÒªÇó£¬¾°Çø½«²ÉÈ¡ÏÞÁ÷´ëÊ©¡£ÒÑ¹ºÂòÃÅÆ±¡¢Ë÷µÀÆ±»òÒÑÔ¤¶¨¾°Çø¾ÆµêµÄÓÎ¿ÍÇë·ÅÐÄÇ°Íù¡£Îª±£Ö¤´ó¼ÒÓä¿ìµÄ³öÐÐÌåÑé£¬½¨ÒéÎ´¹ºÆ±ÓÎ¿ÍÇ°ÍùÎ÷ÁëÑ©É½Ç°É½-´ó·ÉË®¾°Çø¡¢°²ÈÊ¹ÅÕò¡¢ÐÂ³¡¹ÅÕò¡¢Ìì¸®»¨Ïª¹ÈµÈ¾°µãÓÎÍæ¡£¸ÐÐ»ÄúµÄ…
152.	¹ØÓÚÎ÷ÁëÑ©É½¾°Çø2022Äê2ÔÂ2ÈÕÓÎ¿ÍÔ¤Ô¼Á¿ÒÑ´ïÉÏÏÞµÄÎÂÜ°ÌáÊ¾Ç×°®µÄÓÎ¿ÍÅóÓÑ£º ¸ÐÐ»Äú¶ÔÎ÷ÁëÑ©É½¾°ÇøµÄ¹ØÐÄÓëºñ°®£¬½ØÖÁ2022 Äê 2 ÔÂ 2 ÈÕÉÏÎç8 :10 £¬¾°ÇøÔ¤Ô¼Á¿ÒÑ´ïÉÏÏÞ¡£¸ù¾ÝÒßÇé·À¿ØÒªÇó£¬¾°Çø½«²ÉÈ¡ÏÞÁ÷´ëÊ©¡£ÒÑ¹ºÂòÃÅÆ±¡¢Ë÷µÀÆ±»òÒÑÔ¤¶¨¾°Çø¾ÆµêµÄÓÎ¿ÍÇë·ÅÐÄÇ°Íù¡£Îª±£Ö¤´ó¼ÒÓä¿ìµÄ³öÐÐÌåÑé£¬½¨ÒéÎ´¹ºÆ±ÓÎ¿ÍÇ°ÍùÎ÷ÁëÑ©É½Ç°É½-´ó·ÉË®¾°Çø¡¢°²ÈÊ¹ÅÕò¡¢ÐÂ³¡¹ÅÕò¡¢Ìì¸®»¨Ïª¹ÈµÈ¾°µãÓÎÍæ¡£ ¸ÐÐ»ÄúµÄÅäºÏ£¬¸øÄúÔì³ÉµÄ²»±ã¾´ÇëÁÂ½â£…
153.	¹ØÓÚÎ÷ÁëÑ©É½¾°Çø2022Äê2ÔÂ2ÈÕÓÎ¿ÍÔ¤Ô¼Á¿ÒÑ´ïÉÏÏÞµÄÎÂÜ°ÌáÊ¾Ç×°®µÄÓÎ¿ÍÅóÓÑ£º ¸ÐÐ»Äú¶ÔÎ÷ÁëÑ©É½¾°ÇøµÄ¹ØÐÄÓëºñ°®£¬½ØÖÁ2022 Äê 2 ÔÂ 2 ÈÕÉÏÎç8 :10 £¬¾°ÇøÔ¤Ô¼Á¿ÒÑ´ïÉÏÏÞ¡£¸ù¾ÝÒßÇé·À¿ØÒªÇó£¬¾°Çø½«²ÉÈ¡ÏÞÁ÷´ëÊ©¡£ÒÑ¹ºÂòÃÅÆ±¡¢Ë÷µÀÆ±»òÒÑÔ¤¶¨¾°Çø¾ÆµêµÄÓÎ¿ÍÇë·ÅÐÄÇ°Íù¡£Îª±£Ö¤´ó¼ÒÓä¿ìµÄ³öÐÐÌåÑé£¬½¨ÒéÎ´¹ºÆ±ÓÎ¿ÍÇ°ÍùÎ÷ÁëÑ©É½Ç°É½-´ó·ÉË®¾°Çø¡¢°²ÈÊ¹ÅÕò¡¢ÐÂ³¡¹ÅÕò¡¢Ìì¸®»¨Ïª¹ÈµÈ¾°µãÓÎÍæ¡£ ¸ÐÐ»ÄúµÄÅäºÏ£¬¸øÄúÔì³ÉµÄ²»±ã¾´ÇëÁÂ½â£…
154.	¡¾½ñÈÕ¡°¿ÍÂú¡±£¡Î÷ÁëÑ©É½¾°ÇøÓÎ¿ÍÔ¤Ô¼´ïÉÏÏÞ¡¿#³É¶¼³ÇÊÐ·þÎñÌ¨#1ÔÂ16ÈÕÉÏÎç£¬Î÷ÁëÑ©É½¾°Çø·¢²¼¡¶¹ØÓÚÎ÷ÁëÑ©É½¾°Çø2022Äê1ÔÂ16ÈÕÓÎ¿ÍÔ¤Ô¼ÊýÁ¿ÒÑ´ïÉÏÏÞµÄÎÂÜ°ÌáÊ¾¡·£º½ØÖÁ1ÔÂ16ÈÕÉÏÎç10£º00£¬¾°ÇøÔ¤Ô¼Á¿ÒÑ´ïÉÏÏÞ¡£¸ù¾ÝÒßÇé·À¿ØÒªÇó£¬¾°Çø½«²ÉÈ¡ÏÞÁ÷´ëÊ©¡£ÒÑ¹ºÂòÃÅÆ±/Ë÷µÀÆ±µÄÓÎ¿ÍÇë·ÅÐÄÇ°Íù¾°Çø¡£Îª±£Ö¤´ó¼ÒÓä¿ìµÄ³öÐÐÌåÑé£¬½¨ÒéÎ´¹ºÆ±µÄÓÎ¿ÍÇ°ÍùÎ÷ÁëÑ©É½Ç°É½-´ó·ÉË®¾°Çø¡¢°²ÈÊ¹ÅÕò¡¢ÐÂ³¡¹ÅÕò¡¢Ìì¸®»¨Ïª¹ÈµÈ¾°µãÓÎÍæ¡£ÈçÓÐÃÅÆ±/Ë÷µ…
155.	¡¾½ñÈÕ¡°¿ÍÂú¡±£¡Î÷ÁëÑ©É½¾°ÇøÓÎ¿ÍÔ¤Ô¼´ïÉÏÏÞ¡¿#³É¶¼³ÇÊÐ·þÎñÌ¨#1ÔÂ16ÈÕÉÏÎç£¬Î÷ÁëÑ©É½¾°Çø·¢²¼¡¶¹ØÓÚÎ÷ÁëÑ©É½¾°Çø2022Äê1ÔÂ16ÈÕÓÎ¿ÍÔ¤Ô¼ÊýÁ¿ÒÑ´ïÉÏÏÞµÄÎÂÜ°ÌáÊ¾¡·£º½ØÖÁ1ÔÂ16ÈÕÉÏÎç10£º00£¬¾°ÇøÔ¤Ô¼Á¿ÒÑ´ïÉÏÏÞ¡£¸ù¾ÝÒßÇé·À¿ØÒªÇó£¬¾°Çø½«²ÉÈ¡ÏÞÁ÷´ëÊ©¡£ÒÑ¹ºÂòÃÅÆ±/Ë÷µÀÆ±µÄÓÎ¿ÍÇë·ÅÐÄÇ°Íù¾°Çø¡£Îª±£Ö¤´ó¼ÒÓä¿ìµÄ³öÐÐÌåÑé£¬½¨ÒéÎ´¹ºÆ±µÄÓÎ¿ÍÇ°ÍùÎ÷ÁëÑ©É½Ç°É½-´ó·ÉË®¾°Çø¡¢°²ÈÊ¹ÅÕò¡¢ÐÂ³¡¹ÅÕò¡¢Ìì¸®»¨Ïª¹ÈµÈ¾°µãÓÎÍæ¡£ÈçÓÐÃÅÆ±/Ë÷µ…
156.	¡¾½ñÈÕ¡°¿ÍÂú¡±£¡Î÷ÁëÑ©É½¾°ÇøÓÎ¿ÍÔ¤Ô¼´ïÉÏÏÞ¡¿#³É¶¼³ÇÊÐ·þÎñÌ¨#1ÔÂ16ÈÕÉÏÎç£¬Î÷ÁëÑ©É½¾°Çø·¢²¼¡¶¹ØÓÚÎ÷ÁëÑ©É½¾°Çø2022Äê1ÔÂ16ÈÕÓÎ¿ÍÔ¤Ô¼ÊýÁ¿ÒÑ´ïÉÏÏÞµÄÎÂÜ°ÌáÊ¾¡·£º½ØÖÁ1ÔÂ16ÈÕÉÏÎç10£º00£¬¾°ÇøÔ¤Ô¼Á¿ÒÑ´ïÉÏÏÞ¡£¸ù¾ÝÒßÇé·À¿ØÒªÇó£¬¾°Çø½«²ÉÈ¡ÏÞÁ÷´ëÊ©¡£ÒÑ¹ºÂòÃÅÆ±/Ë÷µÀÆ±µÄÓÎ¿ÍÇë·ÅÐÄÇ°Íù¾°Çø¡£Îª±£Ö¤´ó¼ÒÓä¿ìµÄ³öÐÐÌåÑé£¬½¨ÒéÎ´¹ºÆ±µÄÓÎ¿ÍÇ°ÍùÎ÷ÁëÑ©É½Ç°É½-´ó·ÉË®¾°Çø¡¢°²ÈÊ¹ÅÕò¡¢ÐÂ³¡¹ÅÕò¡¢Ìì¸®»¨Ïª¹ÈµÈ¾°µãÓÎÍæ¡£ÈçÓÐÃÅÆ±/Ë÷µ…
157.	¹ØÓÚÎ÷ÁëÑ©É½¾°Çø2022Äê1ÔÂ16ÈÕÓÎ¿ÍÔ¤Ô¼ÊýÁ¿ÒÑ´ïÉÏÏÞµÄÎÂÜ°ÌáÊ¾Ç×°®µÄÓÎ¿ÍÅóÓÑ£º¸ÐÐ»´ó¼Ò¶ÔÎ÷ÁëÑ©É½¾°ÇøµÄ¹ØÐÄÓëºñ°®£¬½ØÖÁ2022Äê1ÔÂ16ÈÕÉÏÎç10:00£¬¾°ÇøÔ¤Ô¼Á¿ÒÑ´ïÉÏÏÞ¡£¸ù¾ÝÒßÇé·À¿ØÒªÇó£¬¾°Çø½«²ÉÈ¡ÏÞÁ÷´ëÊ©¡£ÒÑ¹ºÂòÃÅÆ±/Ë÷µÀÆ±µÄÓÎ¿ÍÇë·ÅÐÄÇ°Íù¾°Çø¡£Îª±£Ö¤´ó¼ÒÓä¿ìµÄ³öÐÐÌåÑé£¬½¨ÒéÎ´¹ºÆ±ÓÎ¿ÍÇ°ÍùÎ÷ÁëÑ©É½Ç°É½-´ó·ÉË®¾°Çø¡¢°²ÈÊ¹ÅÕò¡¢ÐÂ³¡¹ÅÕò¡¢Ìì¸®»¨Ïª¹ÈµÈ¾°µãÓÎÍæ¡£ÈçÄúÓÐÃÅÆ±/Ë÷µÀÆ±Î´Ê¹ÓÃ£¬¿ÉÒÔËæÊ±Í¨¹ýÔ­ÇþµÀ½øÐÐÍË¿î¡…
158.	¹ØÓÚÎ÷ÁëÑ©É½¾°Çø2022Äê1ÔÂ16ÈÕÓÎ¿ÍÔ¤Ô¼ÊýÁ¿ÒÑ´ïÉÏÏÞµÄÎÂÜ°ÌáÊ¾Ç×°®µÄÓÎ¿ÍÅóÓÑ£º¸ÐÐ»´ó¼Ò¶ÔÎ÷ÁëÑ©É½¾°ÇøµÄ¹ØÐÄÓëºñ°®£¬½ØÖÁ2022Äê1ÔÂ16ÈÕÉÏÎç10:00£¬¾°ÇøÔ¤Ô¼Á¿ÒÑ´ïÉÏÏÞ¡£¸ù¾ÝÒßÇé·À¿ØÒªÇó£¬¾°Çø½«²ÉÈ¡ÏÞÁ÷´ëÊ©¡£ÒÑ¹ºÂòÃÅÆ±/Ë÷µÀÆ±µÄÓÎ¿ÍÇë·ÅÐÄÇ°Íù¾°Çø¡£Îª±£Ö¤´ó¼ÒÓä¿ìµÄ³öÐÐÌåÑé£¬½¨ÒéÎ´¹ºÆ±ÓÎ¿ÍÇ°ÍùÎ÷ÁëÑ©É½Ç°É½-´ó·ÉË®¾°Çø¡¢°²ÈÊ¹ÅÕò¡¢ÐÂ³¡¹ÅÕò¡¢Ìì¸®»¨Ïª¹ÈµÈ¾°µãÓÎÍæ¡£ÈçÄúÓÐÃÅÆ±/Ë÷µÀÆ±Î´Ê¹ÓÃ£¬¿ÉÒÔËæÊ±Í¨¹ýÔ­ÇþµÀ½øÐÐÍË¿î¡…
159.	¹ØÓÚÎ÷ÁëÑ©É½¾°Çø2022Äê1ÔÂ15ÈÕÓÎ¿ÍÔ¤Ô¼ÊýÁ¿ÒÑ´ïÉÏÏÞµÄÎÂÜ°ÌáÊ¾Ç×°®µÄÓÎ¿ÍÅóÓÑ£º¸ÐÐ»´ó¼Ò¶ÔÎ÷ÁëÑ©É½¾°ÇøµÄ¹ØÐÄÓëºñ°®£¬½ØÖÁ2022Äê1ÔÂ15ÈÕÉÏÎç10:30£¬¾°ÇøÔ¤Ô¼Á¿ÒÑ´ïÉÏÏÞ¡£¸ù¾ÝÒßÇé·À¿ØÒªÇó£¬¾°Çø½«²ÉÈ¡ÏÞÁ÷´ëÊ©¡£ÒÑ¹ºÂòÃÅÆ±/Ë÷µÀÆ±µÄÓÎ¿ÍÇë·ÅÐÄÇ°Íù¾°Çø¡£Îª±£Ö¤´ó¼ÒÓä¿ìµÄ³öÐÐÌåÑé£¬½¨ÒéÎ´¹ºÆ±ÓÎ¿ÍÇ°ÍùÎ÷ÁëÑ©É½Ç°É½-´ó·ÉË®¾°Çø¡¢°²ÈÊ¹ÅÕò¡¢ÐÂ³¡¹ÅÕò¡¢Ìì¸®»¨Ïª¹ÈµÈ¾°µãÓÎÍæ¡£ÈçÄúÓÐÃÅÆ±/Ë÷µÀÆ±Î´Ê¹ÓÃ£¬¿ÉÒÔËæÊ±Í¨¹ýÔ­ÇþµÀ½øÐÐÍË¿î¡…
160.	#³É¶¼ÈËÍæÑ©µÄ·½Ê½Ô½À´Ô½¸ß¼¶ÁË#Ñ©É½ÏÂµÄ¹«Ô°³ÇÊÐ£¬¡°ÖÐ¹úºº·þµÚÒ»³Ç¡±³É¶¼µÈÄãÀ´ÍæÑ©£¡ 1ÔÂ8ÈÕ£¬2021µÚ¶þ½ìÖÐ¹ú³É¶¼¹ú¼Êºº·þÎÄ»¯»î¶¯Ê±ÉÐÊ¢µä·Ö»á³¡Ñ²ÑÝ»î¶¯×ß½øÎ÷ÁëÑ©É½£¬ºº·þÍ¬ÅÛÃÇÏÈºóÇ°ÍùÇ°É½´ó·ÉË®¾°ÇøºÍºóÉ½»¬Ñ©³¡¾°ÇøÓÎÀÀ¡¢ÌåÑé¡¢¿ªÕ¹Ñ²ÑÝ»î¶¯£¬µÇ¶¥³É¶¼Ö®áÛ¸©î«¡°Ñ©É½ÏÂµÄ¹«Ô°³ÇÊÐ¡±¡£ LËÄ´¨½»Í¨¹ã²¥µÄÎ¢²©ÊÓÆµ ÊÕÆðd
161.	#2022µÚ¶þÌì##Î÷ÁëÑ©É½ÓÖ?…ª¿ÍÂúÁË#¡¾Î÷ÁëÑ©É½1ÔÂ2ÈÕÒÑÎÞÓàÆ±£¬¼Æ»®Ç°Íù¾°ÇøµÄÓÎ¿ÍÇë¸ÄÆÚÇ°Íù¡¿Î÷ÁëÑ©É½¾°Çø1ÔÂ1ÈÕÍí·¢²¼ÎÂÜ°ÌáÊ¾£¬¾°Çø1ÔÂ2ÈÕÔ¤ÊÛÆ±ÊýÒÑ´ïÉÏÏÞ¡£¸ù¾ÝÒßÇé·À¿ØÒªÇó£¬¾°Çø½«²ÉÈ¡ÏÞÁ÷´ëÊ©¡£ÒÑ¹ºÂòÃÅÆ±/Ë÷µÀÆ±µÄÓÎ¿ÍÇë·ÅÐÄÇ°Íù¾°Çø¡£Îª±£Ö¤´ó¼ÒÓä¿ìµÄ³öÐÐÌåÑé£¬¾°Çø½¨ÒéÎ´¹ºÆ±ÓÎ¿ÍÇ°ÍùÎ÷ÁëÑ©É½Ç°É½-´ó·ÉË®¾°Çø¡¢°²ÈÊ¹ÅÕò¡¢ÐÂ³¡¹ÅÕò¡¢Ìì¸®»¨Ïª¹ÈµÈ¾°µãÓÎÍæ¡£ ÊÕÆðd
162.	¡¾Î÷ÁëÑ©É½1ÔÂ2ÈÕÒÑÎÞÓàÆ±£¬¼Æ»®Ç°Íù¾°ÇøµÄÓÎ¿ÍÇë¸ÄÆÚÇ°Íù¡¿1ÔÂ1ÈÕÍí7Ê±£¬¾°Çø¸÷´ó¹Ù·½ÍøÕ¾ÒÑ·¢²¼2ÈÕÔ¤ÊÛÆ±ÒÑ´ïÉÏÏÞµÄÌáÊ¾£¬ÌáÐÑÓÎ¿Í¾°Çø½«²ÉÈ¡ÏÞÁ÷´ëÊ©£¬Ä¿Ç°Î÷ÁëÑ©É½¾°ÇøÒÑÍêÈ«±¥ºÍ£¬¾°ÇøÄÚËùÓÐ¾Æµê¾ùÒÑÂú·¿¡£ÔÚ´Ë£¬ÔÙ´ÎºôÓõÎ´¹ºÆ±µÄÓÎ¿ÍÅóÓÑ½ñÈÕ²»ÒªÔÙÇ°ÍùÎ÷ÁëÑ©É½¾°Çø¡£½¨ÒéÎ´¹ºÆ±ÓÎ¿ÍÇ°ÍùÎ÷ÁëÑ©É½Ç°É½-´ó·ÉË®¾°Çø¡¢°²ÈÊ¹ÅÕò¡¢ÐÂ³¡¹ÅÕò¡¢Ìì¸®»¨Ïª¹ÈµÈ¾°µãÓÎÍæ¡£@ËÄ´¨½»¾¯ @ÖÐ¹ú½»Í¨ÆµµÀ¡¤ËÄ´¨ @³É¶¼½»¾¯ ÊÕÆðd
163.	#Î÷ÁëÑ©É½# ¹«¸æ??????¡¾Î÷ÁëÑ©É½1ÔÂ2ÈÕÒÑÎÞÓàÆ±£¬¼Æ»®Ç°Íù¾°ÇøµÄÓÎ¿ÍÇë¸ÄÆÚÇ°Íù¡¿Ç×°®µÄÓÎ¿ÍÅóÓÑÃÇ£º1ÈÕÍí7Ê±£¬¾°Çø¸÷´ó¹Ù·½ÍøÕ¾ÒÑ·¢²¼2ÈÕÔ¤ÊÛÆ±ÒÑ´ïÉÏÏÞµÄÌáÊ¾£¬ÌáÐÑÓÎ¿Í¾°Çø½«²ÉÈ¡ÏÞÁ÷´ëÊ©£¬Ä¿Ç°Î÷ÁëÑ©É½¾°ÇøÒÑÍêÈ«±¥ºÍ£¬¾°ÇøÄÚËùÓÐ¾Æµê¾ùÒÑÂú·¿¡£ÔÚ´Ë£¬ÔÙ´ÎºôÓõÎ´¹ºÆ±µÄÓÎ¿ÍÅóÓÑ½ñÈÕ²»ÒªÔÙÇ°ÍùÎ÷ÁëÑ©É½¾°Çø¡£½¨ÒéÎ´¹ºÆ±ÓÎ¿ÍÇ°ÍùÎ÷ÁëÑ©É½Ç°É½-´ó·ÉË®¾°Çø¡¢°²ÈÊ¹ÅÕò¡¢ÐÂ³¡¹ÅÕò¡¢Ìì¸®»¨Ïª¹ÈµÈ¾°µãÓÎÍæ¡£Ð»Ð»ÄúµÄÅäºÏ£¬¸øÄú´øÀ´²»…
164.	¡¾Î÷ÁëÑ©É½¾°Çø½ñÈÕÔ¤ÊÛÆ±ÊýÒÑ´ïÉÏÏÞ¡¿#ÐÂ¶¼·þÎñ.Éú»î×ÊÑ¶# ´Ó@Î÷ÁëÑ©É½¾°Çø »ñÏ¤£¬½ØÖÁ2022Äê1ÔÂ1ÈÕÍí 7£º50 £¬¾°Çø1ÔÂ2ÈÕÔ¤ÊÛÆ±ÊýÒÑ´ïÉÏÏÞ¡£¸ù¾ÝÒßÇé·À¿ØÒªÇó£¬¾°Çø½«²ÉÈ¡ÏÞÁ÷´ëÊ©¡£Î÷ÁëÑ©É½¾°ÇøÌáÐÑ£ºÒÑ¹ºÂòÃÅÆ±/Ë÷µÀÆ±µÄÓÎ¿ÍÇë·ÅÐÄÇ°Íù¾°Çø¡£Îª±£Ö¤´ó¼ÒÓä¿ìµÄ³öÐÐÌåÑé£¬½¨ÒéÎ´¹ºÆ±ÓÎ¿ÍÇ°ÍùÎ÷ÁëÑ©É½Ç°É½-´ó·ÉË®¾°Çø¡¢°²ÈÊ¹ÅÕò¡¢ÐÂ³¡¹ÅÕò¡¢Ìì¸®»¨Ïª¹ÈµÈ¾°µãÓÎÍæ¡£ 2³É¶¼ ÊÕÆðd
165.	#2022µÚ¶þÌì##Î÷ÁëÑ©É½ÓÖ?…ª¿ÍÂúÁË#¡¾Î÷ÁëÑ©É½1ÔÂ2ÈÕÒÑÎÞÓàÆ±£¬¼Æ»®Ç°Íù¾°ÇøµÄÓÎ¿ÍÇë¸ÄÆÚÇ°Íù¡¿Î÷ÁëÑ©É½¾°Çø1ÔÂ1ÈÕÍí·¢²¼ÎÂÜ°ÌáÊ¾£¬¾°Çø1ÔÂ2ÈÕÔ¤ÊÛÆ±ÊýÒÑ´ïÉÏÏÞ¡£¸ù¾ÝÒßÇé·À¿ØÒªÇó£¬¾°Çø½«²ÉÈ¡ÏÞÁ÷´ëÊ©¡£ÒÑ¹ºÂòÃÅÆ±/Ë÷µÀÆ±µÄÓÎ¿ÍÇë·ÅÐÄÇ°Íù¾°Çø¡£Îª±£Ö¤´ó¼ÒÓä¿ìµÄ³öÐÐÌåÑé£¬¾°Çø½¨ÒéÎ´¹ºÆ±ÓÎ¿ÍÇ°ÍùÎ÷ÁëÑ©É½Ç°É½-´ó·ÉË®¾°Çø¡¢°²ÈÊ¹ÅÕò¡¢ÐÂ³¡¹ÅÕò¡¢Ìì¸®»¨Ïª¹ÈµÈ¾°µãÓÎÍæ¡£ ÊÕÆðd
166.	¡¾Î÷ÁëÑ©É½¾°Çø½ñÈÕÔ¤ÊÛÆ±ÊýÒÑ´ïÉÏÏÞ¡¿´Ó@Î÷ÁëÑ©É½¾°Çø »ñÏ¤£¬½ØÖÁ2022Äê1ÔÂ1ÈÕÍí 7£º50 £¬¾°Çø1ÔÂ2ÈÕÔ¤ÊÛÆ±ÊýÒÑ´ïÉÏÏÞ¡£¸ù¾ÝÒßÇé·À¿ØÒªÇó£¬¾°Çø½«²ÉÈ¡ÏÞÁ÷´ëÊ©¡£Î÷ÁëÑ©É½¾°ÇøÌáÐÑ£ºÒÑ¹ºÂòÃÅÆ±/Ë÷µÀÆ±µÄÓÎ¿ÍÇë·ÅÐÄÇ°Íù¾°Çø¡£Îª±£Ö¤´ó¼ÒÓä¿ìµÄ³öÐÐÌåÑé£¬½¨ÒéÎ´¹ºÆ±ÓÎ¿ÍÇ°ÍùÎ÷ÁëÑ©É½Ç°É½-´ó·ÉË®¾°Çø¡¢°²ÈÊ¹ÅÕò¡¢ÐÂ³¡¹ÅÕò¡¢Ìì¸®»¨Ïª¹ÈµÈ¾°µãÓÎÍæ¡££¨ËÄ´¨·¢²¼£© ÊÕÆðd
167.	Ê±¼äÍíÁËµã£¬Ñ©ÒÑ¾­»¯ÁËºÜ¶àÁË£¬ÔÚÉ½ÁÖÖ²±»ÉÏÄÜ¿´µ½Ð©£¬ÅÀµ½2/3µÄÎ»ÖÃ¿ªÊ¼Õ»µÀÉÏÒ²ÓÐµãÑ©ÁË¡£É½ÏÂÂ·±ßÓÐÒ°ºï×Ó£¬»¹Í¦ÎÂºÍ£¬Ã»ÓÐ¹¥»÷ÈËµÄÏÖÏó£¬²»Ïñ¶ëÃ¼É½µÄºï×Ó£¬»¹Òª·­Äã°ü°ü¡£È«É½ÅÀÍê¿ÉÄÜÒª1.5¡«2Ð¡Ê±¡£¾°É«ÒÔÆÙ²¼¡¢É½ÁÖ¡¢Ñ©¾°ÎªÖ÷£¬¼ä»òÓÐÍ¤×Ó¿ÉÒÔÐÝÏ¢¡£É½ÉÏÓÐÎÀÉú¼ä£¬²»·ÅÐÄÒ²¿ÉÒÔÔÚ¾°ÇøÍâÃæÉÏÁËÔÙ½øÈ¥¡£¹¤×÷ÈËÔ±ºÜ¸ºÔð£¬ÎÒÃÇ×îÍí½øÉ½£¬¿´µ½ÎÒÃÇÖ®ºóÔ¼¶¨ÁË·µ³ÌÊ±¼ä£¬ËµµÈÎÒÃÇ¹ØÃÅ£¬½á¹ûÏÂÉ½Ê±¹ûÈ»»¹ÔÚÃÅ¿ÚµÈµ½ÎÒÃÇµÄ¡£
168.	ÎÒÃÇÑ¡ÔñÈ¥µÄÊ±¼äÍíÁËµã£¬Ñ©ÒÑ¾­»¯ÁËºÜ¶àÁË£¬ÔÚÉ½ÁÖÖ²±»ÉÏÄÜ¿´µ½Ð©£¬ÅÀµ½2/3µÄÎ»ÖÃ¿ªÊ¼Õ»µÀÉÏÒ²ÓÐµãÑ©ÁË¡£É½ÏÂÂ·±ßÓÐÒ°ºï×Ó£¬»¹Í¦ÎÂºÍ£¬Ã»ÓÐ¹¥»÷ÈËµÄÏÖÏó£¬²»Ïñ¶ëÃ¼É½µÄºï×Ó£¬»¹Òª·­Äã°ü°ü¡£È«É½ÅÀÍê¿ÉÄÜÒª1.5¡«2Ð¡Ê±¡£¾°É«ÒÔÆÙ²¼¡¢É½ÁÖ¡¢Ñ©¾°ÎªÖ÷£¬¼ä»òÓÐÍ¤×Ó¿ÉÒÔÐÝÏ¢¡£É½ÉÏÓÐÎÀÉú¼ä£¬²»·ÅÐÄÒ²¿ÉÒÔÔÚ¾°ÇøÍâÃæÉÏÁËÔÙ½øÈ¥¡£¹¤×÷ÈËÔ±ºÜ¸ºÔð£¬ÎÒÃÇ×îÍí½øÉ½£¬¿´µ½ÎÒÃÇÖ®ºóÔ¼¶¨ÁË·µ³ÌÊ±¼ä£¬ËµµÈÎÒÃÇ¹ØÃÅ£¬½á¹ûÏÂÉ½Ê±¹ûÈ»»¹ÔÚÃÅ¿ÚµÈµ½ÎÒ…
169.	Ñ©ÌìÈ¥ºÜ²»´í
170.	ÓÐÒ»¾ä¹ÅÊ«½Ð´°º¬Î÷ÁëÇ§ÇïÑ©£¬ËµµÄ¾ÍÊÇÎ÷Áë°É¡£Î÷ÁëÑ©É½´ó·ÉË®¾°ÇøÀïÃæ¶¼ÊÇ²½ÐÐµÀ£¬Ã»ÓÐ¹Û¹â³µ»òÀÂ³µ£¬ÓÉÓÚÉ½ºéµÈÔ­ÒòÖ»ÄÜÍ½²½µ½Îå²ÊÆÙÈ»ºóÔ­Â··µ»Ø£¬µ¥±ß5.4¹«ÀïµÄÑù×Ó¡£µÀÂ·»ýÑ©ºÜºñ£¬Ò»°ãµÄÔË¶¯Ð¬»òÑ©µØÑ¥¶¼ÄÜ¶Ô¸¶£¬×îºÃÑ¡Ôñ¸ß°îµÄÐ¬×Ó£¬±ùÑ©µÀÂ·ÓÐµã»¬£¬µ£ÐÄµÄÍ¯Ð¬¿ÉÒÔ´©ÉÏ±ù×¦£¬´øÉÏµÇÉ½ÕÈ¡£
171.	¡°´°º¬Î÷ÁëÇ§ÇïÑ©¡±¹ÅÈË³Ï²»ÆÛÎÒ£¬ 172. Ñ©ºóµÄÎ÷ÁëÑ©É½ÄãÓÀÔ¶ÖµµÃÏàÐÅ 173. 174. Ä¾ÎÝ¡¢Ñ©É½¡¢ÈÈÆøÇò¡¢±ùÑ©ÊÀ½ç¡­ 175. ÎÞÊý´ÎÃÎÀïµÄÑ©¾°Ä£Ñù£¬ 176. ¾ÍÕâÑù³ÊÏÖÔÚÑÛÇ°¡£ 178. É½ÏÂÊÇ´óÎíÃÖÂþ£¬ 179. É½ÉÏÈ·ÊÇÑô¹âÃ÷ÃÄµÄ°×Ñ©ÊÀ½ç£¬ 180. Ò»ÆðµÄÅóÓÑÉÏÉ½À´¾Í¸ÐÌ¾£¬ 181. ÕâÀïÃÀµÄÓÐµã²»ÏñÊÇÕæÊµµÄÊÀ½ç£¡ 183. ÄÏ·½º¢×Ó¶ÔÑ©ÕæµÄÓÖ°®ÓÖÅÂ£¬ 184. ÓÐÐ©Àä£¬µ«ÊÇÕæµÄÖµµÃ£¬ 185. ±ß×ß±ßÓÃ¼ÇÂ¼GoPro 10¼ÇÂ¼×ÅÒ»Â·µÄÃÀºÃ£¬ 186. ¸Ð¶¯µÃÒ»…
196.	ÖÐ¹úÈË²»Æ­ÖÐ¹úÈË£¬¾àÀë³É¶¼×î½üµÄ¿´Ñ©Ë£Ñ©»¬Ñ©Ê¥µØ£¬Î÷ÁëÑ©É½ÕæµÄºÃÃÀ¡£ #¶¬ÌìÈ¥ÄÄÍæ #ÖÜ±ßÓÎ°²ÐÄºÃÈ¥´¦
197.	#ÄîÄî²»ÍüµÄ2021 #Éí±ßµÄÊ¥µ®·ÕÎ§¸Ð #ÄêÄ©Ïú¼Ù¼Æ»® #Öµ»ØÆ±¼ÛºÃÈ¥´¦ #Ïë×¡N´ÎµÄ¾Æµê
198.	ºÅ³Æ³É¶¼×î¸ß·å??µÄÎ÷ÁëÑ©É½µ½µ×ÔõÃ´Íæ£¿ 199. ÕâÆªÇïÓÎ¹¥ÂÔ¸æËßÄã£¡ 201. 1??³É¶¼³ö·¢2Ð¡Ê±±ãÄÜµ½´ïÎ÷ÁëÑ©É½£¬ÌáÇ°ÂòºÃ2¾°ÇøÌ×Æ±£¨ÃÅÆ±?½»Í¨Ë÷µÀ?¹Û¹â³µ¡«£©£¬µÚ¶þ¶Î¹Û¾°Ë÷µÀ¿ÉÒÔÏÖÂò¡£ 203. 2??³Ë×ø½»Í¨Ë÷µÀµ½´ïÔ§Ñì³ØË÷µÀÕ¾£¬ÔÙ»»³Ë¹Û¹â³µÇ°ÍùÓ³Ñ©¹ã³¡£¬ÅÔ±ß¾ÍÊÇ°ëÉ½ÓÎÀÀºËÐÄÎ»ÖÃ£¬³ýÁËÓÐæÇÃÀÈðÊ¿µÄÓ³Ñ©ºþºÍºì·¿×Ó£¬Ãâ·ÑµÄÇ××ÓÀÖÔ°¡¢¹âÓ°»Ã¾³¡«ÊÕ·ÑµÄÊÕ·ÑµÄ²Êºç»¬µÀ¡¢»¬²Ý¡¢Éä¼ý¡¢atvÔ½Ò°³µ¶¼ÓÐ¡«¾ÓÈ»»¹ÓÐ³¬¼¶Æ½¼ÛµÄºìÆìÉú»î³¬…
233.	Î÷ÁëÑ©É½ÕæµÄÏÂÑ©ÁË¿ìÀ´ÊµÏÖË£Ñ©×ÔÓÉÌ«°²ÒÝÁË
234.	ÀËÂþµÄ±ùÑ©ÊÀ½çÎ÷ÁëÑ©É½ Õâ¸öµØ·½ÕæµÄÌ«ÊÊºÏÇéÂÂºÍÅóÓÑÁË ¿ÉÒÔÑ¡Ôñ×øÀÂ³µ»òÕßÍ½²½ÉÏÈ¥ µ±È»»¹ÊÇ½¨Òé´ó¼Ò×øÀÂ³µÀ²[ÍµÐ¦R] ÌìÆøÇçÀÊµÄÊ±ºòÔçµãÈ¥»¹ÄÜ×øÔÚÀÂ³µÀï¿´³¯Ï¼ ÀïÃæÓÐºÜ¶àÅÄÕÕµÄ¾°µãºÍÑ©ÉÏÍæË£µÄÉèÊ©
235.	³É¶¼£üÎ÷ÁëÑ©É½¶¥µÄµÇÂ½ÓªµØ½µÂäÁË¼¸ËÒ·É´¬ 236. Ö®Ç°ÔÚÎ÷ÁëÑ©É½¶¥ÌåÑé¹ýµÄÆæÈ¤µ°¿ÇÌ«¿ÕÓªµØÌýËµÓÖµÇÂ½¼¸ËÒÐÂ¼Ò»ï£¬Õâ»ØÊÇÕý¶ù°Ë¾­µÄÓîÖæ·É´¬µÇÂ½²Õ£¬Í×Í×µÄ°ÑÕâÀï±ä³ÉÁËÒ»¸öÌ«¿Õ»ùµØ£¬ÆÚ´ý×ÅÏÂÑ©ÌìÔÙÀ´ÌåÑéÒ»¶¨¸ü¿á¡£ 239. µØÖ·£üÎ÷ÁëÑ©É½¾°ÇøÄÚÓ³Ñ©¹ã³¡ÅÔ£¬¾ÍÔÚµ°¿Ç²ÕµÄÅÔ±ß 241. ½»Í¨£ü×Ô¼Ý»ò´î³Ë´ó°Í³µµ½Î÷ÁëÑ©É½¾°ÇøÊÛÆ±´óÌü£¬³Ë×øÀÂ³µµÖ´ïÉ½¶¥£¬»»³É¾°ÇøÄÚµÄ°Í³µÔÚÓ³Ñ©¹ã³¡ÏÂ³µ²½ÐÐÇ°Íù¡£ 244. ÏÂ³µºó¾ÍÄÜÔ¶Ô¶µØ¿´¼ûµ°¿Ç²Õº…
256.	Èç¹ûÄãÏ²»¶ÂÃÓÎ£¬¶¬¼¾»¬Ñ©£¬½¨ÒéÈ¥Î÷ÁëÑ©É½ºóÉ½¡£ Èç¹ûÄã°®ºÃÒ°ÍâÌ½ÏÕ£¬½¡ÉíÍ¾²½£¬½¨ÒéÈ¥Î÷ÁëÑ©É½Ç°É½¡£ Ç°É½ÖÁÉÙÒªÅÀ9¸öÐ¡Ê±£¬Èç¹û²»ÊÇ³¤ÆÚÍ½²½ÅÀÉ½µÄ£¬½¨Òé²»ÒªÇáÒ×Ã°ÏÕÈ¥ÅÀÈ«³Ì¡£ Ç°É½¹ý´ó·ÉË®ÆÙ²¼ºó£¬²ÅÕæÕý½øÈëÁËÎ÷ÁëÑ©É½Ç°É½£¬´ÓÕâ¶ùÅÀ³É¶¼µÚÒ»·å£¬ÆÂ¶¸·å¸ß£¬¼«¸»ÌôÕ½£¬ºÜ¶àÓÎ¿ÍÔÚÉ½½ÅÏÂ¾ÍÔçÔç´òµÀ»Ø¸®ÁË¡£ ÆäÊµÇ°É½×îÃÀµÄ·ç¾°ÊÇÔÚ·­¹ý³É¶¼µÚÒ»·åÖÁÒõÑô½çÖ®¼ä£¬Æä¼äÉ½Èª¶£ßË£¬É½»¨ÀÃÂþ£¬Á¹·çÏ°Ï°£¬±¡ÎíçÔÈÆ£¬ÍðÈçÏÉ¾³¡£¿ÝÊ÷…
257.	´ó·ÉË®ÊÇÎ÷ÁëÑ©É½µÄÇ°É½£¬ºÜ¶àÓÎ¿Í¶¼Ö±½ÓÀÂ³µÈ¥µ½ÁËºóÉ½¡£Î÷ÁëÑ©É½²»Ö»ÊÇ¿´Ñ©¾°£¬ÆäÊµÇ°É½µÄ·ç¾°ºÍ¿ÕÆø¶¼ºÜÔÞ¡£ÓÐÉ­ÁÖ¡¢ÆÙ²¼¡¢Ð¡Ïª¡¢Õ»µÀ¡¢Ë÷ÇÅ£¬Æä¼äÒ°»¨ÖÚ¶à£¬Õæ¿ÉÎ½É½ÇåË®Ðã°Ù»¨¿ª£¬ÔÚÕâÀïÒ²·Ç³£Á¹¿ì£¬ÊÇÏÄ¼¾±ÜÊîµÄºÃÈ¥´¦¡£
258.	ÔÚÇ°É½Ò»Â·ÑØ×Å±êÊ¾ÐÐ×ß ÄÜ¹»¿´µ½ÓëË®Á÷Æ½ÐÐ 259. ÕâÐ©Ë®¸Õ´ÓÑ©É½ÉÏÒ»Â·Á÷ÌÊÏÂÀ´ Çå³ºÓÖÍÄ¼± 260. ÀäÙýµÄÑ©É½Ë® Ò»Â·Á÷ÌÊ ´Ó¸ßÍùµÍ 261. ËüÃÇËÆºõ¾ÍÏñÊÇ×îÏÈµ½¹ýÑ©É½ÒÔ¼°É½½ÅÏÂµÄÌ½ÏÕÕßÒ»Ñù 262. ÌáÇ°¸ÐÊÜ×ÅÒ»ÄêËÄ¼¾µÄ±ä»¯ ´Ó±ùµ½Ë® Á÷ÈëËêÔÂ 263. ÓÉÓÚÉ½¼äÓÄ¾² ÉúÌ¬»·¾³ÓÅÁ¼ Õû¸ö¾°Çø¸ºÑõÀë×Óº¬Á¿¸ß Ö²Îï¾«Æøº¬Á¿·á¸» 264. ´Óº£°Î1260Ã×µÄ²èµØÆºÖð²½ÉÏÉýµ½1720Ã×µÄÎå²ÊÆÙ Ç°É½µÄÍ½²½¸ü¼ÑÊÊºÏ´ºÏÄÇï¼¾ 265. ¶øºóÉ½µÄ»¬Ñ© ×ÔÈ»±È½Ï…
279.	ËµÆðÎ÷ÁëÑ©É½£¬´ó²¿·ÖÈËÏëµ½µÄ¶¼ÊÇ»¬Ñ©ºÍ¶¬¼¾µÄÔË¶¯ÏîÄ¿£¬ÆäÊµÔÚÏÄÌì£¬ËüÒ²ÊÇÐÝÏÐ±ÜÊîµÄºÃÈ¥´¦¡£ÎÒÃÇ½ñÌìÈ¥µÄÊÇÎ÷ÁëÑ©É½Ç°É½µÄ´ó·ÉË®¾°Çø¡£ Ï¿¹ÈÓÄÉî´¦£¬Ò»ÌõÇåÏªÁ÷¡£°®ºÃÍ½²½µÄÄãµ½ÁËÕâÀïÕæÊÇÈçÓãµÃË®¡£ÆÙ²¼ÏªÁ÷£¬Çå³ºÃ÷ÁÁ£»Ö²±»´ÐÓô£¬¿ÕÆøÇåÐÂ£»»¹ÓÐËæ´¦¿É¼ûµÄÒ°Éú¶¯Îï£¬¸Ï½ôÀ´åâåË°É£¡ ÊÀ½ç×ÔÈ»ÒÅ²ú¡ª´óÐÜÃ¨ÆÜÏ¢µØ¡¢¹ú¼Ò·ç¾°ÃûÊ¤Çø¡¢¹ú¼Ò¼¶É­ÁÖ¹«Ô°Î÷ÁëÑ©É½´ó·ÉË®¾°Çø£¬Î»ÓÚ³É¶¼ÊÐ´óÒØÏØÎ÷ÁëÕò·ÉË®´å£¬¾à³É¶¼ÊÐ90¹«Àï£¬¾à»¬Ñ©³…
280.	½ñÌìÎÒÃÇµÄÄ¿µÄµØÀ´µ½ËÄ´¨´óÒØÏØ¾³ÄÚµÄÎ÷ÁëÑ©É½£¬ÔÝ±ð³ÇÊÐÈÃÈË×¥¿ñµÄÈÈÀË£¬ÏòÁ¹Ë¬½ø·¢¡£ÕâÆªÎÄ£¬ÎÒÖ÷Òª¸ø´ó¼Ò½éÉÜÎ÷ÁëÑ©É½¾°ÇøÇ°É½µÄ×´¿öºÍÍæ·¨£¬Íû¶ÁÕßÔÚÍ¨¶Áºó¶ÔÈÕºóµÄÓÎÍæÓÐËù°ïÖú 282. ´Ó³É¶¼³ö·¢µ½´ïÎ÷ÁëÑ©É½½ÅÏÂ´óÃÅ£¬Ê±¼äÖ»ÐèÒª2¸öÐ¡Ê±×óÓÒ¡£Ò»Â·ÉÏµÄÂ·¿ö²»´í£¬¸ßËÙ¹«Â·¾Ó¶à¡£µ¼º½¿ÉÒÔÊäÈëÎ÷ÁëÑ©É½¾°Çø£¬µ½ÁËÏØ³Çºó£¬Ò»Ö±¿ªµ½¶Å¸¦ÏñÊ±·ÖÂ·¡£È¥Ç°É½¾ÍÍù×ó±ßÖ±ÐÐ£¬¶øµ½ºóÉ½¾ÍÍùÓÒ¹ÕÍä¡£´Ó¶Å¸¦Ïñµ½Ç°É½ÃÅ£¬´óÔ¼ºÄÊ±°ëÐ¡Ê±£¬Â·…
299.	À´À´»Ø»ØÎ÷ÁëÑ©É½ÄÇÃ´¶à´Î£¬Ã¿´Î¶¼ÊÇÖ±±¼Ö÷·å£¬»¹ÕæµÄÊÇµÚÒ»´Î½øÀ´´ó·ÉË®¾°Çø¡£ ´ó·ÉË®¾°ÇøÔÚºÚË®ºÓÅÔ£¬ºÍÎ÷ÁëÑ©É½±¾É½Ïà¶Ô¶ÀÁ¢£¬ÐèÒªÁíÐÐ¹ºÂòÃÅÆ±½øÈë¡£ ²»¹ýÃÅÆ±¼Û¸ñ²»¹ó£¬¶øÇÒÕû¸ö¾°ÇøÒÀºÚË®ºÓ¶ø½¨Á¢£¬Ò»Â·Á÷Ë®äýäý£¬ÓÐ×Å²»ÉÙÐ¡ÆÙ²¼£¬Ã»ÓÐÌ«¶àÈË£¬ÌØ±ðÊÊºÏÉ¢²½ÁÄÌì£¬Ò²ÊÇÏûÏÄ±ÜÊîµÄºÃÈ¥´¦£¬»¹ÓÐºÜ¶àÒ°Éú´óÊ¦ÐÖÅ¶£¡ ÓÑÇéÌáÊ¾£ººï×Ó½ÏÒ°£¬ÇÐÄªÌô¶ºÅ¶£¡
