# Supplementary material for: Image perception of ice and snow tourism in China and the impact of the Winter Olympics
Source: PLoS One. 2023 Jun 23;18(6):e0287530. doi: 10.1371/journal.pone.0287530 (PMC10289359; doi:10.1371/journal.pone.0287530)
Supplement: S1 File — (ZIP) [file pone.0287530.s002.zip › S1 Dataset./Data before the 2022/Xiling/Xiling National Forest.txt]

1.	×øË÷µÀµ½ÈÕÔÂÆº£¬¿´ÍêÈÕ³öºóÔÙÑØÕ»µÀÍùÀï×ß¾ÍÊÇÉ­ÁÖ¹«Ô°£¬×ÔÈ»¾°¹ÛºÜÊÇÃÀÀö¡£
2.	µ±ÄãÔÚ³ÇÊÐÖÐ´ô¾ÃÁË£¬ 3. ÐèÒª»»Ò»¸ö»·¾³£º 4. Ô¶Àë³¾Ïù£¬ 5. Ï´Ï´·Î£¬ 6. ÐÝÏ¢Ò»ÏÂÉíÌå£¬ 7. É­ÁÖ¹«Ô°ÊÇÒ»¸ö²»´íµÄÑ¡Ôñ¡£
8.	¾°É«ÓÈÃÀ£¬¿ÕÆøÇåÐÂ£¬°ÍÊÊµÄµØ·½¡£
9.	Àë³É¶¼ÊÐÇø²»Ô¶£¬³É¶¼¿ÕÆøÖÊÁ¿ºÃµÄÊ±ºò£¬ÔÚÊÐÇø¿ÉÒÔÍû¼ûÎ÷ÁëÑ©É½¡£ÄÇ¾äÓÐÃûµÄ¡°´°º¬Î÷ÁëÇ§ÇïÑ©¡±Àï¾ÍÊÇÖ¸µÄÎ÷ÁëÑ©É½¡£ÄÇÀïµÄÏÄ¼¾ºÍ¶¬¼¾¶¼·Ç³£ÊÊºÏÂÃÓÎ£¬ÏÄÌì¿ÉÒÔÉÍ»¨¡¢±ÜÊî¡¢»¬²Ý£¬¶¬Ìì£¬»¬²Ý³¡¾Í±ä³ÉÁË»¬Ñ©³¡£¬Ñ©¾°Ò²ºÜÆ¯ÁÁ¡£
10.	Àë³É¶¼×î½üµÄ¸ßº£°ÎÉ½Çø£¬ÇïÌì¿ÉÒÔ¿´µ½Ñ©£¬ÏÄÌì²»ÐÐ
11.	¹«Ô°»¹ÊÇºÜÖµµÃÒ»È¥µÄ£¬Ò»ÄêËÄ¼¾¶¼ÓÐ²»Í¬µÄ¾°É«
12.	ÕâÀïÊ÷Ä¾Ã¯Ê¢£¬¿ÕÆøÇåÐÂ£¬ÆøºòÁ¹Ë¬£¬¶¯Ö²ÎïÖÖÀà½Ï¶à£¬
13.	È¥µÄÊ±ºòÔËÆøºÜºÃ£¬Æ®Ñ©£¬´óÎí£¬ÔÆº££¬ÈÕ³ö¶¼Óöµ½ÁË£¬¶¬Ìì¶ÑÂúÑ©µÄÎ÷ÁëÃÀµÃÈÃÈËÐÄ×í¡£
14.	¶¬Ìì»¬Ñ©£¬ÏÄÌì»¬²Ý£¬»¹ÓÐÃÀÃîµÄÎÂÈª¡¤¡¤¡¤¡¤¡¤¡¤Î÷ÁëÑ©É½ÕâÃ´¾«²Ê£¬Ê¹ÖÜÎ§ÉñÂíµÄÉ½¶¼ÏÔµÃÈõ±¬ÁË
15.	µÚÒ»´Î¸úÐ¡»ï°é³öÈ¥Íæ¶ù»¹ÔÚÍâÃæ¹ýÒ¹À´µÄ£¬ÕâÒ²ËãÊÇÎÒÃÇËµ×ß¾Í×ßµÄÒ»´ÎÂÃÐÐÁË°É£¬ÄÇ¶ÎÊ±¼ä²»ÐèÒªÃÅÆ±£¬ÎÒÃÇ¹û¶Ï¾ÍÈ¥ÁË£¬¾°É«ÕæµÄ³¬³¬³¬¼¶ÔÞµÄ£¬Ò»Ö±¶¼Ïë¿´µÄÔÆº££¬Æ¯ÁÁßÕ
16.	Ò»ÉÏÀ´ÊÇºÜÎíÃÉÃÉµÄ£¬¸Ð¾õ¸üÉñÃØÁË£¬Ò»Æ¬°×Ã£Ã£µÄ£¬»¹Æ®×ÅÑ©¡£.
17.	ÕâÊÇÒ»³¡±¾Óû×·Ñ°ºìÒ¶¶øÈ¥µÄÂÃÍ¾£¬È´ÒòÎªÎ÷Áë³õÑ©±¶Ìí¾ªÏ²¡£ÄãºÜÄÑÏëÏó£¬ÔÚÕâ¸öÅèµØÀï£¬ÔÚÀë³É¶¼ÕâÃ´½üµÄµØ·½£¬¾Í¿ÉÒÔ¿´µ½Ñ©¡£»òÐíÕâÒ²ÊÇËü´ó»ðµÄÔ­Òò°É¡£¶Å¸¦ÔøÐ´µÀ£º´°º¬Î÷ÁëÇ§ÇïÑ©£¬ÃÅ²´¶«ÎâÍòÀï´¬¡£ÏëÀ´Î÷ÁëÊ¢ÓþÒÑ¾Ã¡£È¥µ½Î÷ÁëÑ©É½ÊÇÔÚ2012ÄêµÄ11ÔÂ£¬Èý½ãÍ¬ÐÐ¡£11ÔÂµÄÎ÷Áë°ëÉ½ÑüÆøºòÒÑ¾­±È½Ïº®Àä£¬ºìÒ¶ÔçÒÑÆ®¾¡£¬Ò»Æ¬ÏôÉª¡£Ò¹ÍíµÄÈÕÔÂÆºÇáÇáÏÂÆðÁËÑ©£¬Ôç³¿ÍÆ¿ª´°»§ÊÇÂúÂúµÄÐÒ¸£¡£É½¶¥µÄÒõÑô½çÊÇËÄ´¨ÅèµØºÍÇà²Ø¸ßÔ­µÄ·Ö½çÏß£¬Ó…
18.	É½ÉÏµÄ¾ÆµêÊ²Ã´µÄÏÖ³¡¶¼²ð³ýÁË£¬µ«±£ÁôÁË×ÔÈ»·ç¹â×îºÍÐ³µÄ²¿·Ö¡£
19.	×øË÷µÀµ½ÈÕÔÂÆº£¬¿´ÍêÈÕ³öºóÔÙÑØÕ»µÀÍùÀï×ß¾ÍÊÇÉ­ÁÖ¹«Ô°£¬×ÔÈ»¾°¹ÛºÜÊÇÃÀÀö¡£
27.	Àë³É¶¼ÊÐÇø²»Ô¶£¬³É¶¼¿ÕÆøÖÊÁ¿ºÃµÄÊ±ºò£¬ÔÚÊÐÇø¿ÉÒÔÍû¼ûÎ÷ÁëÑ©É½¡£ÄÇ¾äÓÐÃûµÄ¡°´°º¬Î÷ÁëÇ§ÇïÑ©¡±Àï¾ÍÊÇÖ¸µÄÎ÷ÁëÑ©É½¡£ÄÇÀïµÄÏÄ¼¾ºÍ¶¬¼¾¶¼·Ç³£ÊÊºÏÂÃÓÎ£¬ÏÄÌì¿ÉÒÔÉÍ»¨¡¢±ÜÊî¡¢»¬²Ý£¬¶¬Ìì£¬»¬²Ý³¡¾Í±ä³ÉÁË»¬Ñ©³¡£¬Ñ©¾°Ò²ºÜÆ¯ÁÁ¡£
28.	Àë³É¶¼×î½üµÄ¸ßº£°ÎÉ½Çø£¬ÇïÌì¿ÉÒÔ¿´µ½Ñ©£¬ÏÄÌì²»ÐÐ
29.	¹«Ô°»¹ÊÇºÜÖµµÃÒ»È¥µÄ£¬Ò»ÄêËÄ¼¾¶¼ÓÐ²»Í¬µÄ¾°É«
30.	ÕâÀïÊ÷Ä¾Ã¯Ê¢£¬¿ÕÆøÇåÐÂ£¬ÆøºòÁ¹Ë¬£¬¶¯Ö²ÎïÖÖÀà½Ï¶à£¬
31.	È¥µÄÊ±ºòÔËÆøºÜºÃ£¬Æ®Ñ©£¬´óÎí£¬ÔÆº££¬ÈÕ³ö¶¼Óöµ½ÁË£¬¶¬Ìì¶ÑÂúÑ©µÄÎ÷ÁëÃÀµÃÈÃÈËÐÄ×í¡£
32.	¶¬Ìì»¬Ñ©£¬ÏÄÌì»¬²Ý£¬»¹ÓÐÃÀÃîµÄÎÂÈª¡¤¡¤¡¤¡¤¡¤¡¤Î÷ÁëÑ©É½ÕâÃ´¾«²Ê£¬Ê¹ÖÜÎ§ÉñÂíµÄÉ½¶¼ÏÔµÃÈõ±¬ÁË
33.	µÚÒ»´Î¸úÐ¡»ï°é³öÈ¥Íæ¶ù»¹ÔÚÍâÃæ¹ýÒ¹À´µÄ£¬ÕâÒ²ËãÊÇÎÒÃÇËµ×ß¾Í×ßµÄÒ»´ÎÂÃÐÐÁË°É£¬ÄÇ¶ÎÊ±¼ä²»ÐèÒªÃÅÆ±£¬ÎÒÃÇ¹û¶Ï¾ÍÈ¥ÁË£¬¾°É«ÕæµÄ³¬³¬³¬¼¶ÔÞµÄ£¬Ò»Ö±¶¼Ïë¿´µÄÔÆº££¬Æ¯ÁÁßÕ
34.	Ò»ÉÏÀ´ÊÇºÜÎíÃÉÃÉµÄ£¬¸Ð¾õ¸üÉñÃØÁË£¬Ò»Æ¬°×Ã£Ã£µÄ£¬»¹Æ®×ÅÑ©¡£.
35.	ÕâÊÇÒ»³¡±¾Óû×·Ñ°ºìÒ¶¶øÈ¥µÄÂÃÍ¾£¬È´ÒòÎªÎ÷Áë³õÑ©±¶Ìí¾ªÏ²¡£ÄãºÜÄÑÏëÏó£¬ÔÚÕâ¸öÅèµØÀï£¬ÔÚÀë³É¶¼ÕâÃ´½üµÄµØ·½£¬¾Í¿ÉÒÔ¿´µ½Ñ©¡£»òÐíÕâÒ²ÊÇËü´ó»ðµÄÔ­Òò°É¡£¶Å¸¦ÔøÐ´µÀ£º´°º¬Î÷ÁëÇ§ÇïÑ©£¬ÃÅ²´¶«ÎâÍòÀï´¬¡£ÏëÀ´Î÷ÁëÊ¢ÓþÒÑ¾Ã¡£È¥µ½Î÷ÁëÑ©É½ÊÇÔÚ2012ÄêµÄ11ÔÂ£¬Èý½ãÍ¬ÐÐ¡£11ÔÂµÄÎ÷Áë°ëÉ½ÑüÆøºòÒÑ¾­±È½Ïº®Àä£¬ºìÒ¶ÔçÒÑÆ®¾¡£¬Ò»Æ¬ÏôÉª¡£Ò¹ÍíµÄÈÕÔÂÆºÇáÇáÏÂÆðÁËÑ©£¬Ôç³¿ÍÆ¿ª´°»§ÊÇÂúÂúµÄÐÒ¸£¡£É½¶¥µÄÒõÑô½çÊÇËÄ´¨ÅèµØºÍÇà²Ø¸ßÔ­µÄ·Ö½çÏß£¬Ó…
236.	·Ç³£ÖµµÃÈ¥µÄÒ»ÈÕÓÎ£¬¿´Ñ©£¬¿´ÔÆº££¬ÌØ±ð°ô£¬Ã»ÓÐÊ±¼äÓÐÏëË£Ñ©µÄÅóÓÑ£¬¿ÉÒÔ¿¼ÂÇ¿¼ÂÇ£¬µ¼ÓÎÒ²Ï¸ÐÄµÄ½²½âÁËÐÐ³Ì×¢ÒâÊÂÏî£¬Ë¾»úÊ¦¸µ¿ª³µÒ²ºÜÎÈ£¬¼¼ÊõÃ»»°Ëµ£¬¸ßÐËµÄÒ»Ìì
237.	·Ç³£²»´íµÄ£¬ÇáËÉÓÖ¼òµ¥£¬2¸ö¶àÐ¡Ê±¾Íµ½ÁË¡£ÔËÆøºÜºÃ£¬±¾À´ÔÚÉ½ÏÂÓÐµãÐ¡Óê£¬½á¹ûÒ»ÉÏÉ½??ÍÛÈûÂþÌì´óÑ©¿ªÊ¼ÏÂÁË£¬Ñ©ÖÐÇé£¬µ¼ÓÎÐ¡³ÂÒ²ºÜÈÈÇé·þÎñ£¬ÅóÓÑÃÇ¿´ÁËÎÒ·¢µÄÅóÓÑÈ¦¶¼ÐÄ¶¯ÁË¡£½¨Òé×Ô´øÓêÅû»òÕßÉ¡£¬É½ÉÏÃæÂòÐ¡¹ó£¬°ëÉ½ÑüµÄÄÇ¸ö»¬Ñ©³¡ÔÝÊ±Ã»¿ªµÄ£¬ËùÒÔÖ±½ÓÉÏÉ½??ÉÍÑ©×îºÃÁË¡£
238.	¾­¼ÃÊµ»Ý£¬µ¼ÓÎ½²½âºÃ£¬·þÎñÌ¬¶ÈºÃ£¬Ë¾»ú¿ª³µÆ½ÎÈ¡£
239.	Õâ´Î³öÐÐºÜ¿ªÐÄ£¬µ¼ÓÎÈËÒ²ºÜºÃ£¬Î¨Ò»µÄÈ±µã¾ÍÊÇÌìÆø²»Õ¦µØ¡£¸½ÉÏ¼¸ÕÅÃÀÕÕ¡£¡£¡£
240.	·Ç³£°ôµÄÒ»´ÎÂÃÐÐ£¬????
241.	¾õµÃÐÐ³Ì»¹²»´í£¬ºÜ·½±ã£¬ÓÐÒ»µã»ýÑ©ÁË
242.	½éÉÜºÜÇå³þ£¬»¬Ñ©ºÜ¿ªÐÄ
243.	´øÐ¡ÅóÓÑÍæ£¬×òÍíÉ½ÏÂÏÂÁË½ñÄêµÄµÚÒ»³¡Ñ©£¬É½ÉÏµÄÑ©¸ü°ÍÊÊ£¬ºÃË££¡Ð»Ð»ÑôÑôµ¼ÓÎµÄÈÈÇé·þÎñ¡«
244.	ºÜ²»´íµÄÒ»´ÎÂÃÓÎÌåÑé£¬·Æ·Æ½ãÈËºÜºÃ
245.	µ¼ÓÎºÜºÃ£¬·ç¾°Ò²·Ç³£ºÃ£¬ÕÅÕÅ³ö´óÆ¬µÄÑù×Ó
246.	µ¼ÓÎ½éÉÜÏêÏ¸£¬ÌáÊ¾ºÜÖÜµ½¡£±¾´ÎÍæµÃºÜ¿ªÐÄºÃÆÀºÃÆÀ
247.	Í¦²»´íµÄÒ»´ÎÂÃÐÐ£¬µ¼ÓÎÍ¦°ôµÄ
248.	ÍæµÄºÜ¿ªÐÄ£¬£¬µ¼ÓÎºÜÏ¸ÐÄ¸ºÔð
249.	ÓÎÍæµÃºÜ¿ªÐÄ£¬Î÷ÁëÑ©É½Ò²ºÜÆ¯ÁÁ
250.	ÓÃ»§Î´µãÆÀ£¬ÏµÍ³Ä¬ÈÏºÃÆÀ¡£
251.	µ¼ÓÎºÜºÃ¸úËûÃèÊöµÄ²î²»¶à¡££¬¾°ÇøÌåÑé¸ÐÒ²²»´í
252.	·Ç³£ÂúÒâµÄÒ»´Î³öÓÎ£¡£¡
253.	Óä¿ìµÄÒ»Ìì£¡¾ÍÊÇ»¬Ñ©³¡Ã»¿ª£¬Ï£ÍûÏÂ»ØÓÐ»ú»á£¡
254.	¿ªÐÄ »Ò³£ÃÀÎ÷ÁëÑ©É½ ³¬ÔÞµÄÑ©É½Ö®ÓÎ µ¼ÓÎ³¬¼¶ÔÞ ÓÐÎÊÌâ¶¼¼°Ê±°ïÎÒ½â´ð
255.	½ñÌìÐÐ³ÌºÜÂúÒâ£¬µ¼ÓÎ°¢½à½²½âºÜÏêÏ¸£¬·Ç³£ËæºÍ£¬´ó°Í³µºÜÊæÊÊ
256.	¼Û¸ñ±ãÒËºÜ»®Ëã ´¿ÍæÃ»ÓÐÌ×Â·
257.	Ð¡ÐÜµ¼ÓÎ°ô°ôµÄ£¬·þÎñºÃ
258.	ÆÀÂÛÕýÎÄ
259.	Î÷ÁëÉ­ÁÖ¹«Ô°¾ÍÊÇÊ×ÏÈÈÃÈË¾õµÃ¿ÕÆøÊ®·ÖÇåÐÂÒËÈË£¬ÕýÊÇÕâÑù×ÓµÄ´æÔÚ£¬²ÅÊ¹ÈËµÄË¼Î¬ÄÜÁ¦£¬ÔÚÕâÖÖÇé¿öÏÂ±äµÃÊ®·Ö»îÔ¾£¬³ÉÎª»­¼ÒÃÇ³£¹â¹ËÖ®µØ¡£
260.	Î÷ÁëÑ©É½£¬ÕâÊÇÒ»×ù¾àÀë³É¶¼ÊÐÇø·Ç³£½üµÄÑ©É½¡£Ò²ÊÇÒ»¸ö·Ç³£¼«¾ßÈ¤Î¶ÐÔµÄ¾°Çø¡£ 261. ÉîÇï£¬ÊÇ×îÊÊºÏÈ¥ËÄ´¨µÄ¼¾½Ú¡£ÉîÇïÀ´Õâ±ßÂÃÐÐ£¬ÊÇ¹ÛÉÍ²ÊÁÖµÄ×î¼ÑÊ±»ú£¬Ò²ÊÇ¿´µ½Ñ©É½Ñ©¾°µÄ×î¼ÑÊ±»ú¡£ 262. ÔÚ¾°ÇøÀïÈ¥ÍùÉ½¶¥µÄÂ·ÉÏ£¬Òª×ß¹ýÒ»¶ÎÕ»ÇÅ¡£ÉîÇïµÄËÄ´¨£¬×ÜÊÇÎíÃÉÃÉµÄ£¬¿´×ÅÔ¶´¦ÆðË®ÎíµÄ¾°Ïó£¬¿´×ÅÉ¢²½»¥Ïà´òÈ¤µÄÈËÃÇ£¬Õâ²»ÕýÊÇÃÎÖÐµÄ¾°Ïó£¿ÎÒÃÇ¶¼±»Õâ¸±ÃÀÀöµÄ»­ÃæÒ»ÏÂ×ÓÎüÒý×¡ÁË£¬ÊÖÖÐÏà»ú²»Í£µÄ°´×Å¿ìÃÅ£¬´Ë¿ÌÃÀ¾°£¬¶àÏ£ÍûÓÀÔ¶µÄÍ£Á…
264.	·ç¾°ºÜÃÀ£¬ÃÀÊ³ÓÕÈË£¬µ±µØÈË¶¼ºÜÈÈÇé¡£Ï²»¶¿´Ñ©µÄÅóÓÑÃÇ£¬µ½ÕâÀïÊÇÄã×îºÃµÄÑ¡Ôñ£¡
265.	Î÷Áë´°Íâ£¬ÃÀ¾°ÈëÁ±£¬ÏíÊÜÉú»îµÄ°²ÒÝ¡£
266.	ÖµµÃÈ¥£¬ÌØ±ðÆ¯ÁÁ£¬¾ÍÊÇÌØ±ðµÄÀä
267.	Ñ©É½ÕæµÄÌ«ÃÀÁË£¬ºÃÏñÀ´µ½ÏÉ¾³Ò»Ñù¶¼²»ÏëÀë¿ªÁË
268.	¹«Ô°ÄÚÊ²Ã´¿´Í·£¬Ö»ÊÇÈ·Êµ»¹ÊÇ¿ÉÒÔµÄ
269.	ºÕñãÀèÑ©É½ÔÚÒ»¿é£¬É­ÁÖÂÌ»¯ºÃ¡£
270.	Î÷ßÊ¹«Ô°ºÜÆ¯ÁÁ£¬Ô¶ÀëÊÐÇø£¬¿ÕÆøÖÊÁ¿ºÃ
271.	¾°É«»¹²»´í£¬Ò²±È½ÏºÃÍæ£¬»¹¿ÉÒÔ£¡
