# Supplementary material for: Image perception of ice and snow tourism in China and the impact of the Winter Olympics
Source: PLoS One. 2023 Jun 23;18(6):e0287530. doi: 10.1371/journal.pone.0287530 (PMC10289359; doi:10.1371/journal.pone.0287530)
Supplement: S1 File — (ZIP) [file pone.0287530.s002.zip › S1 Dataset./Data before the 2022/Xiling/Xiling Snow Mountain Ski Resort.txt]

1.	Ò»¿ÅÐÇ¸øÑ© 2. ×÷ÎªÒ»¸ö»¬Ñ©³¡£¬»¬Ñ©Éè±¸³Â¾ÉÆÆÀÃ¡£ 3. ±¾À´ÄÏ·½µÄ»¬Ñ©³¡¸ü¶àµÄ¶¼ÊÇ³õÑ§Õß£¬³õÑ§Õß¶¼ÐèÒª×âÉè±¸£¬Èç´Ë¿ÓµÄÉè±¸ÇëÎÊÈçºÎÎüÒý³õÑ§ÕßÀ´£¿ 4. ¾Åµã¿ªÊ¼ÓªÒµ£¬¾Åµã°ë»¬Ñ©°å¾Í×âÍêÁË¡£Ñ©Ð¬Ì«³Â¾É£¬Ã»ÓÐÈÎºÎÖ§³ÅÐÔ£»»¬Ñ©°åÆÆÆÆÀÃÀÃ£¬¹Ì¶¨Æ÷Ò²¿¨²»½ô¡£ 5. ËµµÄ¿äÕÅÒ»µã£¬ÊÇ´Ó¿ªÒµµ½ÏÖÔÚ¶¼Ã»»»¹ý°É¡£ÕâµÃ¶àÉÙÄêÁË¡£ 6. ³õÑ§Õß»¹ÊÇ±ðÀ´ÁË¡£
7.	Ñ©ÊÇÕæµÄºÃ£¬±³É½µÄÑ©£¬ÈíÃàÃà¡£ÔËÆøºÃ¾­³£¶¼ÄÜ»¬µ½·ÛÑ©¡£¸ß¼¶µÀÒ²²»´í£¬±ÈÌ«×ÓÁëºÃ¡£ 8. µ«ÊÇ·þÎñ£¬±ã½ÝÐÔ£¬×°±¸ÕæµÄÊÇÌ«²îÁË£¡·þÎñ»ù±¾ÎªÁã£¬ÒÔÇ°¿ÉÒÔ¿ª³µÉÏÉ½£¬ÏÖÔÚÒ²²»ÈÃÁË£¬Ö»ÄÜ±³×ÅÑ©¾ß×ßÂ·-ÀÂ³µ-¹«½»-×ßÂ·µ½»¬Ñ©´óÌü¡£×°±¸¸ü²»ÓÃËµÁË£¬´øÅóÓÑÈ¥Íæ£¬×âÒ»¿éµ¥°å£¬ÆÆ¾É²»¿°£¬¹Ì¶¨Æ÷Ò²ÊÇ»µµÄ¹þ£¬
9.	¹ØÓÚ»¬Ñ©·ÑÓÃ£º²»ÊÇÖÜÄ©µÄ»°£¬»¬Ñ©2Ð¡Ê±120Ôª£¬ÖÜÄ©180Ôª£¬8¿éÇ®±£ÏÕ·Ñ×îºÃÂò£¬×âÒÂ·þ»òÕß»¬Ñ©¿ãÊÇ30Ôª/¼þ£¬È«Ì×50Ôª/ÈË£¬×â¹ñ×Ó30Ôª/¸ö£¬Á½¸öÈË¿ÉÒÔ×âÒ»¸ö¡£Èç¹û»¹ÒªÇë½ÌÁ·µÄ»°£¬¾ÍÁíËãÇ®¿©¡£ 10. Tips£º×îºÃÔçµã³ö·¢£¬ºÜÔçµ½´ïµÄ»°£¬»¬Ñ©ÈË²»ÊÇºÜ¶à¡£ÄÇÌìµÈÎÒÃÇ»¬Ñ©³öÀ´£¬ÈËÒÑ¾­¶àÆðÀ´ÁË£¬»¬Ñ©µÄ³¡µØ¾Í»áÓµ¼·£¬Íæ²»¿ªÁË¡£ 11. »¬Ñ©Á©Ð¡Ê±£¬¶ÔÓÚ³õ¼¶»¬Ñ©µÄÈËÀ´½²ÒÑ¾­¹»ÁË¡£
12.	»¬Ñ©ºÃÍæ£¬¹óÊÇÕæµÄ£¬³ÔµÄÉÏÃæÒ»·ÝÓãµ°25¿é£¬
13.	ÇëÎÊÏÖÔÚ»¹ÄÜ¿´µ½Ñ©¾°Âð£¬º®¼ÙÏë´øÐ¡º¢È¥
14.	ÕâÊÇÂ·±ßµÄ±ùÑ©Ôì¾°£¬Ò²ËµÒ»ÏÂ£¬ÕæµÄ²»ÓÃÂòÊ²Ã´Ð¬Ì×£¬±ù×¦¡­ÏàÐÅÎÒ?£¬²»ÐèÒªµÄ¡­ÕâÀïµ±µØÈË×î¶à£¬Ã»ÓÐµ±µØÈË´©ÄÇÐ©¡­ÕâÀïÍÆ¼ö£¬ÆäËû¿ÉÒÔ²»ÓÃÂò£¬ÊÖÌ×Ò»¶¨Òª´ø×Å£¡?µ¹²»ÊÇÀä£¬Ö»ÊÇË¤ÔÚµØÉÏÅÀÆðÀ´µÄÊ±ºò£¬ÊÖ²»»áÄÇÃ´ÌÛ¡­»¬Ñ©³¡Ò»Â¥ÓÐ×øµÄµØ·½»¹ÓÐ¿ªË®£¬±ÈÍâÃæÐ¡³ÔµêÄÇ¸É¾»Êæ·þºÃ¶à?¡­»¬Ñ©ÄÇÓÐºÜ¶à³ÔµÄ£¬µ«ÊÇÕæµÄ±È½Ï¹ó£¬Ò»Í°ÅÝÃæ15Ôª£¬ÕâÀïÕæµÄ²»ÄÜÒ»¸öÈËÀ´Íæ£¬µ±µØÈËºÜ¶à£¬¶øÇÒ´ó¼Ò¶¼ÊÇ³ÉÈº½á¶ÓµÄ£¡ÂúÑÛ¶¼ÊÇÐ¡ÇéÂÂ£¬ÒªÃ´¾ÍÊÇÐ¡¼ÒÍ¥…
16.	ÏÖÔÚÊÇ²»ÊÇÈË³¬¼¶¶àÉ½ÉÏ»¬Ñ©ºÜ·ÑÊ± Ôªµ©ÏëÔÙÈ¥
17.	È¥µÄÊ±ºò¸Õ²ÅÏÂÁË¼¸ÌìµÄÑ©£¬Ñ©ºÃºñ£¬ÕæÊÇºÜÆ¯ÁÁµÄ±ùÑ©ÊÀ½ç
18.	ÉÏ´ÎÈ¥ÁË£¬µ«ÊÇÃ»µ½»¬Ñ©³¡£¬·ç¾°ºÜºÃ
19.	ÇëÎÊ¿ÉÒÔ×ÔÐÐÅÀÉÏÉ½Âð£¬²»ÏëÖ±½Ó×øÀÂ³µµ½¶¥£¬»¹ÓÐÓéÀÖÉèÊ©ÔõÃ´ÊÕ·ÑµÄ£¬±ÈÈçÑ©µØÄ¦ÍÐºÍÔ½Ò°³µÒÔ¼°»¬Ñ©.
20.	´Ó³É¶¼×øÊ²Ã´½»Í¨¹¤¾ßÈ¥Ñ©É½ÄØ£¿
21.	³É¶¼Î÷ÁëÑ©É½Ïµ¹ú¼Ò¼¶·ç¾°ÃûÊ¤Çø£¬±»ÓþÎª¡°ÄÏ·½µÄÁÖº£Ñ©Ô­¡±¡¢¡°¶«·½µÄ°¢¶û±°Ë¹¡±¡£»¬Ñ©³¡ÊÇÖÐ¹úÄ¿Ç°¹æÄ£×î´ó¡¢ÉèÊ©×îºÃµÄ´óÐÍ¸ßÉ½»¬Ñ©³¡¡¢´óÐÍÑ©ÉÏÓÎÀÖ³¡ºÍ´óÐÍ»¬²Ý³¡¡¢¸ßÉ½²ÝÔ­ÔË¶¯ÓÎÀÖ³¡¡£Ëü×øÂäÓÚ¹ú¼Ò¼¶·ç¾°ÃûÊ¤ÇøÎ÷ÁëÑ©É½£¬·ç¾°ÐãÀö£¬ÆøºòÒËÈË£¬¾Ý³É¶¼½ö95¹«Àï¡£ÅäÌ×½¨³ÉÁË¸ßµÈ¼¶Ë®ÄàÂ·Ãæ¹«Â·£¬½»Í¨Ê®·Ö·½±ã£¬´Ó³É¶¼³ö·¢¶þÐ¡Ê±¿Éµ½´ï¾°Çø¡£
22.	È¥µÄÊ±ºòÔËÆøºÜ²»ºÃ£¬ÏÂÓê£¬µ½É½ÉÏµÄÊ±ºò´óÎí£¬Òò´ËÃ»ÉÏÉ½¶¥£¬Ö»µ½ÁË°ëÉ½Ñü£¬²»¹ýÓÐÎíÒ²±ðÓÐÒ»·¬·çÎ¶µÄ£¬ÏÂ´ÎÌìÆøºÃµÄÊ±ºòÔÙÈ¥Ò»´Î
23.	ÒªÅÅ¶ÓºÜ¾Ã£¬Íæ»¬Ñ©Ò»¶¨ÒªÔçµãÉÏÉ½¡£
24.	ºÜÔçÈ¥µÄÁË£¬ºÜ°ô£¬åÞÍÞºÃÈ¥´¦£¡
25.	¶¬ÌìÊÇ±ØÐëÈ¥µÄ¹þ ÈË¶à µ«ÊÇ»¬Ñ©ºÜ°²ÒÝ
26.	Î÷ÁëÑ©É½»¬Ñ©³¡ 27. ÕâÀïÁ¥ÊôÓÚÎ÷ÁëÑ©É½·ç¾°Çø£¬ÊÇ¸Ã·ç¾°ÇøÄÚµÄÒ»´¦¾°µã£¬×¼È·À´ËµËãÊÇÒ»´¦ÈËÔì¾°µã£¬¶¬ÌìÀïÓÎ¿Í¿ÉÒÔÔÚ´ËÌåÑé»¬Ñ©µÄÀÖÈ¤£¬ÕâÀïÒ²ÊÇ¾àÀëÌì¸®Ö®¹ú³É¶¼×î½üµÄÒ»´¦¿´Ñ©¡¢ÍæÑ©µÄµØ·½£»³ýÈ¥¶¬Ìì£¬ÔÚÏÄÌì»¹¿ÉÒÔÌåÑé»¬²ÝµÄÀÖÈ¤¡£
28.	Ôªµ©µÄÊ±ºò³É¶¼×Ô¼Ý³ö·¢ µ±ÌìÀ´»Ø Ö»³å×ÅÍæÑ©»¬Ñ©È¥µÄ Ã»¿¼ÂÇÈ¥·ç¾°Çø¡£µÚÒ»´ÎÈ¥£¬µ½ÁËÍ¦Ê§ÍûµÄ Ã»Ê²Ã´Ñ©ÏÔµÃÉ½ÍºÍºµÄ Ñ©Ò²ÊÇÔàÔàµÄ ½Ú¼ÙÈÕµÄÔµ¹ÊÈËÌØ¶à ¿ÉÄÜÈ¥¹ýÌ«×ÓÁë»¬Ñ© ÔÙÒ²²»»áÈ¥ÕâÀïÁË ´øÐ¡ÅóÓÑÀ´ÍæµÄÈËºÜ¶à ÇéÂÂÅóÓÑ»¬Ñ©»¹ÊÇÑ¡Ôñ²»Ô¶µÄÌ«×ÓÁë°É¡£
29.	ÓÐÍ¦¶àµÄÓéÀÖÏîÄ¿¿ÉÒÔÍæ£¬¶îÍâÊÕ·Ñ£¬Ñ©µØÄ¦ÍÐ³µ£¬ÂùÏñÊÔÊÔÍæ£¬¿ÉÄÇ¸öÆûÓÍÎ¶²ñÓÍÎ¶É¢·¢ÔÚÑ©µØÀï£¬ºôÎü¸Ð¾õ¶¼ÒªÖÐ¶¾ÁË£¬Ì«³ôÁË£¬»¹ÊÇ×ß×ß¾ÍºÃ£¬¿ìÌÓ¡£
30.	»¬Ñ©³õÌåÑé£¬¾¹È»Ò»´Î¶¼Ã»Ë¤£¬»¬µÄ·ÉÆð
31.	11ÔÂ-´ÎÄê3ÔÂÊÇ»¬Ñ©µÄºÃµØ·½¡£
32.	»¹ÊÇ²»´í£¬Ö»ÊÇÎÒÃÇÈ¥Ê±ÔÚ»¯Ñ©ÁË
33.	ÎÒÈ¥µÄÊ±ºòÑ©²»¹»ºñ£¬Ñ©³¡µÄÉèÊ©»¹ÊÇ²»´íµÄ
34.	ÒòÎªÊÇÀë³É¶¼×î½üµÄÒ»¸ö»¬Ñ©³¡£¬ËùÒÔÈ¥µÄÈË±È½Ï¶à£¬¶øÇÒ¼Û¸ñ±È½Ï¹ó
35.	Ó³Ñ©¹ã³¡µÄÅäÌ×ÉèÊ©±È½ÏÍêÉÆ£¬ÓÎÈËÃÇ¿ÉÒÔ×¡ÔÚÉÏÃæ¡£ÏÂÉ½´í¹ýÁË5µã30£¬Ò²±ØÐë´ôÔÚÉÏÃæ¹ýÒ¹ÁË¡£Ó¦¸Ã½²£¬ÕâÀïÒ²ÊÇ¼«ºÃµÄ£¬¿ÉÒÔ¿´µ½²»Í¬ÌÝ¶ÈµÄ»¬Ñ©µÀ£¬¼´±ã¼¾½Ú²»¶Ô£¬Ò²ÓÐÔìÑ©»úÔìÑ©¹©ÈËÓÎÍæ¡£±ðËµÊÇÐ¡ÅóÓÑ£¬¾ÍÊÇ´óÈËÒ²ÍæµÃºÜhigh£¬»¹ÓÐÈË¶ÑÁËÑ©ÈË¡£²»ÊÇÓÐÏÂÉ½Ê±¼äµÄÏÞÖÆ£¬´ó¼Ò¾ø¶ÔÍæµÃ¸ü¾Ã¡£
36.	¸öÈËÈÏÎª£¬Î÷ÁëÑ©É½»¬Ñ©³¡µÄ¹æÄ£ÔÚ¹úÄÚ²¢²»Ëã´ó£¬¶øÇÒÓ²¼þÉèÊ©Ïà¶Ô½Ï²î£¬µ«ÒòËÄ´¨µÄ»¬Ñ©³¡±¾À´¾ÍÉÙ£¬¶øÇÒÎ÷ÁëÑ©É½Àë³É¶¼ÓÖ±È½Ï½ü£¬ÖÜÎ§µÄ¾°É«ÓÖ²»´í£¬ËùÒÔÎ÷ÁëÑ©É½»¬Ñ©³¡¶ÔÓÚËÄ´¨ÈËÃñÀ´½²È·ÊµÊÇÒ»¸ö²»¹ýµÄÑ¡Ôñ¡£
37.	¶¬ÌìÏÂÑ©Ê±£¬È¥»¬Ñ©¸Ð¾õºÜ°ô£¬µ«ÊÇÅÅ¶ÓÉÏÉ½¾ÍÒª»¨2-3¸öÐ¡Ê±£¨Ö÷ÒªÊÇÈËÌ«¶àÁË£©
38.	ÎÒÃÇÈ¥µÄÊ±ºòÓÉÓÚÃ»´ø×ãÏÖ½ð£¬µ½ÁË»¬Ñ©³¡²¼ÄÜÌá¿î£¬²»ÖªµÀÏÖÔÚÄÜ²»ÄÜÊ¹ÓÃÖ§¸¶±¦ÁË
39.	»¹ÊÇÂùºÃÍæµÄ »¬Ñ©³¬¼¶´Ì¼¤ ¾ÍÊÇÏîÄ¿²»¶à¡£
40.	Î÷ÁëÑ©É½£¬Õâ¸öµØ·½²»ÔõÃ´Ñù£¬²»ÖªµÀÊÇÎÒÃÇÈ¥µÄ²»ÊÇÊ±ºò»¹ÊÇÔõÃ´µØ£¬ÎÒÃÇÊÇ2ÔÂÈ¥µÄ £¬¸ù±¾¾ÍÃ»ÓÐÊ²Ã´Ñ©£¬´ó¶àÊý¶¼ÊÇÈË¹¤½µÑ©£¬Ã»Ê²Ã´ÒâË¼
41.	ÏëÒªºÍÑ©µØÀ´Ò»´ÎÇ×ÃÜµÄ½Ó´¥Âð£¿ÉúÔÚ³É¶¼µÄÎÒºÜÉÙ¿´¼ûÑ©¾°£¬»¬Ñ©³¬¼¶´Ì¼¤£¬ÄÄÅÂË¤³ÉÖíÍ·
42.	»¹ÊÇÂùºÃÍæµÄ ³ýÁË»¬Ñ©»¹ÓÐÓÎÀÖÉèÊ© ¾ÍÊÇÓÐµãÐ¡¹ó
43.	¶ÔÓÚÎÒÃÇÄÏ·½Ã»¼û¹ýÑ©µÄÈË£¬»¹ÊÇÍæÒ»Íæ£¬¾ÍÊÇÏîÄ¿²»¶à¡£
44.	Î÷ÁëÑ©É½»¹ÊÇ²»´íµÄ£¬É½ÏÂÉÏÈ¥ºóÓÐ¸öÔÆÉ½£¬³¬¼¶Æ¯ÁÁ£¬¸úÏÉ¾³Ò»Ñù£¬ÒÔÇ°¾ÍÔÚÍøÉÏ¼û¹ý£¬ÔÆÉ½ÊÇÕæµÄºÜÆ¯ÁÁ£¬¾ÍÊÇÉ½ÉÏµÄÑ©ÊÇÈË¹¤½µÑ©ÓÐµã²»ÊÇºÜºÃ£¬ÎÒÊÇ2017Äê2ÔÂ·ÝÈ¥µÄ£¬¹ýÍêÄê»Ø³É¶¼£¬µÚ¶þÌì¾ÍÈ¥Î÷ÁëÑ©É½ÁË£¬
45.	¿ÉÒÔÁË½âµ±µØÌØÉ«µÄµØ·½¡£¿ÉÒÔÒ»È¥¡£
46.	´ÓÔ§Ñì³Ø³Ë×øÀÂ³µÉÏÀ´£¬µ½Ó³Ñ©¹ã³¡£¬È»ºó¾Íµ½´ïÁËÕâÀï£¬ÈËºÜ¶à£¬»¬Ñ©µÄ¸Ð¾õºÜ²»´í£¬ÖµµÃ»¨Ç®ÌåÑéÒ»´Î¡£
47.	ÎÒÃÇÈ¥ÄÇÄêÏÂÁË´óÑ©£¬ËùÒÔÍæµÃºÜ¿ªÐÄ£¬ÍÆ¼ö£¡
48.	»¬Ñ©³¡Í¦´óµÄ£¬ËäÈ»ÓÐµã¹ó£¬µ«ÊÇ½ÌÁ·°ô°ôßÕ¡£
49.	²»ÒªÎÊÎÒÎªÉ¶ËÄ´¨Ìí¼ÓÕâÃ´¶à¾°µãºÍ³ÔµÄ£¬µã²»¹ýÀ´ÁË£¬±Ø¶¨×¡ÁË4ÄêÁË¡£
50.	ÔÆº££¬ÈÕ³ö£¬»¬Ñ©¡£»ýÑ©µÄÎ÷ÁëÑ©É½ÃÀµÃÏñ»­£¬¶ÔÓÚÉÙÓÐ¼ûÑ©µÄÄÏ·½º¢×ÓÀ´ËµÊÇ¸ö²»¶þµÄÑ¡Ôñ£¬ÖµµÃÒ»È¥£¬ÍÆ¼ö¡£
51.	»¬Ñ©²»º¬·þ×°·Ñ½ÌÁ··Ñ£º120/2Ð¡Ê±¡¢ÀÂ³µ80/ÈË
52.	Î÷ÁëÑ©É½µÃÃûÓÚ¶Å¸¦µÄÄÇ¾ä ´°º¬Î÷ÁëÇ§ÇïÑ©£¬ÃÅ²´¶«ÎâÍòÀï´¬µÄÊ«¾ä¡£ÎÒÊÇ´óÒ»µÄÊ±ºòÈ¥µÄÎ÷ÁëÑ©É½£¬µ±Ê±ÊÇÓ¦Æ¸»¬Ñ©½ÌÁ·µÄ£¬ÎÒÊÇÒ»¸ö¶«±±ÈË£¬±¾ÒÔÎªÔÚËÄ´¨ÊÇ¼û²»µ½Ñ©µÄ£¬Ã»Ïëµ½µ½ÁËÎ÷ÁëÑ©É½¾Í¾ª´ôÁË£¬ÄÇ¸öÑ©¶¼ÊÇÏñÎÒÃÇ¶«±±Ñ©ÏçµÄÃ«È×È××´µÄÑ©£¬É½ÉÏµÄ×ÏÍâÇøºÜÇ¿£¬¶øÇÒÄÇ¸öË÷µÀºÜ¹ó¡£¶¬ÌìµÄ»°ÓÎ¿Í¶¼ÊÇÀ´ÌåÑé»¬Ñ©µÄ¡£ÆäÊµ»¬Ñ©±¾À´¾Í²»ÊÇÒ»¸öµÍÏû·ÑÔË¶¯£¬·´ÕýÀ´ÌåÑéÌåÑé¾ÍºÃ ×¼±¸500¿éÇ®×óÓÒ°É ÌåÑé»¬Ñ©£¬ÏñÎÒÔÚ±±¾©µ±»¬Ñ©½ÌÁ·Ê±ºò¶¼ÊÇ2…
53.	¸öÈËºÜÏ²»¶£¬·ç¾°ºÜÃÀ£¬ÏÂÑ©µÄÊ±ºòÌØÃÀ£¡»¬Ñ©µÄÈËÒ²Í¦¶àµÄ
54.	Î÷ÁëÑ©É½£¬Î»ÓÚËÄ´¨Ê¡³É¶¼ÊÐ´óÒØÏØ¾³ÄÚ£¬¾à³É¶¼½ö95¹«Àï£¬×ÜÃæ»ý375Æ½·½¹«Àï£¬ÊôÊÀ½ç×ÔÈ»ÒÅ²ú¡¢´óÐÜÃ¨ÆÜÏ¢µØ¡¢AAAA¼¶ÂÃÓÎ¾°Çø¡¢¹ú¼ÒÖØµã·ç¾°ÃûÊ¤Çø¡£ 55. ÒòÌÆ´ú´óÊ«ÈË¶Å¸¦µÄÇ§¹Å¾ø¾ä¡°´°º¬Î÷ÁëÇ§ÇïÑ©£¬ÃÅ²´¶«ÎâÍòÀï´¬¡±¶øµÃÃû¡£¾°ÇøÄÚÓÐÖÕÄê»ýÑ©µÄ´óÑ©É½£¬º£°Î5353Ã×£¬Îª³É¶¼µÚÒ»·å¡£ 56. ÌØÉ«Ð¡³Ô£ºÕÔÁ¬¹ø(Ö÷Óª¼Ò³£²Ë£¬ÎïÃÀ¼ÛÁ®)£¬Ò°ÉúÅ£¸Î¾ú¡¢¶¹¸¯Íõ(ÕÔÁ¬¹ø¶ÔÃæ£¬Ö÷Óª¼Ò³£²Ë)¡¢ÖÜ¼¦ÆÅ(´óÒØÎ÷ÇÅ±ß£¬Ö÷Óª¼Ò³£²Ë£¬ÌØÉ«²Ë£º°×¹ûìÀ¼…
57.	»¬Ñ©³¡²»Ëã´óÒ²²»ËãÐ¡£¬»¬Ñ©ÏîÄ¿»¹Ëã¿ÉÒÔ£¬³ÔµÄµÄÈ·²»ÔõÃ´Ñù¡£·ç¾°µÄ»°µÄÈ·Òª²îÒ»Ð©£¬²»¹ýÀë³É¶¼½ü£¬ÖÜÄ©¿ÉÒÔÈ¥ÍæÒ»Íæ¡£
58.	»¹ÊÇ¿ÉÒÔ°Ñ£¬2014ºÃÏñ£¬£¬£¬£¬£¬Íü¼ÇÁË¡£¡£¡£È¥×öÀÂ³µ¡£¡£¡£¡£
59.	»¹ÊÇ±È½ÏºÃÍæ£¬¾ÍÊÇÓÐµã¹ó£¬ÐÔ¼Û±È²»¸ß¡£
60.	Î÷ÁëÑ©É½ÊÇÎÒºÜÏ²»¶µÄµØ·½£¬²»¹ÜÊÇÊ²Ã´¼¾½Ú£¬¶¼Ï²»¶ÄÇÀïµÄ·ç¾°£¬´ºÌìµÄÂÌ²ÝµØ£¬ÏÄÌìµÄ»¨¶ä£¬ÇïÌìµÄ·ãÒ¶£¬¶¬ÌìµÄÑ©¾°£¬ÃÀ²»Ê¤ÊÕ¡£
61.	µ½Î÷Áë»¬Ñ©³¡»¬Ñ©£¬Èç¹ûÊÇ³õÑ§Õß£¬×îºÃÊÇÇë¸öË½½Ì£¬200Ò»Ð¡Ê±£¬ËäÈ»ËµÊÇÒ»¶ÔÒ»£¬µ«»¹¿ÉÒÔºÍ½ÌÁ·ÉÌÁ¿£¬±ÈÈçÄãÃÇÊÇÒ»¶Ô¶þ£¬»òÕßÒ»¶ÔÈý£¬Õâ¾Í¿´ÄãµÄ¹µÍ¨ÄÜÁ¦ÁË¡£ÓÐÈË¾õµÃËæ±ã´©Ê²Ã´¶¼¿ÉÒÔ»¬Ñ©£¬ÆäÊµÎÒ¾õµÃ·þ×°»¹ÊÇÓÐ±ØÒªµÄ£¬ËäËµÃ»±ØÒªÅªÌ××¨ÒµµÄ»¬Ñ©·þ£¬µ«ÆäËû³å·æÒÂºÍ·ÀË®¿ã»¹ÊÇ±ØÒªµÄ£¬ÆðÂëÄãµøµ¹µÄÊ±ºò£¬²»»áÒòÎªÑ©»¯´òÊª¿ã×Ó£¬Ôì³ÉÞÏÞÎ£¬ÔÙÒ²Êª¿ã×ÓÒ²ÈÝÒ××ÅÁ¹¡£ºÇºÇ£¬¾­Ñé°¡£¡
62.	Î÷ÁëÑ©É½»¬Ñ©³¡³ÉÁ¢ÓÚ1998Äê3ÔÂ31ÈÕ£¬ÊÇÎÒ¹úÄÏ·½¹æÄ£×î´ó¡¢µµ´Î×î¸ß¡¢ÉèÊ©×îÍêÉÆµÄ´óÐÍ¸ßÉ½»¬Ñ©³¡¡£
63.	ÎÒ¾õµÃÃ»É¶ÒâË¼µÄ£¬ÓÖ¹ó£¬ÈËÓÖ¶à¡£
64.	ÔÚÕâ¸ö»¬Ñ©³¡¶ªÊ§Ò»Ö»Ã±×Ó£¬Ò»Ö»¾µÍ·¸Ç¡£¡£¡£¡£ÈË³¬¼¶¶à£¬µØ·½Ò²²»Ëã·Ç³£´ó£¬ÓÐÁ½¸ö»¬µÀ£¬Ò»¸ö±È½ÏÆ½Ö±£¬Ò»¸ö±È½Ï¶¸ÇÍ¡£¶ÔÓÚÈËÉúµÚÒ»´Î»¬Ñ©£¬ÎÒÔÚÆ½Ö±µÄ»¬µÀÉÏ¶¼Ë¤ÁËÎÞÊý¸öõÓ~~Æ½Ö±»¬µÀÅÔÓÐµç¶¯·öÌÝÔØÉÏÈ¥£¬È»ºó×Ô¼º»®ÏÂÀ´¡£Èç¹ûÄã»á»¬Ñ©£¬Ó¦¸Ã»¹ÊÇÂùºÃÍæµÄ¡£
65.	Ã¿Äê´óÔ¼12ÔÂÖÐÑ®ºó£¬µ½ÄêÇ°µÄÑù×Ó¾Í¿ÉÒÔ»¬Ñ©ÁË¡£ÒªÈ¥Ö®¼ä¿ÉÒÔÏÈÎÊÎÊËûÃÇµÄ¹Ù·½Î¢²©»ýÑ©µÄÇé¿ö£¬ËûÃÇÌ¬¶ÈºÜºÃµÄ£¬»Ø¸´ÔÚÒ»¡¢Á½ÌìÄÚµÄÑù×Ó¡£»¬Ñ©Ê±¼äÔ½³¤Ô½»®Ëã£¬1Ð¡Ê±µÄÊÕ·ÑÊÇ200Ôª1ÈË£¬²»»á»¬µÄ»°¿ÉÒÔÇë½ÌÁ·£¬¼¸¸öÈËÒ»ÆðÈ¥µÄ»°£¬ÇëÍÅÌå½ÌÁ·×î»®Ëã£¬4¸öÈËµÄÍÅÌå½ÌÁ·£¬½ÌÄã°ëÐ¡Ê±ÊÕ·Ñ160Ôª¡£ÏÄÌìÓÐÌìÏÂµÄÃÀ£¬ÏÄÌì¿ÉÒÔ»¬²Ý¡£
66.	¶¬ÌìµÄ»¬Ñ©³¡Ïàµ±²»´í£¬ÊÇ¸ö»¬Ñ©µÄ²»´íÑ¡Ôñ¡£
67.	ÕæÐÄºÜºÃÍæµÄµØ·½¡£²»¹ý£ºÒòÎªÀÂ³µÅÅ¶ÓÈËÌ«¶àÁË£¬ÎÒÊÇÅÀÉ½ÉÏÈ¥µÄ£»ÒòÎªÅÀÉ½Ì«ÀÛÁË£¬ÎÒÊÇÅÅ¶Ó×øÀÂ³µÏÂÉ½µÄ¡£
68.	ÄÏ·½ÈË£¬ºÜÉÙ¼ûµ½ÏÂÑ©£¬µÚÒ»´Î»¬Ñ©£¬Ì«ºÃÍæÀ²~£¡£¡£¡£¡¹þ¹þ¹þ¹þ£¡£¡
69.	ÎÒÖ»ÔÚÏÄ¼¾È¥¹ý»¬Ñ©³¡£¬ÄÇÊ±ºòÕæµÄºÜÁ¹Ë¬£¬ÉÏÃæºÜÊÊºÏ±ÜÊî¡£
70.	ËäÈ»ºÜ¹ó£¬µ«ÊÇ¾õµÃ»¬Ñ©Ò²ÊÇÒ»ÖÖÈËÉúÌåÑéËùÒÔ²ÅÈ¥µÄ¡£±¾À´´òËãÁôÔÚÍâÃæ»¬Ò»»¬µÄ£¬½á¹ûÔÚÍâÃæ¿´µ½ÀïÃæµÄÈËºÜË§ÆøµÄ´ÓºÜ¸ßºÜ¸ßµÄÆÂÉÏ»¬ÏÂÀ´ËùÒÔÒ»Ò§ÑÀ¾Í»¨ÁË130ÍæÁËËÄÊ®·ÖÖÓ×óÓÒ°É¡££¨3ÈËÆ½Ì¯ÁËÒ»¸ö30¿éÇ®µÄ´¢Îï¹ñ£¬»¬Ñ©ÊÇÒ»Ð¡Ê±120£¬È»¶øÊ±¼äÊÇ´ÓÎÒÃÇÈ¥µ½»¬Ñ©µÄÐ¬×Ó¿ªÊ¼ËãµÄ£¬ËùÒÔÎÒÃÇÒ²¾Í´ó¸ÅÍæ¶ùÁË40·ÖÖÓ°É£©Èç¹ûÒªÇë½ÌÁ·½ÌµÄ»°ÔÙ¼Ó120/h¡­ÕæµÄºÃ¹ó°¡¡£ËùÒÔÎÒÃÇ¾ÍÊÇ×Ô¼ºÃþË÷×ÅÍæ¶ùÁËÄÇÃ´¾Ã£¬ÆäÊµ¿ÉÄÜÒªÊÇÊ±¼ä¾ÃÒ»µã£¬»òÐí¾ÍÑ§»áÁ…
71.	ÃÅÆ±Í¦¹óµÄ120,ÀÂ³µ120 £¬ÖÜÄ©È¥»¬Ñ©±ÈÆ½Ê±¹ó£¬ÆäËûµÄÒ²²»ÔõÃ´Ñù
72.	»¬Ñ©³¡ÏÄÌìµÄÊ±ºò¾Í±ä³É»¬²Ý³¡£¬ÆÂ¶È²»´í£¬¾ÍÊÇÏÂÓêÌìÃ»·¨Ê¹ÓÃÁË¡£
73.	ÌØ±ðÒ»°ã~~¹þ¹þ¹þ£¬²»ÄÜºÍ±±·½±È
74.	ÍæÏîÄ¿ÓÐÐ©¹ó£¬»¬Ñ©ÎÒÊÇÍíÉÏ»¬µÄ£¬ºÜºÃÍæ£¡
75.	¶¬ÌìÈ¥³¬¼¶°ô??ËäÈ»ºÜÀäµ«Ô¼ÉÏ¼¸¸öÐ¡»ï°é×é¶Ó»¬Ñ©ÕæµÄ°ô°ôßÕ
76.	¼Û¸ñËäÈ»ÊÇ¹óµã£¬µ«ÊÇ»¹ÊÇÖµ£¬¿ÉÒÔ»¬Ñ©
77.	»¹¿ÉÒÔÍæÍæ£¬µ«ÊÇ¶¬¼¾Ñ©Òª´óÐ©£¬ºÃË£Å¶
78.	»·¾³²»ÕâÃ´ºÃ£¬¶øÇÒÓöµ½ËØÖÊ²»ºÃµÄÈË¡£
79.	·ÇÖÜÄ©µÄ·ÑÓÃ»áµÍÒ»µã£¬ÈËÒ²ÉÙÒ»Ð©¡£¸÷·½ÃæÅäºÏÖÜÈ«£¬²»ÓÃ×â»¬Ñ©·þ£¨ÒòÎª³ó£¬Ò²¿´×Å²»¸É¾»£¬ËäÈ»»¬Ñ©Ð¬Ò²²»¸É¾»¡£¡£¡££©¡£30ÔªµÄ·ÑÓÃÊÇ×âÐÐÀîÏä£¬Õâ¸öÊÇ°ÔÍõ·ÑÓÃ°¡£¡·ÇÖÜÄ©·Ç½Ú¼ÙÈÕ1Ð¡Ê±»¬Ñ©·ÑºÍ2Ð¡Ê±»¬Ñ©·Ñ¶¼ÊÇ120Ôª£¬°üº¬Æ÷¾ß·ÑÓÃ£¨Ð¬¡¢°å×Ó¡¢¸Ë£©¡£½øÈë»¬Ñ©³¡¾ÍÓÐÈËÉÏÇ°ÍÆ¼ö½ÌÁ·£¬ÎÒÃÇÁ½¸öÈË140Ôª1Ð¡Ê±£¬ÆäÊµÃ»ÓÐÑ§µ½1Ð¡Ê±£¬Ð¡»ï°éº¦ÅÂË¤µ¹£¬Í¬Ê±Ïë×Å¿ÉÒÔº°½ÌÁ·°ïÃ¦ÅÄÕÕ~Ò²Í¦¿ªÐÄµÄ£¬ºÜ¿ìÑ§µ½Òªµã£¬Íæ×ÅÒ²¿ªÐÄ£¬ÈëÃÅºÜ¿ì£¬Ã»ÓÐ…
80.	Î÷ÁëÑ©É½»¬Ñ©³¡×øÂäÓÚÎ÷ÁëÑ©É½ºóÉ½°ëÆÂ£¬º£°Î¸ß¶ÈÎª2100-2800Ã×£¬Ëü 81. ÊÇÖÐ¹úÎ÷²¿×î¼ÑÉ½µØÔË¶¯ÐÝÏÐ¶È¼Ù¼°ÄÏ¹ú±ùÑ©ÂÃÓÎÊ¤µØ.
82.	ºÜÆ¯ÁÁºÜ°ô£¬Ñ©Ò²ºÜ´óºÜºñ£¡³¬ºÃÍæ£¡
83.	ÓÐ´ó°Í¿ÉÒÔ´Ó³É¶¼Ö±½Óµ½Î÷ÁëÑ©É½£¬º£°Î5000¶àµÄÎ÷ÁëÑ©É½ÒòÆä¶ÀÌØµÄµØÀíÎ»ÖÃ£¬±È½ÏÊÊÒË¿ªÕ¹Ñ©ÉÏÔË¶¯£¬»¬Ñ©³¡¿ÉÒÔ×Ô¼ºÍæ£¬¿ÉÒÔÇë½ÌÁ·¸¨µ¼£¬·ÑÓÃÒ²²»¸ß£¬Ï²»¶»¬Ñ©£¬ÓÖÎÞ·¨µ½±±·½µÄÅóÓÑ£¬¿ÉÒÔÔÚÕâÀïÌåÑéÒ»ÏÂ¡£
84.	¶¬¼¾¿ÉÒÔÈ¥»¬Ñ©£¬·Ç³£ºÃÍæ£¬¼Û¸ñÒ²²»¹ó
85.	Ó¦¸ÃÊÇÁ½ÄêÇ°ºÍÊÒÓÑÒ»ÆðÈ¥µÄ£¬ÏÈÈ¥ÁË»¨Ë®Íå£¬³ÔÁËÓÐÊ·ÒÔÀ´×îÌðµÄ¿¾ÓñÃ×£¬Ò»ÕÅ58ÔªµÄÆ±¾Í¿ÉÒÔÅÝÁò»ÇÈª£¬ÎÞÄÎ´óÒÌÂè²»ÆÚ¶øÖÁ¡£¡£¡£ºóÀ´×¡ÁËÎ÷ÁëÑ©É½½ÅÏÂµÄÒ»¼ÒÃñËÞ£¬¼«Æä±ãÒË£¬È»ºó´ò³µÈ¥Ñ©É½»¬Ñ©¡£ÈËÉúµÚÒ»´Î»¬Ñ©£¬ÑóÏà°Ù³ö£¬ÈËÔÚ‡åÍ¾£¬²»¹ý£¬»¹ÊÇºÜÓÐÈ¤£¬ÏÖÔÚ»ØÏëÆðÀ´¶¼»áÐ¦³öÉùÄØ¡£¡£Ò»¶¨Ò»¶¨Òª¼ÇµÃ´øÃ±×Ó£¬²»È»»á±»·ç´µµÄÍ·ÌÛ
86.	»¬Ñ©³¡ÓµÓÐ2000Ì×ÊÀ½çÃûÅÆ»¬Ñ©Æ÷¾ß£¬10Ìõ¹ú¼Ê±ê×¼»¬Ñ©µÀ£¬¿ÉÈÝÄÉ2000ÈËÍ¬Ê±»¬Ñ©¡£´Ó¼ÓÄÃ´óºÍÈÕ±¾½ø¿ÚÁË35Á¾Ñ©µØÄ¦ÍÐ£¬´ÓÅ·ÖÞ½ø¿ÚÁËÈ«µØÐÎ³µ¡¢ÉßÐÎÑ©ÇÁ¡¢Ñ©ÉÏ·Éµú¡¢Ñ©ÉÏ»¬³µµÈ,ÐÎ³ÉÁË20¸öÑ©µØÓÎÀÖÏîÄ¿£¬½¨³É¹úÄÚÎ¨Ò»´óÐÍÑ©ÉÏÓÎÀÖ³¡¡£
87.	Éè±¸²»´í£¬ÈËÓÐµã¶à£¬»¬Ñ©µÄÊ±ºò×¢Òâµã
88.	·þÎñÌØ±ðºÃ£¬Ð¡³µµ½Ð¡ÇøÇ××Ô½ÓÈË£¬¼¯ÖÐµ½´ó°Í£¬´ó°Í³ö·¢Ê±¼ä×¼Ê±£¡Â·ÉÏµ¼ÓÎÐ¡½ã½ãºÜÈÈÇé£¬¶Ô¾°µã½éÉÜÌØ±ðÏêÏ¸£¬ÉùÇé²¢Ã¯£¬½âËµµ½Î»£¬ÈÃ´ó¼Ò¶Ô¾°ÇøÒÔ¼°ÓÎÀÀ¡¢ÍæË£Á÷³ÌÓÐÌØ±ðÇåÎúµÄÁË½â£¡¶ù×Ó»§¿ÚÃ»Ç¨µ½³É¶¼£¬Ò»Ö±Ã»ÓÐÉí·ÝÖ¤£¬Òò´ËÐèÒª»»Ö½ÖÊ¶þÎ¬ÂëÈ»ºóË¢¶þÎ¬Âë¹ýÕ¢»úÉÏË÷µÀ£¬ÃÀÅ®µ¼ÓÎºÜÈÈÇé°ïÃ¦»»¶þÎ¬Âë£¬°ï´øÎÒ¶ù×ÓÈ¥ÅÅ¶Ó£¡·µ³ÌÇåµãÈËÊýºÜÈÏÕæ£¬µ£ÐÄ´ó¼ÒÂä¶Ó£¬ÈÏÕæ¸ºÔð£¬ËùÒÔÆÀÂÛÁËÕâÃ´¶à£¬¸øÓèÎåÐÇºÃÆÀ£¡
89.	ÍæµÄ¿ªÐÄ£¬ÌåÑéµ½Í¯»°°ãÑ©µÄÊÀ½ç£¬µ¼ÓÎ·þÎñÒ²ºÃ£¡
90.	·ç¾°ÌØ±ðºÃ£¬µ¼ÓÎ³Â³Â½ã½ãÒ²ºÜÈÈÇé×¨Òµ£¬Ê¦¸µ¿ª³µÒ²ºÜÎÈ£¬ÏÂ´Î»¹»áÔÚÀ´??
91.	¸úÍÅºÜ·½±ã£¬µ¼ÓÎºÜÓÐÈ¤£¬µÚÒ»´ÎÀ´¾ÍÓöµ½ÁËÔÆº££¬Ì«¿ªÐÄÀ²£¡
92.	Í¦²»´íµÄ£¬ÐÔ¼Û±È»¹ÊÇ¿ÉÒÔ£¬¾ÍÊÇÀ´µÄÊ±ºòÌìÆø²»ÊÇºÜºÃ£¬´í·å³öÓÎµÄ»°²»ÓÃÅÅ¶Ó£¬É½ÉÏµÄÑ©»¹Í¦ºñµÄ£¬µ¼ÓÎÒ²ºÜÌùÐÄµÄÒ»ÈË·¢ÁË¸öÅ¯ÊÖ±¦¡£·Ç½Ú¼ÙÈÕµÄ»°°²ÈÊ¹ÅÕò¾Í±È½ÏÀäÇåÁË£¬ºÜ¶àµê¶¼Ã»¿ª£¬µ«ÊÇÔÚ°²ÈÊ¹ÅÕò¿´µ½ºÃÏñÃ¿¸öÖÜÄ©¶¼ÓÐ»î¶¯£¬Ó¦¸Ã»¹Í¦ºÃÍæµÄ
93.	Âú×ã£¬ÒßÇéÆÚ¼ä²»¸ÒÂÒ×ß£¬³É¶¼½â·âºó¸Ï½ô³öÀ´ÀËÒ»È¦¡£¿´Ñ©ÍæÑ©£¬ÉíÐÄÓäÔÃ¡£ÐÐ³ÌÎÞ¹ºÎï£¬¾°ÇøÀïÃæ¶¼ÊÇ×ÔÓÉ»î¶¯£¬Í¦ºÃ£¬°ëÉ½Ò²ÓÐºÜ¶àÂô³ÔµÄµêÆÌ¡£ÏÖÔÚ»¬Ñ©³¡»¹Ã»ÓÐ¿ª·Å£¬ÕùÈ¡ÒÔºó»¹À´»¬Ò»´ÎÑ©¡£
94.	ÍæµÄÍ¦¿ªÐÄµÄ£¬¸ÐÊÜÁËÒ»ÄêËÄ¼¾£¬Ê®Àï²»Í¬ÌìµÄÃÀÀöÌìÆø¹þ¹þ¹þ£¬µ¼ÓÎÒ²È«³ÌÍ¦ÕÕ¹ËÎÒÃÇ£¬¸ÐÐ»Óö¼û£¬10ÔÂ·ÝµÄÃÀºÃ¼ÙÆÚ£¬ÍêÃÀ£¡
95.	·þÎñ·Ç³£ÌùÐÄÒ»¼¶°ô£¬Ñ©¾°ºÜºÃ¿´£¬¿ÉÒÔ·ÅÐÄ´óµ¨ÓÃ
96.	µ¼ÓÎÐ¡½ã½ãºÜÈÈÐÄ£¬È«³ÌÎÞÒþÐÎÏû·Ñ£¬Î÷ÁëÑ©É½·ç¾°ºÜºÃÖµµÃÒ»ÓÎ
97.	´°º¬Î÷ÁëÇ§ÇïÑ©£¬Àë³É¶¼ÊÐÇøºÜ½üµÄÑ©É½£¬ÖÕÓÚ´ò¿¨³É¹¦¡£ÒòÎª»¬Ñ©³¡»¹Ã»ÓÐ¿ª£¬°ëÉ½ºÍÉ½¶¥¶¼ÓÐÈ¥Íæµ½¡£ÓÈÆäµÚ¶þ¶ÎË÷µÀ´Ó°ëÉ½ÉÏÉ½¶¥µÄ¹ý³ÌÖÐ£¬Ë÷µÀ´©³öÔÆº££¬»ØÍ·ÍûµÄÄÇÒ»¿Ì£¬¾øÃÀ£¡£¡£¡Ç¿ÍÆ£¡£¡£¡ÔËÆø±¬ÅïÌìÆø·Ç³£ºÃ£¬Ñ©¾°£¬ÔÆº££¬Ñô¹â£¡
98.	ÐÐ³Ì°²ÅÅºÏÀí£¬È«³ÌÃ»¹ºÎï£¬µ¼ÓÎ·þÎñÖÜµ½
99.	ÓéÀÖÏîÄ¿»¹²»´í Ñ©»¹ÊÇÂù´ó ËÉÊóºÜ¿É°® µ¼ÓÎ×¨ÒµÓÖÌùÐÄ
100.	¿´·ç¾°»¹ÊÇÒªÉÏÈÕÔÂÆº£¬°ëÉ½ÑüºÍÒÔÏÂÎí¶¼ÌØ±ð´ó
101.	½ÓËÍºÜ·½±ã£¬µ¼ÓÎ½ã½ãÌØ±ðÇ×ºÍ£¬ÓÐÐèÒª»áÔÙ¶©£¡
102.	Î÷ÁëÑ©É½ÌØ±ðÆ¯ÁÁ£¬ÍùÉ½ÉÏ×ß£¬ÓÐÖÖÀä¼Å¿ÕÁéÖ®ÃÀ¡£±¨µÄÍÅ£¬À´»Ø½ÓËÍ£¬³µÉÏÓÐµ¼ÓÎ½²½â°²ÅÅ£¬ÎÞÒþÐÎÏû·Ñ£¬»î¶¯×ÔÓÉ£¬ÖµµÃÍÆ¼ö
103.	»¬Ñ©ºÜºÃÍæ£¬¾ÆµêÒ²²»´í£¬´°Íâ¾ÍÄÜ¿´µ½ºþºÍÑ©É½£¬ÔËÆøºÃÅöµ½ÏÂÑ©£¬Æð´²´°Íâ·ç¾°³¬ÔÞ£¬ÁíÍâÒªÌØ±ðÐ»Ð»µ¼ÓÎÆ¼½ã£¬°²ÅÅºÜºÏÀí£¬ÍÆ¼öÒ²ÊÇÕ¾ÔÚÓÎ¿ÍµÄ½Ç¶È£¬ÔÞ
104.	²»²ÙÐÄ£¬Ê±¼ä°²ÅÅºÏÀí¡£
105.	ÐÐ³Ì°²ÅÅµÄºÜºÃ£¬ÏÖÔÚ³öÀ´ÍæµÄÈË²»ÊÇºÜ¶à£¬Ñ©Ò²»¹Ã»ÓÐ»ýµÄÌØ±ðºñ£¬ÓÎÍæÏîÄ¿»ù±¾¶¼¿ÉÒÔÍæ£¬Ò»ÌìµÄÊ±¼äÍæµÄ·Ç³£¿ªÐÄ£¬µÈºóÃæÑ©¸ü´óÁËÒ»¶¨ÔÙÕÒ»ú»á¹ýÀ´»¬Ñ©£¬µ½Ê±»¹ÕÒÕâ¼Ò£¬·þÎñºÜÖÜµ½¡£
106.	ÇáËÉÓä¿ìµÄÒ»Ìì£¬¿´µ½ÁËÑ©µÄº¢×ÓºÜÂú×ã¡£Ã»ÓÐ¹ºÎïÃ»ÓÐÍÆÏúµÈ°²ÅÅ£¬µ½ÁË¾°Çø¾Í¸øÎÒÃÇÊ±¼ä×Ô¼ºÍæ£¬ºÜ×ÔÓÉ£¬±È×Ô¼ÝÇáËÉ£¬ÓÐµ¼ÓÎ°²ÅÅÒ²ºÜ·½±ã¡£
107.	Á¬Ðø±¨ÃûÁËÈýÌõ²»Í¬ÏßÂ·£¬´ÓÈËÎÄ²©Îï¹Ýµ½Ë®Àû¹¤³Ì£¬½ñÌì×îºóÒ»ÌìÑ¡ÔñµÄÊÇ×ÔÈ»·ç¾°Î÷ÁëÑ©É½£¬Ã¿ÌõÏßÂ·¶¼²»Ðé´ËÐÐ£¬°²ÅÅÍ×Ìû£¬Í¬ÐÐµÄÅóÓÑÃÇ¶¼¶ÔÎÒÕâ´ÎµÄÑ¡ÔñºÍ°²ÅÅ¸Ðµ½ÂúÒâ£¬¹þ¹þ£¬Á¼ÐÄÉÌ¼Ò£¬µã¸öÔÞ¡£
108.	Î÷ÁëÑ©É½ÄêÄê¶¼»áÀ´£¬Õâ´ÎÈË×îÉÙ£¬·èÍæ¼òÖ±Ì«Ë¬ÁË£¬ÍùÄêÂú³¡¶¼ÊÇÈËÄÔ´ü£¬½ñÄêÕâÖÖÇé¿ö²»ÖªµÀ¸Ã¿ªÐÄ»¹ÊÇ²»¿ªÐÄ¡£ÍæµÄ»¹ÊÇ·Ç³£Óä¿ì£¬¸ÐÐ»Ð¡ÕÅµ¼ÓÎ¡£¶Ô±ÈºÜ¶à£¬³ýÁË¼Û¸ñ£¬»¹ÊÇµÃ¿´Æ·ÖÊ£¬·Ç³£ÂúÒâ
109.	ÐÔ¼Û±È¸ß£¬×ÜÌå³¬ÔÞ£¬ÌåÑéºÜ°ô£¬·þÎñºÜºÃ¡£ºÜÐÒÔË£¬È¥µÄÇ°Ò»ÍíÏÂÁËÒ»³¡Ñ©£¬¼òÖ±²»¸ÒÏàÐÅ×Ô¼º»¹ÔÚ³É¶¼£¬Ì«°ôÁË£¡
110.	ÐÐ³Ì²»ÀÛ £¬¹¤×÷ÈÕÈ¥ÈËÒ²ÉÙ£¬¶¼²»ÐèÒªÅÅ¶Ó¡£ ÕâÁ½ÌìÌìÆøºÃ £¬É½ÉÏÈÈµÃ°¡£¡ ÒÂ·þ±³¶àÁË ·èÁË¡£
111.	µ¼ÓÎ·þÎñÈÈÇéÖÜµ½£¡ÏÂ´Î»¹»áÑ¡Ôñ¡£
112.	ÂÃÍ¾ºÜ¿ªÐÄ£¬ÏÂ´ÎÓÐ»ú»áÔÙÀ´£¡
113.	Î÷Áë³¬ÃÀ£¬É½½ÅºÍÉ½ÑüµÄÌìÆøÓÐµãÒõÒõµÄ£¬×ø¹Û¾°Ë÷µÀ´©Ô½ÔÆ²ãµÄÊ±ºò»¹¿´µ½ÁË²Êºç£¬ÈÕÔÂÆºÌØ±ðÇçÀÊ£¬ÔÆº£³¬¼¶ÃÀ£¬Ëæ±ãÅÄµÄ¶¼ºÜºÃ¿´£¬Ô¶´¦µÄÑ©É½Ò²Í¦ºÃ¿´¡£»¹ÓÐÐ¡ËÉÊó£¬²»ÅÂÈË¡£ÏÂ´ÎÏë´ø°ÖÂèÀ´¿´¡£½Ó³µÊ¦¸µÌ¬¶È·þÎñºÜºÃ£¬×¼Ê±À´ÂÃ¹Ý½ÓµÄ£¬»¹°ï×Å·ÅÏä×Ó¡£µ¼ÓÎ·þÎñÒ²ºÜ²»´í¡£¾õµÃºÜ³¬ÖµµÄÒ»´ÎÂÃÓÎ¡£
114.	¹úÇìÕâ¶ÎÊ±¼äÎ÷ÁëÑ©É½¶¼Ò»Ö±ÏÂÓê£¬ÖÕÓÚ¸ÏÉÏÁË·ÅÇçµÄÒ»Ìì£¬ÕæÊÇÄÑµÃ¡£È¥ÄÄ¶ù¶©Æ±·Ç³£·½±ã£¬×Ô¼º»ù±¾²»ÓÃµ£ÐÄ¡£µ¼ÓÎÒüµ¼Ò²·Ç³£Ï¸ÐÄÖÜµ½£¬ÄÜÕ¾ÔÚ¹Ë¿Í½Ç¶ÈË¼¿¼£¬ºÜÂúÒâµÄÒ»´ÎÓÎÍæ¡£
1.	²»¹ºÎï 2.×¼µã×¼Ê± 3.Ë¾»úºÍµ¼ÓÎ¶¼ºÜÌùÐÄ£¬¹¥ÂÔÓÐÓÃ²»Ä«¼££¡ËÍÁËÅ¯±¦±¦£¬µãÔÞ£¡
115.	Õâ´Îµ½Î÷ÀäÑ©É½ÕæÊÇÒâÏë²»µ½µÄÊÕ»ñ£¬µ¼ÓÎÐ¡Ðí½ã½ãÌ¬¶ÈºÃ£¬ÈËÒ²·çÈ¤£¬¿ª³µÊ¦¸µ¼¼ÊõÒ²¸Ë¡£
116.	Ñ©ºÜ´óºÜÆ¯ÁÁ£¬Ï²»¶Ñ©µÄÒ»¶¨²»Òª´í¹ý£¬µ¼ÓÎºÜÈÈÇé£¬Ã¿¸ö¾°µã¶¼ÓÐ³ÔµÄ£¬¼Û¸ñ²»¹ó¡£
117.	·Ç³£Óä¿ìµÄÒ»´ÎÂÃÐÐ£¡¡£¡£¡£
118.	Ð¡ÅóÓÑÍæàËÁË£¬ÐÔ¼Û±ÈºÜ²»´í¡£·þÎñºÜºÃ£¬¹µÍ¨Ë³³©¡£
119.	ºÜºÃÍæ£¬µ¼ÓÎ·þÎñÌ¬¶ÈºÃ£¬¸Ð¾õºÜÖµ£¡
120.	ÍæµÄ»¹¿ÉÒÔ£¬µ«ÊÇË¾»úÌ¬¶È¶ñÁÓ¡£
121.	¾°É«·Ç³£Æ¯ÁÁ£¬µ¼ÓÎÒ²·ÇÒªÓÅÐã£¬·Ç³£¸ºÔðÈÎ
122.	ºÜ¿ìÀÖ ÍæµÄºÜºÃ£¬ºÜÕÕ¹Ë´ó¼Ò
123.	·Ç³£ÍêÃÀµÄ³öÐÐ£¬µ¼ÓÎ°¢Ó¢ºÜºÃ£¬¾°É«Ì«Æ¯ÁÁÁË¡«
124.	Ò»¶¨ÒªÈ¥É½¶¥£¬²»Ðé´ËÐÐ
125.	°²ÅÅºÜºÏÀí£¬¾°ÇøÈË²»¶à£¬Ã»ÓÐÅÅ¶Ó¾Í×øË÷µÀ£¬ÌØ±ð°ô
126.	·þÎñºÜºÃ£¬ÐÔ¼Û±È¸ß£¬×ÜÌå³¬ÔÞ
127.	²»Ðé´ËÐÐ£¬´øÎÒÃÇµÄµ¼ÓÎËµ»°ÎÂÈá£¬ÈËÓÖÇ×ÇÐ¡£É½ÉÏ·ç¾°ÌØ±ðÃÀ
128.	½ñÌìÌìÆøºÃ£¬»¹¿´µ½ÁËËÉÊó
129.	ÕâÀïµÄ·ç¾°ºÜÃÀ£¬¼ÒÈËÃÇÒÑ¾­¼Æ»®ºÃ¾ÃÀ´´ò¿¨ÁË£¬Õâ¸öÌ×²ÍºÜÊµ»Ý
130.	ºÜÃÀºÃµÄÒ»´ÎÂÃÐÐ£¬ÐÐ³Ì°²ÅÅµÄºÜºÏÀí£¬¶øÇÒÊÇÄÇÖÖ´¿Íæ¶ùÃ»ÓÐÇ¿ÖÆÏû·ÑµÄ£¬ºÜÏ²»¶ÕâÀï
131.	Ò»¶¨ÒªÀ´Íæ£¬ÍæµÄºÜ¿ªÐÄ£¬ÍÆ¼ö
132.	ÓÐÐÒÓö¼ûÁËÏÂÑ©£¬ÔËÆø±¬Åï£¬¾°É«ºÜÃÀ£¬·Ç³£²»´í
133.	Î÷ÁëÑ©É½¿´Ñ©£¬¿´ËÉÊó£¬Ã¿ÄêÀ´¿´Ò»´Î
134.	·ç¾°Æ¯ÁÁ£¬µ¼ÓÎºÜºÃ£¬³µ×ÓºÜÊæ·þ
135.	¿´µ½Ñ©ÁË£¬ºÃÍæ£¬ÍÆ¼ö´ó¼ÒÀ´
136.	Ò»¼ÒÈËÍæµÄºÜ¿ªÐÄ~ÓÐ»ú»á»¹À´??
137.	³Ã×ÅÖÜÄ©À´Íæ£¬¼Û¸ñÊµ»Ý£¬ÍæµÄºÜºÃ
138.	ÍæµÄºÜ¿ªÐÄ??ÍÆ¼öÀ´Íæ
139.	Ôç³¿7£º20²Æ´óµØÌúÕ¾×¼Ê±³ö·¢£¬È¥µÄÂ·ÉÏ£¬µ¼ÓÎÆ¼½ãÏêÏ¸½éÉÜÇé¿ö£¬Ê®µã×óÓÒµ½´ïÄ¿µÄµØ£¬Í³Ò»½øÈë¡£ÂòµÄÍ¨Æ±£¬ÅÅ¶Ó·½±ãÊ±¼ä¶Ì¡£É½ÏÂÏ¸ÓêÃàÃà£¬É½ÉÏÐ¡Ñ©£¬Ê±¼ä°²ÅÅºÏÀí¡£
140.	ÓÃ»§Î´µãÆÀ£¬ÏµÍ³Ä¬ÈÏºÃÆÀ¡£
141.	ÓÃ»§Î´µãÆÀ£¬ÏµÍ³Ä¬ÈÏºÃÆÀ¡£
142.	Õû¸öÐÐ³Ì°²ÅÅºÜºÃ£¬ÓÐÏÂÑ©£¬¹ý¶ÎÊ±¼äÈ¥£¬Ó¦¸Ã±È½ÏºÃ
143.	Õâ¶ÎÊ±¼ä³öÐÐÈËÊý±È½ÏÉÙ£¬»¹ÊÇºÜÊæ·þµÄ£¬µ¼ÓÎ·þÎñ²»´í
144.	·Ç³£ÂúÒâ£¬³ö·¢Ç°Ò»ÌìÍíÉÏÏÂµ¥£¬¿Í·þºÍµ¼ÓÎ¾ÍÁ¢¿ÌÁªÏµºÃÁË¡£ÔçÉÏÆðÀ´ÓÐµ¥¶ÀµÄ×¨³µ½ÓËÍ£¬Ö±½Óµ½**µØµã£¬Ê®·Ö·½±ã¡£´ó°Í³µºÜ¿í³¨£¬ÊôÓÚ±£Ä·³µ£¬»¹¿ÉÒÔÌÉ×Å£¬ºÜÊæ·þ¡£Ö®ºóµ½´ïÎ÷ÁëÑ©É½Ö®ºóÖ±½ÓË¢***½ø¾°Çø£¬ÃâÈ¥¹ºÆ±ÅÅ¶Ó·³ÄÕ¡£Ö®ºó³Ë×øË÷µÀÉÏÉ½£¬ÑØÍ¾·ç¾°¾ø¼Ñ£¬ÓÐ¸ßÉ½¶Å¾é£¬ÀäËÉ£¬»¹ÓÐÌØ±ð¶à²»ÅÂÈËµÄÐ¡ËÉÊó
145.	¶¼ÍæµÄºÜ¿ªÐÄ£¬µ¼ÓÎ½ã½ãÈËºÜÓÄÄ¬£¬Ã»ÓÐÇ¿ÖÆÏû·ÑÉ¶µÄ£¬½ñÌìµÄÑ©¾°ºÜ²»´í£¬ÍÆ¼ö´ò¿¨Å¶
146.	ÂÃÍ¾ºÜÓä¿ì£¡£¡£¡µ¼ÓÎÐ¡Îâ½²½âµÃºÜºÃ£¬·þÎñÒ²ºÜÖÜµ½¡£Ë¾»ú¿ª³µºÜÎÈµ±£¬µ½´ïÄ¿µÄµØ¾ÍÊÇÈ«³Ì×ÔÓÉÐÐ£¬Ã»ÓÐÒþÐÎÏû·Ñ£¬ºÜ¿¿Æ×£¡
147.	Î÷ÁëÑ©É½Ì«ÃÀÀ²£¡ÖÜÄ©ºÍÂèÂèÒ»Æð¶È¹ý¿ìÀÖµÄÊ±¹â£¬µ¼ÓÎÈË³¬ºÃ~ºÜ¿ªÐÄ
148.	ÐÐ³ÌºÜ²»´í£¬È«³ÌÎÞ¹ºÎï£¬µ¼ÓÎºÜÇ×ÇÐ£¬·þÎñÌ¬¶È³¬ºÃ£¡
149.	»¬Ñ©³¡ºÃ¾Ã¿ª·Å ¿´µ½»¬Ñ©»¹²»µÃÐÐ
150.	·þÎñºÃ£¬¾°µã²»´í£¬ºÜÐ§ÂÊ¡£
151.	ÓÃ»§Î´µãÆÀ£¬ÏµÍ³Ä¬ÈÏºÃÆÀ¡£
152.	·Ç³£²»´í£¬µ¼ÓÎÐ¡ÎâÒ²ÏêÏ¸µÄ¸æËßÎÒÃÇÎ÷ÁëÑ©É½Â·ÏßÔõÃ´Íæ£¬É½ÉÏ·ç¾°ÕæµÄºÜÆ¯ÁÁ£¬ÌìÆøÒ²ÌØ±ðºÃ
153.	½ñÌìÍæºÜ¿ªÐÄ£¬ÌìÆøÒ²·Ç³£ºÃ£¬ÕÅ½ãÕÅµ¼Ò²ÊÇ·Ç³£Ç×ÇÐºÍ¸ºÔð
154.	½ñÌìÔËÆøºÜºÃ£¬ÕýºÃÏëÀ´¿´Ñ©£¬É½ÏÂÏÂÓê£¬É½ÉÏÏÂ´óÑ©£¬É¡¶¼µ²²»×¡£¬»¹ÊÇµÃ´©ÓêÒÂ£¬Ñ©¾°Æ¯ÁÁ¡£ÕÅ½ãµÄ·þÎñºÜºÃ£¬ÏÂ´ÎÔÙÀ´Íæ
155.	ÂÃÍ¾ºÜÓä¿ì£¬Ñ©É½·ÖÁ½¸ö¾°£¬ÏÂÃæÊÇÍæÑ©µÄ£¬ÖÐ¼äÒ»²ãÔÆº£¸ô¿ª£¬ÔÆº£ÌØ±ðÃÀ£¬ÔÆÉÏÃæÊÇ´óÌ«Ñô£¬ºÜÅ¯ºÍ£¬ºÜÆ¯ÁÁ£¬ÖµµÃÒ»È¥£¬µ¼ÓÎ·Æ·Æ½ãÒ²ÊÇÌØ±ð×¨ÒµÌØ±ðÈÈÇé¸ºÔð£¬Ê±¿Ì¸ú½øÂÃ¿ÍµÄÇé¿ö£¬ÌØ±ðÇ×ºÍ£¬ÈËºÜºÃ
156.	Ð¡Àîµ¼ÓÎ·þÎñÌ¬¶È·Ç³£ºÃ£¡
157.	ºÜÃÀ£¬ÊÇÆÚ´ýÖÐµÄÑù×Ó£¡ÔçÉÏÈ¥Ê±ÌìÆøÌØ±ðºÃ£¬ÄÑµÃ³öÌ«Ñô??
158.	É½¶¥·ç¾°ºÜÆ¯ÁÁ£¡ºÜNine£¡
159.	Ò»Ìì¼ûÁ½¾°£¬ÖµÁË£¬ÒÔºó»¹»áÀ´
160.	Óä¿ìµÄÒ»´ÎÂÃÐÐµ¼ÓÎÈËºÜºÃ
161.	ÍæµÄºÜ¿ªÐÄ??Ð»Ð»µ¼ÓÎÐ¡ÎâµÄ¹¥ÂÔ½²½â~
162.	¾°É«ºÜÃÀ ºÎµ¼ÓÎÈËºÜ¸ºÔð£¬È»ºóÔÚ³µÉÏ¸øÎÒÃÇ½²ËßÁËÀúÊ·¹ÊÊÂ£¬ºæÍÐÁË³µÉÏµÄÆø·Õ£¬ÕûºÏÂÃÓÎÏÂÀ´¶¼ÊÇÌØ±ðÇáËÉµÄ
163.	ÕæµÄÊÇ·þÎñÌ¬¶ÈºÜºÃ£¬µ¼ÓÎÐ¡½ã½ãÏëµÄºÜÖÜµ½£¬ÐÐ³Ì°²ÅÅµÄºÜºÏÀí£¬Ã»ÓÐÀË·ÑÊ±¼ä£¬ºÜÈÈÇé£¬ÏÂ´Î»¹»áÔÙÀ´!
164.	Ò»Â·ÉÏÁõÊ¦¸µ¿ª³µ·Ç³£Æ½ÎÈ Ë¿ºÁÃ»ÓÐ¸Ðµ½µßô¤.Ð¡ÐÜµ¼ÓÎ·Ç³£°ô¡¢½²½â×ÐÏ¸£¬ÌáÐÑµ½Î».×î×î×îÖØÒªµÄÊÇÈË·Ç³£Ë§Æø£¬Ç¿ÁÒÍÆ¼öàÞ£¡
165.	ÓÃ»§Î´µãÆÀ£¬ÏµÍ³Ä¬ÈÏºÃÆÀ¡£
166.	ºÃÍæºÃÍæºÃÍæºÃÍæºÃ¿ªÐÄ??Ñ½
167.	Ñ©¾°ºÜÃÀ£¬ÕÅµ¼½²½âÏêÏ¸£¬¼Û¸ñ±ãÒË£¬Èç¹û²»ÊÇ×Ô¼Ý»¹ÊÇ±§ÍÅ£¬²»È»½»Í¨²»±ã
168.	Ç°Ò»ÌìÍíÉÏ10µã¶àÏÂµÄ¶©µ¥£¬Ëæºó¾Í°²ÅÅºÃÁËµÚ¶þÌìÔçÉÏµÄ½ÓËÍ£¬µ¼ÓÎÒ²µç»°½øÐÐÁË³öÐÐÎÂÜ°ÌáÊ¾¡£µÚ¶þÌìÔçÉÏÁùµã°ëÊ¦¸µ¾ÍÀ´±ö¹Ý½ÓÎÒÃÇ£¬ÆßµãÖÓ´ó°Í³µ¿ªÊ¼·¢³µ£¬µ¼ÓÎÔÚ´ËÆÚ¼äÎªÎÒÃÇÈ·¶¨ºÃÃÅÆ±ºÍË÷µÀÐÅÏ¢£¬¾Åµã¹ýµ½¾°Çøºó£¬ÎÒÃÇ¾ÍÖ±½ÓË¢Éí·ÝÖ¤½øÈ¥¡£ÎÒÃÇ×øµÚÒ»¶ÎÔ§Ñì³Ø½»Í¨Ë÷µÀµ½´ïÓ³Ñ©¹ã³¡ºó£¬¾ÍÖ±½Ó×øÉÏÈÕÔÂÆºË÷µÀµ½´ïº£°Î3200¶àµÄÈÕÔÂÆº£¬É½ÉÏÒø×°ËØ¹ü£¬ÖÐÎçµÄÊ±ºòÃÔÎíÖð½¥É¢¿ª£¬Ñô¹â°×Ñ©À¶Ìì°×ÔÆ£¬ÃÀ²»Ê¤ÊÕ£¬Ëæ±ãÒ»ÅÄ¾ÍÊÇÃÀÕÕ¡£ÏÂÎ…
169.	·Ç³£ÖµµÃÀ´´ò¿¨£¬µÚ¶þÌõ¹Û¾°Ë÷µÀÒ»¶¨ÒªÂò£¡£¡£¡ 170. É½¶¥ ÔÆº£Ææ¹Û ´óÌ«Ñô??¡« 171. É½Ñü °×Ñ©¸²¸Ç ¶³¡­¡­ 172. Í¬Ò»×ùÉ½ Á½ÖÖÆøÏó?? 173. È«³ÌÎÞ¹ºÎï£¬µ¼ÓÎ¿É¿¿£¬°²ÅÅµÄÏßÂ·°ô°ôßÕ 174. °²Àû»ï°éÃÇÀ´´ò¿¨
175.	·ç¾°ºÜÃÀ£¬µ¼ÓÎºÜ¸ºÔð£¬ÕæµÄÊÇ´¿Íæ£¬³ýÁË¹æ¶¨Ê±¼äÉÏÏÂ³µ£¬ÆäËû¶¼ÊÇ×ÔÓÉ»î¶¯£¬×Ô¼º°²ÅÅ£¬ºÜ²»´íµÄÒ»´ÎÌåÑé
176.	µ¼ÓÎ·þÎñºÃ£¬ÌìÆøºÃ£¬¾°É«ºÃ£¡
177.	µ¼ÓÎÐ¡Îâ·þÎñÖÜµ½ ¾°Çø·ç¾°ºÜºÃ
178.	Ð¡ÐÜµ¼ÓÎÈÏÕæ¸ºÔð£¬Ë¾»úÊ¦¸µ¿ª³µÒ²ºÜÎÈ¡£
179.	ÍæµÄºÜ¿ªÐÄ£¬Ð¡Îâµ¼ÓÎºÜÓÃÐÄ
180.	ºÜ²»´í¡£¡£µ¼ÓÎÐ¡ÕÅ½ã½ã¡£ÊÇºÜniceµÄ¡£»áÍÆ¼ö¸øÅóÓÑ
181.	ÂÃÐÐ½áÊøÁË£¬³¬¼¶µÄ²»Éá£¬Ð¡ËÕË¾»ú³¬¼¶¿É°®£¬ÓÐÄÍÐÄ£¬ÌìÆø±äÀäÁËËûÌáÐÑÎÒÃÇ¶à´©ÒÂ·þ£¬µ¼ÓÎÐ¡¸ç¸çÒ²³¬¼¶ºÃ£¬Ò»Ö±½ÌÎÒÃÇÉÏÉ½ÔõÃ´×ß²ÅºÃÍæ²»·ÑÁ¦£¬¸æËßÎÒÃÇÔÚÑ©É½ÔõÃ´Íæ²Å»®Ëã¡£¸øËûÃÇÒ»¸ö´ó´óµÄÔÞ??ÏÂ´Î»¹ÏëÈ¥¾ÍÕÒÄã¼Ò£¬´øÉÏÅóÓÑÃÇÒ»Æð¡£
182.	ÍíÉÏºÜÍíÏÂµ¥ ÂÃÓÎ¹«Ë¾Ì¬¶ÈºÜºÃ µ¼ÓÎÒ²ºÜÈÈÇé½ÓµØÆø À´ÕâÒ»ÌËÏàµ±Öµ ¾°É«ÌØ±ðÃÀ ¹Ø¼üÊÇ¾°É«ÓÅÃÀ ÏÉ¾³Ò»°ã
183.	ºÜ²»´íµÄÒ»´ÎÂÃÐÐ Íõµ¼·þÎñºÜºÃ ½²½âÒ²µ½Î»¡£ÔÞ
184.	µ¼ÓÎ·Æ·Æ½ãºÜ²»´í£¬ÍæµÄºÜºÃ£¬×ÜÖ®ºÜÓä¿ì£¬½¨Òé»¬Ñ©µÄ±¨Á½ÈÕÓÎ£¡
185.	ÐÔ¼Û±ÈºÜ¸ß£¬ÍæµÄºÜ¿ªÐÄ£¬»ØÀ´ÓÐµãÀÛÁË£¬½ñÌì²ÅÏëÆð±ØÐëÒª¸ø¸öºÃÆÀ£¬Î÷ÁëÏÂÑ©ÁË£¬¾°É«ÌØ±ð°ô¡£¿Í·þÒ²ºÜÌùÐÄ£¬ÏÂ´Î³öÈ¥Íæ»¹¶¨Õâ¼Ò¡£
186.	ÕâÌËÕûÌå»¹ÊÇÂù¿ªÐÄµÄ£¬µ¼ÓÎÒ²ºÜ×¨Òµ¡£
187.	½ñÌìÍæµÄºÜ¿ªÐÄ£¬°ëÉ½µÄÑ©ÌØ±ðºñ£¬É½¶¥ÌìÆøÌØ±ðºÃ£¬Ì«ÑôÅ¯Å¯µÄ£¬Òüµ¼ºÜÈÈÇé£¬ Ê²Ã´¶¼²»ÓÃ×Ô¼º²ÙÐÄ£¬ ¶¼ÊÇ°ïÎÒÃÇÅªºÃÁËµÄ¡£
188.	Ê×ÏÈÊÇ×¨³µÀ´½ÓµÄ£¬¶¼ÊÇÒ»µ¥Ò»½Ó£¬·Ç³£ºÃ£¬Åíµ¼ÈËÒ²ºÜºÃ£¬ÌáÇ°Ò»ÌìÓÃ¶ÌÐÅ¾Í¸øÎÒÃÇ·¢ÁË¸÷ÖÖ×¢ÒâÊÂÏî£¬¾°É«·Ç³£ºÃ£¬È«³ÌÎÞ¹ºÎï£¬×ÔÓÉÐÐ£¬¶øÇÒ×Ô¼ºÂòÆ±»¹Òª»¨ºÃ¶àÊ±¼ä£¬¶©¹ºÕâ¸öÊ²Ã´¶¼²»ÓÃµ£ÐÄ£¬ÄÃ×ÅÉí·ÝÖ¤Ò»Â·³©Í¨£¡×îºóÅíµ¼ÕæµÄºÜ°ô£¡
189.	Ñ©É½ºÜºÃÍæ£¬¾ÍÊÇÈËÌ«¶àÁË£¬ÅÅ¶ÓÉÏÉ½²î²»¶àÅÅÁËÁ½¸öÐ¡Ê±¡£×øË÷µÀµÄÈËÌØ±ðµÄ¶à£¬ÒòÎªºÃÏñÒ²Ö»ÄÜË÷µÀÉÏÈ¥¡£É½ÉÏ»ýÑ©ºÜºñ£¬»¹ÊÇºÜºÃÍæ¶ùµÄ£¬Ò»ÏÂ¾ÍÄÜ¸ÐÊÜµ½¶¬ÌìµÄ¸Ð¾õÁË¡£ ·Ç³£ÊÊºÏÅÄÕÕ£¬»¬Ñ©³¡Ò²ºÜºÃÍæ£¬µ«ÊÇÈËÌØ±ðµÄ¶à»¬ÆðÀ´¾­³£×²ÈË¡£ÕâÒ²ÊÇ³õÑ§Õß×î³£Ê¹ÓÃÉ²³µµÄ·½·¨°É£¬¸Õ¿ªÊ¼²»ÖªµÀÅÔ±ßÓÐÂÄ´ø£¬¿ÉÒÔÉÏµ½ÆÂ¶¥¡£»¬Ñ©³¡ÊÇ·ÖÎª³õÑ§ºÍ¸ß¼¶µÄ£¬ËùÒÔ´ó¼ÒÒ»¶¨Òª¿´Çå³þ¡£ ÉÏÃæµÄÑ©ËÉÒ²ºÜºÃ¿´£¬·ç¾°ºÜÃÀ¡£Îí±È½Ï´ó£¬´ó¼ÒÎñ±ØÒª×öºÃ·Àº®´ëÊ…
190.	µ¼ÓÎÐ¡Ð¤ÆÕÍ¨»°ÌýÆðÀ´Í¦Êæ·þµÄ£¬·¢ÒôÍ¦ºÃµÄ£¬¸Ð¾õÃ»ÓÐ¿ªºÜ¾Ã£¬ÖØµã¾ÍÊÇÔÆº££¬·Ç³£Æ¯ÁÁ£¬½ñÌì¾ÍÈ¥ÁËÔÆº££¬ÅóÓÑ¶¼ÏÓÀÛ
191.	Õâ´ÎÂÃÐÐºÜ°ô£¬µ¼ÓÎºÜÄÍÐÄ£¬³ö·¢ºÍ»Ø³ÌÊ±¼ä¶¼ºÜ×¼È·????
192.	·ç¾°»¹ÊÇ¿ÉÒÔµÄ£¬½ñÌìÈ¥É½ÉÏÒ²ÓÐÑ©¡«¡«ÐÐ³Ì°ë×ÔÓÉ£¬ËùÒÔÅóÓÑÃÇÒ»¶¨ºÏÀíÈ¥ÅÅ¶Ó×øË÷µÀ£¬²»È»³Ùµ½»á¶Â³µ
193.	ÐÔ¼Û±È¸ß£¬×ÜÌå³¬ÔÞ£¬·þÎñºÜºÃ£¬ÌåÑéºÜ°ô£¬
194.	ëüëÊµÄÊÀ½ç£¬ëüëÊµÄÃÀ£¬Ã»ÓÐÓöµ½Æ®ÁãµÄÑ©»¨£¬È´Óö¼ûÁËÒ«ÑÛµÄ½¾Ñô£¬ÔÚÕâº®ÀäµÄÊ±½ÚÀï¶àÁËÒ»Ë¿Å¯Òâ£¡¸ÐÐ»ÎÒÃÇµÄ³Âµ¼ÓÎ£¡
195.	ÓÃ»§Î´µãÆÀ£¬ÏµÍ³Ä¬ÈÏºÃÆÀ¡£
196.	ÓÃ»§Î´µãÆÀ£¬ÏµÍ³Ä¬ÈÏºÃÆÀ¡£
197.	Ë£°²ÒÝ¿© »¬Ñ©àÞ ¶ÑÑ©ÈËàÞ
198.	·Ç³£¿ªÉ­£¬µ¼ÓÎÏ¸ÐÄ½²½â
199.	³µ×Ó×ùÎ»ÊæÊÊ£¬¾°µãÅÅ¶ÓÈË²»¶à£¬¸ÕºÃÔÚÑ©¼¾ ·ç¾°ºÃ¡£¾°ÇøÄÚ³Ô·¹ÕâÐ©¶¼Í¦·½±ã¡£
200.	Í¦ºÃµÄ£¬µ¼ÓÎÒ²·Ç³£ÈÈÇé
201.	ÓÃ»§Î´µãÆÀ£¬ÏµÍ³Ä¬ÈÏºÃÆÀ¡£
202.	Ð¡Àîµ¼ÓÎ·þÎñ»¹²»´í£¬³öÐÐÓä¿ì
203.	µ¼ÓÎ·Ç³£Ï¸ÐÄºÍ°ª£¬°²ÅÅ·Ç³£ÖÜµ½¡£ºÜÊÇ¸ÐÐ»|·ç£¬¾°Çø·ç¾°²»´í£¬ÍæµÄÒ²ºÜ¿ªÐÄ£¡
204.	ÓÃ»§Î´µãÆÀ£¬ÏµÍ³Ä¬ÈÏºÃÆÀ¡£
205.	µ¼ÓÎÂ½îÚÃô£¬ÊÇ¸öÈËÃÀÐÄÉÆµÄÐ¡½ã½ã¡£ÈËÌØ±ðÌùÐÄ·þÎñÖÜµ½Ì¬¶ÈÌØ±ðºÃ£¬ÐÐ³Ì°²ÅÅÒ²ÌØ±ðºÏÀíÌùÇÐ¡£½²½âÌØ±ðµ½Î»£¬ÓÎ¿Í¶¼ÄÜÇå³þµØÖªµÀÕû¸öÁ÷³ÌºÍÊ±¼ä°²ÅÅ¡£Ð¡Â½½ã½ã»¹µ½µã¸ø´ó¼Ò·¢Î¢ÐÅ£¬ÌáÊ¾Ê±¼äºÍÐÐ³Ì¡£È«³ÌÌØ±ðÈÈÐÄºÍ¸ºÔð£¬»¹¸ø´ó¼Ò½²½â³É¶¼µÄºÃ³ÔµÄºÍ¾°µã£¬·Ç³£¸ÐÐ»Ð¡Â½½ã½ã£¬Î÷ÁëÑ©É½ÕâÒ»ÌìÍæÏÂÀ´ÌØ±ðÊ¡ÐÄºÍ¿ªÐÄ¡£Ò²ºÜ¸ÐÐ»ÈðÌ©¼ÙÈÕ¹«Ë¾£¬ÁÙÊ±¶©µÄ¼Æ»®£¬±¾À´ÒÑ¾­È¥²»ÁË£¬Ã»Ïëµ½¿Í·þ»¹·Ç³£ÈÈÐÄ°ïÎÒÃÇ°²ÅÅ£¬ÄÇÃ´ÍíÁËÒÀÈ»ÔÚÏß£¬·þÎñÌØ±…
206.	ÓÃ»§Î´µãÆÀ£¬ÏµÍ³Ä¬ÈÏºÃÆÀ¡£
207.	ÓÃ»§Î´µãÆÀ£¬ÏµÍ³Ä¬ÈÏºÃÆÀ¡£
208.	ÓÃ»§Î´µãÆÀ£¬ÏµÍ³Ä¬ÈÏºÃÆÀ¡£
209.	ÓÃ»§Î´µãÆÀ£¬ÏµÍ³Ä¬ÈÏºÃÆÀ¡£
210.	µ¼ÓÎÐ¡Î×ÈËºÜºÃ£¬½éÉÜºÜÏêÏ¸£¬ÐÐ³Ì¹¥ÂÔ°²ÅÅÒ²Í×µ±
211.	ÌØ±ðºÃ£¡µ¼ÓÎÌØ±ðÏ¸ÐÄ£¬ÍæµÄºÜ¿ªÐÄ
212.	½ñÌì´øÎÒÃÇµÄÊÇÑîµ¼£¬ÈË·Ç³£ºÃÓÖÓÐÄÍÐÄ£¡
213.	Ïòµ¼½ã½ãºÜÈÈÇé£¬Î÷ÁëÑ©É½²»´í£¬½¨Òé´©ºñµãÀ´£¡
214.	·ç¾°ºÃ£¡ÂþÌì°×Ñ©£¬Ð¡º¢¸ßÐË»µÀ²£¡
215.	Ö±½ÓÉí·ÝÖ¤Í¦·½±ãµÄ£¬¾ÍÕâÁ½ÌìÌ«Ñô´óÑ©²»Ì«ºñ»ù±¾¶¼Æð±ùÁË¡£
216.	ÍøÉÏÔ¤¶¨ºÃÖ®ºó»áÓÐ¶ÌÐÅºÍµç»°Í¨Öª¸æÖªµÚ¶þÌì³öÐÐÊ±¼ä ËäÈ»²»ÊÇ´ó°Íµ½ÃÅ¿ÚÀ´½ÓµÄ µ«ÊÇÈý»·ÄÚºÃÏñÊÇÅÉ×¨³µ½Óµ½Ö¸¶¨µØµãµÄ È«³Ìµ¼ÓÎÎÞÒýµ¼Ïû·Ñ ´¿Íæ ´ó°ÍÒ²±È½Ï¿í³¨ÊæÊÊµÄ ×ÜÖ®¿¿Æ×¶ù£¡£¡£¡
217.	½ñÌìÒ»Ö±ÏÂÓê ¶¼ÊÇ´óÎí É¶¶¼Ã»¿´×Å Ô­Ê¼É­ÁÖºÜÃÀ ×¼±¸¶¬ÌìÔÙÀ´Ò»´Î£¡ µ¼ÓÎÐ¡½ã½ãÒ²³¬ºÃ¡«
218.	ÍøÉÏÂòÆ±Òª±ãÒËµã£¬µ½ÈÕÔÂÆºÌìÆøºÃ¿ÉÒÔ¿´µ½ÔÆº££¬²»È¥ÒõÑô½ç¼¸ºõÃ»ÓÐÅÀÉ½£¬¶¼ÊÇË÷µÀºÍÆû³µ¡£
219.	×ÜÌå³¬ÔÞ£¬·þÎñºÜºÃ£¬ÌåÑéºÜ°ô£¬ÐÔ¼Û±È¸ß
220.	ÕûÌå»¹ÊÇºÜ²»´í£¬µ½ÈÕÔÂÆºÕýºÃ¿´µ½ÔÆº££¬°ëÉ½Àä£¬É½¶¥Ì«ÑôºÜ´ó£¬ÖµµÃÀ´µÄ
221.	¾°É«²»´í£¬È¥µÄÊ±ºò¼Û¸ñºÜÊµ»Ý£¡
222.	ÌìÆøºÃ£¬ËäÈ»È¥µÄÂ·ÓÐµãÐ¡¶Âµ«¿´µ½ÁËÃÀ¾°¡£Öµ£¡
223.	ÔÚÃÀÀöÇ×ÇÐ¿É°®µÄÐ¡Â½Ð¡½ã½ãµÄ´øÁìÏÂ£¬ÎÒÃÇÍêÃÀµÄ½áÊøÁËÎ÷ÁëÑ©É½Ò»ÈÕÓÎ£¬Îª³É¶¼Ö®ÐÐ»­ÉÏÁËÒ»¸öÔ²ÂúµÄ¾äºÅ¡£ÔçÆðµÄÈË¶ù²»ÅÅ¶Ó¡«¿´ÈÕ³ö¡¢ÉÍÑ©¾°¡¢ÔÚÉ½¶¥Ñ©µØÉÏÁôÏÂµÚÒ»´®½ÅÓ¡£¬¿ªÐÄµ½²»ÄÜ×ÔÒÑ£¬¸øÐÐ³Ì°²ÅÅµãÔÞ£¡´Ë´ÎÂÃÐÐ²»½öÐÀÉÍÁËÃÀÀöµÄÑ©É½·ç¾°£¬½âËøÁË»¬Ñ©¼¼ÄÜ£¬Ò²ÁË½âÁËÎ÷ÁëÑ©É½µÄÎÄ»¯ÄÚº­¡£´°º¬Î÷ÁëÇ§ÇïÑ©£¬ÃÅ²´¶«ÎâÍòÀï´¬£¬Î÷ÁëÑ©É½±ãÀ´Ô´ÓÚ´Ë¡£Ç¿ÁÒÍÆ¼ö±¾ÐÐ³Ì£¬ÊÇÀ´³É¶¼ÂÃÓÎ²»¿É´í¹ýµÄ·ç¾°¡£??
224.	·Ç³£ºÃ£¬×Ô¼º¿´Í¼Æ¬£¬Ò»¶¨ÉÏÈÕÔÂÌ¨
225.	ÔÚ³É¶¼Éú»îºÜ¶àÄêÁË£¬»¹ÊÇµÚÒ»´Îµ½Î÷Áë£¬Ë¾»ú¿ª³µºÜÎÈµ±£¬Ë¯ÁËÒ»Â·£¬µ¼ÓÎ½²½â³É¶¼µÄ¹ÅÍù½ñÀ´Ò²ÊÇÈçÊý¼ÒÕä£¬·Ç³£°ôµÄÒ»´ÎÂÃÐÐ¡£
226.	²»´íµÄ£¬´¿Íæ£¬Óä¿ìµÄÒ»´ÎÂÃÐÐ¡£Ð¤µ¼ÈËºÜºÃ£¬ºÜÏ¸ÐÄÒ²ºÜÄÍÐÄ¡£¾ÍÊÇÕæµÄÌ«ÀäÁË£¬¶³ÊÖ¶³½Å£¬Î¨Ò»µÄÈ±º¶¾ÍÊÇ½ñÌìÌìÆø²»ºÃ£¬´óÎí£¬Ö»ÒªÕ¾ÔÚÔ­µØ¾ÍÀäµÄ²»ÐÐ£¬ÒªÒ»Ö±»î¶¯×Å²ÅÐÐ¡£ÏÂ´ÎÔÙÀ´°É£¬Ô¤Ô¼Ò»¸öºÃÌìÆø£¬ÔÙ¹ýÀ´»¬Ñ©¡£Ð»Ð»µ¼ÓÎÐ¡½ã½ã¡£
227.	ÌØ±ðºÃ£¬ÌØ±ðÊÇµ¼ÓÎÌïµ¼£¬ÈËÃÀÐÄÉÆ£¬¸úÎÒÃÇÐ¡ÅóÓÑÒ²ÍæµÄÌØ±ðºÃ£¬ÉÏÒ»¸öµãÆÀÍü¼Ç°¬ÌØÌïµ¼ÁË£¬ÔÚ´Ë²¹Ò»¸ö£¬ºÙºÙ
228.	Î÷ÁëÑ©É½ÖµµÃÒ»À´£¬Á½²ã·ç¾°²»Í¬£¬×îÉÏÃæ·ç¾°×îºÃ£¬Ì«ÑôÒ²ºÜºÃ£¬ÔÆ²ã¶à±ä£¬Ò»»á¶ùµ²×¡ÈºÉ½£¬Ò»»á¶ùÇåÎúµÄ¿´µÃ¼û£¬¸Ð¾õÌ«ÑôÌ§Í·¾ÍÄÜ¿´¼û£¬ÌØ±ðÊÇÎÒÃÇµÄÒ¦ÄÈµ¼ÓÎ£¬Ì¬¶ÈºÃ£¬ÔÚÉÏÑ©É½Ö®Ç°°ÑÏêÏ¸ÄÚÈÝËµµÄºÜÇå³þ£¬Ã»ÓÐ×ß´íÂ·Ïß
229.	ÎÒÃÇÖ»ÂòÁËÃÅÆ±£¬±¾À´ËµÈý»·ÄÚÒ²²»µ¥¶ÀÀ´¾Æµê½ÓÎÒÃÇµÄ£¬ÈÃÎÒÃÇ×Ô¼º»ãºÏ£¬ºóÀ´µ¼ÓÎ´ò¸øÎÒÃÇ£¬ÎÒÄÐÅóÓÑËµÃ÷Ã÷Ð´×Å½ÓËÍµÄ£¬È»ºóµ¼ÓÎ¾Í°²ÅÅ½ÓËÍÁË¡£ËùÒÔ»¹ÊÇÒªÕùÈ¡Ò»ÏÂ×Ô¼ºµÄºÏÀíÈ¨Àû¡£Ñ§Éú¼Û²»ÊÇÓÐÉí¸ßÏÞÖÆµÄ£¬ÎÒÃÇ×Ô¼ºÔÚÈ¥ÄÄ¶ù¹ÙÍøÂò·´ÕýÊÇÄÜÓÃµÄ£¬Ã»ÓÐËµ¸ßÓÚ¶àÉÙ¾Í²»ÄÜÓÃ£¬Ò²Ã»ÓÐËµ±¾¿ÆÑ§Àú²Å¿ÉÒÔÓÃ£¬ÎÒËµµÄÊÇÃÅÆ±ºÍË÷µÀÃÅÆ±¹þ»ØÀ´µÄ³µ³Ì±È½ÏÔ¶£¬±ÈÈ¥µÄÊ±ºò»¨µÄÊ±¼ä¾Ã£¬£¬
230.	·Ç³£¿¿Æ×µÄÒ»ÈÕÓÎ£¬Ð¡Àîµ¼ÓÎ½²½âºÜÏêÏ¸£¬Ç°Ò»ÌìÍíÉÏ°Ëµã×óÓÒ²ÅÏÂµÄµ¥£¬¾ÍÓÐÈË»á¸úÄãÁªÏµ£¬Ð¡Àîµ¼ÓÎÒ²»á·¢³ö·¢Ê±¼äºÍ×¢ÒâÊÂÏî£¬ÔçÉÏÓÐÈËÀ´ÎÒÃÇ×¡µÄµØ·½½ÓÎÒÃÇ£¬È«³Ì·Ç³£Ë³Àû£¬ÍæµÄÒ²·Ç³£µÄ¿ªÐÄ£¬ÕâÀïºÜÖµµÃÀ´£¬¾°É«Ò²ºÜÃÀ£¬ºÜ°ôµÄÒ»ÈÕÓÎ£¬°²ÅÅºÏÀí£¬ÄÎË¹??
231.	´Óº¼ÖÝ¹ýÀ´µÄ£¬ÔÚÍøÂçÉÏ¿´ÁË¹¥ÂÔ¾õµÃÎ÷ÁëÑ©É½»¹²»´í£¬¾Í±§×ÅÊÔÒ»ÊÔµÄÐÄÌ¬ÂòÁËÍÅÆ±£¬¶©¹ºÒÔºóÓÐ¿Í·þ´òµç»°¸æÖª³ö·¢Ê±¼ä£¬µÚ¶þÌìÔçÉÏÓÐË¾»úÀ´¾Æµê½Ó£¬ÐÐ³ÌºÜË³Àû£¬Â·³Ìµ¼ÓÎ½ã½ãºÜÌùÐÄµÄ½éÉÜÓÎÍæÐÐ³Ì£¨Ð¡Àîµ¼ÓÎ£©ºÜÌùÐÄ£¬µ±ÌìÈ¥µÄÌìÆøÒ²ºÜ¸øÁ¦£¬ÉÏÉ½¾Í³öÁËÌ«Ñô£¬»¬Ñ©?Ñ©µØÄ¦ÍÐµÈÒ»ÏµÁÐÓÎÍæµÄÏîÄ¿¶¼ºÜÔÞ£¬ÖµµÃÍÆ¼ö
232.	µ¼ÓÎÐ¡Àî½ã½ã·Ç³£Ç×ÇÐ£¬·þÎñºÃ£¬¿¿Æ×£¬ºÃÆÀÅ¶
233.	ÓÃ»§Î´µãÆÀ£¬ÏµÍ³Ä¬ÈÏºÃÆÀ¡£
234.	ÓÃ»§Î´µãÆÀ£¬ÏµÍ³Ä¬ÈÏºÃÆÀ¡£
235.	ÈÕÔÂÆº¹Û¾°Ë÷µÀÇ¿ÁÒÍÆ¼ö£¬×øË÷µÀÐìÐìÉÏÉý£¬ÂúÌìµÄÔÆº£Õ¹ÏÖÔÚÑÛÇ°£¬ËäËµ»ýÑ©ÉÙ»¹ÎÞ·¨»®Ñ©£¬µ«ÊÇÔÆº£¾°¹Û¿ÉÒÔËµÊÇÄ¿Ç°ÎªÖ¹Ëù¹ÛÉÍ¹ýµÄÃÀ¾°ÁË
236.	ºÜÖµµÃÒ»À´µÄµØ·½£¬°²¾²£¬¾°É«Ò²ÃÀÀö£¬¿ÉÒÔ¿´µ½ÀàËÆÎíÚ¡µÄÄÇÖÖ´øÑ©»¨µÄÊ÷Ö¦£¬ÌìÆøºÃÄÜ¿´¼ûÔÆº££¬ÖµµÃÒ»È¥¡£
237.	ÅÀÉÏÀ´»¹ÊÇÓÐµãÀÛµÄ£¬²»¹ý¿´µ½ÁËÔÆº££¬Ñ©µØ·¢ÏÖÕæµÄÖµµÃÁË£¬Ïà»ú»¹ÊÇÅÄ²»³öÀ´ÄÇÖÖÕðº³£¬Ë÷µÀÉÏÈ¥ÄÇÒ»¿ÌÕæµÄºÜÃÀ£¬³¬¼¶ÐÒÔËÓöµ½ÁËºÃÌìÆø[°®ÐÄ]
238.	¾°Çø·ç¾°²»´í£¬µ«ÊÇÓÐµãÀä£¬Òª¶à´©µãÒÂ·þ¡£×Ô±¸¸ÉÁ¸£¬²»È»ÉÏÃæ¶«Î÷³¬¼¶¹ó£¡
239.	¾°É«ÒËÈË Î×µ¼ÓÎ·þÎñÖÜµ½
240.	ÓÃ»§Î´µãÆÀ£¬ÏµÍ³Ä¬ÈÏºÃÆÀ¡£
241.	Î÷ÁëÑ©É½·ç¾°ÇøÎ»ÓÚ³É¶¼ÊÐÎ÷´óÒØÏØ¾³ÄÚ,×ÜÃæ»ý483Æ½·½¹«Àï£¬¾°Çø¾àÏØ³Ç55¹«Àï£¬¾à³É¶¼100¹«Àï£¬ÓÚ1985Äê¿ªÊ¼¿ÆÑ§¿¼²ìºÍ¿ÉÐÐÐÔ¿ª·¢ÂÛÖ¤£¬1986Äêµ×ÕýÊ½¶ÔÍâ¿ª·Å£¬ÓÚ1989Äê8ÔÂ±»ËÄ´¨Ê¡ÈËÃñÕþ¸®Åú×¼ÎªÊ¡¼¶·ç¾°ÃûÊ¤Çø£¬1994Äê1ÔÂ¾­¹úÎñÔºÅú×¼Îª¹ú¼ÒÖØµã·ç¾°ÃûÊ¤Çø£¬¾°ÇøÄÚµÄ´óÑ©ÌÁº£°Î5364Ã×ÊÇ³É¶¼×î¸ß·å,´£Á¢Ìì¼Ê,ÖÕÄê»ýÑ©¡£ËµÆð¶¬ÌìµÄÎ÷ÁëÑ©É½,´ó¶àÊýÈËÖ»»áÏëµ½ÔÚ»¬Ñ©³¡¾°Çø»¬Ñ©¡¢¶ÑÑ©ÈË¡¢´òÑ©ÕÌ,Êâ²»ÖªÒª¸ÐÊÜ¡°´°º¬Î÷ÁëÇ§ÇïÑ©¡±µÄÃÀ…
242.	µÚÒ»´Î×ø¼òÍ¾°ÍÊ¿£¬¸Ð¾õÌØ±ðºÃ£¬È«³ÌÃ»ÓÐÈÎºÎ¹ºÎïµê£¬ËäÈ»ÊÇ°ÍÊ¿×ÔÓÉÐÐ£¬µ«ÊÇÓÐÐÐ³µÖúÀíÔÚ³µÉÏ¸øÎÒÃÇ¼òµ¥µÄ½²½â¾°Çø»¹ÓÐ×¢ÒâÊÂÏî£¬ÏÂ³µ×Ô¼ºÍæ£¬ÓÐÊ²Ã´ÎÊÌâÖúÀí¶¼»á°ï×Å½â¾ö£¬¼ÈÂú×ãÁË×ÔÓÉÐÐÓÖ½â¾öÁËÂÃÐÐµÄÆäËû·³ÄÕ£¬·Ç³£°ô£¬ÌáÇ°»¹¿ÉÒÔÑ¡´ó°Í³µ×ùÎ»£¬»¹»á¸øÎÒÃÇÍÆ¼öÒ»Ð©³É¶¼µ±µØµÄÃÀÊ³£¬ºÃ³ÔµÃ²»Òª²»ÒªµÄ£¬Ï²»¶×ÔÓÉÐÐµÄÅèÓÑÇ¿ÁÒÍÆ¼ö¼òÍ¾Å¶
243.	Ñîµ¼ÎªÈËËæºÍ£¬Ëµ»°ºÜÓÄÄ¬£¬½éÉÜµÄÈÃÈËºÜÓÐ¼ÇÒäµã¡£½ñÌì¿´µ½ÁËÔÆº£µÄË²¼äºÜÕðº³£¬ºÜ¿ªÐÄµÄÒ»´ÎÓÎÍæ¡£ ¹þ¹þ¹þ?????
244.	·ç¾°»¹ÊÇ²»´í£¬½ñÌìÌìÆøºÜºÃ£¬µ¼ÓÎÐ¡½ã½ãºÜºÃ??
245.	ÂÃÍ¾ºÜÓä¿ì£¬Ð¤µ¼ÊÇÎ»Ð¡½ã½ã£¬½²½âÒ²ºÜÇå³þ£¬ÈËÒ²ÌØ±ðºÃ£¬Âú·Ö
246.	·ç¾°ºÜÆ¯ÁÁ£¬Õû¸öÐÐ³ÌºÜË³Àû£¬È«³ÌÖ»ÐèÒªË¢Éí·ÝÖ¤¾ÍÐÐºÜ·½±ã£¬Ð¡ÔÀÔÀµ¼ÓÎÒ²ÌØ±ðºÃ??
247.	ÐÔ¼Û±ÈºÜ¸ß£¬·þÎñºÜ°ô£¬É½ÉÏ²»Àä²»ÈÈ£¬Ë¾»ú¿ª³µÎÈµÄºÜ¡£
248.	ÐÐ³Ì°²ÅÅºÜºÏÀí£¬ÎåÐÇºÃÆÀ£¬µ¼ÓÎÐ¡ËÕºÜ°ô£¡
249.	ÏòÍùºÜ¾ÃµÄÎ÷ÁëÑ©É½£¬ÖÕÓÚÈ¥À²£¡£¡ÎÒÃÇÁù¸öÈË±¨ÍÅÕæµÄºÜ·½±ã£¬ÌáÇ°Ò»Ìì¾ÍÓÐµ¼ÓÎÐ¡ÀîºÍ½ÓËÍÎÒÃÇµÄË¾»úÀ´ÁªÏµÎÒÃÇ£¬µ±ÌìÔçÉÏ¼¯ºÏ¾ÍÔçÔç³ö·¢À²£¬µ¼ÓÎÐ¡Àî½ã½ãÕæµÄºÜºÃ£¬ºÜÓÐÄÍÐÄ£¬Ò²ºÜ¸ºÔð£¬É½ÉÏÑ©Âù¶àµÄ£¬ºÜ¿ªÐÄµÄÒ»Ìì??
250.	µ¼ÓÎºÜ¸ºÔð£¬ÍæµÄºÜ¿ªÐÄ¡£ÐÐ³Ì°²ÅÅµÄºÜºÏÀí£¬Ñ©É½µÄ¾°É«ºÜÃÀ£¬ÌØ±ðÊÇ´ÓË÷µÀÉÏÍùËÄÖÜ¿´µÄÊ±ºò¡£ÈÈÆøÇò¾ÍÃ»±ØÒª×øÁË£¬ÐÔ¼Û±È²»¸ß¡£ºÜ¸ÐÐ»µ¼ÓÎ£¬ÍÆ¼ö£¡
251.	ÂÃÐÐÉçºÜÌùÐÄ£¬ÔçÉÏ»¹ÓÐµÎµÎ½Ó³µÈ¥×ø´ó°Í£¬·þÎñºÜÖÜµ½¡£¾°É«Æ¯ÁÁ£¬¿ÉÏ§ÓÎÀÖÉèÊ©»¹Î´¿ª·Å£¬À´ÔçÁË¼¸Ìì
252.	ÓÃ»§Î´µãÆÀ£¬ÏµÍ³Ä¬ÈÏºÃÆÀ¡£
253.	ÕâÒ»ÌËÀ´µÃ·Ç³£Öµ£¬¿´µ½Òø×°ËØ¹ü±ùÑ©ÊÀ½çµÄÒ»Ë²¼ä£¬ËùÓÐµÄÅÅ¶ÓÓëµÈ´ý¶¼ÊÇÖµµÃµÄ¡£·Ç³£¸ÐÐ»µ¼ÓÎÐ¡Îâ£¬×¨Òµ¾¡Ôð£¡
254.	ºÜ°ôµÄÒ»´ÎÂÃÍ¾£¬¿´Ñ©¾°£¬É½ÉÏ»¹ÏÂÑ©ÁË£¬ÖµµÃÍÆ¼ö£¡
255.	ÓÃ»§Î´µãÆÀ£¬ÏµÍ³Ä¬ÈÏºÃÆÀ¡£
256.	µ¼ÓÎ²»¸ºÔðÒ²Ã»ÔõÃ´ÏñÎÒÃÇ½²½âÎ÷ÁëÑ©É½£¬»¹Ëµ×ÔÈ»·ç¹âÃ»Ê²Ã´¿ÉÒÔËµµÄ¡£ÏÂÁË³µ¾ÅÈÃÎÒÃÇ×Ô¼ºÇøÍæ£¬Ò²²»´øÎÒÃÇ¡£ÔÙ¼ÓÉÏ´ó°ÍÒ²²»ÊÇÍ¼Æ¬ÉÏËùËµµÄÓÐÊ²Ã´³äµçµÄµØ·½Ê²Ã´¶¼Ã»ÓÐ¡£»¹ÈÃÎÒÃÇÂò±ù×¦£¬²¢Ã»ÓÐÓÃÒòÎªÑ©²»ºñ¡£¸ü¸ãÐ¦µÄÊÇµ¼ÓÎ»¹ÄÃ×ÅÎÒÃÇÊÖ»ú×Ô¼º¸ø×Ô¼ºÎåÐÇºÃÆÀ¡£ÍæµÄÊ±¼äÌ«¶ÌÁË£¬²»¹ý·ç¾°È·Êµ²»´í
257.	ÎÒÃÇÊÇ×Ô¼º¹ýÈ¥ÍæµÄ£¬Ã»ÓÐ¸úÍÅ£¬ÍøÉÏ¶¨ÁËÕâ¸öÒ»ÈÕÓÎ°ÍÊ¿£¬ÕæµÄºÜ·½±ã£¬ÔçÉÏ¿íÕ­Ïï×ÓÈë¿ÚÉÏ³µ£¬ÓÎÍæ½áÊøÍ£³µ³¡ÉÏ³µ¡£Î÷ÁëÑ©É½ÉÏµÄ¾°É«ÕæµÄÊÇÃÀ´ôÀ²£¬»¹¿´µ½ÁËÐ¡ËÉÊó£¬ËäÈ»½Ú¼ÙÈÕÈËÕæµÄÊÇ³¬¼¶¶à£¬µ«ÐÄÇé»¹ÊÇÃÀÃÀßÕ£¬²»Ðé´ËÐÐ¡£
258.	¿ÕÆøÓÖºÃ£¬¾°É«ÓÖºÜÃÀµÄµØ·½£¬Àë³É¶¼ÓÖºÜ½ü£¬ºÜÏë³öÈ¥Íæµ«ÓÖ²»Ïë×øÌ«¾ÃµÄ³µ£¬ÎÒ¾õµÃÎ÷ÁëÑ©É½È·ÊµÊÇ¸öºÜ²»´íµÄµØ·½£¬¼òÍ¾µÄÕâ¸öÐÐ³Ì»¹¿ÉÒÔÑ¡ÔñÈý»·ÄÚ½Ó£¬×¡ÔÚÈý»·µÄÅóÓÑ¿ÉÒÔÑ¡Ôñº¬½Ó²µµÄÌ×²Í»á±È½Ï·½±ã£¬Ò»ÌìÓÎÍæµÄÊ±¼äºÜ³ä×ã¡£Ê¦¸µºÍÖúÀí¶¼·Ç³£ºÃ£¬»¹ÄÜÌáÇ°Ñ¡×ù£¬ÕæµÄÊÇºÜºÃµÄÌåÑéÁË
259.	ÓÐ×¨³µ½Óµ½¼¯ÖÐµã£¬ºÀ»ª´ó°Í×¼Ê±Æßµã¿ª³µ£¬´ó¸Å¾Åµã°ë¾Íµ½ÁË£¬·ç¾°ºÜÃÀ£¬ÉíÎª¹ã¶«ÈËµÄÎÒÃÇ£¬¸÷ÖÖ¾ªÌ¾£¬²»Íù´ËÐÐÁË£¬ËÄµã°ë×¼Ê±»Ø³Ì£¬»Øµ½³É¶¼Ìì»¹Ã»ºÚ£¬°ô°ô°ôßÕ
260.	´óº®£¬ÒËÉÍÑ©¡£ psµ¼ÓÎ°¢¾û£¬½²½âµÄºÜÏ¸ÖÂ
261.	´Ë´ÎÐÐ³ÌÌåÑéºÜ²»´í£¬È«³Ì×ÔÖ÷°²ÅÅ£¬µ¼ÓÎÐ¡ËÕÈËÒ²·Ç³£nice£¬ºÜÎÂÈá£¬ºÜÕÕ¹ËÂÃ¿ÍµÄ¸ÐÊÜ¡£ÆÚ´ýÏÂ´Î³öÐÐ¡£
262.	ºÜºÃ£¬»¬Ñ©ÓÐÒâË¼£¬Á½Ð¡Ê±ºÜàËÁË
263.	´Ó×ÉÑ¯¶©µ¥ÏîÄ¿ÄÚÈÝ¿ªÊ¼Ò»Ö±µ½ÓÎÍæ½áÊø£¬¿Í·þ²»ÑáÆä·³µÄ½â´ð¸÷ÖÖÎÊÌâ£¬µ¼ÓÎÈ«³ÌÏêÏ¸µÄ½²½â£¬¿ÉÒÔËµÕâÊÇ¸ßÐÔ¼Û±È³¬ÎåÐÇµÄÒ»´ÎÂÃÓÎ£¡
264.	²»´íµÄÓÎÍæÌåÑé£¬ËäÈ»ÊÇÈË¹¤Ñ©£¬µ«¶ÔÓÚÕâÃ´¶àÄê¶¼Ã»¿´µ½¹ý»ýÑ©µÄÎÒÃÇ£¬»¹ÊÇÏàµ±ÐË·ÜµÄ£¬µ¼ÓÎÐ¡Â½²»´í£¬·þÎñ·Ç³£ºÃ¡£
265.	ÓÃ»§Î´µãÆÀ£¬ÏµÍ³Ä¬ÈÏºÃÆÀ¡£
266.	×¨³µÊ¦¸µÌáÇ°µ½µÈ´ý£¬µ¼ÓÎÌ¬¶ÈÇ×½ü£¬Î´½Ð¹ºÂòÈÎºÎ¶«Î÷£¬´ó°ÍÊ¦¸µ¼ÝÊ»¼¼ÊõÊìÁ·£¬×ÜÖ®Ìá¹©µÄ·þÎñºÜÖÜµ½£¬ºÃÆÀ¡£
267.	ÓÃ»§Î´µãÆÀ£¬ÏµÍ³Ä¬ÈÏºÃÆÀ¡£
268.	ÓÃ»§Î´µãÆÀ£¬ÏµÍ³Ä¬ÈÏºÃÆÀ¡£
269.	Ìïµ¼Í¦ºÃµÄ ÐÐ³ÌÒ²²»´í??
270.	ÔçÉÏÊÇ×¨³µÀ´½ÓµÄ£¬·Ç³£ºÃ£¬Åíµ¼ÈËÒ²ºÜºÃ£¬ÌáÇ°Ò»ÌìÓÃ¶ÌÐÅ¾Í¸øÎÒÃÇ·¢ÁË¸÷ÖÖ×¢ÒâÊÂÏî£¬¾°É«Ò²ÊÇ·Ç³£ºÃ£¬È«³ÌÎÞ¹ºÎï£¬×ÔÓÉÐÐ£¬ÄÃ×ÅÉí·ÝÖ¤Ò»Â·³©Í¨£¡×îºóÅíµ¼ÕæµÄºÜ°ôÒ®£¡£¡£¡
271.	µ¼ÓÎÐ¡ËÕ·þÎñÌ¬¶ÈÌØ±ðºÃ
272.	ÓÃ»§Î´µãÆÀ£¬ÏµÍ³Ä¬ÈÏºÃÆÀ¡£
273.	µ¼ÓÎºÜÌùÐÄ£¬·Ç³£ÈÈÐÄµÄ°ïÃ¦½â¾öÎÊÌâ¡£´ó°Í³µ×ùÎ»Ò²ºÜÊæ·þ£¬Ã»ÓÐÈÎºÎµÄ¹ºÎï»·½Ú£¬ÕæµÄÊÇ´¿Íæ£¡¿ªÊ¼»¹ÓÐÐ©µ£ÐÄ£¬ÏÖÔÚ½áÊø¾õµÃÂùºÃ£¬µß¸²ÁËÒÔÍùÂÃÓÎÍÅºÍµ¼ÓÎµÄÓ¡Ïó¡£·ç¾°Ò²ºÜÆ¯ÁÁ£¬ºÜºÃÍæ£¡ÍÆ¼ö£¡ÍÆ¼ö£¡
274.	Ê±¼äÐÐ³Ì°²ÅÅºÏÀí£¬µ¼ÓÎ·çÈ¤ÓÄÄ¬½²½âÏêÏ¸ÈÏÕæ£¬¶Ô±ÈÁËºÜ¶à¼ÒÀ´µÄ£¬Ã»ÈÃÎÒÊ§Íû£¬Ëùµ½Ö®´¦¾ªÏ²²»¶Ï£¬ÐÔ¼Û±È¸ß£¬Óä¿ìµÄÂÃÐÐ
275.	Ë¾»ú×¼Ê±½ÓµÄÎÒÃÇ£¬¸úËýËµÎÒÔÎ³µ»¹¸øÎÒÕÒÁË¸öºÃÎ»ÖÃ£¬ÈË·Ç³£ºÍÉÆ£¬µ½´ïºó×ÔÐÐÓÎÍæ£¬Ñ©¾°ÕæµÄºÜÃÀ»¹ÕÕÁËºÃ¶àÏàÆ¬£¬ ÎÒÃÇÁ½¸öÈËÍæµÄ·Ç³£¿ªÐÄ£¬·Ç³£ÂúÒâÕâ´ÎÂÃÐÐ¡£
276.	·Ç³£·½±ãµÄ¶Ì³ÌÂÃÐÐ ÐÐ³ÌÒ»Ìì°²ÅÅµÃµ± ºÜ×ÔÓÉ Ìì¹«²»×÷ÃÀ ËäÈ»ÓÐÐ¡Ð¡µÄÒÅº¶ µ«ÊÇÒ²ÓÐÒâÍâµÄ¾ªÏ² ºÜ¸ßÐËÔÚÕâÌõÐ¡¶ÌÍ¾ÖÐÈÏÊ¶µ½ÅóÓÑ a) µ­¼¾ÈË²»ÊÇºÜ¶à Ñ©ºÜºñ ½¨ÒéºóÃæÈ¥µÄÅóÓÑÒª´øºñÒÂ·þºÍ³ÔµÄ
277.	µÚÒ»´ÎÀ´Î÷ÁÚÑ©É½?? Ñ©¾°ºÃÆ¯ÁÁ£¬ÕÕÆ¬Ò²¶¼ÃÀÃÀßÕ??
278.	Î÷ÁÚÇ§ÇïÑ©£¬ÔËÆøÍ¦ºÃ£¬Ò»À´¾Í¸ÏÉÏÁËÏÂÑ©£¬°×Ñ©°¨°¨ÃÀ²»Ê¤ÊÕ??
279.	Ð¡Ò¦µ¼ÓÎºÜÎÂÈáÄÍÐÄ¸ºÔðÈÎÄØ£¡ÍæµÃºÜ¿ªÐÄ¡£
280.	Õâ´ÎÂÃÐÐ·Ç³£ÂúÒâ£¬Ê×ÏÈÔçÉÏÓÐ×¨³µµ½¾ÆµêÃÅ¿Ú½ÓËÍ£¬È»ºóµ¼ÓÎÈÏÕæ¸ºÔð£¬Ì¬¶ÈÈÈÇéÖÜµ½£¡µ½ÁË¾­µä¶¼ÊÇ´¿ÍæÎÞ¹ºÎï¡£ÂÃÓÎ´ó°ÍÒ²ºÜÊæÊÊ£¬Î÷ÁëÑ©É½¾°É«Ò²ºÜÃÀ£¬ÏÂ´ÎÀ´Íæ»¹»á±¨Õâ¸öÍÅ¡£
281.	µ¼ÓÎºÜºÃ£¬ºÃÍæ £¬Ð¡ÅèÓÑ·Ç³£¿ªÐÄ
282.	ÓÃ»§Î´µãÆÀ£¬ÏµÍ³Ä¬ÈÏºÃÆÀ¡£
283.	³ýÁËÔçÉÏÆð´²³öÃÅÊ±¼äÌ«ÔçÒÔÍâ£¬×ÜÌå¸Ð¾õ²»´í µ¼ÓÎÐ¡ÐíºÜÏ¸ÐÄ£¬ÇéÇÐ£¬ÒòÎªÊµÃûÖÆ ½øÈë¾°ÇøºóÖ±½ÓË¢Éí·ÝÖ¤ ºÜ·½±ã£¬Ë÷µÀºÜ¿ì¾ÍÊ®¶à·ÖÖÓ£¬»¬Ñ©ºÜ±ãÒË88Ëæ±ã»¬ ²»¹ýÂíÉÏÒªÕÇ¼ÛÁË ¡£²»¹ÜÊÇµ¼ÓÎ»¹ÊÇ¾°ÇøµÄ·þÎñ¶¼ºÜÂúÒâ¡£¾°É«Ò²ºÜÃÀ£¬Ñ©É½ÉÏ»¬Ñ©ÆäÊµ²»Àä Ò»Ö±ÔË¶¯×ÅÒÑ¾­ÓÐÏëÍÑÍâÌ×ÁË¡£ºÜÔÞ ÏÂ´ÎÀ´ÌåÑéµ¥°å¡£
284.	ÐÜµ¼ÈÈÇé·þÎñ ¾°µã³¬ÔÞ
285.	ÔçÉÏ³ö·¢ÓÐ³µÀ´¾Æµê½ÓÎÒÃÇ£¬½â¾öÁË²»ÈÏÊ¶Â·µÄ¿àÄÕ£¬·ç¾°ÇøÓÐÑ©ÁË°×°×µÄÒ»Æ¬ºÜÃÀ¡£µ¼ÓÎ¶ÔÎÒÃÇºÜÕÕ¹Ë£¬ÍÆ¼ö????
286.	ºÜÏíÊÜÂÃÐÐµÄ¹ý³Ì£¬Ð¡µ¼ÓÎºÜ¸ºÔðÈÎ£¬Àö´¿ÍæÍÅ¡£Ò»ÌìÏÂÀ´Ê±¼ä¸Õ¸ÕºÃ£¬ºÜÖµµÃÈ¥µÄÒ»¸ö¾°µã¡£ÏÂ´Î»¹ÒªÀ´µÄ????
287.	ÖµµÃÀ´µÄµØ·½£¬É½ÉÏºÃÍæ£¬·ç¾°ºÜºÃ£¬µ¼ÓÎ¸úË¾»úÌ¬¶È¶¼·Ç³£ºÃ£¡
288.	Í¦²»´íµÄ£¬µ¼ÓÎÐ¡ÃÃÃÃºÜÈÈÐÄ£¬·ç¾°Ò²ÃÀ¡£¿ªÐÄµÄÒ»Ìì
289.	ÌØ¼Û»î¶¯£¬Ë¬µÄ²»Òª²»ÒªµÄ
290.	³¬¼¶ºÃµÄÒ»ÈÕÓÎ£¬´¿ÍæÃ»ÓÐ¹ºÎï£¬ÔÞÔÞÔÞ¡£Õâ´ÎÔËÆøºÜºÃ£¬Óöµ½ÏÂÑ©ÁË£¬ÔÚ³É¶¼Õâ¸öÃ»ÓÐÑ©µÄ³ÇÊÐÄÜ¿´µ½Ñ©ÊµÔÚÊÇÌ«ÐÒ¸£µÄÒ»¼þÊÂÁË£¬ÖúÀíÒ²»áÌáÇ°Ïê¾¡µÄ½²½âÈçºÎÓÎÍæÎ÷ÁëÑ©É½¡£½²½âºó¾Í²»³îÍæ²»ºÃÁË¡£¿Í·þÌ¬¶È·Ç³£ÈÈÇé£¬Ò»³Ì´øÎÒÃÇµÄË¾»úÊ¦¸µºÜ·Ç³£ÈÏÕæ¾´Òµ£¬²»µÃ²»ËµÕâ¼ÒµÄÆ·ÖÊºÜÓÐ±£ÕÏ£¬Âú·ÖºÃÆÀ
291.	·ç¾°ÒËÈË£¬ÆøºòÓÅÃÀ¡£ÒÑ¾­ºÜ¶àÄêÃ»ÓÐºôÎüµ½ÕâÃ´ÐÂÏÊµÄ¿ÕÆøÁË¡£ÖúÀíÐ¡°×µÄÖ¸µãÒ²ºÜµ½Î»¡£¸ÃÈ¥µÄµØ·½¶¼È¥ÁË¡£²»¹ý×î½ü¼¾½ÚÍÆ¼ö´ó¼Ò´©ºñµã¡£µ½ÁËÉ½¶¥»áÅ¯ºÍµã¡£ÏÂÀ´»¹ÊÇ»áÀä¡£
292.	ÌýÁËµ¼ÓÎ¼«Á¦ÍÆ¼öµÄÈÕÔÂÆº£¬ÉÏÈ¥¾ÓÈ»Ê²Ã´¶«Î÷Ò²Ã»ÓÐÈ«ÊÇÎí£¬»¬Ñ©µÄÊ±¼äÒ²µ¢ÎóÁË£¬ÃÅÆ±»¹±È¾°Çø¹ó£¬¾°ÇøÓÐÓÅ»ÝÆ±¡£À´»ØµÄ³µÆ±Ò²±ÈÆäËûµØ·½¹ó¡£»¹²»ÈçÃ»ÓÐµ¼ÓÎÎÒÄÜÉÙ²ÈºÜ¶à¿Ó¡£
293.	Ð¡ÐÜµ¼ÑÝ·Ç³£°ô£¬¾°ÇøÒ²Æ¯ÁÁ£¬ÖµµÃÍÆ¼ö
294.	Àîµ¼ºÜÇ×ÇÐºÜÈÈÇé£¬ÐÐ³Ì°²ÅÅºÜÊ¡ÐÄ£¬Î÷ÁëÑ©É½Ò²ºÜÆ¯ÁÁ
295.	ÓÃ»§Î´µãÆÀ£¬ÏµÍ³Ä¬ÈÏºÃÆÀ¡£
296.	×ÜÌåÀ´Ëµ£¬ÐÐ³Ì»¹ËãË³Àû¡£ÔçÉÏ³ö·¢µ½¸ßËÙ£¬Óöµ½´óÎí·âÂ·ÁË£¬È»ºóÁÙÊ±¸Ä×ßµÄÀÏÂ·£¬µ½¾°ÇøÊ®µã°ë£¬¼±¼±Ã¦Ã¦»»Æ±×öË÷µÀÈ¥ÈÕÔÂÆº£¬Ê±¼ä±È½Ï¸Ï£¡½¨ÒéÒÔºóÏëÈ¥ÈÕÔÂÆºµÄÅóÓÑ£¬Ö±½ÓÂò³µÆ±¼ÓÃÅÆ±µÄÌ×²Í¾ÍºÃ£¬À´ÁË¾°ÇøÔÙÂòË÷µÀÆ±£¬ÖÜÄ©ÂòÆ±ÆäÊµÒ²ºÜ¿ì£¡¿ÉÄÜ»¹ÓÐÌ×Æ±ÓÅ»Ý£¬188Ôª¡£ÂÃÐÐÉçÒÔºóÓöµ½´óÎí¿ÉÒÔÖ±½ÓÂíÉÏ×ßÀÏÂ·£¬Ê±¼äµ¢ÎóµÄÒ²²»¶à£¬»òÕßÖ±½Ó³öÒ»¸öÀÏÂ·Â·Ïß£¬¸ßËÙÂ·Ïß£¬×öºÃÍ»·¢Çé¿öÓ¦¼±Ô¤°¸£¡
297.	ÐìºìÓ¢µ¼ÓÎ·þÎñµÄÌØ±ðºÃ¡¢ÌØ±ð¸ºÔðÈÎ£¬¸øÎÒÃÇ½éÉÜÂ·ÏßÔõÃ´×ß¡¢ÄÄ¶ùÓÐÎÀÉú¼ä¡¢ÈÈË®£¬ÌØ±ðÓÐÄÍÐÄ
298.	ÕâÃ´ÀäµÄÌì½Ó³µÊ¦¸µÎåµã¶à¾Í¹ýÀ´½ÓÁË£¬Ò»Â·Ò»¸öÒ»¸ö²»ÑáÆä·³µØ´òµç»°£¬Ì¬¶È»¹ºÜºÃ¡£·¢³µÊ±¼äºÜ×¼Ê±£¬ÉòÊ¦¸µÊÇÎÒÃÇµÄË¾»ú£¬Ì¬¶ÈÒ²ºÜºÃ¡£Ð¡»ÆÊÇÎÒÃÇÕâ´ÎµÄµ¼ÓÎ£¬ÈËÄêÇá¶øÇÒË§Æø£¬Ò»Â·¸úÎÒÃÇÏêÏ¸½²½âÁË×¢ÒâÊÂÏî£¬»¹°ïÃ¦½â¾ö»Ø³ÌµÄ³µÆ±£¬ÔÚÕâÐ»Ð»¹þ¡£ÎÒÀ´µÄÊ±ºòÊÇÒ»ÔÂ·Ý£¬²»µ«ÈËÉÙ£¬»¹¾°ÃÀ£¬É½ÉÏµÄÑ©ÒÑ¾­ºÜºñÁË£¬¶øÇÒ»¹³öÁË¾ÃÎ¥µÄÌ«Ñô£¬Ò»µã¶¼²»¾õµÃÀä¡£·´ÕýÍæµÄ¿ªÐÄ¹þ¡£
299.	ºÜÓä¿ìµÄÒ»´ÎÂÃÐÐ Ã»ÓÐ¹ºÎï Ð¡Ñîµ¼ÓÎÒ²ºÜ¸ºÔð
300.	ÍæµÄºÜºÃ ºÜ×ÔÓÉÐÐ µ¼ÓÎÐ¡½ã½ãÒ²ºÜ°ô ½éÉÜÁËÐí¶à
301.	µÚÒ»´ÎÈ¥»¬Ñ©¡«ÕæµÄºÃºÃÍæµ¼ÓÎÐ¡ÎÄ·þÎñºÜºÃ¡«
302.	ÓöÉÏÁËºÃÌìÆø£¬¾°É«·Ç³£Æ¯ÁÁ£¡ÕÅµ¼Ò²ÊÇ·Ç³£ÈÏÕæ¸ºÔð£¡
303.	Ë¾»úÊ¦¸µ¼ÝÊ»¼¼ÊõºÃ£¬µ¼ÓÎÅí¸ç·Ç³£¸ºÔð¡£½ñÌìÑ©·Ç³£´ó£¬ÍæµÃ·Ç³£¿ªÐÄ¡£
304.	µ¼ÓÎÑÏµ¼·þÎñÖÜµ½ Ì¬¶ÈÇ×ÇÐ ÍæµÄÍ¦ÂúÒâµÄ
305.	É½¶¥ÌìÆø²»´í£¬ÔÆº£ºÜÃÀ£¬µ¼ÓÎÐ¡ÐíºÜÈÈÇé£¬²»¹ýÌìÆøÌ«ÀäÁË£¬ÒÅº¶µÄÊÇ»¬Ñ©³¡Ã»¿ª£¬ÆÚ´ýÏÂ´ÎÀ´£¡£¡
306.	Î÷ÁëÑ©É½·ç¾°ÇøÎ»ÓÚ³É¶¼ÊÐÎ÷´óÒØÏØ¾³ÄÚ,×ÜÃæ»ý483Æ½·½¹«Àï£¬¾°Çø¾àÏØ³Ç55¹«Àï£¬¾à³É¶¼100¹«Àï£¬ÓÚ1985Äê¿ªÊ¼¿ÆÑ§¿¼²ìºÍ¿ÉÐÐÐÔ¿ª·¢ÂÛÖ¤£¬1986Äêµ×ÕýÊ½¶ÔÍâ¿ª·Å£¬ÓÚ1989Äê8ÔÂ±»ËÄ´¨Ê¡ÈËÃñÕþ¸®Åú×¼ÎªÊ¡¼¶·ç¾°ÃûÊ¤Çø£¬1994Äê1ÔÂ¾­¹úÎñÔºÅú×¼Îª¹ú¼ÒÖØµã·ç¾°ÃûÊ¤Çø£¬¾°ÇøÄÚµÄ´óÑ©ÌÁº£°Î5364Ã×ÊÇ³É¶¼×î¸ß·å,´£Á¢Ìì¼Ê,ÖÕÄê»ýÑ©¡£ËµÆð¶¬ÌìµÄÎ÷ÁëÑ©É½,´ó¶àÊýÈËÖ»»áÏëµ½ÔÚ»¬Ñ©³¡¾°Çø»¬Ñ©¡¢¶ÑÑ©ÈË¡¢´òÑ©ÕÌ,Êâ²»ÖªÒª¸ÐÊÜ¡°´°º¬Î÷ÁëÇ§ÇïÑ©¡±µÄÃÀ…
307.	·Ç³£Óä¿ìµÄÒ»´ÎÌåÑé£¬·Æ·Æ½ã½²½âµÄ·Ç³£ºÃ£¬·þÎñÖÊÁ¿³¬¸ß¡£
308.	ÐÐ³ÌÌåÑé²»´í£¡µÚÒ»´ÎÀ´Ñ©É½£¡»¹ÊÇÍæµÄ±È½Ï¿ªÐÄµÄ£¡ÁõÏþÃ·µ¼ÓÎÈ«³Ì¶¼½²½âµÄ±È½Ï×ÐÏ¸£¡Ê±¼ä¶¼°²ÅÅµÄºÜºÃ£¡·¢³µÒ²±È½Ï×¼Ê±£¡
309.	¹é¼ÒÁË£¬ÓÉÓÚÌìÆøÔ­ÒòÃ»ÓÐÈ¥ÓÐµãÐ¡ÒÅº¶Ã»ÓÐÈ¥ÒõÑô½ç£¬Ñ©¾°ºÜÆ¯
310.	ÌìÆøºÜºÃ£¬¿´µ½ÁËÈÕÔÂÆºµÄ²ÐÑ©¡£ÊÊºÏÂýÓÎ
311.	²»´í£¬½ñÌìÈ¥¸ÕºÃÏÂÑ©ÁË£¬·ç¾°ÃÀÀö¡£µ¼ÓÎÐÜµ¼Ò²ºÜ¸ºÔð¡£
312.	Ô§ÑìË÷µÀ¿ÉÖ±´ï»¬Ñ©³¡£¬µÇ¶¥Ë÷µÀµ½ÁËÖ®ºóÒª×¼±¸À´»Ø1.5-2Ð¡Ê±²ÅÄÜµ½ÒõÑôÁë£»ÎÒÃÇÊÇ·Ç³£Ï²»¶»¬Ñ©³¡µÄ·þÎñ£¬¸½ÉÏÍõî£½ÌÁ·µÄ¶þÎ¬ÂëºÍÒüµ¼ÓÎµÄÍµÅÄÍ¼£¬Íõ½ÌÁ·µ¥°å½ÌµÄºÜÄÍÐÄ£»Òüµ¼ÓÎ°²ÅÅµÄºÜºÃ£¬ºÜÏ¸ÖÂ¡«
313.	Óä¿ìµÄÌåÑé£¬¸öÈË¾õµÃÎ÷ÁëºÜÖµµÃÒ»È¥¡£±¨×ÔÓÉÐÐµÄÍÅºÜ·½±ã£¬¸ºÔð½ÓËÍ£¬ÃÅÆ±£¬¾°ÇøÄÚ×ÔÖ÷ÐÐ¶¯£¬ºÜ²»´íµÄ
314.	#Æ®Ñ©µÄÈÕ×ÓÀ´¿´Äã# ¹þ¹þ¹þ¹þ¹þ¹þ½ñÈÕÊÇ@ÑîµÏ µÄÖ÷³¡£¬Ç×¿ÚËµ³É¶¼±ùÑ©ÐÐ¶¼ÊÇÔÛ¡°ÔÞÖú¡±µÄ£¡»¹¸ø½éÉÜÁËÓÐÃûµÄÎ÷ÁëÑ©É½»¬Ñ©³¡£¬¼ÒÈËÃÇÓÖÕÇÖªÊ¶À²¡«#Æ®Ñ©ÓÐÄãÎÂÅ¯ºÇ»¤#LÆ®Ñ©µÄÈÕ×ÓÀ´¿´ÄãµÄÓÅ¿áÊÓÆµ ?
315.	¹ØÓÚÎ÷ÁëÑ©É½¾°Çø»¬Ñ©ÏîÄ¿Í£Ö¹ÔËÓªµÄÍ¨Öª¸÷Î»ÓÎ¿Í£ºÎ÷ÁëÑ©É½¾°Çø¶¨ÓÚ2022Äê3ÔÂ21ÈÕÆð£¨°üº¬3ÔÂ21ÈÕ£©Í£Ö¹ÔËÓª»¬Ñ©ÏîÄ¿£¬Ã¿Äê12ÔÂµ½´ÎÄê3ÔÂÎª»¬Ñ©³¡Õý³£ÔËÓªÊ±¼ä£¬ÆÚ´ýÏÂÒ»´ÎÑ©¼¾ÏàÔ¼»¬Ñ©³¡~¾°ÇøÈ«ÄêÕý³£¿ª·Å£¬´ºÉÍ¶Å¾éÏÄ±ÜÊî£¬Çï¹ÛºìÒ¶¶¬ÉÍÑ©ÈÕ³öÔÆº££º?????É­ÁÖ·ð¹â£º?????É­ÁÖ¸ºÑõÀë×Ó£º?????Ò£ÍûÑ©É½£º?????Å¼ÓöÐ¡ËÉÊó£º?????ÒõÑô½çÆæ¹Û£º?????ÖÚ¶àÓéÀÖÏîÄ¿£º?????¸ßÉ½¶Å¾é(4-6ÔÂ)£º?????Ì¤´ºµÇ¸ßÍûÔ¶£¬ÈËÉÙ¾°ÃÀ£¬»¶Ó­¸÷Î»ÓÎ¿Í…
316.	??Î÷ÁëÑ©É½»¬Ñ©³¡????ÈÕÆÚ£º2022.3.18??ÌìÆø£ºÇç???ÏîÄ¿£º×ÔÓÉË¤õÓ»¬??ÎÄ°¸£ºÔ¸2022È«Äê±»¿ìÀÖ°üÎ§×Å 2³É¶¼¡¤Î÷ÁëÑ©É½»¬Ñ©³¡ ?
317.	¤‚Î÷ÁëÑ©É½ÊÇ´æ»õ LÎ÷ÁëÑ©É½¾°ÇøµÄÎ¢²©ÊÓÆµ ?
318.	¤‚Î÷ÁëÑ©É½ÕæµÄÓÐÕâÃ´Ë¿»¬Âð£¿ LÎ÷ÁëÑ©É½¾°ÇøµÄÎ¢²©ÊÓÆµ ?
319.	¤‚Î÷ÁëÑ©É½¸üÐÂÒ»ÏÂ LÎ÷ÁëÑ©É½¾°ÇøµÄÎ¢²©ÊÓÆµ ?
320.	Î÷ÁëÑ©É½Ò»ÄêÒ»´Î´ò¿¨ËäÈ»Ã»ÏÂÑ©ÁË µ«»¬Ñ©³¡¼¸ºõ°ü³¡ÊÇÕæµÄË¬¶¬°Â»áºóÒÅÖ¢and ´óÒØ¶ÌÔÝÂÃÐÐ µÚÒ»´Î³É¹¦½ÓÊÜÁË·Ê³¦??Á½Ìì°ËÖÖ½»Í¨·½Ê½?? 2³É¶¼¡¤Î÷ÁëÑ©É½ ?
321.	#²»Òª´í¹ý´ºÌìµÄËÄ´¨# ¡¾´óÆº»¬ÏèÉ¡»ùµØ¡¿Î÷ÁëÑ©É½½ÅÏÂ£¬ÃÀÀöµÄÐ¡³Ç´óÒØ£¬Ò²´Ó²»È±·¦ÔË¶¯µÄÈÈÇé¡£¶¬°ÂÊ±»ð±¬ÁËÎ÷ÁëÑ©É½»¬Ñ©³¡£¬´ºÌìµ½À´Ê±Ò²ÓÐÈÃÄã°¿ÏèÌì¼ÊµÄ´óÆº»¬ÏèÉ¡»ùµØ¡£#Ó­´óÔË¡¤ÓÎËÄ´¨# @ÎÄÂÃ³É¶¼ @´óÒØÎÄÌåÂÃÓÎ¾Ö ?
322.	#»¬Ñ©##Î÷ÁëÑ©É½»¬Ñ©³¡# ÈË²Ëñ«»¹´ó£¬Ë¤×ÅË¤×Å¾Í»áÁË?? 2³É¶¼ LÐ¡ÐÂ±¾ÐÂnaµÄÎ¢²©ÊÓÆµ ?
323.	¤‚Î÷ÁëÑ©É½À´»¬Ñ©ÍÛ?? LÎ÷ÁëÑ©É½¾°ÇøµÄÎ¢²©ÊÓÆµ ?
324.	ÌìÏÂÐÐ£º¶¬°ÂÈÈ³±»¬Ñ©×Ô¼Ý£¬ÄÏ·½ÈË¿´Ñ©×ßÆð£¡Ëæ×Å¶¬°ÂµÄ³É¹¦¾Ù°ì£¬¸÷µØµÄ±ùÑ©ÔË¶¯Ò²ÓÖÒ»´ÎÏÆÆðÁËÈÈ³±£¬ÄÏ·½ÈË¼òÖ±¿´ÁËÌ«ÏÛÄ½ÁË¡£¶¬°Â¸÷ÖÖÐÂ¼ÓÈëµÄ±ùÑ©±ÈÈüÏîÄ¿Ò²Ë¢ÐÂÁËÎÒÃÇ¶Ô±ùÑ©ÔË¶¯µÄÈÏÖª£¬ÌøÌ¨»¬Ñ©£¬×ÔÓÉ»¬Ñ©£¬¸ßÉ½»¬Ñ©µÈ£¬Ë¢ÆÁµÄÖÐ¹ú½¾°Á¹È°®ÁÕ£¬Ëý¾ÍÊÇ×ÔÓÉ»¬Ñ©ÏîÄ¿¡£ÁÕÀÅÂúÄ¿£¬ÓÐ´Ì¼¤µÄ£¬Ò²ÓÐÃÀÂÖÃÀÛ¼µÄ£¬¹ÛÉÍÐÔºÜÇ¿£¬Ïàµ±¾«²Ê¡£È«Ãñ¶¬°ÂµÄÊ±ºò£¬³Ã×Å±±·½»¹ÓÐÑ©£¬²»Èç´©ÉÏ¿á¿áµÄÑ©·þ£¬À´Ò»³¡»¬Ñ©×Ô¼ÝÓÎ°É£¡×Ô¼ÝÓÎÈ¥ÄÄÐ©»¬Ñ©³…
