# Supplementary material for: Image perception of ice and snow tourism in China and the impact of the Winter Olympics
Source: PLoS One. 2023 Jun 23;18(6):e0287530. doi: 10.1371/journal.pone.0287530 (PMC10289359; doi:10.1371/journal.pone.0287530)
Supplement: S1 File — (ZIP) [file pone.0287530.s002.zip › S1 Dataset./Data before the 2022/Xiling/Xiling Snow Mountain.txt]

1.ÑØÍ¾ÒÑ¾­¿´¼ûÒ»Ð©Ñ©ÁË£¡³¬¼¶ ¼¤¶¯£¡ÐË·Ü£¡
ÂòÆ±µÄµØ·½ÈË»¹²»ËãÌ«¶à£¬ÃÅÆ±ÓÐÑ§Éú¼Û £¬µ«ÉÏµ½»¬Ñ©³¡µÄË÷µÀÃ»Ñ§Éú¼Û£¬¹ºÆ±ÒªÓÃÉí·ÝÖ¤£¡
ÈâÑÛ¿´Ì«ÃÀÁË °×Ã£Ã£µÄÒ»Æ¬ ºìÉ«µÄÀÂ³µ£¬ÄÇ¸ö»­Ãæ ÎÒÏÖÔÚ»¹¼ÇµÃ£¡ÕæµÄ³¬¼¶Õðº³ Õû¸öÊÀ½ç¶¼ÊÇ°×Ã£Ã£Ò»Æ¬£¬´¿½àµÄ¡¢¸É¾»µÄ¡¢²»ÈÝÙôäÂµÄÑÕÉ«£¡

ÉÏµ½ÁËÉ½ÉÏ »¹Òª×øÒ»¶Î´ó°Í²Åµ½»¬Ñ©³¡ÄÇ±ß
»¬Ñ©³¡ÓÐ³ÔµÄ ÓÐ×â¶«Î÷µÄ »¹ÓÐ¸÷ÖÖÏîÄ¿¿ÉÒÔÓÎÍæ ÁïË÷£¨Ò»¸öÈË×øÔÚÒ»¸öÒÎ×ÓÉÏÔÚ°ë¿ÕÖÐ»¬×ßÄÇÖÖ ÏÂ´ÎÒªÈ¥×ø£¡£©Ïã½¶´¬£¨dengµÃÆ¨¹ÉÍ´¹þ¹þ¹þ£©Ñ©ÖÐ·Éµú£¨ÔÎ´¬ÔÎ³µµÄ¿ÉÄÜ±»×ªÔÎ£©µÈµÈµÄÏîÄ¿

°¡»¹ÓÐÈÈÆøÇò×ø ÎÒ²»ÊÇºÜ¶®ÔÚÕâ×øÈÈÆøÇòÊÇ¸öÊ²Ã´²Ù×÷ ÎÒ¾õµÃºÜ¿Ö²À¡­Ìì¿Õ»ÒÃ£Ã£µÄ ¸ù±¾¿´²»¼û¶«Î÷ ÓÐÖÖÎ´Öª´øÀ´µÄ¿Ö¾å¸Ð
2.Àë³É¶¼²»Ô¶£¬É½ÏÂÓÐÎÂÈª£¬Å©¼ÒÀÖÓã×¯Àï»¹¿ÉÒÔ³Ôµ½ÀäË®Óã------ÑøÖ³µÄºç÷®Óã£¡Î÷ÀäÑ©É½ÔÆÎíçÔÈÆ£¬¿ÕÆøÇåÐÂ£¬¸ºÑõÀë×Ó¿Ï¶¨ÌØ±ð¸ß£¬ÎüÈëÓÐµã¶ùÌðÌðµÄ¸Ð¾õ£¡µÇÉ½²½µÀÉèÊ©ÍêÉÆ£¬ÒõÑô±³¾ÍÊÇ¶þ¸öÊÀ½çÒ»ÑùÒ»Ñù------Ò»±ßÔÆÎí¹ö¹öÈçÔÚÏÉ¾³£»ÁíÒ»±ßÑÞÑô¸ßÕÕ£¬É½ÇåË®Ðã¡£ÖµµÃÍÆ¼ö×Ô¼ÝµÄÒ»¸öµØ·½£¡
3.È¥µÄÊ±ºòÔËÆøºÃ£¬¿´µ½ ÁËÔÆº£ºÍÑ©É½¡£
4.¶¬ÌìÌ«ÃÎ»ÃÁË£¬³¬ÃÀ~±ØÐëÍÆ¼ö£¡
5.³É¶¼ÖÜ±ßË£Ñ©×î½ü×îºÃÍæµÄµØ·½ÁË£¬Ã»ÓÐÖ®Ò»£¡ÊÊºÏ¼ÒÈË´øÍÞÓÎÍæ£¡
6.´°º¬Î÷ÁëÇ§ÇïÑ©¡£
Èç½ñµÄÎ÷ÁëÑ©É½²»ÊÇÕâÑùÁË¡£³É¶¼ÏÂÑ©ÉÙ¿ÉÒÔÈ¥¿´¿´¡£
7.ÎªÄãÌ¤±éÇ§É½ÄºÑ©£¬
´ÓºÎ¶øÀ´£¬
ÒòºÎ¶øÖÁ£¬
»¶ÎªºÎÎï£¬
±¯´ÓºÎÆð£¬
¶¬Ñ©Ä£ºýÁË¼ÇÒä¡£
Ö»Ï£Íû£¬
Ñ©ÈôÖÁ£¬
¾ý±ØÖÁ¡£
8.ÕûÌå»¹¿ÉÒÔ£¬º¢×ÓÍæµÄ¿ªÐÄ£¬Ïû·ÑÆ«¸ß£¬²»¼Æ³Ô×¡ÐÐ£¬ÈË¾ùÏû·Ñ500×óÓÒ
9.ÒÔÇ°È¥µÄÈË±È½Ï¶à£¬ÐÔ¼Û±È²»¸ß ÄÇ´ÎÈ¥µÈ²»µ½ÏÂÉ½µÄ¹Û¹â³µ ×ßÁËÒ»¸ö¶àÐ¡Ê±²Åµ½É½ÏÂ µÚ¶þÌìÍÈËá
10.¶¬ÌìµÄÊ±ºòÈ¥Ñ©É½ÉÏÍæ»¹ÊÇ²»´íµÄ£¬¿´¿´Ñ©¾°£¬´ò´òÑ©ÕÌ£¬»¬»¬Ñ©£¬»¹¿ÉÒÔÍæÏÂÑ©µØÄ¦ÍÐ³µÖ®ÀàµÄ£¬¾ÍÊÇÓÐµãÀä£¬¶øÇÒ¶¬ÌìÍú¼¾µÄÊ±ºòÈËºÜ¶à¡£
11.½»Í¨£ºÂí·äÎÑÉÏÔ¤¶¨ÁË°üº¬Íù·µ´ó°Í+ÃÅÆ±+½»Í¨Ë÷µÀµÄÒ»ÈÕÓÎ×ÔÓÉÐÐÌ×Æ±¡£
p.s. Õâ¸öÌ×Æ±ÌØ±ðÊ¡ÐÄ£¬´ó°ÍÉÏÐÐ³ÌÖúÀí»¹»á½éÉÜÒ»Ð©ÊµÓÃµÄ×¢ÒâÊÂÏî£¬¶øÇÒËý²»¸ú×Å½ø¾°Çø£¬Ã»ÓÐ¹ºÎïµã£¬È«³Ì×ÔÓÉÐÐ¡£
12.Î÷ÁëÑ©É½¾ÍÊÇ¸ö¿Ó£¡£¡£¡È«²¿¶¼ÊÇ¿Ó£¬´ó¼Ò±ðÀ´ÁË£¡
13.¿ª·¢µÃ·Ç³£µ½Î»µÄ¸ßÉ½¾°Çø£¬¾°¹Û¡¢ÓéÀÖ¡¢ÎÂÈª¡¢²ÍÒû¶¼ÓÐ´óÁ¿Ñ¡Ôñ£¬Ö»È±±ãÒË¡£
14.¼ìÆ±ºó£¬ÏÈ×øË÷µÀµ½Ô§Ñì³ØÓÎ¿ÍÖÐÐÄ£¬µ±È»Èç¹ûÄãÓÐÊ±¼äÒ²¿ÉÒÔ²½ÐÐÉÏÉ½¡£µ½ÁËÔ§Ñì³ØÖ®ºó£¬»»³Ë¾°ÇøµÄÃâ·ÑµÄ´ó°Í £¬Èç¹ûÄãÏëÖ±½ÓÈ¥ÓÎÍæ£¬¿ÉÒÔÔÚµÚÒ»Õ¾ÏÂ³µ£¬Èç¹ûÄãºÍÎÒÃÇÒ»Ñù£¬ÏëÒªÏÈÈ¥ÈÕÔÂÆº»òÕßÊ×·å±ðÔº£¬ÄÇ¾ÍÔÙ×øÒ»Õ¾¡£
15.»¬Ñ©ÊÇÁíÍâÊÕ·ÑµÄ£¬ÔÚÊÛÆ±´óÌü£¬ÓÐ¸ö»¬Ñ©½ÌÁ·ÈÈÇéµÄ¶ºÐ¡ÅóÓÑ£¬ÎÊÐ¡ÅóÓÑÒª²»Òª»¬Ñ©£¬»¹¸øËý¿´±ðµÄÐ¡ÅóÓÑµÄ»¬Ñ©ÊÓÆµ£¬Ë­ÖªÎÒ¼ÒµÄºÜµ­¶¨µÄËµ£¬²»Òª£¬º¦ÅÂ£¬À­×ÅÎÒ¾ÍÍùÍâ×ß¡£
³öÁËÊÛÆ±Ìü£¬Ð¡ÅóÓÑËµ²»Òª»¨ÄÇ¸öÇ®ÁË£¬ÓÐÇ®Áô×ÅÂò³ÔµÄ²»ºÃÂï
º¦ÅÂ¾Íº¦ÅÂßÂ£¬»¹¸ø×Ô¼ºÕÒÁË¸öÁ½È«ÆäÃÀµÄ½è¿Ú¡£
ºóÀ´ÎÒÃÇÔÚÊÛÆ±ÌüÍâÃæÓÃ×Ô´øµÄ»¬Ñ©°åÍæµÄºÜàËÑ½
É½¶¥º£°ÎÂÔ¸ß£¬Í¬ÐÐÐ¡»ï°éËµËýÍ·ÓÐµãÔÎ£¬ÎÒ¿´ÎÒ¼Ò¹ÃÄï»¹ºÃ£¬²»¹ýÍæÒ»»áËý¾ÍÄÖ×ÅÒªË¯¾õ£¬²»ÖªµÀÊÇ²»ÊÇ²»Êæ·þÁË¡£¡£¡£
16.ÄÏ·½¹½Á¹µÚÒ»´Î¼ûµ½Ñ©°¡£¬Ò»Íò¸ö¼¤¶¯£¬»¬Ñ©Ò²ºÜ¿ªÐÄ£¬ºÜ°ô£¬ÎÞµÐ°ô£¡£¡£¡
17.Î÷ÁëÑ©É½µÄÌØµãÊÇº£°Î±È½Ï¸ß£¬Ö÷Òª¾°Çø´ó¸ÅÔÚº£°Î3300Ã××óÓÒ¡£·ç¾°ºÜÃÀ¡£ÂúÉ½µÄËÉÁÖµþ¼ÓÔÚÔ¶´¦Ñ©É½£¨º£°Î4000Ã×ÒÔÉÏ£©µÄ±³¾°ÉÏ£¬ÏÔµÃ¸ñÍâÍ¦°Î¡£Î÷ÁëÑ©É½µÄÁíÒ»¸ö¾°µãÊÇÒõÑô½ç£¬ÓÉÓÚÉ½·åÆÁ±Î×÷ÓÃ£¬ÔÆ±»µ²ÔÚÉ½µÄÒ»±ß£¬³ÊÏÖÒÔÉ½¼¹Îª½ç£¬Ò»Æ¬ÓÐÔÆ£¬Ò»±ßÎÞÔÆ¡£ÐèÌáÐÑµÄÊÇÓÉÓÚº£°Î±È½Ï¸ß£¬ÔÚ²½ÐÐ¹ý³ÌÖÐÓÐÐ©ÓÎ¿Í»á¸Ðµ½²»ÊÊ¡£
18.ÔÚ³É¶¼ÕâÃ´¶àÄêµÚÒ»´ÎÈ¥Î÷ÁëÑ©É½£¬·Ç³£Ê§Íû£¬¾°É«Ò»°ã£¬Ñ©Ò²ºÜ²î£¬ËùÓÐµØ·½È«²¿È¦ÆðÀ´ÊÕ·Ñ£¬Ã»ÓÐÓéÀÖÏîÄ¿µÄµØ·½¿Õ×ÅÒ²²»ÈÃÓÎ¿Í½øÈ¥ÍæÑ©¡£ÍêÈ«ÉÌÒµ»¯µ½ÈÃÈËºÜÎÞÓïµÄµØ·½£¬²»»áÔÙÈ¥ÁË¡£
19.¶ÔÓÚ¹ã¶«¿´²»µ½Ñ©µÄÈËÀ´Ëµ·Ç³£ÖµµÃÈ¥µÄµØ·½
20.12ÔÂ10ºÅ£¬ÓÐÏÂÑ©£¬ÓÐÔÆº££¬·ç¾°²»´í
21.È¥¹ýÒ»´ÎÔÙÒ²²»ÏëÈ¥ÁË£¬»¬Ñ©ÈË¼«¶à£¬Ì«¼·ÁË¡£
22.ÊÊºÏ¶¬¼¾È¥£¬¿´Òø×°ËØ¹üµÄÎ÷ÁëÑ©É½£¬¿ÉÒÔÏÂÀ´È¥»¨Ë®ÍåÅÝÎÂÈª£¬É½ÉÏ»¹ÓÐÓÐËÉÊó³öÃ»~
23.ÓÐÃ»ÓÐÊ®Ò»ÔÂ·ÝÈ¥Î÷ÁëÑ©É½Á½ÌìµÄÅóÓÑ£¬ÔÚ¹ÙÍøÂòÌ×²ÍÂò¶àÁËÒ»·Ý£¬²»ÄÜÍË£¬ÓÐÃ»ÓÐÐèÒªµÄÄØ£¿¾Æµê×¡ËÞ¼ÓÁ½¸öÀÂ³µµÄÆ±£¬Ö»Òª298£¬ÐèÒªµÄÇëË½ÐÅÎÒ£¬ËÙ¶È£¡
24.¶¬ÌìÀë³É¶¼×î½üµÄ»¬Ñ©³¡~~~~
25.Ñ©¾°ºÜÆ¯ÁÁ£¬É½¶¥ÉÏÔÆÎíçÔÈÆ·Â·ðÏÉ¾³£¬¾ÍÊÇ¼ÙÆÚÅÅ¶ÓµÄÈËÌ«¶à¡£
26.Ìì¿Ó£¬ÉÏÃæµÄÓ³Ñ©¾Æµê¶Ô¿ÍÈËÌ¬¶ÈÌØ²î£¬Ò»¸ö·þÎñÒµ¾¹È»×ö³ÉÕâÑù£¬Ê§°Ü
27.´°º¬Î÷ÁëÇ§ÇïÑ©£¬ÃÅ²´¶«ÎâÍòÀï´¬¡£ÓÉ´Ë¹ÅÊ«ÏòÍùÎ÷ÁëÑ©É½ÒÑ¾­ºÜ¾Ã£¬Õâ´ÎÌØÒâ°²ÅÅÐÐ³Ìµ½´ËÓÎÍæ£¬ËäÈ»ÒòÎªÔÆÎíçÔÈÆÃ»ÓÐ¿´µ½Ö÷·åºÍÈÕ³ö£¬µ«ÆäÃÀÀöµÄ¾°É«ÈÔÈ»½ÐÈËÐÄ¿õÉñâù¡£ÏÂ´Î»¹ÒªÀ´£¬ÕùÈ¡¿´µ½ÔÆº££¬ÈÕ³ö¡£
28.Î÷ÁëÇïÑ©
´°º¬Î÷ÁëÇ§ÇïÑ©£¬ÃÅ²´¶«ÎâÍòÀï´¬¡£
Ë­ÄÜÏëµ½¾ÍÔÚ³ö»ð¹øºÍÀ±ÃÃ×ÓµÄ ³É¶¼²»µ½100¹«ÀïµÄµØ·½£¬¾¹È»Ò²»áÓÐ»¬Ñ©³¡£¬¸üÏë²»µ½µÄÊÇ¸øÄã»¬µÄÄÇ¸ö»¬Ñ©³¡£¬¾¹È»¾ÍÊÇ¶Å¸¦Ç§¹Å¾ø¾äÀïÃæµÄÄÇ¸ö Î÷ÁëÑ©É½¡£¶Å¸¦²ÝÌÃÃ»É¶¿´Í·£¬µ«À´ ³É¶¼¿ÉÒÔÈ¥¶Å¸¦µÄÊ«Àï»¬Ñ©£¬ Ì«ÌØÃ´ÓÐÊ«ÒâÁË£¬ÕæÏÛÄ½ ³É¶¼ÈË£¬³ýÁË¿´²»µ½º££¬Ê²Ã´¶¼ºÃË£¡£
³ýÈ´»¬Ñ©³¡£¬É½ÉÏµÄ¾°ÖÂÎÒ¾õµÃÒ²²»±È ¶«±±µÄÎíÚ¡²î£¬µ«ÊÇÇë¼Ç×¡ÏÂÃæµÄÆß×ÖóðÑÔ¡£
²»´÷Ä«¾µÁÁÏ¹ÑÛ¡£
29.·þÎñºÜ°ô£¬ÃÅÆ±30£¬×øË÷µÀµ½ÁË°ëÉ½£¬È»ºóÓÐÃâ·Ñ¹«½»³µ£¬ËäÈ»´óÎíÒ»Æ¬É¶Ò²Ã»ÇÆ¼û£¬²»¹ýÎíÖÐÒ²ÓÐ±ðÑù¸Ð¾õ
30.Ä³Ò»ÄêµÄÔªµ©È¥µÄ£¬¼ÐÔÓ×Å¸÷ÖÖË×ÊÀ·³ÄÕ£¬Ö»ÏëÌÓÀëµ½Ò»¸öË­Ò²ÕÒ²»µ½ÎÒµÄµØ·½£¬À´ÁËÕâ£¬µÚÒ»´Î×ß½ø»¬Ñ©³¡£¬µÚÒ»´Î´©´÷»¬Ñ©×°±¸£¬ÄÔº£ÀïÎÞÊý´ÎÑÝÁ·µÄ»¬Ñ©¼¼ÇÉ£¬»»³ÉÁËÒ»´ÎÓÖÒ»´ÎÓëÑ©µØµÄÓµ±§£¬ÄÇÒ»¿Ì£¬Íü¼ÇÁËÊÂÒµµÄÑ¹Á¦£¬¿ÎÌâµÄÓµÈÅ£¬Íü¼ÇÁË³¹¹ÇµÄº®Àä£¬Íü¼ÇÁËÐí¶à¿´ËÆÖØÒª£¬ÓÖ²»×ã¹Ò³ÝµÄ·³ÄÕ£¬ÄÇÒ»¿Ì£¬ÎÒÖ»ÊôÓÚÎÒ×Ô¼º£¬ÊôÓÚÕâ¸ö±ùÌìÑ©µØ¡­¡­
31.×÷ÎªÒ»¸öËÄ´¨ÈËÖ»ÄÜËµ±ØÐëÈ¥ÁË£¬Í¯Äê»ØÒä
32.µ½Î÷ÁëÑ©É½µÄÉ½½Å£¬¾ÍÄÜ¿´µ½Ê÷ÉÏÓÐÒ»µãµãÑ©ÁË£¬½¨ÒéÔÚÉ½ÏÂÏÈ¼òµ¥³Ôµã¶«Î÷ÔÙÉÏÉ½¡£Ò»ÊÇ²¹³äÄÜÁ¿£¬¶þÊÇÉ½ÉÏ¶«Î÷²»±ãÒË¡£É½½ÅÏÂÓÐÒ»ÌõÊ³½Ö£¬³ÔµÄÒ²²»Ëã¹ó¡£ÉÏÉ½µÄÓÎ¿Í·Ç³£¶à£¬ÏÈÒªÅÅ¶Ó×øË÷µÀÀÀ³µ£¬È»ºó»¹ÒªÅÅ¶Ó×øÉ½ÉÏµÄ´ó°Í£¬²ÅÄÜµ½´ïÉ½ÉÏµÄÓ³Ñ©¹ã³¡¡£È«³ÌÔ¼ÐèÒª1.5Ð¡Ê±¡£ÂýÂýµÄÔÙÍùÉ½ÉÏ×ß¡£Ó³Ñ©¹ã³¡ÀïµÄÓÎÀÖÏîÄ¿ºÜ¶à£¬Èç³Ë×øÈÈÆøÇò¡¢»¬Ñ©¡¢¹·À­Ñ©ÇÁ³µµÈµÈ¡£Ó³Ñ©¹ã³¡ÊÇÎ»ÓÚ°ëÉ½Ñü£¬ÍùÉ½¶¥×ß»¹Òª³Ë×øÒ»ÌõË÷µÀ£¬Í¬ÑùÊÇ120Ôª£¬Èç¹ûÌìÆøºÃµÄ»°£¬Ò»¶¨ÒªµÇ¶¥¡£É½ÉÏÓÐÒõÑô½çÆæ¹Û£¬ÌýËµÒ»±ßÊÇÇç¿ÕÍòÀï¡¢Ò»±ßÊÇÔÆÕôÎíÓ¿¡£µ«ºÜÄÑÓöÉÏÕâÑùµÄ¶ÀÌØ¾°¹Û¡£
33.Ë÷µÀÉÏÉ½ºó£¬ÐèÒª»»³Ë¾°ÇøÄÚÃâ·Ñ´ó°Íµ½Ó³Ñ©¹ã³¡£¬ÌåÑé»¬Ñ©¡¢Ñ©µØÄ¦ÍÐ¡¢Ñ©ÉÏ·Éµú¡¢ÁïË÷¡¢´òÑ©ÕÌ£¬ÏíÊÜÄÏ·½ÈË¼ûµ½Ñ©ËùÊÍ·Å³öÌØÁ¢¶ÀÐÐµÄÐË·Ü¡£
´ÓÓÎ¿ÍÖÐÐÄÏòË÷µÀÕ¾ÐÐ×ß£¬Í¾¾­ºÜ¶àÐ¡³Ôµê£¬ÔÚÓÒºó·½µÄÅïÀï£¬×î¶àµÄ¾ÍÊÇÓñÃ×ºÍÉÕ¿¾¡£
ÓÑÇéÌáÊ¾£¬Î÷ÁëÑ©É½ÊÇ·ÖÇ°É½ºÍºóÉ½µÄ£¬ÓÎ¿ÍÍ¨³£ÓÎÍæµÄÊÇÎ÷ÁëÑ©É½ºóÉ½£¬ÎÞÂÛÊÇ¾°¹Û»¹ÊÇÓéÀÖÉèÊ©£¬ºóÉ½±ÈÇ°É½¸üÊ¤Ò»³ï¡£
10£º00×Ô¼Ýµ½´ïÓÎ¿ÍÖÐÐÄ£¬ÔÚÉªÉªº®·çÖÐÅÅ¶Ó2Ð¡Ê±²Å×øÉÏË÷µÀ¡£16£º00ÏÂÉ½Ê±£¬´ó°ÍÅÅ¶Ó30·ÖÖÓ£¬ÎÞ×ù£¬Ë÷µÀÅÅ¶Ó1Ð¡Ê±£¬ÀäµÃÖ±´ò¶ßàÂ¡£Õâ´ÎÌØÒâ°²ÅÅÏÂÎçË÷µÀÉÏÉ½£¬ÎÞÐèÅÅ¶Ó£¬´ÎÈÕÖÐÎçÏÂÉ½£¬Ë÷µÀÅÅ¶Ó5·ÖÖÓ£¬³Ë×ø´ó°Í¾ùÎ´ÅÅ¶Ó¡£³ä·ÖÀûÓÃ24Ð¡Ê±£¬ÔÚÑ©É½ÉÏº¨³©ÁÜÀì£¬Íæµ½¾¡ÐË¡£ÐèÒª×¢ÒâµÄÊÇ£¬ÔÚÉ½ÉÏ×¡ËÞµÄÓÎ¿Í±ØÐëÔÚË÷µÀ¹Ø±ÕÇ°ÉÏÉ½¡£
¶¬¼¾µÄÎ÷ÁëÑ©É½»¹ÏúÊÛÒ¹³¡ÃÅÆ±£¬98Ôª/ÈË£¬µ±ÌìÓÐÐ§£¬Ö»ÄÜÔÚ¹æ¶¨µÄÊ±¼äºó½øÈë¾°Çø£¬Ó³Ñ©¹ã³¡µÄÓÎÀÖÏîÄ¿Ò»°ã17£º00¾Í½áÊøÁË¡£
34.µÚÒ»´Î¿´µ½Ñ©É½£¬ÏÉÎíçÔÈÆ£¬ºÜÃÀ£¡
35.Áù¸öÔÂ´ó¶Ç×ÓÅÀÉÏÈ¥µÄ£¬Ò²ÊÇÀ÷º¦Ñ½¡£ÑØÍ¾ºÃ¶à
36.Ð¡ÅóÓÑÏ²»¶µÃºÜ£¬Ë³±ã»¹È¥ÁË»¨Ë®ÍåÅÝÎÂÈª£¬°ÍÊÊµÃºÜ£¡
37.¾°ÇøÃÅÆ±20/ÈË£¨ÏÄ¼¾Ò²²»ÃâµÄ¹þ£©£¬Í£³µ·Ñ20/Íí£¬Ë÷µÀÌ×Æ±140/ÈË¡£¾°Çø¸ÅÀÀÔÚÍøÉÏ²éÁËÏÂ£¬ÉÏÎ÷ÁëÓÐÁ½ÌõÂ·Ïß£ºÇ°ÃÅÍ½²½ÉÏÉ½8-9Ð¡Ê±£¬ÀÁ°©»¼Õß¾ø²»»áÑ¡£»ºóÃÅÉÏÉ½£¬ÏÈ×øÀÂ³µÈ¥µ½Ô§Ñì³Ø£¨´Ë¶ÎÃ»ÓÐ¹«Â·²»ÄÜ¿ª³µÉÏÉ½£¬ÅÀÉ½Ò²¿É¹À¼Æ2¡«3Ð¡Ê±£¬Ò²ÊÇÓÐµãÀÛÈËµÄ£©£¬ÏÂÀÂ³µÓÐÃâ·Ñ°ÍÊ¿ËÍµ½Ó³Ñ©ºþ£¨³Ô·¹×¡ËÞ»¬²Ý»¬Ñ©¶¼ÔÚÕâÖÜÎ§£©¡£Èç¹ûÒªµ½¸üÉÏÃæµÄÉ½¶¥£¬±ØÐëÔÙ×øÒ»ÌËÀÂ³µ¡£Ó³ÔÂºþ£¬Î÷ÁëÑ©É½£¬³É¶¼ÎÒÃÇ»¨ÁËÔ¼Á½Ð¡Ê±²Åµ½´ïÉ½½ÅÍ£³µ³¡Í£ºÃ³µ£¬ÀÂ³µÒ»ÉÏÉ½¾ÍÎÞ±ÈÁ¹Ë¬°¡£¬¿ÕÆøÇåÐÂµÄÈÃÈËÐÄ¿õÉñâù¡£
38.Î÷ÁëÑ©É½ÁÖÉîË®Çå£¬·ç¾°ÐãÀö£¬²»Ê±ÓÐÇáÎí»·ÈÆ¡£
39.Î÷ÁëÑ©É½·ÖÎªÇ°É½ºÍºóÉ½£¬ÔÚÎ÷ÁëÕò»áÓÐ·ÖÂ·¿Ú£¬È¥ÍùÇ°É½Ö±×ß£¬ºóÉ½×ßÓÒ±ßµÄÂ·¡£ÆßÔÂÑ©É½Ö®áÛµÄÍí·çÎ¢Á¹£¬ÊÖ±ÛÉÏµÄÆ¤·ô±¬ÆðÁË²ã²ãµÄÐ¡¿ÅÁ££¬ÓÐÐ©ÉÏµãÄê¼ÍµÄ°¢ÒÌÉõÖÁ´©ÉÏÁË·Àº®·þ£¬¼´Ê¹ÔÙ²»ÅÂÀäµÄÐ¡¹ÃÄïÒ²¶¼´©ÉÏÁËÍâÌ×³¤¿ã¡£°øÍíµÄÎ÷Áë£¬ÎÂ¶ÈºÜµÍ£¬ÈËÌåÌå¸ÐÊæÊÊ¶ÈºÜºÃ£¬ÓÐÒ»ÖÖÏëÒª³¤¾ÃµÄ×¡ÔÚÉ½ÉÏ£¬²»ÏëÏÂÉ½µÄ¸Ð¾õ¡£ Ó³Ñ©ºþÎ¢²¨µ´Ñú£¬Á¹Á¹µÄÎ¢·ç´µ¹ý£¬ÊÖ»áÇÄÇÄµÄËõ½øÐä×ÓÀï¡£
40.Í¨³£ËùËµÓÎ¿ÍÍæÎ÷ÁëÑ©É½£¬¶¼ÊÇÖ¸ºóÉ½£¬Òò¾«»ª¾°µã¡ª¡ªÈÕÔÂÆº¡¢ÒõÑô½çµÈ¾ù¼¯ÖÐÔÚºóÉ½¡£ºóÉ½ÓÉÉ½½ÅµÄÓÎ¿ÍÖÐÐÄÏòÉÏ£¬¿ÉÒÔ´î³Ë½»Í¨Ë÷µÀ»òÍ½²½ÅÀÉ½µ½´ïÔ§Ñì³Ø½Ó´ýÖÐÐÄ£¬ÔÙ×ª¾°ÇøÃâ·Ñ¹«½»£¬Ô¼10·ÖÖÓ¿Éµ½´ïÓ³Ñ©¹ã³¡£¨Ò²¿É²½ÐÐ£¬Ô¼1Ð¡Ê±£©¡£¡¾¹ØÓÚ×Å×°¡¿ÏÄ¼¾µÄÎ÷ÁëÑ©É½Æ½¾ùÆøÎÂ10¡æ-25¡æ£¬ÈÃÈË¸Ð¾õ×¹ÈëÁË¡°ÌìÈ»´ó±ùÏä¡±¡£ËùÒÔ±ÜÊîÊÇ¿Ï¶¨µÄ£¬µ«»¹ÊÇ»áÓÐÐ©Î¢Á¹£¬ËùÒÔÒ»¶¨Òª´øÒ»¸öÇï¼¾µÄÍâÌ×¡£¶øÇÒÌìÆøÓÐµã×½Ãþ²»Í¸£¬×îºÃ°ÑÓêÉ¡Ò²±¸ÉÏ¡£¾ÍÊÇÒòÎªÌìÆøµÄ¶à±ä£¬Î÷ÁëÒ²×ÜÊÇ´øÀ´²»Ò»ÑùµÄ¾ªÏ²¡£¡¾¹ØÓÚÃÀÊ³¡¿ÔÚÎ÷ÁëÑ©É½,ÄãÍêÈ«²»ÓÃµ£ÐÄ³ÔºÈ,Ò»Â·ÉÏÅ©¼ÒÀÖ½Ï¶à,¶øÇÒÉÏÃæ»¹ÓÐÒ»ÌõÐ¡³Ô½Ö,É¶¶¼ÓÐ!ËäÈ»¼Û¸ñ±ÈÍâÃæÉÔÎ¢¹óÄÇÃ´Ò»µãµãµ«»¹Ò²»¹ËãºÃ¡£×¢ÒâÊÂÏî£º1¡¢ÓÉÓÚÎ÷ÁëÑ©É½ÏÄ¼¾Ò¹ÍíÎÂ¶È½ÏµÍ£¬°×ÌìÓëÍíÉÏÎÂ²î½Ï´ó£¬Çë´øºÃ·Àº®ÒÂ·þ¡£É½µØÌìÆø¶à±äÇëÓÎ¿Í±¸ºÃÓêÉ¡¼°ÓêÅû£»ÒÔ¼°´øºÃ»¨Â¶Ë®Íò½ðÓÍµÈÒÔ·ÀÎÃ³æ¶£Ò§¡£2¡¢²»ÒË´©Ó²µ×Ð¬ºÍ¸ß¸úÐ¬£¬ÒÔ·À»¬Ð¬Îª¼Ñ¡£3¡¢×ÏÍâÏß½ÏÇ¿£¬Å®Ê¿ºÍ¶ùÍ¯Ó¦×¢Òâ·ÀÉ¹£¬×îºÃ´÷ÉÏÄ«¾µ¡£4¡¢ÓÉÓÚÎ÷ÁëÑ©É½Æ½¾ùº£°ÎÔÚ2000Ã×ÒÔÉÏ£¬ÈÕÔÂÆº¾°Çøº£°Î3210Ã×£¬ÈçÓÐÐÄÔà²¡¡¢¸ßÑªÑ¹µÈ»¼ÕßÓ¦´øºÃÓ¦¼±Ò©Îï¡£5¡¢Î÷ÁëÑ©É½ÊôÔ­Ê¼É­ÁÖ¾°Çø£¬Î´¶ÔÓÎ¿Í¿ª·ÅµÄÇøÓòÇëÎðÇ°Íù¡£6¡¢³Ë×øÀÂ³µÊ±£¬ÇëÎð×óÓÒÒ¡»Î£¬²»Òª´òÄÖ£¬Í·ÊÖ²»ÒªÉì³ö´°Íâ¡£7¡¢ÓÎÍæÔË¶¯ÏîÄ¿Ê±£¬Ðë×ñÊØÓéÀÖÉèÊ©µÄ²Ù×÷¹æ³Ì£¬ÒÔÃâ·¢ÉúÒâÍâ¡£
41.ÃÅÆ±ÎÒÃÇÊÇµ½ÁË¾°µãÂòµÄ£¬´ó¼ÒÒªÈ¥µÄ¿ÉÒÔÌáÇ°ÍøÉÏ¶©£¬»á±ãÒËÒ»µã¡£½øÈ¥Ö®ºó»áÓÐ³µËÍÈ¥Ñ©É½½ÅÏÂ£¬¶«±ßÓÐÒ»¸ö´óµÄ»¬Ñ©»ùµØ£¬¿¼ÂÇµ½Ê±¼ä½ô£¬ÎÒÃÇÃ»ÓÐÈ¥£¬²»È»¿ÉÒÔ×âÒ»Ì××°±¸ÍæÒ»Íæ£¬ÕýÖÐ¼äÊÇÒ»¸öµÇ¶¥µÄË÷µÀ£¬¾ÝËµÊÇÖÐ¹ú×î³¤Ë÷µÀ¡£ÎÒÃÇÂòÁËµÇ¶¥µÄË÷µÀÍù·µÆ±£¬ÕæµÄºÜ´Ì¼¤£¬¿ìµ½¶¥·å£¬Ò²¾ÍÊÇº£°Î3200Ã×ÒÔÉÏµÄÊ±ºò´°ÍâµÄ·ç¾°¾ÍÏñÊÀ½ç±»±ù·â×¡ÁËÒ»Ñù£¬Õðº³£¡µ½ÁË¶¥·åºìÊ¯¼â»áÓÐµãºôÎü¾Ö´Ù£¬²»¹ýÌìÈ»µÄ¹Û¾°Ì¨»¹ÊÇÈÃÎÒÃÇ´ó¿ªÑÛ½ç¡£
42.Ò»Ö±¶ÔÎ÷ÁëÑ©É½Õâ×ù´óÑ©É½ÓÐ±ðÑùµÄÇéãº£¬²¢²»ÊÇÒòÎªËüµÄº£°ÎÖ®¸ßºÍ·ç¾°Ö®ÃÀ£¬¶øÊÇÒòÎªËüµÄÖ²Îï£¡
Ã¿´Î×ß½øÕâ×ùÉ½£¬¶¼ÄÜ¸øÎÒ¾ªÏ²£¬º£°Î1800Ã×ÒÔÉÏµÄµØÇø£¬ÆËÃæ¶øÀ´µÄÊÇÒ»¹ÉÅ¨Å¨µÄÔ­Ê¼ÆøÏ¢£¬Ê÷ÉÏ¹ÒÂú¡¢µØÉÏÆÌÂúÌ¦ÞºÖ²Îï¡£
Î÷ÁëÑ©É½£¬¼¸ºõÃ¿¸öÔÂ¶¼»áÓÐÄ³ÖÖÖ²ÎïµÄ»¨ÆÚ£¬Í¬Ò»ÖÖÖ²ÎïÔÚ²»Í¬µÄ¼¾½ÚÈ¥ÓÖ»á³ÊÏÖ²»Ò»ÑùµÄ×´Ì¬£¬ËùÒÔÎÒÒ»Äê¼¸ºõÒªÈ¥Î÷ÁëÑ©É½¿¼²ìºÃ¼¸´Î£¬Ã¿Ò»´ÎÂÃ³Ì¶¼»áÓÐ²»Í¬µÄÊÕ»ñ¡£
43.8ÔÂ·ÝÈ¥µÄ£¬É½¶¥½áËªºÜÀ÷º¦¡£¿ÉÒÔÔç¼¸ÄêµÄÕÕÆ¬¶ªÁË£¬±ØÐëÍÆ¼ö¡£
44.ºÜÔÞµÄµØ·½£¬Ë÷µÀÉÏÈ¥ºóÒª×ø¹«³µ£¬À­ÈË½øÈ¥µÄ
45.ÒÑ¾­±»¿ª·¢ÁËµÄÒ»¸ö¾°Çø£¬ËäÈ»É½¶¥µÄ·ç¾°ÕæµÄºÜÃÀ£¬µ«ÊÇÃÅÆ±ºÍË÷µÀ·ÑÒÑ¾­ºÜ¹óÁË¡£¶øÇÒÈ¥µÄÈËºÜ¶à°¡£¬½»Í¨ÉÏ¾­³£»á¶Â³µµÄÓ´¡£ÍäµÀ±È½Ï¶à£¬×Ô¼º¿ª³µ¹ýÈ¥Òª¶à×¢Òâ°²È«¡£¶¬ÌìÍæÑ©Ò²ÊÇ¾àÀë³É¶¼±È½Ï½üµÄÒ»¸öµØ·½¡£
46.³É¶¼ÈËµÄºó»¨Ô°£¬Èç¹ûÄãÏëÉîÈë³É¶¼£¬ÁË½â³É¶¼£¬¾Í¸úËæ³É¶¼ÈËµÄ½Å²½¡£
47.³É¶¼ÊÇÎÒ¼Ò£¬Ò»¸öÀ´ÁË¾Í²»ÏëÀë¿ªµÄ³ÇÊÐ¡£Õâ¸ö¾°µãÔÚ³É¶¼´óÒØÏØ¡£
48.Î÷ÁëÑ©É½£¬¾°ÇøÄÚ×î¸ß·åÃí»ùÁëº£°Î5353Ã×£¬ÊÇ³É¶¼µÚÒ»·å£¬´£Á¢Ìì¼Ê£¬ÖÕÄê»ýÑ©¡£ÌÆ´ú´óÊ«ÈË¶Å¸¦Ê¢ÔÞ´Ë¾°£¬Ð´ÏÂÁË¡°´°º¬Î÷ÁëÇ§ÇïÑ©£¬ÃÅ²´¶«ÎâÍòÀï´¬¡±µÄ¾ø¾ä¡£»¬Ñ©³¡ÓÐ2000Ì×ÊÀ½çÃûÅÆ»¬Ñ©Æ÷²Ä£¬ËùÒÔÎÞÂÛÊÇ¿´¾°»¹ÊÇÌåÑé»¬Ñ©ÔË¶¯£¬¶¼ÊÇ·Ç³£²»´íµÄÑ¡Ôñ¡£
49.¾°Çø¿ª·¢µÄºÜÔç£¬¸÷·½ÃæÒÑ¾­·Ç³£ÍêÉÆÁË¡£±Ü¿ªÍú¼¾³öÐÐ£¡
50.×îºÃÔÚ»¨Ë®Íå×¡ËÞ£¬ÀÂ³µÅÅ¶ÓÌ«¾Ã£¬ÆäÊµÊÇ¸ö¿Ó
51.¹ú¼Ò¼¶·ç¾°ÃûÊ¤Çø£¬ÖÕÄê»ýÑ©²»»¯£¬ÔÚÑô¹âÕÕÉäÏÂ£¬½à°×¾§Ó¨£¬Òø¹â²ÓÀÃ£¬ÐãÃÀ×³¹Û¡£
52.Ì×Â·ºÜÉîµÄ¾°µã£¬Ã»ÓÐÖ®Ò»¡£ÃÅÆ±+Ë÷µÀ240´óÑó£¬ÉÏÈ¥ºó£¬Èç¹û²»Ïë»¨Ò»·ÖÇ®È¥±ðµÄ¾°µã£¬Äã¾ÍÖ»ÄÜÔÚÄÇ´µ·ç¿´±ðÈË»¬Ñ©ÁË¡£Èç¹ûÃ»ÓÐÑ©£¬ÄÇ¾Í±¯´ßÁË¡£ÎÒ¾ÍÊÇÄÄ¸ö±¯´ßµÄ£¬»¨ÁË320Ò²¿´²»µ½É¶¡£
53.ÄÏ·½ÈË¼ûµ½ÕâÃ´ÂþÉ½µÄÑ©£¬¾ÍÒÑ¾­ÐË·Ü²»ÒÑ£¬¸üÊÇÌÉÔÚÁËÑ©µØÀï£¬¾°É«ÕæµÄºÜ²»´í£¬±È½Ï¿ÉÏ§µÄÊÇÄÇÌìÈ¥Îí±È½Ï´ó£¬²»ÄÜ¿´µ½×³¹ÛµÄÔÆº£
54.·ÖÇ°É½£¬ºóÉ½£¬Ç°É½ÅÀÉ½£¬ºóÉ½»¬Ñ©¡£Ç°É½¿ÉÒÔµ½ºóÉ½É½¶¥£¬µ«±ØÐë×øË÷µÀÏÂÉ½¡£
55.Î÷ÁëÑ©É½µ±È»Òª¶¬ÌìÈ¥£¬ÏÂÁËÑ©Ö®ºóÒ»Æ¬°×°¨°¨µÄ¾°Ïó£¬Õâ¾ÍÊÇÑ©Ö®ÃÀ°É¡£
56.ÄÏ·½ÈËÔ±¶¬Ìì¿´Ñ©±ØÈ¥¾°µã£¬ÔçÉÏÎåµã´Ó»¨Ë®Íå³ö·¢¶¼»á¶Â³µ£¬Ò»¶¨ºÜÔçºÜÔçÈ¥°¡£¡·ç¾°ºÜ²»´í£¬°ëÉ½ÑüºÍÉ½¶¥µÄ·ç¹âÊÇ²»Í¬µÄ£¬Ò»¸ö´óÑ©Æ®Æ®Ò»¸öÑÞÑô¸ßÕÕ¡£¾°ÇøÔÚ´óÒØ£¬´óÒØµÄÃÀÊ³ºÜ¶à£¬»¹ÓÐ»¨Ë®ÍåºÍÁõÊÏ×¯Ô°¿ÉÒÔÐÎ³ÉÂÃÓÎÓÎÏß¡£ÍÆ¼öÍÆ¼ö
57.ÓÐË­×î½üÈ¥¹ýÎ÷ÁëÑ©É½µÄ£¬É½ÉÏÓÐÑ©Âð£¿
58.´°º¬Î÷ÁëÇ§ÇïÑ©£¬ÃÅ²´¶«ÎâÍòÀï´¬£¬Ê«Ê¥ÑÛÖÐµÄÑ©É½£¬ÏûÏÄÏ´·ÎµÄºÃÈ¥´¦
59.³¬¼¶ÃÀ°¡ÏÂÑ©ÁË£¬µ¼ÓÎËµÕâÊÇ×îÅ¯µÄÑ©É½ÁË£¡£¡ÕæµÄÊÊºÏÄÏ·½ÈËÍæË££¡
60.ÔÚÑ©É½ÖÐËãÊÇÖÐ¹æÖÐ¾ØµÄ£¬¶¬ÌìÓÐÑ©µÄÊ±ºòÅäÌ×µÄÓÎÀÖÉèÊ©±È½Ï¶à£¬ÖµµÃÒ»È¥¡£
61.Î÷ÁëÑ©É½ÊÇÕâ´Î³öÐÐÎÒÈÏÎª×î²»ÖµµÃµÄÒ»¸öµØ·½ÁË£¬Ô­À´ÊÇÏë×ÅÍ¬°éÃ»¿´¹ýÑ©£¬¶øÇÒÕâÊÇÀë³É¶¼×î½üµÄÒ»¸öÓÐÑ©µÄ¾°µãÁË£¬½á¹ûÎÒÑ¡´íµØ·½£¬ÒòÎªÊ±¼äÌìÆøµÄÔ­Òò£¬Õâ¸öÊ±ºòµÄÑ©É½¶¼»ù±¾»¯ÍêÁË£¬É½ÉÏµÄÓÎÍæÏîÄ¿»ù±¾¶¼Í£Ö¹¿ª·ÅÁË£¬Ö»Ê£Ò»µã¶Ñ»ýµÄÑ©£¬»¹¿ÉÒÔ»¬Ñ©¡£
ÎÒÃÇÊÇÔÚÍøÉÏºÃµÄÂÃÐÐÍÅ£¬Ò»ÈÕÓÎÎÞ¹ºÎïµÄ£¬Ê¡ÐÄÊ¡Á¦£¬×ø³µÇ°Íù±È½ÏÂé·³£¬²»½¨Òé¡£¸ÕºÃÊÊ·êÈý°Ë½Ú£¬Å®ÐÔÃâÃÅÆ±£¬ÓÅ»ÝÁËÒ»°Ù¶à¿é£¬´Ó³É¶¼ÊÐÇø3¸öÐ¡Ê±µÄ³µ³Ìµ½Î÷ÁëÑ©É½½ÅÏÂ£¬ÔÙ×ø°ë¸öÐ¡Ê±µÄÀÂ³µÉÏµ½É½ÉÏµÄ¾°Çø£¬ÔÙ×ø15·ÖÖÓµÄÉ½ÉÏµÄ¹«½»³µ²ÅÄÜµ½´ïÄ¿µØµØ¡£¾°ÇøÒ»¿´£¬ÊµÔòÕæµÄÃ»É¶ºÃÍæµÄ¿©£¬¾ÍÊÇ»¹ÓÐÒ»µãµãµÄÈË¹¤½µÑ©£¬¿ÉÒÔÈ¥»¬Ñ©¡£
62.Î÷ÁëÑ©É½ÓÐÁ½¶ÎË÷µÀ£¬µÚÒ»¶ÎÊÇÔ§Ñì³ØË÷µÀ£¬µ½´ïÉ½ÉÏ»¬Ñ©³¡£»µÚ¶þ¶ÎÎªÈÕÔÂÆºË÷µÀ£¬µ½´ïÉ½¶¥µÄ¹Û¾°Ì¨¡£±ðÒÔÎªÏÂÁËµÚ¶þ¶ÎË÷µÀ¾Íµ½ÁË£¬ÏëÌ«¶à£¬»¹ÒªÅÀ´ó¸ÅÒ»Á½¸öÐ¡Ê±²ÅÄÜµ½´ïÒõÑô½ç¡£´ÓÈÕÔÂÆºµ½ÒõÑô½çÍù·µµÄ»°×îºÃÔ¤¹À²»ÉÙÓÚ3Ð¡Ê±¡£
³ËÔ§Ñì³ØË÷µÀµ½´ïÖ®ºóÖ±×ß³öÈ¥³Ë×ø°ÍÊ¿£¬´ó¸Å10-15·Öµ½´ïÈÕÔÂÆºË÷µÀ£¬ÔÙ³Ë×øÈÕÔÂÆºË÷µÀµ½´ï¹Û¾°Ì¨£¬È«³Ì´ó¸ÅÒ²¾ÍÒ»Ð¡Ê±¡£²»ÓÃµ£ÐÄ»áÓÐ¸ß·´£¬ÈÕÔÂÆºµÄº£°ÎÒ²¾Í3000¶à£¬»ù±¾²»»áÓÐÊ²Ã´·´Ó¦£¬³ý·ÇÄã±¾ÉíÉíÌå²»ÊÊ¡£
»®ÖØµã------Ò»¶¨Òª¼ÇµÃ´ø³ÔµÄºÍË®£¬É½ÉÏÃ»ÓÐÉÌµê£¡
µ½´ï¹Û¾°Ì¨Ö®ºó£¬¾ÍÊÇ´¿´â¹Û¾°ÅÀÉ½ÁË£¬ÃÀ²»ÃÀ£¬ÄãÃÇ×ÔÐÐÌåÑé°É£¬ÖÁÉÙÎÒ¾õµÃ×Ô¼º²»ÔÚÈË¼äÁË¡£
ÈýÔÂÖÐÑ®µÄÌìÆøÒÑ¾­ºÜÅ¯ºÍ£¬Ñ©¶¼»¯µÄ²î²»¶àÁË£¬ÎÒÃÇËã¸ÏÉÏÁËÑ©É½µÄ×îºóÒ»´ÎÑ©¾°£¬ÔçÉÏÈ¥µÄÊ±ºò»¹ÊÇÎíÃÉÃÉµÄ£¬Ëæ×ÅÌ«ÑôÉý¸ßÊ÷ÉÏ¾Í¿ªÊ¼¡°ÏÂÓê¡±£¨´Ë´¦Èç¹ûÓÐÐèÒªÇë´øÉ¡£¡£©£¬µÈµ½ÏÂÎç·µ³ÌµÄÊ±ºòÑ©¼¸ºõÈ«²¿ÏûÈÚÁË£¬¿´µ½µÄÍêÈ«ÊÇÁíÒ»·¬¾°ÖÂ£¡
63.2013ÏÄÌìÈ¥µÄ£¬×øÀÂ³µ·ÖÁ½¶Î£¬ÎÒÃÇÖ»×øµ½ÁË°ëÉ½Ñü»¬²Ý£¬·ç¾°»¹ÊÇ¿ÉÒÔµÄ£¬¾ÍÊÇÃÅÆ±°¡ÀÂ³µ·ÑÓÃ±È½Ï¹ó¡£
64.½ðÉ³³µÕ¾Ã»ÓÐÈ¥ÕâÀïµÄ³µ£¬Æ­ÈËµÄº¦µÃÎÒ°×ÅÜÒ»ÌË
65.Î÷ÁëÑ©É½Î»ÓÚ³É¶¼ÊÐ´óÒØÏØ¾³ÄÚ£¬×ÜÃæ»ý483Æ½·½¹«Àï£¬ÊÇ³É¶¼ÖÜ±ßÅÀÉ½»¬Ñ©¾ø¼ÑÈ¥´¦£¬ÕâÀïÓÐ³É¶¼ÖÜ±ß×î´óµÄ»¬Ñ©³¡ºÍ´óÐÍ»¬²Ý³¡¡¢¸ßÉ½²ÝÔ­ÔË¶¯ÓÎÀÖ³¡¡£ÕâÀïµÄÁÖº£¸ßÉ½¡¢Ô­Ê¼É­ÁÖ¾°¹Û£¬Ò»ÄêËÄ¼¾¶¼ºÃÍæ¡£Ã¿ÄêµÄÏÄ¼¾ÕâÀï²ÝÄ¾Ã¯Ê¢£¬¿ÉÒÔÔÚÁÉÀ«µÄ²Ý³¡ÉÏÌåÑé»¬²ÝµÄÀÖÈ¤£¬»¹¿ÉÒÔ±ÜÊîÄÉÁ¹£»¶ø12ÔÂ¡ª3ÔÂÊÇÕâÀïµÄ»¬Ñ©¼¾½Ú£¬ÌåÑé»¬Ñ©¡¢Ñ©µØÄ¦ÍÐ¡¢Ñ©ÉÏ·Éµú¡¢¹·À­Ñ©ÇÁµÈÏîÄ¿·Ç³£´Ì¼¤¡£Î÷ÁëÑ©É½·ÖÎª´ó·ÉË®¾°ÇøºÍ»¬Ñ©³¡¾°Çø£¬Ç°ÕßÊÊºÏÍ½²½µÇÉ½°®ºÃÕß£¬ºóÕßÔò×¨Îª¶¬¼¾»¬Ñ©×¼±¸¡£
66.¹Ù·½ÍøÕ¾Ðû³Æ3ÔÂµ×Ö®Ç°ÓÐÑ©¡£½á¹ûÈýÔÂÖÐÑ®È¥¾ÍÃ»ÓÐÑ©ÁË¡£º£°Î5000Ã×£¬Ã»ÓÐÀÂ³µ£¬Ö»ÄÜÍ½²½¡£30ÔªÃÅÆ±¡£ÁíÍâ£¬¸½½üÓÐÎ÷Áë»¬Ñ©³¡¡£
67.ÈýÔÂ·ÝÊôÓÚµ­¼¾£¬Òª²»ÊÇµ±ÌìÊÇ38½Ú£¬Å®ÐÔÃâÃÅÆ±¿ÉÄÜÓÎ¿Í»á¸üÉÙ£¬ÀÂ³µ°Ú¶É³µ¶¼ÊÇÖ±½Ó³Ë×ø£¬ÔÚÉ½½ÅÏÂÆðÐ¡Óê¡£
3ÔÂ9ÈÕ9µã¶à£¬ÍòÀïÇçÌì£¬×øÈÕÔÂÆºÀÂ³µµ½É½¶¥£¬Ô½ÍùÉÏ»ýÑ©Ô½ºñ¡£µ±×ß³öÀÂ³µºó£¬¿´µ½µÄÑ©¾°ÈÃÎÒÃÇÒ»ö®ÄÇÓÐµãÐ¡¼¤¶¯£¬±ÌÉ«Ìì¿ÕÏÂ£¬É½ÂÍ°×Ñ©£¬½à°×Ò«ÑÛ£¬ÓÉÓÚÀ´µÄÔç£¬Ñ©µØÖ»ÓÐÐ¡Ò°ÊÞÃ·»¨×¦Ó¡£¬ÏñÆÌ×ÅÒ»²ã°×É«µÄµØÌº¡£
68.¶¬ÌìÊÇ¸ö²»´íµÄÑ¡Ôñ£¬Àë³É¶¼ºÜ½ü¾Í¼¸Ê®¹«Àï£¬ÖÜÄ©Á½ÌìÊ±¼ä¾Í×ã¹»ÁË
69.3.10ÈÕÈ¥µÄ
ÄÇÊ±ºò³ýÁËÉ½¶¥»¹ÓÐÑ©£¬Ô§Ñì³ØË÷µÀ¸½½üÒÑ¾­Ã»ÓÐ»ýÑ©ÁË¡£µ±ÌìÉÏÁËÉ½¶¥£¬µ«ÊÇÄÇÌìÎíºÜ´ó£¬ÉÏÁËÉ½Ê²Ã´Ò²¿´Ì«Çå£¬Ò²Ã»ÓÐÌå»áµ½´ÓÉ½¶¥Ì÷ÍûµÄÒ»ÀÀÎÞÒÅ¡£ËùÒÔÈç¹ûÄã¾õµÃÔÚÓ³Ñ©¹ã³¡ÍùÉÏ¿´£¬¿´ÆðÀ´¼¸ºõ¾ÍÊÇÎíÃÉÃÉµÄÄÇËµÃ÷£¬ÉÏÉ½È¥ÁË£¬Ò²»áÊÇÕâÑùµÄ£¬ÎÒÃÇµ±Ê±ÒÔÎªÉÏÁËÉ½¾Í»áÑÌÏûÔÆÉ¢ÄØ£¬ÆäÊµ²¢²»ÊÇ¡£
»¬Ñ©³¡ÄÇÊ±ºò£¬¼¸ºõ¶¼ÊÇÈË¹¤ÔìÑ©ÁË¡£Èç¹ûÄã²»ÓÃÈ¥»¬Ñ©µÄ»°£¬ÄÇÃ´ÔçÉÏÔçÒ»µã´Ó³É¶¼³ö·¢£¬Ê®Ò»¶þµãµ½Î÷Áë£¬Ê±¼ä¾ÍÒÑ¾­³ä·ÖÁË£¬²»ÓÃÔÚÉ½ÑüÉÏ×¡¡£ÎÒÃÇµ±Ê±ÒÔÎª×Ô¼º»áÍæºÜ¾Ã£¬ËùÒÔ¾Í¶¨ÁËÉ½ÑüµÄ¾Æµê£¬·´Õý¾°ÇøÀïµÄ¾Æµê²»±ãÒË£¬µ­¼¾×î±ãÒËµÄÒ²µÃ½Ó½üÈý°Ù£¬¶øÇÒÌõ¼þÒ²¾ÍÄÇÑù¡£
ÎÒÃÇÈ¥µÄÆøºòÌìÆøÒ²²»ÊÇºÜºÃ£¬µ±ÌìÏÂÎç¾ÍÔÚÏÂÓê£¬´ÓÉ½¶¥ÏÂÀ´£¬ÏëÒªÈ¥»¬Ñ©£¬Ò²ÅÝÌÀÁË¡£µÚ¶þÌìÆðÀ´£¬Ìì¾Í·ÅÇçÁË£¬ºÜÆøÈËµÄ£¬ÒòÎªË÷µÀÆ±Ö»ÄÜÍù·µ£¬ËùÒÔÒ²¾ÍÃ»Ïë×ÅÔÙÉÏÈ¥Ò»±éÁË£¬±Ï¾¹ÊÇ´òËãÇîÓÎÈ¥µÄ¡£È»ºó¹äÁË¹äÓ³Ñ©¹ã³¡£¬ÏÛÄ½µÄ¿´×Å·ÅÇçÊ±ºòÉÏÉ½µÄÈËÃÇ£¬¾ÍÏÂÉ½ÁË¡£ÌìÆøÍ¦ÖØÒªµÄ£¬ÒªÊÇÌ«ÑôºÜºÃ¾Í¿ÉÒÔÈ¥¿´ÔÆº£ÁËÑ½¡£
ÉÏÃæ¿ÕÆøÕæµÄÍ¦ºÃµÄ£¬¶¼²»Ïë»Ø³É¶¼¼ÌÐøÎüö²ÁË¡£ÁôÓÐÍ¦¶àÒÅº¶µÄ£¬ÏÂ´ÎÓ¦¸Ã»¹»áÔÙÈ¥µÄ¡£

¹ØÓÚ´ÓÎ÷Áë»Ø³É¶¼£¬ÎÒÃÇÊÇ×Ô¼ºÈ¥µÄ£¬Ã»ÓÐ±§ÍÅ¡£ÓÎ¿ÍÖÐÐÄÄÇÀïÓÐÍ¦¶àË½¼Ò³µÀ­ÈËÏÂÉ½µÄ£¬µ«ËûÃÇÊÕµÄÍ¦¹ó£¬µ­¼¾È¥´óÒØ¶¼Òª35£¬È»¶øËüÃÇÄÇ¶ùÒ²ÓÐÄÇÖÖÏñÃæ°ü³µÄÇÑùµÄ£¬¿ÉÒÔ×öÆß°Ë¸öÈËµÄÐ¡³µ£¬Ó¦¸ÃÊÇ´óÒØ³µÕ¾ÀïµÄ³µ£¬15Ò»ÈË¡£
70.Ò»±ßÏÐÁÄÒ»±ßÉÍÑ©Ò»±ßÅÀÉ½£¬Æñ²»ÀÖÔÕ
71.12ÔÂ·ÝÈ¥µÄ£¬Ñ©¾°ºÜÃÀ£¬ÓÐµã¸ß·´£¬²»Àä¡£
72.»¬Ñ©³¡ËæÊ±¶¼ÓÐÑ©£¬ÓéÀÖÏîÄ¿ºÜ¶à£¡Î÷ÁëÑ©É½×îÂé·³µÄ¾ÍÊÇ×ø³µÁË£¬°à³µ×ª³µÂé·³²»Ëµ¶øÇÒÒ»Ìì¾Í¼¸ÌË¡£Èç¹ûÊÇÍâµØµÄÓÎ¿Í£¬¿ÉÒÔÑ¡Ôñ³É¶¼µ½Î÷ÁëÑ©É½°ü³µÀ´»Ø£¬µ±µØÈË¼ÛÇ®ºÏÀí¹«µÀ£¡134 3810 9918
73.³ýÁËÏû·Ñ¸ß£¬ÆäËûÒ»ÇÐ¶¼ºÃ£¬ÍæµÃºÃàË¡£
74.ÇëÎÊÈýÔÂËÄÔÂÈ¥»¹ÓÐÑ©Âð Ó¦¸ÃÃ»ÁË°É£¿
75.½»Í¨Ì«²îÁË£¬È¥ÄÇ±ß»ù±¾ÉÏÊÇ¶Â³µ¶Â³µ¡£ ¾°ÇøµÄÅäÌ×·þÎñ±È½Ï²î¡£

1.ÕæµÄºÜÖµµÃÈ¥ÍæÑ½£¬ËÄ´¨±¾µØÈËºÍ¸ô±ÚÖØÇìµÄÅóÓÑ¶¼¾õµÃ·Ç³£nice£¡×øÉÏË÷µÀ£¬·ç¾°¾øÃÀ£¬ÑÛÇ°µÄÊÀ½çÒø×°ËØ¹ü£¬ÓÌÈçÖÃÉíÓÚÍ¯»°ÊÀ½ç¡£µÚÒ»¶ÎË÷µÀµ½Ô§Ñì³Ø£¬ÈË±È½Ï¶à£¬ÍæµÄµØ·½Ò²ºÜ¶à£¬Ñ©ÖÐµÄÓÎ¿ÍÖÐÐÄ¼òÖ±ÃÀ´ôÁË¡£»¹¿ÉÒÔÅÄºÃ¶àºÃ¿´µÄÕÕÆ¬£¡... 
2.µÚÒ»ÌìÔÚÉ½ÏÂ¾ÆµêÐÝÏ¢ÅÝ¸öÎÂÈª£¬µÚ¶þÌì7µã°ë¾Í³ö·¢ÁË£¬¶þÊ®¼¸¹«Àï9µã²Åµ½¾°ÇøÃÅ¿Ú£¬Â·ÉÏ²»ÔõÃ´¶Â³µ¾ÍÊÇÉ½Â·Æéá«´ó¼Ò¶¼¿ªµÄ±È½ÏÂý£¬µ½ÁË¾°ÇøÃÅ¿ÚÏÈÉ¨ÂëÅÅºÅ£¬¸ù¾Ý´óÆÁÄ»ÏÔÊ¾µÄºÅÂëÅÅ¶Ó½øÈë¾°Çø¡£´ø×ÅÐ¡ÅóÓÑ¾ÍÂòµÄ280µÄÃÅÆ±£¬ÏÂÁËÀÂ³µ... 
3.24ºÅÔçÉÏ¸úÅóÓÑ¿ª³µ¹ýÀ´µÄ£¬¶¼ÔÚÉ½½ÅÏÂÁË£¬Ì«ÑôºÜ´óÌìÆøºÜºÃ£¬³¬¼¶Ïë¿´ÏÂÑ©µ«ÊÇÃ»ÓÐÏÂ£¬È»ºóËûÃÇËµÉ½¶¥ÉÏÏÂÁË£¬ÎÒÃÇ»¹ÊÇÉÏÈ¥ÁË£¬ËäÈ»Ã»ÓÐÏÂÑ©µ«ÊÇÑô¹âºÜºÃ£¬Ò²ºÜÊæ·þ£¬µ½ÁË°ëÉ½Ñü£¬Æ®ÁËÒ»µãµãÑ©£¬»¹ÊÇºÜÐË·Ü£¬ÒÔÎª»áºÜÀä£¬½á¹û»¹ºÃ£¬´ø... 
4.³ýÁË¼Û¸ñ¹ó??????£¬ÆäËûÃ»É¶Ã«²¡£¬²»¹ýºÜÖµµÃ¡£ ½»Í¨??²èµê×Ó¿ÍÔËÕ¾¡ª¡ªÎ÷ÁëÑ©É½£¬Ö±´ï³µ£¬38ÔªÒ»ÌË£¬³µ³ÌÁ½Ð¡Ê±°ë¡£ ??µÚÒ»ÌìÏÈµ½£¬×¡ÁËÉ½ÏÂµÄÄ³Ò»¸ö¾Æµê£¬Ç¿ÁÒ½¨Òé²»Òª¼Ó¿Õµ÷£¬¼ÓÁËÒ²Ã»ÓÃ£¬»¹ÒªÊÕ¶þÊ®¿éÇ®£¬ÓÐµçÈÈÌº£¬¸ö... 

5.ÈëÔ°2Ð¡Ê±£¬ÔÚÎ÷ÁëÑ©É½Ë¤ÉË£¬ÃÀÍÅ²»×÷Îª£¡²»¸øÍË·Ñ£¡ 2022Äê1ÔÂ15ÈÕÖÐÎç11µãºÍÎÒÏ±¸¾µ½´ïÎ÷ÁëÑ©É½Í£³µ³¡ ÉÏÎç12µã½øÈë½»Í¨Ë÷µÀ¼ìÆ± ÏÂÎç13µãÔÚÔ°ÇøÄÚ³ÔÎç·¹ËáÀ±·Û ÏÂÎç13µã40ÔÚÈÈÆøÇò¸½½üµÄ¶ùÍ¯»¬µ¹ÄÚË¤ÉË£¬ÓÒÊÖ±Û... 
6.Õâ¸öÊ±¼äÈ¥£¬Ñ©ÒÑ¾­½á³É±ùÁË£¬Ó²°î°îµÄ¡£ÔÚÉ½ÏÂÂòÁË¸öÐ¡Ñ¼×ÓÄ£¾ßºÍÊÖÄÃ×ÅµÄ»¬°åÒ»¹²20£¬É½ÉÏ»¬ÁËÒ»ÏÂ£¬ÄÇ¸öÑ¼×ÓÄ£¾ßÒòÎªÑ©Ì«Ó²£¬×¥²»³öÑ¼×ÓÐÎ×´£¬ÏÂÉ½ºó±¾À´ËµËÍÈËµÄ£¬Ã»ÈËÒª£¬¾Í10¿éÂô¸øÐ¡··ÁË¡£ÔÙÂòÁË¸öÊÖÌ×20¡£Ã»È¥»¬Ñ©£¬Ö÷ÒªÊÇ... 
7.µÚÒ»È¥µÄÈËºÜ¶à£¬ÒòÎªÉÏÉ½µÄ±È½ÏÔç£¬ËùÒÔÃ»ÔõÃ´ÅÅ¶Ó£¿ÎÒÃÇÒ»ÆðÓÐ¾Å¸öÈË£¬Ö±µ½×ßµÄÊ±ºò¶¼ÓÐÈËÂ½Â½ÐøÐøÉÏÉ½£¬ÈËÍ¦¶àµÄ£¬»ù±¾¶¼ÊÇ´øº¢×ÓÈ¥µÄ£¬É½ÉÏµÄÑ©ºÜÉÙ£¬¶øÇÒ¶¼»¯ÁËºÜÓ²£¬Í¬ÐÐµÄ»ï°é¶ùË¤ÁËÎåÁùõÓ£¬È«³ÌÌåÑé¾ÍÊÇË¤¹ýÀ´µÄ£¬Ð¡º¢»ù±¾Íæ²»ÁË... 

8.¾°É«ÕæµÄºÜÃÀ¡«Ò»¶¨Òª×öºÃ¹¥ÂÔÓ´£¬Òª´øÄ«¾µ£¬ÒòÎª°×Ã£Ã£Ò»Æ¬ºÜ·´¹â´ÌÑÛ¡£ÓÐÌõ¼þ×¼±¸×¨Òµ·À´òÊªµÄÒÂÎïÑ½£¡£¡£¡£¡»òÕß±¸Ò»Ì×ÒÂ·þ£¬ÓÈÆäÊÇÐ¡ÅóÓÑ£¡£¡£¡ÍæÑ©»á°ÑÒÂ·þ´òÊª¡£ÊÖÌ×Î§½íÃ±×Ó£¬±Ø±¸°¡£¡£¡£¡Ã»ÊÖÌ×ÍæÑ©ÊÜ²»ÁËµÄ£¡£¡£¡ÆäÊµÍæË£µÄÊ±ºò... 
9.ÎÒÃÇÈ¥µÄÊ±ºòÍÅµÄ´Ó¿íÕ­Ïï×ÓÖ±´ïÑ©É½Í£³µ³¡µÄ£¬ÒòÎª·½±ã ÍÆ¼ö£¡×øÁËÁ½¸ö°ëÐ¡Ê±µÄ³µ×Ó£¬ÆðÀ´µÃÔçÒ»Â·ÉÏ¶¼ÔÚË¯¾õ£¬µ½ÁË¹ýºóÔÙÍ£³µ³¡¸½½üµÄ²Í¹ÝµæÁËÏÂ¶Ç×Ó¾Í³ö·¢ÁË£¬ÉÏÈ¥¾ÍÒª×øË÷µÀ£¬µ½ÁËÔ§Ñì³Ø¾ÍÓÐÃâ·ÑÅÄÕÕßÕ£¬ÅÄÁËÕÕ¾Í×ø¹«½»³µµ½Ó³Ñ©¹ã³¡... 
10.ÎÒÃÇÊÇ1ÔÂ1ºÅÏÂÎç3µã´Ó³É¶¼³ö·¢£¬ÍíÉÏ7µã¹ý¹ý×óÓÒµ½µÄ£¬ÓÉÓÚÊÇÁÙÊ±¾ö¶¨³öÈ¥ÍæµÄ£¬ËùÒÔºÜ¶à·¿¼ä¶¼¶©ÂúÁË£¬ÎÒÃÇ¾ÍËæ±ãÑ¡ÁËÒ»¸öÃñËÞ£¬½ÐÑ©ËÉ¾Æµê£¬ÎÒºÍÄÐÅóÓÑ¶©µÄÒ»¸ö±ê¼ä£¬¼Û¸ñ²î²»¶à200×óÓÒ£¬»¹ÄÜ½ÓÊÜ¡£ÍíÉÏÎÒÃÇÎÊµ±µØÈË£¬Èç¹ûµÚ¶þ... 
11.ÏÂÎç4µã×óÓÒÈëÔ°£¬ÈË²»¶à£¬Ã»ÅÅ¶Ó£¬ÎÒÃÇ×¡°ëÉ½Ñü£¬µÚ¶þÌìÔçÉÏ7µã¹ý×øË÷µÀÉÏÉ½¶¥¿´ÈÕ³ö£¬ÉÏÉ½¶¥¸ù±¾Ã»É¶ÈË£¬ÏÂÀ´Ò²²»¼·£¬×ÜµÄÀ´ËµÀ´ÍæÁËÁ½Ìì¶¼Ã»ÔõÃ´ÅÅ¶Ó£¬¾ÍÊÇÃ»É¶Ñ©ÁË£¬É½¶¥¿´ÁËÈÕ³ö¾ÍÊÇÃ»Ñ©£¬Ã»ÓÐÒø×°ËØ¹üµÄ¸Ð¾õ£¬¾ÍµØÉÏ¶ÑÁËµã²ÐÑ©£¬... 

12."¡¾ÏîÄ¿¡¿¹¤×÷ÈÕ»¬Ñ©ºÃ»®Ëã£¬120 Ã»ÓÐÊ±¼äÏÞÖÆ£¬»¬µ½ÍÂÑª£¬Æ¨¹É¶¼Ë¤ÌÛÁË£¬ÈÈÆøÇò100 ¾ÍÒ»·ÖÖÓ¶¼´ý²»×¡£¬²»»®Ëã£¬ÓÐÐÒ¼ûµ½Ð¡Ñ©£¬ºÜ¿ªÐÄ??

13.¡¾½»Í¨¡¿ÔçÉÏ°Ëµã´Ó³É¶¼¿íÕ­Ïï×Óµ½Ñ©É½Ò²¾ÍÁ½¸öÐ¡Ê±²î²»¶à£¬ºÜÊÇ·½±ã£¬µ«È¥»¨Ë®ÍåÅÝÎÂ... "
14.ËÄ´¨ÈË´ó¶àÃ»¼û¹ýÑ©£¬Ô¤Ä±ÒÑ¾Ã£¬¸ÕºÃÔªµ©£¬¹«Ë¾·Å¼Ù£¬º¢×ÓÒ²·Å¼Ù£¬´øÉÏ¸¸Ä¸£¬Ò»ÆðÈ¥Î÷ÁëÑ©É½µÄ±ùÑ©´óÊÀ½ç£¡ÒòÎª½Ú¼ÙÈÕÈË¶à£¬ÌáÔç¾ÍÔÚÃÀÍÅÉÏÂòºÃÁËÆ±£¬Ö»ÂòÁË°ëÉ½£¬µ½ÁË²Å¾ö¶¨Òª²»ÒªÉÏÉ½¶¥£¬ÅÂÈË¶à£¬ÅÅ¶ÓÌ«¼·£¬ÂÃÓÎ¸ÐÊÜ²»ºÃ£¬¾ÍÔÚÉ½ÏÂ²»Ô¶... 
15.Õâ²¨ÕæµÄ²»¿÷£¬È¥µ½¾°ÇøÃÅ¿Ú¿´²»³öÏÂÑ©£¬µ«ÊÇÉÏÈ¥µÚÒ»¸öË÷µÀ¾Í°×Ñ©°¨°¨µÄÁË£¬ÍæÑ©ÕæµÄ³¬¼¶°²ÒÝ£¬ºÜºñµÄÑ©£¬ÒªÍæÑ©µÄÒ»¶¨ÒªÌáÇ°ÂòºÃ»¬Ñ©°å£¨»¬²Ý°å£©ÍøÉÏÂò¾Í¼¸¿éÇ®£¬È¥ÄÇÀïÂò¾Í30£¬ÓÐÄÇ¸ö°å°åÖ®ºó¾Í¿ÉÒÔ×øÉÏÈ¥´ÓÆÂÆÂÉÏËóÏÂÀ´£¬ºÃË£µÄºÜ... 
16."É½¶¥ºÍ°ëÉ½¼òÖ±ÊÇÁ½¸öÊÀ½ç£¬°ëÉ½²Î¿¼Í¼1£¬´óÎíÃÖÂþ£¬ÄÜ¼û¶È·Ç³£µÍ£¬ËùÒÔÃÀ¾°ÊÇÃ»¿´µ½ÁË£¬Ö»ÓÐÑÛÇ°µÄÑ©??¡£
17.É½¶¥ÈÕÔÂÆºÊÇÕæµÄÃÀ£¬ÌìÆø²»´í£¬Ñô¹â²ÓÀÃ£¬ºÜÅ¯ºÍ£¬±È°ëÉ½ºÍÉ½ÏÂ¶¼Å¯ºÍ£¬Õö²»¿ªÑÛµÄ²ÓÀÃ¡£ ËùÒÔÄ«¾µ±¸ºÃ£¡

18.ÒòÎªÊÇ´øÍÞÍÞ... "


19.ÎÒÃÇ¿ª³µ¹ýÈ¥£¬´Ó³É¶¼³ö·¢£¬³µ³Ì´óÔ¼2Ð¡Ê±£¬±Ü¿ª¸ß·å9µã°ë×óÓÒ²Å´ÓÊÐÇø³ö·¢£¬µ½´ïÄÇÀï²î²»¶à12µã ÓÐºÜ´óµÄÍ£³µ³¡???£¬Íù¾°ÇøÃÅ¿Ú×ßµÄÂ·ÉÏÓÐºÜ¶àÂôÐ¡³ÔµÄ£¬¼Û¸ñ²»ÊÇºÜ¹ó ÄÇÌì¹ýÈ¥¿´Ñ©£¬¸ÏÇÉÄÇ¼¸Ìì£¬ÌìÆøºÜºÃ£¬Ñ©»¯ÁË²»ÉÏ??ÎÒÃÇ... 
20.ÔÚÉ½ÏÂ¿´µ½µÄ¶¼ÊÇÎí ¸ù±¾Ã»Ïë¾ÓÈ»É½ÕâÃ´¸ß Ë÷µÀ×öµÄºÜ¹ýñ« Ò»¾ä»°¾ÍÊÇ£ºÔÚÔÆÀï ¿ÉÏ§ÉÏÈ¥µÄÊ±ºòÒÑ¾­Ã»ÓÐÑ©ÁË£¬²»ÄÜ»¬Ñ©£¬ËãÊÇ¸öÒÅº¶£¬Ö»ÓÐµÈÏÂ´Î²¹ÁË£¬ É½¶¥»¹ÓÐÒ»µãÑ©£¬¾ÍÊÇÀÈµÀÉÏ¸²±ùÌ«ºñÌ«»¬ËùÒÔÃ»ÓÐÈ¥ÒõÑô½ç£¬½¨Òé¾ÍÊÇ´øºÃ·À»¬Ð¬... 
21.²»»áÔÙÈ¥ÁË£¬ÍøÉÏ¶©µÄÆ±£¬Ô¤Ô¼µÄ12µã½øÈë¾°Çø¡£µ½ÁËÒÔºó»¹ÒªÅÅÒ»´Î¶Ó¡£ Ç°ÃæÈ«¶Â×ÅÊÇÈË£¬²å¶ÓµÄ³³¼ÜµÄ¶àµÃºÜ¡£Ã»ÓÐÈËÎ¬³ÖÖÈÐò¡£ÔçÉÏ¾Åµã´Ó³É¶¼³ö·¢11µãµ½¾°ÇøÅÅ¶Ó£¬ÅÅÍêÈë¿ÚÅÅÀÂ³µ£¬ÅÅÍêÀÂ³µÅÅ¹«½»¡£4µã²Åµ½Ô§Ñì³Ø£¬ËµÈ¥»¬Ñ©£¬»¬Ñ©... 


22.È¥¹ý¼¸´Î£¬Õâ´ÎÊÇ´øÐ¡º¢È¥¡£ÎÒÃÇÃ»ÓÐÉÏÉ½¶¥£¬Ö»µ½°ëÉ½¡£ÔçÉÏ6µã°ë¾Í½øÈ¥ÁË£¬Ã»ÓÐÅÅ¶Ó¡£°ëÉ½Ñ©ºÜºñ£¬ÎÒÃÇ×Ô±¸ÓêÒÂ£¬·ÀË®Ð¬Ì×£¬ÍæÑ©¹¤¾ß£¬»¹´øÓÐ·½±ãÃæºÍ·½±ãÃ×·¹£¬ÉÏÃæ¼¸´¦¶¼ÓÐ¿ªË®¡£»¬Ñ©½¨Òé2¸öÐ¡Ê±»®Ëã£¬²»Òª³¬Ê±£¬³¬Ê±1·ÖÖÓ¾ÍÊÇ3¸ö... 


23.¹«Ë¾ÍÅ½¨À´¹ýÒ»´Î£¬¸Ð¾õ²»´í£¬ÌØÒâ´ø¶ù×ÓÀ´ÌåÑéÒ»ÏÂÍæÑ©µÄ¸Ð¾õ£¬ËäÈ»ÊÇÈËÔìÑ©£¬µ«ÊÇÎÒÃÇÒ»¼ÒÈË¶¼ÊÇÍæàËÁËµÄ£¬ÎÒÂòµÄÊÇµ½Ô§Ñì³ØµÄË÷µÀ£¬Ã»ÓÐÂò×îÉÏÃæµÄË÷µÀ£¬¸öÈË¸Ð¾õµ½Õâ¸öÎ»ÖÃ¾Í¹»´ó¼ÒÍæÁË£¬ÍÆ¼ö¹ºÂòÅ¶£¡´ó¼ÒÒ»¶¨Òª¸øÐ¡ÅóÓÑ×¼±¸·ÀË®µÄÊÖ... 


24.ËµÊµ»°£¬±ÈÔ¤ÏëµÄºÃ£¡²»¹ýÈËÌ«¶àÁË£¬»¹Óöµ½Ò»¸ö¶¥ÍÞ¶ùµÄÀÏÍ·×ÓÔÚµÈÀÂ³µµÄ¶ÓÎéÀïÊ¹¾¢¼·£¬Ö±½Ó°ÑÎÒ¼·³öÀ´ÁË¡£»¹²»ÄÜËµ£¬ËµÁËÈ«¼ÒÏñ·èÁËÑù£¡ºóÃæÏëÁËÒ»ÏÂ£¬ÄÇÀÏÍ·×ÓµÄ¶ù×ÓÍ·ÉÏ»¹¶¥ÁËÒ»¸öÓ¤¶ù³µ£¬ÏÈÔÚºÜºóÃæ£¬ºóÃæÈ«¼ÒÈË¼·µ½ÁËÎÒÅÔ±ß£¡µ½ÏÖÔÚ... 

25.ÔÆêØ²ÍÌü¹¤×÷ÈËÔ±Ì¬¶ÈÌ«²î£¡£¡£¡£¡£¡£¡£¡£¡ÔÚÈÕÔÂÆºÅÔ±ßµÄÒ»¼Ò²ÍÌü£¬¿ªÊ¼ËµÏû·Ñ¾ÍÄÜ×øËûÃÇµÄÎ»ÖÃ£¬ÎÒÃÇ¸Õ×øÏÂ¾Í¸ÏÎÒÃÇ×ß£¬»¹ÈÃ±£°²°ÑÎÒÃÇ¸Ï³öÈ¥£¬·´ÕýÏû²»Ïû·Ñ¶¼²»ÄÜÈÃÎÒÃÇ×ø£¬±ðÈË×Ô´øµÄ×ÔÈÈÃ×·¹¶¼ÄÜ×øÄÇÀï£¬ÎÒÃÇ´òËµÁËÎÒÃÇ»áÔÚÄÇÀïÏû·Ñ... 


26.Ñ©¶¼ÊÇÈË¹¤ÔìÑ© µØÉÏÈ«ÊÇ±ù¿é ²»ÊÇ×ÔÈ»µÄÑ© ¶øÇÒ²»ÔõÃ´ºÃÍæ ¼Û¸ñÌØ±ð¹ó »ù±¾¶¼ÊÇ×øÀÂ³µÉ¶µÄ ÉÏÉ½µÄµÚÒ»ÂÖÀÂ³µÕæµÄÎ£ÏÕÏµÁÐºÜ¸ß Ö±½ÓÍ£ÔÚ°ëÉ½Ñü²»×ßÁË Ò²²»ÖªµÀÊ²Ã´ÎÊÌâ °Ñ¼ÒÀïÈËÏÅµÃ¹»Çº É½ÉÏ³Ô·¹µÄ¼Û¸ñÆÕ±éÊÇÕý³£µÄÁ½±¶¼Û¸ñ×ó... 
27.¶ÔÓÚÃ»ÓÐ¼û¹ý»¬¹ýÑ©µÄÀ´Ëµ£¬¼òÖ±ÊÇÌìÌÃ°¡£¬ÎÒ¼Ò±¦±¦¿ªÐÄµÃ×¥ÆðÑ©¾ÍÍù×ì°ÍÀïÈû¡£»¬Ñ©²¿·ÖÒ²ºÜºÃÍæ£¬¾ÍÊÇÌåÁ¦²»Ì«ºÃ£¬Íæ²»ÁË¶à³¤Ê±¼ä£¬ÌåÁ¦ºÃµÄ½¨Òé»¬2Ð¡Ê±¡£¶ùÍ¯ÀÖÔ°ÀïÃæÒ²ºÃÍæ£¬´óÈËÐ¡º¢¶¼¿ÉÒÔÍæ¡£Íæ5¸öÐ¡Ê±×óÓÒ£¬¾Í²î²»¶àÁË£¬ÎÒÃÇ¶¼ÊÇ... 

28.È¥¹ý×î¶ñÐÄµÄ¾°Çø£¬ÉÏÉ½µÄÊ±ºòÎÊÁË¹¤×÷ÈËÔ±»¬Ñ©³¡Çå³¡Ê±¼äÊÇÎåµã°ë£¬×øÁËÁ½¶ÎË÷µÀÉÏÈ¥ÒÔºó·¢ÏÖÉ½¶¥Ã»Ê²Ã´ºÃ¿´µÄ£¬¿´Ê±¼ä²î²»¶àÁËÓÖ·µ»Ø°ëÉ½Ñü»¬Ñ©³¡£¬½á¹ûµ½ÁËÂôÆ±µÄµØ·½ÊÛÆ±ÈËÔ±ËµËÄµãÎåÊ®¾ÍÒª±Õ¹Ý£¬µ±Ê±¾ÍÎÞÓïÁË£¬±¾À´¾ÍÎªÁË»¬Ñ©£¬ºÏ×Å... 

29.Ò»ËúºýÍ¿£¬É¶Ò²²»ÊÇ£¡£¡£¡ ¾°ÇøÃ»ÓÐÈÎºÎÓ¦¶ÔºÍ¹ÜÀíÄÜÁ¦£¬ÎÒÒÑ¾­·´À¡µ±µØÒßÇé·À¿ØÖ¸»Ó²¿ÒÔ¼°³É¶¼ÊÐÃñÍ¶ËßÈÈÏßµÈÇþµÀÍ¶Ëß·´À¡¡£ 1.ÒßÇé·À¿Ø£ºµ±Ç°ÒßÇé·À¿ØÊôÓÚ¹Ø¼üÊ±ÆÚ£¬ÌØ±ðÊÇ¾°ÇøÒßÇé·À¿Ø£¬¿ÉÊÇÎ÷ÁëÑ©É½¾°Çø£¬Ã»ÓÐÈÎºÎ·À¿ØÒßÇé¹ÜÀí£¬... 
30.¾°Çø±¾Éí»¹½«¾Í£¬¾ÍÊÇÆ±ÎñÌ«À¬»øÁË£¬ÃÀÍÅÉÏÂòÈ«Ì×Æ±¾ÍÓÐÆ±£¬Âòµ¥¶ÀµÄ¹Û¾°Ë÷µÀÆ±¾ÍÃ»ÓÐ£¬Î¢ÐÅ¹«ÖÚºÅÉÏÃ÷Ã÷Ó¦¸ÃÊÇ120µÄ¹Û¾°Ë÷µÀÆ±£¬·ÇÒªÐ´³É½»Í¨Ë÷µÀÆ±£¬ÎªÁËÔ¤·ÀÍòÒ»¾ÍÔÚÃÀÍÅÉÏÂòÁËÈ«Ì×Æ±£¬½ø¾°ÇøºÍ½»Í¨Ë÷µÀÎÒ¶¼ÊÇÃâÆ±£¬È»ºóÔÚ¾°ÇøÄÚµ¥... 
31.ËµÊµ»°¹þÕâÕÅÆ±µÄ×÷ÓÃÖ»ÓÐ×øË÷µÀÉÏÉ½²»È»Ã»±ðµÄÍ¾¾¶¿ÉÒÔÉÏÈ¥¶øÇÒ³ýÁË×øÀ´»ØÉÏÏÂÉ½»¹ÓÐÀ´»Ø×øÌË¹«½»³µÉÏÈ¥Ö®ÍâÍêÈ«Ã»ÓÐ±ðµÄÓÃÍ¾ÁË??¸Ð¾õÓÐµãÇ¿ÐÐÏû·Ñ¶øÇÒ¾Í×ø¸öË÷µÀÀ´»Ø¾ÓÈ»»¹Òª300¶àÒòÎªÄãÈç¹û²»×øË÷µÀÉÏÈ¥ÄãÊÇ±ØÈ»ÉÏ²»È¥É½µÄÓÐµã²»... 
32.Î¨Ò»Ò»´ÎÌåÑé¸Ð¼«Æä²îµÄÖÜÄ©¶ÌÍ¾ÂÃÐÐ£¬ÔçÉÏ°Ëµã°ë´ÓÅíÉ½³ö·¢£¬µ¼º½ÌáÊ¾10µã°ëµ½´ïÄ¿µÄµØ£¬½á¹û×ã×ã¶ÂÁËÈý¸ö°ëÐ¡Ê±£¬µ½´ïÄ¿µÄµØºó£¬ÃæÁÙµÄÓÖÊÇÂþÎÞÄ¿µÄµÄÅÅ¶Ó£¬µ½´ïÉ½¶¥¾Í3µã50¶àÁË£¬¸Õ¹äÁËÃ»¶à¾Ã¹¤×÷ÈËÔ±¾Í¿ªÊ¼´ß´ÙÎÒÃÇÏÂÉ½ÁË£¬ÒòÎª... 

33.µÚÒ»´ÎÔÚÃÀÍÅÉÏ¹ºÂòÃÅÆ±£¬½á¹ûÊÇÒ»³¡ÌØ±ð²»ºÃµÄÌåÑé¡£ÂòµÄÌ×Æ±£¨º¬ÈÕÔÂÆºÍù·µË÷µÀÆ±£©£¬µ½ÏÖ³¡ºó£¬ÒòÎªÌìÆøÔ­Òò£¬Ã»ÓÐÈ¥ÈÕÔÂÆº¾°Çø£¬¾ÍÁªÏµÒªÇóÍË»¹¸ÃÏî·ÑÓÃ£¬×îÖÕ·´À¡½á¹ûÊÇÍË»¹50Ôª£¬Ò²ÊÇ×íÁË¡£ÏÖ³¡×ÉÑ¯¹ý¾°ÇøÎ´Ïû·ÑÊÇ¿ÉÒÔÍË»¹µÄ£¬·´... 

34.Ò»ÐÇ¶¼²»Ïë¸ø£¬Á½¸öÈË£¬ÂòµÄÌ×Æ±£¬µÚÒ»´ÎÈ¥£¬²»ÖªµÀÁ÷³Ì¡£µ¼ÖÂÖ»×øÁËÔ§Ñì³ØÍù·µË÷µÀ£¬ÉÏÈ¥Ò²Ã»ÓÐÌáÊ¾ÄÄÐ©¾°µãÓ¦¸ÃÍùÄÄ×ß£¡ÎÒºÍÎÒÀÏ¹«Ò»Ö±ÈÏÎªÊÇÍæÁËÒ»¸öÏîÄ¿Òª³öÈ¥ÁË²ÅÍæÏÂÒ»¸ö£¬½á¹û¾ÍÊÇ²»ÖªµÀ£¬¾ÍÉµÉµµÄ×øË÷µÀÉÏÈ¥¾ÍÓÖ×øË÷µÀÏÂÀ´£¬ÏÂÀ´... 
35.¸Õ¸ÕÂòÍêÆ±ÅÅ¶Ó¾ÍÓöµ½Éè±¸¹ÊÕÏ£¬´øÆðÍÞÍÞµÈÁËÁ½¸ö¶àÐ¡Ê±ÆÚ¼äÃ»ÓÐÈÎºÎÈË³öÀ´ËµÃ÷Çé¿ö£¬ÈçºÎºÏÀíµÄ¹æ»®ÓÎÍæ£¨ÀÂ³µÒ»Ð¡Ê±¿ÉÒÔ×ªÔË1200ÈË£¬ÍêÈ«¿ÉÒÔÔÚÔ§Ñì³ØÏÈÍæ£©£¬×îºó¹ÊÕÏ¿ì½â¾öÁË²ÅÓÐÈË³öÀ´ËµÃ÷Çé¿ö£¬ËùÓÐÅÅ¶ÓµÄÓÎ¿Í¶¼ºÜÆø·ß£¬Éè±¸¹Ê... 


36.³É¶¼Î÷ÁëÑ©É½»¬Ñ©³¡ÊÇÖÐ¹úÄ¿Ç°¹æÄ£×î´ó¡¢ÉèÊ©×îºÃµÄ´óÐÍ¸ßÉ½»¬Ñ©³¡¡¢´óÐÍÑ©ÉÏÓÎÀÖ³¡ºÍ´óÐÍ»¬²Ý³¡¡¢¸ßÉ½²ÝÔ­ÔË¶¯ÓÎÀÖ³¡Ëü×ùÂäÓÚ¹ú¼Ò¼¶·ç¾°ÃûÊ¤ÇøÎ÷ÁëÑ©É½£¬·ç¾°ÐãÀö£¬ÆøºòÒËÈË£¬ ¡¾½»Í¨¡¿¾à³É¶¼½ö120¹«Àï¡£ÅäÌ×½¨³ÉÁË¸ßµÈ¼¶Ë®ÄàÂ·Ãæ¹«... 


37.ÌåÑé¸ÐÒ»°ã£¬ºóÃæÅóÓÑÈ¥Î÷ÁëÑ©É½£¬ÏÈ¿´ÌìÆøÔ¤±¨£¬½ñÌìÓÐÎí£¬ÆäËû·ç¾°È«ÎÞ 1.ÎÒÑ¡ÔñÁËÂ·Ïß1¡ª2£¬´ó¼Ò¿ÉÒÔ¸ù¾Ý×Ô¼ºÐèÇóÑ¡ÔñÂ·Ïß 2.´ÓÈÕÔÂÆºË÷µÀµ½ÒõÑô½çÒ»Â·¶¼ÊÇÅÀÉ½£¬½ñÌìÉÏÈ¥£¬ÒòÎªÌìÆøÔ­ÒòÒõÑô½ç»¹ÊÇ·â±Õ×´Ì¬ 3.¾°É«Ã»¿´µ½¸ö... 


38.Ã»À´¹ýµÄ£¬¿ÉÒÔÀ´Ò»´Î¡£À´¹ýÁË£¬¾Í²»ÏëÀ´µÚ¶þ´ÎÁË¡£Ñ©É½Âï£¬´ó¶à¶¼²î²»¶à£¬ÎÞ·Ç¾ÍÊÇ¿´Ñ©¾°ºÍÍæÑ©¶øÒÑ£¬Ö»ÊÇÑ©¶àÑ©ÉÙµÃÇø±ð£¬ÐÒºÃÇ°Ò»ÌìÍíÉÏÏÂ¹ý´óÑ©£¬ÎÒÃÇµÚ¶þÌìÉÏÉ½Ê±¶¼»¹ÔÚ·ÉÑ©¡£Ê§ÍûµÄÊÇ£¬Ô­±¾ÒÔÎªÎ÷ÁëÑ©É½¾ÍÊÇ¶Å¸¦±ÊÏÂµÄ¡°´°º¬Î÷ÁëÇ§... 
39.È¥ÍæµÄÕâÒ»´ÎÕæµÄºÜ¾ªÑÞ£¬ÒòÎªÃ»ÓÐÈ¥¹ýÎ÷ÁëÑ©É½£¬ÔÚÏÂÃæµÄÊ±ºòºÜÀä£¬È»ºó×øµ½µÚÒ»¶ÎË÷µÀÉÏÃæÍæµÄÍ¦¶àµÄ£¬È»ºó»¹»áÆ®Ñ©¡£È»ºó×øµ½¶¥ÉÏµÄÊ±ºòÒ»ÏÂ×Ó´©¹ýÔÆ²ãÓÐÌ«Ñô³öÀ´ºÜºÃ¿´£¬¶ÔÓÚÃ»ÓÐ¿´¹ýÄÇÃ´´óÑ©µÄËÄ´¨ÈËºÃ¿´µÄÒªËÀ£¬È»ºó¶¥ÉÏ¿ÉÒÔ¿´¼ûºÃ... 


40.ºÃºÃÀ´ÆÀ¼ÛÒ»ÏÂ£¬Ê×ÏÈÕæµÄÃ»ÓÐÊ²Ã´ºÜÓÐÌØÉ«µÄ£¬¾ÍÊÇ²»Ì«ÎüÒýÑÛÇò£¬´¿´âµÄ¿´Ñ©£¬Ð¡ÅóÓÑË£Ë£»¹²»´í£¬´óÈË¾ÍÃ»ÓÐÌØ±ðµÄºÃË££¬µ«ÊÇ£¬ÎÒ¾õµÃ¾°ÇøÀïÃæÎ¨Ò»²»ºÃµÄÊÇ£¬¹·À­Ñ©ÇÁÕâ¸öÏîÄ¿£¬´ÓÍ·µ½Î²Ò»Ö»¹·ÔÚÀ­Ñ©ÇÁ£¬Ì«ÀÛÁË£¬ÎÒÒ»Ö±ÒÔÎªÊÇ¼¸Ö»¹·ÂÖÁ÷... 
41.Ö»ÄÜÕâÃ´Ëµ£¬ÎÒÊÇÏÂÎç1µãÈ¥µÄ£¬7µã°ë£¬¿ª³µ×ßµÄ£¬6¸ö°ëÐ¡Ê±µÄÊ±¼äÎÒºÍÅóÓÑ£¬Ö»ÍæÁË°ë¸öÐ¡Ê±¡££¬ÄãÃÇ¿ÉÒÔ×Ô¼ºÏëÏóÒ»ÏÂ£¬Ê£ÏÂµÄÊ±¼ä£¬ÔÚ¸ÉÂï¡£È«³Ì¶¼ÔÚÅÅ¶Ó£¬²»ÊÇÔÚÅÅ¶Ó£¬¾ÍÊÇÔÚÅÅ¶ÓµÄÂ·ÉÏ¡£Î÷ÁëÑ©É½£¬Ã÷ÏÔÆ±ÂôÌ«¶à£¬ÓÎ¿ÍÓµ¶ÂÑÏÖØ£¬Í¬Ê±... 

42.ËµÊµ»°£¬ÔÚÃÀÍÅÕâ´ÎÂòÆ±²»Ì«ÂúÒâ£¬ÎÒ¼ÒÓÐ¸öº¢×Ó15Ëê£¬°´ÕÕ¾°ÇøµÄ¹æ¶¨¿ÉÒÔÂòÑ§ÉúÆ±180£¬µ«ÊÇÃÀÍÅÃ»ÓÐ½øÐÐ¸æÖª£¬Ö±½Ó°´ÕÕ240ÂôµÄ¡£µ½ÁË¾°ÇøÎÒÃÇ¿´µ½¼Û¸ñÊÇ180£¬¾ÍÏÖ³¡ÉêÇëÍËÆ±£¬ÍËÁËÆ±ÒÔºóÓÖ×¼±¸ÔÚ¹ÙÍøÂòÑ§ÉúÆ±£¬È´·¢ÏÖÂò²»Æð£¬... 

43.ÔçÉÏ7µãÆð´²£¬7µã°ë³öÃÅ³ÔÔç²Í¡¢¼ÓÂúÓÍ¡£8µã´ÓÓªÃÅ¿Ú³ö·¢£¬µ¼º½Ô¤¼Æ11µãµ½¾°ÇøÍ£³µ³¡£¬½á¹û¡­.1µã25ÎÒÖÕÓÚµ½ÁË¾°ÇøÍ£ºÃÁË³µ£¬Ò»Â·ÉÏÈ«ÊÇÄæÐÐ¼ÓÈûµÄ³µ£¬ÆøµÄÏëÂîÈË¡­È»¶ø²ÑÀ¢µÄÎÒÒ²¼ÓÈëÁËÄæÐÐ´ó¾ü£¬²»È»ÎÒ5¸öÐ¡Ê±¶¼µ½²»ÁË¡­.ÏÂ... 

44.ÄÏ·½µÄÐ¡»ï°éÃ»ÓÐ¼û¹ýÑ©Âð£¿ËäÈ»ËµÊÇÏÂ¹ýÑ©µÄ µ«ÊÇÊ÷ÉÏ¶¼ÊÇ½á±ù°¡¡£×ßÀÈÉÏµÄ±ù»¹»¬µÃºÜ£¬»¹²»ÈçÈ¥´¨Î÷Ò»Â·ÃÀ¾°²»ÒªÇ®¡£Ñ©Ò²ÊÇÕæµÄÑ©£¬ÕæµÄ¿ÉÒÔ´òÑ©ÕÌÁË¡£Õâ¸öµØ·½±ùÄÃÆðÀ´´ò¹À¼ÆÈË¶¼Òª¸É·Ï Ïàµ±ÓÚ»¨Èý°Ù¶à×ø¸öË÷µÀ £¬ÉÏÃæÈ¥Ò»Â·¶¼ÊÇÕâ... 


45."¾øÃÀÑ½?(T?T)? 
46.  ÒõÑô½ç ¾ÍÊÇÓÐµãÔ¶ (¦Ò???)¦Ò??????????
47. Ã»×ßÍê??(????? ??)?§Ý??a?a?
48. ¸Ï×ÅÏÂÈ¥»¬Ñ©???? ? 3???~?
49.³õ´Î»¬Ñ©?  °®ÉÏ»¬Ñ©???? ¡¥???¡¥?... "


50.·þÎñÔ±´ó¶¼»¹ÐÐ£¬¸ö±ðÌ¬¶È²»ºÃ£¬ÕæµÄ¾ÍºÜÆæ¹Ö£¬²»ÖªµÀÊÇ²»ÊÇËÄ´¨µÄËùÓÐ·çÆø¶¼ÊÇÕâÑù×Ó¡£¡£¡£¡£¡£¡£¡£¾ÍÍ¦ÎÞÓï£¬Õû¸ö´óÎÞÓï£¬²»ÖªµÀ×§Ê²Ã´£¬¹ýÄêÔÚ¸ÚÎ»²»Êæ·þ¿ÉÒÔÀí½â£¡ÄãÓÐ±¾ÊÂÈ¥ÕÒÄãÀÏ°åÉúÆø°¡£¬¶Ô×Å¹Ë¿ÍÆøÊ²Ã´£¬ÓÖ²»ÊÇ¹Ë¿ÍÈÃÄã±ØÐëÔÚÕâ... 
51.·ç¾°ºÜÃÀ£¬ÂÃÍ¾ºÜÓä¿ì£¬Ê®Ò»Ð¡³¤¼ÙÒ»¼ÒÈË³öÐÐ»¹ÊÇºÜokµÄ£¬ßÀ£¬µ«ÊÇ11³¤¼ÙµÄÃÅÆ±ÄØÓÐÒ»µãµãÐé¸ß£¬àÅ£¬²¢ÇÒÄØÒ»¶¨Òª×¢Òâ£¬ÏñÕâÖÖ·ç¾°ÇøÏÂ±ß¶ùµÄ×¡ËÞÕæµÄ¿ÓºÜ¶à£¬ÎÒÃÇ¶¼²îÒ»µã±»Æ­ÁË£¬µ±Ê±¸ú¾ÍÊÇÀÏ°åÔÚ½»ÉæÍ¾ÖÐ£¬ÕýÔÚÌý¼ûËûÆ­±ðÈËÕæÞÏÞÎ... 
52.ÃÅ¿Ú¾ÍÓÐÍ£³µÎ»·Ç³£·½±ã£¬¶øÇÒ´Ó½øÃÅ¿ªÊ¼¾Í¸Ð¾õµ½ÊæÊÊ£¬»·¾³·Ö¸øµ½5·Ö£¡ÃÅ¿Ú¾ÍÓÐÍ£³µÎ»·Ç³£·½±ã£¬¶øÇÒ´Ó½øÃÅ¿ªÊ¼¾Í¸Ð¾õµ½ÊæÊÊ£¬»·¾³·Ö¸øµ½5·Ö£¡µêÀïµÄ×°ÐÞ·ç¸ñ¸Ð¾õºÜ¼òÔ¼Ê±ÉÐ£¬ÓÖ´øµãÐ¡ÌØÉ«£¬ºÜÊÊºÏ??ÅÄÕÕàÞ½è×Å¼ÙÆÚ¹ýÀ´´ò¿¨??£¬¹û... 

53.Ç§Íò²»Òª½Ú¼ÙÈÕÀ´£¨²»ÒªÎÊÎÒÎªÊ²Ã´ÖªµÀ??£© 2ºÅÍíÉÏ°Ëµã¹ý»¹ÔÚÅÅ¶Ó×øË÷µÀÏÂÉ½£¬Ò²ËãÊÇµÚÒ»´ÎÌåÑéÍíÉÏ×øË÷µÀµÄ¸Ð¾õÁË¡£ ÎÒÃÇÀ´µÄµ±ÌìÎíºÜ´ó ÄÜ¼û¶È´ó¸Å15Ã×µÄÑù×Ó£¬°ëÉ½Ö»ÄÜÍæÑ© ¿´²»µ½¾°É«£¨Ç§Íò²»ÒªÈ¥×øÄÇ¸öÑ©µØÆ¯ÒÆ ²»ÒªÎÊÎÒ... 

54.300¶àµÄÃÅÆ±Ê²Ã´¶¼Ã»ÓÐ°üº¬£¬ÀïÃæËùÓÐµÄÏîÄ¿¶¼ÊÇÐèÒªÁíÍâÊÕ·ÑµÄ£¬»¹Òª·ÖÖÜÄ©£¬ÖÜÒ»µ½ÖÜÎå¼ÛÇ®120Ôª2Ð¡Ê±£¬ÖÜÁùÖÜÈÕ£¬188Á½Ð¡Ê±£¬¸ù±¾Ê±¼ä²»¹»£¬»»Ð¬£¬Áì¶«Î÷¶¼ÐèÒª40·ÖÖÓ£¬»¹ÓÐÎÀÉú·Ç³£µÄ²î£¬²ÞËùÖ±½ÓÃ»ÓÐ´òÉ¨£¬³ÔµÄÈ«²¿ÂÒÈÓ... 


55.¾ÍÊÇ×ßµÄÊ±ºò²ÅÏÂµÄ´óÑ© £¬ÓÐµãÐ¡ÒÅº¶¡£¶øÇÒ¸Õ¸ÕÉÏÈ¥µÄÊ±ºòÎíÌ«´óÁË£¬É¶Ò²¿´²»¼û£¬ÖÐÎçµãÔÚ°ëÉ½Ñü³ÔÁË·¹²ÅÉ½¶¥¿ªÊ¼ÏÂÑ©µÄ£¬ÐÒºÃ³ÔÍê·¹ÉÏÈ¥»¹ÊÇÆÌµÄÍ¦ºñµÄÁË£¬¾ÍÊÇÂ·Ì«»¬ÁË¡£µ«ÊÇÐ¡Ð×ÐíºÜ¿É°®£¬¾ÍÊÇÄÇÐ¡ÍæÒâÀÏÏÖÊµÁË£¬¶¼ÅÜÄãÊÖ±ßÁË¿´¼ûÃ»... 


56.ÕâÊÇÎÒÈ¥¹ý×îÀÃµÄµØ·½¡£´ó¼ÒÇ§Íò²»ÒªÈ¥£¡³¬¼¶²îÆÀÒ»±²×Ó²»¿ÉÄÜÔÙÀ´µÚ¶þ´Î£¡Ì«¸ãÐ¦ÁË¡¢È¥ÁË²Å·¢ÏÖ¸ã»î¶¯19.9µÄÆ±¡£ÄÇÎÒÃÇ198ÂòµÄÆ±½øÈ¥µÄÌ«²»¹«Æ½ÁËÎÒÕâ±²×ÓÃ»¸ÐÊÜ¹ýÕâÃ´¿Ö²ÀµÄÅÅ¶Ó£¡ÎÒ¿´¹¤×÷ÈËÔ±¼ìÆ±µÄÊ±ºòÏÔÊ¾ÓÐ6.7Ç§ÈË??ÎÒ... 


57.ÕæµÄ´ÓÀ´Ã»ÓÐÓöµ½¹ýÕâÃ´¿ÓµÄÉÌ¼Ò£¬³ö·¢Ç°ÏÈµç»°×ÉÑ¯ÓÐÃ»ÓÐÑ©£¬²¢ÇÒÄÜ²»ÄÜÉÏÉ½£¬ÉÌ¼Ò»Ø¸´¿ÉÒÔ£¡µÈµ½ÁËµØ·½ÂòÆ±198µÄÒÑ¾­¹ºÂò²»ÁË£¬ËµÊÇÒòÎª»úÆ÷Éè±¸ÔÝÊ±¼ìÐÞ£¬Ö»ÄÜ¹ºÂò120Ôªµ½°ëÉ½ÑüµÄÆ±£¬µ½ÁË°ëÉ½ÑüÒÔºó£¬ÉÌ¼ÒÓÖËµ¿ÉÒÔÉÏÉ½Íæ£¬µ«ÊÇ... 


58.Î÷ÁëÑ©É½ÕÌ×Å×Ô¼ºÈËÆø¸ß£¬Àë³É¶¼½ü£¬¼òÖ±ÊÇÓÖ¹óÓÖ¿Ó£¬ÂòÁË½Ó½üÈý°ÙµÄÃÅÆ±ÀïÃæË£µÃÏîÄ¿¾ÓÈ»Ã¿Ïî»¹Òªµ¥¶À¸øÇ®£¬µ¥¶À¸øÇ®¾ÍËãÁË£¬Ð¡ÅóÓÑÄÇÃ´Ð¡¾ÓÈ»´óÈËÅãÍæ»¹Òª°´ÈËÍ·Ëã£¬´¿Ëé¾ÍÊÇÀ¦°óÇ¿ÖÆÏû·Ñ£¬¸øÁËÈý°ÙµÄÃÅÆ±Ïë¸ÐÊÜÒ»ÏÂ×ÔÈ»Ñ©¾°¾ÓÈ»¶¼±»Î§... 


59.ÒòÎªÔÚ¶à·½Æ½Ì¨±È½Ï¹ý£¬°üÀ¨ÔÚÎ÷ÁêÑ©É½ÀïÃæµÄ¹¤×÷ÈËÔ±ÑÛÖÐ£¬368Õâ¸ö¼ÛÎ»¾ÍÊÇÓÐ°üº¬ÃÅÆ±£¬Ë÷µÀÒÔ¼°2Ð¡Ê±»¬Ñ©Æ±µÄ£¡ËùÒÔÔÚÎÒÃÇ½ø¾°Çøºó·¢ÏÖÃ»ÓÐ»¬Ñ©Æ±ºó Á¢¼´ÁªÏµÃÀÍÅ´úÀíÉÌ½øÐÐÍË»»Ð­ÉÌ£¬Ö±½Ó±»¾Ü¾ø¡£ÃÀÍÅÕâÖÖÐÐÎª¾ÍÊÇÔÚ´ò¼Û¸ñ²Á±ßÇò... 


60.120µÄÃÅÆ±»¹Ö»ÊÇµ½°ëÉ½Ñü£¬ÉÏÈ¥¿´ÁË¸ö¼ÅÄ¯£¡Èç¹ûÕâ¸öÊ±¼ä¶ÎÃ»ÓÐÑ©£¬ÒÔ¼°¸úÑ©ÓÐ¹ØµÄÏîÄ¿¶¼Ã»ÓÐ¿ª·Å£¬ÊÇ²»ÊÇÓ¦¸Ã±¸×¢ÌáÐÑËùÓÐÓÎ¿Í£¬Ã¿¸öÈË¶¼±§×ÅÈ¥¿´Ñ©»¬Ñ©ÍæÑ©µÄÐÄÇéÉÏÈ¥£¬×îºóËùÓÐ¸úÑ©ÓÐ¹ØµÄÏîÄ¿¶¼Ã»¿ª·Å£¬ÄÇÇëÎÊÎÒ¾ÍÊÇÎªÁË×ø×øÀÂ³µÀË... 


61.·Ç³£µÄ¿Ó£¬ÌØ±ðµÄ¿Ó£¬×òÌìÂòµÄ198µÄÆ±¹ýÈ¥Ëµ²»ÄÜÉÏ¶¥£¬Ë÷µÀ»µÁË£¬Ö»ÄÜÈ¥°ëÉ½Ñü£¬¸Ä³É120µÄÆ±ÉÏÈ¥µÄÊ±ºò£¬Ã÷Ã÷¾ÍÓÐÈËÔÚÅÅ¶ÓÉ½¶¥µÄÆ±£¬Æ­×Ó£¬Æ­×Ó£¬´óÆ­×Ó£¬¾ÍÈ¥¹äÁË¸öºþ£¬¼òÖ±¿ÓµÄÎÒÐ¾×ÓôÎôÎ¶¼ÊÇÁ¹à²à²µÄ£¬ÎÒ»¹ÊÇ´Ó³É¶¼×ø³µÀ´»ØËÄ¸ö... 


62.ÌåÑé¸Ð·Ç³£²»£¬ÎÒ10.ÔÂ12ºÅÉÏÎç11µã¶àÔÚÃÀÍÅÉÏÂòµÄÆ±£¬È¥ÏÖ³¡È¡Æ±µÄÊ±ºò¹¤×÷ÈËÔ±Ëµ£¬ÃÀÍÅ³öÆ±ºÜÂý£¬È»ºóÎÒËµ´ó¸ÅºÃ¾Ã¹¤×÷ÈËÔ±Ëµ²»Çå³þ£¬È»ºóÎÒ¾ÍËµÃ»¹ØÏµµÈÒ»ÏÂ£¬ÎÒ¾Í´ó¸ÅµÈÁË10·ÖÖÓÎÒÓÖÈ¥ÎÊ¹¤×÷ÈËÔ±Ëµ²»Çå³þ£¬Äã¸øÃÀÍÅ´òµç»°°É... 


63.µ±Ê±ÎÒÊÇ29ÈÕÈ¥µÄ£¬µ±Ê±ÎÒÈ¥µÄÊ±ºò£¬ÅÅ¶ÓµÄÈËºÜ¶à£¬È»ºóÒ»Ö±ÅÅ¶ÓÖÐÁËÄÇ¸öÀÂ³µ¡£¸Ð¾õ²»ÊÇºÜºÃ£¬Õâ´ÎÌåÑéÒòÎªÃ»ÓÐ¿´µ½Ñª¡£Ñ©ÏÂÑ©µÄÊ±ºò£¬Ó¦¸Ã¡¸Ô§Ñì³ØË÷µÀ¡¹¡¸ÈÕÔÂÆºË÷µÀ¡¹ÊÇ12ÔÂ×óÓÒ¡£ÄÜ¼û¶È±È½Ï²î£¬½¨ÒéÄØ1ÔÂ·ÝÔÙÈ¥±È½ÏºÏÊÊ¡£¿ÉÒÔ£¬... 


64.ÖÜÄ©È¥µÄÑ©É½£¬¾°ÇøÃûÒåÉÏÏÞÁ÷ÁËµÄ£¬µ«Êµ¼ÊÃ»ÓÐÏÞÁ÷£¬ÈË³¬¼¶¶àÒ²¾ÍËãÁË¾°Çø¹ÜÀíºÜ²»µ½Î»¡£ÏÈËµÀ´µÄÂ·ÉÏ¶Â³µ¶ÂÁËÒ»¸ö¶àÐ¡Ê±£¬ºóÀ´²ÅÖªµÀÊÇÒªÏÈ½»Í£³µ·ÑÔÙÈë£¬Ê¹µÃ³µ×ÓÈ«²¿¶ÂÔÚÂ·ÉÏ¡£¾ÍÒ²¾ÍËãÁË£¬ÓÎ¿ÍÖÐÐÄÍâÃæÅÅ¶ÓµÄ´ëÊ©Ò²Ã»×öºÃ£¬²å¶ÓµÄºÜ... 


65.Ç¿ÁÒÍÆ¼ö´ó¼ÒÈ¥¸ÐÊÜÏÂÊ²Ã´ÊÇÈËÉ½ÈËº££¬ÕâÃ´¶àÈËÊÇÎÒ½üÁ½Äê¼·µÄ×î¶àµÄÒ»´Î£¬ÕæÍêÃÀÑ½£¬³öË÷µÀÒ»¸öµØÍ¼¶¼Ã»ÓÐ£¬ÎíÓÖ´ó£¬ÕÒ¶¼ÕÒ²»µ½¡£ÕæµÄÉÏÏÂÉ½ÊÇÅÅ¶ÓÎå¸öÐ¡Ê±²»ÖÁ£¬ÉÏÉ½Ê®¶à·ÖÖÓ¡£ÎÒÃÇ»¨ÁËÒ»°Ù¶þÈ¥×ùÁË¸öË÷µÀÀ´»ØÂð¡£¶¶ÒôÉÏµÄÍ¼ÄÇÀïÀ´µÄ£¬... 


66.¿ìµãÀ´°¡£¬Ð¡½ãÃÃÃÇ£¬Õâ¼¸ÌìÔÚÏÂÑ©Ö»ÊÇÓÐµãÐ¡£¬µ«ÊÇÉÏÃæÒÑ¾­¿ªÊ¼¶ÓÑ©ÁË£¬ºñºñµÄÒ»²ãÑ©£¬¸öÈË½¨ÒéÓÐÐ¡º¢µÄ¾Í²»ÒªÉÏÉ½¶¥ÁË£¬ÒòÎª¿ÉÄÜ¿´²»¼ûÔÆÎíÅ¶£¬É½¶¥×øË÷µÀÉÏÈ¥Ò²ÊÇÒ»°Ù¶à£¬¾ÍÊÇ´ÓÉ½½ÅÉÏÉ½¶¥ÉÏÉ½¶¥300¶à£¬°ëÉ½Ñü¾ÃÁ½°Ù¶à£¬¸öÈË½¨Òé¿É... 


67.ÌìÆø²î£¬ÈË¶à£¬Î÷ÁëÈËÉ½Ãû²»Ðé´«¡£µÈÒ»´ÎË÷µÀÕ¾ÁË°ë¸öÐ¡Ê±£¬Å£°¡Å£°¡¡£³ö×â³µË¾»ú¸æËßÎÒ¿´Ñ©²»ÈçÉÏ°à£¬Ã»ÒâË¼ÁË£¬19.9ÍæµÄ°Í°ÍÊÊÊÊ£¬ÎÒÕâ¸ö200¶àµÄÆ±ËãÊÇÍ¨Í¸ÁË¡£Ò»ÉÏÉ½¾Í¿´¼ûÖî¸ðÁÁÏÔÁé£¬ÃÍ¹ÒÎí£¬ÄÇ¸öÊ²Ã´Ó³Ñ©ºþ£¬²»ÊÇÓÐÈË×²µ½ÅÆ... 


68.12ÔÂ4ºÅÈ¥µÄ£¬Ã»ÓÐÑ§£¬É½¶¥ÉÏÓÐÑ©£¬ºÃÏñÊÇÈË¹¤½µÑ©£¬¾ÍÄÇÖÖ±ù£¬¿ÉÄÜÈ¥ÔçÁË£¬Ó¦¸ÃÀäµãÔÙÈ¥£¬¶øÇÒÍæµÄ¾ÍÒ»µãµØ·½£¬ÏñÅ©´åÔº°ÓÄÇÃ´´óµã£¬ºÜ¶àÈË´óÈË£¬Ð¡º¢ÔÚÄÇÀïÍæÑ©£¬Ò²Ã»ÓÐÆäËûÍæµÄ£¬²»Àä£¬ÖÐÎç»¹ÓÐÌ«Ñô£¬Í¦Å¯ºÍµÄ¡£ÅÔ±ß¾ÍÊÇÂô¿¾³¦ÄÇÐ©... 


69.Õâ¸öµØ·½ÕæÊÇÊÊºÏ¸÷ÖÖ³¡¾°£¬Ö®Ç°¸ú°®ÈËÒ»ÆðÀ´£¬ÏÖÔÚ´øÐ¡º¢Ò»ÆðÀ´£¬Ã¿Ò»´Î¶¼ÓÐÐÂµÄÌåÑé£¬·Ç³£°ô¾ÍÊÇÓÐµãÀä£¬ÉÏÈ¥µÄÊ±ºò´©¸öTÐô  ÀäµÃÈ«Éí½©Ó²ÁË   Ã»Ë£¶à¾Ã¾ÍÏÂÀ´ÁËÅÀÁËÒ»°ëµÚ¶þ¶ÎÀÂ³µ¶¼»¹Ã»×ø Ïà¶ÔÓÚ»¹ÊÇºÃË£  ÍÆ¼ö:È¥ÍæÔ½Ò°³µ... 


70.27ºÅÒ²¾ÍÊÇÐÇÆÚÁùÏÂÎç¿ª³µÈ¥µÄ£¬Â·ÉÏºÜ¶Â£¬ÍíÉÏÔÚÏÂÃæµÄ¾Æµê×¡ËÞÁËÒ»Íí£¬ÐÇÆÚÌìÒ»Ôç×øË÷µÀÉÏÈ¥£¬Ì«ÑôºÜ´ó£¬ÌìÆøÇçÀÊÒ»ÍûÎÞ¼Ê£¬ÅÅ¶ÓÈË¶àµÄÅú±¬£¬µ½ÁËÏÂÎç2µã¶àÅÅ¶Ó×öË÷µÀÏÂÈ¥£¬È»ºóÌìÆø¿ªÊ¼ÆðÎí Ã»¶à¾ÃÒ»Ö±¿ªÊ¼ÏÂÓêÁË£¬ºÜÐÒÔËÉÏÎçÈ¥Íæ... 
71.Î÷Æ² £¡×òÌìÁè³¿Îåµã¶à¾ÍÆðÀ´Áùµã¶à´Ó³É¶¼³ö·¢¶Âµ½Ê®Ò»µã¶à²Åµ½ £¬ÔÚÉ½ÏÂ³ÔÁËÎç·¹È¥¾Í¿ªÊ¼ÅÅ¶Ó£¬Ò»Ìì¶¼ÔÚÅÅ¶Ó £¬É½ÏÂµ½µÚÒ»¸öË÷µÀ»¨ÁË120 ½á¹ûµÚÒ»¸öË÷µÀÉÏÃæÊ²Ã´Ò²Ã»µÃ»¹ÔÚÏÂÓêÎíÃ£Ã£Ò»Æ¬É¶¶¼¿´²»µ½£¬¾ÍÖ»ÓÐÉ½¶¥ÓÐµã¿´Í·£¬µÇ¶¥»¹... 


72.ÔçÉÏ7µã¹ýÛ¯ÏØ³ö·¢£¬ÍíÉÏ12µãµ½¼Ò£¬ÖÐ¼äÔÚÉ½ÉÏÖ»Ë£ÁËÒ»¸öÐ¡Ê±£¬ÆäËûÊ±¼äÔÚ¸ÉÂï£¬ÅÅ¶ÓÑ½£¬ÃÅÆ±ÅÅ£¬Ë÷µÀÅÅ£¬¹«½»³µÅÅ£¬ºÈ¿ªË®ÅÅ¡­¡­ ¹Ø¼üÊÇ»¬Ñ©³¡»¹Ã»Ñ©£¬ÔÚÃÅ¿Ú²¢Ã»ÓÐÌáÊ¾£¬ÉÏÉ½È«ÔÚÎ¬ÐÞ£¬Ò»Æ¬¹¤µØ Òª¿´Ñ©»¹µÃÂò120µÄË÷µÀÈ¥ÈÕÔÂÆº... 


73.·þÎñÈËÔ±Ì¬¶ÈÌ«²î £¬ÄÃÆ±Ö®Ç°Ã»ÓÐËµÃ÷Æ±µÄÊ¹ÓÃËµÃ÷¡£ ¹âÓ°ÊÀ½çµÄÈËÔ±ËµÖ»ÓÐË¢Æ±ËûÃÇ²ÅÓÐÒµ¼¨£¬ºóÀ´Éä¼ýµÄ²»¸øË¢£¬ËµÊÇÒªµ½18µãÁË£¬Òª±Õ¹ÝÁË£¬½á¹û²Å17µã28£¬Ç°Ãæ²ÅÁùÆß¸öÈË£¬³àÂãÂãµÄ²»×÷ÎªÐÐÎª¡£ ¾°ÇøÕâÖÖÐÐÎªÑÏÖØÎ¥±³ÁË³ÏÊµÊØ... 


74.Í·ÌìÍíÉÏ¾Íµ½Î÷ÁëÑ©É½ÁË£¬µ«ÊÇ¶©Æ±¶¨ÍíÁË£¬µÚ¶þÌì¶©µÄÈ«Æ±¡£ÆðÀ´µÄ±È½ÏÔç£¬µ½É½ÉÏ»¹ÊÇ¿´µ½ÒõÑô½ç¡£´øµÄÊ¯Áñ£¬Ò²Î¹µ½ÁËÐ¡ËÉÊó¡£Èç¹û²»Ï²»¶ÅÀÉ½µÄ£¬²»½¨ÒéÂòÈ«Æ±¡£ÏÂÃæµÄÉèÊ©¶¼ÊÇÊÕ·ÑµÄ£¬ÌìÆø²»ºÃ²»ºÃÔÚÏÂÓê¶¼Ã»ÓÐÈ¥Íæ¡£¾°ÇøÕâ±ßµÄ³ÔÊ³Ò²Æ«... 
75.»·¾³ºÜºÃ£¬ÒòÎªÈË²»ÊÇºÜ¶à£¬¾Í¸üÓÐ·ÕÎ§ÁË£¬²»´íÏÂ´Î»¹À´£¡ µ«ÊÇÀïÃæµÄ¹¤×÷ÈËÔ±£¬¾ÓÈ»°ÑÀ¬»øÈÓÉ½ÏÂ£¿£¿Õâµã¼òÖ±²»ÄÜÈÌ£¬¾ÍÊÇÕâÑù¶Ô´ý×ÔÈ»µÄÂð£¿½¨ÒéÆØ¹â ÉõÖÁ¿ÉÒÔÍø±©£¬Î÷ÁëÑ©É½ÕâÃ´ÃÀ ¾ÍÕâÑùÑÚ¶úµÁÁå£¿£¿ ÕâÖÖÏÖÏóÈ¥ÄÄÀïÍ¶Ëß°¡£¬²»ÊÇ... 


76.Î÷ÁëÑ©É½Î»ÓÚËÄ´¨Ê¡³É¶¼ÊÐ£¬×ÜÃæ»ý482.8Æ½·½¹«Àï¡£ÇøÄÚ´óÑ©É½º£°Î5364Ã×£¬ÊÇ³É¶¼µÚÒ»·å£¬ÖÕÄê»ýÑ©²»»¯£¬ÔÚÑô¹âÕÕÉäÏÂ£¬½à°×¾§Ó¨£¬Òø¹â²ÓÀÃ£¬ÐãÃÀ×³¹Û¡£ÌÆ´ú´óÊ«ÈË¶Å¸¦Ê¢ÔÞ´Ë¾°£¬Ð´ÏÂÁË¡°´°º¬Î÷ÁëÇ§ÇïÑ©£¬ÃÅ²´¶«ÎâÍòÀï´¬¡±µÄ¾ø¾ä... 


77.²îµ½¼«ÖÂÁË£¬¹ÜÀíÏëµ±²»ºÃ£¬ÉÏÉ½ÅÅÁËÈýÐ¡Ê±¶Ó£¬ÉÏÈ¥»¹Ã»ÓÐË£µ½Á½¸öÐ¡Ê±¾ÍÏÂÉ½ÁË£¬ÏÂÉ½ÅÅµÄ¸ü¾Ã£¬»¹ÔÚÏÂÓêÔÚÓêÖÐÅÅÁËËÄ¸öÐ¡Ê±²ÅÏÂ¶¼É½£¬ÎÒÃÇ»¹ÊÇÌáÇ°È¥ÔÚÉ½ÏÂ×¡ÁËÒ»Íí£¬µÚ¶þÌìÒ»ÔçÆßµã¾ÍÈ¥ÁË£¬ÉÏÉ½¾ÍÒÑ¾­ÊÇÒ»µã¶àÁË£¬Ê±¼äÈ«ÔÚÅÅ¶ÓÁË£¬ÎÒÒ²... 


78.¾°É«È·ÊµºÃ¿´£¬µ«ÊÇÄÇ¸ö×øË÷µÀ×î»¨Ê±¼ä£¬ÉÏÈ¥»¹ºÃ£¬ÏÂÀ´µÄµÚÒ»¸öË÷µÀÎÒÕûÕûÅÅ¶ÓÅÅÁË1¸öÐ¡Ê±£¬½»Í¨³µÅÅÁË40¶à·ÖÖÓ£¬µÚ¶þ¸öË÷µÀÅÅÁË2¸öÐ¡Ê±¡£Ê®·Ö»¨Ê±¼ä£¬ÎÒÏÂÎç4µãÏÂÉ½£¬18µãÏÂµ½É½ÏÂ¡£»¹Ã»ÓÐÆäËüÏÂÉ½·½Ê½£¬ÈÕÔÂÆºË÷µÀÅÔ±ß±¾À´ÓÐ¹«... 


79.·ç¾°²»´í£¬µ«ÊÇÅÀÉ½ÌØ±ðÀÛ£¬ÒõÑô½çÌ«Ô¶ÁË£¬¹úÇì½ÚÈËÌ«¶àÁË£¬ÉÏÈ¥ÅÅ¶ÓÁ½Ð¡Ê±£¬ÏÂÀ´ÅÅ¶ÓÁ½Ð¡Ê±£¬¾ÆµêÒ²ÉÙ£¬¸ù±¾Ô¤¶©²»µ½£¬Èç¹ûÒª19.9×ö´ÙÏú»î¶¯£¬¾ÍÓ¦¸Ã°ÑËÄ¸öË÷µÀ¶¼¿ªÍ¨ºÃÁË£¬Ó¦¸Ã³ö¸öÌ×Æ±°Ñ¾ÆµêÒ²¿¼ÂÇµ½£¬ÄÑµÀÈÃÎÒÃÇÔÚÉ½ÉÏÀäËÀ£¿¿Í¹Û... 


80.ÉèÊ©²»ÐÐ¡£ÂòµÄÌ×Æ±ÉÏÃæËµÈ«²¿ÈËÈº¿ÉÒÔÊ¹ÓÃ½á¹ûÎÒ¼ÒÐ¡º¢Éä¼ý²»¿ÉÒÔÍæ»¬Ë÷µÃµÍÓÚ160½ï²ÅÄÜÍæ»¹ÓÐ¾ÍÊÇÌ×Æ±Ë¢³öÀ´µÄµÚÒ»ÕÅÆ±²»ÒªÈÓ£¬ÒòÎªÎÒÍæÉä¼ýË¢Éí·ÝÖ¤Ë¢²»³öÀ´ÏÔÊ¾ÒÑÈ¡Æ±£¬ÕÒ¹¤×÷ÈËÔ±ÌØ±ðÐ×¾ÍËãÁË»¹ËµÎÒÃÇ×Ô¸ö²»°ÑÆ±ÄÃºÃ¡£Õâ¾ÍËãÁËÌ¬... 


81.ÓÎÍæÏÂÀ´£¬¾õµÃ»¹ÊÇ¶¬ÌìÈ¥±È½ÏºÃ¡£ÆäËû¼¾½Ú¿ÉÒÔ¿´¿´·ç¾°£¬ºôÎüÒ»ÏÂÐÂÏÊ¿ÕÆø£¬¸ÐÊÜÁ¹Á¹µÄÎí£¬´øÐ¡º¢È¥ÍæÒ²»¹¿ÉÒÔ¡£ÌýËµÔçÉÏµÄÈÕ³öºÜºÃ¿´£¬Ê±¼äÏÞÖÆ£¬Ã»ÄÜÐÀÉÍµ½¡£½»Í¨µÄ»°£¬³ýÁËÂÃÓÎÖ±Í¨³µ(ÔçÉÏ7:30³É¶¼³ö·¢£¬ÏÂÎç4:30»Ø)Ö»ÓÐÕâ... 


82.Ë÷µÀºÜºÃ£¬×øÍêÏÂÀ´ÁË¶ú¶äÄÑÊÜ¡£ÉÏµ½3250µÄº£²¦¶¼Ã»ÓÐ¸ßÔ­·´Ó¦£¬¿ÉÏ§ÌìÆø²»ºÃ£¬Ã»ÓÐ¿´µ½ÔÆº££¬ÏÂ´ÎÀ´¿´ÔÆº££¬Ñ©ÏÂÁËºÃ´óÓ´£¡ÍæµÄºÜ¿ªÐÄ£¬É½ÏÂµÄÃÞÒÂ²»Òª×â£¬Ã»ÓÃ£¬µ½É½ÉÏÍæµÄÊ±ºò»á·¢ÈÈµÄ£¬²»ÒªÔÚÂ·ÉÏÂò´óÐÍµÄ»¬Ñ©µÄ¶«Î÷£¬É½½ÅÏÂÂòÄÇ... 


83.³ýÁËÈË¶à»¹ÊÇÈË¶à£¬ÉÏÉ½Ë÷µÀÅÅ¶ÓÁ½Ð¡Ê±£¬ÓÎÀÀ50·ÖÖÓ£¬ÏÂÉ½ÅÅ¶ÓÒ»Ð¡Ê±£¬Ëä·ê¹úÇì´ó¼Ù£¬µ«Ò²²»ÄÜ¹âÊÇÎªÁËÔö¼ÓÂÃÓÎÊÕÈë²»¹ËÓÎ¿ÍÂÃÐÐ¸ÐÊÜ°É£¬Ë÷µÀÔËÐÐÄÜÁ¦²»×ã£¬ÅäÌ×·þÎñÉèÊ©×î»ù±¾µÄÂ·±ßÁ¬×øµÄµÊ×Ó¶¼ºÜÉÙ£¬²ÞËù¶ñ³ô°¹Ôà£¬×÷Îª4A¼¶ÂÃÓÎ¾°... 


84.µ½ÁËÎ÷ÁëÑ©É½Ö®ºóÍ£³µÊÕ£¤20¡£ ¸öÈË½¨ÒéÉÏÉ½²»¹ÜÔÚÉ½ÏÂµÄÊ±ºòÊÇÓÐ¶àÈÈ¶àÁË£¬ÉÏÉíµÄÊ±ºòÒ»¶¨Òª´øµãºñÒÂ·þ¡£ÏÄÌìÉÏÉ½Ò»¶¨Òª´øÓêÉ¡¡£²»¹ÜÊÇÏÄÌìÉÏÈ¥£¬»¹ÊÇ¶¬ÌìÉÏÈ¥¶¼ÊÇÌØ±ðµÄÃÀ¡£      µ«ÊÇÇ¿ÁÒ½¨ÒéÊÇ¶¬ÌìÈ¥£¬ ³Ô¶«Î÷µÄ»°£¬×îºÃÊÇ... 


85."ºÜºÃÍæ  ºÍÅóÓÑÖ®¼äÈ¥Íæ  Ñ©É½ºÜÃÀ Ï£ÍûÏÂ´Î»¹¿ÉÒÔÈ¥ ´°º¬Î÷ÁëÇ§ÇïÑ©£¬ÃÅ²´¶«ÎâÍòÀï´¬£¬ÕâÊÇÌÆ´úÊ«ÈË¶Å¸¦µÄÇ§¹Å¾ø¾ä£¬ËµÆðÕâ¾äÊ«ÎÒÃÇ¶¼ÖªµÀËµµÄÊÇ¡ª¡ª Î÷ÁëÑ©É½ ¶Ô²»¶Ô??
86.¶ø´ó²¿·ÖÈË¶¼»áÏëµ½ÊÇ¶¬ÌìÈ¥ Î÷ÁëÑ©É½ £¬¿ÉÒÔ¿´µ½ºñ... "


87.18ÄêÈ¥µÄÁË£¬ºÃÏñÊÇ12ÔÂ·Ý»¹ÊÇ1ÔÂ·Ý£¬È¥µÄÊ±ºòÄÇÌì³É¶¼µÄÌìÆø¸ÕºÃÔÚ³öÌ«Ñô£¬ËäÈ»ÊÇ¶¬Ìì£¬È»ºóÈ¥ÁËÎ÷ÁëÑ©É½Ò²ÊÇ³ö×ÅÌ«ÑôÏÂ×ÅÑ©£¬ÊÇÕæµÄºÜºÃÍæ¶ù£¬·ç¾°ºÜºÃ£¬ÉÏÁËÁ½¸öË÷µÀ£¬°ÑÔÆº£¿´ÁË£¬ÕæµÄÌ«ÃÀÌ«ÃÀÁË£¬ÖµµÃ£¬²»¹ý¾°µãµÄ¶«Î÷¿Ï¶¨Ã»ÓÐ... 


88.¿ÕÆøÕæµÄºÃ~~~~È¥ÁË¸Ð¾õ×Ô¼º¶¼½¡¿µÁËºÜ¶à£¬ÌØ±ðÊÇÅÀÉ½ÍêÁËÉíÌå¼ÓÉýÁéÆø£¬¸Ð¾õ~~~ÓÖ×Ô¼ºÒª¶à»î¼¸Ëê~ºÍ³ÇÀï»ì×ÇµÄ¿ÕÆøÐÎ³É¶Ô±È£¬¶øÇÒÒ»Â·ÉÏ·ç¾°Ò²ºÃ~²»¶Â³µ~ÎÞ¸ßÂ¥ÊÓÒ°¿ªÀ«£¬·ç¾°ÓÅÃÀ£¬¼ÝÊ»ÀÖÈ¤ºÜÓÐÎ¶µÀ£¬ÓÖ¸ú³ÇÀï¸ßÂ¥´óÏÃÐÎ³É¶Ô... 


89.Õâ´ÎÈ¥É½ÉÏÍ·Ò»ÌìÌìÆøºÜºÃ£¬¿ÉÊÇµÚ¶þÌìÒõÌì£¬È«ÊÇÎí£¬Ã»¿´µ½ÔÆº£ÈÕ³ö£¬Ð¡ËÉÊóÒ²Ã»¿´¼û£¬Ö»¿´¼ûÔ¶´¦Â¶³öÁË¸ö¶¥¶ùµÄÑ©É½£¬ÏÂÃæ¸½Í¼¡£×îºóÒ»ÕÅÀïÃæ¾ÍÓÐÑ©É½£¬Ò²ÊÇÄ£Ä£ºýºý²»Çå³þÁË£¬°¥¡£ ÎÒÃÇÊÇ´Ó°ÍÖÐ³ö·¢£¬×øË³·ç³µµ½³É¶¼³ÉÓåÁ¢½»µØÌúÕ¾£¬... 


90.¡¾½»Í¨¡¿ ¸ú¼ÒÈËÒ»Æð×Ô¼ÝÈ¥µÄ£¬´Ó³É¶¼³ö·¢£¬ÎÒÃÇÏÂÎçËÄÎåµã³ö·¢È»ºóÖ±±¼Ö÷Ìâµ½ÁËÑ©É½½ÅÏÂ£¬µ±Ê±¸Õ¹ýÍêÄê¶¼¿ªÊ¼ÉÏ°àÁË£¬ÊÇµ­¼¾£¬Ò»Â·ÉÏÈ¥µÄ·½Ïò¶¼²»¶Â³µ¡£µ½ÁËÏÈÕÒÁË¸ö¾Æµê×¡ËÞ£¬¾ÍÔÚÓÒ²àÓÐÒ»Æ¬¾Æµê£¬µ­¼¾ÈËÒ²²»¶à¼Û¸ñ»¹ÄÜ½²¼Û¡£µÚ¶þÌìÒ»... 


91.×Ô¼ÝÓÎ£¬×Ô¼º´øµÄÁãÊ³£¬×Ô¼ÝÓÎÉÏ¸ßËÙ³µ³Ì2Ð¡Ê±°É´ó¸Å£¬Â·ÉÏ»»×ÅÀ´¿ª³µ£¬·ç¾°ºÜÃÀ£¬ÏÂÁË¸ßËÙÈ«ÊÇÉ½Â·£¬ÐÂÊÖ²»½¨ÒéÉÏÂ·£¬ÕâÀïÓÐ¸ö¿Ó¸ø´ó¼ÒËµËµ£¬ÒòÎªÃÀÍÅÉÏÓÐ¼¸Ê®¿éµÃÆ±£¬Ç§Íò²»ÒªÂò£¬ÒòÎªÈ¥¾°Çø³ýÁË»¬Ñ©Íâ£¬¶¼µÃ×øË÷µÀÉÏÈ¥£¬ËùÒÔÂò1°Ù¶à... 


92.¡¾2020-2021¿çÄê¡¿ÖÐÎç×øÀÂ³µÉÏÉ½£¬¶¼ÊÇ°×Ñ©Ã£Ã£µÄ£¬µ½°ëÉ½Ñü£¬×øÃâ·ÑµÄ¹«½»³µµ½ÖÐÐÄµã£¬ÏÂÎç¾Æµê°ìÀíºÃ×¡ËÞ¾Í³öÈ¥Íæ£¬¿ÉÒÔ»¬Ñ©£¬ÍæÑ©£¬¶ÑÑ©ÈË£¬¶øÇÒ¸ÕºÃÏÂÎçÓÐÆ®×ÅÑ©»¨£¬ÌØ±ðÃÀ£¬ÍíÉÏÔÚ¾Æµê³ÔÁË»ð¹ø£¨×Ô¼º´øµÄ£©£¬°ëÉ½ÑüÉÏÓÐ·þ... 


93.ËäÈ»ÎÒÃÇÊÇÓêÌìÈ¥µÄ£¬µ«Ò»µã¶¼²»Ó°Ïì£¬ÎÒÃÇ»¹»¹×öÁËË÷µÀ£¬ËäÈ»ÎÒºÜº¦ÅÂ£¬ÈË¶àÒ²¾ÍºÃÁË£¬ÉÏÃæµÄ·ç¾°ÕæµÄºÜÃÀ¾ÍÊÇÃ»ÓÐÑ©Ò²ÖµµÃµÄ£¬»¹ÓÐº¢×ÓÃÇµÄÀÖÔ°£¬ÓÉÓÚ¸ÕÏÂ¹ýÓêÈË¾Í²»¶à£¬Ëæ±ãÍæ¶ù²»ÅÅ¶Ó£¬ÄÇ¸öÔ§Ñì³ØÕæµÄÃÀ²»Ê¤ÊÕ£¬¾ÍÊÇÐ¡³ÔºÜ¹ó»¹ÓÐÆ½¼Û... 


94.Âú»³ÆÚ´ý£¬°ÜÐË¶ø¹é£¡ Ñ©ÊÇÈËÔìÑ©£¬Ô¶¿´ºñºñµÄÑ©£¬Ï¸¿´È«ÊÇ´ó¿ÅÁ£±ùÔü×Ó£¬¶ÑÔÚÒ»ÆðÓ²µÄ¶¼²ù²»¶¯£¬±¾À´×¨³Ì´øº¢×ÓÈ¥ÍæÑ©µÄ£¬½á¹ûÈÃº¢×ÓÊ§ÍûÖÁ¼«¡£ Ò»¸ö4A¾°ÇøÌ×Æ±348£¬±È5A¾°Çø»¹¹ó£¬µ«¾°ÇøÄÚËùÓÐÏîÄ¿£¬³ýÁËÒ»¸ö½Ö±ß¹«Ô°Ë®Æ½µÄÇ×... 


95.Ç°Ò»ÌìÍíÉÏ×¡ÔÚ»¨Ë®Íå£¬ÅÝÁËÌÀ£¬ºÀÉúµÄÌÀ³ØÕæµÄ¿ÉÒÔ£¬ÔÚÊÒÍâ£¬ÓÐÖñ×ÓÓÐ²Ý´Ô£¬»¹Í¦ÓÐÒâ¾³µÄ¡£ÍÆ¼ö37¡æµÄ£¬¸Õ¸ÕºÃºÏÊÊ£¬²»Ì«ÌÌÒ²²»»á¾õµÃ³ö²»ÁËº¹¡£Õâ¸ö³ØÍæµÄ×î¾Ã£¬ÓÐ2¸ö¶àÐ¡Ê±¡£7µã¹ý³öÀ´È¥³ÔÁË»ðÅèÉÕ¿¾£¬½ÐÐ¡¡«ÃÃ£¬ÖÐ¼äÄÇ¸ö×Ö¼Ç²»µ½... 


96.ÂòµÄÌ×Æ±´øÍÞ£¬6ËêÒÔÏÂ²»ÒªÃÅÆ±??£¬¸öÈË¾õµÃÈ¥¹ýÑ©ÁëÑ©É½µÄÅóÓÑÈç¹ûÖ»ÊÇÎªÁËåÞÍÞÍæÑ©¾Í¿ÉÒÔÔÚÏÂÏßÂò¸ö120ÃÅÆ±£¬Âò¸ö120Ô§Ñì³ØÍù·µË÷µÀ¾Í¿ÉÒÔÁË¡£ÒòÎªÈÕÔÂÆºÉÏÃæ¶ÔÍÞÀ´ËµÎüÒýÁ¦²»´ó£¬¾ÍÊÇ¼¸¸ö¹Û¾°Ì¨£¬Ñ©ÌìÎí¶àÐ§¹ûÒ²²»ÊÇÌØ±ðºÃ£¬... 


97.Ê×ÏÈ£¬¾°ÇøÄÚ¹¤×÷ÈËÔ±¶ÔÓÎ¿Í²»Àí²»²Ç£»×ø¸öË÷µÀÉÏÈ¥µÄÊ±ºòÓÐ¹¤×÷ÈËÔ±ÔÚÅÔ±ß¿´×Å£¬ÆäËûÊ±ºò¶¼ÊÇÖ±½ÓÃ»ÈË»òÕß²»Àí²»²Ç£¬º°ÁË°ëÌì¹¤×÷ÈËÔ±£¬Ò²¼Ù×°Ã»Ìýµ½£¬¾°ÇøÔ±¹¤ËØÑøÓÐ´ýÌá¸ß¡£ Æä´Î£¬µÚÒ»¶ÎË÷µÀÉÏÈ¥Ö®ºóÖ»ÓÐÒ»Æ¬¿ÕµØ¼ÓÒ»Ð©ÓÎÀÖÉèÊ©£¬µÚ... 


98.ÌáÇ°¾Í¶¨ºÃÊ±¼äËµÒªÀ´Î÷ÁëÑ©É½¿´¿´£¬´øÐ¡ÅóÓÑÍæÍæÑ©£¬ÔËÆø±È½ÏºÃ£¬¶¨µÄÄÇÌì¸ÕºÃÉ½ÏÂÏÂÐ¡ÓêÁË£¬Ô¶Ô¶ÍûÈ¥¾ÍÄÜ¿´µ½É½ÉÏÓÐÑ©£¬ÊÇÕæµÄÑ©£¬¹ûÈ»×øÉÏË÷µÀÉÏÈ¥£¬°×Ã£Ã£µÄÒ»Æ¬¡£ÉÏÁËÔ§Ñì³ØË÷µÀºóÓÐÃâ·ÑÅÄÕÕ²¢ËÍ´øÕÕÆ¬µÄÔ¿³×¿ÛµÄ£¬»¹²»´í(¾õµÃÕÕÆ¬... 


99.¡¸ÈÕÔÂÆº¡¹¡¸¹ÛÔÆÌ¨¡¹¡¸´óÑ©ÌÁ¡¹¡¸ÒõÑô½ç¡¹¡¸Ô§Ñì³ØË÷µÀ¡¹¡¸ÈÕÔÂÆºË÷µÀ¡¹ËùÓÐË÷µÀ¶¼È¥×øÁË  Ñ©¾°ºÜÃÀ »¹ÓÐÐÒ¿´µ½ÁËÈÕ³ö ½¨ÒéÔçÒ»µãÈ¥²»È»ÈË»áºÜ¶à  ÎÒÃÇ¾ÍÊÇÁùÆßµã¾Íµ½ÄÄÁËÈ»ºó×øË÷µÀÉÏÈ¥ÈË±È½ÏÉÙÒ²±È½ÏºÃÍæ²»ÓÃÅÅºÜ¶àµÄ¶Ó  ¾ÍÊÇ... 

100.ÕæµÄ³¬¼¶ÎÞµÐºÃ¿´µÄ¾°É«£¬ÎÒÃÇÈ¥µÄÊ±ºòÈË²»ËãÌ«¶à£¬µ«ÊÇÎÒÃÇÔËÆø³¬¼¶ºÃ£¬ÎÒÃÇÈ¥µÄÇ°Á½Ìì¸ÕºÃÏÂ¹ýÒ»³¡´óÑ©£¬ËùÒÔÂ·ÉÏ¶¼»áÓÐ»ýÑ©£¬¸Õ¸ÕÅÄÍêÕÕÆ¬£¬È»ºóÎí¾Í³öÀ´ÁË£¬»¹ºÃ¿´µ½ÁËºÜÆ¯ÁÁµÄ¾°É«£¬ÅÄµ½ÁËºÜºÃ¿´µÄÕÕÆ¬£¬µ½ÁËÉ½ÉÏÒÔºóÆäÊµÒ²²»ÊÇÌØ±ð... 


101.ÖÐÎç²Åµ½µÄÉ½ÏÂÍ£³µ³¡£¬ÏÂÁËµãÃ«Ã«Óê£¬Í£³µ³¡ÓÐºÃ¶àÂôÓêÒÂºÍÍæÑ©¹¤¾ßµÄ£¬¸öÈË¾õµÃÃ»ÏÂ´óÑ§»òÕß´óÓêµÄ»°£¬Ã»±ØÒªÂòÓêÒÂ£¬¹ó¾Í²»ËµÁË£¬Ó°ÏìÅÄÕÕÐ§¹û£¬ÂòÁËÒ²Ã»´©£¬ÒòÎªÒÂ·þÒÑ¾­¹»ºñÁË£¬Ò²²»ÈÝÒ×Êª£¬Ö»µ½°ëÉ½Ô§Ñì³ØµÄ»°ÓÐºÜ¶àºÃÍæµÄ£¬Ò²ÊÊºÏ... 


102.¡¸´ºÉÍ¶Å¾é¡¹¡¸ÈÕÔÂÆº¡¹¡¸¹ÛÔÆÌ¨¡¹¡¸´óÑ©ÌÁ¡¹¡¸ÒõÑô½ç¡¹¡¸Ô§Ñì³ØË÷µÀ¡¹¡¸ÈÕÔÂÆºË÷µÀ¡¹ºÃºÃÍæ£¬ÎÒÃÇµÚÒ»´Î¿´Ñ©£¬ÎÒÃÇ×¡µÄÑô¹â¾Æµê£¬¶ÔÃæÓÐÑ©»¨¾ÆµêºÍÓ³Ñ©£¬»¹ÓÐ·ãÒ¶¡£¾Æµê»¹¿ÉÒÔ£¬ÓÐÅ¯Æø£¬¾ÆµêÍâÃæÓÐ¶àÑ©£¬¿ÉÒÔ¶ÑÑ©ÈË£¬ÔçÉÏÏëÈ¥É½¶¥¿´ÈÕ³ö... 

103.Ò»¶¨Òª×øµÚ¶þ¸öË÷µÀÉÏÈ¥¹Û¾°Ì¨£¡ÎÒÃÇÈ¥µÄÊ±ºò»¬Ñ©³¡ÕâÀïÄÜ¼û¶ÈºÜµÍ£¬»¹Óê¼ÐÑ©£¬Ã»Ê²Ã´ÍæµÄÆäÊµ£¬³ý·Ç×¨ÃÅÀ´ÍæÑ©µÄ£¡µÚ¶þ¸öË÷µÀ²ÅÊÇ×îÓÐÒâË¼µÄ£¬¾àÀë³¤ÇÒ¶¸£¬´ÓÑÌÓêÃÉÃÉ´óÑ©Ììµ½Çç¿ÕÍòÀïÃ»ÓÐÒ»Ë¿Ñ©»¨£¬Õâ¸ö±ä»¯ÊÇ×îÕðº³µÄ£¬¹Û¾°Ì¨ÕâÀï¿´µ½... 

104.»¬Ñ©³¡Õâ±ßÓÐ¸öÄÐµÄ¹¤×÷ÈËÔ±Ì¬¶È²»´í »¹½ÌÄã»úÆ±  ÁíÍâÒ»¸öÔÚÏÂÃæ¸ºÔðÄ§ÌºµÄ¹¤×÷ÈËÔ± Ì¬¶È¶ñÁÓ  »¹ºðÈË  Òª±Ï³¡ÁËÒ²²»ÌáÇ°Ëµ ÈÃºóÃæµÄÈËÓÐ¸ö×¼±¸  Ò»¶ÑÈË¶¼ÔÚÅÅ¶Ó×¼±¸È¥»¬Ñ©ÁË  Ëû°ÑÇ°Ãæ·ÅÉÏÈ¥ÁË ºóÃæ¸ú×ÅµÄ»¹ÓÐËÄÎå¸ö ¾Í... 


105.´í·åÈ¥µÄ£¬ÈËÉÙ£¬³µÍ£ºÃºó¾ÍÓÐÐ¡··ÉÏÇ°¶µÊÛÉÌÆ·£¬±ÈÈçÐ¬Ì×£¬Êµ¼ÊÔÚÉ½ÉÏÎÞÓÃ£¬½¨Òé´ó¼ÒÎðÂò¡£ ×øÀÂ³µºÍ½»Í¨³µµ½´ïÈÕÔÂÆº£¬´øÍÞÕÒÍæÑ©Ö®´¦£¬¶àÊý³¡µØÊÕ·Ñ£¬¾ÍÁ¬Ò»¸öÐ¡Ñ©ÆÂÒ²±»È¦ÆðÀ´ÊÕ·Ñ£¬½ö½öÖ»ÓÐÒ»Ð¡¿éµØ·½Ãâ·ÑÍæÑ©£¬»ù´¡ÉèÊ©²»´í£¬ÎÀÉú... 
106.ÏëµÄÊÇÎ÷ÁëÑ©É½±È½Ï½ü£¬¾ÍÃ»ÓÐ¿¼ÂÇ¸úÍÅ£¬ÔÚÃÀÍÅÁË½âµ½¿ÉÒÔÂòÍù·µ³µÆ±´Ó³É¶¼µ½Î÷ÁëÑ©É½¡£¿Í·þ¸øÁËÎÒÒ»¸ö¹«ÖÚºÅ£¡ Ç°ÆÚ¶¼ºÜºÃ£¬½âÊÍµÄÒ²ºÜµ½Î»£¬ËµµÄÒ»ÈËÒ»Î»£¬²»¹ÜÊÇÒ»Á½ËêµÄÐ¡ÅóÓÑ£¬Ö»ÒªÊÇÈË¾Í±ØÐëÂòÆ± ¡£ 5ÈËÆ±¼Û330Ôª £¬Ò²¸øÎÒ... 


107.ÎÒ¸ø²îÆÀ²»ÊÇÒòÎªÎ÷ÁëÑ©É½µÄ·ç¾°ÓÐ¶à²î£¬¶øÊÇÒòÎªÉ½¶¥Õ»µÀÃ»ÓÐSOS×°ÖÃ¼°ÎüÑõ×°±¸¡£2021.2.17ÎÒ³ËË÷µÀµ½´ïÉ½¶¥º£°Î3250Ã×´¦£¬±»ÖÜÎ§µÄ·ç¾°ËùÎüÒý£¬Í¬Ê±Ò²×¢Òâµ½Õ»µÀ±ßÓÐºÜ¶àÈËÓÎÍæ£¬Ö¸Ê¾ÅÆÌáÊ¾ÀëÒõÑô½ç2km,ÎÒÒ²Ïë¿´¿´... 
108.ÃÅÆ±ËµÊµ»°£¬Ì«¹óÁË£¬½á¹û×îºó²ÅÖªµÀ¹ýÁË¼¸Ìì¸ã»î¶¯19.9¾Í¿ÉÒÔÁË£¬È¥µÄÊ±ºòÏÂÓê£¬ËùÒÔÌìÆø²»ºÃ£¬È¥ÈÕÔÂÆº¶¼ÊÇ°×ÎíÒ»²ã£¬Ã»ÓÐÒ»µã¹Û¾°Æø·Õ£¬Ë÷µÀ×øµÄÓÐµã¾Ã£¬¾ÍÊÇ¿´²»Çå¾°É«£¬»¬Ñ©³¡±È½Ï»®Ëãµ«ÊÇ×îºó²ÅÖªµÀÒªÇå³¡£¬È»ºó»¨Á½¸öÐ¡Ê±Ö»»¬... 

109.¶«Î÷ÊÕµ½ÒÔºóÂíÉÏ²é¿´£¬·¢ÏÖÓëÍ¼Æ¬ÃèÊöÒ»ÖÂ£¬³¬¼¶Ï²»¶£¬Âô¼Ò·¢»õËÙ¶ÈºÜ¿ì£¬·þÎñÒ²ºÜµ½Î»£¬¸øÀÏ°åµã¸öÔÞ£¬ÏÂ´Î»¹»áÀ´¹ºÂò.Õâ¼Òµê»¹ºÃ°É¡£À´Âò¹ý¼¸´ÎÁË£¬·þÎñÀÏ¿Í»§·Ç³£ÖÜµ½£¬ÒÔºó»¹³£À´£¡µê¼ÒºÜ½²ÐÅÓþ£¬¶øÇÒºÜ²»´íÅ¶£¬ÔÚÕâ¼ÒµêÂò¶«¶«£¬ÎÒ... 


110.´Ó³É¶¼³ö·¢ ¶¨ÁË»¨Ë®ÍåµÄ¾ÆµêÏÂÎçµ½ÁËÈë×¡ÅÝÁËÒ»ÏÂÎÂÈª Ë¯ÁËÒ»Ò¹³ÔÁË¾Æµê×ÔÖúÔç²ÍµÚ¶þÌì´òÁËµÎµÎÈ¥Ñ©É½ µ½ÁËÖ±½ÓË¢Éí·ÝÖ¤½øÈëÈ«³Ì²»ÐèÒª»»Æ± Á½¸öË÷µÀ Ò»¸ö½»Í¨Ë÷µÀ µ½ÁËºóÖ±½Ó×ø¹«½»µ½´ïÓ³Ñ©¹ã³¡ ÒòÎªµ½µÚ¶þ¸öË÷µÀÓÐµã¾àÀë ÑØÂ·... 
111.Æ½ÈÕÈ¥ÈË²»¶àµÄÊ±ºòÎ÷ÁëÑ©É½»¹ÊÇ¸öºÜ²»´íµÄÈ¥´¦£¡×Ô¼ÝÓÎÒ²ºÜ·½±ãÂ·¿ö²»²î£¬¾°ÇøÍ£³µ³¡20ÔªÒ»ÌìºÜ·½±ã£¨ÍÆ¼ö´ó¼ÒÍù2ºÅÇøÓòÍ£²»ÓÃ×ßÌ«Ô¶£©¡£ÏÂÁË³µ»áÓÐµ±µØ´åÃñÍÆÏúÐ¬Ì×ÊÖÌ×Ò»ÀàµÄ¿³¿³¼Û15Ò»¸ö´Õ»îÓÃ£¬ÊÖÌ×µÄ»°ÒòÈË¶øÒì¸öÈË¾õµÃÉ½¶¥²¢... 


112.È¥Î÷ÁëÑ©É½ÊÇÎÒºÍÎÒÅ®ÅóÓÑÒ»Æð¹æ»®ÁËÍ¦¾ÃµÄÒ»¼þÊÂÇé ¹ûÈ»Ò²Ã»ÓÐÈÃÎÒÃÇÊ§Íû³Ë×ø½»Í¨Ë÷µÀ¼¸·ÖÖÓ¾Íµ½´ïÁËÔ§Ñì³Ø ÓÐºÜ¶àÓÎÍæµÄÉèÊ©ºÍÃÀÊ³ È»ºó×î¾ªÑÞµÄÊÇ¹Û¾°Ë÷µÀ Í»ÆÆÔÆ²ãµÄÄÇÒ»ÃëÕæµÄÊÇÌ«¾ªÑÞÁË ÔÆÏÂÊÇ»ìãç ÔÆÉÏÊÇÇåÃ÷ ÏëÆðÁËÄÇ¾ä ... 


113.ÄÏ·½ÈË ÈËÉúÖÐµÄµÚÒ»³¡Ñ© Ô¸¸°·²¼ä¾ªºèÑÞ Ò»¶ÃÈË¼äÊ¢ÊÀÑÕ ¿ªÊ¼ÓÚ11ÔÂ28ÈÕ9.30 Ê×ÏÈ ×âÁËÒ»Á¾³µ ¿ªÊ¼Ò»ÇÐºÜË³Àû ÔÚÀëÑ©É½»¹ÓÐ10¹«ÀïµÄÊ±ºòØ¬ÃÎ¿ªÊ¼ÁË ÔçÉÏ10µã¶Â³µ¶Âµ½ÁË1µã Ò»µãµ½´ïÄ¿µÄµØµÄÊ±ºò ÎÒ¾ª´ôÁË ¶ÓÎé... 


114.Ó²¼þÉèÊ©²»ÐÐ?????¡á?£¬µÈ¾°Çø¹«½»³µµÄµØ·½µØ×©Ì«ÀÃ£¬µ½´¦¶¼ÊÇÄà£¬¶¥ÉÏµÄ²½µÀÁ½±ßµÄ»¤À¸ÓÐ¶ÏµµµÄµØ·½£¬ÓÐ²»ÉÙÓÎ¿ÍÔÚ»¤À¸ÍâÃæÍæÅÔ±ß¾ÍÊÇÐüÑÂ??£¡É½ÉÏÏÂÓêÉ½¶¥Óê¼ÐÑ©£¬ÎíÃÉÃÉÒ»Æ¬£¬Ó³Ñ©¹ã³¡Ö»¿´µ½ÕÐÀ¿ÉúÒâµÄÉÌ¼ÒÈËÔ±£¬ÌåÑé¸ÐÌ«²îÁË... 
115.·ãÒ¶¾ÆµêÒÑ¾­²»ÊÇµÚÒ»´ÎÈë×¡ÁË£¬08Äê¹«Ë¾¼¯Ìå»î¶¯È¥¹ý£¬±ÈÄÇÊ±ºòÓ¡ÏóÖÐµÄÌõ¼þºÃ¶àÁË£¬ÊÒÄÚ»¹²»Ëã³Â¾É£¬Ó¦¸ÃÖØ×°²»ÉÙ´ÎÁË£¬ÃÅÍâ±ùÌìÑ©µØ£¬½øÈë´óÌü¾ÍÒÑ¾­Å¯ÒâÈÚÈÚ£¬¼¯ÖÐ¹©Å¯µÄ¸Ð¾õ£¬½øÈë·¿¼ä¶¼ÊÇÅ¯Å¯µÄ£¬¾Í¸Ð¾õÒÑ¾­ÌáÇ°¸øÅ¯ÁË±»ÎÑµÄ¾ªÏ²... 


116.ÔçÉÏ8µã°ë×óÓÒÉÏÈ¥µÄ£¬Ë÷µÀÃ»ÄÇÃ´¶àÈË£¬10·ÖÖÓ²»µ½¾Í×øÉÏÁË¡£ÖÐÎçÄÇÕóÈË»á¶àÒ»Ð©£¬ÓÐ²»ÉÙ°²±£ÈËÔ±£¬Ö¾Ô¸ÕßÎ¬³ÖÖÈÐò¡£»¬Ñ©³¡µÄºìÆìÁ¬ËøºÍÍâÃæÆ½¼Û£¬»¹ÓÐµÂ¿ËÊ¿¡£²»ÒªÖÐÎçÈ¥Âò³ÔµÄ£¬ÈËºÜ¶à£¬ÌáÇ°ÂòºÃ¡£Ò²¿ÉÒÔ×Ô´ø¸ÉÁ¸ÉÏÈ¥£¬´øÐ¡ÅóÓÑÍæ¶ù... 


117.ÍæÁËÈýÌì ÉÏ¾°ÇøÁ½´Î ²»ÖªµÀ¾°Çø¾ÆµêÔõÃ´¶¨¾Í¶¨ÔÚÁËÉ½ÏÂ ÏÂ´ÎÈ¥Òª¶¨¾°Çø¾Æµê¾Í²»ÓÃÂò¼¸´ÎÃÅÆ±ºÍË÷µÀÁË¡« µÚÒ»ÌìÉÏÉ½ÊÇÏÂÎçÒ»µã×óÓÒ ÎíºÜ´ó µÚ¶þÌìÊÇÔçÉÏ6µã¾ÍÆðÀ´ÁË8µã¶àÉÏÉ½£¬¾Åµã¶àµ½ÈÕÔÂÆºÓÐÔÆº£·Ç³£ºÃ¿´ Ñô¹âÒ²·Ç³£°ô£¡»¬Ñ©... 

118.¡¾»·¾³¡¿¸É¾» ¡¾½»Í¨¡¿¾°Çø½»Í¨±ãÀû£¬½¨Òé±Ü¿ªÖÜÄ©¼°½Ú¼ÙÈÕ¸ß·åÆÚ ½ø¾°ÇøÅÅ¶Ó³Ë×øÔ§Ñì³ØË÷µÀ£¬ÔÙ×ùÃâ·ÑµÄ°Ú¶É³µµ½Ó³Ñ©¹ã³¡£¬¿ÉÒÔ»¬Ñ©??£¬½Ó¿ªË®£¬ÓÐµÂ¿ËÊ¿£¬ºìÆìÁ¬Ëø£¬³Ô·¹£¬·ÛÃæµÄµê£¬ÓÐÌ«Ñô??µÄÒ»Ìì²»ÀäÅ¶£¬ÔÙ×ù³ËÈÕÔÂÆºË÷µÀÉÏÉ½... 


119.ÎÒÃÇÊÇÖÜÒ»×Ô¼ÝÈ¥µÄµ¼º½µ½Î÷ÁëÑ©É½»¬Ñ©³¡Í£³µ³¡µ½ÁËÒÔºóÏÈ¿´¼ûÒ»ºÅÍ£³µ³¡ÎÒÃÇ¾ÍÍ£ÁËÍùÀïÃæ×ß»¹ÓÐ¸ö2ºÅ£¬½¨ÒéÍ£2ºÅ£¬ÀëµÃ½ü£¬Ò»ºÅ»¹Òª×ßºÃÔ¶£¬Ò½»¤ÈËÔ±ÃâÆ±£¬Ë¢Éí·ÝÖ¤ÒÔºóÉÏË÷µÀµ½ÖÕµãÒÔºóÒªÈ¥ÅÅ¶Ó×ø´ó°Íµ½Ó³Ñ©¹ã³¡£¬£¬³ÔµÄÊ²Ã´Ò²¶¼ÔÚ£¬... 
120.·ç¾°ºÜºÃ£¬ÒòÎªÎÒÃÇÂòµÄÆ±¶¼ÊÇÂòµÄË÷µÀÆ±ºÍÅóÓÑÒ»ÆðÈ¥µÄ£¬Î¨Ò»²»ºÃ¾ÍÊÇÎÒÃÇÏÈÈ¥¿´¿´·ç¾°£¬È»ºóÔÚÏÂÃæÔÙÏÂÀ´Æð´óÎíÁË£¬¾ÍÃ»ÓÐÔÚÈ¥»¬Ñ©ÁË£¬ËùÒÔÓÐµãÒÅº¶£¬ÏÂ´ÎÔÙÒ»ÆðÔ¼×ÅÈ¥ßÂ¡£¿ÉÄÜÎÒÈ¥µÄÕâ¶ÎÊ±¼ä²»ÊÇºÜÀä£¬ÎÒ´øµÄÅ¯±¦±¦ÍÛ£¬ÕâÐ©¶¼Ã»ÓÃÉÏ£¬... 
121.Óöµ½ÖÜÄ©Ë«ÐÝÏë³öÈ¥Íæ£¬±ãÆï×ÅÎÒµÄ125Ì¤°åÄ¦ÍÐ³µ´ÓÛ¯ÏØ³ö·¢ÆïÐÐÁ½¸ö¶àÐ¡Ê±µ½ÁËÎ÷ÁëÑ©É½µÄÉ½½ÅÏÂ£¬µ±ÍíÔÚÉ½ÏÂµÄ¾ÆµêÈë×¡£¬¼Û¸ñÊÇ200¿éÒ»Íí¡£ µÚ¶þÌì7µã°ëÆð´²ÉÏÉ½£¬ÀëÉ½ÉÏ»¹ÓÐ18¹«Àï£¬µ½ÁËÉ½ÉÏ8µã¹ý£¬Ã»Ïëµ½ÈË»¹ÊÇÍ¦¶àµÄ£¬ÅÅ¶Ó... 
122.ÒÑ¾­È¥ÁËÈý´Î£¬Ã¿´ÎÈ¥ÐÄÇé¶¼²»Ò»Ñù¡­¡­µÚÒ»´ÎÊÇÔªµ©È¥µÄ£¬Ö»µ½ÁË°ëÉ½Ñü£¬¿´¼ûÁËÔ§Ñì³Ø£¬ÄÇÊ±ºòÃ»ÓÐÑ©£¬µ«ÊÇ·ç¾°ºÜÃÀ¡­¡­µÚ¶þ´ÎÎÒÃÇ×öÁË¹¥ÂÔ£¬Ñ¡ÔñÁËÏÂÑ©µÄÌìÆø£¬ÓÉÓÚÎíö²Ìì£¬Ô§Ñì³ØÄÜ¼û¶ÈÌ«µÍÁË£¬ºóÃæ×øÀÂ³µÉÏÁËÈÕÔÂÆº£¬×÷ÎªÄÏ·½º¢×Ó£¬¿´... 
123.Î÷ÁëÑ©É½¿ÉÒÔ·ÖÎªÈý¸ö²ã´Î£¬É½ÏÂ£º¾Í¸úÆ½³£µÄ´åÀïÃ»É¶¸Ð¾õ£¬×øË÷µÀÉÏÈ¥ÄÇÒ»½ØÌåÑéÊÇÖÕÓÚ¼ûµ½Ñ©ÄÇÖÖ¸Ð¾õ¡£É½ÖÐ£º³öÁËË÷µÀ¿ÉÒÔÃâ·ÑÅÄÕÕ£¨Ö®ºó×ø´ó°Íµ½»¬Ñ©³¡ÄÇ±ßÃâ·ÑÁìÈ¡Ô¿³×¿Û£¬ÕÕÆ¬ÐèÒª×Ô·Ñ10Ôª£©É½Ñü¾ÍÊÇ±ùÑ©ÌìµØ£¬µ½´¦¶¼ÊÇ°×Ñ©°¨°¨¡£... 
124.ÍÆ¼ö»¬Ñ©³¡¸Õ¸Õ¿ªÔ°Ê±£¬ÃÅÆ±¼Ó»¬Ë÷ÓÅ»Ý¼Û99Ôª£¬ÉÏÉ½Ç°×¼±¸£ºÊÖÌ×£¬Î§½í£¬Ä«¾µ£¬»¬Ñ©¿ã¡¢Ñ©Ð¬£¬Ò»¶¨ÒªÂò·À»¬Ð¬Ì×£¬ÂòÐ¬Ì×£¬ÂòÐ¬Ì×£¬ÓÐÌõ¼þ¿ÉÒÔ×¼±¸Ò»¸±±ù×¦¡£ÓÐÐ¡ÅóÓÑµÄÂòÒ»¸öÐ¡Ð¡µÄ»¬Ñ©°å£¬µæÔÚÆ¨¹ÉÏÂµÄÄÇÖÖ£¬²»ÒªÂòÄÇÖÖºÜ´óµÄ£¬¾°Çø½û... 


125.µÚÒ»´ÎÈ¥ºÜ°ô£¬Ã»¼û¹ýÑ©µÄÄÏ·½ÈË±íÊ¾ºÜÔÞ£¬È¥µÄÄÇÌìÈË²»ÊÇÌØ±ð¶àµ«ÊÇ»¹ÊÇÔçÔçµÄÉÏÉ½ÁË£¬ÅÂÈË¶àÁË×øË÷µÀÒªµÈºÜ¾Ã£¡¿ÉÒÔÔçÉÏÌáÇ°Ò»µãÆðÀ´ÉÏÉ½£¬µÚ¶þ¸öË÷µÀÉÏÈ¥ºÃÏñ¾ÍÊÇÈÕÔÂÆºÄÄÀï¿ÉÒÔ»¬Ñ©£¬×¨ÃÅÈ¥Íæ¶ùµÄ»°¿ÉÒÔ¾ÍÂòµ½ÄÄÀïµÄË÷µÀ¾ÍÐÐÁË£¬ÉÏÃæ... 

126.»¬Ñ©ºÃÍæ£¬¾°É«ºÜÃÀ£¬ÃÅÆ±ÂÔ¹ó£¬µ«ÊÇ»¹ÊÇÖµµÃÉÏÉ½Ò»¿´£¬Àë³É¶¼½ü¿ÉÒÔÒ»ÈÕÓÎ£¬Á½ÌìµÄ»°ÔÚ»¨Ë®ÍåÅÝÎÂÈª×¡Ò»ÍíÒ²¿ÉÒÔ£¬¾°ÇøÅäÌ×ÉèÊ©±È½ÏÍêÉÆ£¬ ¡¾½»Í¨¡¿±ãÀû£¬×Ô¼Ý£¬²èµê×Ó´ó°ÍÒ²ÓÐ ¡¾ÏîÄ¿¡¿Ñ©µØÏîÄ¿·á¸»£¬Ãâ·ÑºÍÊÕ·ÑµÄ¶¼ÓÐ ¡¾²ÍÒû¡¿µÂ¿Ë... 
127."¿Ó£¡¿Ó£¡¿Ó£¡¿Ó£¡¿Ó£¡¿Ó£¡¿Ó£¡¿Ó£¡¿Ó£¡¿Ó£¡
128.ÀïÃæ³ýÁË»¬Ñ©¶¼Ö»ÓÐÅÀÉ½ÓÎÀÖÏîÄ¿ºÜÉÙ
129.ÖØµã£ºÇ§ÍòÄªÈ¥ÀïÃæÄÄÒ»¼ÒÂôÔÆÍÌµÄ ½øÈ¥µãµ¥µÄÊ±ºòÉÏÃæÐ´Æð10 Ð¡·Ý 15´ó·Ý  ÎÒ¸øÄÇ¸öúúËµ»¹Í¦±ãÒË   ËýÃ»ÂÑÎÒ   ½á¹û¸øÇ®µÄÊ±ºò10ºÍ... "


130.Ç¿ÁÒÍÆ¼ö²»ÒªÖÜÄ©ºÍ½Ú¼ÙÈÕÈ¥£¬ÈË±¬¶à¡£Ò½ÎñÈËÔ±ÃâÆ±Ö±½ÓÄÃ×Ê¸ñÖ¤ºÍÉí·ÝÖ¤¹ý¹Ø¿¨£¬Íø¹ºÆ±Ë¢Éí·ÝÖ¤¾ÍÐÐÁË£¬Ð¡º¢Ã»µ½Ò»Ã×¶þÖ±½ÓÃâÆ±Í¨¹ý¡£ÐÞÂ·µÄÔµ¹Ê¶Â³µ¶ÂÁËÁ½ÈýÐ¡Ê±£¬µ½Ä¿µÄµØ¶¼ÊÇÏÂÎçÒ»µã¹ýÁË¡­×øÔ§Ñì³ØË÷µÀÅÅÁËÁ½¸öÀ´Ð¡Ê±¶ÓÎéºÜ×¥¿ñ¡£»¹... 


131.¾°Çø·ç¾°»¹ÊÇ²»´í£¬¹¤×÷ÈËÔ±·þÎñÌ¬¶ÈÒ²Í¦ºÃµÄ¡£Ã»ÓÐ°×È¥µÄÒ»´ÎÒ»ÈÕÓÎÊÇºÍÅóÓÑÒ»ÆðÈ¥µÄ£¬×Ô¼ÝÓÎ¡£È¥µÄÇ°Ò»ÌìÍíÉÏ¿´ÌìÆøÔ¤±¨£¬ËµÄÇ±ß»áÏÂÓê¡£È¥µÄÊ±ºòÎÒÃÇÓ­À´ÁËÉ½¶¥µÄÌ«Ñô£¬»¹ÓÐË÷µÀ¿´µ½µÄ·ç¾°£¬ÄÇÕæµÄÎÒÃ»ÓÐÎÄ»¯£¬Ö»ÄÜÓÃÌ«ÃÀÁË£¬À´ÐÎÈÝ¡£... 


132.2ÔÂ23ÈÕ£¬Ò»¼ÒÈËÈ¥µÄÎ÷ÁëÑ©É½¡£Õâ¸öÊ±ºò»ù±¾Ã»ÓÐÑ©ÁË£¬Ö»ÊÇÉ½ÉÏÓÐµã²ÐÑ©¡£ÃÅÆ±¼ÓÉÏÁ½¶ÎÀÂ³µµÄÆ±¼Û±È½Ï¹óÁË¡£°ëÉ½ÑüÉÏ£¬µ«·²ÊÇÉÔÎ¢ºÃµãµÄÍæ¶ùÑ©µØµã£¬Ïë½øÈ¥¶¼ÊÇÒªÊÕÇ®µÄ£¬»®ÁËºÜ¶àÏîÄ¿ÊÕÇ®¡£ÄÜ¹»ÈÃÐ¡ÅóÓÑÃâ·ÑÍæÑ©µÄ£¬¾ÍÖ»ÓÐºÜÐ¡µÄÒ»Æ¬... 
133.ÕæµÄºÜ²»´í ²»Ðé´ËÐÐ ¿´µ½ÎÒÃÇÐÄÐÄÄîÄîµÄÑ© ÅÄÁËºÜ¶àÕÕÆ¬ ¶¼ºÜºÃ¿´ ÌåÑé×øÀÂ³µµÄ¸Ð¾õ ¾ÍÊÇÃ»¿´µ½ÐÄÐÄÄîÄîµÄÔÆº£ ÌìÆøÓÐµãÒõÂ·ÉÏÒ²Ò»Ö±ÔÚÏÂÑ©»¹¿´µ½ÁËËÉÊó£¡ µ«»¹ÊÇºÜÂúÒâ´Ë´ÎµÄÂÃÐÐ ¸úÅóÓÑ¼ÒÈËÒ»ÆðÀ´¶¼ÊÇ²»´íµÄÑ¡Ôñ¹þ¹þ¹þ¹þ  ... 

134.·þÎñÌ«²î£¬»¬Ñ©°å´æ·ÅÔÚ¹ñ×ÓÀï£¬ÏÂÉ½Ê±ÒÑ¾­¹ØÃÅ¹ØµÆËµËÈ¾­ÏÂ°àÁË£¬½ÐÎÒ½øÈ¥´òµç»°ÕÒÈË¿ªÃÅ£¬¿ªËø£¬¿ªËø´¦ÀíÃ»ÓÐÈË´¦Àí£¬ÎÒ·´¶ø»¹±»ËøÔÚÀïÃæÁË£¬Ëµ²»ÖªµÀÀïÃæÓÐÈË£¬½ÐÎÒµÈ£¬µÈºÜ¾Ã¶¼Ã»ÓÐÈË´¦Àí£¬ÍíÉÏ¾Åµã¹ý¸Ï×ÅÈ¥ÕÒ³µ»Ø¼Ò£¬Ëµ¸ÄÌì¿ìµÝ¸øÎÒ... 


135.ÌåÑé¸ÐÕæµÄºÜ²»´í£¬ÓÈÆäÊÇÏñÎÒÕâÖÖÃ»ÔõÃ´¼û¹ýÑ©µÄÄÏ·½ÈË??????»·¾³ºÜ²»´í£¬·ç¾°·Ç³£ºÃ£¬ºÜÏ´ÑÛ¾¦£¬·Ç³£ÖµµÃÒ»È¥£¡ºÍÅóÓÑÒ»ÆðÈ¥ÍæÕæµÄºÜ²»´íÅ¶¡£É½ÉÏÑô¹âÃ÷ÃÄ£¬ÕÕµÃÑ©»¨ÉÁÉÁ·¢¹â£¬ºÃÏñÐÇÐÇ£¬ËäÈ»ºñºñ»ýÑ©£¬µ«ÊÇÒ»µã¶¼²»Àä???ÔÚÉ½... 


136.ÔçÉÏ7µã°ë´ÓÛ¯ÏØ³ö·¢£¬µ¼º½ÏÔÊ¾9µã°ëÄÜµ½¡£½á¹ûµ½Ñ©É½µÄÂ·¶ÂµÃ²»ÐÐ£¬»¹µ½´¦ÔÚÐÞÂ·¡£ÖÐÎç12µã¹ý²Åµ½¾°Çø£¬µ½ÁË¾°ÇøÍ£ºÃ³µÉÏ²ÞËùÓÖÅÅ°ëÐ¡Ê±£¨Å®Éú£©¡£ÍêÊÂµ½ÁËµÚÒ»¶ÎË÷µÀ£¬ÅÅ¶Ó2Ð¡Ê±¡£ÉÏÎçÖÐ×ª³µÅÅ¶Ó¡£¡£¡£µÚ¶þ¸öË÷µÀÅÅ¶Ó¡£¡£¡£¡£×ÜÖ®... 
137.ÉÏÈ¥µÄÊ±ºòÊÇ11ÔÂµ×¡£»¬Ñ©³¡»¹Ã»ÓÐ¿ª·Å¡£ ²»¹ýÒÑ¾­ÓÐ»ýÑ©£¬×ÜÌåÀ´Ëµ£¬¿´¿´Ñ©¾°»¹ÊÇ²»´í¡£²»¹ý×¡ËÞ²»ÔõÃ´Ñù£¬»·¾³ÓÐµãÔã¸â¡£»¹ÓÐÍÅ¹ºµÄÆ±£¬µÚ2ÌìÄÜ·ñ¼ÌÐøÊ¹ÓÃ£¬¹¤×÷ÈËÔ±ËµµÄ¶¼²»Ò»ÖÂ¡£É½ÏÂ¹ýÈ¥µÄÂ·ÉÏÓÐÐ©»¹ÔÚÐÞ£¬ÓÐµãÀÃ¡£ÉÏÈ¥È·Êµ³Ô·¹... 


138.ÉèÊ©²»ÆÀ¼Û£¬ÌåÑé¸Ð¼«²î£¬6¸öÈË»¨ÁË1680ÔªÅÅÁËºÃ¾ÃµÄ¶Ó³ýÁË×øË÷µÀÉÏÉ½Ö®ÍâÎÞÈÎºÎÃâ·Ñ·þÎñ£¬ÉÏÀ´Ö®ºóÄãÏëÍæµÄµÄµØ·½È«²¿È¦ÆðÀ´ÖØÐÂÂòÆ±£¬Á¬ÍÞÍÞ²ùÑ©µÄµØ·½¶¼Ã»µÃ£¬É½ÉÏµ¹ÊÇÓÐÑ©£¬µ«²»ÈÃÄãÉÏÈ¥£¬³ýÁËÂô³ÔµÄ»¹ÊÇÂô³ÔµÄ£¬¹ã²¥»¹²»Í£´ßÄã... 
139.×ßµÂÑô³ö·¢£¬ÒòÎªÅÂ¶Â³µ£¬ÌØÒâÌáÇ°Ò»Ìì¶¨ÁË»¨ÏªÍåµÄ¾Æµê??£¬Í·Ìì¾ÍÔÚÄÇ±ßÈ¥ÅÝÁËÎÂÈª£¬ÐÝÏ¢Ò»ÍíÉÏµÚ¶þÌìÈ¥µÄÎ÷ÁëÑ©É½£¬ÍêÃÀ´í¿ªÁË¶Â³µ¸ß·åÆÚ£¨½¨ÒéÈ¥µÄÕæµÄ²»ÒªÀñ°ÝÁùÀñ°ÝÌìÈ¥£©ÎÒ±í½ãÍ·ÌìÈ¥µÄ£¬20¼¸¹«ÀïµÄÂ·¶ÂÁË¼¸¸öÐ¡Ê±£¬È¥µÄÊ±ºòÑ©... 


140.±¾À´ËµºÃÈ¥¿´Ñ©µÄ£¬½á¹ûÑ©¶¼»¯ÁË£¬Ö»ÄÜÐÀÉÍÈçÍ¼µÄ·ç¾°¡£ÔÆº££¡ÔÆº££¡ÔÆº££¡È»ºóÒ²Ã»ÓÐ¿´µ½ÐÜÃ¨£¬ËÉÊóÖ®ÀàµÄ£¬Äª·ÇÌ«Àä¹ý¶¬ÁË£¿ È»ºóµ±Ìì´©ÁËÓðÈÞ£¬½á¹ûÑÞÑô¸ßÕÕ£¬Ô½µ½ÉÏÃæÔ½ÈÈ¡£ÔÙ¼ÓÉÏ×ßÁËËÄÎåÊ®·ÖÖÓ×óÓÒµ½¾¡Í·ÒõÑô½ç£¬¸üÊÇÈÈµÄ²»µÃÁË¡£... 


141.ËäÈ»Â·Í¾Ò£Ô¶£¬µ«ÊÇ¿´µ½Ñ©µÄÊ±ºòÕæµÄºÜÂú×ã£¬½¨Òé×îºÃ±Ü¿ªÖÜÄ©È¥£¬ÕæµÄ¾õµÃ³¬¼¶Èû£¬Â·ÉÏÈû³µ£¬½øÈ¥Ñ©É½Ö®ºóµÚÒ»µÀË÷µÀÅÅ¶Ó£¬µ½ÁËÓ³Ñ©¹ã³¡ÓÖÒªÅÅ¶ÓµÈ¹«½»³µ£¬µÚ¶þ¶ÎË÷µÀÒ²ÅÅ¶Ó£¬ÉÏÃæ»ýÑ©ÓÐµã»¬£¬½¨Òé´©·À»¬¼ÓÈÞµÄÑ©µØÑ¥£¬µÇÉ½ÕÈÒ²¿ÉÒÔ´øÉÏ... 


142.¹þ¹þ¹þ¹þ£¬Ï×³óÁË£¬ÖÜÈÕÈ¥ÈËÍ¦¶àµÄ£¬²»¹ý5:30³É¶¼³ö·¢9µãÇ°µ½´ïÃ»ÓÐÅÅ¶Ó¡£ºóÃæÈË¾ÍÔ½À´Ô½¶àÁË¡£·ç¾°²»´íÑ©µØºÃ»¬°¡£¬Ë¤µ¹¼¸´Î£¬²îµãË¤µ¹ÎÞÊý´Î¡£ºÜºÃÍæµÄ£¬×ßµ½¾¡Í·µÄÒõÑô¼ä»¹ÓÐÐ¡ËÉÊó£¬¿É°®²ÒÁË¡£¡¸ÈÕÔÂÆº¡¹¡¸¹ÛÔÆÌ¨¡¹¡¸Ô§Ñì³ØË÷µÀ... 
143.Ì«¿ÓÁË£¡£¡ÃÅÆ±ºÍ½»Í¨Ë÷µÀ240¡£¸ú¾°ÇøÒ»Ñù¡£µ«ÊÇ¹Û¾°Ë÷µÀ¾°ÇøÂô120£¡£¡ÕâÀïÃÅÆ±½»Í¨Ë÷µÀºÍ¾°¹ÛË÷µÀÒ»¹²²Å298£¡¹Ø¼üÃÀÍÅ»¹Ã»ÓÐµ¥¶ÀµÄ¾°¹ÛË÷µÀÆ±¡£Õâ¾ÍËãÁË£¬¾°¹ÛË÷µÀ²¥·ÅµÄÈÕÔÂÆº¾°¹ÛÊÇÂ¼²¥£¬¸ù±¾²»ÊÇÊµÊ±£¡ÌìÆøºÃ¾ÍÊÇÊµÊ±£¬ÌìÆø... 


144.Ò»¼ÒÈý¿ÚÄÑµÃ³öÃÅÈ¥Íæ£¬Ö»ÓÐÎÒÐèÒªÂòÆ±£¬ËûÃÇ¶¼ÃâÆ±£¬Ïë×ÅÕâÆ±»¹Í¦¹ó¡£È»ºó½øÈ¥²ÅÖªµÀ£¬Ò»ÌË°üº¬×øË÷µÀÁ½´Î£¬´ó°Í³µÒ»´Î£¬À´»Ø¾Í°üº¬×øËÄ´ÎË÷µÀ£¬Á½´Î´ó°Í¡£¼ÓÉÏ¾°ÇøÂï»¹ÒªÑø»îÕâÃ´¶à¹¤×÷ÈËÔ±¡£·ç¾°ÕæµÄÍ¦ÃÀ£¬¸Ð¾õ½øÈëÁËÍ¯»°ÊÀ½ç£¬Õâ´Î´ó... 

145.À´µÄÊ±»ú¸ÕºÃ£¬°ëÌìÇçÌì°ëÌìÓêÌì£¬¸÷ÓÐÒ»·¬·çÎ¶£¬Ã»Ñ©µÄÑ©É½Ò²ÊÇºÜÃÀµÄ£¬ÓêÌìºÜ¶àÓéÀÖÏîÄ¿¶¼Ã»·¨Íæ£¬³öÐÐ½¨ÒéÏÈ¿´ÌìÆøÔ¤±¨£¬ÌýÅóÓÑËµÈÕ³öÄÇ»á·ð¹âÌ¨³¬ÃÀµÄ£¬ÓêÌì±ØÐë×Ô´øÓêÉ¡Ò»´ÎÐÔÓêÒÂºÜ¹ó20Ò»¼þ£¬×¡ËÞµÄ»°ÒªÌáÇ°Ô¤¶¨Òª²»È»ºÜ¿Ó£¬¹óÒ²... 


146.¾°É«ÊÇ²»´í£¬µ«ÊÇ»ù´¡ÉèÊ©²»Ì«ºÃ£¬×òÌìÐÇÆÚÁùÈ¥µÄÊ±ºò£¬Â·ÉÏ¶Â³µ£¬·Ç³£ÑÏÖØ£¬È¥µÄÊ±ºò¶ÂÁËÎå¸öÐ¡Ê±£¬»ØÀ´µÄÊ±ºò¶ÂÁËËÄ¸ö°ëÐ¡Ê±£¬È»ºóÉÏÉ½µÄ¸÷ÖÖË÷µÀ¹«½»³µÒ²¶¼ÐèÒªÅÅ¶Ó£¬ÉÙÔò°ë¸öÐ¡Ê±£¬¶àÔòÒ»¸ö°ëÐ¡Ê±£¬ÓÉÓÚ¸ÏÊ±¼ä»ØÀ´£¬²¢Ã»ÓÐÄÜ¹»ÈçÓÎÍæ... 
147.Õâ´ÎºÍÀÏÆÅÒ»Æð´øÉÏº¢×ÓÈ¥ÍæÁËÒ»Ìì£¡¸Ð¾õ»¹²»´í£¬Ð¡ÅóÓÑÊÇµÚÒ»´Î¿´µ½Ñ©£¬ºÜ¼¤¶¯£¡ÍæµÄºÜ¿ªÐÄ£¡¿ì×ßµÄÊ±ºò¶¼»¹ÏëÍæ£¬Ã»ÓÐ×ßµÄÒâË¼£¡¿¼ÂÇµ½Â·ÉÏ»á¶Â³µ£¬ËùÒÔÌáÇ°»ØµÄ³É¶¼£¡Î¨Ò»²»×ãµÄÊÇÌáÇ°¹¤×÷Ã»ÓÐ×öºÃ£¡Ôç²ÍÃ»ÓÐ³Ô£¬È¥µ½É½¶¥µÄÊ±ºò¾ÍÓÐµã... 


148.°Ëµã°ë´ÓÚöáÁ³ö·¢£¬Ò»Â·¶¼ÔÚÐÞÂ·£¬¶ÂÁËËÄ¸öÐ¡Ê±£¬12µã°ëµ½´ï£¬Í£³µ³ÔÁËÖÐÎç·¹1µã°ë£¬ÅÅ¶Ó2Ð¡Ê±×øË÷µÀÉÏÉ½£¬×ø¹«½»15·ÖÖÓµ½´ï»¬Ñ©³¡£¬´ó¸Å¾Í3µãÁË£¬µ½´ï»¬Ñ©³¡Ò»·ÖÖÓ¶¼Ã»ÓÐÍ£Áô£¬ÅÅ¶Ó40·ÖÖÓ×øµ½ÈÕÂäÆ½µÄË÷µÀ¿´·ç¾°£¬Í£ÁôÔ¼30·Ö... 
149.¿´¼ûÆÀÂÛÀï¶¼ËµºÃ¾ÍÂòÁË£¬±¾À´»¹ÓÐÐ©³ÙÒÉ£¬µ½ÁËÖ®ºó£¬´Ó¿ìµÝÔ±ÄÇÀïÄÃ»ØÀ´¿´ÁËÒ»ÏÂ£¬ÕæµÄÍ¦²»´íµÄ¡£ÊµÎïºÍ´ó¼ÒÃèÊöµÄÒ»ÖÂµÄ£¬ºÃÆÀ¶¼ÊÇ´ó¼ÒµÄÕæÊµ¸ÐÊÜ£¬ºÜÖµµÃÐÅÀµµÄÒ»¼ÒµêÆÌ¡£ÔÚÕâÓÈÆäÒª±íÑïÎÒÃÇµÄ¿Í·þÐ¡½ã½ã£¬ºÜÓÐÀñÃ²²¢ÇÒ·Ç³£ÓÐÄÍÐÄ£¬»Ø... 


150.ËäÈ»ÅÅ¶ÓÅÅÁË³¬¼¶¾Ã µ«ÊÇ²»Ðé´ËÐÐ µÇ¶¥ÄÇÒ»Ë²¼äÕæµÄÃÀ´ôÁË ³¬¼¶ÖÎÓú°¡¡«Ö®Ç°ÅÅ¶ÓµÄÔ¹ÑÔÒ»ÏÂ×ÓÏûÉ¢ 160ÂòµÄÌ×Æ± ÃÅÆ± ÀÂ³µÈ«°ü ÀÂ³µÕæµÄ³¬»®Ëã ¿ÉÒÔ¸©î«Ñ©¾° ÅÄÕÕ Â¼ÊÓÆµÍêÈ«À´µÃ¼°¡«Èç¹û´ó¼ÒÖÜÒ»µ½ÖÜÎåÓÐ¿Õ¾Í×îºÃ²»ÒªÖÜÄ©À´... 
151.ÎÒÃÇÖÜÒ»È¥µÄ£¬ÈË¶¼³¬¶à£¬ÎÒÃÇÃ»ÓÐ¸ÏÉÏºÃÌìÆøÈ¥£¬Ò»Ö±ÔÚÏÂÑ©£¬ÎíÒ²³¬´ó£¬Ê²Ã´ÏîÄ¿¶¼Ã»Ë£µ½£¬ÈÕÔÂÆºÉÏÃæ·Ç³£Àä£¬²»½¨Òé´ó¼ÒÈ¥ÈÕÔÂÆº£¬ÉÏÃæÃ»É¶Ë£µÄ£¬³ý·ÇÌìÆøºÃÏëÈ¥¿´ÈÕ³ö»òÕß·ç¾°µÄ£¬Èç¹ûÊÇÈ¥ÎªÁËÍæÑ©¾ÍÖ»ÔÚÔ§Ñì³ØË£¾ÍÐÐÁË£¬ÈÕÔÂÆºÏÂÀ´µÄ... 
152.ÖÜÄ©È¥µÄ£¬ÈËÎÞµÐ±¬Õ¨¶à£¬ÐÇÆÚÁùÔÚÉ½ÏÂ¶ÂÁË3¸ö¶àÐ¡Ê±£¬±»¸æÖª·âÂ·£¬È»ºó·µ»Ø»¨Ë®Íå£¬ÐÇÆÚÌìÔçÉÏ8µãÓÖÖØÐÂ³ö·¢£¬ÉÏÉ½ÅÅÁË3¸ö¶àÐ¡Ê±£¬9µã¹ýÅÅ¶Ó£¬ÖÐÎç¿ì1µã²Åµ½´ï»¬Ñ©³¡£¬°ëÉ½ÑüÒ»Æ¬ÎíÃ£Ã££¬ÓÖÆ®ÓêÆ®Ñ©£¬³ÔµÄ¶¼ÂôÍêÁË£¬Á¬³¬ÊÐµÄ¼ÓÈÈ·½... 

153.ºÜ°ôµÎ£¬ÖµµÃÒ»À´£¬²»»¬Ñ©µÄ»°Ò»ÌìÍêÈ«¹»ÁË¡£ Ê£ÏÂµÄ¾ÍÊÇºÜ°ôÀ²ºÜ°ôÀ²ºÜ°ôÀ²ºÜ°ôÀ²ºÜ°ôÀ²ºÜ°ôÀ²ºÜ°ôÀ²ºÜ°ôÀ²ºÜ°ôÀ²ºÜ°ôÀ²ºÜ°ôÀ²ºÜ°ôÀ²ºÜ°ôÀ²ºÜ°ôÀ²°ôÀ²ºÜ°ôÀ²ºÜ°ôÀ²ºÜ°ôÀ²ºÜ°ôÀ²ºÜ°ôÀ²ºÜ°ôÀ²ºÜ°ôÀ²ºÜ°ôÀ²ºÜ°ôÀ²ºÜ°ôÀ²ºÜ°ôÀ²ºÜ°ôÀ²ºÜ°ôÀ²... 

154.Î÷ÁëÑ©É½»¹ÊÇºÜÖµµÃ¶¬ÌìÒ»È¥µÄµØ·½¡­¡­ú¡ËãÊÇ±¾µØÈËµÄÎÒ£¬ÕâÃ´Ð©Äê£¬ÊÇµÚÒ»´ÎÈ¥¡£ÒÔÇ°Ã»ÓÐ»ú»áÈ¥£¬ÏÖÔÚ¾õµÃºÃÏñ²»È¥µÄ»°×ÜÊÇÈ±µãÊ²Ã´¡£µ±È»ÄîÄî²»Íü×Å¶¼µÄÃÀÊ³¡£Î÷ÁëÑ©É½¶¬ÌìºÜÆ¯ÁÁ£¬ÂúÉ½Ä¨Ñ©¾°¶ÔÓÚÄÏ·½À´ËµÕæµÄÊÇ·Ç³£Ï¡º±µÄ¾°µãÁË¡£ÉÏÉ½... 


155.½¨Òé´ó¼ÒÈ¥µÄÊ±ºòÒ»¶¨ÒªÑ¡ºÃÌìÆø£¬Òª²»È»ÕæµÄÊÇ¿´ÁË¸ö¼ÅÄ¯£¬ÎÒÃÇÈ¥µÄÊ±ºò£¬×ö¹Û¹âÀÂ³µµÄÊ±ºò£¬ÔÚ³µÏáÀïÃæ£¬°×Ã£Ã£µÄÒ»Æ¬£¬É¶Ò²¿´²»¼û£¬·´Õý×ßµ½ÄÄÀï¶¼ÊÇ°×Ã£Ã£µÄÒ»Æ¬£¬ÐÀÉÍ²»µ½ÈÎºÎ·ç¾°£¬È»ºóËµÒ»ÏÂÑ©°É£¬¹ã³¡ÉÏµÄÑ©¶¼È«²¿±»²È±âÁË£¬¾ÍÊÇ... 


156.ÎÒ¸Ð¾õÊÇ²»´íµÄ£¬¿ÉÄÜÊÇÓÐÒ»Ð©¹ó£¬µ«ÊÇ220ÊÇÁ½¸öË÷µÀÍù·µ£¬ÆäÊµÒ²»¹ºÃ£¬¶øÇÒ¾°É«²»´í£¬ÓÖÏÂÑ©£¬¸úÅóÓÑÒ»ÆðÉ¢²½£¬Èç¹ûÊÇÐ¡ÇéÂÂÕæµÄÊÇÓ¦ÁËÄÇ¾ä»°×ß×Å×ß×Å¾Í°×ÁËÍ·¡£ÎÒ¸úÎÒÅóÓÑ¶¼ºÜÏ²»¶£¬²¢Ã»ÓÐÏñ±ðÈËËµµÄÄÇÑù²»ºÃÍæ£¬ÎÒ¾õµÃÍ¦ºÃ¿´£¬ÓÐ»¬... 


157.È¥µÄÊ±ºòÓê¼ÓÑ© ºÜ´óµÄÎí É¶Ò²¿´²»µ½ »¹Àä ÑØÂ·µÄ·ç¾°¶¼ÊÇÒ»ÑùµÄÃ»¿´µ½Ê²Ã´¹¤×÷ÈËÔ±È«¿¿×Ô¼ºÌ½Â· ×Ô¶¯··Âô»úÒ²Ã»µçÂò²»ÁË¶«Î÷ ÈËÍ¦¶à¶¼×ßµÄÃæÎÞ±íÇé¹þ¹þ¹þ¹þ¹þ¹þ¹þ ÀÂ³µ»¹¿ÉÒÔ ¾ÍÊÇÀëÊÐÇøÌ«Ô¶ÁËÈ¥ÓÃÁËÁ½¸öÐ¡Ê± »ØÀ´Èý¸öÐ¡Ê±ÔÎ³µ... 


158.ÕâÊ±ºòÈ¥É½½ÅÏÂ»¹Ã»ÓÐÑ©£¬Ó³Ñ©¹ã³¡µÄÑ©»¹ÊÇÓÐÄÇÃ´ºñÁË£¬ÈËºÜ¶à£¬ÅÅºÜ³¤µÄ¶Ó£¬µ«ÊÇÀÂ³µºÍ¿Í³µÀ´ÍùµÄËÙ¶ÈºÜ¿ì£¬Ò²Ã»µÈ¶à¾Ã¾ÍÉÏÉ½ÁË£¬ÕâÃ´¶àÄêÁËÕâÊÇµÚ¶þ´ÎÈ¥£¬Î¨Ò»¸ÐÊÜÉî¿ÌµÄ¾ÍÊÇÀïÃæµÄ¶«Î÷Ì«¹óÁË£¬²»¹ÜÊÇ³ÔµÄ»¹ÊÇÍæ¶ùµÄ£¬·Ê³¦·Û¶¼ÊÇ25Ôª... 


159.È¥µÄÂ·ÉÏ¶Â1¸öÐ¡Ê±£¬ÉÏÉ½ÅÅ¶ÓÈýÐ¡Ê±£¬ËµµÄÏÞÁ÷8Ç§ÈË£¬ÆäÊµÁ½¸ö°ËÇ§ÈË¶¼ÓÐÁË¡£É½ÉÏµÄÓéÀÖÏîÄ¿±È½Ï¶à£¬ÊÕ·Ñ30£¬60£¬120²»µÈ¡£¿ÉÒÔ´øº¢×ÓÈ¥¿´¿´£¬ÎÒÃÇÈ¥µÄÊ±ºò»¹ÏÂ×ÅÑ©£¬ºÜ²»´í£¬Ò»µã¶¼²»ÄÜ£¬»¹ÒªÍÂ²ÛÒ»ÏÂÉÏÃæµÄÄÇ¸ö¿ªË®£¬ÏëºÈ¿ÚË®... 


160.¸ÕÂúÔÂµÄÐÂÊÖË¾»ú£¨ÄÐ??£©µÚÒ»´Î¿ª³µ½øÉ½£¬µÀÂ·¿í¶È²»´í£¬×îÕ­µÄµØ·½Ò²ÓÐË«ÏòÁ½³µµÀ¼ÓÂ·¼ç£¬Ã»ÓÐÉ¶ÅÀÆÂ£¬SÏß¿ÉÒÔ±È½Ï´ÓÈÝµØ´¦Àí£¬¾ÍÊÇ´Ó»¨Ë®Íå¼ÌÐøÇ°ÐÐÓÐÎåÁù´¦µÀÂ·Ëú·½£¬ËúµÃÖ»Ê£Ò»¸ö³µµÀÀ²??£¬¸ö±ðµãÎ»Ð¡¶ÂÊ®·ÖÖÓ¡£ ÓÎ¿ÍÖÐÐÄµÄÃÅ... 


161.³µÉÏµÄÄÇµ¼ÓÎºÜ»áËµ£¬´ÓÉÏ³µ³ö·¢ºó¾Í¿ªÊ¼Ò»ËµËÄ´¨ÀúÊ·£¬³É¶¼ÀúÊ·£¬Î÷ÁëÑ©É½µÄÀúÊ·£¬¿ÉÄÜËµÁË°ëÐ¡Ê±×óÓÒºóÐÝÏ¢ÁËÒ»»á¶ù£¬»ù±¾ÉÏË¯ÁËÒ»¾õ£¬ÔÚ´óÒØ¿ÍÔËÖÐÐÄÏÂÀ´ÉÏÁË¸ö²ÞËùºó¼ÌÐø½²Õâ±ßµÄÂ·Í¾ÉÏµÄÀú³Ì¼°ÓÎÍæÏîÄ¿£¬ºóÀ´¿ìµ½ÁËÒ²ËµÁËºÜ¶à£¬³É¹¦... 
162.·Ç³£µÄ²î£¬ÌØ±ðµÄ²î£¬Ç°ËùÎ´ÓÐµÄ²î¡£²»¿ÉË¼ÒéµÄ²î¡£ ´ò×Å¹ú¼ÒµÄÆìºÅÆÛÆ­Ïû·ÑÕß×¬Ç®¡£ Ê×ÏÈ£¬´ò×ÅÑ©É½µÄÃûÍ·£¬Ò»¿ÅÑ©¶¼Ã»ÓÐ¡£»¬Ñ©±ä³ÉÁË»¬²Ý¡£»¬Ñ©½Ó´ýÊÒÍâÃæ¶¼±»ÍÚµÄ¿Ó¿ÓÍÝÍÝ¡£Ïñ½ñÌìÏÂ×ÅÓê£¬ÓÐÎí¡£ÕâÖÖÇé¿ö¾¹È»»¹½Ó´ýÓÎ¿Í£¬ÕæµÄÊÇ¸ö¿Ó... 


163.ÖÜÄ©À´ÒÔÎªÈË»áºÜÉÙ£¬½á¹ûÒÀÈ»»ð±¬£¬É½¶¥±È½ÏÀä£¬µ«ÊÇÃ»ÓÐÏÂÑ©£¬ÓÐÈËÔìÑ©¡£¶¬ÌìÀ´Ó¦¸Ã»áºÜ°ô¡£Î÷ÁëÑ©É½£¬Î»ÓÚËÄ´¨Ê¡³É¶¼ÊÐ´óÒØÏØ¾³ÄÚ£¬¾à³É¶¼½ö95¹«Àï£¬×ÜÃæ»ý483Æ½·½¹«Àï£¬ÊôÊÀ½ç×ÔÈ»ÒÅ²ú¡¢´óÐÜÃ¨ÆÜÏ¢µØ¡¢AAAA¼¶ÂÃÓÎ¾°Çø¡¢¹ú¼Ò... 
164.·þÎñ²»´í£¬ÈëÃÅ·½±ãË¢Éí·ÝÖ¤Ö±½ÓÈç¾°Çø£¬¾°Çø×î¸ß´¦¿´ÔÆº£ÐèÒªÈËÆ·±¬·¢£¬²»È»ÃÔÎíÖØÖØÉ¶¶¼¿´²»¼û£¬ÎÒÃÇÅÀÉ½ÉÏÈ¥¸Õ¸Õ¿´¼ûÔÆº£×î¶àÊ®¼¸·ÖÖÓ¾ÍÆðÎíÁË£¬ºóÃæÀ´µÄÓÎ¿Í¾ÍÉ¶¶¼¿´²»¼ûÁËÈ«ÊÇÎí£¬ÌìÆøºÃ»¹ÊÇÆ¯ÁÁÖµµÃÒ»È¥£¬Ï²»¶ÅÀÉ½µÄÅóÓÑ¿ÉÒÔÈ¥Íæ£¬... 


165.ÎÒÃÇ28ºÅÈ¥µÄ£¬ÔÚÉ½½ÅÏÂ×¡ÁËÒ»ÍíÉÏ£¬È»ºó29ºÅÖÐÎç11µã³öµÄÃÅ£¬µ½¾°Çø£¬30·ÖÖÓµÄ³µ³Ì£¬ÎÒÃÇ¿ªÁË5¸öÐ¡Ê±??ÏÂÎç4µã¶àµ½µÄ£¬È»ºó£¬¿ªÊ¼ÁËÂþ³¤µÄÅÅ¶ÓÂ·³Ì£¬ÅÅ¶Ó°ë¸ö¶àÐ¡Ê±½øµÄ¾°Çø£¬¾ÍËã5µã½øµÄ°É£¬ÎÒÃÇ³öÀ´µÄÊ±ºò9µãÁË£¬ÖÐÍ¾ÄÄ... 


166.ÔçÉÏÆßµã¶þÊ®³ö·¢£¬Ò»µã¶àµ½µÄÎ÷ÁëÑ©É½ÅÅ¶ÓÁ½¸öÐ¡Ê±ÀÂ³µ¶þÊ®·ÖÖÓÉÏÈ¥¹äÒ»È¦£¨¶þÊ®·ÖÖÓ£©¾ÍÏÂÀ´¶¼¸Ï²»ÉÏ»Ø³ÌµÄ³µ´Î£¬Ð­ÉÌµ¼ÓÎ»»³µÒ²²»»»£¬ÎÒÅóÓÑÔÚÆäËûµØ·½¶¨µÄÆ±»¹»áÁªÏµËûÃÇËµ¸øËûÃÇ»»³µ£¬Õâ¸öÉÌ¼ÒµÄµ¼ÓÎÆ¨¶¼²»»á·ÅÒ»¸ö£¬Èý´Îµç»°¶¼ÊÇÎÒ... 


167.¡¾»·¾³¡¿·Ç³£°ô»¹Ã»ÓÐÈ¥¡£¸úºÃÎÒ¡£ ¡¸ÒõÑô½ç¡¹¡¸Ô§Ñì³ØË÷µÀ¡¹¡¸¹ÛÔÆÌ¨¡¹¡¸ÈÕÔÂÆº¡¹¡¸´ºÉÍ¶Å¾é¡¹¡¸´óÑ©ÌÁ¡¹£¬·Ç³£ºÃÍæ¡£·Ç³£ºÃÍæ¡£·Ç³£ºÃÍæ¡£·Ç³£ºÃÍæ¡£·Ç³£ºÃÍæ¡£·Ç³£ºÃÍæ¡£·Ç³£ºÃÍæ¡£·Ç³£ºÃÍæ¡£·Ç³£ºÃÍæ¡£·Ç³£ºÃÍæ¡£·Ç³£ºÃÍæ¡£·Ç³£ºÃÍæ... 


168.´øÁ½Ëê¶àµÄÐ¡ÅóÓÑÈ¥µÄ£¬È«³Ì³¬¼¶¿ªÐÄ£¬Èç¹û´øÐ¡ÅóÓÑÈ¥Íæ½¨Òé´øÉÏ²ù×ÓÍ°£¬·ÀË®ÊÖÌ×±Ø±¸¡£ÁíÍâ½¨Òé¸øÐ¡ÅóÓÑ´©ÓêÐ¬£¬¶à´ø¼¸Ë«Íà×Ó±¸×Å£¬´ø¸ö½áÊµµãµÄÉþ×Ó»òÕß´ø×Ó£¬³¤Ò»µãµÄ£¬ÔÚÉ½½Å»¨10¿éÇ®Âò¸ö»¬Ñ©°å´øÉÏ£¬ÉÏÉ½ºóÈÃÐ¡ÅóÓÑ×ø»¬Ñ©°åÉÏ£¬´ó... 


169.ÉÏÎç°Ëµã´Ó³É¶¼³ö·¢£¬×ß¸ßËÙºÜË³ÀûÃ»¶Â³µ£¬Ê®Ò»µã°ëµ½´ïÉ½½ÅÏÂ£¬ÔÚÉ½ÏÂ³ÔÁËµã¶«Î÷£¬Ê®¶þµã¶à¿ªÊ¼ÉÏµÚÒ»ÌõË÷µÀ£¬ÓÉÓÚµ±ÌìÌìÆø²»ºÃÒ»Ö±ÔÚÏÂÐ¡Óê£¬É½ÉÏ¿É¼û¶ÈÒ²ºÜµÍ£¬µ«ÊÇÒþÔ¼»¹ÊÇ¿ÉÒÔ¿´µ½¾°É«£¬Õâ¼¸ÌìÉ½ÉÏµÄÇï¾°ÌØ±ðºÃ£¬ÄÜÏëÏóÒªÊÇÇçÌìµÄ»°... 


170.Íæ¶¼»¹ÍæµÄºÜ¿ªÐÄ£¬¾ÍÊÇÎÒÂòµÄÌ×Æ±£¬ÓÐÁ½Ð¡Ê±µÄ»¬Ñ©£¬5µãÈ¥¡£¾Í²»ÈÃ½ø£¬ËµÒªÇå³¡£¬ÎÒËµÄÇÆßµãÒ¹³¡ÎÒ¿ÉÒÔ½øÂð£¿»Ø´ð£¬ÄãµÄ²»ÊÇÒ¹³¡Æ±£¬ÎÊ:¿ÉÒÔÍËÂð£¿»Ø´ð:²»¿ÉÒÔÍË¡£????????????????????????????????... 


171.ÆäÊµ£¬Ã»Ê²Ã´ºÃÍæµÄ£¬Ã»Ê²Ã´ÌØÉ«£¬µ½ÁËÈÕÔÂÆºÉÏÃæÈ«ÊÇÎí£¬ÓÐÉÙÁ¿Ñ©¡£»¬Ñ©³¡Ã»ÓÐ¿ª·Å¡£ÒõÑô½çÃ»ÓÐÐû´«µÄÄÇ¸ö³¡Ãæ£¬¿ÉÄÜÌìÆøÔ­Òò°É¡£ÎíÌØ±ð´ó¡£ÄÜ¼û¶È²»³¬¹ý5Ã×¡£·´ÕýÒªÊÇÏëÀ´ÕâÀïÍæ£¬×îºÃÓÐÐÄÀï×¼±¸£¬ÒòÎªÄãÓÀÔ¶²»ÖªµÀÊ²Ã´Ê±ºòÓÐ´óÎí¡£ÓÐ... 


172.Â·ÉÏ¶Â³µ¶Âµ½²Ò£¬ÔçÉÏÆßµã¶þÊ®³ö·¢µÄ£¬¶Âµ½ÏÂÎçÒ»µã¶à£¬ÅÅ¶Ó×öÒ»µÀÀÂ³µ¾ÍÅÅµ½3µã¶à£¬ËÄµã°ë±ØÐëÏÂÉ½×ø³µ·µ»Ø£¬¸ù±¾À´²»¼°£¬»¹²»µÈ£¬Áì¶Ó²»¸ºÔðÈÎ£¬ËÄµã°ë²»ÏÂÀ´×ø³µ¾ÍÈÃÎÒÃÇ×Ô¼º×øºÚ³µ»ØÈ¥£¬Ì«²»¸ºÔðÈÎÁË£¬Ã÷Ã÷ÂòµÄÍù·µµÄ³µ½á¹ûÖ»×øÁËÈ¥... 


173.ÔçÉÏ°ËµãÖÓ×ß³É¶¼³ö·¢£¬½øÉ½µÄÂ·ÉÏÒ»Ö±¶¼ÊÇÊ©¹¤µÄ£¬¶ÂµÄÐÄ»Å£¬ÏÂÎçÈýµã²Åµ½¾°Çø´óÃÅ¿Ú£¬È»ºóÔ§Ñì³ØË÷µÀÅÅ¶ÓÒ»¸öÐ¡Ê±£¬ÏÂÉ½ÈÕÔÂÌ¶Ë÷µÀÅÅ¶ÓÒ»¸öÐ¡Ê±£¬Ô§Ñì³ØË÷µÀÅÅ¶ÓÒ»¸öÐ¡Ê±£¬°ÑÎÒÀÛµÄ°¡£¬»Øµ½¼Ò¾ÍÍíÉÏ12µã¹ýÁË¡£ÈËÕâÃ´¶à£¬¾°Çø²»ÏÞÁ÷Âð... 


174.ÍÆ¼öÃ¿Äê11ÔÂµ×µ½µÚ¶þÄê3ÔÂÖ®¼äÈ¥£¬ÕâÑùÄÜ¹»¿´µ½Ñ©¡£Ô¤Áô¶àÒ»µãµÄÊ±¼äÔÚÈÕÔÂÆºË££¬Ë÷µÀ17µã¹Ø£¬ËùÒÔÔÚÔçµãÉÏÈÕÔÂÆºË££¬²ÅÄÜ×ßµ½ÒõÑô½ç¡£ÆäËûÔÂ·Ý¿´²»µ½Ñ©£¬µ«É½ÉÏµÄ·ç¾°ºÜºÃ£¬ÔÆº£ºÜÃÀ£¬ÈÃÄã¸ÐÊÜµ½Ò°Âí(É½¼ä±¼ÌÚµÄÎíÆø)¡£Ó³Ñ©¹ã³¡... 


175.ÔÚÃÀÍÅÉÏÃæÂòÆ±ÂòÁË½Ó½üÈýÊ®·ÖÖÓÒ»Ö±²»³öÆ±  µ¼ÖÂ²»ÄÜÈëÔ°  ¾ÍÑ¡ÔñÁËÍËÆ±  È»ºó¾ÍÖ±½ÓÔÚ¾°ÇøÄÚÂòÁËÃÅÆ±   ºÍÅóÓÑ·ÖÈý¸öÊÖ»úÂòÁËÎåÕÅÆ±  ÆäËûËÄÕÅÆ±¶¼ÍË¿î³É¹¦Î¨¶ÀÎÒÕâÕÅÃ»ÓÐÍË¿î  ¸ø¿Í·þ´òµç»°Ò»Ö±ÍÆÍÑ  µ½ÁËÍíÉÏÖ±½ÓÏÔÊ¾... 


176.¡¾½»Í¨¡¿ÀïÃæµÄ½»Í¨ºÜ·½±ã¹þ£¬ÉÏÏÂÀÂ³µ£¬»¹ÓÐ´ó°Í£¬¾ÍÊÇÊ¦¸µ¿ªµÃÌ«¿ìÁË¹þ¹þ¹þ¡£ ¡¾ÏîÄ¿¡¿¿ÉÍæµÄÏîÄ¿»¹ÊÇÂù¶àµÄ£¬¿ÉÏ§Ìì¹«²»×÷ÃÀ£¬ÏÂÓêÁË£¬ºÜ¶àÏîÄ¿¾ÍÍæµÃ²»°²ÒÝÁË¡£²Êºç»¬µÀÍ¦ºÃÍæßÕ£¡ ¡¾²ÍÒû¡¿ÀïÃæµÄµÂ¿ËÊ¿»¹¿ÉÒÔ£¬²»¹ý¾ÍÊÇ²ÄÁÏ×¼±¸²»... 


177.ÈëÇïµÄµÚÒ»³¡Ñ©£¬ºÜÆ¯ÁÁ£¬Ö»ÊÇÎÒ´©ÁË¸ö¶ÌÐä£¬¶³Æ¨ÍêÁËÈëÇïµÄµÚÒ»³¡Ñ©£¬ºÜÆ¯ÁÁ£¬Ö»ÊÇÎÒ´©ÁË¸ö¶ÌÐä£¬¶³Æ¨ÍêÁËÈëÇïµÄµÚÒ»³¡Ñ©£¬ºÜÆ¯ÁÁ£¬Ö»ÊÇÎÒ´©ÁË¸ö¶ÌÐä£¬¶³Æ¨ÍêÁËÈëÇïµÄµÚÒ»³¡Ñ©£¬ºÜÆ¯ÁÁ£¬Ö»ÊÇÎÒ´©ÁË¸ö¶ÌÐä£¬¶³Æ¨ÍêÁËÈëÇïµÄµÚÒ»³¡Ñ©£¬ºÜÆ¯... 


178.²îÆÀ£¬ÂòÁËÆ±È¥¶¼Ã»È¥£¬¾ÍÏÔÊ¾ÒÑÊ¹ÓÃÁË£¬ÍË¿î¶¼µã²»µ½¡£ÉÏÃæÃ÷Ã÷Ð´µÃÃ»Ê¹ÓÃËæÊ±¿ÉÍË¿î¡£½á¹û²»ÖªµÀÎªÊ²Ã´Ã»ÓÐÈ¥Ò²±ä³ÉÁËÒÑÊ¹ÓÃ£¬»¹Òªµç»°´òÀ´´òÈ¥ÕÒ°ëÌì¿Í·þÈ¥½â¾ö£¬ÃÀÍÅÒ²Ì«ºÚ°µÁË¡£ÒªÊÇÎÒÍü¼ÇÁËÕâ¸ö¶©µ¥£¬ÃÀÍÅ¾ÍÕâÑùÎÞÉùÎÞÏ¢µÄ°ÑÇ®¸øÍÌ... 


179.ÎÒ²»ÏþµÃÄÇÐ©È¥µÄ¶¼¿´µ½É¶ÁË·´ÕýÎÒÊÇÉ¶ÎÒÃ»¿´µ½£¬ÌìÆøÒ²²»ÃÀÀöÕâÊÇ²»¿É¿¹Á¦µÄÒòËØ¿ÉÒÔÀí½âµ«ÊÇÕâ¸ö¾°µãÊÇÕæµÄÕæµÄ¾õµÃÌ«¿ÓÈËÁË£¬ÎÞ·¨ÓÃÓïÑÔ·¢±íÄÚÐÄµÄÊ§Âä ×îÊ§Íû×îº®ÐÄ×îÍ´ÐÄµÄ¾ÓÈ»ÎÒÃÇÃÀÍÅ160ÂòµÄÆ±£¬ÆäÓàÂÃ¿Í19.9£¬ÎÒ³ÐÈÏÆ½Ì¨... 


180.µÚ¶þ´ÎÈ¥ÁË »¹ÊÇºÜÓÐÒâÒå ¾ÍÊÇÕâ´ÎÈ¥µÄÊ±¼äÉÔÎ¢ÍíÁËÒ»µãµã Ñ©ÒÑ¾­¿ªÊ¼²»ÏÂÁË Ñ©Ò²²¢²»ÊÇÌØ±ðºñ  µ«ÊÇÕûÌå¹Û¸Ð»¹ÊÇºÜ²»´íµÄ  ½¨ÒéÔÚÔªµ©½ÚµÄÊ±ºòÈ¥ ÄÇ¸öÊ±ºòÑ©ÏÂµÃºÜ´ó  ¸üºÃÍæ  ²»¹ý½¨Òé¶à´øÒ»µã¸ÉÁ¸  ÒòÎªÉÏÃæµÄ¶«Î÷ÒòÎª... 


181.ÉèÊ©Ò»°ã£¬½»Í¨·Ç³£²î£¡Ã»ÓÐµ½¸½½ü¸ßÌúÕ¾»òÕòÉÏµÄ°Ú¶É³µ£¡Ë½¼Ò³µÂÒº°¼Û£¬¾°ÇøÒ²Ã»ÓÐ¹Ü£¬ÍêÈ«²»¹ËÓÎ¿Í·µ»ØÎÊÌâ£¡×ÜÖ®£¬²î£¬ºÜ²î£¬·Ç³£²î£¡Õâ¸ö¼¾½ÚÈ¥ÍêÈ«Ã»ÓÐÑ©£¡½»Í¨ÊÇ¸öÓ²ÉË£¬Èç¹ûÒªÉý¼¶5A£¬½»Í¨²»ÅªºÃ£¬Ò»ÇÐÍêµ°£¡ÔÙ¼û£¬ÔÙÒ²²»È¥ÁË¡£... 


182.ÎÒ´ºÌìÉÏÈ¥µÄÄÇÌì»¹ÔÚÏÂÓê ÓÐµãÀä ²»¹ý·ç¾°ºÜºÃÅ¶ºÜ²»´í ÖµµÃÒ»È¥ÃÆÈÈÏÄÈÕÓë¸ßÉ½Á¹Ë¬µÄÌìÆø×î´î£¬Î÷ÁëÑ©É½×÷Îª³É¶¼ÖÜÄ©ÂÃÐÐ±ÜÊîµØ£¬Ò»Ö±ÊÓÎª³É¶¼ÈËÃñµÄºó»¨Ô°£¬ÓêºóµÄÔÆÎíÈÃÉ½ÖÐ¾°É«Ò»Ãë»»ÑÕ£¬Ò»ÌìÖ®ÖÐÓö¼û²»Í¬µÄÌìÆø×´Ì¬Ò²²»ÊÇ²»¿ÉÄÜ... 


183.Ñ©É½ÕæµÄÊÇÍæµ½ÏÖÔÚ×îÏ²»¶×îÏ²»¶µÄÂÃÓÎµØµã¡£ È¥µÄÊ±ºòµÄÈ·ÊÇÐèÒª´©×Å³¤Ðä£¬ÊÇÕæµÄÀä¡£ ×øµ½É½¶¥¿ªÊ¼ÅÀ£¬ÏëÈ¥¿´ÒõÑô½ç£¬¿ÉÊÇµ±ÌìÎíÆøºÜ´ó£¬»¹ÊÇÏÂÁËÒ»Ð©Ð©Ð¡Óê£¬±¾À´ÊÇÌìÆøÔ¤±¨ÓÐÓê£¬µ«ÊÇÊµ¼ÊÃ»ÏÂµÄÄÇÖÖ¡£Õâ¸ö2.2kmÕæµÄ²»ÈÝÒ×£¬ÎÒ... 


184.¸ßµÂµØÍ¼µ¼º½µÄÎ÷ÁëÑ©É½¼ìÆ±´¦½á¹ûÄÇÀï²¢²»ÊÇÖ÷Èë¿ÚÇÒÈë¿Ú·â±Õ£¬ÔÚÎ÷ÁëÕò·ÖÂ·¿ÚÒ²Ã»ÓÐ±êÖ¾ÌáÐÑ£¬Õâ¸ö¼¾½ÚµÄÕÛ¿ÛÆ±39.9ÃÅÆ±°üº¬´ÓÈë¿Ú×øÀÂ³µµ½Ô§Ñì³ØÈ»ºóÔÙ×ø¹«½»³µµ½Ó³Ñ©¹ã³¡£¬Õâ¸ö¼¾½ÚÔÚÕâÒ»¶ÎÇøÓòÄÚ³ýÁËÓÐÒ»Ð©Ð¡ÅóÓÑÍæµÄÉè±¸ÍâÃ»ÓÐ... 


185.´ó×ÔÈ»µÄÆæ¹Û£¬¿ÉÏ§ÄÇÌìÊÇÒõÌì£¬²»È»¸üÃÀ£¬ÎÒÓÐÇáÎ¢¸ßÔ­·´Ó¦Ì«ÀÛÁË¾ÍÃ»°ì·¨¿´Ò»ÏÂÒõÑô½çµÄÆæ¹Û£¬Í¦¿ÉÏ§µÄ£¬ÔÙÌáÐÑÒ»ÏÂÈ¥µÄÇ×£¬ÔÙÊÇÒõÌì¶¼Òª×¢Òâ·ÀÉ¹Ó´£¬ÒõÌìÒ²»áÉ¹ÉËµÄ£¬¶¥ÉÏÓÐµãÀä£¬Òª´©¼þ³¤ÐäÒÂ·þ£¬»¹ÓÐÔÆº£ÄÄÀïÈç¹ûÊÇ°×Ã£Ã£Ò»Æ¬ÒªÔÙµÈ... 


186.¡¢³Ã×ÅÎåÒ»¼ÙÆÚÀ´µ½ÁËÎ÷ÁëÑ©É½£¬Ô½¿¿½üÄ¿µÄµØµÄ¶¼ÊÇÅÌÉ½¹«Â·£¬ÓÐµÄµØ·½Ëú·½ÁËÒª×¢Òâ±ÜÈÃ¡£³µËÙÒ²²»Òª¹ý¿ì£¬Ò»Â·ÉÏÓÐµÄ¹ýÍùµÄÐÐÈË¡£×ßµ½¾°ÇøÃÅ¿Ú£¬¶¼ÒªÒ»¸ö¸ö³öÊ¾½¡¿µÂë£¬Í£³µ·ÑÊÇ20/´Î£¬µ«ÊÇÍ£³µ³¡±È½ÏÁÊ²Ý£¬µ½´¦¶¼ÊÇÊ¯Í·¡£Í£ºÃ³µÒÔºó... 


187.ÉèÊ©ÍêÉÆ£¬¾°Çø·þÎñÌ¬¶È·Ç³£²»´í£¬6.1´øÍÞÍÞ³öÀ´ÍæË££¬Ò»¼ÒÈËÍæµÄ·Ç³£¿ªÐÄ£¬ÉÏÉ½µÄÊ±ºò²Å¸Ð¾õµ½·Ç³£µÄÀä£¬×Ô¼ºÍü¼Ç´øÍâÌ×ÁË£¬ÎÒ´©µÄ¶ÌÐä£¬Àä²ÒÁË??¡£ÎÒ×¡µÄµ°¿ÇÎÝÂÃ¹Ý£¬ÀÏ°åÊÇ³É¶¼ÈË£¬·Ç³£ÈÈÇé£¬ÎÒËµ¾ÍÊÇÍü¼Ç´øÍâÌ×ÁË£¬½á¹û¸Ï½ôÄÃ³ö... 

188.µÚÒ»ÌìÍíÉÏµ½ÁËÎ÷ÁëÑ©É½½ÅÏÂ£¬ÒÑ¾­ºÜÆ£±¹ÁË£¬¾ÍÕÒÁËÒ»¼Òµ±µØµÄ¾Æµê£¬¾Æµê±ãÒË£¬ºÜÊÊºÏ×éÍÅÈ¥¡£ÔçÉÏ8µãÆð´²ÏÂÂ¥³ÔÁËÔç²Í£¬¾Í×¼±¸³ö·¢¡£Õâ¸ö¼¾½ÚÈ¥ÈËºÜÉÙ£¬µ«ÊÇ¾°É«ÊÇÕæµÄºÃ£¬ÂúÂúµÄ¶¼ÊÇÌìÈ»Ñõ°É£¬¿ÕÆøÌ«ÇåÐÂÁË¡£É½ÉÏÃæÒ²³¬¼¶Á¹¿ì¡£ÊÊºÏÔÚ... 


189."Ê×ÏÈ¼ÛÇ®¡«
190.ÏÖÔÚÄÇ±ß¸ã»î¶¯£¬×Ü¹²Á½¶ÎË÷µÀ£¬ÌáÇ°ÔÚÃÀÍÅÇÀ¹ºÁËÒ»¸ö19.9µÄÃÅÆ±?Ô§ÑìË÷µÀ£¬ÒªÉÏÈÕÔÂÆº»¹ÐèÒªÂòÒ»¸ö79µÄ¹Û¾°Ë÷µÀ·Ñ£¬ÏÖÔÚ¾ÍÖ»ÐèÒª19.9?79¾Í¿ÉÒÔÖ±½Óµ½¶¥


191.½»Í¨¡«
192.´Ó³É¶¼µ½ÄÇ±ßÁ½¸ö¶àµãÐ¡Ê±£¬ÎÒ¿ªµÃ½ÏÂý... "


193.ÎÒÃÇÊÇÈýÔÂµ×È¥µÄ£¬´Ó³É¶¼³ö·¢£¬ËÄ¸öÈË´òµÄË³·ç³µ£¬²Å150¿éÇ®£¬£¨Ê×ÏÈÎÒÃÇÂòµÄÊÇ120Ò»¸öÈËµÄÆ±£¬ÉÏÉ½Ò»¹²ÊÇÁ½¸öË÷µÀ£¬Ò»¸öË÷µÀ120£¬ËùÒÔÒ»¹²Òª»¨240¿éÇ®¡£µ±Ê±ÎÒÃÇ·´Õý»¨ÁË240£¬ÒòÎªµÚÒ»¸öË÷µÀºÍ¾°ÇøÃÅÆ±Ò»¹²120£¬È»ºó... 


194.Ñ©É½ÉÏÃæµÄÅÊÑÒÏîÄ¿ÈËÔ± Ì¬¶È¼«Æä¶ñÁÓ ÔÚÎÒÃÇÑ¯ÎÊÆäÌ×Æ±ÄÚÈÝÊ± Ëµ³ö °®Ë£¾ÍË£ ²»Ë£À­µ¹ÕâÖÖ»°  µ¼ÖÂÎÒÃÇÒ»ÐÐÆßÈË·ÅÆúÓÎÍæ ¾°Çø½Óµ½Í¶ËßºóÒ²²»¶ÔÎÒÃÇ½øÐÐÊÛºó ¶Ô¹¤×÷ÈËÔ±²»×ö´¦Àí È¥ÁËÕâ´Î²»»áÔÙÓÐÏÂ´ÎÁË ²»ÖªµÀÈçºÎÆÀÉÏ4AµÄ... 


195.ÅÄÕÕ£¬ºÈË®£¬³ÔÁãÊ³£¬Ò»Â·ÉÏ£¬»¹ÊÇÍ¦·á¸»µÄ£¬ÎÒÃÇµ±Ê±Ö»´øÁËÒ»Ð©Ë®ºÍÁãÊ³£¬Ë®µÄ»°Ò²¿ÉÒÔÈ¥Ó³Ñ©¹ã³¡µÄºìÆì³¬ÊÐÂò£¬Ò²ºÜ±ãÒË£¬ÀïÃæÁãÊ³Ò²ÓÐ£¬ÎÒÃÇÏÂÀ´µÄÊ±ºò£¬µ½Ó³Ñ©¹ã³¡ÄÇ±ßµÄºìÆì³¬ÊÐÂòÁË×ÔÈÈ»ð¹ø£¬»¹ÊÇÎ¶µÀ»¹¿ÉÒÔ¡£¿ÉÒÔ´øÒ»Ð©Ãæ°ü£¬ÉÏÃæ... 


196.2020ÄêÎåÒ»¹ýÈ¥µÄ  É½ÉÏÒÑ¾­Ã»ÓÐÑ©ÁË    ÖÕµãºìÉ³¼âµ½²»ÁË£¨±»Ñ©Ë®³å»Ù£©  ÒõÑô½ç¾ÍÊÇÖÕµãÁË   ´ÓÈÕÔÂÆºË÷µÀÕ¾³ö·¢µ½ÒõÑô½ç²½ÐÐ1.9¹«Àï¾Íµ½ÁË   Ã»ÓÐ¿´µ½´«ËµÖÐµÄÏÉÎíçÔÈÆ  ÎÂ¶ÈÊÇÒª±ÈÉ½ÏÂµÍÒ»Ð©  µ«ÊÇ²»ÖÁÓÚ´©... 


197.ÄÜ¹»ÔÚËÄÔÂ¿´µ½°×Ã£Ã£µÄÑ©µØ£¬ÕæµÄÍ¦¿ªÐÄµÄ¡£¶ÔÓÚÒ»¸öÉú³¤ÔÚ³É¶¼µÄº¢×Ó£¬Ïë¿´¼ûÕâÃ´¶àÑ©£¬ÊµÊô²»ÈÝÒ×¡£¿ÉÊÇ£¬Î÷ÁëÑ©É½Âú×ãÁËÎÒ¶ÔÑ©µÄËùÓÐ»ÃÏë¡£´°º¬Î÷ÁëÇ§ÇïÑ© ÃÅ²´¶«ÎâÍòÀï´¬£¬ËµµÄ¾ÍÊÇÕâÀï¡£Ç¿ÁÒÍÆ¼öºÍ¹ëÃÛ£¬ºÍÄÐÅóÓÑ£¬À´ÕâÀï£¬Ð¡×¡¸ö... 


198.ÒÑ¾­²»¼ÇµÃÕâÊÇµÚ¼¸´ÎÀ´Î÷ÁëÑ©É½À²£¡Ã¿ÄêÖÁÉÙ»áÀ´Ò»´Î£¬Õâ´ÎÊÇ×î±ãÒËµÄ£¬Ê®·ÖºÃÆÀ£¬µ½ÁËÔ§Ñì³Ø¾ÍÒÑ¾­ÊÇÈýµã¶àÁË£¬Ã»À´µÄ¼°ÉÏÈÕÔÂÆº£¬²»¹ýÒÀÈ»ÍæµÄ¿ªÐÄ£¬É½ÉÏÓÐÐ©Á¹£¬ÓÈÆäÊÇ´øº¢×ÓÉÏÈ¥£¬»¹ÊÇÒª´ø¼þ·ÀÉ¹ÒÂ»ò³¤Ðä³ÄÉÀ¾Í¿ÉÒÔÁË£¬ÌìÈ»´óÑõ°É£¬... 


199.¶¬ÌìÈ¥¹ýÎ÷ÁëÑ©É½£¬ÄÇÊ±ÈË¶àÄÖÈÈ£¬¸Ð¾õ¿ª·ÅµÄÏîÄ¿Ò²¶àÐ©£¬Õâ´ÎÁÙÊ±ÆðÒâ£¬È¥µÄÌ«³ÙÁË£¬·¢ÏÖÎ÷ÁëÑ©É½Ô§Ñì³ØÉÏÈ¥µÄ¾°Çø»¹Í¦Ð¡µÄ£¬µ«ÊÇÕæµÄ»®Ëã£¬¾°ÇøÀïÃæ³ÔµÄÒ²¶à£¬ºÍÆäËû¾°Çø±ÈÆðÀ´Á¼ÐÄ¼ÛÁË£¬ÏîÄ¿Ì×Æ±ºÜ»®Ëã£¬µ½Ê±Ê±¼äÔ­ÒòË£²»Íê£¬µ¥Ë£¾Í²»... 


200.ÍÛ£¡£¡ºÃ°ô°¡ 8ºÅÄÇÌìÈ¥µÄ¸ÕºÃ¸ÏÉÏÌìÆøºÃ É½ÉÏÒ²ÔÚÏÂÑ© »¹Ã»ÓÐÎíÆø£¡£¡£¡ÕæµÄºÃÐÒÔË È¥µ½ÁËÒõÑô½ç»¹ÊÇÏÂÑ©ÁË ÎÒµÄÌì×ßÔÚÑ©ÖÐ£¬»¬ÁËºÃ¶àõÓ ½¨Òé´ø¸ö·À»¬µÄÐ¬Ì×£¬Â¥ÌÝÓÐÑ©µÄ»°×ßÆðÀ´¶¼ÒªÇ£×Å×ß¡«ÔËÆøºÃ»¹»áÅöµ½Ð¡ËÉÊó???Õæ¿É°®£¡... 


201.Î÷ÁëÑ©É½×î½ü¾°Çøµ­¼¾£¬ÍÅ¹ºÃÅÆ±¼ÓË÷µÀ29.9Ôª£¬³¬¼¶»®Ëã¡£Î÷ÁëÑ©É½µ½´ïÉ½¶¥ÓÐÁ½¶ÎË÷µÀ£¬ÏÖÔÚÓÅ»Ý¼ÛÊÇµÚÒ»¶ÎµÄË÷µÀÍù·µ£¬µÚÒ»¶Î¾ÍÊÇµ½´ï»¬Ñ©³¡£¨Ó³Ñ©¹ã³¡£©¡£ÏÖÔÚÉ½ÉÏÃ»Ñ©ÁË£¬Ò²²»ÊÇ¸ÏÒ»´óÔçÈ¥¿´ÈÕ³öµÄÈËÍêÈ«¿ÉÒÔ²»ÓÃÂòµÚ¶þ¶ÎµÄË÷µÀÉÏ... 


202.Èç¹ûÏë¿´ÃÀ¾°Ò»¶¨Òªµ½É½¶¥£¬À¶Ìì°×ÔÆÃÀÕ¨ÁË¡£ÎÒÃÇ×Ô¼ºÂòÁË¸ö»¬Ñ©µÄ£¬15¿éÇ®£¬µ«ÊÇÐèÒªÊÖ¶¯À­£¬Ã»ÓÐÈ¥»¬Ñ©³¡£¬»¬Ñ©³¡120Ò»¸öÈË£¬µÚÒ»´Î×øË÷µÀÊÇµ½»¬Ñ©µÄµØ·½£¬ÔÙ×øÒ»´ÎË÷µÀµ½É½¶¥¡£¿ìµ½É½¶¥Ê±ÓÐµãÈ±Ñõ£¬ËùÒÔÆäÊµÎÒÊÇÃ»ÓÐµ½É½¶¥µÄ£¬Ëã... 


203.ËùÎ½µÄ±¨´º»¨×ÏÉ«µÄº£Ñó£»¼òÖ±ÁË¼¸¿éÁãÐÇ°ã»¨µÚ¡£Á¬×Ô¼ºÔ±¹¤¶¼ËµÆÑ¹«Ó¢¶¼±È»¨¶à£¡¸ü¿ÓµÄÊÇÒ»°ü²Í½íÖ½¾ÓÈ»Èý¿é¡£ÊÐÃæÒ»¿éµÄ£¬¾°ÇøÄãËµÂôÁ½¿éÒ²²î²»¶àÁË°É¡£»¹ÔÙÍæ¾°Çø¼Û¸ñÕâÒ»ÕÐ£»ÍùÍùºÜ¶à¾°ÇøÄÚ¼Û¸ñÇ×ÃñºÍÊÐÃæ¼Û¸ñ²î²»¶à¸üÎüÒýÓÎ¿Í£»ºÍÁô... 


204.2020Äê4ÔÂ5ÈÕÉÏÎç£¬ÌìÆø²»ÊÇºÜºÃ¡£µ½´ïÔ§ÑìµÀÒÔ¼°Ó³Ñ©¹ã³¡¶¼»¹ÊÇÒõÌì????£¬ÔÙ³ËË÷µÀÖÁÈÕÔÂÆº¾ÍÊÇÆ®Ñ©ÁË£¬Ñ©ÏÂµÃºÜ´ó£¬ºÜ¿ìÈ«Éí¶¼ÁÜÊªÁË¡£Ã»ÓÐ¿´µ½ÔÆ£¬¸ù±¾Ã»ÓÐ×ßµ½ÒõÑô½ç£¬Ò²Ã»ÓÐ¿´µ½Ò°Éú¶¯Îï¡£±Ï¾¹Ñ©ÏÂµÄÌ«´óÁË£¡£¡£¡£¡¿ÉÄÜÌì... 


205.ÎªÁË¿´Ñ©È¥µÄ£¬²»¹ýÉ½ÁÖ¼ä¶¼Ã»ÓÐÊ²Ã´Ñ©£¬»¬Ñ©³¡¶¼ÊÇÈËÔìÑ©¡£¸Ð¾õÌØ±ð¿Ó£¬ÃÅÆ±120£¬Ë÷µÀ120£¬±ØÐë×ø¡£ÅÅ¶ÓµÈËÀÈË¡£ÉÏÉ½ÈýÐ¡Ê±£¬ÏÂÉ½ÈýÐ¡Ê±£¬ÓÎÀÀ°ëÐ¡Ê±¡£ËùÓÐÏîÄ¿¶¼ÒªÊÕ·Ñ£¬So£¬ÃÅÆ±£¬ÕæµÄÖ»ÊÇ½øÃÅµÄÆ±£¬¿´ÄÇ¸ö·ç¾°¸ù±¾²»Öµ120... 


206.Ì«¸ãÐ¦ÀÏ£¬Ã÷Ã÷ÊÇÄ³ÍÅºóÌ¨Ã»ÓÐ¼°Ê±´¦ÀíÎÒµÄÍË¿îÉêÇë£¬Ôì³ÉÎÒ²»±ØÒªµÄËðÊ§£¬ÕÒÄãÃÇÀíÂÛ£¬ÉÌ¼Ò¾Í¸øÎÒÒÔ¸÷ÖÖÀíÓÉ¾Ü¾øÍË¿î£¬ÉõÖÁËµÎÒÎ´³öÊ¾¹ýÒ½Îñ¹¤×÷ÕßÖ¤¼þ£¿»¹ËµÒ½ÎñÈËÔ±²»ÓÃË¢¿¨£¬ÄÇµ±Ê±¹¤×÷ÈËÔ±ÎªÊ²Ã´²»ËµÃ÷£¿ÄÄ¸ö¾°Çø½øÃÅ²»Ë¢Éí·ÝÖ¤»òÕß... 


207.Î÷ÁëÑ©É½ÕæµÄ12ÔÂÔÂµ×£¬Ôªµ©½ÚÇ°ÃæÈ¥ÕæµÄºÜºÃ£¬ÈËÒ²²»¶à£¬Ò²»¹ÓÐÑ©£¬ÃÅÆ±120Ôª/ÈË£¬Ôªµ©¹ýºó¾ÍÕÇ¼Û160Ôª/ÈË¡£ ¡¾1¡¿³ö·¢:ÎÒÃÇÊÇËÄ¸öºÃÅóÓÑ´Ó³É¶¼ÐÂÄÏÃÅÆû³µÕ¾×øÔçÉÏ9µãÖ±´ïÎ÷ÁëÑ©É½¾°ÇøµÄ´ó°Í³µ£¬È¥µÄÊ±ºò´ó°Í¿ªÁË3Ð¡Ê±£¬... 


208.1¡£½øÉ½µÄÂ·ÓÐµãÕ­£¬µ«Â·Ãæ»¹ÊÇ²»´í¡£ºóÉ½ÏÂÓÐºÜ¶àÍ£³µÎ»£¬ÊÊÓÃ×Ô¼ÝÓÎ¡£ 2¡£Ì×Æ±188£¬»¹ÊÇÂý»®ËãµÄ¡£ 3¡£¾°µã»¹ÐèÍ¶Èë¡£ÈÕÔÂÆº¡¢ÒõÑô¾³µÈÃû×ÖÈ¡µÄ¶¼»¹ºÃ£¬¾ÍÊÇÈ¡¾°µã²»×ã¡£ËäËµ×ÔÈ»×îÃÀ£¬µ«È«ÊÇÉ½£¬Ê¯Í·£¬»¨²ÝÊ÷Ä¾£¬Ò²ÐèÒªÈË¹¤¾°... 


209.½¨Òé´ó¼Ò²»ÒªÑ¡ÖÜÄ©È¥µÄ£¬Ò²¾¡Á¿²»ÒªÖÐÎçÉÏÉ½£¬ÈËÌ«¶à£¬ÎÒÃÇÈ¥ÄêÖÜÄ©È¥ÉÏÉ½Ë÷µÀ¾ÍÅÅÁËÒ»¸ö°ëÐ¡Ê±£¬ÏÂÉ½¸ü¾Ã£¬ÅÅÁËÁ½¸ö¶àÐ¡Ê±£¬»¹ÏÂÓêÀäËÀÁË£¬ËùÒÔÕâ´ÎÌØÒâÑ¡¹¤×÷ÈÕÈ¥µÄ£¬ÈËÏà¶ÔÉÙÒ»µã£¬»¹ÊÇ´Ó³É¶¼³ö·¢£¬¿ª³µÁ½¸ö¶àÐ¡Ê±¾Íµ½ÁË£¬½¨Òé´ó¼ÒÒ»... 


210.Ã»ÓÐÈÎºÎÍ¨ÖªËµÇ°ÃÅ²»ÄÜ½ø£¬¾ÍÁ¬Ò»¸ö±êÊ¾ÅÆËµÃ÷¶¼Ã»ÓÐ£¬É½Â·ÕæÐÄ²»ÈÝÒ×£¬ºÃ²»ÈÝÒ×¿ìµ½ÁË£¬·¢ÏÖÎ÷ÁëÑ©É½¼ìÆ±¿ÚÄÇÀï¸ù±¾²»¿ª£¬Â·¶¼ËúÁË£¬µÃ´Ó»¬Ñ©³¡ÄÇÀï½øÈ¥£¬È»ºóÓÖÍù»Ø¿ªÁË50¶à·ÖÖÓ²Åµ½¡­¡­·µÍ¾Óöµ½ºÃ¶àÈË¶¼ÍùÎ÷ÁëÑ©É½È¥£¬ÎÒÃÇ¾ÍºÃÐÄ¸æ... 


211."º®¼ÙÇ°µÄµÄ×îºóÒ»´ÎÂÃÐÐà¶£¡
212.»·¾³ºÜÃÀ£¬ÏëÒªÉÏÉ½¿´ÈÕ³ö£¬ºÍ»¬Ñ©ÒªÍæÁ½Ìì²Å¿É¡£È¥Ò»ÌìµÄ»°£¬Ö»ÄÜÍæºÃÒ»Ïî

213.¡¾»·¾³¡¿·Ç³£??£¬Ñ©¿ÉÒÔÔÚ»¬Ñ©³¡Íæ£¬¿´¾°ÉÏ??¿ÉÒÔ¿´µ½ÔÆº£µÄ¡£
214.¡¾½»Í¨¡¿´ÓÃÀÍÅÂòµÄÍù·µ³µÆ±£¬ºÜ·½±ãµÄ£¬ÔçÉÏ´Ó¿íÕ­Ïï×Ó¶«... "


215.Ê×ÏÈ£¬Ç°É½²»¿ª£¬Ã»ÓÐÈÎºÎÌáÐÑ£¡£¡ºÃ¶à³µ×ÓºÍÎÒÃÇÒ»Ñù´óÀÏÔ¶ÅÜ¹ýÈ¥£¬ÈÃÄã»ØÍ·£¬ÈÃ´ÓºóÉ½½ø£¡ºóÉ½µÄÂ·ºÍÇ°É½Â·¿ÚÒ²Ã»ÓÐÈÎºÎÒ»¸öÌáÐÑËµÍù¾°Çø×ßÕâÀï£¡¶àÅÜÁË40¶à¹«Àï£¡´òµç»°¾°ÇøÍÆÃÀÍÅ£¬ÃÀÍÅÍÆ¾°Çø£¡ Æä´ÎÉÏÉ½ÒÔºó£¬²»È¥É½¶¥¼¸ºõºÁÎÞÒâ... 


216.?????ÍøÂç¹ºÈ«Æ±²»ÓÃÈ¡Æ±Ö±½ÓË¢Éí·ÝÖ¤ÅÅ¶Ó×øÀÂ³µÉÏÉ½£¬ÏÖ³¡¹ºÆ±ÐèÒªÅÅ¶ÓÈ¡Æ±£¬ÍøÂç¹ºÂòµÄ°ëÆ±Ò²ÐèÒªÅÅ¶ÓÈ¡Æ±¡£ÉÏÉ½Ò»Â·ÉÏÈ«ÊÇÔÆÎí£¬É½¶¥·çÔÆ±ä»¯´óÓöµ½À¶Ìì°×ÔÆ´óÌ«ÑôÈ«¿¿ÔËÆøºÃ£¬»¬Ñ©³¡Ã»¿ª£¬Ö»ÓÎÍæÒ»ÌìµÄÊ±¼äÃ»·¨È¥×øÈÈÆøÇò£¬Ê±¼ä... 


217.´ó¼ÒÒ»¶¨ÒªÉÏÉ½¶¥¿´Ñ©¾°¡£×øË÷µÀÉÏÁËÉ½¶¥µÄ¾°É«ÕæµÄºÍÅ·ÖÞºÜÏñ¡£ÌØ±ð×³¹Û¡£°ëÉ½Ñü¿ÉÒÔ»¬Ñ©ÍæË£¡£Ë£ÁË¾Í×øË÷µÀÉÏÉ½¶¥¹Û¾°¡£ÕæµÄÌØ±ðÃÀ£¡×îÃÀµÄ·ç¾°ÔÚ×î¸ß´¦¡£Õâ´ÎÎ÷ÁëÑ©É½µÄÌåÑé·Ç³£ºÃ¡£ÎÒÃÇÊÇÌáÇ°Ò»Ìì¾Íµ½ÁË»¨Ë®ÍåÅÝÎÂÈª¡£×¡ÁËÒ»Ìì£¬µÚ¶þ... 


218."ÎÒÃÇÊÇ2019.12.16ºÅÈ¥µÄ  ½ñÌìÊÇ8.20ºéÔÖºó¸Õ¿ªÔ° µÀÂ·»¹ÔÚÐÞÉÆ ÒÑ¾­¿ÉÒÔÍæÁËÅ¶  ÎÒÃÇÊÇ×Ô¼ÝÓÎ  ÂòµÄÃÅÆ±¼ÓË«Ë÷µÀµÄÌ×Æ±   ×î½ü¼¸ÌìÆøÎÂÓÐµã¸ß Ñ©ºÜÉÙ   µ«ÊÇ·ç¾°Ò²»¹ÊÇºÜºÃµÄ  
219.?½¨ÒéÒ»¶¨ÒªÂòË«Ë÷µÀµÄ... "


220."×÷ÎªÄÏ·½ÈËµÄÎÒÒ»Ö±ºÜÏëË£Ñ©  Î÷ÁëÑ©É½Ò²ÊÇÒ»Ö±ºÜÏëÈ¥µÄµØ·½ Õâ´ÎºÍ¼ÒÈËÅóÓÑÒ»ÆðÈ¥Ë£ÁË ÔÚÍøÉÏÂòµÄÌ×Æ±200Ò»¸öÈË°üº¬ÃÅÆ±ºÍÁ½¸öµØ·½µÄË÷µÀ ±íÊ¾»¹ÊÇºÜ²»´íµÄ Î÷ÁëÑ©É½Ò²ºÜºÃË£ÅÄÕÕÒ²ºÜÆ¯ÁÁ  ÖµµÃÒ»È¥??
221.É½ÉÏÃæ»¹ÓÐÐ¡½ã½ãÅÄ... "


222.Ê×ÏÈÈ¥µÄÊ±ºòÅÅ¶ÓÕæµÄºÜ¾Ã£¬²»ÊÇÖÜÄ©ÈËÒ»ÑùÌØ±ð¶à£¬×øµÄË÷µÀÉÏÈ¥ÌìÆø²»ÔõÃ´ºÃ£¬È«³Ì´óÎí¡«¡«£¬É½ÉÏÖ»ÓÐÒ»¼ÒµÂ¿ËÊ¿£¬¼Û¸ñºÍÆ½Ê±Ò»ÑùÖ»ÊÇ·ÝÁ¿ÉÙÒ»°ë£¬ÖØµãÊÇÒªÅÅ¶ÓºÜ¾Ã£¬ÎÒÃÇµÈÁË´ó¸ÅÒ»¸ö¶àÐ¡Ê±²ÅÓÐ×ùÎ»£¬ÍæµÃ¶«Î÷²»ÉÙ£¬µ«ÊÇÕæµÄ·Ç³£·Ç³£¹ó... 


223.¸ÕºÃÉ½ÉÏÏÂÑ©£¬´øº¢×ÓÍæÐèÒª´ø·ÀË®µÄ¿ã×ÓºÍÒÂ·þ£¬Ñ©½øÐ¬×ÓÀïÈÚ»¯ÁË¾Í³ÉË®ÁË£¬¶³µ½Ð¡º¢£¬´ø²ù×ÓÀ´¶ÑÑ©ÈË£¨É½ÏÂÊÇÉ½ÉÏµÄÒ»±¶¼ÛÇ®£©£¬ÓÐ30Ôª×óÓÒµÄ¸Ç½½·¹£¬ÄÌ²è20Ôª£¬ÓñÃ×20Ôª£¬²ù×Ó20Ôª£¬ºÃÏñ×îµÍ¼Û¾ÍÊÇ20ÔªÁË£¬»¬Ñ©³¡ºÍÔ§Ñìºþ´¦... 
224.ÎÒÃÇ³ö·¢µÄÍí£¬µ½¾ÆµêÊ±ÒÑÊÇÏÂÎçÈýµã¶à£¬¾ÆµêÀÏ°åºÜÈÈÇé£¬¸úÎÒÃÇËµ²»ÈçÈ¥Ò¹³¡¡£ÒòÎªÕâ¶ÎÊ±¼äÇé¿öÌØÊâ£¬ÓÎ¿Í±È½ÏÉÙ£¬Ò¹³¡Ë£ÆðÀ´»®Ëã£¬Ò²¸ü¾¡ÐË¡£Ì×Æ±198/ÈË£¬°üÀ¨Ë÷µÀÀÂ³µ¡¢¹«½»³µ¼°»¬Ñ©£¬Ð¡ÅèÓÑ1.2Ã×ÃâÁËÃÅÆ± £¬»¬Ñ©²¹¹ºÁËÒ»ÕÅ9... 


225.È«ÊÇÈËÔìÑ© Ñ©¶àµÄµØ·½¶¼±»Î§ÆðÀ´ÅªÓéÀÖÏîÄ¿ÊÕ·ÑÁË Ð¡ÅóÓÑÄÜË£Ñ©µÄµØ·½¾ÍÊÇÕâÐ©¹ýµÀÉÏ ÕæµÄÊÇÌ«À¬»øÁË¡£ÔçÉÏ¾Åµã´Ó»¨Ë®Íå³ö·¢ ÅÅ¶Óµ½Ê®¶þµã¹ý²ÅÉÏÉ½£¬Ì«¶àÈËÁË£¬³Ô·¹Ò²ÅÅ¶ÓÒ»¸ö¶àÐ¡Ê±£¬ÕæµÄ²»Òª´øÅÝÃæÈ¥£¬´øµã¸ÉÁ¸¾ÍºÃÁË£¬ÒòÎªÄÄÀï¶¼... 


226.×øË÷µÀÉÏÈ¥µÄÊ±ºò¾ÍÂýÂýÄÜ¿´µ½Ñ©ÁË ´ÓÓ³Ñ©¹ã³¡µ½ÈÕÔÂÆºË÷µÀµÄ¹«½»³µ³¬¼¶´Ì¼¤ ÅÀÉ½µÄÂ¥ÌÝºÜ»¬»¹ÊÇÒª´©·À»¬ºÃÒ»µãµÄÐ¬×Ó²»È»»áË¤µÄ È¥µÄÊ±ºòÉ½ÉÏ»¹ÊÇ´óÎíÌì£¬°×Ã£Ã£µÄÒ»Æ¬µ½¿ìµ½ÖÐÎçµÄÊ±ºòÎíÉ¢ÁËÌ«Ñô³öÀ´ÁË ¼òÖ±²»Ì«ÒªºÃ¿´ÁËÌì¿ÕÊÇÀ¶µÄ... 


227.¿ªÐÄµÄÎ÷ÁëÑ©É½Ö®ÂÃ¡£ÓÃÊ±ÈýÌì£¬µÚÒ»Ììµ½»¨Ë®Íå£¬ÍíÉÏ³ÔÅ£ÈâÌÀ¹øÅÝ»¨Ë®ÍåÎÂÈª¡£µÚ¶þÌìÈ¥Î÷ÁëÑ©É½¡£Í£³µµ½É½ÏÂ£¬×øË÷µÀÉÏÉ½£¬ÍÛÈû£¬°ëÉ½Ñü¾ÍÊÇ»¬Ñ©³¡£¬°×Ã£Ã£µÄÒ»Æ¬£¬Ñ©ºÜºñ£¬µ«²»Àä Ã»ÓÐ¼û¹ý´óÑ©µÄÎÒÃÇ¿ªÐÄµÃ²»µÃÁË »¬Ñ©128Ò»¸öÐ¡Ê±... 
228.ÈË·Ç³£¶à ²»ÊÇ½Ú¼ÙÈÕ ¾ÍÆ½Ê±È¥ ¶¼ÒÑ¾­ÈËÉ½ÈËº£ÁË Ò»´ó°ëÊ±¼ä¶¼ÔÚÅÅ¶Ó ÉÏÉ½ÅÅ2Ð¡Ê± ÏÂÉ½2Ð¡Ê± ÉÏÂ·»¹¶Â³µ ÔçÉÏ7µã³É¶¼³ö·¢ Áè³¿12µã²ÅÄÜ»Ø¼Ò Â·ÉÏºÍÅÅ¶Ó¾Í»¨½ü10Ð¡Ê± Ñ©ºÜÔàºÜÉÙ È«ÊÇ±ù ÌåÑé¸ÐºÜ²î ºÃºÃÌá¸ßÔËÓª¹ÜÀí... 
229.Àë³É¶¼È·ÊµºÜ½ü ¿ÉÒÔÔÚ»¨Ë®Íå×¡Ò»ÍíÅÝÏÂÎÂÈª »¨Ë®ÍåµÄÎÂÈªÈ·Êµ±ÈÆäËûµØ·½µÄ×Ê¸ñÒ»Ð© Æ¤·ô¸ÉÔïµÄºÜÃ÷ÏÔ Î÷ÁëÑ©É½ÔÆº£È·ÊµºÜ²»´í ²»¹ýµÃÌìÆøºÃ²ÅÐÐ ÓéÀÖÉèÊ©ºÍÃÅÆ±Ë÷µÀ¼Û¸ñ»¹ÊÇ±È½Ï¹óÈç¹û²»»¬Ñ©ºÍÓéÀÖÉèÊ©µÄ»° ÉÏÃæ³ýÁËÔÆº£¾ÍÃ»ÓÐÊ²... 


230.1ÔÂ19ºÅÈ¥µÄ¡£ÌìÆø»¹²»´í£¬ÎÒÃÇ´øÐ¡º¢£¬Ò»Ìì´Ó³É¶¼À´»Ø¡£·´ÕýÐ¡ÅóÓÑºÜ¿ªÐÄ¡£·ç¾°Ò²ºÜÃÀ¡£µ«ÈËÊÇÕæµÄ¶à£¬ÉÏÉ½ÅÅ¶Ó¼Ó×øÀÂ³µÒ»¸öÐ¡Ê±¡£Ê®µãµ½£¬Ê®Ò»µã²Åµ½É½ÉÏ¡£ÏÂÎçÈýµã´ÓÉ½ÉÏÏÂÀ´£¬Ò²²î²»¶à»¨ÁËÒ»¸öÐ¡Ê±¡£ËùÒÔ´ó¼Ò×îºÃÔçµãÈ¥£¬ÏÂÎçÔçµã... 


231.°¡°¡°¡£¡£¡£¡£¡×÷ÎªÒ»¸öÄÏ·½ÈË¼ûµ½Ñ©ÕæµÄÌ«¼¤¶¯À²£¡Î÷ÁëÑ©É½ÕæµÄÌ«ÃÀÀ²£¬Ï²»¶ÅÄÕÕµÄÐ¡ÏÉÅ®¶ùÒ»¶¨ÒªÀ´Å¶£¡ÏîÄ¿Ò²ÌØ±ð¶à¡«³ýÁË¾°ÇøÀïµÄ¶«Î÷ÓÐµã¹ó£¨×îºÃ×Ô¼º×¼±¸µã£¬¿ÉÒÔ´ø×ÔÈÈ»ð¹ø»òÕßÅÝÃæÒòÎª¾°ÇøÀïÓÐÃâ·ÑÈÈË®£¬´øºÃ±£ÎÂ±­¡££©ÆäËüÕæµÄÌ«... 


232.»·¾³ºÜ²»´í£¬ÌåÑé¸ÐºÜ°ô£¬ÔÚÉ½ÏÂ×¡µÄ¾Æµê£¬°×ÌìÉÏÉ½ÍæÑ©£¬ÍíÉÏ»Ø¾ÆµêÅÝÎÂÈª£¬¼òÖ±Ò»¾ø£¬¾ÍÊÇ¿ÉÏ§Õâ¸öÌìÉÏÈ¥£¬»¬Ñ©»¹Ã»¿ª·Å£¬×îÒÅº¶µÄÒ»µã£¬ÆäËû¶¼·Ç³£°ô£¬É½ÉÏµÄÑ©¾°ÌØ±ðÆ¯ÁÁ£¬ÀÂ³µÌåÑé¸ÐÒ²ºÜ°ô£¬É½ÉÏµÄÎï¼ÛÒ²»¹ºÃ£¬ÓÎÍæµÄÆäËûÏîÄ¿Ò²»¹²»... 

233.Ã»È¥Ö®Ç°ÐÄÐÄÄîÄî£¬È¥ÁËÒÔºó£¬ÍòÄî¾ã»Ò£¬ÖÜÒ»ÈËÒÀÈ»ºÜ¶à£¬¾ÝËµÍ·Ìì´óÌ«Ñô£¬ËùÒÔÈ¥ÁËÑ©È«²¿¶¼±äÓ²ÁË£¬¼ÓÉÏÌìÆø²»ºÃ£¬ÏÈÏÂÓêºóÏÂÎí£¬¸ÕÂòÁËÍæÏîÄ¿µÄÆ±½øÈ¥¸Ð¾õºÃ¿÷°¡80Ò»¸öÈËµÄÆ±ÎÒÃÇÈý¸ö´óÈË´øÒ»¸öº¢×Ó½øÈ¥×ªÁËÒ»È¦£¬³ýÁË¿´ÈËÊ²Ã´Ò²Ã»ÓÐ... 

234.ÉèÊ©ÍêÉÆ£¬Ïàµ±²»´í£¬·ç¾°ÓÅÃÀ£¬ÍæµÃ¿ªÐÄ£¡ÃÀÖÐ²»×ã£º»¬Ñ©³¡ÄÚÎïÆ·´æ·Å¹ñ×Ó×âÁÞ·Ñ30Ôª£¬ÉÕÈË£¬ÇÒ·þÎñÌ¬¶È²î£¡³É¶¼³ö·¢£¬ÔçÉÏ7µã£¬ÏÂÎç5µã·µ³ÌµÄ»°£¬Ò»¶¨ÒªÏÈÉÏÉ½¶¥Íæ£¬ÔÙÈ¥»¬Ñ©£¬15:30´ÓÓ³Ñ©¹ã³¡³ö·¢·µ»Ø±È½ÏºÃ£¬ÒòÎªÏÂÉ½ÈË¶à£¬... 
235.Ã¿´Î¶¼ÊÇ´øº¢×ÓÈ¥µÄ£¬¿ÉÒÔÍæÑ©£¬»¬Ñ©£¬×øÀÂ³µÈ¥É½¶¥£¬É½¶¥¸üÃÀ¡£Î¨Ò»µÄ²»×ã¾ÍÊÇÃ¿Ò»Ïî¶¼ÌØ±ð¹ó£¬³ÔµÄÒ²¹ó£¬ÍæµÄÒ²¹ó¡£5¸ö½È×Ó10Ôª¡£Ò»ºÐ·½±ãÃæ15¡£½¨ÒéÈ¥¾°ÇøÍæ£¬»¹ÊÇ×Ô¼º´øµã×ÔÈÈÃ×·¹»òÕßÊÇÆäËûµÄ¡£Èç¹ûÊÇÒª»¬Ñ©µÄ»°£¬»¹ÊÇ½¨Òé´øÉÏ... 
236.Ê¥µ®½ÚÈ¥µÄ£¬Á½ÌìÒ»Ò¹£¬×¡ÔÚ¾°ÇøÀïÃæµÄ¡£È¥µÄÊ±ºò»¬Ñ©³¡ÊÔÓªÒµ£¬128¿éÇ®²»ÏÞÊ±£¬Í¦»®ËãµÄ£¬»¬Ñ©ÍêÈ«Ã»ÎÊÌâ£¬¡£ÎªÊ²Ã´×¡ÀïÃæÄØ£¬ÒòÎªÍíÉÏÓÐÒ¹¾°£¬ºÜÊÊºÏÅÄÕÕ£¬¹þ¹þ£¬»¹ÓÐ¾ÍÊÇÔçÉÏ¿ÉÒÔÔçµãÉÏÉ½¿´ÈÕ³ö£¬Â¥Ö÷¾Åµã²ÅÈ¥µÄ£¬ÔÚÀÂ³µÉÏ¸ÕºÃ³öÌ«... 


237.ÔÆº£È·ÊµºÜ²»´í ²»¹ýµÃÌìÆøºÃ²ÅÐÐ ÓéÀÖÉèÊ©ºÍÃÅÆ±Ë÷µÀ¼Û¸ñ»¹ÊÇ±È½Ï¹óÈç¹û²»»¬Ñ©ºÍÓéÀÖÉèÊ©µÄ»° ÉÏÃæ³öÀ´ÔÆº£¾ÍÃ»ÓÐÊ²Ã´·ç¾°ÁË Èç¹ûÔÚÓöµ½ÌìÆø²»ºÃ È·ÊµÃ»Ê²Ã´¿ÉÍæµÄ ÎÒÃÇÈ¥µÄÊ±ºòÌìÆøºÜºÃ ·ç¾°¾Í»¹²»´í ÉÏÃæµÄ³ÔµÄÓÐµã¹ó ÄÜÀí½â... 


238.Ò»Ö±¶¼ºÜÏëÈ¥Î÷ÁëÑ©É½£¬½ñÄêÖÕÓÚÓÐÊ±¼äÈ¥£¬ÐÇÆÚÎåÍíÉÏ´Ó×Ô¹±³ö·¢£¬µ±ÌìÍíÉÏµ½´óÒØÏØ³ÇÈë×¡£¬µÚ¶þÌì´ó¸Å¿ªÁËÒ»¸ö¶àÐ¡Ê±µ½´ïÁËÎ÷ÁëÑ©É½£¬²»¹ýÈË»¹ÊÇºÜ¶àÅÅÁË±È½Ï¾ÃµÄ¶Ó£¬ÓÑÇéÌáÊ¾Ò»¶¨ÒªÔÚÍøÉÏ¶©Æ±µ½Ê±ºòÖ±½ÓÓÃÉí·ÝÖ¤Ë¢¾ÍºÃÁË£¬²»ÓÃ»»Æ±£¬²»... 


239.ÏÂÎç3µãµ½µÄ£¬È»ºóÅÅ¶ÓÅÅµ½ÁË4µã¹ýÉÏÈ¥£¬»¬ÁËÒ»Ð¡Ê±Ñ©ÎíÌ«´óÁË£¬È»ºó³öÈ¥½á¹ûÏîÄ¿¶¼¹ØÁË¹þ¹þ¹þ¹þÔúÐÄÁË£¡µ«ÊÇ»¬Ñ©ÕæµÄÊÇÌØ±ðÌØ±ðÌØ±ðµÄ¿ªÐÄ£¡£¡Õâ´Î³õ¼¶ºÍÖÐ¼¶¶¼»¬ÁË£¡£¡Ò²Ã»ÓÐ×²µ½ÈË¹þ¹þ¹þ¹þ£¬µ«ÊÇ»ØÈ¥·µ³Ì×ö´ó°ÍÒ²ÅÅÁË¹À¼Æ¿ìÒ»¸öÐ¡Ê±... 


240.12ÔÂ20ÈÕÈ¥µÄ£¬´Ó´óÒØ¹ýÈ¥»¹ÓÐËÄÊ®¶à¹«Àï£¬Òª¿ªÒ»¸öÐ¡Ê±×óÓÒ£¬ÏØµÀ°É£¬ÏÞËÙ70£¬È¥µÄÊ±ºò¾°Çø»¹ÔÚÐÞ£¬¾°ÇøÀïÃæµÄÍ£³µ³¡»¹ÔÚÐÞ£¬µØÃæÍ£³µÏßÕâÐ©¶¼Ã»»®£¬µØÃæÒ²Ã»ÆÌË®ÄàÂ·Ãæ£¬Í£³µ·ÑÊÇ20ÔªÒ»Á¾³µ£¬Í£³µ³¡±ßÓÐºÜ¶àÂôÃ±×Ó£¬½ÅÌ×µÄÈË£¬... 


241.¡¸ÈÕÔÂÆº¡¹¡¸¹ÛÔÆÌ¨¡¹¡¸Ô§Ñì³ØË÷µÀ¡¹¡¸ÈÕÔÂÆºË÷µÀ¡¹¡¸´óÑ©ÌÁ¡¹¡¸ÒõÑô½ç¡¹ÌØ±ðºÃÌØ±ðÌØ±ðÌØ±ðÌØ±ðÌØ±ðÌØ±ðÌØ±ðÌØ±ðÌØ±ðÌØ±ðÌØ±ðÌØ±ðÌØ±ðÌØ±ðÌØ±ðÌØ±ðÌØ±ðÌØ±ðÌØ±ðÌØ±ðÌØ±ðÌØ±ðÌØ±ðÌØ±ðÌØ±ðÌØ±ðÌØ±ðÌØ±ðÌØ±ðÌØ±ðÌØ±ðÌØ±ðÌØ±ðÌØ±ðÌØ±ðÌØ±ðÌØ... 


242.ÎÒÔÚ´°¿Ú¸úÎÒËµÎÒ¶©Ò¹³¡µÄÆ±¿ÉÒÔ×øÀÂ³µÉÏÈ¥£¬µ½ÀÂ³µÄÇÀïÓÖ²»ÈÃÎÒÉÏÈ¥ÁË£¬ÎÒÓÖÖØÐÂ¶©µÄÆ±£¬µ±³¡¾ÍÉêÇëÍË¿î£¬3ºÅµÄÊÂ£¬ÏÖÔÚ»¹Ã»¸øÎÒÍË¹ýÀ´£¬²¢ÇÒÎÞÈËºÍÎÒÁªÏµ£¬´ò¿Í·þ£¬¿Í·þ¾ÍÃ»ÈËÒ²´ò²»Í¨¡£ÁíÍâÑ©³¡»¹ÓÐ5µãÒÔºó²»ÄÜ»¬£¬»¹Òª7µãÒÔºó²ÅÄÜ... 


243.ºÜÆ¯ÁÁ£¬ÉÏÁË×î¸ßµã£¬·ç¾°ºÜÃÀ£¬»¬Ñ©ºÜ²»´í£¬¾ÍÊÇÑº½ðÌ«¸ßÁË£¬×ÜÌåÀ´ËµÒ»µãÒ²²»¿Ó£¬ÈË¶àÅÅ¶Ó»¹ÊÇ±È½Ï¿ì£¬¾ÍÊÇÏÂÎçÏÂ´óÎíÁË£¬»¬ÍêÑ©¹ýºó¾ÍÃ»Íæµ½ÆäËüÏîÄ¿ÁË£¬×¡ÍâÃæ¾ÆµêÒ²ºÜ·½±ã£¬±ãÒË£¬×ßÂ·µ½Ë÷µÀÖ»ÐèÊ®¼¸·ÖÖÓ£¬ÓÖ²»ÐèÒªÍ£³µ·Ñ£¬ÖØµãÑ¡ÁË... 


244.ºÜÆ¯ÁÁ£¬ÉÏÁË×î¸ßµã£¬·ç¾°ºÜÃÀ£¬»¬Ñ©ºÜ²»´í£¬¾ÍÊÇÑº½ðÌ«¸ßÁË£¬×ÜÌåÀ´ËµÒ»µãÒ²²»¿Ó£¬ÈË¶àÅÅ¶Ó»¹ÊÇ±È½Ï¿ì£¬¾ÍÊÇÏÂÎçÏÂ´óÎíÁË£¬»¬ÍêÑ©¹ýºó¾ÍÃ»Íæµ½ÆäËüÏîÄ¿ÁË£¬×¡ÍâÃæ¾ÆµêÒ²ºÜ·½±ã£¬±ãÒË£¬×ßÂ·µ½Ë÷µÀÖ»ÐèÊ®¼¸·ÖÖÓ£¬ÓÖ²»ÐèÒªÍ£³µ·Ñ£¬ÖØµãÑ¡ÁË... 

245.ÆÀÂÛ10
246.ºÃÆ¯ÁÁµÄÎ÷ÁëÑ©É½£¬ÂþÌì·ÉÑ©£¬Ã»¼ûÊ¶µÄÄÏ·½ÈËÕæ¿ªÑÛ¡£ÆäÊµÃ»±ØÒªÂòÊÖÌ×Ð¬Ì×ÄÇÐ©£¬Ë÷µÀÀïÃæ²»Àä£¬Ñ©µØÀïÒ²²»ÔõÃ´Àä¡£ÅÄÁËºÃ¶àÊÓÆµºÜ¾¡ÐËÀ²£¬¾ÍÊÇÓÐµãºó»ÚÃ»ÓÐ»¯×±´©ºÃ¿´µãÀ´£¬»¹ÓÐÒ»µã¾ÍÊÇ×øÁËÌ«¾ÃµÄ´ó°Í³µ·Ç³£²»Êæ·þ??Õâ¸ú¾°Çøµ¹ÊÇÃ»É¶´ó¹ØÏµ


247.´º½ÚÈ¥µÄ£¬ÈË±È½Ï¶à£¬µ«³ÉÊìµÄ¾°µã£¬ÖÈÐò»¹¿ÉÒÔ¡£Ïû·ÑÓÐµã¸ß£¬Ò»ÍëÃæ25.ÀïÃæË£Ê²Ã´ÏîÄ¿ÒªÁíÍâ¸¶·Ñ£¬ÎÒºÍ¶ù×ÓË£ÏÂÀ´Òª½«½üÒ»Ç§µÄÑù×Ó£¬¶ÔÓÚÄÏ·½º¢×Ó¿´¿´Ñ©Ò²ÊÇÒ»ÖÖ²»´íµÄÌåÑé¡£Èç¹ûÂòÆ±²»½¨ÒéÂòË«Ë÷µÀ£¬ÎÒÃÇ¶¼Ã»¸ÏÉÏ×ø£¬½¨ÒéÏÈ¿´ÏÂ¹¥ÂÔ


248.µ±Ìì´óÎí£¬¸ú¾°ÇøÐ­ÉÌÍË¿î£¬¾°ÇøËµ²»ÍË£¬ÒòÎªÊ¹ÓÃÁËË÷µÀ£¬ÎÒ²»Ê¹ÓÃË÷µÀÔõÃ´»áÖªµÀÉÏÃæ´óÎí¡£±¾À´¾°ÇøµÄ¾ÍÊÇÎªÁË¹Û¾°£¬½á¹ûÉ¶Ò²Ã»¿´¼û¡£¶øÇÒÉÏÃæµÄÉÌÆÌÐ¡³ÔµÈÈ«²¿¹Ø±Õ×´Ì¬£¬ÉÏÈ¥Ö»ÄÜ×ßÂ·¡£×ÜÖ®ÌåÑé¼«²î£¬¹¤×÷ÈËÔ±·þÎñÌ¬¶È¶ñÁÓ¡£


249.´¨ÄÚÍæÑ©Ê×ÍÆÎ÷ÁëÑ©É½£¬µÚÒ»´ÎÀ´×ßµÄÈ«Æ±£¬É½ÉÏÑ©¾°ÕæµÄÆ¯ÁÁ£¬»¹ÓÐ¿É°®µÄËÉÊó¡£´¿ÍæÑ©µÄ»°ÍÆ¼ö²»ÉÏÈÕÔÂÆº£¬¾ÍÔÚÓ³Ñ©¹ã³¡Íæ£¬ÕâÑùÊ±¼ä²Å³äÔ££¬ÏÂ´ÎÀ´¾Í¹âÍæÑ©ÁË??


250.328Ò»¸öÈË£¬¸ÕÈ¥ÁË²»µ½Ò»ÖÜ¡£¾Í½µ¼Ûµ½188£¬»¹ËÍÁ½Ð¡Ê±»¬Ñ©£¬¼Û²îÄÇÃ´´ó£¬À¬»ø£¡±»Æ­µÄ¸Ð¾õ£¬ÎÒÃÇ5¸öÈËÈ¥¾Í¿÷ÁË600£¬À¬»ø¡£¾Í×øË÷µÀ·ç¾°»¹¿ÉÒÔ¡£±ðµÄÃ»É¶ºÃÍæµÄ¡£»¬Ñ©Ò²ËÀ¹ó£¬¶«Î÷È«²¿·Ö¿ª×â¡£Ã»¿´¹ýÑ©µÄ¿ÉÒÔË£ÏÂ£¬µ«ÊÇÒ»¶¨±ðÂò¹óÁË£¡£¡£¡£¡
251.ÌåÑé¸Ð·Ç³£²»´í£¬·ÖÃÚÁË³¬¶à¶à°Í°·£¬³¬¼¶¿ìÀÖ£¡ÏîÄ¿·Ç³£ÆëÈ«£¬ÄÜ¹»Âú×ãÒ»¼ÒÈËµÄÐèÇóÁË£¬åÞÍÞºÃÈ¥´¦ÅóÓÑÍÆ¼öÊ¹ÓÃµÄÆ½Ì¨£¬ÕâÀïµÄ»î¶¯¶¼ºÃ»®Ëã£¬µ½µêÏû·ÑÒ²ºÜ·½±ã£¬·Ç³£°ô??×ÜÌåºÜÆ¯ÁÁ£¬ÊÇ¸öÁîÈË·ÅËÉµÄµØ·½
252.ÐÂ´º¼Ñ½ÚºÍÏ²»¶µÄÈËÒ»ÆðÔÚÑ©ÖÐÂþ²½£¬ÍæÑ©£¬´òÑ©Õ½¡£ËäÈ»ÒÑ²»ÔÙÄêÇá¡£µ«´ËÊ±ÒÑÍüµôÒ»ÇÐÉú»î¹¤×÷ÖÐµÄ²»ÃÀÀö¡£ËäÈ»ÈË¶à¡£µ«Ò²²»Í÷´ËÐÐ¡£Î÷ÁëÑ©É½»¹»áÔÙÀ´£¬²»¹ýÎÒµÃ¿¼ÂÇÔÙ²»Òª½Ú¼ÙÈÕºÍ´ó¼Ò´ò¼·ÁË¡£È·ÊµÓÐµãÓµ¶Â¡£


253.Î÷ÁëÑ©É½ÖµµÃÒ»È¥£¡Ñ©ºÜÆ¯ÁÁ£¡ºÜºÃÍæ£¡ÂòÌ×Æ±ÊÊºÏÇ××ÓÓÎ£¡Ò»¼ÒÈËÈ¥ÍæÂòÌ×Æ±»®Ëã£¬´øÐ¡º¢Ò²²»ÀÛ¡£¾°ÇøÅÅ¶ÓÖÈÐò¿ÉÒÔ£¬²»ÂÒ£¡ÔÚÍøÉÏÂòÆ±£¬²»ÓÃÏÖ³¡ÅÅ¶Ó£¬ºÜÊ¡Ê±Ê¡Á¦£¬µ½ÏÖ³¡ÊÖ»úÉ¨ÂëÉêÇëÉÏÉ½ÅÅºÅ£¬»òÕßÌáÇ°¹Ø×¢Î÷ÁëÑ©É½¹«ÖÚºÅ£¬Ö±½ÓÉêÇëÉÏÉ½ÅÅºÅ£¬·½±ã¡£
254.ºÜºÃÍæ£¬¶ÔÓÚÃ»¼û¹ýÑ©µÄ»¹ÊÇºÜÐÂÆæ£¬ºÜÌØ±ð¡£±¾ÈË²»½¨Òé¹ºÂòÈý°Ù¶àµÄÆ±£¬¶àÒ»¸ö¹Û¹âË÷µÀ£¬ÉÏÈ¥Ö®ºóÖ»ÄÜÒ»Ö±ÅÀÕ»µÀ£¬²»ÖªµÀÊÇÌìÆø»¹ÊÇÊ²Ã´Ô­Òò£¬ÄÜ¼û¶È²»¸ß¸ù±¾²»ÄÜ¹Û¾°£¬Ò²Ã»É¶ÄÜÍæµÄ£¬Ã»ÓÐ×ßÍêÈ«³Ì¾Í×øË÷µÀ·µ»ØÁË»¬Ñ©³¡£¬×Ô¼º×öÁËºÜ¶àºÜ¶àÐ¡Ñ¼×Ó

255.Ñ©ºÜºÃ¿´£¬¿ª³µ¾­¹ýÒ»¸öµØ·½µÄ¹«Â·ÉÏµÄÊ±ºò¾ÍÒÑ¾­¿ÉÒÔ¿´¼û´óÆ¬´óÆ¬µÄÑ©°×É«£¬ºÜÆ¯ÁÁ??
256.ºÜºÃµÄÌåÑéÅÄÁËºÜ¶àÕÕÆ¬½ñÌì·ç¾°²»´í·Ç³£niceÅÄµÄÕÕÆ¬¶¼ºÜºÃ¿´ºÃ¿´ÊÓÆµ¿´ÆðÀ´ºÜ²»´íÄØ£¡ËäÈ»ÈËºÜ¶àµ«ÊÇÒ²ÖµµÃ×·ÇóÍêÃÀÉú»î×´Ì¬µÄ¸Ð¾õÕæºÃ
257.ºÜ²»´í£¬¾°ÇøÌØ±ðÃÀ£¬ÎÒºÍº¢×Ó½ñÄêµÄµÚÒ»³¡ÂÃÐÐ£¬ºÜÂúÒâ¡£Ö®Ç°È¥¹ý£¬½ñÄêµÄ¹ÜÀí£¬·þÎñ£¬¸ü·½Ãæ¶¼¸üºÃ£¬ºÜ²»´í£¬Ò²ºÜÅ¯ÐÄ¡£Ã¿Ò»´¦¶¼ÓÐºÏÀíµÄÅäÌ×ÉèÊ©£¬ºÜºÃºÜºÃ¡£??
258.¡¾»·¾³¡¿»·¾³²»´í£¬ÌØ±ðÊÇÔÚÉ½¶¥£¬ÔÆº£·Ç³£ÃÀ ¡¾½»Í¨¡¿½»Í¨ºÜ·½±ã£¬Ë÷µÀ?¹«½»³µ£¬´ÓµÍº£°Îµ½3250Ã×£¬Âä²î·Ç³£´ó¡£ÌØ±ð³öÎí£¬¿´ÔÆº£µÄÒ»Ë²¼ä¡£ÌØ±ðÃÀ
259.¡¾ÏîÄ¿¡¿¡¸ÒõÑô½ç¡¹ÒõÑô½ç¿´ÆðÀ´ÕæµÄºÜÔÞ£¬Ò»ÃæÇç??Ò»ÃæÎí???µÄ¸Ð¾õ¡£¡¸ÈÕÔÂÆºË÷µÀ¡¹Ë÷µÀÉÏÏÂºÜ·½±ã£¬ÔÚÀÂ³µ??Àï¿´ÍâÃæµÄ·ç¾°ºÜºÃ¡£¶øÇÒÎÒÃÇÊÇ·Ç½Ú¼ÙÈÕÈ¥µÄ£¬ÈËÒ²²»ËãºÜ¶à¡£µ±È»¶¬ÌìÈ¥×î°ôµÄ»¹ÊÇ»¬Ñ©??À²£¬»¹ÓÐ¸÷ÖÖ±ùÑ©ÏîÄ¿¶¼ºÜºÃÍæhhh

260.¸Ð¾õ×îÉÏÃæ¿´»¹ÊÇ±È½Ï¹ãÀ«£¬·ç¾°²»´í£¬¾ÍÊÇ»¹ÊÇÂùÀä£¬¼ÇµÃ´©Å¯ºÍµãÔÙÈ¥
261.Î÷ÁëÑ©É½ËãÊÇÀë³É¶¼×î½üµÄÑ©É½ÁË£¬¶¬¼¾´øÍÞÍÞ¿´Ñ©Ê×Ñ¡£¡ÃÀÍÅÂòµÄÌ×Æ±£¬ÕûÌåÀ´Ëµ±È½ÏÊ¡ÐÄ£¡ËäÈ»ÈË¶à£¬µ«ÊÇÀÂ³µºÍ´ó°Í³µ¹ö¶¯·¢³µ£¬¼¸ºõÃ»ÔõÃ´ÅÅ¶Ó¾Í¸ú×ÅÒ»Ö±ÔÚÇ°½ø£¡Ã»ÓÐÏëÏóÖÐÄÇÃ´Àä£¬Ö»ÊÇ¶à´©ÁËÒ»¼þÖÐ¼äµÄÒÂ·þ¾ÍºÏÊÊÁË£¡ÊÖÌ×±ØÐë×¼±¸£¡£¡£¡
262.Õâ¸öµØ·½ÕæµÄÊÊºÏ¸÷ÖÖÈËÈºÀ´ÍæÀ´ÌåÑéÑ½£¬ºÃÆÀàÞÕâ¸öÒÑ¾­ÖÖ²ÝÁËºÜ¾Ã£¬½ñÌìÖÕÓÚÓÐÊ±¼äÀ´£¬ÍêÈ«Ã»ÓÐ²ÈÀ×Ñ½£¬Õû¸ö¹ý³Ì·Ç³£¹ýñ«
263.ÎÒÃÇÉÏÈ¥Ö®ºóÒòÎªÈËÌ«¶à£¬»ù´¡ÉèÊ©Ô­Òòµ¼ÖÂ¸ù±¾Ã»°ì·¨³Ë×øÈÕÔÂÆºµÄË÷µÀ£¬¶øÇÒÄÇ¶ÎË÷µÀ¹ØÃÅÌØ±ðÔç¡£ÓÚÊÇÎÒ´òµç»°¸ø¿Í·þÏëÍËÄÇÒ»¶ÎµÄË÷µÀ·Ñ£¬½á¹û¿Í·þÒÔ¡°Ì×Æ±¡±ÎªÓÉ¾Ü¾øÁË¡£½¨Òé´ó¼ÒÌáÇ°×öºÃ¹¥ÂÔ¡£±¾´Î¹ºÎïÌåÑéºÜ²î£¡ÓÐÖÖ±»¿ÓÁËµÄ¸Ð¾õ£¡²îÆÀ£¡

264.ÈÕÔÂÆºÎÒ¸öÈË¾õµÃ¿ÉÒÔ²»È¥£¬ÉÏÃæÃ»ÓÐÔ§Ñì³ØºÃÍæ£¬¶øÇÒÎÒÓÐ¸ß·´£¬ËùÒÔÎÒ¸öÈË²»ÍÆ¼öÈ¥£¡·ç¾°»¹ÊÇºÜ²»´íµÄ£¡

265.È¥ÁËÉ½¶¥  Ê±¼äÔ­ÒòÃ»ÓÐ×ßÍêÈ«³Ì  È¥µÄÄÇÌìÇç¿ÕÍòÀï
266.ºÃ¿´ºÃÍæ£¬º¢×Ó·Ç³£Ï²»¶£¬¾ÍÊÇ´øº¢×ÓµÄ´óÈËÓÐµãÀÛ£¡ÎÒÃÇ´ÓµÂÑô³ö·¢£¬ÔçÉÏ7µã¶à³öÃÅ£¬Ê®¶þµãµ½ÊÛÆ±´¦£¬¿ìµ½µÄÊ±ºòÉÔÎ¢ÓÐµãÅÅ¶Ó£¬ÉÏÈ¥ÒÔºóÅÅ¶Ó×øÀÂ³µºÍ°Ú¶É³µ¶¼±È½ÏË³³©£¬Ã»ÓÐµÈÌ«¾Ã£¬¿ÉÄÜÒòÎªÊÇÐÇÆÚËÄµÄÔ­Òò¡£ÏÂÎçËÄµã¶àË£ÁËÖ±½Ó»Ø¼Ò£¬Ò»Â·Ë³³©£¡
267.ºÜÒ»°ã£¬Ñ©²»Ïñ×ÔÈÈÑ©¸Ð¾õ¾ÍÏñÈË¹¤µÄ£¬µ½ÁËÖ®ºóÈ«ÊÇ±ùÔü×Ó£¬»¹Ïë´òÑ©ÕÌ£¬¿Û¶¼¿Û²»ÆðÀ´£¬Ã»ÒâË¼»¹¹ó£¬È¥µÄÄÇÌìÌìÆøÒ²²»ºÃ£¬É½½ÅÏÂÓêÉÏÉ½´óÎí£¬ÅÀµ½É½¶¥»¹ÊÇ´óÎí¸ù±¾¿´²»Çå£¬½¨ÒéÒªÈ¥µÄÐ¡»ï°éÉÏÎçÔÚÉ½ÑüÍæÒ»ÏÂÏÂÎçÈ¥É½¶¥¡£
268.Èç¹ûÒªÈ¥Íæ£¬½¨ÒéÌáÇ°ÔÚÍøÉÏÂò±È½ÏºÃÒ»µãµÄ»¬Ñ©°å£¬¾°ÇøµÄºÜ±¡15ÔªÒ»¸ö£¬Á½ÏÂ¾ÍÍæ»µÁË¡£ÂòÐ¡µÄ£¬´óµÄ´ø²»½øÈ¥¡£³ÔµÄÀïÃæÓÐºÜ¶à£¬¼Û¸ñ±ÈÍâÃæµÄ¹óÒ»µã¡£
269.·ç¾°Í¦Æ¯ÁÁµÄ£¬°ëÉ½¿ÉÒÔ»¬Ñ©£¬É½¶¥¿ÉÒÔ¿´·ç¾°¿´ËÉÊó£¬ÍÆ¼ö³ÃÈËÉÙµÄÊ±ºòÀ´
270.ÌìÆøºÃ£¬¿´µ½ÁËÃÀ¾°£¬·Ç³£·Ç³£·Ç³£Æ¯ÁÁ£¬¿ÉÏ§¼¼ÊõÓÐÏÞ£¬ÅÄ²»³öÀ´×î×³ÀöµÄÐ§¹û
271.Ñ©¶à£¬µ«ÊÇÈ¥µÄÄÇÌìÌìÆø²»ºÃ
272.½ñÌìÃ»ÏÂÑ©£¬ÃÅÆ±¼ÓË÷µÀÒ»ÈË328£¬»ù±¾ÏîÄ¿¶¼ÊÇ×Ô·Ñ.²Êºç»¬µÀ30Ò»¸öÈË£¬´óÈË±§×ÅÐ¡ÅóÓÑÒ²¸øÁ½ÈËÇ®£¬³Ô·¹µÄÒ²Ã»Ê²Ã´ºÃ¶à³ÔµÄ£¬µÂ¿ËÊ¿Ò»¸öºº±¤Ò»±­¿ÉÀÖ¶¼ÎåÊ®¶à¶øÇÒÈË³¬¶àÅÅ¶Ó¶¼µÈ¶à¾Ã£¬ÕûÌåÀ´ËµÊÕ·ÑÏîÄ¿Æ«¶àÓÐµã¿Ó£¬¾ÍÈÕÔÂÆºÉÏÃæ¿´ÁËÒ»¸öÔÆº£
273.åÞÍÞÊ¤µØ£¬ÍæÁËÒ»Ìì¶¼²»ÖªÆ£±¹£¬Ð¡º¢´óÈË¶¼¿ÉÒÔÍæ£¬ÏÖÔÚÍú¼¾ÈËºÜ¶à£¬ÒªÔçµãÉÏÉ½£¬ÕâÁ½ÌìÏÂÑ©´óÎí£¬µ½ÁËÎåÁùµãÄÜ¼û¶È¾ÍºÜµÍÁË£¬ÏÂÉ½ÅÅ¶ÓÁ½Ð¡Ê±£¬Õâ¸öÓÐµãÀÏ»ð¡­
274.ºÜÔÞ£¬ÍíÉÏÏÂÑ©ÁË£¬³¬¼¶ºÃ¿´£¬¾ÍÊÇÕæµÄÀä


275.ÌìÆøºÜºÃ£¬½¨ÒéÔçÒ»µã½ø¾°Çø£¬²»È»ÏÂÎç»áÆðÎí

276.ÐÔ¼Û±ÈµÍ£¬ÍêÈ«¶Ô²»ÆðÕâ¸ö¼Û¸ñ¡«Íù·µÀÂ³µÆ±´¿ÊôÇ¿ÖÆÏû·Ñ£¬¸ß·åÆÚÔ§Ñì³ØÍù·µ¹«½»³µÅÅ¶ÓÒªÅÅËÀ¸öÈË£¨¼Ù°ÍÒâË¼»¹ÌáÊ¾±£³ÖÒ»Ã×¼ä¾à£©¡£


277.Èç¹û²»ÉÏÈÕÔÂÆº¾ÍÃ»É¶¿´Í·£¬ÅÀµ½¾¡Í·ÁË£¬ÓÐµÄÂ·»¹Ã»¿ª·¢¡£Ë÷µÀÓÐµãÇ¿ÖÆÏû·ÑÁË£¬È¥µÄÄÇÌìÎíÆø´ó£¬ËùÒÔ×øË÷µÀÒ²Ã»¿´µ½É¶£¬½¨ÒéÈ¥µÄÊ±ºòÑ¡ÌìÆøºÃµÄÊ±ºò¡£ ÓÐ¸ö80¿éµÄÑ©ÉÏÏîÄ¿Í¨Æ±»¹ÐÐ¡£

278.ÔçÉÏ9µã¿ªÊ¼³ö·¢£¬11µãµ½Î÷ÁÚÑ©É½£¬ÅÅ¶ÓÏÂÎç4µãµ½Ô§Ñì³Ø£¬Ëæ´¦¶¼¿ÉÒÔ¿´µ½³³¼ÜµÄÈ«¶¼ÔÚ¼·¡£»¬Ñ©Ëµ5µã¾Í¹ØÁË£¬ÎÒÃÇ5µãÓÖ¿ªÊ¼ÏÂÉ½£¬ÓÖÅÅ¶ÓÏÂÉ½ÍíÉÏÓÖÀäÈËÓÖ¶à£¬8µã²ÅÅÅÍê¡£ÏÂÍêÉ½»Ø³É¶¼¶¼10µã¹ýÁË


279.ÍæÊÇºÃÍæ£¬¾ÍÊÇÈËÌ«¶à£¬ÉÏÏÂÉ½ÅÅ¶ÓÖÁÉÙÈýÐ¡Ê±£¬²»ÓÃ×Ô¼ºÖ÷¶¯Ç°½ø£¬ºóÃæµÄÈË¾Í¿ÉÒÔ°ÑÄãÍùÇ°ÍÆ£¬Ç§Íò²»ÒªÍú¼¾»òÕß½Ú¼ÙÈÕÀ´¡£
280.ÃÅÆ±¸Ð¾õ²»ÊÇºÜºÃ£¬ÃÅÆ±¾Í200¶à£¬¿ÉÄÜÒòÎªÎÒÃÇÈ¥µÄÊÇÍú¼¾°É¡£Ë÷µÀ·ÖÁ½¶Î£¬ÊÇ·Ö¶ÎÊÕµÄ£¬Ò»¶ÎÊÇÁùÊ®×óÓÒ¡£²»¹ýÀï±ßÍ¦´óµÄ£¬¾°É«ºÜºÃ£¬ÈËÒ²ºÜ¶à£¬ºÜºÃÍæ¶ù£¬²»¹ýÎÒÈ¥µÄÊ±ºòÓÐÎí£¬ÓÐµãµ¢Îó£¬µ¼ÖÂÒ²Ã»ÄÜ»¬Ñ©£¬×ÜµÄÀ´ËµÍ¦ºÃÍæ¶ù¡£
281.ÖÜÄ©È¥ÈË»¹Âù¶àµÄ£¬Àë³É¶¼ºÜ½üÅ¶£¬¸Ð¾õ×Ô¼Ý±È½Ï·½±ã£¬×¡µÄÉ½½ÅµÄ»¨Ë®Íå.ÕÒ¸ö¾ÆµêÅÝ¹þÎÂÈª£¬µÚ¶þÌìÔÙÅÀÉ½³¬ÔÞ£¡ ÔËÆø³¬ºÃ£¬ÎÒÃÇÈ¥µÄÄÇÌì¸ÕºÃÔÚÏÂÑ©£¬²»ÊÇÓêÑ©½»¼ÓµÄÄÇÖÖ£¬·À»¬£¬±£Å¯Ò»¶¨Òª×öºÃÅ¶£¬É½ÉÏ»¹ÊÇ±È½ÏÀäµÄ??
282.·ç¾°¸úµØÊÆ¶¼Í¦ºÃ°É£¬ÃÀÖÐ²»×ãÊÇ¸ÃÍÅ¶ÓµÄ·þÎñÌ¬¶ÈÓÐµã²»µ½Î»£¬Õâµã»¹Ï£Íû¹óÍÅ¶Ó¶à¼ÓÒÔ¹ÜÀíÏÂÃæÈËÔ±£¬×ÜÖ®·þÎñÔËÓªÐÐÒµ¶à×¢ÒâÏ¸½Ú Ï¸½Ú¾ö¶¨ÓÎ¿Í¹ýÀ´ÓÎÍæµÄÀÖÈ¤
283.¶ùÍ¯Æ±1.2-150cm°ë¼ÛÏÖ³¡Âò¡£  120cmÒÔÏÂ²»ÊÕ·Ñ£¡
284.¡¸ÈÕÔÂÆº¡¹¡¸¹ÛÔÆÌ¨¡¹¡¸ÒõÑô½ç¡¹¡¸ÈÕÔÂÆºË÷µÀ¡¹£¬1.5ºÅ¸úÄÐÅóÓÑÒ»ÆðÈ¥ÍæµÄ£¬ÄÇÌìÉ½¶¥ÉÏºÜ´óµÄÌ«Ñô£¬ÔçÉÏÉÏÉ½Ã»ÓÐºÜ¶àÎí£¬ÏÂÎçÏÂÀ´°ëÉ½Ñü¾ÍºÜ´óµÄÎí£¬µ«ÊÇÉ½¶¥³öÁËºÜ´óµÄÌ«Ñô?£¬ÔÆº£ºÜºÃ¿´

285.È¥µÄÊ±ºòÑ©ÏÂµÃÕý´ó£¬¾°É«·Ç³£×³¹Û
286.ÕæÊÇ£¬»áµ±Áè¾ø¶¥£¬Ò»ÀÀÖÚÉ½Ð¡  ¶¥ÉÏµÄÑ©¾°ÕæµÄºÜÃÀ
287.Õâ¸öÈ·ÊµÖµµÃÍÆ¼öÓÎÍæ£¬¾ÍÊÇÒªÅöµ½ºÃÌìÆø£¬É½ÉÏ»¹ÄÜ¿´µ½ÔÆº£¡£°ô°ôßÕ
288.Ì×Æ±ÕæÏãÕæ»®Ëã
289.È¥µÄÊ±ºòÓÐÌ«Ñô£¬±È½ÏÅ¯ºÍ£¬ÏÂÎç4µãºó¿ªÊ¼½µÎÂ·ù¶È´ó£¬ÓÐµãÀä

290.·Ç³£ÄÎË¹
291.ºÜÃÀ£¬ÏÂ´Î»¹È¥Íæ£¬Òª´øÉÏÄ«¾µ£¬¹âÏßºÜ´ÌÑÛ
292.ÓöÉÏºÃÌìÆøÆøÑô¹âÃ÷ÃÄµÄ»°£¬¼òÖ±ÊÇÃÀµ½·¸¹æ£¡ÏÂÑ©µÄ»°¡¢É½¶¥¾ÍÓÃ²»×ÅÈ¥ÁË£¬É¶Ò²¿´²»µ½µÄ¡£


293.³¬ÃÀµÄºÃÂð£¬Ò»Ö±Éú»îÔÚ¹ã¶«£¬¿´Ñ©Ê±¸ôÊ®¶àÄêÀ²¹þ¹þ¹þ¡£ÔçµãÈ¥£¡ÔçµãÈ¥£¡ÔçµãÈ¥£¡¸ù±¾Íæ²»¹»¡«
294.»¹¿ÉÒÔ£¬¾ÍÊÇÌ«¼·ÁË£¬ÈËÌ«¶à²»½¨ÒéÖÜÄ©»òÊÇ½Ú¼ÙÈÕÈ¥£¬ÓÐÌõ¼þµÄ¿ÉÒÔ´í·å³öÐÐ
295.ºÜÏ²»¶ÕâÀï£¬ÓÐ¿Õ¶¼»á´øº¢×ÓÀ´ÍæµÄ£¬Ð¡º¢Ï²»¶»¬Ñ©£¬


296.½¨Òéµ±ÌìÈ¥ÁËÏÖ³¡¿´¿´ÌìÆøÔÙÂòÆ±¡£ ÎÒºÍÅóÓÑ¶¼ÂòµÄÌ×Æ±£¬½á¹ûÉÏÉ½¶¥µÄÊ±ºòÆðÎíÁË£¬É¶Ò²¿´²»µ½¡£¡£¡£Èç¹ûËµÌìÆø²»Ì«ºÃµÄ»°¿ÉÒÔÖ±½ÓÔÚ»¬Ñ©³¡Íæ£¬¾Í²»ÂòÉÏÉ½¶¥µÄË÷µÀÆ±ÁË

297.¶¼Í¦ºÃµÄ ¾ÍÊÇÅÅ¶ÓÊÇÕæµÄ°ÑÈËÅÅÉËÁË

298.ÕâÀïµÄË¾»ú£¬¼òÖ±ÊÇÌ«²»µÃÁËÁË£¬³µÉÏÃ÷Ã÷ÓÐÈË£¬¾ÍÊÇ²»ÈÃÎÒÃÇÉÏÈ¥£¬ºÍËûËµ»°ËûÒ²²»Àí£¬¾ÍÔÚÄÇÀïÂñÍ·Ë£×Ô¼ºµÄÊÖ»ú

299.ÈËÌ«¶àÁË£¬²»ÖªµÀÎªÉ¶ÏÔÊ¾328ÂòµÄÊ±ºò¾Í±ä³É368ÁË£¬¹óÁËºÜ¶à¡£ Ñ©Ã£Ã£Ò»Æ¬£¬Æ¯ÁÁ»¹ÊÇÆ¯ÁÁ£¬µ«ÊÇ´óÑ©Ö®ÏÂ£¬Á½µÀË÷µÀ·ç¾°¶¼²î²»¶à£¬ÂÔÎ¢¾ªÏ²µÄÊÇ¾°µãµÄÊ³ÎïÃ»ÓÐÒÔÇ°ÄÇÃ´¹óÁË£¬³ÔµÄÑ¡ÔñºÜ¶à£¬´ó¼ÒÖÕÓÚÃ÷°×ÁË¿É³ÖÐø·¢Õ¹µÄµÀÀí¡£
300.?? ?? 2?21 ????? -?? ?? ??- ´óÑ©ÒÑÖÁ£¬Å¯¶¬ÓÐÄã?????????????
301.ÉÏÎçÌìÆøÇçÀÊ£¬É½ÉÏÑ©ºñ£¬ÏÂÎç»¹ÏÂÑ©¡£ÌåÑé¸ÐºÜºÃ£¬ÈË¶à£¬ÓÐÖÈÐòµÄÅÅ¶Ó£¬Ë÷µÀÑ­»·µÃºÜ¿ì£¬ÅÅ¶ÓÒ²ºÜ¿ìÄÜ×øÉÏ¡£×îÖ÷ÒªÊÇÑ©ºñÑ©ºñÑ©ºñ£¡¶ÑÑ©ÈË£¬»¬Ñ©£¬²»ÒàÀÖºõ£¡
302.¶¼Í¦ºÃµÄ£¬½»Í¨Ô½À´Ô½ÍêÉÆÁË£¬ÓÐ»ú»á»áÔÙÈ¥
303.Àë³É¶¼ºÜ½üµÄÑ©É½£¬³ýÁËË÷µÀºÜ¹óÖ®Íâ»¹ÊÇºÜºÃÍæµÄ£¬Ò»¶¨ÒªÈ¥É½¶¥Õ»µÀ×ß×ß£¬·ç¾°ºÜÃÀ£¡

304.Í¦ÂúÒâµÄ£¬µ«ÊÇÐÐ³ÌºÜ´ÒÃ¦£¬Ã»ºÃºÃÌå»á£¬ÏÂ´ÎÔÙÀ´£¡
305.Ì«¶àÈËÁË£¬ÅÅ¶Ó2Ð¡Ê±£¬ÓÎÍæ°ëÐ¡Ê±¡£
306.ºÃÍæ ¾ÍÊÇÈË¶à


307.¿´µ½ÁËÔÆº£ ¾ÍÊÇÃ»ÓÐ¿´µ½ÏÂÑ© Ñ©¶¼ÊÇÓ²µÄ ¼Ð²»ÆðÀ´ ÀïÃæ»¹ÓÐÆäËûµÄÏîÄ¿ÓÎÀÖ »¹ÒªÁíÍâ¸øÇ®

308.ºÃ¿´°¡

309.Ö÷ÒªÅÅ¶ÓÅÅµ½½ÅÈí »¹ÊÇ²»´íµÄÖ±µÃ´ó¼ÒÈ¥Ò»ÏÂ È¥Ò»¶¨ÒªÌáÇ°ÂòÆ±ÌáÇ°Ô¤¶¨·¿¼äÈç¹û×ø³µ»ØÈ¥Ò²ÒªÌáÇ°Ô¤¶¨
310.ºÃÍæ
311.ÏÄÌìÈ¥µÄ£¬Ã»ÓÐÑ©£¬Ïà¶ÔÃÅÆ±Ò²ÓÅ»Ý¶àÁË£¬ÀïÃæ»¬²ÝÖ®ÀàµÄº¢×Ó±È½ÏÏ²»¶£¬É½¶¥ÉÏ·ç¾°²»´í£¬ÖµµÃÒ»È¥
312.ÏÂÎçÈË±È½Ï¶à£¬»¬Ñ©ÓÐµã¼·¡£µÚÒ»´ÎÈ¥ÇëÁË¸ö½ÌÁ·£¬Ò»¸öÐ¡Ê±Ö»ÄÜ»¬Á½±é¡£

313."2022.2.10¡£
314.ÔÚÉ½¶¥ÍæÑ©ÉÏ³å·æÖÛ£¬ÊÖ»ú²»Ð¡ÐÄµôÂä£¬±»¹¤×÷ÈËÔ±¼ñµ½£¬ºóÃæÈ¥ÕÒÊÖ»úÎÊÁË³å·æÖÛ¹¤×÷ÈËÔ±²»ÏÂÊ®´Î£¬¶¼ËµÃ»ÓÐ¼ñµ½¡£
315.ºóÃæÔÚ¹¤×÷ÈËÔ±ÉíÉÏ·¢ÏÖ¡£
316. ÕâÃ´´óµÄÂÃÓÎ¾°µã£¬ÕæµÄÈÃÈËºÁÎÞºÃ¸Ð£¬ÕæµÄÃ»ÓÐÒ»µã¾´Òµ¾«Éñ¡£²îÆÀ¡£"
317.ÍæÑ©»¹ÊÇ²»´íµÄ£¬Ñ©¾°ºÜÃÀ£¬¾ÍÊÇ¾°ÇøÈËÔ±°²ÅÅ²»ºÏÀí£¬Ò»°ëÊ±¼ä¶¼»¨ÔÚÅÅ¶ÓÉÏÃæ£¬×ª¹«½»ÉÏ³µÊ±²îµã°ÑÎÒ¼·ÍÂÁË£¬»¹ÓÐÎÂÜ°ÌáÊ¾Ò»ÏÂ£¬Èç¹ûÊÇ»¹ÔÚÏÂÑ©»òÕßÌìÆø²»ÔõÃ´ºÃ£¬Ã»±ØÒª×øÈÕÔÂÆºË÷µÀ£¬Ã»Ê²Ã´ºÃ¿´µÄ£¬ÉÏÈ¥ÁËÒ²¾ÍÊÇÍæÑ©
318.À¦°óÏû·Ñ¡£ËµºÃµÄÔç²Í¾í¡£½á¹ûÊÇ¸øÄã50´ú½ðÈ¯£¬ÈË¾ùÏû·Ñ60²ÅÄÜËÍÔç²Í¾í
319.Ì«¼·ÁË£¬¾°Çø»¹ÊÇºÜ²»´í¡£¡£¡£¡£¡£¡£¡£¡£¡£
320.»¹ÊÇ²»´íµÄÅ¶£¬·ç¾°·Ç³£²»´íµÄ£¬ºÜÆ¯ÁÁ
321.²»´í£¬É½ÉÏµÄÑ©ºÜ´ó£¬ÓÐÐ©µØ·½¶¼½á±ùÁË£¡
322.²îÆÀ£¬ÂòÆ±Éí·ÝÖ¤ºÅ²»Ð¡ÐÄÐ´´íÁË£¬ÁªÏµ¿Í·þ¸ù±¾ÁªÏµ²»µ½£¬Î÷ÁëÑ©É½¿Í·þÒ²ÕÒ²»µ½ÃÀÍÅ¿Í·þ£¬µ¢¸é°ëÌì£¬¼ÈÈ»ÄÜÔÚÕâ¸öÆ½Ì¨ÉÏÏúÊÛÃÅÆ±£¬¾ÍÓ¦¸ÃÓÐ¸ºÔðÕâÒ»¿éµÄÈË°É£¬ÁôÁËµç»°Ã¿Ò»´Î´ò¹ýÈ¥¶¼ÊÇ²»Í¬Æ½Ì¨½ÓµÄ£¬¿ÉÐ¦£¬ÑÏÖØ²îÆÀ
323.É½ÏÂÅÅ¶ÓÅÅÁËÁ½Ð¡Ê±£¬»¬Ñ©ÈË³¬¼¶¶à£¬É½ÉÏÉèÊ©»¹ËãÆëÈ«£¬³ÔµÃºÜ¶à£¬Ö»ÊÇ¾°Çø¹æ»®²»ºÏÀí£¬ÈË¼·ÈË
324.·ç¾°ÓÅÃÀ£¬²»´í??ºÜºÃÍæµÄ£¬ÖµµÃ
325.ÈËÉú×ÜÓÐÈ±º¶£¬ËÄÊ±·ç¹â²»Í¬È»È´²¢ÎÞÈç´Ë¶àÏÐÏ¾Ê±¹âÄÜ½«Èç´ËÆæ¹ÛËÄÊ±¿´¾¡¡£¾¹Ã£È»µÄ¿ªÊ¼ÏÛÄ½ÆðÁË¹¤×÷ÈËÔ±£¬ÏÛÄ½ÆðÁËµ±µØ´óÒØÏØµÄ¾ÓÃñ¡£¾Íµ±ÊÇÔÚÔ­Ê¼·ç¹âÖÐÆ·Î¶±ðÑùµÄÏç¼äÉú»îÁË¡£È»ÊÂÊµ²¢²»ÃÀºÃ£¬Çë¸÷Î»À´ÂÃÓÎµÄÅóÓÑÐ¡ÐÄÒ»ÏÂ¸½½üµÄÂÃµê±ö¹Ýµê¼Ò£¬ºÜ¿Ó¡£
326.·ç¾°ÊÇÕæµÄ×³¹Û£¬µ«ÊÇÐÔ¼Û±ÈÊÇÕæµÄµÍ¡£¡£¡£Èç¹ûÖ»ÏëÍæÑ©µÄ»°£¬²»½¨ÒéÀ´Î÷ÁëÑ©É½£¬Ïë¿´Ñ©¾Í²»Ö¹Òªµ½°ëÉ½Ñü£¬ËùÒÔ¾ÍÒªÂòÈý°Ù¶àµ½É½¶¥µÄÈ«Ì×Æ±£¬ËÄ´¨»¹ÓÐºÜ¶àÆäËû¿ÉÒÔÍæÑ©µÄÉ½£¬±ÈÕâ¸ö±ãÒË¶àÁË£¬Ñ©Ò²¸ü´ó¡£µ±È»£¬Èç¹ûÏë»¬Ñ©µÄ»°»¹ÊÇ¿ÉÒÔÀ´Î÷ÁëÑ©É½
327.ÈË¶à£¬Ö»ÓÐÈË£¬È¥ÁËÉÏÉ½¿´Îí£¬Ê²Ã´¶¼Ã»ÓÐ£¬Ñ©Ò²Ã»ÓÐ£¬ºó»Ú£¬Íò·Öºó»Ú£¬·´Õý²»»áÔÙÈ¥ÁË
328.ÒÑ¾­È¥¹ýN´ÎÁË£¬º¢×Ó´óÈË¶¼ÍæµÄºÜ¿ªÐÄ
329.ÈËÌ«¶àÁË¡£²»ºÃÍæ¡£¡£¡£¡£¡£¡£¡£
330.È¥µÚ¶þ´ÎÁË£¬»¹ÊÇ¿ÉÒÔ£¬¾ÍÊÇ³ÔµÄÌ«ÉÙÌ«¹óÁË
331.»¹²»´í£¬À´ÕâÀïÍæ£¬ÂòÒ»ÕÅÕâ¸öÆ±»¹ÊÇºÜ²»´íµÄ£¬Ê¡²»ÉÙÇ®£¬²»¹ýÍíÒ»µãÆäËûÏîÄ¿Ò²»á´òÕÛ£¬¿´´ó¼Ò×Ô¼ºµÄÑ¡Ôñ
332.Ñ©²»´í

333.ÔÚ³É¶¼ÏëÍæÑ©µÄ×î¼ÑÈ¥´¦£¬·ç¾°Ò²ºÜniceÑ½£¡
334.ÉÏÏÂÉ½ÅÅ¶ÓÊÇÁîÈË±È½Ï×Å¼±£¬³ý´ËÖ®Íâ¶¼»¹ºÃ£¡ÏÂ´Î·É·Ç½Ú¼ÙÈÕÔÙÀ´»¬Ñ©¡£
335.»¹²»´í£¬¿´µÃµ½ºÜºÃ¿´µÄ·ç¾°
336.¶Â³µ¶ÂÁ½¸öÐ¡Ê±£¬ÉÏÏÂÉ½Ë÷µÀÅÅ¶ÓÅÅ4¸öÐ¡Ê±£¬ÒªÏëºÃºÃÍæ£¬ÖÁÉÙµÃ2Ìì£¬±Ü¿ª¸ß·åÆÚ£¬Òª²»È»²»ÊÇÔÚÅÅ¶Ó¾ÍÊÇÔÚÅÅ¶ÓµÄÂ·ÉÏ£¡
337.ÉèÊ©ºÃ£¬»·¾³ÓÅÃÀ£¬·ç¾°ÐãÀö£¬ÓÎ¿Í¶à
338.ÉèÊ©ºÃ£¬ÓÎ¿Í¶à£¬·ç¾°ÐãÀö£¬»·¾³ÓÅÃÀ
339.¶¼Í¦ºÃµÄ£¬¾ÍÊÇ¹¤×÷ÈËÔ±ÓÐµãÍá£¬£¬·ç¾°ºÜÆ¯ÁÁ£¬¶ù×ÓÍæµÄºÜ¿ªÐÄ£¬¾ÍÊÇÕ¦¸Ð¾õºÍÎÒÏÄÌìÀ´²»Ò»ÑùÄØ£¬²»ÊÇÓ¦¸Ã×öË÷µÀÉÏÈ¥»¹ÓÐÒ»¸ö¾°µã¿ÉÒÔ×ß×ßÂð£¬ÊÇÎÒÃÇÃ»ÓÐ¿´µ½ÄØ£¿
340.ÕæµÄÌ«Æ¯ÁÁÁË ÎÒÊÇÒ»¸ö¶«±±ÈË Ñ§¿´¶àÁË ²»¹ýÎ÷ÁëÑ©É½µÄÑ©ÕæµÄºÃÃÀ ÎÒÃÇ¶¼±»¾ªÑÞµ½ÁË Ã»ÓÐ·çµÄÊ±ºòÏñ»­²¼Ò»Ñù  ºó»ÚÃ»ÓÐ´ø¶ù×ÓÀ´¿´¡£ÕæµÄÍÆ¼ö ÎÞÂÛÄãÊÇÄÏ·½µÄ»¹ÊÇ¶«±±µÄ À´µÃÁË
341.ÒõÑô½ç·ç¾°È·ÊµÉñÆæ.°ë±ßÀä°ë±ßÈÈ-¿ÉÏ§È¥µÄÊ±ºòÌìÆø²»Õ¦µØ.ÎíÊÇÕæµÄ´ó.ºó±ß×îºóÒª×ßµ½µ×È´ÊÇ´óÎíÃÖÂþÊ²Ã´¶¼¿´²»ÁË.ÊµÔÚ¿ÉÏ§¿ÉÏ§¡£ÀÂ³µÉÏÉ½¶¥Çç¿ÕÍòÀïÓë´ËÍ¬Ê±-ÀÂ³µÏÂÉ½Ñü¾¹ÊÇÆ°ÆÃ´óÓê.ÊµÄËÆæ»Ã.ÕÇÖªÊ¶ÁË¡£×ÔÈ»Ö®¾°ÃÀ²»Ê¤ÊÕ
342.ÔÙÒ²²»ÒªÈ¥ÁË ¼·ËÀÈË Ñ©¾°¼¸ºõ¶¼±»È¦ÆðÀ´

343.¿ÉÒÔµÄ¿ÉÒÔµÄ¿ÉÒÔµÄ£¬Ã»È¥¹ýµÄ¿ÉÒÔÍÆ¼ö
344.ÍêÈ«¶àÊÕÁË·ÑÓÃ£¬ÃÅÆ±+ÀÂ³µÊÇ240£¬+ÈÕÔÂÆ½ÊÇ120£¬Ò»ÈËÓ¦¸Ã360£¬½á¹ûÊÕ368Ò»ÈË£¬ÃÀÆäÃûÔ»¶àÁËÒ»¸öÍù·µ¹Û¹â³µ£¬²»ºÃÒâË¼£¬È¥ÁËÏÖ³¡¾ÍÖªµÀ£¬ÄÇ¸ö¶ÔÈ«ÊÀ½çµÄÓÎ¿Í¶¼Ãâ·Ñ£¡
345.»¹²»´í
346.¿ÉÒÔ£¬·ç¾°²»´í¾ÍÊÇÃÅÆ±¹óµã£¬»¬Ñ©³¡Í£ºÃÍæµÄ
347.¿´¼ûÁËÈÕ³ö¡¢ÔÆº£¡¢ÈºÉ½ºÍÐ¡ËÉÊó£¬ºÜ²»´í£¬´ó¼Ò¿ÉÒÔÔçµãÉÏÉ½£¬Ö±½Óµ½É½¶¥£¬Ò²²»ÓÃÅÅ¶Ó
348.»¹²»´í??·ç¾°ÊÇÕæµÄºÜºÃ£¬¾ÍÊÇÈ¥µÄÊ±ºò²»ÏþµÃÊÇÔÚÎ¬ÐÞ»¹ÊÇÈö×Ó£¬ÏîÄ¿ºÜÉÙ
349.ÌåÑé²»ºÃ¡­ÈËÌ«¶à¿©¡­²»ÖªµÀÊ²Ê±ºò²ÅºÏÊÊÉÏÈ¥

350.ÖÜÒ»È¥µÄ ÈË²»ÊÇÌØ±ð¶à ÔÚÈ¥µÄÂ·ÉÏÓÐºÜ¶àÂôÐ¬Ì×µÄÉÌ¼Ò ºÜ¶àÑ© ¶ÔÓÚÒ»¸öÄÏ·½µÄÈËÀ´ËµºÜÊÇ¼¤¶¯ ×îºó ×¼±¸×ßÁË±»ÃÅ¿ÚµÄÀ°ÅÅ¹ÇÎüÒýÁË 25Ò»¸ù×Ô¼ºÑ¡ »¹ÂòÁË¿¾°ü¹È ¿¾ºìÊíµ½´¦¶¼ÓÐ ¿¾°ü¹È²»³£ÓÐ
351.ÌåÑé¸Ð²»ÐÐ ÒÔºóÓ¦¸Ã²»»áÈ¥ÁË »¬Ñ©Ê±¼äÒ²ºÜ½ô
352.»¹ÊÇ¿ÉÒÔ¾ÍÊÇÈËÓÐµã¶à£¬Ö÷ÒªÊÇÈ¥»¬Ñ©½á¹ûÊ±¼ä»¹ÊÇÌ«¸Ï¡£ÒÔºó½¨Òé¾Í×¡Î÷ÁëÑ©É½ÉÏ
353.·ç¾°ºÜ²»´í£¬ÖµµÃÈ¥£¬º¢×ÓÍæµÄºÜ¿ªÐÄ
354.É½ÉÏÑ©¾°ºÜÆ¯ÁÁ£¬»¬Ñ©³¡Ò²²»´í£¬³ýÁËÖÜÁùÈ¥µÄÊ±ºòÈËÌ«¶à£¬Ã»É¶È±µã£¬ÖµµÃÈ¥Íæ¡£
355.µÚ¶þ´ÎÈ¥ÔËÆø¼òÖ±²»ÒªÌ«ºÃÁË£¬¶Â³µ¶Âµ½12µã¶à£¬ÅÅ¶ÓÅÅµ½2µã¶à£¬ÉÏÉ½Ò»»áÏÂ´óÃ«Ã«Óê¼Ó´óÎíÉ¶¶¼¿´²»µ½£¬È»ºóÏÂÉ½ÓÖ¿ªÊ¼Âþ³¤µÄÅÅ¶Ó£¬ÈË¶¼ÉµÁË¡£
356.ºÃÍæ£¬·ç¾°ºÜÃÀµÄ°Â
357.Î÷ÁëÑ©É½Ö®ÃÀ¾¡ÔÚ²»ÑÔÖÐ£¬Í¼Æ¬Ö»ÄÜÐÀÉÍÊ®Ö®Ò»¶þ°ÕÁË¡£µ¥¾Í¾°É«Ææ¹ÛÄÇ±ØÈ»ÊÇ·Ç³£ÖµµÃÒ»À´µÄ£¡µ«ÊÇÊ®Ò»¹úÇìµÄ¼Û¸ñ¾ÍÕæµÄ×ÅÊµÓÐµãÐé¸ßÁË¡£ÌØ±ðÊÇÖªÏþÁËµ±µØÈËÆ¾Ò½±£¿¨Ê²Ã´µÄÊ²Ã´»î¶¯²Å9.9£¬¶ÙÊ±ÐÄÇé¾Í²»ºÃÁËÒ²¡£¡£¡£
358.»¹¿ÉÒÔ£¬É½ÉÏµÄ¾°É«Ò²ºÜÃÀ£¬Ñ©Ó¦¸ÃËã´óµÄ±Ï¾¹ÈË¹¤½µÑ©
359.ºÜºÃÍæ
360.»¹ÊÇ¿ÉÒÔÏÂ´ÎÓÐ»ú»áÔÙÈ¥Ò»´Î£¿¾ÍÊÇÑ©Ì«ÉÙÁË¡£
361.ÄÄ¶ù¶¼ºÃ£¬¾ÍÊÇ¼Û¸ñÌ«¹óÁË
362.ÖµµÃÒ»À´£¬ÃÀ£¬³öÁËÈý°Ù¶àµÄÃÅÆ±ÖµÁË
363.ÈËÌ«¶àÁË£¬ÎªÁËÈ¥Íæ£¬ÕûÕûµ¢ÎóÁËÎÒÈýÌìÊ±¼ä£¬ÔçÉÏºÜÔç¾ÍÉÏÈ¥ÁË£¬ÉúÅÂÈË¶àÁË£¬¼·µÄ»Å£¬µ«ÊÇÏÂÉ½µÄÊ±ºòÈËËµÕæµÄ¶à£¬ÅÅÁËºÜ¾ÃµÄ¶Ó£¬ÄÇÌìÌìÆøÒ²²»ºÃ£¬ÃÀ¾°¶¼Ã»ÓÐÐÀÉÍµ½£¬ÓÐµãÐ¡ÒÅº¶
364.×î½üÑ©É½Ò»Ö±ÔÚÏÂÑ©£¬ÎÒÃÇ¹ýÈ¥µÄÊ±ºòÉ½½ÅÏÂ¿´²»¼ûÒ»µãÑ©£¬µ«ÊÇ×øµÚÒ»¶ÎË÷µÀÉÏÈ¥¾Í¿ÉÒÔ¿´¼ûÊ®ÀåÃ××óÓÒµÄÑ©ÁË£¬Ãæ»ýÒ²±È½Ï´ó¡£´òÑ©ÕÌ¶ÑÑ©ÈËÊÇÃ»ÎÊÌâµÄ¡£¾Íµ¥µ¥µÚÒ»²ã£¬ÎÒÃÇ¾ÍÍæÁË½Ó½üÒ»ÏÂÎç£¬¾ÍÃ»ÓÐÈ¥µÚ¶þ²ã£¬·´ÕýÍ¦²»´íµÄ¡£
365.ÅÅ¶ÓµÄÈËÌ«¶à£¬µ«ÊÇÌìÆøÕæµÄ·Ç³£ºÃ
366.»¹ÐÐ°É£¬È¥É½¶¥ÓÐµãÀä£¬»¬Ñ©³¡Ë£µÄ¶à
367.ºÜ²»´í  º¢×ÓºÜ¿ªÐÄ  ÓÎ¿Í±È½Ï¶à
368.ºÜºÃÍæ£¬Ã»ÓÐÍæ¾¡ÐË£¬¾ÍÊÇÈËÌ«¶àÁË¡£
369.Ò»¶¨ÒªÈ¥Ç×ÑÛ¿´¿´£¬Í¼Æ¬ºÍÊµµØÊÇ²»Ò»ÑùµÄ¡£ ¼ÇµÃÒª´øÃ±×Ó£¬ÊÖÌ×£¬ÓêÒÂ£¬Ñ©µØÑ¥£¬ÓðÈÞ·þ£¬¿ÉÒÔ´øµã¶ùÈÈºõµÄÐ¡³Ô ³¬¼¶Æ¯ÁÁÕðº³µÄ£¬²»Ðé´ËÐÐ£¬²»ÊÇÍÐ£¬Ç¿ÁÒÍÆ¼ö
370.Ñ©Ã»¿´µ½£¬ÅÅ¶ÓÅÅ°²ÒÝÁË£¬²»ÖªµÀÊÇ²»ÊÇÈ¥µÄ²»ÊÇÊ±ºò

371.»¹¿ÉÒÔ
372.¿É
373.²»ÒªÂòÈ¥É½¶¥µÄÆ± ÏÖÔÚÈ¥Ã»¿´Í· ÕæµÎ¡£¡£¡£¡£¡£Ñ©»¯ÁË  »ù±¾Ã»É¶Ñ© ÓÐÒ²ÊÇÓ²°î°îµÄÑ©¡£¡£¡£¡£É½ÑüºÃË£µÃ¶à
374.³É¶¼¹ýÀ´ºÜ·½±ã£¬ÖµµÃÀ´Ò»ÌË£¬¿´¿´¡°´°º®Î÷ÁëÇ§ÇïÑ©¡±Ö®¾°£¡
375.Õâ¸öÊ±¼äÕæÃ»Ê²Ã´ºÃÍæµÄ£¬ÀË·ÑÇ®

376.Ñ©¾°²»´í£¬»¬Ñ©³õÌåÑéºÜ°²ÒÝ£¬ËäÈ»Ë¤µÄ±È½Ï²Ò
377.Òªµ½É½¶¥²ÅÓÐÑ©£¬ÒªÀ´Ë£Ñ©×îºÃ»¹ÊÇÒ»ÔÂ·ÝÔÙÀ´£¬ÆÈ²»¼°´ýµÄ»°¾ÍÒªµ½É½¶¥Å¶£¡×ÜÖ®ÌåÑéºÜ°ô??£¬¹¤×÷ÈËÔ±ºÜºÃºÜÇ×ÇÐ£¡
378.ÔçÉÏÈ¥µÄÊ±ºò¸ÕºÃ³öÌ«Ñô£¬ÏÂÎçÉÏÉ½¶¥ÓÖÏÂÑ©À²£¬ÔËÆøÕæµÄºÃ£¬Ô¶¾°¶¼ÄÜ¿´¼û£¬Ñ©¾°ÌØ±ðÆ¯ÁÁ£¬»¹¿´¼ûÐ¡ËÉÊóÁË£¬ÌØ±ðºÃ£¬½»Í¨Ò²ºÜ·½±ã£¬ÈË²»ÊÇºÜ¶à£¬²»ÓÃÔõÃ´ÅÅ¶Ó£¬É½ÉÏ³¬ÊÐ£¬²ÍÌü£¬¿ªË®¶¼ÓÐ£¬ÌØ±ð·½±ã£¬²»ÓÃ´øºÜ¶à¶«Î÷£¬ÏëÈ¥µÄÅóÓÑÃÇ£¬¿ìÈ¥°É
379.·ç¾°ºÍ»¬Ñ©ÌåÑé»¹ÊÇºÜ²»´í£¬Ö»ÊÇÒªÌáÇ°×öºÃ×¼±¸¡£
380.ÃÀÀöµÄÑ©¾°
381.×¨ÃÅÎªÁË»¬Ñ©ÓÖÖØÐÂ½øÈ¥ÁËÒ»´Î£¬¸Ð¾õ»¹²»´í
382.ÎÒÃÇÈ¥µÄÊ±ºò  Ã»ÓÐºÃ¶àÑ©ÁË  ¶øÇÒ»¹³öÌ«ÑôÁË  Ò»µã¶ùÒ²²»Àä  ·Ç³£µÄÈÈºÍ
383.´º½ÚÆÚ¼äÈ¥µÄ£¬Ã»ÓÐÅÅºÃ¾ÃµÄ¶Ó£¬Ñ©ÏÂµÄÓÐµã´ó £¬ÍÞÍÞºÜ¿ªÐÄ£¬¹¤×÷ÈËÔ±ËØÖÊÓÐ´ýÌá¸ß£¬Ç¿ÁÒ»³ÒÉ¹¤×÷ÈËÔ±¼ñµ½ÎÒÊÖ»ú¸øÎÒÂñµ½Ñ©ÀïÃæ
384.ËµµÄÊÇÓÐÑ©²ÅÈ¥µÄ  ½á¹ûÓÐµã¿ÉÏ§  ¿´¼û×ÅÑ©
385.ÏÂÑ©ÁË ¿ÉÒÔ ÈËÒ²²»¶àÃ»Õ¦ÅÅ¶Ó ¾°É«ÒËÈËÖµµÃÈ¥Ò»´Î Ð¡ÅóÓÑ»áÏ²»¶µÄ
386.ÈËÌ«¶àÁË£¬¼ÙÆÚ²»¸ÃÀ´µÄ£¬´Ó´óÒØµ½ÓÎ¿ÍÖÐÐÄ»¨ÁËÁ½Ð¡Ê±¡£ÅÅ¶ÓÉÏÉ½ÈýÐ¡Ê±£¬»¬Ñ©Á½Ð¡Ê±£¬ÅÅ¶ÓÏÂÉ½ÈýÐ¡Ê±£¬´ÓÓÎ¿ÍÖÐÐÄ»Ø´óÒØÁ½Ð¡Ê±¡£ÔÙºÃµÄ·ç¾°Ò²¾­²»×¡ÕâÑùÕÛÌÚ
387.·ç¾°·Ç³£²»´í£¬ÓÈÆäÊÇµ½ÈÕÔÂÆºÉÏ·½£¬ÄÜ¿´µ½ÔÆº££¬ÐÒÔËµÄ»°»¹ÄÜÎ¹ËÉÊó

388.×¨ÃÅÎª»¬Ñ©È¥µÄ£¬¸Ð¾õ»¹²»´í£¬ÍÆ¼öÈ¥
389.»°²»¶àËµ£¬Ö±½Ó¿´Í¼£¬Ëæ±ãÒ»ÅÄ¶¼ºÜÆ¯ÁÁ
390.Ì«¿ÓÁË£¬¾°ÇøÈÝÄÉ²»ÏÂÄÇÃ´¶àÈË¾Í±ð·ÅÄÇÃ´¶àÆ±

391.É½¶«ÒÑ¾­ÓÐÑ©ÁË£¬°ëÉ½Ñü»¹Ã»ÓÐ£¬Õâ¸öÊ±ºò»¹²»ÊÇÌØ±ðÀä£¬¾Í¸ÕºÃ£¬¾ÍÊÇ½á±ùÂ·ÃæÕæµÄÒªÐ¡ÐÄÐÐ×ß°¡£¬»¹ÊÇºÜ²»´íµÄÒ»´ÎÌåÑé£¬Î¹µ½ÁËÐ¡ËÉÊó¾ÍÌØ±ð¿ªÐÄ
392.×ÜµÄÀ´Ëµ¾ÍÊÇ¿Ó£¬Ê²Ã´ÏîÄ¿¶¼ÐèÒªµ¥¶À¹ºÂò£¬Ò»¸öÑ©µØÄ¦ÍÐ³µ£¬Ê®·ÖÖÓÒ»°Ù¶à£¬Ò»ÔÂ³õÈ¥µÄ£¬Ñ©ÊÇºÜ¶à£¬µ«ÊÇÒ»µã¶¼²»ËÉÈí£¬È«ÊÇ±ù£¬ÊÖÌ×ÄÇÐ©»¹ÊÇ×Ô¼ºÂòºÃ£¬»òÕßÉ½ÏÂÂò£¬¿ÉÒÔ½²¼Û£¬ÉÏÉ½¾Í²»ÄÜ½²¼ÛÁË£¬·À»¬Ð¬Ã»É¶·À»¬Ð§¹û£¬µ¥ÄÃÀ´·ÀË®»¹ÊÇ¿ÉÒÔ

393.»¹ºÃ£¬¾ÍÊÇ¹ó£¬ÒòÎªÃ»ÓÐ¿ª²½ÐÐÉÏÉ½Ö»ÄÜ×øÀÂ³µ??£¬ÊÇÒ»ÖÖÃ»µÄÑ¡µÄÏû·Ñ£¬¼ÓÉÏµ½É½ÉÏ»¬Ñ©£¬·ÑÓÃ×ÔÈ»Ìá¸ßºÜ¶à¡£240µÄ½»Í¨ 128µÄ»¬Ñ©²»ÏÞÊ± ×â¹ñ30 ?³ÔÊ³ 400ÔªÒ»ÌìÍ×Í×µÄ×îµÍÏû·Ñ¡£ÏëÏëÍæÒ»Ìì¿ÉÒÔ¾ÍÒ»Äê»ò¼¸Äê»ØÎ¶ Ò²¾Í½ÓÊÜÁË¡£??
394.²»Ï²»¶£¬ÈË¶àÅÅ¶ÓÒ»¸öÐ¡Ê±Ò²Ã»ÉÏÈ¥µ½¡£Ò»Ö±Õ¾×Å¡£ÒßÇéÑÏÖØÈË»¹ÃÜ¼¯
395."¸úÅ®ÅóÓÑÈ¥µÄ£¬ÏÂÉ½¾Í·ÖÊÖÁË       

396.Õâ¼¸ÌìÈ¥ÌìÆøºÃÖ»ÄÜ¿´¿´ÔÆº£ »¬Ñ©³¡Ò²Ã»¿ª£¬Ã»¶àÉÙÑ©£¬½¨Òé 1ÔÂÒÔºóÈ¥ ÂþÌì·ÉÑ©ºÜÀËÂþµÄ£¡¿ÉÏ§ÁË"
397.¾ÍÊÇµÈË÷µÀÅÅ¶ÓÅÅÌ«¾ÃÁË£¬É½¶¥·ç¾°»¹²»´í
398.ÏîÄ¿Ì«¹ó£¬¶¬ÌìÉ½¶¥Ã»±ØÒªÈ¥£¬·ç¾°Ã»ÏÄÌìºÃ.
399.ºÜºÃÍæ°¡£¬¾°Çø¶«Î÷Ò²Ã»ÓÐ¹óµÄÀëÆ×£¬Ö»²»¹ýÑ©¾ß»¹ÊÇÔÚÉ½ÏÂÂòÆë±È½ÏºÃ£¬É½ÉÏ¹óÒ»±¶£¬ÌåÑé¸Ð·Ç³£·Ç³£ºÃ
400.ËäÈ»½ñÌìÈËÓÐµã¶à£¬µ«ÊÇ·þÎñÈËÔ±ÅäÖÃÆëÈ«£¬·þÎñºÜµ½Î»£¬Ì¬¶ÈÒ²ºÜ²»´í.¾ÍÊÇÈËÌ«¶àÁËÅÅ¶Ó2Ð¡Ê±ÉÏÉ½£¬ÏÂÉ½3Ð¡Ê±.
401.ÉÏÉ½ÅÅ¶ÓÒ»¸ö¶àÐ¡Ê±£¬ÏÂÉ½Ò²ÒªÅÅ¶ÓÒ»¸ö¶àÐ¡Ê±£¬Ò»ÌìµÄÊ±¼äÅÅ¶ÓÉÏÁù»¨ÁË3¸öÐ¡Ê±£¬ÍæÒ²Ã»ÓÐÍæ¶à¾Ã£¬¾ÍÊÇÈ¥¿´¿´´óÑ©
402.ºÃË££¬Ð¡ÅóÓÑºÜÏ²»¶¡£µ«ÊÇÈËÂúÎª»¼£¬ÏÂÉ½ÅÅ¶Ó¿ÉÅÂ
403.È¥µÃÌ«ÔçÁËÃ»ÓÐÑ©£¬ÎÂÈª»¹¿ÉÒÔ£¬¾Í×øÀÂ³µÅÀÉ½¿´·ç¾°°É
404.·ç¾°ºÜ²»´í    ¾ÍÊÇÏëÍæÑ©µÄÊ±ºò·¢ÏÖÑ©ÒÑ¾­±»²ÈÊµÁË??
405.ÌìÆøºÜÖØÒª¡£Ã»¿´µ½ÒõÑôÌì ²»¹ýÑ©ºÜ´óºÜÆ¯ÁÁ¡£
406.·Ç³£²»´í£¬ÏîÄ¿¶¼Í¦±ãÒË£¬¶øÇÒ¾ÆµêÒ²»¹²»´í
407.ÕæµÄ·Ç³£À¬»ø£¬¹¤×÷ÈËÔ±ÒâÊ¶ÓÖ²»ÐÐ£¬»¬Ñ©×°±¸¶¼ÊÇÆÆÆÆÀÃÀÃµÄ£¬Ò»ÎÊÈý²»Öª¡£ÓÐÐ¬Ã»°å¡£ÓÐ°åÃ»Ð¬¡£Ã»ÓÐ·Ö»¬µÀ£¬²»¿ØÈËÁ÷¡£ÔçÉÏÊ®µãµ½ÏÂÎçÁùµã£¬°ËÐ¡Ê±ÀïÁù¸öÐ¡Ê±ÊÇÔÚÅÅ¶ÓµÄ¡£»¬Ñ©°®ºÃÕß»òÕßÖ»ÊÇÏëÉÏÀ´¹Û¿´ÓÎÍæµÄÉ÷ÖØ£¬À´¾ÍÊÇ²È¿Ó¡£
408.²»´í??

409.´óÄê³õÆßÈ¥µÄ£¬ÉÏÉ½ÅÅ¶Ó£¬ÏÂÉ½ÅÅ¶Ó£¬ÕæÃ»ÒâË¼  ÂòÁËÕâ300¶àµÄÆ±  Ö»×øÁËÒ»¸öË÷µÀ È«ÊÇÈË  Ò²²»»áÔÚÈ¥ÁË£¬ÀäµÄÄÕ»ð
410.ÉÏÏÂÉ½ºÜÓÐ´ÎÐò£¬²»ÂÒ£¬°²ÅÅÒ²ºÜÓÐÐò
411.Èý°Ù¶àµÄÃÅÆ±£¬²»Öµ£¬Ê²Ã´ÓéÀÖÉèÊ©¶¼ÒªÁíÍâÊÕ·ÑµÄ£¬½Ú¼ÙÈÕ²»ÒªÀ´ÈË¶àµÄÒªÃü¡£×ÜÖ®£¬²îÆÀ£¬²îÆÀ¡£
412.ÅÄÕÕ¾ÞºÃ¿´£¬ºÜÓÐÐÒ¿´µ½ÁËÔÆº££¬¾ÞÃÀÀö
413.Ñ©¾°ºÜÆ¯ÁÁ£¬ÖµµÃÒ»È¥
414.ÅäÌ×ºÜºÃ£¬ÊÇ¸öÐ¡ÅèÓÑ£¬¶ÔÓÚ´óÈËÀ´ËµÓÐµã¿Ó£¬²»»áÏëÔÙÀ´ÁË¡­¡­¡­¡­¡­¡­¡­¡­

415.»¹¿ÉÒÔ£¬ÍÞ¶ùÏ²»¶Ñ©£¬Ë£µÄºÜ¿ªÐÄ¡£
416.ÉèÊ©ºÜºÃ£¬ºÜÊÊºÏÒ»¼ÒÀÏÐ¡È¥
417.ºÃ
418.¡¸ÈÕÔÂÆºË÷µÀ¡¹¡¸Ô§Ñì³ØË÷µÀ¡¹¡¸´óÑ©ÌÁ¡¹¡¸ÈÕÔÂÆº¡¹¡¸ÒõÑô½ç¡¹¡¸¹ÛÔÆÌ¨¡¹
419.Ã»¿´¼ûÔÆº£
420.Ì«¶ÂÁË£¬ÔÙÒ²²»ÏëÈ¥ÁË¡£´ó°ëÌìÔÚÅÅ¶Ó
421.»¹¿ÉÒÔ°É£¬Ñ©±È½Ïºñ£¬µ«ÊÇÀïÃæµÄ±ùÑ©¼ÎÄê»ª80Ò»¸öÈË±È½Ï¿Ó¡£
422.ÉèÊ©ÆëÈ«£¬»·¾³ÓÅÃÀ£¬·þÎñÖÜµ½£¬·Ç³£²»´í£¡
423.ÕûÌå²»´í£¬¾ÍÊÇÆäÊµ¿ÉÒÔ²»ÂòÈ«Æ±£¬Ò»°ãµ½ÈÕÔÂÆº¾Í²»ÉÏÈ¥ÁË
424.ºÜ²»´íµÎ
425.Î÷ÁëÑ©É½ÊÇÎÒ×îÏ²»¶µÄÑ©É½£¬¾àÀëºÜ½ü£¬Ò»Ìì¾ÍÄÜÍæÍê¡¸ÒõÑô½ç¡¹ ¡¾ÏîÄ¿¡¿Ë÷µÀÍ¦²»´íµÄ£¬¿ÉÒÔ×öºÜ¾Ã ¡¾²ÍÒû¡¿É½ÉÏÃæ³ÔµÄ²»¶à£¬ÓÐ¸öºìÆì£¬¼Û¸ñÆÀ¼Û£¬ºÜ²»´í ¡¾½»Í¨¡¿Á½Ð¡Ê±µ½´ï£¬¿ÉÒÔÂòÃÀÍÅµÄ³µÆ±£¬À´»ØÁùÊ®¶à£¬ºÜ²»´íµÄ£¬ÎûÎû??
426.ÍêÃ»µÃÒ»´ÎÂÃÐÐ£¬É½ÉÏ·ç¾°Ì«ÃÀÀ²
427.È¥µÄÄÇÌìÎíÌØ±ð´ó£¬¾°É«ÊÇÃ»ÓÐ¿´¼û£¬×øÀÂ³µÉÏÈ¥É½¶¥ÔÚÏÂÑ©£¬°×Ã£Ã£Ò»Æ¬£¬´ÓÀ´Ã»ÓÐ¿´¼ûÑ©µÄºÜÐË·Ü£¬Ð¡ÅóÓÑÔÚÑ©µØÍæµÃ²»Ïë×ßÁË£¬×ÜµÄÀ´Ëµ»¹²»´í¡£
428.ÆäÊµÍ¦¿ªÐÄµÄ  ·ç¾°ºÜºÃ  ²»ºÃµÄ ÊÇÌìÆø²»ºÃ É½ÉÏÏÂÑ©Ì«´óÁË  »¹ÓÐ×Ô¼ºÔËÆø²»ºÃ Ë¤ÁËÒ»õÓ ×ì°ÍÆ¤¶¼¿Ä³öÑªÁË ??

429.ÌåÑé¼«²î£¬ÂòµÄÄÇ¸öÐ¬×ÓÒ»¶¡µãÓÃ¶¼Ã»ÓÐ£¬¿ÓÈË¡£ÊÖ»ú»¹µôÁË£¬ÅÞ£¡ÔÙÒ²²»È¥ÁË
430.·þÎñ²»¸Ò¹§Î¬£¬ÓÐÎÊÌâ´ò¿Í·þ´ò²»Í¨£¬¾°µãÄÚÅÅ¶ÓµØµãÒ²Ã»ÈËÎ¬³ÖÖÈÐò£¬»·¾³»¹ÐÐ£¬¾ÍÊÇ·þÎñÌ«²î
431.½ñÌìÌìÆø²»´í£¬Ò»µãÒ²²»Àä£¬×òÍíÏÂÁË´óÑ©£¡·ç¾°ÓÅÃÀ£¡
432.ºÍÅóÓÑ×øÀÂ³µÉÏÈ¥µÄ£¬·ç¾°ºÜÃÀ£¬ÏëÉÏÉ½¶¥À´×Åµ«ÊÇÊ±¼ä²»¹»ÁË£¬Ì«ÀäÁË£¬ÏÂ´Î´øÐ¡ÅóÓÑÈ¥¿´¿´Ñ©¡£±£Å¯¹¤×÷Ò»¶¨Òª×öºÃ????
433.ÏÖÔÚË£µÄÈ«ÊÇÊÕ·ÑÏîÄ¿  ÓÖ¹óÓÖ²»ºÃÍæ  ¼¸ÄêÇ°È¥¹ýÒ»´Î ²»ÊÇÏë×Å´øº¢×ÓÍæÑ© ¶¼ÀÁµÃÀ´ÕâÀï  Ïë×Å½ü  ²»È»¶¼È¥ ÍßÎÝÉ½ºÍ±ÏÅï¹µ  ºÜÎÞÁÄ
434.±ãÒË£¬²»¹ýµ­¼¾ÉÏÈ¥È·ÊµÃ»Ê²Ã´Ë£µÄ¡£»¨¿ªµÃÆ¯ÁÁ¡£¿ÕÆøºÃ
435.¾°ÇøÀïÃæµ½´¦¶¼ÊÇÖÊÁ¿Ò²ºÜ²îµÄ¶þ´ÎÊÕ·ÑÏîÄ¿£¡ÃÅÆ±°üº¬µÄ¾°ÇøÑ©¾°·ç¾°£¬ºÜ²î£¡ Ë÷µÀ×ª¹«½»´ó°Í³µ£¬ÌåÑé¼«²î£¡ ²»»áÔÙÈ¥
436."Èç¹ûÏë¿´·ç¾°¿ÉÒÔÈ¥£¬×î½üÕâ¸öÌìÆø¿ÉÒÔ¿´µ½ÔÆº££¬³¬¼¶ºÃ¿´
437.   Èç¹ûÏë»¬Ñ©´òÑ©ÕÌ»¹ÊÇÒªµÈµ½12ÔÂ·ÝÒÔºó°É£¬ÏÖÔÚÉ½¶¥µÄÂ·Á½±ßÓÐµãÑ©£¬ÆäËüµØ·½¶¼Ã»ÓÐ
438.  Èç¹û»¬Ñ©»¹ÊÇ½¨ÒéÁ½ÌìÊ±¼ä£¬Ò»ÌìÊ±¼äÌ«¸ÏÁË"
439.ÈÕÔÂÆºÓÎ¿ÍÖÐÐÄµÄ¹¤×÷ÈËÔ±ÔÚÉíºóÃ÷Ã÷ÓÐ¿ªË®µÄÇé¿öÏÂ£¬Ð¡ÅóÓÑÒª¿Ú¿ªË®¶¼²»ÈÃµ¹£¬Ì«ÆøÈËÁË£¡
440.Í¦ºÃ£¬²»Ðé´ËÐÐ£¬ÃÀÍÅÉÏÂòÆ±Ò²ºÜ·½±ã£¬´ø×Åº¢×ÓÃÇÍæÎ÷ÁëÑ©É½£¬º¢×ÓÃÇ¶¼·Ç³£Ï²»¶¡£¡£¡£¡£
441.Õâ¶ÎÊ±¼äÈ¥ÈË²»ÊÇºÜ¶à£¬Ñ¡µÄÊ±¼äºÜºÃ£¬°ëÉ½´óÌ«Ñô£¬Ò»µãÒ²²»Àä¡£º¢×ÓÍæÑ©ÍæµÃºÜ¿ªÐÄ£¬ÀïÃæµÄ³ÔµÄÏû·Ñ»¹¿ÉÒÔ£¬²»ÊÇºÜ¸ß¡£ÏÂÎçÓÐµã½µÎÂÆðÎí£¬É½¶¥ÉÏÏÂÐ¡Ñ©ÁË£¬Ã»¿´¼ûÔÆº£¡£ÕûÌå°¡²»´í¡£

442.ºÜÂúÒâÀÏ°åÈÈÇéºÜÈÈÇéÅ¶
443.·Ç³£²î£¬Ã»±ØÒªÈ¥£¬ÏÖÔÚÖ»Ëã°ë³ÉÆ·£¬È¥ÁËµÄÈË¶¼²»½øÈ¥·µ»ØÁË£¬ÖÁÉÙÏÖÔÚ²»ÍÆ¼öÈ¥¡£
444.ÆäËûµÄ»¹ÐÐ£¬¾ÍÊÇÄÇ¸öÀÂ³µÅÅ¶Ó °Ú¶É³µÒ²ÊÇÅÅ¶Ó£¬¸Ð¾õ¶¼Ã»ÔõÃ´Íæ È«ÔÚÅÅ¶ÓÈ¥ÁË
445.½øÈ¥ËµbcÇø¶¼ÄÜÍæ£¬Ò²Ã»ÌáÇ°¸æÖªbcÇøÊÇÐ¡ÅóÓÑÍæµÄ£¬ÊôÊµÌ«¿Ó
446.Ã»ÓÐÑ©¶¼ÊÇ±ù  ·ç¾°²»´íÏëÍæÑ©¿ÉÄÜ²»ÐÐ¶¼ÊÇ±ù£¬»¬Ñ©²î²»¶à
447.Ìå¸Ð²»Ì«ºÃ£¬ÓÐµã¿Ó£¬²»ÖµÃÅÆ±£¬ÅÅ¶Ó¾Ã£¬Ñ©ÉÙ¡£È»ºóÏîÄ¿Ð¡ÅóÓÑÒ²ÒªÊÕ·Ñ£¬ÐÔ¼Û±È²î£¡
448.ÃÅÆ±368 ÈË³¬¼¶¶à À´²»¼°×ßÍê ÍíÉÏ9µãÇ°ÏÂÉ½  ¹Û¾°Ë÷µÀ¸ù±¾Ã»ÓÐÊ±¼äÈ¥×ø
449.Ã»ÓÐÑ©µÄÎ÷ÁëÑ©É½£¬×îÖØÒªÎÒÃÇ10¸öÈË»¹ÊÇÈ«Æ±È¥µÄ£¬ºÇºÇºÇ£¬±¾À´±¼×Å»¬Ñ©È¥µÄ£¬ÕâËã²»ËãÏû·ÑÆÛÕ©£¿¸Ð¾õ¾ÍÊÇÒ»¸ö°áµ½É½ÉÏµÄ¹«Ô°£¬20·ÖÖÓ¾Í¹äÍêÁË£¬Ïàµ±²îµÄÒ»´ÎÌåÑé£¬ÖÐÎç²Å³ö·¢ÉÏÉ½£¬3µã¹ý¾Í»Ø³ÇÁË£¬Í¼Èý»Ø³ÇÂ·ÉÏ¿àÖÐ×÷ÀÖ??
450.¡¾»·¾³¡¿Ñ©¾°ºÜÃÀ ¡¾½»Í¨¡¿²»ËãÓµ¶Â ¡¾ÏîÄ¿¡¿ÀÂ³µ²½ÐÐ
451.ÊÓ¾õÐ§¹û·Ç³£ºÃ£¬¾ÍÊÇ²»ÔõÃ´³¤£¬Â·³ÌÓÐÐ©¶Ì¡£
452.¼ÙÆÚÈ¥ÕæµÄÓÐµãÄÑÊÜ£¬ÅÅ¶ÓÌ«³¤ÁË£¬

453.ÅÅ¶ÓµÄÈËÕæµÄÍ¦¶à£¬½¨ÒéÔçµãÆð´²È¥£¬ÏÈÈ¥Íæ»¬Ñ©³¡Íæ
454.»·¾³·ç¾°²»´í£¬¾ÍÊÇ¾°Çø³ÔµÄÌ«ÉÙÁË»¹ºÜ¹ó£¬È¥µÄÊ±ºò¸ÕºÃÓöµ½ÏÂÑ©£¬·ç¾°ºÜºÃ¿´£¬Òª¼ÇµÃ´øÊÖÌ×»òÕßÃ±×Ó²»È»ÓÐµãÀä
455.µÚÒ»´ÎË£Ñ©£¬ËäÈ»ºÜÀä£¬µ«ÊÇºÜ¿ªÐÄ£¬Ï²»¶´óÑ©·×·ÉµÄ¸Ð¾õ£¬ºÜ¿ªÐÄ£¬°ÍÊÊµÃºÜ£¬°ÍÊÊµÃºÜ£¬°ÍÊÊµÃºÜ£¬°ÍÊÊµÃºÜ£¬°ÍÊÊµÃºÜ£¬°ÍÊÊµÃºÜ£¬°ÍÊÊµÃºÜ£¬°ÍÊÊµÃºÜ£¬°ÍÊÊµÃºÜ£¬°ÍÊÊµÃºÜ£¬°ÍÊÊµÃºÜ£¬°ÍÊÊµÃºÜ£¬°ÍÊÊµÃºÜ£¬°ÍÊÊµÃºÜ
456.Ò»°ã°ã£¬²»ºÃÒ²²»²î£¬Ï£ÍûÏÂ´ÎÈ¥ÄÜ²»Ò»Ñù
457.»¹ÊÇºÃË££¬¾ÍÊÇÅÅ¶ÓÊ±¼ä±È½Ï³¤£¬µÈ´ýµÄÊ±¼ä³¤
458.ÕâÊÇÒ»´Î·Ç³£ÂúÒâµÄÂÃÐÐ£¬¾°Çø·þÎñºÍ°²È«¶¼×öµÃºÜºÃ
459.ºÜ²»´í
460.ºÜÂúÒâÕâ±ßµÄ¾°É«·Ç³£Æ¯ÁÁ£¬À´ÁË¾Í²»Ïë×ßµÄ¸Ð¾õ
461.ÉèÊ©±ÈÉÏ´ÎÔö¼ÓÁËÐ©£¬»·¾³ÎÀÉúÓÐ¸ÄÉÆ
462.Ì«´óµÄÑ©ÁË£¬º¢×ÓÍæµÃ»¹ÊÇ¶à¿ªÐÄµÄ£¬¾ÍÊÇÌ«¼·ÁË£¬»¹ÓÐÐ©ÈË²»ÅÅ¶Ó£¬°¥£¡
463.¾ÍÊÇ±ù¿é£¬µã¶¼²»ºÃË££¬Ó²µÄ£¬×ø³µÉÏÈ¥Ë¾»ú¼òÖ±ÊÇ¸ÏÊ±¼äµÄºÜ£¬×ªÍä¶¼²»´ø¼õËÙµÄ£¬»¹ÊÇÑ©Â·£¬ËäËµÊÇ¿ª¹ßÁËµÄ£¬ÕâÑùÒ²ºÜÎ£ÏÕ
464.ÈË¶à£¬×ÔÈ»¾°¹ÛÉÙ£¬ÅÅ¶ÓÊ±¼ä³¤£¬ËùÒÔÏîÄ¿¶¼ÐèÒªµ¥¶ÀÊÕ·Ñ¡£¿ÉÍæÐÔ²»¸ß
465.ÍæµÄ¶¼Òª¶îÍâÊÕ·Ñ£¬ÃÅÆ±»¹ÄÇÃ´¹ó£¬°¦
466.È¥ÁË¾ÍÊÇÅÅ¶Ó  ÅÅÒ»Ìì Ë­È¥Ë­µ¹Ã¹ Ò»Ìì¶¼ÔÚÅÅ¶Ó
467.³µ³Ì5Ð¡Ê±£¬ÅÅ¶Ó6Ð¡Ê±£¬ÍæÑ©2Ð¡Ê±£¬ÄãÆ·£¬ÄãÏ¸Ï¸Æ·
468.»¹²»´í£¬¿ÉÒÔÍæ£¬³ÔµÄ¶«Î÷ÉÔÎ¢²îÒ»µã¡£
469.·ç¾°ÌØ±ðºÃ
470.ÔçÉÏÈ¥µÄ±È½ÏÔç ¿´µ½ÁËÈÕ³ö ÆäËü¾Í»¹¿ÉÒÔ ×ÜÌåÆÀ¼Û»¹²»´í
471.Ê²Ã´¶¼ÒªÇ® 240Ò»Î»µÄºÍ160Ò»Î»µÄÏîÄ¿Ò»Ñù
472.¿´µ½ÁËÔÆº££¬ºÜ°ô£¬¿ªÐÄ
473.ÈËÌ«¶àÁË£¬¶¼³Ô²»Íê£¬Î¶µÀ²»´í£¬³ÔµÄºÃ³Å
474.¾Þ¿Ó£¬±È¹«Ô°·ç¾°»¹²î£¬¶ÂÁË3Ð¡Ê±£¬ÅÅ¶Ó2Ð¡Ê±£¬ÉÏÈ¥ÒªÔÙÂòÒ»¸ö120µÄÆ±×øÀÂ³µÉÏÈ¥£¬Ã»ÓÐÅÀÉÏÈ¥µÄµØ·½£¬×øµ½ÉÏÃæ²ÅÓÐ£¬É¶¶¼Ã»ÓÐ¿´¼û£¬»¬Ñ©³¡Ã»ÓÐ¿ª£¬Ë­È¥Ë­±»¿Ó£¬ÈçÍ¼¼´ÊÇ·ç¾°
475.·þÎñºÜºÃ£¬ÉèÊ©²»´í£¬¾ÍÊÇ·ÑÓÃÓÐµã¸ß
476.ÉèÊ©²»´í£¬¾ÍÊÇ²ÍÒûÓéÀÖ·ÑÓÃÌ«¹óÁË
477.ºöÓÐ¹ÊÈËÐÄÉÏ¹ý£¬»ØÊ×É½ºÓÒÑÊÇÇï¡£Ëû³¯ÈôÊÇÍ¬ÁÜÑ©£¬´ËÉúÒ²Ëã¹²°×Í·¡£
478.Ì«¶àÈËÁË£¬ÉÏÉ½¶Â£¬ÏÂÉ½¶Â£¬¹ý½ÚÆÚ¼äÕæÒª½÷É÷¿¼ÂÇ³öÃÅÓÎÍæÁË£¡
479.»¹ÐÐ°É£¬¾ÍÊÇÈË»¹ÊÇÌ«¶àÁË£¬ÓÐµãÐ¡¼·
480.ÉèÊ©»¹ÐÐ£¬½Ú¼ÙÈÕÈË¶àµÄÊ±ºò£¬ÓÐÐ©·þÎñ¸ú²»ÉÏ¡£
481.Ç§Íò²»ÒªÈ¥ÁË²»ÒªÈ¥£¬È«¹ú×î¿Ó£¬¿Ï¶¨ÊÇ»áËµÎÒÊÇºÚ·Û
482.²»ÖµµÃÈ¥£¬ÐÔ¼Û±ÈµÍ£¬Ç§Íò²»ÒªÈ¥£¬Ëæ±ãÕÒ¸öµØ·½¶¼ÄÜ¿´Ñ©
483.µ±Ê±È¥µÄÊ±ºòÒõÌì£¬Ã»ÓÐÑ©£¬Ò²Ã»ÓÐ¿´³öÒõÑô·Ö½ç
484.ÅÅ¶ÓÅÅËÀÄãÈ¥Âï£¡ÈËdouÅÅµÄËÀ
485.ÔËÆøºÃ¸ÕºÃ¸ÏÉÏ³õÑ©£¬Ö»²»¹ýÖ»ÓÐÉ½¶¥ÓÐ£¬Î¨Ò»²»×ãµÄ¾ÍÊÇÌ×Â·Ì«¶à£¬Æ±¼Û²»ÖµµÃ¡£Á½¸öË÷µÀÕæµÄÌ×Â·¶à
486.·ç¾°ºÜÃÀ£¬ÍæµÃºÜ¿ªÐÄ
487.Í¦ºÃµÄ
488.»¹²»´í  ¾ÍÊÇ×øÀÂ³µÒªÅÅºÜ¾Ã
489.¹¤×÷ÈËÔ±Ê²Ã´·þÎñÌ¬¶È   Ëµ»°¶¼²»Àí£¿   ¾ÍÕâÑùµÄ·þÎñÌ¬¶È£¿    ÕæµÄÊÇ    Ò»¸ö±ÈÒ»¸ö¿Ó    ¾õµÃ×Ô¼ºÔÚÀïÃæ¹¤×÷¾ÍºÜ×§£¿   ÎÞÊÓÓÎ¿Í£¿    ÕâÊÇÎÒ¼û¹ý×î²îµÄ·þÎñÌ¬¶ÈÁË  °Ú¸öÁ³É«¸øË­¿´
490.ÎÒÃ»ÓÐµ½ÈÕÔÂÆº£¬ÔõÃ´ÍËÆ±°¡¡£»¹ÓÐÒ»¸öÐ¡ÅóÓÑÃ»ÓÐÈ¥¡£
491.¶Â³µ¶ÂÒ»Ìì£¬¸ù±¾Ã»¿ª½øÈ¥¡£»¹²»ÄÜÍËÆ±£¬·þÁË
492.ÅÅ¶ÓÅÅµÄÈË±ÀÀ££¬°¥£¡ÒÔºó¶¼²»ÏëÀ´ÁË£¬Ì«¼·ÁË
493.»¹ÐÐ£¬ÈËÌ«¶à£¬ÅÅ¶Ó2Ð¡Ê±£¬µÈ×ÅºÜ·³
494.µÈÎÒ¼ÒÐ¡¿É°®ÃÇÔÙ³¤´óÒ»Ð©ÔÙÈ¥¿´Ñ©¡«¡«¡«
495.Õû¸ö¾°Çø¹æ»®¼¸ºõ¾ÍÊÇ¿¼ÂÇ¸ü¶àÉèÖÃÉÌÒµÓéÀÖÏîÄ¿£¬×ÔÈ»ÉÍ¾°µÄÉÙÖ®ÓÖÉÙ¡£²»»áÔÙÈ¥£¡
496.ÈË¶àµÄÀëÆ× 9.30³ö·¢4.30µ½°ëÉ½Ñü »¬ÁË»á¶ùÑ©ÍíÉÏÓÖÊÇ¾Åµã°ëµ½É½ÏÂ
497.ºÜºÃ£¬ºÍÅóÓÑÒ»ÆðÍæ£¬ºÜ¸ßÐË
498.´øÍÞÍÞÈ¥Íæ£¬ÌØ±ðÊÇÏ²»¶»¬Ñ©µÄ¸üÊÇ²»¶þÑ¡Ôñ
499.ÈË¶àµÄÊ²Ã´¶¼¿´²»µ½£¬ÌåÑéºÜÒ»°ã
500.¾ÍÊÇÈË¶à ÆäËû¶¼»¹ºÃ ¹ýÄê²»ºÃÍ£³µ »¹ÊÇ¿ÉÒÔ
501.È¥Î÷ÁëÑ©É½²»ÉÏÈÕÔÂÆºÕæµÄµÈÓÚÃ»È¥¡£È¥µÄÊ±ºòÊÇÒõÌì£¬Îí´ó£¬ÒÔÎª¿´²»ÁËÌ«Ñô¡£½á¹ûÒ»ÉÏÀÂ³µ¿çÔ½ÁËÔÆº££¬¿´¼ûÌ«ÑôÏÂµÄÑ©É½£¬ÕæµÄÌ«ÃÀÁË¡£
502.ÖµµÃÒ»È¥µÄ±ùÑ©ÂÃÓÎµØ£¬´ó×ÔÈ»µÄÉñÆæÈÃÈË¾ªÌ¾¡£
503.¿ÉÒÔ
504.ÈË¹¤Ñ©£¬Ì«¼ÙÁË ¾Í±¡±¡µÄÒ»²ãËªÏÂÃæÈ«Éí±ù
505.Ì«¿ÉÅÂÁË£¬ÕâÖÜÄ©³¬¼¶¶àÈË£¬Óµ¶Â£¬Ò²Ã»µÃÑ©£¬ÌåÑé¸Ð·Ç³£²î£¡£¡£¡ÌØ±ð¾°ÇøÖÈÐòÔ±ÌØ±ð²»µ½Î»?????£¬×öÒ»¸öË÷µÀÅÅÁ½¸öÐ¡Ê±£¬ºÜ¶àÈË²å¶Ó£¬ÖÈÐòÔ±Õ¾ÅÔ±ß¹Ü¶¼²»¹Ü£¬¶¼ÌáÐÑËýÓÐÈË²å¶ÓÁË£¬Ò²Ã»µÃÈË¹Ü¡£
506.ÔÚÃÀÍÅÉÏÂòÆ±È·ÊµÒª±ÈÔÚÏÖ³¡ÂòÆ±±ãÒËºÜ¶à£¬µ«ÊÇÎÒÃÇÈ¥ÄÇÌì¾ÍÖ»ÓÐÉÏÎç10µã¶àµÄÊ±ºòÓÐÑ©£¬¿ìµ½ÖÐÎçÁË¾ÍÈ«²¿»¯ÍêÁË£¬Ö»Ê£ÂúµØµÄË®ÁË£¬²»¹ý»¹ÊÇÐÒÔËµÄ£¬¿´µ½ÁËÑ©£¬»¹¿´µ½ÁËÐ¡ËÉÊó£¬¹Ø¼üÊÇ»¹Ãþµ½ÁË£¬²»Ðé´ËÐÐÁË
507.Í¦ºÃµÄ£¬¶¼»¹¿ÉÒÔ£¬ÖµµÃÀ´¿´¿´¡£¡£¡£¡£
508.ÎÒÕæµÄÎÞÁ¦ÍÂÔã£¬Ã»ÓÐÄÇÃ´´óµÄ½Ó´ýÄÜÁ¦ÎªÊ²Ã´ÒªÂôÄÇÃ´¶àÆ±³öÈ¥¡£ÉÏÉ½ÅÅ¶Ó3Ð¡Ê±£¬ÏÂÉ½ÅÅ¶Ó3Ð¡Ê±¡£ÕæµÄË­È¥Ë®ºó»Ú£¬ºÃ²»ÈÝÒ×µ½ÁËÉ½ÉÏ£¬È«²¿ÆðÎí£¬É¶¶¼¿´²»¼û£¬ÏÂÉ½ÅÅ¶Ó£¬³µ¶¼Ã»ÓÐ£¬ÕûÕûÅÅ¶Ó»¨ÁË6¸öÐ¡Ê±£¬Õû¸ö20¶àÄê×îÎÞÓïµÄÒ»´Î£¡À¬»ø¾°Çø
509.Ò»°ã°ã£¬Ã»ÓÐÏëÏóÖÐºÃ£¬µ½ÁËÉ½¶¥ÄÜ¿´µÄ¶«Î÷Ò²¾ÍÄÇÑù

510.ÎªÊ²Ã´²»ÍËÇ®£¬É½ÉÏË÷µÀ¶¼Ã»ÓÐ×ø
511.ÔËÆøºÜºÃ£¬È¥µÄÇ°Ò»ÍíÏÂ´óÑ©
512.´æ·Åµã¹ÜÀí²»ÍêÉÆ¡£¡£¡£¡£¡£¡£¡£¡£¡£
513.È¥ÍæÁË»°»¹ÊÇÒª²éÑ¯Ò»ÏÂÌìÆø£¬ÎÒÃÇÈ¥µÄÊ±ºòÉ½¶¥ÐÐµÀÉÏÒÑ¾­Ã»ÓÐÑ©ÁË£¬É½¼äµÄÑ©ÓÖÍæ²»ÁË
514.·ç¾°Æ¯ÁÁ£¬ÓÐÊ±¼ä¿ÉÒÔÌåÑé»¬Ñ©¡£
515.Î»ÖÃºÜºÃÕÒ£¬ËäÈ»ÊÇÖÜÄ©À´µÄ£¬µ«???Í£³µÎ»»¹Í¦¶àµÄ£¬·Ç³£·½±ãÅóÓÑÍÆ¼öÊ¹ÓÃµÄÆ½Ì¨£¬ÕâÀïµÄ»î¶¯¶¼ºÃ»®Ëã£¬µ½µêÏû·ÑÒ²ºÜ·½±ã£¬·Ç³£°ô??ÕûÌå»·¾³²»´í£¬¿ÕÆøÏàµ±ºÃ£¬È¥µÄÊ±ºòÈË²»¶à£¬ÍæµÄ·Ç³£¿ªÐÄ¡£yyyydddssss
516.ºÃ
517.³ýÁËµ½´¦¶¼ÊÇÖÊÁ¿ºÜ²îµÄÔÙ´ÎÊÕ·ÑÏîÄ¿£¡ÃÅÆ±°üº¬µÄ¾°ÇøÑ©¾°·ç¾°£¬ºÜ²î£¡
518.·þÎñÌ¬¶È¸÷·½Ãæ¶¼ºÜºÃ   ÎÂÈªÒ²ºÜ°ô ¾ÍÊÇÐ¡ÅóÓÑÌ«¶àÁË  Ç°Ì¨¿Í»§¾­ÀíÂûÂûÈËºÜºÃ ½²½âºÜ×ÐÏ¸
519.ÎªÊ²Ã´Ã»ÓÐÑ§ÉúÆ±Ì«²î¾¢ÁËÁ½¸öº¢×Ó¶¼»¨160
520.´º½Ú³ýÁËÈË¶àÆäËû¶¼Í¦ÂúÒâµÄ
521.½»Í¨·½±ã£¬Ò²ºÜ°²È«¡£¹¤×÷ÈËÔ±·þÎñºÜºÃ£¬ÈÕÔÂÌ¶µÄ·ç¾°ÕæµÄÏÉ¾³Ò»Ñù£¬ÖµµÃÒ»ÓÎ
522.ÅÅ¶Ó5Ð¡Ê± Ì«¼·À²ÕæµÄ ÄãÃÇ¿ÉÒÔÕþÖÎÒ»ÏÂÐ»Ð»
523.¡¾»·¾³¡¿²»´í ¡¾½»Í¨¡¿»¹¿ÉÒÔ
524.½Ú¼ÙÈÕµÄÓÎÍæÌåÑéÒ²ÊÇ±»ÅÅ¶Ó¸øÄ¥ÃðÁË¡£
525.³µÉÏ¸É¾»ÎÀÉú¡£»¹ÓÐÆäËûÒ»ÈÕÍÅµÄ¡£ËùÒÔÓÐµ¼ÓÎ¡£»áÁÂ½â×¢ÒâÊÂÏî¡£¾°µãÀúÊ·µÈ¡£ÏÂ³µºó°ÑÎÒÃÇ´øµ½ÉÏÉÏÈ»ºó×ÔÓÉ»î¶¯¡£»¹ÊÇ²»´íµÄ¡£Ò²Ã»ÍÆÏú¡£¾ÍÊÇÌìÆø²»ºÃ¡£¿´ÁËÒ»¸öÎíÄÜ¼û¶ÈÌ«µÍÁË¡£»¹Àä¡£³µÉÏÆäËûÈËÉÏÁËÉ½¶¥¡£¿´µ½ÏÂÑ©ÁË¡£
526.È¥ÁË»¹ÏëÈ¥£¬ËÉÊóÁéÃô£¬ÔÆº£ºÃ¿´£¬Ñô¹â³ä×ã£¬¿ÕÆøºÃ
527.ÂÔÂÔÂÔÂÔÂÔÂ·ÉÏ×¢Òâ°²È«Ñ½ÄãºÃ´ó½ã½ãÎÒÔÚÏëÎÒÂðÄãºÃÏñÓÐ²¡
528.À¬»ø ÅÅ¶ÓÅÅËÀÈË Õâ±²×Ó²»¿ÉÄÜÔÙÈ¥ÁË
529.¾ÍÊÇ240µÄÃÅÆ±³öÈ¥??ÀïÃæËùÓÐÏîÄ¿¶¼µ¥¶ÀÊÕ·Ñ
530.À´¼¸´ÎÁË£¬·ç¾°²»´í£¬Î¨Ò»µÄÒÅº¶»¬Ñ©Í¨µÀÃ»ÓÐ¿ªÍ¨
531.Ìì¿ÕºÜÀ¶£¬ÔÆº£ºÜºÃ¿´£¬»ýÑ©Ò²¶à£¬¾ÍÊÇµØÉÏÓÐµã»¬
532.½øÈë¾°ÇøÀïÃæ£¬ÄÜÍæµÄµØ·½¶¼ÊÇÈ¦ÆðÀ´ÊÕ·ÑµÄ£¬Ã¿¸öÏîÄ¿¶¼µ¥¶ÀÓÖÊÕ·Ñ£¬ÓÐµã¿Ó¡£ÌÍÇ®½øÈëµÄÇøÓò²ÅÓÐÊÊºÏº¢×ÓÍæµÄµØ·½¡£
533.ÎíÌ«´ó£¬¿´²»ÁËÔ¶´¦¡£Ö»ÊÇ¿´Ñ©µÄ»°£¬230µÄÃÅÆ±ÓÐµã¹ó¡£»¬Ñ©»¹²»´í£¬¾ÍÊÇÖÜÄ©È¥Íæ£¬ÈËÌ«¶àÁË¡£
534.µÚÒ»ÌìÔÚÉÏÏÂ×¡£¬ÀÏ°åÈËºÜÈÈÇé µÚ¶þÌìÒ»ÔçÉÏÉ½Ã»ÓÐÍæ¹»£¬¾ÍÊÇËÉÈíµÄÑ©ºÜÉÙ£¬Ð¡ÅóÓÑÃ»·¨½øÐÐ²ùÑ© ÖÐÑë??ºÜ¶à£¬É½¶¥??¶¼ÊÇÑô¹âÔÆº£
535.Õâ´ÎÈ¥ÃÅÆ±ºÜ±ãÒË£¬Î¨Ò»µÄÒÅº¶¾ÍÊÇ»¹Ã»ÏÂÑ©£¬Ö»ÓÐÉ½¶¥ÓÐµãÑ©²»¹ýÐ¡ÅóÓÑÒ²ÍæµÃºÜ¿ªÐÄÁË£¡
536.×Ô¼ÝÈ¥µÄ»¹²»´í¾Í²»ÖªµÀ»¬Ñ©ÄÜ²»ÄÜÖ»´øÑ©°åÈ¥»¬
537.»¹ÐÐ°É ¾ÍÊÇÃ»Óö¼ûÌ«Ñô Í¦ÀäµÄµ±Ìì ½¨Òé¶à´©µã
538.ÀïÃæºÜ¶àÏîÄ¿²»ÄÜÍæ Èç¹ûÊÇºÃÅóÓÑÒ»ÆðÈ¥»¹ÊÇ¿ÉÒÔµÄ
539.·ç¾°ºÜÃÀ È¥µÄÊ±ºòÃ»ÏÂÑ© Ë£µ½Ò»°ë¾ÍÏÂÑ©ÁË ºÜÃÀ ÅÄÕÕºÜÊÊºÏ¡£
540.ÀäµÄ²»ÐÐ²»ÐÐµÄ£¬ÌØ±ðÊÇÉ½¶¥??


541.ÖÜÄ©ÉÏÈ¥ÈË»¹²»ÊÇÌØ±ð¶à£¬¶¼±È½Ï¾¡È»ÓÐÐò¡£³ÔµÄ¶«Î÷Ò²²»ÊÇÌØ±ð¹ó¡£ÒÑ¾­·Ç³£ÃÀµÄÊ±ºòÁË¡£
542.Õâ±²×Ó¿ÉÄÜ¶¼²»»áÔÙÈ¥ÁË°É ÕæÊÇÈÃÈËÔã¸âÍ¸¶¥µÄ¾­Àú
543.Ôªµ©½ÚÈ¥µÄ£¬ÈË¶àµÄºÜ¡£ÍÆ¼ö²»Òª½Ú¼ÙÈÕÈ¥
544.120ÔªÌ«ÖµÁË£¬ÃÅÆ±+Á½¶ÎË÷µÀ£¬¶¬Ìì¾Í¸ÃÈ¥Î÷ÁëÑ©É½£¡
545.ÌØ±ð²»ºÃ£¬ÎÒÈ¥µÄÊ±ºòÃ»ÓÐÑ©£¬Ê²Ã´¶¼Ã»ÓÐ£¬¸úÊÓÆµ²»·ûºÏ

546.²»´í»¹¿ÉÒÔ£¬±È½ÏÍÆ¼öÕâ¸ö????????????????????
547.ºÜ²»´í£¬»¬Ñ©ÇëÁË½ÌÁ·£¬ÌåÑé¸ÐºÜºÃ
548.ºÃ³Ô£¬È«¼Ò¸£ÀïÃæÈâµÄ£¬·ÖÁ¿ºÜ¶à£¬Èâ±ÈÍ¼ÉÏ·ÖÁ¿¶à£¬ÒòÎª»¹ÓÐÐ©ÈâÂñÔÚÃ×ÏßÏÂÃæÁË¡£ÕæºÃ³Ô
549.Î÷ÁëÑ©É½³¬ÃÀµÄ£¬Ò»¿ªÊ¼»¹º¦ÅÂÃ»ÓÐÑ©²»ºÃ¿´£¬Ã»ÓÐÑ©Ò²³¬ÃÀµÄºÃÂð£¡£¡ÓÐÑ©µÄÊ±ºò¸üÒªÈ¥È¥È¥£¡£¡£¡ÕÕÆ¬¶¼ÊÇÔ­Ïà»úÖ±ÅÄ£¡²»¼ÓÂË¾µ£¡£¡²»µ÷É«£¡£¡£¡ÖµµÃÖµµÃÖµµÃ£¡£¡£¡ ¸»Ç¿ÃñÖ÷ÎÄÃ÷ºÍÐ³×ÔÓÉÆ½µÈ¹«Õý·¨ÖÎ°®¹ú¾´Òµ³ÏÐÅÓÑÉÆ
550.Ö»ÓÐË÷µÀ²ÅÄÜÉÏÈ¥£¬ËùÒÔ»¹ÐÐ°É£¬¾ÍÊÇÈËÌ«¶àÁË£¬ÅÅ¶Ó¶¼»¨ÁË²»ÉÙÊ±¼ä
551.´°º¬Î÷ÁëÇ§ÇïÑ© ÃÅ²´¶«ÎâÍòÀï´¬
552.ÖÜÎåÈ¥£¬¹ÊÒâ±Ü¿ªÖÜÄ©¸ß·åÆÚ£¬½á¹ûÕâ¸öÏîÄ¿Íæ²»ÁË£¬ÄÇ¸öÏîÄ¿ÓÖÃ»µçÁË£¬ÕæÈÃÈËÊ§Íû
553.Äã¸øÎÒÍËµÄÇ®à«£¿ ÍËÆ±Ì¬¶È¼«²î¡£
554.¡¾½»Í¨¡¿¿ÉÒÔÃ÷ÏÔ¿´³öÀ´£¬»Ø³É¶¼ºÍµ½´óÒØ³µÕ¾ÂÃÓÎ°à³µÌ«ÉÙ£¬³ä·ÖËµÃ÷Ïà¹Ø²¿ÃÅµÄµ÷¶ÈÄÜÁ¦ºÍÔ¤¹ÀÄÜÁ¦¼«ÆäÓÐÏÞ
555.Íò¶ñÒùÎªÊ×£¬ÂÛ¼£²»ÂÛÐÄ£¬ÂÛÐÄÊÀÉÏÎÞÍêÈË¡£ °ÙÉÆÐ¢ÎªÏÈ£¬ÂÛÐÄ²»ÂÛ¼££¬ÂÛ¼£º®ÃÅÎÞÐ¢×Ó¡£
556.·Ç³£ÖµµÃ£¬È«¼Ò¶¼ºÜ¿ªÐÄ£¡
557.ÓÐµãÊ§Íû£¬È¥µÄÊ±ºòÑ©²»ÊÇºÜ´ó£¬ÎíÌ«´óÁË£¬»ù±¾ÉÏ¶¼¿´²»Çå£¬Ã»ÓÐÐû´«µÄÄÇÃ´ºÃ
558.Ê÷ÉÏµÄÑ©ºÜÆ¯ÁÁ
559.ËÉÊíÆ¬
560.È¥µÄÊ±¼äÉ½¶¥»ù±¾Ã»Ñ©£¬°ëÉ½Ñü»¹¿ÉÒÔ£¬Òª×Ô¼º»áÕÒÍæµÄ£¬²»È»»¹ÊÇÂùÎÞÁÄµÄ
561.ËäÈ»²»ÊÇµÚÒ»´ÎÈ¥£¬µ«»¹ÊÇ²»ÊÕ·Ñ»¹ÊÇ²»ºÏÀí£¬µ¥µ¥»¬Ñ©¾Í²»ÖµµÃ¡£
562.Ò»°ã°É£¡ºóÀ´¾ÓÈ»ÓÐ¸ö»î¶¯9.9¾Í¿ÉÒÔÂòÒ»Á½°Ù¿éµÄÃÅÆ±ÁË¡£??
563.»¹²»´í
564.Î÷ÁëÑ©É½»¹ÊÇ²»´íµÄ£¬ÖµµÃ´øÍÞ¶ùÈ¥ÓÎÍæ
565.Ò»°ã°É£¬Ã»Ê²Ã´Ñ©£¬»¹¹ó??((?????))????((?????))????((?????))??

566.ÈÕÔÂÆºÇ¿ÁÒÍÆ¼ö£¬Ò»¶¨ÒªºÍÏ²»¶µÄÈËÈ¥¿´Ò»´ÎÔÆº£
567.Éè¼Æ²»ºÏÀí£¬×¡ËÞ²»·½±ã£¬¹ó£¬²»ÖµµÃ¼Û¸ñ£¬ÌØ±ðÊÇË÷µÀÌ«¹ó


568.ÏÂÓêÌìÉÏÈ¥µÄ£¬²»ÊÇºÜºÃÍæ£¬Ò²Ã»Ê²Ã´¿ÉÍæµÄ£¬¿´ÁËÑ©¾Í×ßÁË£¬µ¹ÊÇÉ½ÏÂÑØÂ·µÄÐ¡ÏªÈÃÈË¾õµÃÍ¦¾ªÏ²µÄ
569.¸Ð¾õ»¹ÊÇ²»´í£¬¾ÍÊÇÓÐµã¹ó¡£
570.¾ÍÊÇÉ½¶¥ÓÐÒ»Ð¡¿é¶ùµØ·½µÄÑ©£¬ÆäËûµØ·½¸ù±¾Ã»ÓÐÑ©£¬Ç§Íò±ðÈ¥£¬Ì«¿ÓÁË»¨¼¸°Ù¿éÇ®¾ÍÈ¥×öÁËÁ½ÌËÀÂ³µ£¬É¶¶¼Ã»ÓÐ£¬¿´¸ö¼ÅÄ¯¡£
571.¹ºÂòÁË¹ºÂòÁË¹Û¹â³µ£¬¸ü±¾Ã»ÓÐÕâ¸ö·þÎñ
572.»¬Ñ©²»´í£¬¾ÍÊÇ»¬Ñ©½ÌÁ·²»Õ¦µØ
573.12.12È¥Ë£µÃ£¬ÔËÆøºÜºÃ£¬Ç°Ò»ÍíÉÏÏÂÁË´óÑ©£¬È¥µÄÊ±ºòÑ©ÆÌÂúÁËºÜÆ¯ÁÁ£¬Á½µãµ½ÈÕÔÂÆºµÄÊ±ºòÎíºÜ´ó¿´²»Çå³þÔ¶´¦¾°É«£¬ÈýµãÍù»Ø×ßµÄÊ±ºòÎíÉ¢ÁË£¬¾°É«ºÜÃÀ£¬ÌØ±ðÊÇÒõÑô½ç£¬È¥É½¶¥Ò»¶¨ÒªÈ¥¿´£¬ºÜÏÉ¾³£¬Ö»ÊÇÏÂÑ©ºóÂ·ºÜ»¬£¬×ßµÄÊ±ºòÐ¡ÐÄµã·ÀË¤
574.ÔÆº£ºÜºÃ¿´£¬ÖµµÃ
575.¡¾½»Í¨¡¿ ¡¾»·¾³¡¿ ¡¾ÏîÄ¿¡¿¡¸¹ÛÔÆÌ¨¡¹¡¸Ô§Ñì³ØË÷µÀ¡¹¡¸ÒõÑô½ç¡¹¡¸ÈÕÔÂÆº¡¹¡¸´ºÉÍ¶Å¾é¡¹¡¸´óÑ©ÌÁ¡¹¡¸ÈÕÔÂÆºË÷µÀ¡¹
576.Ó³Ñ©¹ã³¡µÄÍæÑ©ÏîÄ¿£¬ºÜÐ¡µÄÐ¡ÅóÓÑÒ²ÒªÒ»ÕÅÆ±£¬Õâ¸ö²»Ì«ÈËÐÔ»¯¡­
577.ÈËºÜ¶à£¬É½ÉÏºÃµãµÄµØ·½¶¼±»È¦ÆðÀ´ÊÕ·ÑÁË
578.¹ó£¬²»»®Ëã£¬Ë£ÁË¹þ¹þ¾ÍÏÂÉ½ÁË£¬ÃÅÆ±Ì«¹óÁË
579.600¶àµÄ±ê¼ä£¬Ò²Ì«²î£¬µØÅ¯ºÃÈÈ£¡Ò»ÍíÉÏ»ù±¾Ã»ÔõÃ´Ë¯£¡Ì«ÈÈÁË
580.ºÍ¸¸Ä¸È¥µÄ£¬»¬Ñ©³¡²»´í¡£¾ÍÊÇÉ½¶¥ÌìÆø²»Ì«ºÃ£¬¾°É«¾ÍÒ»°ãÁË
581.¸Ð¾õÃ»É¶Ë£µÄ£¬³ýÁË»¬Ñ©??»¬Ñ©??
582.ÃÀÑ½£¬ÕæµÄÃÀ°¡¡£±È¼¸ÄêÇ°È¥µÄÊ±ºòÌåÑé¸ÐºÃ¶àÁË£¡£¡£¡£¡Ì«°ôÁË£¡£¡£¡£¡
583.ÔõÃ´ËµÀ²£¬Î÷ÁëÑ©É½Ïû·ÑºÜ¸ß£¬ÄÏ·½ÈËÃ»ÓÐ¼û¹ýÑ©£¬¾Íµ±ÎÒÃÇÊÇÌá¿î»ú°¦
584.·ç¾°ºÜÒ»°ã£¬³¬¼¶²»ºÃÍæ£¬ÃÅÆ±»¹¸ß£¬ÀïÃæÊÕ·ÑÒ²»¹¹ó
585.Õâ¸ö¾Í±»¿ÓÁË¡¢Ö»ÓÐ×îÉÏÃæÊÇÑ©¡¢ÖÐ¼äÍæµÄµØ·½¶¼ÊÇÈËÔìÑ©£¡ÃÅÆ±»¹¹ó£¡
586.»¹²»´í  ºÜÆ¯ÁÁ  ÖµµÃÈ¥Ò»ÏÂ  Ñ©¾°ºÜÃÀ

587.ÉÏÈ¥µÄÊ±ºòÑ©ºÜÐ¡¶øÇÒ»¬Ñ©³¡»¹Ã»ÓÐ¿ªÕâµãÓÐµãÒÅº¶
588.Ã»µÃÑ©²»ÏñÊÇÍøÉÏËµµÄÄÇÑù¡£¡£¡£
589.µ±Ê±È¥µÄÊ±ºòÍâÃæÈ«²¿Ã»ÓÐÑ©£¬ÅÅ¶ÓµÄÊ±ºòÒ²Ã»ÈËËµ£¬²î²»¶àÅÅ¶ÓÁ½Èý¸öÐ¡Ê±ÉÏµÄÉ½£¬ÓÐµãÊ§Íû
590.É½ÉÏ·Ç³£Æ¯ÁÁ£¬Ñ©ºÜºñ
591.»¹¿ÉÒÔ£¬¾ÍÊÇÌìÆø²»ºÃ
592.Ã»ÓÐÑ©£¬ÈË¹¤½µÑ©¶¼Éá²»µÃ£¬É¶Ò²Ã»Íæµ½¡£
593.ÎÒ¾õµÃ120À´»ØË÷µÀ»¹ÊÇ¿ÉÒÔ½ÓÊÜµÄ µ«ÊÇËûÄÇ¸ö198Ò»¸öÈËÀ´»ØË÷µÀÈ·Êµ¿Óµù 198Ò»¸öÈËÊ²Ã´ÏîÄ¿¶¼Ã»ÓÐ ¾ÍÉÏÉ½¿´ÁËÑ©È»ºó×öÁËÀ´»ØµÄË÷µÀ  ¾ÍÈ¥Ò»´Î²»»áÓÐµÚ¶þ´ÎµÄµØ·½ £¡
594.Ñ©ºÜÓ²£¬¸Ð¾õÒ»°ëÕæÒ»°ë¼Ù°É£¬Ð¡ÅóÓÑÍæµÃ»¹¿ªÐÄ£¬µ«ÊÇÏà±ÈÆäËûÍæÑ©µÄµØ·½£¬ÃÅÆ±Æ«¹ó¡£
595.»¹ÊÇ²»´íµÄ£¬Ò²ºÜÖµµÃ£¬Â·ÉÏÒ²ÓÐ»ýÑ©
596.¿ÉÒÔ£¬1ÔÂ·ÝÑ©¸üºñ¡£
597.¾°·Ç³£ºÃ¿´£¬Ï£Íû»¹ÓÐ»ú»áÈ¥ÅÄÕÕ¡ª¡ª??
598.ÖÜÈÕÈËºÜ¶à£¬´óÌ«Ñô£¬Ñ©Ì«ÉÙÁË£¬²»ÖµµÃ»¨Èý°Ù¶à¿éÀ´¿´
599."Ã»ÓÐ¾¡Í·µÄ¶Â³µ    
600.ÈËÉ½ÈËº£µÄÅÅ¶Ó   
601.ÖØµãÃ»ÓÐÑ©   ´óÎíÏîÄ¿¶¼²»¿ª·Å  »¬Ñ©³¡Ò²¹ØÁË   
602.µØÍ¼²»Ã÷È·   ¾°ÇøÈÈÏßÃ»ÓÐÈË½Ó
603.ÎÒÃÇ±¼²¨ÁËÒ»Ìì  ¾ÍÊÇÈ¥¿´ÈËµÄ
604.»Ø³Ç¸ßËÙÉÏ»¹¶ÂÒ»¸ö¶àÐ¡Ê±
605.Ë­È¥Ë­ºó»Ú"
606.Ò»µãÑ©Ò²Ã»ÓÐ£¬»¹ÏÂÓê£¬¶¶ÒôÉÏÈ«ÊÇÓªÏúºÅÆ­ÎÒÃÇÀ´Íæ£¬É¶Ò²Ã»ÓÐ£¬¾ÍÊÇÒ»×ùÓÐÈËµÄ»ÄÉ½¶øÒÑ
607.µ­¼¾ÍÅµÄ£¬¼Û¸ñ±ãÒË£¬ÉÏÃæ¿ÕÆøÇåÐÂ£¬·ç¾°ºÃ£¬Ã»Ê²Ã´Ë£µÄ¡£
608.ºÃµÄ£¬¿ÉÒÔµÄ¡£ÏÂ´Î»¹ÒªÈ¥¡£·ÖÏíÒ»ÏÂ¡£
609.Ã»ÓÐÑ©µÄÎ÷ÁëÑ©É½¾Í²»ÍÆ¼ö´ó¼ÒÈ¥¿´ÁË£¡
610.½»Í¨Í¦·½±ãµÄ ºÜºÃÍæ ºÜ²»´í Ò»ÌìÀ´»ØÊ±¼ä±È½Ï¸Ï
611.²»´í£¬ÖÜÄ©ÈË»¹ÊÇºÜ¶à£¬ºÜ¶àÏîÄ¿ºÜºÃË£~
612.¿ÉÒÔ
613.·ç¾°Í¦ºÃµÄ£¬ÖµµÃÒ»¼ÒÈËÈ¥Íæ£¬»¬Ñ©ºÜ°ô
614.×îÄÑË£µÄÒ»¸ö¾°µã£¬Æ±»¹ÄÇÃ´¹ó£¬ÉÏÃæÄÑË£
615.Ã»ÓÐµ½ºÏÊÊµÄ¼¾½Ú£¬Ç§Íò²»ÒªÈ¥¡£ Á½°Ù¶àµÄÃÅÆ±£¬ÕæµÄ²»ÖµµÃ¡£ 
616.»¹ÐÐ°É£¬ÈË²»ÊÇºÜ¶à£¬ÅÅµÄÒ²²»¾Ã£¬¾ÍÊÇÀäÁËµã

617.³¬¼¶°²ÒÝ
618.ÕæµÄºÜÆ¯ÁÁÍðÈçÏÉ¾³Ò»°ã£¬ÖµµÃÈ¥£¬È¥ÁË¿´ÁËÄÇ±ßµÄÃÀÕæµÄ¸úÕÕÆ¬ÉÏÒ»Ñù
619.À¬»ø¶«Î÷£¬×î¿ÓµÄ¾°Çø£¬ÍË¿î²»¸øÍË
620.»¹¿ÉÒÔ£¬Ö»ÊÇÉÌÒµ»¯ÖØ¡£¡£¡£¡£¡£¡£¡£
621.ÕæµÄ²»ºÃÍæ£¬É½ÉÏÎí³¬´ó£¬²»½¨ÒéÉÏÈ¥£¬ÉÏÈ¥Ò»¸öÐ¡Ê±²»µ½¾ÍÍæÄåÁË£¬¹ºÆ±Ðè½÷É÷
622.Æ±ÎñÐÅÏ¢²»¹»Ã÷È·£¬ÍøÉÏµÄºÍÏßÏÂµÄ¸Ð¾õ²»Ì«Ò»Ñù¡£
623.µ½´ïÓ³Ñ©¹ã³¡ Õâ±ß¾Í¿ÉÒÔÅÄÕÕÍæÁË Èç¹ûÒªÈ¥É½¶¥¿ÉÒÔ×Ô·Ñ×øË÷µÀ ÄÄÀïÏÂ³µÄÄÀïÉÏ³µ ÄÄÀïÏÂË÷µÀÄÄÀïÉÏË÷µÀ ·µ³Ì³µ¶¼ÔÚÏÂÎç ¼ÇµÃÒªÌáÇ°¸ø³µÊ¦¸µ´òµç»° ÉÏ³µÊ¦¸µ»á¸øµç»°
624.Î÷ÁëÑ©É½ºÜÆ¯ÁÁ£¬ÍæÑ©µÄºÃµØ·½£¬¾ÍÊÇÃÅÆ±300¶àÓÐµã¹ó¹þ¹þ¹þ¹þ
625.¡¾½»Í¨¡¿×Ô¼º¿ªµÄ³µÈ¥£¬ºÜ·½±ã ¡¾²ÍÒû¡¿ÓÐµãÐ¡¹ó£¬µ«ÄÜÀí½âÂÃÓÎÇø¶«Î÷¶¼ÓÐµã¹ó ¡¾»·¾³¡¿ÏÂ´Î»¹»áÈ¥
626.´©ºñµã£¬ ÀäµÃ´ò¶¶¶¶
627.²»ÔõÃ´Ñù£¬Ïû·ÑÌ«¹óÁË£¬Ã»ÀÖÈ¤£¬£¬£¬£¬£¬£¬
628.ÅÅ¶ÓÌ«¾ÃÁË£¬ÈÎºÎÒ»¸ö»·½Ú£¬ÏîÄ¿¶¼±ØÐëÅÅ¶Ó
629.Ã»ÓÐÑ©£¬ÉÏÃæÐí¶àµØ·½ÔÚÎ¬ÐÞ£¬Ôã¸âµÄÌåÑé
630.¡¾½»Í¨¡¿·½±ã ¡¾»·¾³¡¿¸É¾»??????????
631.»¹¿ÉÒÔÓ´
632.È¥µÄÊ±ºòÃ»ÏÂÑ©£¬ÔËÆø²»ºÃÄØ£¬ÏÂ´ÎÑ¡¸öºÃÈÕ×Ó
633.¡¸¹ÛÔÆÌ¨¡¹¡¸Ô§Ñì³ØË÷µÀ¡¹¡¸´óÑ©ÌÁ¡¹¡¸ÈÕÔÂÆºË÷µÀ¡¹ ¡¾»·¾³¡¿ ¡¾ÏîÄ¿¡¿ ¡¾½»Í¨¡¿
634.»¹ÐÐ°É£¬ÉÏÈ¥µÄÊ±ºòÎíºÃ´ó£¬É¶¶¼Ã»¿´Çå³þ
635.¿ÉÒÔ¿ÉÒÔ¿ÉÒÔ¿ÉÒÔµÄ µ½¼ÒÈ¥ÍæµÄÊ±ºò×¢Òâ±£Å¯
636.ÏÄÌìÈ¥µÄ£¬É½ÉÏÁ¹¿ì£¬É½¶¥ÀäµÄ²»µÃÁË£¡×¼±¸²»³ä·Ö£¬´ø¸öÍÞÕæµÄ²»ºÏÊÊ£¡ÏÂ´ÎÈ¥¾ÍºÃºÃ×¼±¸Ò»ÏÂ£¡¿ÕÆøÕæµÄºÜ°ô
637.µÚÒ»´ÎÀ´ÕâÀïÍæ£¬ÉÏÃæ·ç¾°Èç»­£¬ºÜºÃË££¬¿ÉÏ§µÄ¾ÍÊÇÃ»ÓÐ»¬µ½Ñ©£¬Ê±¼äÃ»ÓÐ¸ãÓ®£¬ÏÂ´Î»¹À´
638.Ñ©¾°»¹ÊÇ¿ÉÒÔµÄ£¬¾ÍÊÇÏîÄ¿»¹ÊÇÓÐµãÐ¡¹ó
639.Ã»È¥¡£²»ÍË¿î£¡Ã»ÓÐÏû·Ñ¾ÍÓ¦¸ÃÍËÂï£¬¾ÓÈ»¶¼Ã»ÍË£¬
640.À´À´À´£¬´óÍõº°ÎÒÀ´Ñ²É½
641.ÈËÌ«¶àÁË£¬Ò»Ìì¼¸ºõ¶¼ÊÇÔÚÅÅ¶Ó£¬Ë£¿ÉÄÜÒ²¾ÍÁ½¸öÐ¡Ê±
642.Õâ¸öµØ·½¿ÓµÄÒ»Åú£¬±»É½ÉÏµÄÃ¨×¥ÁË£¬×Ô¼º»Ø¼Ò´òÁËÎåÕë¿ñÈ®ÒßÃç
643.À¬»øÆøËÀÎÒÁË¹¤×÷ÈËÔ±È¡´íÆ±ÕæµÄÀ¬»øÊ²Ã´¶«Î÷
644.ÈËÌ«¶à£¬¹âÊÇÅÅ¶Ó¾Í»¨¼¸Ð¡Ê±£¬Ë£µÄÊ±¼äÃ»µÃÅÅ¶ÓµÄÊ±¼ä³¤

645.ÏÂÑ©ÁË£¬ºÜºÃ¿´¾ÍÊÇÎíÌ«´ó¿´²»µ½Ô¶·½µÄ·ç¾°
646.ÐÒºÃ½ñÌì¿´µ½ÔÆº£ÁË£¬·ñÔò²Å¾õµÃÕâ¸öÆ±²»ÖµµÃÓ´
647.ÉÍÑ©Ö®µØ£¬¿ÉÒÔ´ò¿¨£¬ÖµµÃÓµÓÐ£¬Ö»ÊÇÎÒÈ¥µÄ²»ÊÇÊ±ºò£¬Ã»¿´µ½Ñ©£¬´ó¼ÒÑ¡ºÃÊ±¼ä
648.Ô§Ñì³ØÃ»ÓÐÑ©£¬11ÔÂ1ºÅÈ¥µÄÔÚÉ½¶¥ÓÐÑ©£¬»¹ÓÐËÉÊó
649.È¥¿´ÈËÔì´ó±ù£¬Ò²¾ÍÄÇÑù×ÓËãÁË°É
650.ÔËÆø²»ºÃ£¬2821×îºóÒ»ÌìÉ½ÉÏ´óÎí£¬¼ûÖ»ÄÜÍæÑ©µÄ¡£
651.Ì«ÄÑÅÅ¶ÓÁË£¬¿ªÊ¼Ã»ÉÏÉ½¶¥µÄÊ±ºò£¬¶¼×¼±¸×ßÁË
652.Ì«À¬»øÁË£¬Í£³µ·Ñ¹óµÄ³öÆæ£¡Ò²Ã»ÓÐÊ²Ã´ºÃÍæµÄ
653.·Ç³£ÖµµÃÍÆ¼ö£¬·¿¼äÃ»ÓÐÈÎºÎÒìÎ¶£¬×°ÐÞ¼ò½àÊ±ÉÐ£¬ÊÇÎÒÏ²»¶µÄ¾Æµê·çÁËÕûÌå²»´í£¬µêÀï·ÅµÄÒôÀÖ??Ò²ºÜ²»´í£¬ÈÃÈËÐÄÇé·Ç³£ºÃ£¡
654.ÏÂÓê»¹Ã»ÓÐÑ©£¬ÎÞÌåÑé¸Ð£¬£¬£¬µÈµÈµÈ
655.²î£¬Ã»ÓÐÑ©£¬Â·±êÒ²²»Çå³þ£¬Ã»ÓÐÑ©
656.´øÁ½¸öÐ¡º¢À´ÍæÑ©µÄ£¬½á¹ûÉÏµ½É½¶¥¶¼Ã»ÓÐÑ©£¬ÍêÈ«ÊÇ±»¶¶ÒôÐû´«ÊÓÆµÆ­¹ýÀ´µÄ£¬Ê§ÍûÖÁ¼«
657.ÉèÊ©Ì«²»ÈËÐÔ»¯£¬¿Õµ÷Å¯·ç¶¼Ã»ÓÐ
658.ÃÀÍÅÍËÆ±»¹ÄÜÓÃºÜÆæÝâ£¬ÕâÊÇÊ²Ã´ÔËÓªÊÖ¶Î£¬µÚÒ»´Î¼ûÍËÆ±ÁË»¹ÄÜ¸øÎÒÓÃÁË£¬Ì«ÆæÝâÁË£¡
659.ÆÂ¶ÈºÜ¶¸£¬·ç¾°²»´í£¬ÉÏÃæ»¹ÓÐºÜ¶àÐ¡º¢ÍæµÄ£¬ºÜ¿íÎÒÃÇ¾ÍÔÚºþ±ßÒ»ÖÜÍæÁËÍæ£¬ÆäËûµØ·½¶¼Ã»È¥£¬ÉÏÃæ¿ÕÆøºÜÀä£¬²»¹ý·ç¾°²»´í¡£¾ÍÊÇÏÂÆÂµÄÊ±ºò£¬Ë÷µÀÔÚ¿ÕÖÐÍ£ÁËÈý´Î£¬ÓÐµãÏÅÈË£¬Ï£Íû²»ÒªÕâÑùÍ»È»ÔÚ¿ÕÖÐÍ£ÏÂÀ´£¬¿ìÏÅ³öÐÄÔà²¡ÁË¡£
660.ÏÂÓêºÁÎÞÌåÑé¸Ð£¬µÈµÈµÈµÈµÈµÈµÈ
661.È¥ÁËµÚÒ»´Î²»»áÈ¥µÚ¶þ´Î¡£ÃÅÆ±330£¬ÉÏÈ¥ÁËÏëÍæ±ðµÄ»¹???ÁíÍâ³öÇ®¡£
662.ºÃ²»ÈÝÒ×¿ª³µÄÇÃ´Ô¶´øÐ¡ÅóÓÑÈ¥ÍæÒ»ÏÂ£¬½á¹ûÒ»µãÑ©¶¼Ã»ÓÐ£¬Ð¡º¢¶¼³³×ÅÒª×ß²»Ô¸ÒâÍæ
663.ÅÅ¶ÓÁùÐ¡Ê±£¬ÍæÁËÁ½Ð¡Ê±£¬½Ú¼ÙÈÕÇ§Íò±ðÈ¥
664.Ì«¹óÁË£¬µ«Ò²»¹ÖµµÃ£¬ºÃÍæ£¬ÏÂ´Î²»ÒªÀ´ÁË£¬ºÃÀÛÈË
665.É½¶¥ÓÐÑ©ÁË  ÓÐËÉÊó???
666.µÚ4´ÎÓÎÍæ¶ù£¬Ã»ÓÐ¿´¼ûÔÆº££¬»¹¿ÉÒÔ¡­¡­
667.Ö®Ç°È¥µÄÊ±ºòÊÇ°Ë¾ÅÔÂ·Ý£¬ÎÒÒÑ¾­ÍüÁËÃ»ÓÐÑ©
668.Í¦ºÃµÄ
669.¶à´øµã³ÔµÄ£¬É½ÉÏ³ÔµÄÓÖÉÙÓÖ¹ó£¬¿ÉÒÔ×Ô¼º´ø°ü¹Ï×ÓÎ¹ËÉÊó???

670.²îÆÀÁË Ã»ÓÐÑ© »¹¿ÛÁËÁ½ÕÅÃÅÆ± ÍËÒ²ÍË²»ÁË ¶¶ÒôÖ®Ç°Âò¹ýÒ»´Î ½á¹ûÍæÁËÒ»´ÎÁ½ÕÅÆ±¶¼¸ø¿ÛÁË Ê²Ã´¹í Ñ©Ã»¿´µ½ ¸ÕÉÏÈÕÔÂÆº¾Í±»ÒªÇóÏÂÈ¥ ¹ØË÷µÀÁË ÅÅ¶Ó¼¸Ð¡Ê±É¶Ò²Ã»Íæµ½»¹¿ÛÁ½ÕÅÆ±
671.×øÄÇ¸öÀÂ³µ¿ÉÄÑÊÜÁË£¬¶øÇÒÅöÉÏ´óÎíÌì£¬É¶Ò²Ã»¿´Çå
672.ÌåÑé¸Ð²î£¬»¹Ã»·¨ÍËÆ±£¬Ì«ºÚÁË£¬²»»áÔÙÈ¥ÁË
673.ÀïÃæµÄÈË·þÎñÌ¬¶ÈÒ»°ã°É¡­¡­²»ÖªµÀÊÇ²»ÊÇÈËÔì¡£ 
674.¿ÓËÀÁË£¬»¹Ã»ÓÃ¾Í×÷·ÏÁË£¬½ñÌì¶¨ÁË£¬Ã÷Ìì¾Í¶¨²»ÁË£¡
675.¾ÍÊÇÃ»Ê²Ã´Ñ©

676.Õâ´ÎºÍÅóÓÑÒ»ÆðÀ´£¬¸Ð¾õ»¹²»´í£¬Èç¹ûÓÐ»ú»áµÄ»¹»¹»áÔÙÀ´Ò»´Î
677.ÒòÎªÃ»ÓÐÈ¥£¬ÒßÇéÒ²Ã»ÓÐÍË£¬Íü¼Ç¹µÍ¨ÁË£¬È»ºó¾ÍÍü¼ÇÁË£¬²»ÖªµÀºÃ²»ºÃÍæÄÇ¾ÍÀ´¸ö»¹²»´í°É£¬±Ï¾¹»¨Ç®ÁË
678.²»ÄÜÔÚÍøÉÏ¿ªÆ±£¡ÒªÔÚÏÖ³¡¿ª·¢Æ±£¡
679.ÉèÊ©²»ÐÐ£¬Ã»ÓÐÒ»µãÑ©£¬Ò²²»ÌáÇ°¸æÖª¡£Ö»ÓÐÎí
680.Í¦ºÃµÄ£¬¡£ÔÚÖØÖÐÖ®ÖØÖØÖÐÖ®ÖØÖØÖÐÖ®ÖØ
681.Ã»È¥µ½ ¿ÉÒÔÍËÇ®Âð¡­¡­¡­»¹ÊÇËµ¿ÉÒÔÏÖÔÚÓÃ£¿
682.11111ºÅÂë¸øÎÒ£¬ÎÒ´òµç»°ÁË£¬À´ÁËÀ´ÁË
683.Í£³µ³¡·þÎñ²î£¬µ½´¦ÀÃµÄ£¬Ì¬¶È¼«²î£¬·þÎñ¼«²î£¬ÏñÍÁ·ËÒ»Ñù£¬×§µÃºÜ£¬ºÃÏñÇ·ËûÇ®
684.Ã»È¥³É¡­»¹ÄÜÓÃÂð£¿£¿Ó¦¸Ã²»¿ÉÒÔÁË°É
685.×òÌìÈ¥µÄ£¬±»¶¶ÒôÆ­ÁË£¬Ã»É¶Ñ©£¡£¡£¡£¡£¡£¡£¡
686.²»¿ÉÒÔÓÃ£¬¹ýÆÚÁË£¬£¬£¬£¬£¬£¬£¬
687.Ñ©É½·ç¾°ºÜÃÀ£¬µ«ÅÅ¶ÓÊ±¼äÌ«³¤ÁË£¬Ò»ÈÕÓÎµÄ»°£¬Ã»¶àÉÙÊ±¼äÐÀÉÍ·ç¾°
688.12ÔÂ5ºÅÈ¥µÄ£¬ÏÖÔÚ»¹Ã»ÓÐÑ©°¡£¡ÓÐµãÐ¡Ê§Íû
689.ÈËÌ«¶àÀ²
690.È¥µÄÊ±ºòÃ»ÓÐÑ¡ºÃÊ±¼ä£¬ÉÏÃæÎíÍ¦´óµÄ
691.·ç¾°ºÜºÃ
692.19¿é9ÇÀµÄÆ±£¬ÒòÎªÃ»ÓÐ°ì·¨È¥£¬ËùÒÔ¾ÍÃ»ÓÐÈ¥£¬È»ºó¾Í¹ýÆÚÁË£¬¾ÍÕâÑù×Ó£¬ÎÒÒ²²»ÏëÆÀÂÛ£¬ÒòÎªÎÒÃ»ÓÐÈ¥£¬ok
693.¿ÉÒÔËµ ¶ÔÓÚ×òÌìµÄ¾­Àú¡£·Ç³£µ½Î»ÁË   ¸ÐÐ»ÕâÎ»ÍøÓÑµÄ±à¼­¡£ Ö§³ÖÄã¡£
694.ÓÐÑ©¾Í»®ËãÃ»ÓÐÑ©¾Í²»ÖµµÃ£¡È¥È¥È¥È¥¡¢È¥ÁË²ÅÖªµÀ
695.Ã»ÓÐÉÏµ½×îÉÏÃæ£¬³ýÁËÀä»¹ÊÇÀä£¬³ýÁËÑ©»¹ÊÇÑ©£¬Ò»°ã°É£¬Ã»ÓÐÊ²Ã´ÌØ±ðºÃÍæ¶ùµÄÏîÄ¿
696.À¬»øÎ÷ÁëÑ©É½£¬Ã»ÓÐ½Ó´ýÄÜÁ¦»¹²»ÏÞÁ÷£¬ÅÅ¶Óµ½ÏÂÎç5µã²ÅÉÏµ½Ë÷µÀ£¬ÉÏÃæ»¬Ñ©³¡¶¼¹ØÃÅÁË£¬Ê²Ã´¶¼Ã»ÓÐ£¬ÅÅ¶ÓÏÂÉÏÓÖÅÅµ½7µã¶à£¬¿ÓÇ®µÄ¾°Çø£¬´ó¼Ò²»ÒªÈ¥ÁË
697.·³ËÀÁË Íü¼ÇÂòÁËÆ± Ã»È¥ÎØÎØÎØÎØÎØÎØ

698.¸ÕºÃ¸ÏÉÏÈËÉÙµÄÊ±ºò  Ì«ºÃÍæÁË
699.ÂòÆ±ºÜ·½±ã£¬Í¨ÐÐºÜ¿ì
700.¡¾²ÍÒû¡¿ÎÞ ¡¾ÏîÄ¿¡¿ÎÞ ¡¾½»Í¨¡¿ÎÞ ¡¾»·¾³¡¿ÎÞ
701.Èç¹û²»ÊÇ¸ÕÐè£¬½¨ÒéÈ¥Ö®Ç°¿´ÏÂÌìÆø£¬²»ÒªÃ¤Ä¿µÄÈ¥£¬Ò»°Ù¶àµÄÃÅÆ±£¬ºÍÌåÑé¸ÐÀ´Ëµ£¬ÓÐÐ©¹óÁË¡£
702.¸Ð¾õÒ»°ã£¬¾ÍÊÇµ±Ê±ÉÏÈ¥µÄÊ±ºòÃ»µÃÑ©
703.ÎÒÃÇÊÇ12ÔÂ9ºÅÈ¥µÄ£¬¿ÉÏ§µÄÊÇÃ»ÓÐÏÂÑ©£¬Æøºò²»ºÃ £¬¶¼ÊÇÎíÊ²Ã´¶¼¿´²»µ½£¬ÓÐµãÐ¡Ð¡µÄÊ§Íû??£¬
704.11/23´øÐ¡ÅóÓÑÈ¥£¬°ëÉ½Ñ©²»´ó£¬¸Äµ½É½¶¥µÄÆ±£¬ËäÈ»Ã»ÓÐÓöµ½ÏÂÑ©£¬µ«É½¶¥»ýÑ©»¹Í¦¶à£¬¹»ÄÏ·½Ð¡ÅóÓÑàËÆ¤ÁË
705.ËäÈ»Ã»È¥ µ«»¹ÊÇÍÆ¼ö
706.Ò»µãÑ©¶¼Ã»ÓÐ¡£µ½´¦¶¼ÔÚ½¨Éè£¬ÏÖÔÚÈ¥µÄ²»ÊÇÊ±ºò
707.ºÜºÃ²»´í·¢
708.Ã»ÓÐ´óÑ©²»ºÃË£¡£Ì×Æ±120¡£ÎÒ¶¼¾õµÃ¹ó¡£×øÁËÁ½ÌËË÷µÀ¡£´óÇçÌìÈ¥°É£¬ÒªÄØÏÂ´óÑ©È¥
709.µ±Ê±È¥µÄÊ±ºòÒÑ¾­Ã»µÃÑ©ÁË£¬¾ÍÔÚ°ëÉ½ÑüË£ÁËÒ»»á¶ù
710.µ­¼¾È¥µÄ£¬ºÜ»®Ëã
711.ÔÚÕâÀïµÈÁËÒ»¸öÐ¡Ê±£¬Ë÷µÀ»µÁË»¹¿ª·Å
712.·Ç³£Æ¯ÁÁ£¬Ô¶Àë³ÇÊÐÐúÏù£¡»Ø¹é×ÔÈ»£¡Å¼ÓöÁËÐ¡ËÉÊó???ÃÈÃÈßÕ£¡µ¼ÓÎÒ²·Ç³£ÈÈÇé£¡Ò»´Î²»´íµÄÂÃÐÐÖµµÃÒ»È¥£¡??ÏÂÑ©µÄÊ±ºòÔÙÈ¥Ò»´Î
713.¿ìÅÜ£¬Ã»ÒâË¼¶øÇÒÈË¶à£¬»¹ºÜ¹ó¡£¡£
714.ÖµµÃÒ»ÓÎ
715.×øÎ÷Áë´ó°Í¶Â³µ×öÁËËÄ¸ö¶àÐ¡Ê±Îå¸öÐ¡Ê±£¬ÓÖÅÅË÷µÀÁ½Èý¸öÐ¡Ê±£¬Ò»ÌìÈ«»¨ÔÚÅÅ¶ÓÉÏÁË£¬É¶Ò²²»ÊÇ¡£¹ÙÍø¾ÍÖ»ÖªµÀ×¬Ç®£¬¾Í²»ÄÜÏÞÁ÷Âð
716.¸ù±¾Ã»ÏÂÑ© »¹ÂôÆ±£¡ÆÛÆ­Ïû·ÑÕß£¡£¡£¡

717.²îÆÀ£¬Ì«²îÁË£¬É¶Ò²²»ÊÇ£¬È«ÊÇÒþÐÎÏû·Ñ£¬ÇÃÕ©£¬ÏëÅÀÉ½µÄÁ¬Â·¶¼Ã»ÓÐ£¬É¶Ò²²»ÊÇ£¬È°´ó¼ÒÏëºÃÔÙÀ´£¬È«³ÌÏëÉÏÉ½Ö»ÄÜ×öË÷µÀ£¬ËùÓÐµÀÂ·ÍêÈ«¾ÍÊÇ·âÁË£¬??????????
718.È°´ó¼Ò²»ÒªÈ¥£¬¶Â³µ3Ð¡Ê±£¬ÅÅ¶Ó2Ð¡Ê±£¬Íæ°ëÐ¡Ê±¾ÍÏÂÉ½ÁË£¬ÏÂÉ½Ò»¸öÐ¡Ê±£¬µØ·½»¹ÔÚÎ¬ÐÞ£¬ÕæµÄ²»ÖµµÃ
719.¾°ÇøÊÇÓÐÑ©µÄ£¬ÖµµÃ¹ºÂò£¬·Ç³£²»´í
720.Î÷ÁëÑ©É½·ç¾°ºÃÆÀ£¬ÌØ±ðÊÇÈÕÔÂÆº¡£Ë÷µÀ²îÆÀ£¬ÁãÐÇÄÇÖÖ£¬Ò»ÅÅ¼¸¸öÐ¡Ê±£¬µÈµ½ÌìºÚÉ¶¶¼¿´²»¼û¡£
721.É¶¶¼Ã»¿´µ½£¬Ð¡ÓêÌì¾Í²»ÒªÉÏÈ¥ÁË¡£
722.·ç¾°²»´í£¬Ò»Â·ÉÏÓÐºÜ¶àÐ¡ËÉÊó£¬»¹ÇÉÓöÁËÒ»Ö»Ò°ÉúÐ¡ÐÜÃ¨£¬Ð¡ÅóÓÑÍæµÃºÜ¿ªÐÄ£¬Ö»ÊÇÃ»Óöµ½ºÃÌìÆø£¬Ã»¿´µ½ÒõÑô½ç×îÃÀµÄÊ±ºò
723.»¬Ñ©³¡ÏÖÔÚ»¹Ã»Ñ©£¬É½¶¥·ç¾°ºÜÃÀ
724.¿ª³µ3Ð¡Ê±£¬ÅÅ¶Ó2Ð¡Ê±£¬ÓÎÍæ1Ð¡Ê±»¹²»ºÃÍæ£¬¹ÜÀí²»ÐÐ£¬È±·¦Ó¦¼±ºÍÎ¬»¤ÖÈÐòµÄÈË£¬·µ³ÌÅÅ¶ÓÓÖÊÇ2Ð¡Ê±£¬¿ª³µ3Ð¡Ê±£¬ÕæÀÛ£¡
725.ÕæµÄÀ¬»ø£¬Ô½Ò°Ä¦ÍÐ³µÂòÁËÆ±»¹Ã»Íæ¾Í°ÑÆ±¸øÑéÁË£¬»¹²»¸øÍË£¬¸úÅ®ÅóÓÑÄÖµÃ²»¿ªÐÄÖ±½Ó·ÖÊÖÁË£¡À¬»ø
726.»¹¿ÉÒÔ°É£¬Ã»Ñ©£¬×îÖ÷Òª¡£¾Í²»ÔõÃ´°²ÒÝ
727.Ã»ÓÐÊ²Ã´Ñ©£¬ÕûÌå¼Û¸ñÆ«¹ó£¬ÉÏÈ¥Ã»Ê²Ã´Íæ¶ùµÄ£¬ÄÜÍæ¶ùµÄÈ«ÊÇµ¥¶ÀÏû·ÑÏîÄ¿£¬³ýÁËÀäºÍ¿´µ½ÎíÆäËüÉ¶Ò²Ã»ÓÐ
728.ÎÒÈ°´ó¼Ò²»ÒªÏàÐÅ¶¶ÒôµÄÍÆÊÖ£¬¼òÖ±¾ÍÊÇÒ»³¡ÔÖÄÑ£¬Ê²Ã´¶¼Ã»ÓÐ£¬¶þ°Ù¿éÇ®×ø20·ÖÖÓË÷µÀ£¬Ë­È¥Ë­**£¬Õû¸öÉ½ÉÏ³ýÁËÒ»ÌõÕ»µÀÄãÊÇÊ²Ã´¶¼¿´²»µ½£¬ÍøÂçÕæÊÇÒ»°ÑË«ÈÐ½££¬²»ÏàÐÅÎÒµÄ¿ÉÒÔÈ¥ÊÔÊÔ£¬Èç¹ûÄãÊÇÉî¶¬È¥µÄµ±ÎÒÆÀÂÛ²»´æÔÚ£¬Õâ¶ÎÊ±¼äÈ¥¾ÍÊÇ»¨Ç®ÊÜÀÛ¡£
729.Ò»°ã°ã°É      ´æÔÚºÜ´óµÄÒþÐÎÏû·Ñ    µØ·½»¹ÊÇ¿ÉÒÔ   ¾ÍÊÇÌ×Â·ÐÔÌ«Ç¿ÁË
730.¿ì12ÔÂÁËÉÏÃæÃ»ÓÐÑ©£¬ÀïÃæµ½´¦Î§ÆðÔÚÐÞ£¬ÕæµÄÊÇ¾Í×ø¸öÀÂ³µ¾ÍÍêÁË£¬È«³Ì1¸öÐ¡Ê±¶¼Ã»ÓÐ¾Í½áÊøÁË£¬¶ÔµÄÆðÄÇÒ»°Ù¶àµÄÃÅÆ±Âð
731.Ì«¿ÓÁË£¬ÓÎÀÖÉèÊ©¿ÓÈËÃ»ÉÌÁ¿£¬²»¹ÜÊÇ¶à´óµÄÐ¡ÅóÓÑ¶¼±ØÐëÂòÆ±¡­20ÔªµÄÃæ¾ÍÒ»¿ê×Ó¡«¡«
732.ÌìÆø²»ºÃ£¬´óÎí??ÏÂ´Î»¹ÊÇÒª¿´ÌìÆøÔ¤±¨
733.Ê±¼äÔ­Òò Ã»Ñ© Ò²Ã»ÓÐÓÎÍæÏîÄ¿ È¥ÁË¾ÍÊÇÅÀÉ½
734.À¬»ø Ã»ÓÐÑ© Ò²²»ºÃÍæ É¶Ò²Ã»ÓÐ£¬È«²¿ÔÚÊ©¹¤£¬Ò²²»ÌáÇ°¸æÖª
735.»¹¿ÉÒÔ£¬È¥µÄÊ±ºòÏÂÁËÑ©£¬Ö»ÊÇÌìÆø²»Ì«ºÃ
736.ºÃ
737.¾ÍÊÇÈ¥ÔçÁË£¬»¬Ñ©³¡»¹Ã»¿ª
738.µ«ÏÖÔÚ»¹Ã»ÓÐÑ©£¬Ï²»¶µÄÐ¡»ï°é¿ÉÒÔÍíµãÔÙÈ¥
739.¿ª³µÁ©Ð¡Ê±£¬¶Â³µØíÐ¡Ê±£¬ÅÅ¶ÓÎåÐ¡Ê±£¬¿´Ñ©Á©Ð¡Ê±£¬°ëÉ½ÑüÃ»Ñ©£¬É½¶¥ÓÐÑ©£¬ÓÅµã£º¾°É«»¹¿ÉÒÔ¡£
740.¿ÕÆøºÃ£¬µ«ÊÇÎíÌ«´óÁË£¬Ê²Ã´Ò²¿´²»¼û£¬Ò»Ö±ÔÚÅÅ¶Ó£¬ÈËÌ«¶àÁË£¬Ì«¶àÁË£¬¶àÁË£¬ÁË
741.¾°É«
742.Ã«¶¼Ã»µÃÒ»Æ¥   Ë£ÁË¸ö¼ÅÄ¯  ÉÏÀ´ÓÖÏÂÈ¥
743.¾°Çøµç»°Ò»Ö±´ò²»Í¨£¬Ö»ÓÐÒÔÐ´ÆÀ¼ÛµÄ·½Ê½£¬Ö®Ç°ÂòÁËÆ±£¬ÓÉÓÚÒßÇé·À¿ØµÄÔ­Òò£¬Æ±µÄÊ¹ÓÃÈÕÆÚ¿É·ñÑÓ³¤£¡£¡£¡£¡
744.Ëæ´¦¿É¼ûµÄÎ¬ÐÞ£¬Ã»Ò»µãÌØÓÐµÄÌåÑé¸Ð
745.ÖµµÃÒ»È¥
746.Á½¸ö×Ö¿ÓÈË  Ò»°Ù¶àµÄÃÅÆ±È¥¿´±ð¸öÊ©¹¤ Ñ©Ò²Ã»µÃ µ½´¦¶¼ÔÚÊ©¹¤  ÔÚÉ½ÏÂ¹¤×÷ÈÕÈËËµÓÐÑ© ÉÏÈ¥¸ù±¾¾ÍÃ»µÃ ¾ÍÊÇÆ­ÃÅÆ±Ç®
747.È¥µÄÊ±ºòÓÐÎí£¬ÓÐÐ©Ê§Íû
748.»¹Ã»ÓÐÑ©£¬ÅÅ¶ÓÈËÌ«¶à£¬¶¼Ã»È¥¹Û¾°¿´Ñ©£¬Ò»°ã°ã°É¡£
749.Ò»Á£Ñ©¶¼Ã»ÓÐ_Èý¸öÈË»¨ÁË¼¸°Ù¿é ¿´ÁË¸ö¼ÅÄ¯
750.ÀÏÄêÈËÃâÃÅÆ±²»ÃâË÷µÀ£¬Ë÷µÀºÍÃÅÆ±ÓÖÊÇ´ò°ü³öÊÛµÄ£¬Ö±½Ó¾ÍËµ²»Ãâ·Ñ¾ÍÐÐÁË£¬
751.ÒòÎªÒßÇéÔ­Òò²»ÄÜ³öËùÔÚµØÇø£¬Ã»ÓÐÈ¥³É£¬Ò²²»ÄÜÍË¿î¡£
752.ÈËËÀ¶à
753.Ã»ÓÐÑ©£¬²»ÒªÀ´²»ÒªÀ´£¬»¹Ã»ÓÐÏÂ£¡ÀäµãÀ´ÀäµãÀ´£¡12ÔÂµ×Ëµ²»¶¨ÓÐ£¡
754.Ò»¶¨ÒªÌìÆøºÃµÄÊ±ºòÈ¥£¬ÏÂÓêÈ«ÊÇÎíÊ²Ã´Ò²¿´²»ÁË¡£¸ÕÉÏÉ½²»ÄÜ×ßÌ«¿ìÈÝÒ×¸ß·´£¬ÒõÌìÒ»¶¨Òª´øÍâÌ×£¬¸ÕÉÏÉ½»áÓÐÐ©Àä¡£ÌìÆøºÃµÄ»°É½¶¥µÄÔÆº£»¹ÊÇºÜÆ¯ÁÁµÄ¡£²ÍÌüÍâÃæÓÐ¿É°®µÄÐ¡ËÉÊó£¬É½ÉÏµÄÊ÷ºÜÆ¯ÁÁ¡£º£°Î3250¡£
755.³öÏÖ¹ÊÕÏÅÅÁË2¸öÐ¡Ê±µÄ¶Ó  ×ùÉÏÈ¥ÁËÒ»»áÓÖÍ£
756.ÈÕÔÂÆºË÷µÀÉÏ²»È¥×ßÁË£¬ÃÀÍÅÉÏÃ»·¨Ð­ÉÌÍË¿î
757.²»ÊÇÒ»°ãµÄ²î  ÄÇÄÇ¶¼²î  °üÀ¨Í£³µÊÕ·ÑÄÇÐ©   ²»ÖªµÀÔõÃ´¹ÜÀíµÄ
758.ÓÐµãÐ¡ÒÅº¶£¬µ±ÌìÃ»ÓÐÑ©£¬ÆÚ´ýÏÂ´Î°É
759.ÉÏÉ½ÅÅ¶Ó1¸ö¶àÐ¡Ê±£¬ÏÂÉ½ÅÅ¶Ó3£­4¸öÐ¡Ê±£¬¹Û¹â1Ð¡Ê±£¬³¬¼¶²îÆÀ£¬¼òÖ±ÎÞÓï!!!
760.ÈË±È½Ï¶à³µ±È½Ï¶àÂ·ÉÏ±È½Ï¶Â³µ´ò·¢Ê±¼ä¿ÉÒÔ
761.ÉèÊ©¿ÉÒÔ£¬±È½Ï»¬µÄµØ·½¶¼ÊÇ×öÁË·À»¬´¦Àí£¬Õû¸öÂ·³Ì°²ÅÅ·Ç³£ºÏÊÊ£¬´ÓÉ½½Åµ½É½¶¥¶¼²»»á¸Ð¾õµ½ÀÛ£¬·ç¾°³¬ÃÀ
762.¾°É«»¹¿ÉÒÔ£¬Ö»ÊÇ¿ª·¢Æ±²»·½±ã£¬ÎÒÃÇÊÇ¹«Ë¾ÍÅ¶ÓÓÎ£¬ÐèÒª¿ª·¢Æ±£¬µ«È¥¿ª·¢Æ±Ê±£¬ÏÖ³¡¹¤×÷ÈËÔ±Ö»ÓÐÒ»ÈË£¬ÈÃµÈ´ý£¬µ«ÎÒÃÇÊÇÍÅ¶ÓÓÎ£¬²»ÄÜµÈÌ«¾Ã£¬ÓÖ²»ÄÜÔÚÍøÉÏ¿ªµç×Ó·¢Æ±£¬ÈÃËûÃÇ¿ªºÃ¸øÎÒÃÇ¼Ä¹ýÀ´ÓÖ²»´ðÓ¦£¬Ö»ºÃ·ÅÆú¡£
763.»¹¿ÉÒÔ Ð¡ËÉÊóºÜ¿É°® Ñ©Ò²ÆðÀ´ÁË °ô°ôßÕ
764.¹ÜÀíÌ«²îÁË£¡ÉÏÃæÊ²Ã´¶¼Ã»ÓÐÖ»ÓÐµ½×îÉÏÃæ²ÅÓÐÒ»Ð©Ñ©

765.Ê²Ã´À¬»øÍæÒâ¶ù£¬ÎÒÂòÁ½ÕÅ198µÄÃÅÆ±Ã»Ïû·Ñ£¬ÍË²»ÁËÆ±£¿ÕæÐÄ²»ÍÆ¼ö£¬ÕæµÄ¿Ó
766.Õæ¾Í»¨400¿é×øË÷µÀ£¬ÉÏÈ¥Ê²Ã´Ò²Ã»ÓÐ£¬¶øÇÒ»¹ÔÚÊ©¹¤µÄÑù×Ó£¬Ã»ÓÐÑ©
767.ÏÂ´óÓê£¬È¥ÁËÉ¶Ò²Ã»¿´µ½£¬°×ÅÜ£¬²»ºÃÍæ
768."È¥µÄÄÇÌìÔËÆø²»ºÃ ÏÂÓêÁË 
769.  µ«ÊÇºÜ¿ªÐÄ ÄÜºÍÓÐÒâÒåµÄÈËÒ»Æð??"
770.É¶Ò²Ã»Íæµ½£¬´óÓê£¬½¨ÒéÏÄÌìÈ¥£¬¶¬ÌìÎ£ÏÕ
771.Í¦²»´íµÄ£¬¸ú³µµ¼ÓÎ¶¼Í¦°ôµÄ£¡
772.³É¶¼Î÷ÁëÑ©É½½»Í¨ºÜ·½±ã¡£ÎÒÃÇ´ÓÖØÇì¹ýÈ¥¿ª³µËÄ¸öÀ´Ð¡Ê±¡£ÉÏÎ÷ÁëÑ©É½°üÀ¨Á½¶ÎË÷µÀ£¬ÎÒÃÇÔÚÃÀÍÅÉÏÍÅ¹ºµÄÆ±¾Í°üº¬ÁËÁ½µÀËøµ½µÄ¼Û¸ñ£¬·´Õý»¹ÊÇÍ¦Êµ»ÝµÄ¡£ÏÄ¼¾ËäÈ»ÉíÉÏÃ»ÓÐÑª¡£µ«ÊÇ»¹ÊÇÍ¦Á¹¿ìµÄ¾ÍÊÇ×ÏÍâÏß±È½ÏÇ¿£¬Èç¹ûÒªÈ¥µÄ»°×îºÃ×öºÃ·ÀÉ¹¡£
773.¼Û¸ñÆ«¹ó£¬Ö÷ÒªÊÇ¼Û¸ñºÍ¾°µã·þÎñ²»Æ¥Åä
774.ÕæÎÞÓï ²»ÏÞÆ±´ÓÒ»µãÅÅµ½Èýµã Ô­µØÌ¤²½Âï£¿
775.¸Ð¾õÕâÊ±ºòÉÏÈ¥Ö»ÓÐÉ½¶¥ÓÐÑ©£¬¾ÍÊÇÓÐµã»¬¡£ÏÖÔÚÈ¥´¿´âÖ»ÄÜ¿´·ç¾°µÄ¡£
776.Ö»ÄÜËµÒ»°ã°É£¬ÓÈÆäË÷µÀµÄ¹¤×÷ÈËÔ±Ì¬¶ÈÔô²»ºÃ
777.·þÎñ·Ç³£ÖÜµ½£¬½âÊÍÄÍÐÄÒ×¶®£¬²»»áÍÆÂÒÆß°ËÔãµÄ¶«Î÷£¬ÏÂÀ´Ê±ºòÈË¶à£¬ÅÅ¶ÓµÈÁËÍ¦¾Ã£¬ÊÖ»úÒ²Ã»µçÁË£¬²îÒ»µãÎóÁËÊ±³½£¬µ¼ÓÎµÈ×ÅÎÒ»ØÀ´µÄ£¬½ñÌìÈË²»Ëã¶à£¬Ã»¶Â³µ£¬Ò»Â·ÉÏ¶¼Í¦ºÃµÄ
778.ÕæµÄ²îÆÀ£¬¶ÌÐÅÃ»·¢£¬µç»°Ã»´ò£¬¶¼ÊÇ×Ô¼º´òµÄµç»°£¬»¹´òÁËºÜ¾Ã²ÅÍ¨¡£×ø³µµÄÊ±ºò£¬×øµØÆð¼Û£¬Ò»¸ö²»Âú1Ã×2µÄÐ¡ÍÞÍÞ»¹ÒªÂòÆ±£¿»¹ÊÇÉ¨µÄ¸öÈËÎ¢ÐÅ£¿ÕâÊÇ×¬Íâ¿ìÂð£¿ÎÒÕæµÄ·þÁË
779.È¥ÁËÒ»´Î£¬ÎÒ¾Í²»ÏëÈ¥µÚ¶þ´Î¡£Ò»°ã ¿´¸öÈË°É
780.ºÜÊæ·þ£¬ÈÕÔÂÆº·ç¾°³¬ºÃµÄ£¡ÌìºÜÀ¶~½»Í¨±ãÀû¡£Ë÷µÀºÜÊæ·þ£¬°²È«£¡³ýÁËÃ»ÏÂÑ©£¬ÓÐµãÐ¡ÒÅº¶£¡
781.È¥µÄÊ±ºòÕýºÃÒõÌì£¬´óÎíÒ²¸øÎ÷ÁëÌí¼ÓÁË¸ü¶àµÄÏÉÆø
782.Ãâ·ÑÊÇÖ¸ÔÚÖµ¾üÈË»¹ÊÇÍËÎé¾üÈËÒ²ÊÇÃâ·ÑµÄ°¡£¿
783.Ê²Ã´¶¼Ã»£¬¾Í¸Ð¾õ»¨ÁË¼¸°Ù¿éÇ®×öÁËÒ»ÏÂÀÂ³µ£¡£¡
784.±»¶¶ÒôÆ­¹ýÈ¥µÄ£¬11ÔÂ20ºÅÁË£¬Ñ¹¸ù¾ÍÃ»ÓÐÑ©£¬°×ÅÜÒ»ÌË¡£
785.¹úÇìµÚÒ»ÌìÈ¥µÄ¡£±¾À´»¹ÌáÇ°¿´ÁËÌìÆøÊÇÇçÌì£¬½á¹ûÉ½ÉÏ»¹ÏÂÃÉÃÉÏ¸Óê£¬¶øÇÒ»¹ÓÐ´óÆ¬´óÆ¬µÄÎí£¬ÂòÁËÉÏÉ½¶¥µÄË÷µÀÒ²ÍËÁË£¬»ù±¾¾ÍÖ»ÓÐ´øº¢×ÓÔÚÔ§Ñì³ØÍæÏîÄ¿¡£»¹ÊÇµÃÌìÆøºÃµÄÊ±ºòÀ´²ÅÓÐ¿´µÄ¡£
786.»¨Ç®Âò×ïÊÜ£¬Ã»Ê²Ã´ºÃ¿´µÄ£¬Ò²Ã»Ê²Ã´ºÃÍæµÄÉÏÃæÄÇÐ©ÍæµÄ¾°µã¶¼Í£ÒµÁË

787.½²Ò»¸öÐ¦»°£ºÎ÷ÁëÑ©É½Ã»ÓÐÑ©¡£ Ö»Ê£ÏÂÎ÷Áë¡£
788.Ì«²î¾¢ÁË£¬È¡Æ±ÁË²»ÄÜÍË£¬À¬»øÀ¬»øÖ±½Ó×ßÁË
789.¾ÍÊÇÃ»»ú»á¼ûµ½ÒõÑô½ç£¬ÆäËû»¹ºÃ
790.»¹ÐÐ£¬ÏÂ´ÎÈ¥»¬Ñ©Íæ£¬µ¥´¿µÇÉ½²»ºÃÍæ
791.É¶¶¼Ã»ÓÐ£¬»¹ÏÂÓê£¬ÌåÑé¸Ð¼«²î£¬Âò¸÷´óÆ½Ì¨µÄ¹ã¸æÐé¼ÙÐû´«£¬È¥ÁËÉÏÃæ¹ýºóÒ»µãÑ©¶¼Ã»ÓÐ»¹±»ÓêÁÜ¸ÐÃ°ÁË£¬Æ±¼Û»¹ÕâÃ´¹ó£¬ÕæÊÇ»¨Ç®Âò×ïÊÜ£¡£¡£¡
792.ÂòÁËÌ×Æ±£¬½á¹ûÄÇ¸öÁïË÷ÏîÄ¿£¬Æ½Ì¨ÉÏ¸ù±¾Ã»ÈË¹Ü£¬Ã»ÈËÎ¬³ÖÖÈÐò£¬ËùÓÐÔçÀ´Ííµ½µÄ¶¼ÎÚãóÎÚãó¼·ÔÚÒ»¶Ñ£¬Á¦Æø´óµÄ»á¼·¶¼ÔÛ¾ø¶ÔÓÅÊÆ¡£²¢ÇÒÕâ¸öÏîÄ¿ºÜÂý£¬²î²»¶àÁ½Èý·ÖÖÓ²ÅÒ»¸ö¡£ÎÒ´ø×Åº¢×Ó²»¸Ò¼·£¬Ó²ÊÇÅÅÁËÁ½´Î¶Ó¶¼×îÖÕ·ÅÆúÁË¡£Õâ¸öÏîÄ¿ÊÇÎÒÕâÃ´¶àÄê¸ÐÊÜ×î²îµÄ
793.Ó¦¸Ã»»¸öÊ±¼äÈ¥°É£¬Ê®Ò»ÈË´ó£¬ÌìÆøÒ²²»ÊÇºÜºÃ£¬ÎíºÜ´ó£¬»¹ÏÂÐ¡Óê
794.¾°Çø¾Í²»Ò»Ò»ÆÀ¼ÛÁË  Ö÷ÒªÊÇ¹¤×÷ÈËÔ±µÄÌ¬¶ÈÎÊÌâ  ºÜ²î ºÜ²î ºÜ²î£¡£¡£¡ÖØÒªµÄÊÂÇéËµÈý±é

795.È¥µÄÊ±ºòÏÂÓêÁËÓÐµãÒÅº¶¡£²»¹ý»¹ÊÇÂùºÃÍæµÄ£¬É½ÉÏÉèÊ©ÆëÈ«¡£·´ÕýÐÝÏÐ»¹Ëã²»´í
796.ÔÚ×°ÐÞ£¬Ì«¶ñÐÄÁË¡£ÓÐÒ»¸öµØ·½µÄ²ÞËùÀïÃæ¶ñÐÄµÄÒªËÀ¡£
797.»¹²»´í ¾°É«ºÜÃÀ£¬Ñ©ÏÂµÄÍ¦´óµÄ£¬ÍÆ¼ö
798.¹úÇì·Å¼ÙÈ¥µÄ£¬ÈËºÜ¶à£¬ÅÅ¶ÓÈýÐ¡Ê±£¬ÅÀÉ½Ò»Ð¡Ê±£¬´ò¿¨Ò»Ð¡Ê±£¬Ò»Ìì¾Í¹ýÈ¥ÁË
799.×òÌìÈ¥µÄ£¬ÔËÆøºÃ£¬¿´¼ûÁËÔÆº£
800.É½¶¥²ÅÓÐÑ©£¬ÒªÂòÁ½´ÎÆ±¡£»òÕßÂòÍ¨Æ±ÀïÃæË¢ÁíÍâÊÕ·Ñ
801.ÎÒÃÀÍÅÂòµÄÆ±ÎªÉ¶»¹Ã»ÓÃ¾Íµ½´ýÆÀ¼ÛÀïÃæÁËÑ½ ²»ÄÜÊ¹ÓÃÁËÂð
802.ºÜ²»´í£¡
803.Ã»ÓÐÑ©    Òªµ½É½¶¥²ÅÄÜ¿´µ½Ñ©  Ì¬¶È»¹²î
804.µØÌú¿Ú³Ë³µ£¬·¢³µ×¼Ê±£¬¾ÍÊÇµã²»ºÃ£¬´óÎíÊ²Ã´¶¼¿´²»µ½
805.Îí´ó£¬¿´²»µ½É¶×Ó£¬µ½´ËÒ»ÓÎ°É£¬ÒÔÎÒ¸Ð¾õ
806.ÉÏÈ¥ÌìÆø²»ºÃ£¬Îí´ó£¬¿´²»µ½É¶×Ó
807.Ã»ÓÐÑ©  È«ÊÇÎí   ÓÐÒ°ÉúËÉÊó  ´øÐ©ÓñÃ×È¥Î¹ËÉÊó  ËÉÊó»áÅÀµ½ÊÖÀï³Ô
808.»¹Í¦ºÃµÄ ÌìÈ»Ñõ°É  ÉÏÏÂÀÂ³µ¹¤×÷ÈËÔ±¶¼ºÜÓÐÔðÈÎÐÄ ·´Õý¾ÍÊÇ¸ÐÊÜºÜºÃ ÈýÇ§¶àÃ×µÄ²ÍÌüÊÕ·ÑÒ²ºÜÕý³£ ²»¹ó Á¼ÐÄ¾°Çø Î¨Ò»ÒÅº¶µÄÊÇÃ»ÓÐÔÚ×î¶¥ÉÏ¹ýÒ¹¿´ÈÕ³ö
809.¡¾½»Í¨¡¿½»Í¨·½±ã¡¢¿ÉÒÔÅÝÎÂÈª£¬×¡ÃñËÞ£¬¿ÕÆøºÃ¡£Ëùµ£ÐÄµÄ¸ßÔ­·´Ó¦£¬Ã»ÓÐ¡£Î¨Ò»µÄÈ±ÏÝÃ»ÓÐ¿´µ½Ñ©£¬Ïë¿´Ñ©ÒªÌáÇ°¿´ÌìÆøÔ¤±¨¡£
810.ÎíÌ«´ó£¬É¶Ò²¿´²»¼û£¬ÅóÓÑÉÏÁËÒ»°ë»ØÈ¥ÁË£¬Ç®°×»¨ÁË
811.ºÜ²»´íµÄÒ»´ÎÌåÑé
812.¸Ð¾õÏñÊÇÁ½Æ¬Ìì£¬×öÈÕÔÂÌ¶Ë÷µÀÏñÊÇ´©¹ýÁËÔÆ²ã
813.Õâ¸öÊ±¼ä¾Í±ðÈ¥ÁË£¬Ã»ÏÂÑ©Ò²Ã»Ì«Ñô£¬Æð´óÎí£¬É¶Ò²¿´²»µ½£¬É¶Ò²Íæ¶ù²»ÁË

814.ÒÑ¾­È¥ÁËºÜ¶à´ÎÁË£¬ºÜ´óµÄÑ©£¬¿´ÁËËÉÊó
815.¹ýÄêÆÚ¼äÈ¥µÄ£¬ÈËºÜ¶àÒ²ºÜÈÈÄÖ£¬àÅ£¬¾ÍÊÇµÈ»¬Ñ©?³¡µÄÈËÒ²¶à£¬ÓÖ²»»á»¬Ñ©£¬Ë¤ÁËºÃ¼¸´Î¡£´øÐ¡º¢È¥¼ûÊ¶Ò»ÏÂ»¹ÊÇÍ¦ºÃµÄ
816.¶¼ÊÇ±»¶¶ÒôÆ­À´µÄ ²îµÃÒ§ÈË ²î Æ² Ôà ÂÒ ²î
817.ÔÝÊ±Ã»ÓÐÑ©£¬ÓÐÑ©»áºÃÍæÒ»µã£¬Æ½Ê±ÌìÆø²»ºÃµÄ»°£¬È«ÊÇÎí£¬Ã»ÓÐÊ²Ã´¿´Í·¡£
818.ÏÖÔÚÍËÎé¾üÈË¶¼ÐèÒªÂòÈ«Æ±£¬Ã»ÓÐÈÎºÎÓÅ»ÝÁË
819.ÎÒ¾õµÃÈ¥µ½°ëÉ½Ñü×ãÒÓ£¬Ë÷µÀÆ±Ì«¹ó
820.µ±Ê±È¥£¬ÉÏµ½ÖÐ¼äÎ»ÖÃÏÂÑ©ÁË£¬È»ºóÈ¥µ½¶¥ÉÏÔÆº£·­ÌÚ
821.Ã»ÏÂÑ©£¬Ã»ÒâË¼£¬ÔËÆø²»ºÃ£¬Ë£µÄÏîÄ¿Ò²ÉÙ
822.ÈÕÔÂÆºË÷µÀÅÔ±ßÄÇ¼ÒÓÎ¿Í²Í¹Ý£¬Î¶µÀÆæ²î£¬Ì¬¶È¼«²î£¬¸ø¸öÖ½¶¼¿ÙÃÅ£¬ÕâÎ¶µÀ¿ªÔÚ³É¶¼3Ììµ¹±Õ£¬Òª²»ÊÇÏÂÓê£¬Ë­³Ô£¿£¿£¿£¿£¿£¿ ²ÞËù»¹ÊÇ¸ÐÓ¦µÆ£¬Ò»¸öÈË²ÞËùÀ­ôÎôÎ»¹Òª±ß²Á±ß¾ÙÊÖ¸ÐÓ¦£¿£¿£¿
823.ÓÐ¸ß·´½¨Òé²»ÒªÈ¥£¬Î»ÖÃºÜÔ¶£¬¿´·ç¾°»¹ÊÇÖµµÃ
824.ÓêÌì£¬Ö»ÄÜ¿´Ñ©ºÍÓê¡£¡£¡£¡£¡£¡£

825.È¥µÄÄÇÌìÃ»ÓÐÑ© ÍíÉÏ¾ÍÏÂÑ©ÁË ÎÞÓï×Ó
826.ÉÏ´ÎÈ¥µÄÁË£¬Ò»Ö±Î´ÆÀ¼Û£¬¼Û¸ñ±ãÒËºÃÆÀ
827.Ïàµ±µÄºÃÍæ
828.ÎÒÃÇµ±Ê±È¥µÄÊ±ºòÔÚÏÂÐ¡Óê²¢Ã»ÓÐÊ²Ã´Ñ©¾ÍÊÇ×øÀÂ³µ×øÉÏÈ¥ÓÖÏÂÀ´Ã»Ê²Ã´¿´µÄ¡£  
829.198Ôª/ÈË  ²»ÖµÕâ¸ö¼Û »¹²»ÈçÐÂ¶¼ÄÇ¸ö50ÔªÃÅÆ±µÄÒôÀÖ°Ù»¨¹ÈºÃÍæ£¡
830.ÒõÑô½ç£¬É½¼¹Á½±ßÒ»±ßÎíÆøÌÚÌÚ£¬Ò»±ßÑô¹âÃ÷ÃÄ£¬Ì«ÉñÆæÁË
831.Ã»µÃÊ²Ã´Ë£µÄ£¬ÊÛÆ±´¦µÄÈËÌ¬¶ÈÌØ±ð²»ºÃ
832.ÉèÖÃÌáÊ¾²»Çå³þ£¬Õâ¸öÆ±¼ÛµÄÆ±Ö»µ½°ëÉ½Ñü£¬²»ÄÜÉÏÉ½¶¥£¬
833.ÌåÑé²»¹»£¬¹úÇìÈË¶à¾Í²»ËµÁË£¬ÅÅ¶ÓÉÏÉ½ÂòÆ±120¿éÇ®Ö»ÄÜµ½°ëÂ·£¬É¶Ò²Ã»ÓÐ£¬ÉÏÉ½»¹Òªµ¥¶À¸øÇ®¡£ÂòÆ±Ò²Ã»ÓÐ±êÃ÷°ëÉ½Ñü»¹ÊÇÉ½¶¥£¬Ã»ÓÐÏÂÑ©£¬ÈËÌ«¶à°ëÉ½Ñü¹äÁËÒ»È¦¾ÍÏÂÉ½ÁË£¬ÅÅ¶ÓÅÅÒ»Ìì£¬ÕæÃ»ÓÐ±ØÒªÈ¥
834.ÒòÎªÌìÆø²»ºÃ£¬¹ýÈ¥²»ÊÇºÜÀíÏë£¬²»¹ýºóÃæÌìÆøºÃ×ªÁË£¬¾°µã»¹²»´í??
835.Ì«Ê§ÍûÁË£¬¿ÉÄÜÒõÓêÌì°É£¬²»ÊÊºÏÈ¥
836.Ò»µã¶¼²»Öµ£¬ÅÅ¶Ó¾Ã¾Í²»ËµÁË£¬»¹ÌØÃ´Ê²Ã´ÍæµÄ¶¼Ã»ÓÐ£¬ÉÏÈ¥¿´¿ÝÖ¦ÀÃÒ¶ÔÆÉ½ÎíÈÆÂï
837.sË÷µÀ¹¤×÷ÈËÔ±Ò»¸öÅÖ×ÓÕæµÄµõ£¡´ÓÃ»¼û¹ýÄÇÃ´µõµÄ¹¤×÷ÈËÔ±£¡  Î÷ÁëÑ©É½Å£Åú
838.»¹ÐÐ£¬ÏÂ´ÎÔÙÈ¥!
839.°ÑÄãÆ­ÉÏÉ½£¬ÌìÆøÈ«¿´Á³£¬Ì×Æ±²»ÒªÂò£¬·Ç¶¬Ìì´¿Íæ¾Í²»ÒªÈ¥ÁË£¬È¥¿´·ç¾°½¨ÒéÉÏÉ½¶¥£¬ÔÆº£²»´í
840.¹ÖÇóÄÑµÄË££¬»ÒÃÉÃÉµÄ£¬É¶¶¼¿´²»µ½£¬µÈ´óÑ©À´°É
841.¼«Æä²»ÍÆ¼ö£¬ÂòµÄÌ×Æ±ÀïµÄÏîÄ¿¸úÉ¢Æ±²»Ò»Ñù£¬ÄÚÈÝÒ²²»Ò»Ñù£¬¶øÇÒ¹æÔò»ìÂÒ¡£²»Öµ£¬Ì«¹óÁË£¬Ö»À´¿´¿´·ç¾°»¹ÐÐ£¬Ö»ÄÜËµÕâÐ©ÓéÀÖÏîÄ¿°ÑÕâÃ´ºÃµÄ·ç¾°ÔãÌ£ÁË
842.OKk
843.Ò»°ã°ã°Ñ£¬È¥µÄÊ±ºòÓÐµãÐ¡ÓêÃ»ÏÂÑ©
844.²»´í
845.²»´í
846.³ýÁË¿´Ñ©£¬Ò²Ã»ÓÐ±ðµÄÁË£¬·ç¾°»¹ÊÇ¿ÉÒÔ
847.ºÜ°ô
848.¿´Ñ©È¥µÄ»°¶¬ÌìÈ¥°É£¬·Ç¶¬¼¾¸ù±¾Ã»Ñ©£¬É½ÉÏÖ»ÓÐÓÎÀÖÉèÊ©£¬120µÄÃÅÆ±ÀÂ³µÆ±£¬ÕæµÄÃ»É¶ÒâË¼£¬Î÷ÁëÑ©É½´µµÃÀ÷º¦£¬ÆäÊµ¸ù±¾²»ºÃÍæÒªÉ¶Ã»É¶£¡£¡£¡£¡£¡
849.¸ãÊ²Ã´£¿£¿£¿¶¨ÁËÆ±Ã»È¥ÏÔÊ¾ÒÑ¾­Ê¹ÓÃ£¡£¡£¡ÕâÃ´À¬»ø£¿£¿£¿
850.²»ºÃÍæ£¬ÒªÈ¥µÄÅóÓÑ½¨Òé×Ô±¸¸ÉÁ¸£»ÉÏÃæ¶«Î÷¹óµ½Äã»³ÒÉÈËÉú£¬Ã×Ïß27Ò»Íë¡£½È×Ó3¿éÇ®Ò»¸ö¾ÞÄÑ³Ô
851.×îÏ²»¶µÄÊÇ»¬Ñ©¡¢ÆäËûÃ»ºÃ´óÐËÈ¤£¡
852.»¹²»´í£¬¾ÍÊÇÀ´µÄ         Ê±ºòÔÚÏÂÓê   ÆÚ´ýÏÂ´ÎÏÂÑ©ÔÙÀ´
853.ÂòµÄÁ½ÕÅÆ±£¬Ö»ÓÐÒ»ÕÅ¿ÉÒÔË¢£¬´òµç»°È¥Ö±½Óº°ÍË¿î×Ô¼ºÈ¥Âò??±¾À´ÈË¶à»¹ÒªÖØÐÂÈ¥ÅÅ¶ÓÂòÆ±£¬ÏÖ³¡¹¤×÷ÈËÔ±Ò²´¦Àí²»µ½£¬·Ç³£²îµÄÒ»´ÎÌåÑé
854.Íù·µÖ±Í¨³µÍí20·ÖÖÓ·¢³µ£¬ÖÐÍ¾»¹ÔÚ³çÖÝÍ£20¶à·ÖÖÓµÈÈË£¬³µÉÏÅäµÄµ¼ÓÎ¶ÔÓÚÕâÖÖ²»ÊØÊ±·¢³µ²»ÒÔÎªÈ»£¬²»µ«Ã»ÓÐÇ¸Òâ»¹·¢Æ¢Æø¡£ÌåÑé¸ÐÊ®·Ö²î
855.·þÎñÉèÊ©²»×ã£¬¹ÜÀí»ìÂÒ£¬Çå½àÎÀÉú²î£¬ÒßÇé·À¿ØÆÚ¼äÔÚÈË¶àµÄÇé¿öÏÂÃ»ÓÐÑÏ¸ñ¿ØÖÆÈËÁ÷Á¿£¬¶àÉÙÓÎ¿ÍÃ»ÓÐÅå´÷¿ÚÕÖ£¬´æÔÚÒþ»¼
856.Ì«ÂýÁË£¬±¾À´ÓÐÒ»µãµã¸ÏÊ±¼ä£¬Ë÷µÀ¼òÖ±ÁË
857.Á½¸öÈË£¬»¨300¶à¾ÍÊÇÈ¥×øÁË¸öË÷µÀ£¬ÉÏÃæË£µÄÉèÊ©È«²¿ÒªÇ®£¬Æ½¾ù80-100Ò»ÈË£¬ÆäÓàÃ»Ë£µÄ
858.Ã»ÓÐÑ©µÄ¼¾½Ú»¹ÌìÆø²»ºÃ£¬¿´ÁË¸ö¼ÅÄ¯

859.ÉÏÃæÊ²Ã´¶¼Ã»Ð´£¬¶¼²»ÖªµÀ°üº¬ÄÄÐ©¡£Ò»¸öÏîÄ¿Ì«Ô¶ÁË£¬3Ëê¶ùÍ¯»¹²»ÄÜ¼Ò³¤±§£¬×Ô¼º×øÓÖÎ£ÏÕ¡£ÂòÁË¾ÍÊÇÀË·Ñ
860.¶¬ÌìÏÂÑ©²ÅºÃË££¬È¥µÄÊ±ºòÓÖÏÂÓêÆðÎí£¬¼°²ÅºÃÍæÒ²²»ºÃ¿´£¬ËùÓÐ·ÑÓÃ»¹²»´òÕÛ
861.Õ¦¸öËµÄØ£¬ÐÔ¼Û±È¸ß£¬¾ÍÊÇµ±ÌìÌìÆø²»ÊÇºÜºÃ£¬ÆäËûµÄ¶¼»¹¿ÉÒÔ
862.¡¸ÈÕÔÂÆº¡¹¿ÕÆøºÃ£¬Ö»ÊÇÈ¥ÄÇÌìÌìÆø²»ºÃ
863.ÈËÌ«¶àÁË£¬ÓÎÍæ°ëÐ¡Ê±£¬ÅÅ¶ÓÈýÐ¡Ê±£¬Ì«ÄÕ»ðÁË£¬ÓÖ±ØÐëÒª×øË÷µÀÉÏÏÂ£¬ÅÅË÷µÀÅÄÁËÈý¸öÐ¡Ê±²ÅÏÂÉ½£¬´øÆðÍÞÍÞÕæµÄÌ«ÄÕ»ðÁË£¬ÒÔºóÔÙÒ²²»»áÈ¥ÁË
864.¼ìÆ±Ô±Ì¬¶ÈºÜ¶ñÁÓ£¬¼«Æä²»ÄÍ·³¿ÚÆøºÜ²î

865.Ëµ¾äÀÏÊµ»°£¬ÂòÁËÒ²Ã»µÃºÃ´ó¸öÂÑÓÃ¡£ÅÅ¶Ó³¤£¬¶øÇÒÌ×Æ±¸ø¹Ë¿ÍµÄ¸Ð¾õ»¹µÍÈËÒ»µÈ¡£²»½¨Òé¹ºÂò¡£
866.ÊÊºÏÌìÇçµÄÊ±ºòÈ¥£¬ÏÂÓêÏÂÑ©ºÜÈÝÒ×°×Ã£Ã£Ò»Æ¬£¬¿´²»µ½¾°£¬³öÃÅ¿´ÌìÆøÔ¤±¨ºÜÖØÒª£¬Õâ¼¸Ìì¼ÇµÃ´ø¸ö±¡ÍâÌ×ºÍÉ¡¡«
867.É½ÉÏÍæµÄÏîÄ¿ºÜ¶à£¬»¹¿ÉÒÔ×Ô¼ºÂò»¬°å»¬Ñ©£¬´óÈËÐ¡º¢¶¼¿ÉÒÔÍæ
868.·þÎñÌ«²î£¬ÅÅ¶ÓÅÅ4Ð¡Ê±£¬ÉÏ¸ö²ÞËù¶¼ÅÅ¶Ó1Ð¡Ê±£¬
869.ÃÅÆ±²¢²»°üº¬µÚ¶þ¶ÎË÷µÀ£¬¶øÇÒÃÀÍÅÉÏÂòÆ±ºÜ²»»®Ëã£¬²»Ì«Ô¸ÒâÈ¥µÚ¶þ´Î
870.¹Ù·½¸ãÐ¡¶¯×÷£¬ÔÚÈÕÔÂ¹ã³¡ÉÏÐÐËøµÀÎÒÎÞÁÄÁ¿ÁËÏÂÉí¸ß¡£Æ½Ê±×ÔÒÑÁ¿172£¬ÔÚÈÕÔÂ¹ã³¡Ë÷µÀÇ°Á¿³öÁË174¡£Ã÷°×ÁËÂð£¬Ò²¾ÍÊÇ138cmµÄÐ¡ÅóÓÑ£¬ÔÚÄÇÀïÄÜ¸øÄãÁ¿³öÀ´140£¬È»ºó¾ÍÒªÂòÆ±ÁË
871.×îºÃ²»ÒªÈ¥Æ½Ê±£¬Ò»µãË£µÄÃ»ÓÐ¡£
872.¿ìµã¸øÎÒÍËÇ®£¬ÂòÁËÆ±¾ÓÈ»²»ÄÜÓÃ£¬Í¶Ëß¿Í·þ¾ÓÈ»ÈÃÎÒÍË¿îÍËÆ±£¬Õâ¾ÍÊÇÄãÃÇ½â¾öÎÊÌâµÄÌ¬¶ÈÂð£¿
873.²»ºÃÍæ¡£                   ÔÚÕâ¸öÊÀ½çÉÏÎÒÕæµÄºÃ°®ÎÒ¾Í²»Ï²»¶ÎÒÏ²»¶±ðÈËµÄÈËÏ²»¶Ëû
874.Ö÷ÒªÊÇÈ¥ÁËÃ»ÓÐÅöÉÏ¸öºÃÌìÆø£¬ÎíÃÉÃÉµÄÓÖÔÚÏÂÐ¡Óê£¬ÏëÅÄÊ²Ã´¶¼¿´²»µ½£¬µ«ÉÏÃæ¾°É«»¹ÊÇÍ¦²»´íµÄ£¿

875.Ëä²»ÊÇ¿ª»¨µÄÊ±ºò£¬·¹ÊÇÌýºÃµÄ
876.¿ÓµÃÀëÆ×£¬·þÎñÌ¬¶È¼«²î£¬²»ºÃÍæ£¬²»½¨ÒéÈ¥
877.·Ç³£ÖµµÃÈ¥Ë£ÏÂ£¬·ç¾°²»ÓÃËµ
878.ÏÂÓêÉ¶¶¼Ã»¿´µ½£¬ÓÐµãÒÅº¶£¬ÆäËü»¹²»´í
879.·ç¾°²»´í ÍÆ¼ö
880.»·¾³²»´íµ«ÊÇÖ»ÄÜ×øË÷µÀ¾ÍºÜ²»ºÏÀí£¡¶øÇÒ½»Í¨²»·½±ãÈËÒ²¶à
881.ÔâÆ­ÁË£¬Ö»ÄÜµ½°ëÉ½Ñü£¬¼ÌÐøÉÏÉ½»¹Òª»¨100¶à²ÅÐÐ
882.²»ÊÇºÜºÃË££¬Ïû·ÑÒ»°ãÈË£¬¶àµÄºÜ
883.±È½ÏÒ»°ã£¬È¥Ò»´Î¾ÍÐÐÁË£¬¹¤×÷È¥µÄÈË¿ÉÒÔ´©ºñµã¡£ÓÐµãÀä¡£
884.¿ÉÄÜÈ¥µÄ²»ÊÇÊ±ºò°É£¬Ã»ÓÐÑ©µÄÎ÷ÁëÑ©É½¾Í²»ºÃÍæÁË¡£
885.½¨Òé¶¬ÌìÈ¥£¬ÏÖÔÚÃ»Ñ©¡£¸Ð¾õÒ»°ã°ã
886.»¹²»´í£¬¾ÍÊÇÈËºÃ¶à
887.È¥µÄÊ±ºòÔËÆø²»¼Ñ£¬Ê²Ã´Ò²Ã»ÓÐ¿´µ½
888.¸Ð¾õ»¹Í¦²»´íµÄ£¬ÖµµÃÈ¥µÄÒ»¸öµØÃû
889.²»´í£¬·½±ã
890.Ò»°ã£¬¶¶ÒôÉÏ¿´µ½£¬È¥ÁËÒ²Ã»Ê²Ã´¾ªÏ²¸Ð°É¡£
891.Ê²Ã´Ë£µÄ¶¼Ã»ÓÐ     ·Ç³£²»ºÃË£       ¶øÇÒÒ»Ö±ÔÚÂ·ÉÏ

892.À´µÄÊ±ºò²»ÊÇºÜºÏÊÊ£¬¿´Ñ©µÄ»°11ÔÂÖÐÑ®À´
893.ÔõÃ´ËµÄØ£¿¸ß¸ßÐËÐËµÄÈ¥£¬¹ý¶ÈÊ§Íû¶ø¹é¡­
894.Ã»ÒâË¼£¡²»ºÃÍæ£¬ÒªÉ¶Ã»É¶£¬ÅÅ¶ÓÅÅ²ÒÁË
895.¾ÍÊÇ¹ó£¬ÆäËüÃ»É¶¿ÉËµµÄ£¬±ØÐëÆÀ¼ÛÊ®Îå×ÖÒ²ÊÇÎÞÓïÁË
896.²»Í÷´ËÐÐ¡«±È³É¶¼¾ø´ó²¿·ÖÂÃÓÎ¾°µãºÃÍæ
897.ÈöÒ²¿´²»µ½£¬ÎíÃÉÃÉµÄ£¬¶¶ÒôÆ­À´µÄ
898.¿ÕÆøºÜºÃ£¬³ýÁË³ÔµÄÓÖ¹ó»¹ÅÅ¶Ó£¬ÆäËû¶¼ºÃ
899.»·¾³ÓÅÃÀ£¬·ç¾°ÒËÈË£¬²»ÉÙÓéÀÖÏîÄ¿ºÍ¹Û¾°µã£¬ºÜÊÊºÏÇ×ÅóºÃÓÑÒ»ÆðÈ¥ÍæË£»òÕß×Ô¼ºÒ»¸öÈËÈ¥É¢É¢ÐÄ£¬¾ÍÊÇÎï¼Û¸ÐÈË£¬³ÔµÄ¶«Î÷¿ÉÑ¡µÄÒ²ºÜ¶à£¬µ«ÊÇÒªÐ¡ÐÄ²ÈÀ×£¬²»½¨Òé³ÔÃæ£¬ÍÆ¼ö½È×Ó
900.È¥µÄÊ±ºòÉèÊ©»¹Ã»ÍêÉÆ£¬·ç¾°²»´í£¬ÀïÃæµÄ¶«Î÷Ì«¹ó£¬×Ô¼º±¸µã°¡£¡£¡£¡£¡
901.¹¤×÷ÈËÔ±Ì¬¶È¶ñÁÓ£¬Ó°ÏìÐÄÇé??
902.½ñÌìÆð´Ó19.9ÕÇ³É198 µÈ×ÅÁ¹Á¹°É
903.ÌìÌ«ÀäÁËÍ£³µ³¡·ÑÌ«¹óÒ»µã¶¼²»ºÃÍæ
904.À´ÁËÖ®ºóÏÂÓêÒ²²»ÖªµÀÓÐµÄÏîÄ¿Íæ²»ÁË£¬ÂòÆ±µÄÊ±ºòÊÛÆ±Ô±Ò²Ã»ÓÐ¸æÖª¡£×îºó´ò¾°Çøµç»°Ò²ÊÇËµÏ¹»°²»´¦ÀíÎÊÌâ¡£
905.Î÷ÁëÑ©É½¿ÉÒÔ´ø3¸öÔÂ±¦±¦×øÀÂ³µÂð£¿£¿
906.ºÜ°ôµÄÌåÑé£¬¾ÍÊÇÊ±¼ä²»¹»£¬Óöµ½ÏÂÓêÌì£¬ÑÌÓêëüëÊ·Â·ðÔÚÏÉ¾µ£¬µ«ÊÇºÜ¶à»î¶¯ÌåÑé²»ÁË£¬¶¬ÌìÔÙÈ¥Ò»´Î
907.·¿¶«ÈÈÇé£¬Ç¿ÁÒÍÆ¼ö£¬¡£¡£¡£¡£¡£
908.¾°Çø¹ÜÀíÕæÄáÂê²î£¬È¡Æ±ÅÅ¶Ó³¤Ò²²»ÖªµÀ¶à¿ª¼¸¸ö´°¿Ú
909.·Åº®¼ÙÁË¡£ÊÊºÏ´ø×Åº¢×ÓÒ»Æð³öÓÎÀ²£¡
910.Í¦ºÃµÄ
911.Ì«ºÃÁË£¬×øµÄ×î¸ßµÄË÷µÀ£¬ºÜ¾«²Ê¡£
912.Ô§Ñì³ØË÷µÀµÄ¹¤×÷ÈËÔ± ËØÖÊµÍÏÂÂú×ìÂÒ** Ï£ÍûºÃºÃÅàÑµÔÚÉÏ¸Ú°É ??
913.¾ÍÊÇÐèÒªÂò·ÀË®ÓêÑ¥£¬Ì«ÀäÁË£¬¿¹²»×¡£¬º¢×Ó»¹ÊÇºÜÏ²»¶µÄ
914.»¹²»´í
915.Í¦²»´íµÄ£¬ºÜÂúÒâ
916.ÏÄÌìÐÝÏÐ±ÜÊî»¹ÊÇ¿ÉÒÔµÄ£¬¿ÕÆøÇåÐÂ£¬Ò²ÓÐºÜ¶à´óÈËÐ¡ÅóÓÑÍæµÄÏîÄ¿
917.120×öÁË¸öË÷µÀ£¬Ê²Ã´ÏîÄ¿¶¼²»°üº¬
918.Í¦ºÃ£¬·½±ã

919.µÚÒ»ÕÅÉ½ÉÏ¹«½»³µÉÏÅÄµ½µÄ£¬Ì«ÃÀÁË
920.ÈËÌ«¶àÁË£¬Â·ÉÏÁ½Ð¡Ê±ÅÅ¶ÓÁ½Ð¡Ê±£¬ÈË¶àµÃ²»ÐÐ
921.·ç¾°ºÃ£¬²»ÐèÒªÂË¾µ¾ÍÄÜÅÄ³ö´óÆ¬
922.Î÷ÁëÑ©É½¿ÉÒÔµÄ£¬ÏÂÑ©¾Í¸ü°ôÁË
923.·ç¾°ÕæµÄºÃ¿´£¬¶¬ÌìÒ»¶¨ÒªÈ¥¿´Ñ©£¬¶¬Ìì×éÍÅµÄ¿ÉÒÔÔ¼ÎÒÓ´£¡
924.µÚ¶þ´ÎÈ¥ÁË£¬È¥µÄÊ±ºòÔÚÏÂÓê£¬É½ÉÏÈ«ÊÇÎíÃ»µÈµ½ÔÆº£ÓÐµãÒÅº¶£¬½¨Òé´øÍâÌ×
925.×ÜÌå»¹¿ÉÒÔ£¬¾ÍÊÇÀïÃæÍæµÄ¶«Î÷Ì«¹ó£¬ÆäÓà¶¼»¹ºÃ
926.»¹¿ÉÒÔ.²»´í.¾ÍÊÇÉÏÃæ³ÔµÄÓÐµãÉÙ.
927.»¹¿ÉÒÔ£¬¿ÉÏ§µÄÊÇµ±ÌìÈ¥µÄÊ±ºòÒ»Ö±ÔÚÏÂÓê
928.À±¼¦£¬ÎÒµÇ¼ÇµÄÉí·ÝÖ¤¸øÎÒ¸ã´íÁËÒ²²»»»Æ±£¬·ÇÒªËµÎÒµÄÎÊÌâ£¬ÎÒÒ²Ææ¹Ö£¬ÌØÃ´ÎÒ×Ô¼ºµÄÉí·ÝÖ¤ÎÒÄÜÊä´í£¿¶øÇÒÄã¶¼ÊµÃûÖÆÁË£¬Éí·ÝÖ¤ÓÐÎÊÌâ¶ÔÓ¦²»ÉÏÕâ¸öÈË£¬ºóÌ¨ÊÇÔõÃ´Í¨¹ýµÄÄØ£¿Ã÷Ä¿ÕÅµ¨µÄÆ­Ç®£¡
929.ÐÔ¼Û±È¸ß£¬ÏÄ¼¾±ÜÊîºÏÊÊ
930.Í¦ºÃÍæµÄ£¬ÀïÃæµÄ³µÍ¦ºÃ¿ªµÄ£¬ÂúÒâ
931.¿ÉÒÔ¿ÉÒÔ£¬Ð¡ÅóÓÑÍæµÄµØ·½
932.·Ç³£nice
933.Ö±½Ó¿´Í¼£¬Ê®Ò»ÔÂ·ÝÈ¥µÄ£¬Ã»ÓÐ¶ÑÑ©£¬µ«ÕæµÄÌ«ÃÀÁË£¬ÎµÀ¶µÄÌì¿Õ£¬ÔÆº££¬¼òÖ±¾ÍÊÇÈË¼äÏÉ¾³
934.¾°É«²»´í²»´íÕæ²»´íÕæµÄ»¹ÊÇÒÔÇ°µÄÑù×Ó£¡
935.ºÜºÃ£¬Þ¶ÑòÃ«ÁË£¬¹þ¹þ??
936.È¥¹ýµÚÈý´ÎÁË£¬Ö÷ÒªÀë³É¶¼½ü£¬Î¨Ò»¿´Ñ©µÄ¾°µã
937.ÌåÑé»¹²»´í£¬Ñ©ËäÈ»ÊÇÈË¹¤Ñ©£¬´ø×Å¼ÒÈË¹ýÀ´Íæ»¹ÊÇ²»´íµÄ°¡
938.·ç¾°ºÜºÃ¶¼Í¦ºÃ ¾ÍÊÇË¤ÁËÁ½õÓ°ÕÁË??
939.ºÜºÃ??
940.Î÷ÁëÑ©É½¾ÍÊÇ¸ö¿Ó£¬½øÈ¥Ê²Ã´¶¼ÒªÇ®£¬Ò»±­Ë®¶¼ÒªÂô20£¬³Ô¶«Î÷Ò²ºÜ¹ó£¡ÈËºÜÉÙ£¬¾°µãÒ²Ö»ÓÐÄÇÃ´Ò»µãµã£¬»¹Ã»ÓÐÉ½ÏÂÃæµÄÄÇÐ©Ð¡ÕòºÃË££¬»·¾³ºÃ£¬ÀïÃæºÜ¶à¶¼ÊÇÃâ·ÑµÄ£¬³Ô¶«Î÷Ò²ºÜ±ãÒË£¬»¹¿ÉÒÔÂòµãµ±µØµÄÍÁÌØ²ú
941.Í¦ºÃµÄ£¬º¦£¬ÏÄÌì£¬Ò²²»Àä¾ÍÊÇÒ²Ã»Ñ©
942.»·¾³Í¦ºÃµÄÍ¦ºÃµÄ£¬Ñ©É½Ò²ÌØ±ðÃÀ
943.Ë÷µÀÖÐÍ¾Í£ÁËÓÐµãÏÅÈË£¬ÏñÊÇ¸½¼ÓÏîÄ¿Ò»Ñù£¬ÒõÑô½ç¸½½üÔÆº£ºÜºÃ¿´
944.¶ËÎç½ÚÈ¥ºÜ»®Ëã£¬¼Û¸ñÃÀÀö£¬ËäÈ»Ã»ÓÐÑ©µ«ÊÇÂ·±ß»¨¿ªµÄºÜÆ¯ÁÁ
945.»¹²»´í¾ÍÊÇ¾°ÇøÍ¨²¡¶«Î÷ÂôµÄ¹ó£¬
946.Î÷ÁëÑ©É½ÕæµÄ²»Í÷´ËÐÐ
947.²»´í
948.ºÃÍæ£¬ÎÒÃÇ´øÉÏ¼ÒÀïÈËÒ»ÆðÈ¥µÄ£¬ÉÏÁË×î¸ßµÄµØ·½¿´¼ûÁËÒ»³¡´óÑ©ÕýÔÚÏÂ£¬ÎÒÃÇÊÇ´º½ÚÈ¥µÄ¡£
949.ÊµÃûÖÆÈÏÖ¤£¬ÍøÉÏÂòµÄÆ±£¬µ½ÁËÈëÔ°µÄÊ±ºò¸øÄã±ä³ÉÁËÆäËûÈËµÄÉí·ÝÖ¤ºÅ£¬ÌØ±ð¸ãÐ¦£¬Éí·ÝÖ¤¶ÔÓ¦²»ÉÏ£¬ÄãÊÇÔõÃ´³öµÄÆ±ÄØ£¿
950.ÏÄÌì¾ÍÄÇÑùÁË±ÜÊîÉ½×¯£¬¶¬ÌìÈ¥»¹ºÃÍæµã¡£
951.ÔÚµ±µØÕÒµ½¸üÓÅ»ÝµÄÆ±ºóÈ¥ÍËÆ±µ«ÆäÍË²»ÁËÆ±ÁËÎÞ¹Ê¶à»¨Ç®
952.»·¾³ÊæÊÊ£¬ºÃÍæ¡£¡£¡£¡£¡£¡£¡£¡£¡£¡£
953.Õâ¸öÆ±ËäÈ»°üº¬ÃÅÆ±µ«ÊÇÒªË£¾°µã»¹µÃ×øÀÂ³µÉÏÉ½²»È»¾ÍÃ»·¢Ë£
954.ÈË¿Ú¼ìÆ±Ô±Ì¬¶È¶ñÁÓ¡¢Ó°ÏìÎÒÃÇµÄÐÄÇé¡¢
955.ºÃ£¬ºÜºÃ£¬·Ç³£ºÃ
956.ÏÂÓêÌìÇ§Íò²»ÒªÈ¥£¬²»È»»á±ä³ÉÂäÌÀ¼¦
957.½ñÌìÎåÒ»¹ýÀ´µÄ£¬É½¶¥ÉÏ²ÅÓÐÒ»µãµãÑ©£¬À´µÄÄ¿µÄ²»ÊÇÎªÁË¿´Ñ©£¬ÓÎÍæÉèÊ©»¹ÊÇÍ¦¶àµÄ£¬ÌåÑéÁË²Êºç»¬µÀ??ºÜ²»´í£¬Õâ±ß»¹ÓÐÇ××ÓÀÖÔ°¿ÉÒÔ¹©Ð¡º¢ÍæË££¬¾°ÇøºÜ´ó»¹Ã»ÓÐ×ªÍê£¬ÌìÆøÇçÀÊÎ¢·ç·÷¹ý»áÓÐÒ»Ë¿Á¹Òâ£¬ÒÔºóÓÐ»ú»áÔÙÀ´Ò»ÌË£¬Í¦²»´í¡£
958.»¹ÊÇ¿ÉÒÔµÄ£¬È¥µÄÊ±ºòÓÐµãÈÈ

959.¼æÖ°ÔÚÉÏÃæ¹¤×÷¹ý£¬ÔÙ´ÎÉÏÈ¥¸Ð¾õ»Ø¼ÒµÄ¸Ð¾õ£¬·ç¾°ÕæµÄÃ»µÃËµ
960.ºÜÀ¬»ø£¬Éí·ÝÖ¤¸ø±ðÈË¸ã´íÁË£¬´òÈË¹¤²»¸øÍË£¬×Ô¼ºµÄÎÊÌâ²»³ÐÈÏ
961.È·ÊµÌ×Æ±ºÜ»®ËãµÄ
962.ºÜºÃ£¬ºÜ°ôÅ¶»íÓ´Î¹Äã¸öÀÁÖíÖí£¡ºÃÏñÄãµÄ
963.¿ÉÒÔ
964.¶¬ÌìÈ¥µÄ£¬¼Û¸ñ»¹ÊÇ¹óÁËµã£¬Ñ©ÓÐµã°æ
965.¸úÏÖ³¡ÍÅ¹ºÒ»¸ö¼Û¸ñ£¬×øÀÂ³µºÜ·½±ã£¬µ«ÅÅ¶Ó»¹ÊÇÍ¦¾ÃµÄ£¬ÏÂÑ©Ìì¾°É«²»´í

966.ÊÇ¸öºÜ²»´íµÄ±ÜÊîÊ¤µØ£¬Ò»¶¨ÒªË÷µÀÍ¨Æ±
967.ºÃÃÀ£¡
968.ÉÏÉ½µÄÊ±ºòÔÚÏÂ±È½Ï´óµÄÃ«Ã«Óê£¬ÏÂÉ½¾ÍÃ»ÏÂÓêÁË£¬Àä
969.»¹¿ÉÒÔ°É£¬ºÜÀä Ñ©²»Ì«´ó£¬Ã»ÓÐÏëÏóÖÐÄÇÃ´ÃÀ
970.Ã»ÓÐÈ¥³É£¬ÂòÁËÓÖ²»ÄÜÍË¡£¼òÖ±ÎÞÓïÁË
971.´øÍÞÈ¥£¬Ð¡ÅóÓÑºÜ¿ªÐÄ£¡
972.»¹ÐÐ°É£¡¾ÍÊÇÃÅÆ±¶¼ÄÇÃ´¹óÁË£¡½øµ½ÀïÃæ¾ÍÃ»ÓÐÊ²Ã´Ãâ·ÑÏîÄ¿£¡¶øÇÒ¿ÕµØÉÙ£¡¼¸ºõ¶¼ÊÇÒªÊÕÇ®µÄÏîÄ¿°ÑµØÕ¼ÓÃÁË
973.×ÜµÄÀ´Ëµ»¹²»´í ËäÈ»ÊÇ³É¶¼ÈË µ«Õâ»¹ÊÇÎÒµÚÒ»´ÎÀ´Î÷ÁëÑ©É½Íæ Ñ¡µÄÊÇÎåÒ»½ÚÀ´Íæ Ì×Æ±×ÜµÄÀ´ËµÍ¦Ê¡ÐÄµÄ µÚ¶þ¶ÎË÷µÀºÜÎÈ£¡²»À¢ÊÇ°ÂµØÀû½ø¿Ú²úÆ·£¡Å£µÄ¡¸ÈÕÔÂÆº¡¹¡¸Ô§Ñì³ØË÷µÀ¡¹¡¸ÈÕÔÂÆºË÷µÀ¡¹
974.»¹»áÔÙÈ¥
975.´º½ÚÈ¥µÄ£¬¶¼Ã»É¶»ýÑ©ÁË£¬»¹ÊÇÒª1ÔÂ³õ×îÀäµÄÊ±ºòÈ¥²ÅºÃ£¡
976.È¥µÄÊ±ºòÃ»ÓÐ¿´µ½Ñ©£¬Ê±¼äµÄÔ­Òò£¬Ã»ÄÜ¼ÌÐøÉÏÈ¥
977.È¥Ê±ÌìÆø²»Ì«ºÃ£¬ÏÂÓê£¬ÍíÉÏµÄÒôÀÖ½Ú»¹ÊÇºÜºÃÍæµÄ

978.¼ÒÏç·ç¾°£¬ÍÆ¼öÅ¶
979.ÒªÔÚÀ§¾³ÖÐ·ÜÆð£¬ÔÚÊ§ÍûÖÐ³äÂúÏ£Íû
980.Ë¾»úÊ¦¸µ·þÎñÈÈÇé£¬¿ª³µÆ½ÎÈ£¬Ç¿ÁÒÖµµÃÍÆ¼ö
981.ºÜ²»´íµÄµØ·½£¬ÖµµÃÒ»ÐÐ¡£
982.Î÷ÁëÑ©É½·ç¾°È·Êµ»¹²»´í£¬ÒÅº¶µÄ¾ÍÊÇÓÐÒ»Ð©Ñ©ÒÑ¾­»¯ÁË£¬µ«ÈÕÔÂÆº·ç¾°È·ÊµÔÞ????
983.¶¬ÌìµÇ¶¥¿´Ñ©·Ç³£°ô£¬

984.¸ú¹ëÃÛÒ»ÆðÈ¥ÍæµÄ£¬Õâ´ÎÈ¥ÌåÑé ¸Ð¾õºÜºÃ£¬»¹ÅÄÁËºÜ¶àÃÀÃÀµÄÕÕÆ¬£¬¾ÍÊÇÃÅÆ±ÓÐµã¹ó£¬
985.»¹²»´í²»¹ýÃ»»¬³ÉÑ©£¬Òª×Ô¼ºÂò»¬Ñ©°å¼ÇµÃÓ´
986.¡¸ÈÕÔÂÆºË÷µÀ¡¹·þÎñÌ¬¶ÈºÜºÃ£¬ÉèÊ©ÍêÉÆ£¬»¬Ñ©°®ºÃÕßÕßµÄÌìÌÃ£¬Ò²¼¤·¢³öÐ¡ÅóÓÑ°®ÍæµÄÌìÐÔ£¬ÊÇÒ»´Î²»´íµÄÂÃÐÐ£¬È¥ÁË»¹ÏëÈ¥µÄµØ·½
987.ÈËºÜ¶à£¬ºÃÔÚÔËÆøºÜºÃ£¬Óöµ½²»´íµÄÌìÆø£¬ºÜÃÀ

988.º¢×ÓÄîß¶ÁËºÜ¶à´ÎÏëÈ¥¿´Ñ©£¬ÖÕÓÚ³é³öÊ±¼ä´øËýÈ¥ÁË£¬Ò»¼ÒÈËÍæµÄºÜ¿ªÐÄ£¡
989.¿´ÁË¸ö¼ÅÄ¯£¬ÏÂÓêÁË£¬¸Á°¡¹þ¹þºÇºÇºÇ
990.ÈË¼äÌìÌÃÒ»Ñù£¬·Ç³£ÍÆ¼öºÍ¼ÒÈËÅóÓÑ£¬Å®ÅóÓÑÈ¥Íæ
991.Ò»°ã£¬¸Ð¾õÒ»°ã£¬²»ÊÇÌØ±ðµÄºÃË£

992.ºÃ¿´£¬Ë÷µÀÍ¦ºÃ£¬»¬Ñ©¿ªÐÄ£¡

993.È¥µÄÊ±ºò£¬ÌìÆø²»ÊÇºÜºÃ£¬ÔÚÏÂÓê£¬¾°É«Ïà¶ÔÇçÌì¿´ÆðÀ´Òª²îºÃ¶à£¬½¨ÒéÒªÈ¥µÄÂÃÓÑÃÇÑ¡ÔñÇçÌì³öÐÐ£¬ÇçÌìµÄÎ÷ÁëÑ©É½ºÜÆ¯ÁÁµÄ¡£±¾À´ÊÇÏëÈ¥»¬Ñ©µÄ£¬¿ÉÏ§È¥µÄÊ±ºòÊ±»ú²»¶Ô£¬²»ÄÜ»¬Ñ©ÁË¡£»¹ÓÐÒ»¸ö²»Ì«ÃÀºÃµÄ¾ÍÊÇÎÒÃÇÈ¥µÄÊ±ºò±È½ÏÍí£¬»¹Ã»¿´µ½¶¦·å¾ÍµÃ·µ»ØÁË¡£
994.É½ÉÏµÄ¿ÕÆøºÃ£¬´óÏÄÌìÉ½ÉÏÁ¹¿ìÊæÊÊ
995.¾°É«²»´í£¬ÏÄÌì±ÜÊîµÄºÃµØ·½£¬¶¬ÌìÉÍÑ©µÄºÃµØ·½
996.·Ç³£ÃÀ£¬ÖÐ¹úÐ¡ÈðÊ¿£¬¶¬ÌìÓÐÑ©µÄ»°Ó¦¸Ã»á¸üÃÀ
997.ÈË¶àÑ©¼Ù¡£²»»áÔÙÈ¥¡£¡£¡£¡£¡£¡£
998.Ö÷ÒªÊÇÌ«ÄÑÅÀÆÂÁË£¬¿´µ½µÄ¾°É«Ò²²»´í
999.Òª²»È»¾Í¶¬ÌìÏÂÑ©È¥£¬Òª²»È»¾ÍÏÄÌìµÄÊ±ºòÈ¥
1000.¶¼Í¦ºÃ£¬È¥µÄÊ±ºò±Ü¿ªÁË¸ß·åÆÚ£¬
1001.»·¾³Ò»°ã°ã£¬ÊÊºÏ¿¼¹ÅÑ§¼ÒºÍ¿´Ï¡ÆæµÄÈ¥£¬ÂÃÓÎË£·ÅËÉÐÄÇéµÄ²»½¨ÒéÈ¥£¬È¥ÁË·´¶øÐÄÇé²»ºÃ£¬ÀïÃæÊ²Ã´¶¼ÒªÇ®£¬¶øÇÒÏû·ÑºÜ¸ß
1002.¿É£¬£¬£¬£¬£¬¡£¡££¬£¬¶¬ÌìºÃË£Ð©
1003.lj£¬£¬£¬À´Ò»´Î²»ÏëÀ´¶þ´Î£¬£¬£¬£¬£¬£¬ÄªË£Í·  Äª¿´Í·

1004.·þÎñÌØ±ðµÄºÃ£¬·ç¾°ÓÅÃÀ£¬ÌØ»®Ëã£¡
1005.Í·Ò»Ìì¾õµÃ²»È¥  Ã»È¥ÍË²»ÁË  Ã»ÓÐÈ¥Ã»ÓÐÈ¥¡­¡­
1006.Îí´ó£¬É¶¶¼Ã»¿´µ½£¬¡£¡£¡£¡£¡£¡£
1007.»¹¿ÉÒÔ£¬Ã»¿´µ½Ñ©£¬ÏÂ´ÎÀ´Ï£Íû¿´µ½Ñ©£¬¹þ¹þ
1008.»¹²»´í
1009.»¹²»´í

1010.»¹²»´í£¬ÎÒÃÇÈ¥µÄÊ±ºòÑ©ÒÑ¾­ÔÚ»¯ÁË£¬¾ÍÃ»ÓÐ»¬Ñ©

1011.19.9µÄÆ±»®Ëã£¬ÀÂ³µÀ´»Ø£¬¾°ÇøÄÚ¹«½»³µËæ±ã×ø

1012.Ã»·¨Ëµ£¬´ó¼ÒÏëÏë¾ÍÖªµÀÁË£¬²»»áÔÙÈ¥ÁË
1013.É½ºÃ·ç¾°ºÃ£¬ÉèÊ©»¹ÐÐ£¬´ó¼ÒÓÐ¿Õ¿ÉÒÔÈ¥¹ä¹ä¡£


1014.É½¶¥¿É¼ûÔÆº££¬½¨ÒéÒªÈ¥É½¶¥µÄÅóÓÑÂòÁíÒ»ÖÖÈ«Ë÷µÀÌ×Æ±£¬ÕâÖÖÌ×Æ±Ö»°üº¬µ½°ëÉ½ÑüÈÈÆøÇòµÈÓéÀÖÉèÊ©´¦µÄË÷µÀ£¬ºóÃæ»¹ÓÐÒ»½Ø²»°üº¬µÄ¡£
1015.»¹¿ÉÒÔ°É£¬Í¦ºÃµÄ¡£ËäÈ»Ã»ÓÐÑ©£¬µ«ÊÇ»¹²»´í¡£·ç¾°Í¦ºÃµÄ
1016.»¬Ñ©»¹²»´í°¡
1017.·´ÕýÎÒÔÙÒ²²»»áÈ¥ÁË£¬³ýÁËÒ»µãÌìÈ»µÄÆøºòºÍ×ÔÈ»»·¾³£¬ÆäËûÃ»ÓÐÊ²Ã´ºÃµÄ£¬¸÷ÖÖ²î
1018.ÏÄÌìÒ²ÊÇÔ¶µÀ¶øÀ´µÄÀËÂþ??????????1??Ëµ1??1????????
1019.Ò»µã¶¼²»ºÃÍæ£¬ÓÖ·ÑÊ±¼ä£¬·Ñ¾«Éñ
1020.²»ºÃÍæ£¬ÊÕ·Ñ²»ºÏÀí£¬ÓÐµÄÏîÄ¿ÈýËêÒÔÏÂµÄÍÞÍÞ»¹Òª¹ºÆ±£¡


1021.ºÜÈÈÇé£¬±öÖÁÈç¹é£¡ÔÞ????

1022.ÔËÆø²»ºÃ£¬ÏÂÓê£¬È«¼Ò»¹×âÁË·Àº®·þ¡£
1023.¶à´ÎÈ¥ÁË£¡Ã¿¸ö¼¾½ÚÌåÑé²»Ò»Ñù£¬¿´²»Í¬ÃÀ¾°
1024.²»´í£¬Ò»¼ÒÈËÈ¥ÍæµÄ


1025.Í¦ºÃµÄ£¬²»´í£¬ÏÂ´Î»¹À´£¬¹þ¹þ¹þ¹þ¹þ¹þºÇºÇ
1026.»·¾³ºÃ£¬¾ÍÊÇÌ«Ô¶ÁË£¬ÅÌÉ½¹«Â·ÓÐµã¶Â³µ£¬ÈËÌ«¶àÁË¡£
1027.Ì«ÖµÁË£¡
1028.ºÜÆ¯ÁÁ£¬ÕæµÄÓÐÑ©Å¶£¬²»ÏñÎÒÃÇÖØÇì£¬È«¶¼ÊÇÐ©ÈËÔìÑ©¡£ÎÒÃÇ×øÀÂ³µµ½´ïÉ½¶¥£¬´óÌ«Ñô£¬ÈÈµÄ²»ÐÐ£¬É½¶¥Ã»Ê²Ã´Ñ©£¬±¾À´»¹ÓÐµãÊ§ÍûµÄ¡£ºóÀ´×øÀÂ³µ·µ»ØÍ¾ÖÐ¾Í¿ªÊ¼ÏÂÑ©ÁË¡£°×Ã£Ã£µÄÒ»Æ¬£¬°ëÉ½ÑüÑ©ÒÑ¾­ºÜºñÁË£¬Àä³É¹·¡£Ò»Ëê¶àµÄÐ¡Å®¶ù¶¼ÀäãÂÁË¡£
1029.´°º¬Î÷ÁëÇ§ÇïÑ©£¬ÃÅ²´¶«¡°ÎÞ¡±ÍòÀï´¬£¡¹þ¹þ

1030.¡¸ÈÕÔÂÆºË÷µÀ¡¹¡¸´óÑ©ÌÁ¡¹¡¸¹ÛÔÆÌ¨¡¹
1031.»·¾³»¹ÊÇ²»´í£¬¾ÍÊÇ11ÔÂÉÏÈ¥ÓÐµãÀä£¬Â·»¬£¬ÈÝÒ×Ë¤õÓ£¬´øÐ¡ÅóÓÑÐèÒª×¢Òâ
1032.¡¸ÈÕÔÂÆº¡¹¡¸¹ÛÔÆÌ¨¡¹¡¸Ô§Ñì³ØË÷µÀ¡¹¡¸ÒõÑô½ç¡¹¡¸ÈÕÔÂÆºË÷µÀ¡¹
1033.»¹²»´í ¿ÉÒÔ Í¦ºÃÍæµÄ¡£zzzzzzzzzzzzzzzzzzz
1034.±ãÒË»®Ëã
1035.»¹¿ÉÒÔ£¬¾ÍÊÇÈç¹û¹ºÂò¶àÖÖÀàÐÍµÄÃÅÆ±¸Ð¾õ²»Ì«ºÃ²Ù×÷
1036.´øÐ¡ÅóÓÑ¿´Ñ©£¬»¹¿ÉÒÔ°É£¬¾ÍÊÇ½Ú¼ÙÈÕÈË¶à£¬

1037.¡¾»·¾³¡¿ ¡¾½»Í¨¡¿ ¡¾ÏîÄ¿¡¿ ¡¾²ÍÒû¡¿
1038.ºÃÍæ
1039.»¬Ñ©Ì«¹óÁËµã£¬ÃÅÆ±É¶µÄ¶¼»¹ÄÜ½ÓÊÜ£¬²»Ï²»¶»¬Ñ©µÄ£¬»¹ÊÇ²»È¥±È½ÏºÃ£¬·ç¾°¾ÍÒ»°ãÁË¡£
1040.¾ÍÄÇÑù°É£¬²»»áÔÙÈ¥µÄµØ·½£¬»¹²»ÈçÅÀÁúÈªÉ½
1041.·þÎñÒâÊ¶²î£¬Ò»ÐÇ¶¼²»Ïë¸ø£¬²»»áÔÙÈ¥


1042.ÃÅÆ±Ö»ÊÇÃÅÆ±£¬ÏëÒªÈ¥×î¸ßµÄ£¬»¹Òª×øÒ»¶ÎÀÂ³µ£¬ÕæµÄ¿Ó¡£ÀïÃæ¸÷ÖÖÍæµÄ¶¼ÒªÁíÍâÊÕ·Ñ
1043.¶¼²»ÍÆ¼ö£¬Ô½ÀÏÔ½²îÕâ¸ö¾°Çø£¬²î¾¢µÄºÜ
1044.ÎåÒ»È¥µÄ£¬¸Ð¾õ»¹²»´í£¬ÍÆ¼öÒõÑô½ç
1045.ÔÚÃÀÍÅÂòÆ±¾ÍÊÇ¿Ó£¬´ó¼Ò²»Òª±»Æ­£¡È¥Î÷ÁëÑ©É½¹ÙÍøÂò£¬ÃÀÍÅ240µÄÆ±£¬²»´øÈÕÔÂÆÁË÷µÀ»òÕß»¬Ñ©£¡Î÷ÁëÑ©É½¾°É«²»´í£¬±È½ÏÊÊºÏÇ××Ó£¡¿ÕÆøºÜºÃ£¡É½ÉÏ»¹ÓÐ¾Æµê¿ÉÒÔ×¡ËÞ£¡¾ÍÊÇÃÀÍÅ¸øÀÏ×Ó¸ãµÄÄÖÐÄÁË£¡ÃÀÍÅ´ó¿Ó±È´ó¿Ó±È£¡£¡£¡
1046.ºÃÍæÊÇºÃÍæ£¬¾ÍÊÇÍæÕâÐ©ÏîÄ¿ÉÕÇ®£¬
1047.É½ÉÏÃ»Ê²Ã´Ñ©ÁË£¬½ñÌìÈ¥ÌìÆø³¬ºÃ£¬µ½É½µ×¾Í¿´¼ûÁËÌ«Ñô£¬ÃÅÆ±ÕâÐ©»¹ÊÇÆ«¹ó£¬Áùµã´Ó³É¶¼³ö·¢11µã´ÓÉ½¶¥ÉÏÉ½£¬¿ÉÒÔËµ¹âÊÇÅÄÅÄÕÕ¾Í°ëÈÕÓÎ¶¼ÊÇ¿ÉÒÔµÄ¡¸Ô§Ñì³ØË÷µÀ¡¹¡¸¹ÛÔÆÌ¨¡¹¡¸ÈÕÔÂÆºË÷µÀ¡¹
1048.ÓÐµãÐ¡ÒÅº¶µÄÊÇÉÏÉ½µÄÊ±ºòÔÚÏÂÓê£¬ÓÐµã²»·½±ã£¬ÆäËü¶¼ºÜºÃ£¡ÉÏÉ½Ñ©ºÜ´ó£¬ºÜÃÀ£¬È¥µÄÊ±ºò×îºÃ×Ô¼º´øÉÏÎç²Í£¬ºÜ¶à´øÅÝÃæµÄ£¬É½ÉÏÎç·¹½Ï¹ó£¬Ò»±­ÄÌ²è×îµÍ20Ôª£¬ÎÒÃÇÂòµÄÊÇµ½ÈÕÔÂÆºµÄÆ±£¬Èç¹ûÖ»Ïë»¬Ñ©Âòµ½Ó³Ñ©¹ã³¡µÄÆ±¾Í¿ÉÒÔÁË
1049.ºÃ¿´£¬²»¹ý¾ÍÊÇÉÏÈ¥¶¼ÊÇÎí£¬ÍæµÄÒ²Í¦¿ªÐÄµÄ
1050.·ç¾°ºÜºÃ£¬ºÜÊæ·þ£¬ÍæµÄºÜ¿ªÐÄ¡£
1051.Ì«ÖµµÃµÄÒ»´ÎÂÃÐÐ£¬Ñ©É½¾°É«ºÜÃÀ£¬ÀÂ³µ??10·ÖÖÓ£¬°ëÉ½ÑüµÄ¾°É«¸Ð¾õÏñÈ¥ÁËÌ¨ÍåÈÕÔÂÌ¶£¬ÉÏ¶¥»¹ÓÐÑ©ËÉ¡£
1052.³ýÁË»¬Ñ©²»»áÃ»ÓÐÍæ  ÆäËûÏîÄ¿¶¼ÍæÁË  ºÜË¬
1053.ÉÔÎ¢ÓÐµã¿Ó£¬ºóÉ½ÅÀµÄ¾°µãÃ»ÓÐ£¬Ö»ÓÐÇ°É½ºÜ¶àË£»¨·ÑµÄ¡£19.9Ö»ÄÜËµ¸¶ÁËË÷µÀµÄÇ®°É£¡
1054.Ã»Ñ¡¶ÔÊ±¼ä£¬È¥µÄÊ±ºòÃ»ÏÂÑ©£¬¸Ð¾õ×Ô¼ºÍæÁË¸ö¼ÅÄ¯
1055.Ë÷µÀµÄ¾°É«Ò»¾ø£¬ÊÓ¾õ³å»÷ºÜÇ¿
1056.²»Õ¦µÎ£¬²»»ØÀ´ÁË¡£Ë÷µÀ120Ì«¹óÁË
1057.Ã»ÓÐÈÎºÎ¿´µã£¬ÃÅÆ±»¹¹ó£¬Ã»±ØÒªÈ¥£¬³ý¹ýÈÈ°®»¬Ñ©µÄ
1058.»¹²»´í£¬·ç¾°²»´í£¬ºÜÁ¹¿ì£¬ÐèÒª´øÉÏÒ»¼þ±¡ÍâÌ×
1059.ÅÅÁËºÜ¾ÃµÄ¶Ó£¬ÉÏÈ¥ÁË¾ÍÖÐ¼äÄÇ¸öµØ·½»¹ÄÜ´ÕºÏÍæÏÂ£¬ÃûÆø²»Ð¡£¬Êµ¼ÊÉÏ²»Õ¦µØ£¬ºÍÏëÏóÖÐ²î¾àÌ«´ó

1060.Ê×ÏÈÉÏÉ½»·¾³²»Ì«ºÃ£¬¼¸ºõÉ½ÉÏÏûÇ²¶¼ÊÇÊÕ·ÑÏîÄ¿£¬Î¨Ò»Ò»¿é¿ÕÑ©µØÓÖÔàÓÖÐ¡£¬ÏÂÉ½¼òÖ±·è¿ñ£¬ÏÂÎç5µã¼¸·ÖÅÅ¶Óµ½7µãÊ®¼¸·Ö²ÅÏÂµÃÁËÉ½£¬ÈË¶àÓÖ¼·¡­¡­×ÜÖ®ÕâÊÇÒ»´ÎÐÔ¼Û±È¼«µÍÓ¡Ïó¼°²»ºÃµÃÒ»ÈÕÖ®ÂÃ£¡¡­¡­¡­¡­¡­¡­¡­¡­¡­¡­
1061.µÀÂ·Óµ¶Â£¬·þÎñÉèÊ©²»È«£¬·þÎñÈËÔ±·þÎñÖÊÁ¿ÓÐ´ýÌá¸ß

1062.ËäÈ»Ã»¿´µ½Ñ©£¬µ«¾°É«ÊÇºÜÃÀµÄ£¬ºÃÆÀ

1063.È«³ÌÀÂ³µÉÏÉ½£¬×ßµ½×î¸ß·å¡£¡£¡£¡£¡£
1064.²ÅÈ¥ÁË2Ìì Ò»ÈË300Ôª ¹ý¼¸Ìì¾Í±ä³É19.9ÔªÁË
1065.349µÄµ±ÈÕÃÅÆ±°üº¬¾°Çø´ó°Í³µºÍÈÕÔÂÆº£¬Ô§Ñì³ØµÄË÷µÀ·ÑÓÃ£¬ÎÞÂÛµ¥´¿¿´Ñ©»òÕßÓÎÍæ¶¼²»»®Ëã£¬349µÄÃÅÆ±¾Í×ø½»Í¨¹¤¾ß¡£Íæ²»ÈçÓÎÀÖÔ°£¬¿´¾°»¹²»ÈçÎÒÀÏ¼ÒÃâ·ÑµÄ´óÑ©É½¡£


1066.ÌåÑé¸Ð²»ºÃ£¬²»»áÔÙÈ¥ÏÂ´Î£¬ÌìÆø²»ºÃ
1067.ÏîÄ¿Ò»°ã°ã£¬Ã»ÓÐÆÚ´ýÖÐÄÇÃ´ÃÀºÃ£¡×ÜÌåÀ´½²7·Ö
1068.Ñ©»¹¿ÉÒÔ£¬¼Û¸ñ×ÜÌå±È½ÏÊµ»Ý£¬Ã»ÓÐÓöµ½Ô×¿ÍÏÖÏó£¬¾Í»¹Í¦ºÃµÄ
1069.·ç¾°²»´í£¬»·¾³ºÜºÃ£¬ÊÇºÍÍÅ¶Ó»î¶¯

1070.ºÜºÃÍæ


1071.Ö±½Óµ½´ï¾°µã£¬ÏÂÁËË÷µÀ¾Í¿ÉÒÔµ½ÁË±È½Ï²»´í£¬ÎÒÃÇÇåÃ÷½ÚÈ¥µÄ¾¹È»»¹ÓÐÑ©¹þ¹þÈ«ÊÇÒâÍâ°É£¬ÇçÌì·ç¾°Ó¦¸ø²»´í£¬»òÕßÖ±½ÓÑ¡¶¬ÌìÈ¥
1072.ÃÀÍÅ¾ÍÊÇ¸ö´ó¿Ó£¬280µÄÃÅÆ±£¬ÉÏÀ´»¹ÒªÂò120µÄÈÕÔÂÆºÃÅÆ±£¬ÄÔ²Ð²»£¿ÔÚÃÀÍÅ298µÄÆ±£¬½á¹û»¨ÁË400£¬7¸öÈË£¬¶à»¨ÁË7000¶à£¬ÄÔ²ÐÉÌ¼ÒºÍÃÀÍÅ£¬ÎªÉ¶ÉèÖÃ¸ö298µÄ£¬»¹ÒªÂô120µÄÆ±£¬²»ÖªµÀËµÃ÷Çå³þÃ´£¿²îÆÀ£¬³¬¼¶²îÆÀ

1073.Ö»ÏëËµ£¬Ïë¿´·ç¾°µÄ»°£¬½¨Òé´óÇçÌìÈ¥£¬É½ÉÏ·ç¾°Ó¦¸Ã»á²»´í£¬ÏëÍæÑ©µÄ»°£¬Ñ©µØÄ¦ÍÐ£¬Ô½Ò°³µ£¬²Êºç»¬ÌÝ£¬ÁïË÷µÈÏîÄ¿£¬³¬¼¶ÏëÈ¥ÖÐ¸ß¼¶³¡»¬Ñ©£¬ÄÎºÎ×Ô¼ºÈ¥²»ÁË£¬Ã»×Ê¸ñ??¡£µ«ÊÇ£¬ÊÒÍâµÄÑ©³¡ÖÕ¾¿»¹ÊÇÒªÓÅÓÚÊÒÄÚµÄ¡£
1074.ÍæÑ©µ½Î÷ÁëÑ©É½È·ÊµÊÇ²»´íµÄÑ¡Ôñ£¬13Äê¾ÍÈ¥¹ý£¬Õâ´ÎÊÇ´øÐ¡º¢È¥¸ÐÊÜÑ©¾°£¡
1075.ÓêÌìÎíÌì¡£È¥¿´ÁËÒ»¸ö¼ÅÄ¯¡£Ò»Æ¬ÎíÃÉÃÉ£¬É¶Ã»¿´µ½¡£
1076.ÌìÆøºÜºÃ£¡Ò»Ììµ±ÖÐ¸ÐÊÜÁËÇçÌì¡¢ÎíÌì£¬³ýÁËÏÂÑ©£¬¸ÐÊÜÁËÑ©É½ÉÏµÄ´ó²¿·ÖÌìÆø×´¿ö
1077.ÖµµÃÒ»È¥µÄµØ·½£¬¿ÉÒÔ´ø×Åº¢×Ó

1078.¡¸Ô§Ñì³ØË÷µÀ¡¹¡¸´óÑ©ÌÁ¡¹¡¸ÒõÑô½ç¡¹¡¸ÈÕÔÂÆº¡¹¡¸¹ÛÔÆÌ¨¡¹
1079.ÎÒÃÇÊÇ¸ö2021.1.3ºÅÈ¥µÄ£¬×Ô¼º¿ª³µ£¬É½ÏÂÓÐÍ£³µ³¡£¬È»ºó×öË÷µÀÈ¥°ëÉ½ÑüµÄÓÎÀÖ³¡£¬ÎÒÃÇÊÇÖ±½ÓÈ¥µÄÉ½¶¥£¬´ÓÉ½É½ÍæÏÂÀ´µÄ£¬ÔËÆø±È½ÏºÃ£¬ÄÇÌìÌìÆøºÜºÃ£¬É½¶¥Ì«ÑôºÜ´óÅ¶£¬¿ÉÒÔ¿´µ½ÔÆº££¬ÌØ±ðÆ¯ÁÁ£¬Ï²»¶µÄÅóÓÑ¸Ï½ôÈ¥°É£¬12ÔÂµ½3ÔÂ¶¼ÓÐÑ©Å¶


1080.×¨ÃÅÅãÐ¡ÅóÓÑÍæÑ©ºÜ²»´í£¬Ñ©ÏÂµÄºÜ´ó£¬¸öÈË¸Ð¾õÏ²»¶Ë÷µÀºÍÔÆº£²¿·Ö£¬Ò»´óÔç¾ÍÉÏÉ½Ò»µã¶¼²»Óµ¼·£¬¾°ÇøÑ©¾°ºÜÃÀ£¬»¹¿´µ½ÁË´óÌ«Ñô£¬·Ç³£ÐÒÔË£¬¾°Çø»·¾³¸É¾»£¬½»Í¨±ã½Ý£¬ÏÂÎçÏÂÉ½Ò²²»Óµ¼·£¬·Ç³£ÊÊºÏÇ××Ó£¬Ð¡ÅóÓÑÁùËêÒ»ÏÂ»òÒ»Ã×¶þÃâ·Ñ·Ç³£²»´í

1081.¡¾»·¾³¡¿»¹²»´í£¬·ç¾°ºÜºÃÊÊºÏÍíÉÏÈ¥¿´ÍíÏ¼£¬Ò²¿ÉÒÔÔçÉÏÔçµãÈ¥¿´ÈÕ³öÒ²²»´í£¬×îºÃÊÇÇçÌìÈ¥ÄÇ¾Í¸üÍêÃÀÁË
1082.×ÜÌåÀ´Ëµ»¹ÐÐ ÎÒÃÇÊÇ×Ô¼ÝÓÎÍ¦·½±ãµÄ£¬ÔËÆøºÃ¸ÕÈ¥¾Í³öÌ«ÑôÅÄÕÕ³¬¼¶ºÃ¿´ ¹ýÁËÁ½Èý¸öÐ¡Ê±ºó¾ÍÆðÎíÁË ¾ÍÃ»Ê²Ã´Ë£µÄÁË ÓÖ²»¸Ò»¬Ñ©ÅÂË¤
1083.Ñ©¾°²»´í£¬ÈËÌ«¶àÁË£¬°ëÉ½ºÍÉ½¶¥µÄ¸Ð¾õÍêÈ«²»Ò»Ñù¡£
1084.ÂÃÓÎ¹¥ÂÔ:¹ýÄê²»ÒªÈ¥£¬Ì«¶àÈËÁË£¬ÉÏÏÂÉ½¾ÍÒªÎåÁù¸öÐ¡Ê±£¬½¨ÒéÔçÉÏ½øÔ°£¬ÏÂÎçÌáÇ°×ß£¬»ØÈ¥Ê±Ë÷µÀÒª×øÓÒ±ßÄÇ¸ö
1085.Ã»ÓÐÑ©ÁË ÌìÆøºÃ»¹ÊÇ¿ÉÒÔ¿´¿´·ç¾°
1086.»¹²»´í£¬ÒªÅÄ¾°µÄÒ»¶¨ÒªÂòµÚ¶þ¸öË÷µÀ£¬ÉÏÃæµÄ¾°ÕæµÄËæ±ãÒ»ÅÄ¶¼ÊÇÃÀµÄ£»×ÏÍâÏßÍ¦Ç¿µÄÒ»¶¨Ò»¶¨Ò»¶¨Òª´÷Ä«¾µ£¬²»È»ÈÃÄãÃÀµÄÁ÷Àá??£¬ÅÄÕÕÊ®ÔªÒ»ÕÅµÄ´óÕÕÆ¬£¬½¨Òé¿ÉÒÔÁô£¬ÒòÎªÈ·Êµ±È×Ô¼ºÊÖ»úÅÄµÄºÃ£¬ÎÒ²»ÊÇÍÐ£¬ÎÒÊÇÅÄÕÕÊÖ²Ðµ³£¬¹þ¹þ¹þ
1087.ºÜ²»´í£¬»·¾³¾ÍÊÇÀäµÄºÜ£¬±ÜÊîµÄºÃµØ·½
1088.È¥µÄÊ±ºòÊÇÏÂÓêÌì£¬Ê²Ã´Ò²Ã»ÓÐ£¬ÈÕÔÂÆºÉÏÃæÂ·Ãæ¶¼ÊÇ±ù£¬ºÜ»¬£¡È¥ÁË²ÅÁ½ÌìÓÖ³ö19.9µÄÃÅÆ±£¬¶¼²»±£¼Û
1089.·Ç³£Æ¯ÁÁ£¬ÊÔÒ»´Î²»´íµÄÂÃÐÐ£¬µÀÂ·Ö¸Ê¾ºÜÇå³þ£¬½¨ÒéÔÚÀïÃæ×¡ËÞ£¬Ïàµ±ÓÚÍêÁËÁ½Ìì£¬·ç¾°ºÜÃÀ£¬Ëæ±ãÒ»ÅÄ¶¼ÊÇ´óÆ¬£¬Ñ©ºÜÆ¯ÁÁ£¬¶øÇÒ¸öÈË¸Ð¾õ²»ËãºÜÀä£¬±ÈÕý³£¶¬Ìì´©µÄÔÙ¶à´©Ò»¼þ¾Í²î²»¶àÁË£¬¿ÉÒÔ¶àµãÁãÊ³£¬±Ï¾¹¾°Çø³ÔµÄ¶¼ºÜ¹óÂï
1090.Ã»ÓÐºÃÍ¼Æ¬£¬ÒòÎªÈ«ÊÇÎí£¬¸öÈË²»ÍÆ¼öÓêË®¶àµÄÊ±ºòÈ¥¡£ÒªÃ´¶¬ÌìÈ¥¿´Ñ©£¬ÒªÃ´ÏÄÌìÈ¥±ÜÊî¡£
1091.ÉèÊ©·Ç³£°ô£¬»·¾³Í¦ºÃ£¬Ã»ÓÐÍæÓ³Ñ©¹ã³¡µÄ»¬Ñ©ÏîÄ¿£¬ÒòÎª×Ô¼ºÊÇ¸ö²Ë¼¦£¬¹äÁË»á¾ÍÉÏÉ½¶¥ÁË£¬ÌìÆø³¬ºÃ£¬´óÌ«Ñô£¬×ßÕ»µÀ¿´·ç¾°ÌØ±ðÊæ·þ
1092.ºÜ¿ªÐÄ£¡Ñ©¾°ºÃ¿´
1093.ÇåÃ÷È¥µÄ£¬ÌìÆø²»ºÃ£¬ÏÂÃæÓÐµãÓêÉÏÃæ¸ü´ó£¬ÓÐÐ©µØ·½»¹ÔÚÏÂÑ©£¬¶Å¾éºÜÆ¯ÁÁ

1094.º¢×ÓÍæµÃÉá²»µÃÀë¿ª£¬¾°É«»¹ÊÇºÜÃÀµÄ
1095.Ò»°ã°ã°É ¾ÍÉ½¶¥·ç¾°ºÜºÃ ÏÂÃæ¶¼ÊÇÈËÔìÑ©
1096.ÇåÃ÷µ±ÌìÈ¥µÄ£¬¸ÕºÃÓöµ½ÏÂÓê£¬Ê²Ã´¾°É«¶¼Ã»¿´µ½£¬Í¦ÒÅº¶µÄ
1097.ÎÒÃÇÊÇ12ÔÂ30ºÅ³ö·¢£¬ÍíÉÏµ½ÁËÎ÷ÁëÑ©É½£¬ÔÚÍ£³µ³¡ÍâÃæ×¡µÄ£¬Ëæ±ãÕÒÁËÒ»¸ö£¬³µÍ£ÔÚ¾ÆµêÃÅ¿Ú£¬µ«ÊÇ·¿¼äºÜÊæ·þ£¬ÓÐµØÅ¯£¬µÚ¶þÌìÆðÀ´³µ¶¼Ò»²ãÑ©£¬»¬Ñ©ÈË¶à£¬Ñ¡ÔñÅÀÉ½ÈËÉÙ¡£31ºÅÏÂÎçÔªµ©·Å¼ÙµÄ´ó²¿¶Ó¾ÍÀ´ÁË£¬(ÒªÔçÒ»µãÆðÀ´½øÉ½£¬²»È»ÏÂÎçºÜ¶à)¡£
1098.4ÔÂ3ºÅÈ¥µÄ£¬ÒÑ¾­Ã»µÃÑ©ÁË£¬ÆäËûµÄÒ²Ã»Ê²Ã´¿´µÄÁË£¬»¹ÊÇÒªÓÐÑ©µÄÊ±ºòÈ¥²ÅÐÐ
1099.É½ÏÂÏÂÓê£¬É½ÉÏÏÂÑ©£¬ÏÂÑ©¾°É«²»´í£¬¿ÉÏ§¿´²»µ½ÒõÑô½çÁË
1100.Ë÷µÀºÜÔÞ ºÜÏíÊÜ£¬ºÜ³öÉñµÄÒ»´ÎÂÃÐÐ
1101.ÉèÊ© ·þÎñ ¶¼ÌØ±ðÂúÒâ¡­
1102.·ç¾°¿ÉÒÔ£¬Ö÷ÒªÊÇ»¬Ñ©ºÃÍæ¾ÍÊÇÈ¥ÍíÁËÃ»»¬¹»hh£¬ÖµµÃÍÂ²ÛµÄÊÇ»¬Ñ©×â½èÒÂ·þµÄÄ³Ð©¹¤×÷ÈËÔ±Ì¬¶ÈÕæµÄ¼°²î·Ç³£²»ÄÍ·³£¬ÄÇÃ´²»Ï²»¶¹¤×÷¾Í´ÇÖ°Âï£¬ºÎ±ØÔÚ¸ÚÎ»ÉÏ¶ñÐÄ´ó¼Ò£¬»¨Ç®À´¿´Äã³ôÁ³Âð
1103.Í¦ºÃÍæµÄÏÖÔÚÑ©Ò²¶à¡£·ç¾°Æ¯ÁÁ¡£»¹Óöµ½ÁË???À´ÊÖÉÏÒª³ÔµÄ
1104.È·È¥µÄÊ±ºòÃ»ÓÐÑ©£¬ºÃÄÑ°¡£¬¡£¡£¡£¡£
1105.Ë¢Éí·ÝÖ¤ºÜ·½±ã£¬Íæ¶ùÁËÁ½ÌìÒ»Ò¹¾ÍºÜnice Ñ©ÊÇÕæµÄºñ£¬ºÜÀËÂþ£¬¾°ÇøËæ´¦¶¼ÓÐÈÈË®ºÜ·½±ã£¬¶à´©¼¸¼þÌùÉÏÅ¯±¦±¦Ò»µãÒ²²»Àä£¡£¡£¡ Ô§Ñì³ØµÄ»¬Ñ©ÏîÄ¿ºÃÍæ¶ù£¬ÈÕÔÂÆºË÷µÀÉÏÈ¥µ½¹Û¾°Ì¨£¬ÄÇÀï¾°É«ºÜ¾ø£¡ ´°º¬Î÷ÁëÇ§ÇïÑ©²»ÊÇ°×Ð´µÄ£¡£¡
1106.»¹¿ÉÒÔ°É£¬¾õµÃ»¹²»´íÅ¶¡£¡£¡£¡£
1107.ÇåÃ÷È¥µÄ¶Å¾éºÜÆ¯ÁÁ£¬¾ÍÊÇÌìÆø²»ºÃ£¬ÓÖÊÇÓêÓÖÊÇÑ©
1108.Çý³µÁ½Ð¡Ê±´Ó³É¶¼µ½Î÷ÁëÑ©É½£¬Ò»Â·ÉÏ¿ÕÆøºÜºÃ£¬·ç¾°²»´í¡£¡££¬£¬Â·±È½ÏÈÆ£¬£¬ÎÒÂè¶¼ÔÎ³µÁË¡£¡£¡£ÐèÒªÌáÇ°×¼±¸ÔÎ³µÒ©¡£¡£ÃÅÆ±ÊÇÔÚÍøÉÏÍÅµÄ£¬ºÜ»®Ëã¡£ÐèÒª×öË÷µÀ¡£É½ÉÏ·Ç³£Á¹¿ì£¬ÐèÒª¼Ó¸öÍâÌ×²ÅÐÐ¡£¡£¡£¡£¡£¡£¡£¡£¡£¡£
1109.Ò»ÉúÖµµÃÌåÑéÒ»ÏÂ£¬´Ó³É¶¼³ö·¢³£¹æÖ»ÐèÒªÁ½¸öÐ¡Ê±³µ³Ì£¬ÉÏ´ÎÈ¥µÄÊ±ºòÒòÎªµÀÂ·Î¬ÐÞ£¬¶Â³µ7Ð¡Ê±¹Û¾°°ëÐ¡Ê±£¬ÅÅ¶ÓÂòÆ±µÈÁ½Ð¡Ê±£¬ÏÂÉ½ÅÅ¶ÓÁ½Ð¡Ê±£¬µÈ´ý¶¼ÊÇÖµµÃµÄ£¬ÈÕÔÂÆº×îÖµµÃÈ¥¿´¿´£¬ÔÆº£ºÍÈÕ³ö·Ç³£ÃÀÀöºÍ×³¹Û¡£ÊÀ½çºÜ´óÓ¦¸Ã³öÈ¥×ß×ß¿´¿´¡£


1110.¸Ð¾õ»¹²»´í£¬ÉÏÉ½Óöµ½ÁËÑô¹â£¬Î¨Ò»µÄÒÅº¶ÊÇÃ»ÓÐ¿´µ½ÔÆº£
1111.Ð¡ÅóÓÑ±È½ÏÏ²»¶£¬Ã»È¥¹ýµÄ¿ÉÒÔÈ¥¿´¿´
1112.ºÍÉáÓÑ½Ú¼ÙÈÕÈ¥µÄ£¬ËäÈ»ÏÞÆ±Ö»ÊÛÂô80%£¬µ«»¹ÊÇÓÐ·Ç³£¶àÈË£¬ÉÏÉ½¼ÓÏÂÉ½¼ÓÆðÀ´ÓÐÎå¸öÐ¡Ê±£¡£¡Ò»¶¨ÒªÔçÆðÅÅ¶Ó¡£      ÉèÊ©ÆëÈ«£¬ÓÎÍæÌåÑéºÜºÃ£¬ÍÆ¼ö
1113.ºÜ²»´í£¬ ¶øÇÒÉÏÉ½ºÜ·½±ã£¬½»Í¨±ãÀû
1114.ÈÕÔÂÆºÉÏÃæµÄ·ç¾°ÕæµÄÃÀÈç»­£¬»¬Ñ©³¡??Ò²ÌØ±ðºÃÍæ
1115.±È½ÏºÃ£¬Ñ©Ò²ºñ£¬ÈË²»¶à£¬µ±ÎÞÏÂÎç¾Í»ØÀ´ÁË


1116.³É¶¼ÖÜ±ß´øÐ¡ÅóÓÑÀ´Íæ×îºÏÊÊÁË£¬Á½¸öÐ¡Ê±µÄ³µ³Ì£¬ÔçÉÏÔçµã³ö·¢£¬»¹ÄÜ»¬¸öÑ©£¬µ½´ïÔ§Ñì³Ø¾Í¹»ÍæÁË£¬ÂòµÄÌ×Æ±£¬¹¤×÷ÈÕÈË²»¶àÑ©Ò²ºÜ¸É¾»£¬ÍæÁËÏÂÉ½ÅÝ¸öÎÂÈª°ÍÊÊ
1117.ÔËÆø²»³ö£¬¿´µ½ÁËÔÆº£
1118.¡¾»·¾³¡¿²»´í ¡¾½»Í¨¡¿Í¦ºÃ ¡¾ÏîÄ¿¡¿ÉÙ

1119.ÎÒÃÇÊÇÍ·ÌìÈ¥×¡ÔÚÉ½ÏÂµÄ¡­¸ÕºÃÈË²»¶à£¬²»ÏñÆ½Ê±ÈËÉ½ÈËº£¡£¿ÉÒÔËµÌ«ÊÊºÏ´øÐ¡±¦±´È¥ÁË£¬È«³Ì²»ÓÃÅÀÉ½×öÁ½´ÎÀÂ³µµ½´ïÉ½¶¥£¡ÓÐµÄÈËÖ»µ½ÁË°ëÉ½ÆÂ£¡Ã»ÓÐÉÏ¶¥¡­ÎÒÃÇÉÏÈ¥¿´ÁË·Ç³£Æ¯ÁÁ¿ÉÒÔËµÊÇÏÉ¾³????£¬ÒÔºó¿ÉÒÔ³£´øÐ¡ÅóÓÑÈ¥´òÑ©ÕÌ¡£
1120.À¬»ø¡£Ã»É¶ºÃ¿´µÄ¡£Êµ»°ÊµËµ¡£²»ÖªµÀ???¡á?£¡
1121.È¥ÁËºÜ¶à´ÎÁË£¬¸Ð¾õÀë³É¶¼½ü£¬·½±ã

1122.»¹²»´í£¬¼ÇµÃ´øÉÏ×Ô¼ºÏ²»¶µÄÈË»òÕß¼ÒÈËÒ»ÆðÈ¥£¬ÖµµÃÒ»È¥£¡ÅÄÕÕ¶¼ºÃ¿´Å¶
1123.ÌìÆøºÃ¾Í¿´µÄºÃ£¬ÌìÆø²»ºÃ¾Í¶¼ÊÇÎí¡£ Ñ©¶¼ÊÇ±ù£¬ÅîËÉµÄÑ©²»ÄÜÌ¤ÊµµÄÍæ£¬
1124.¾ÍÊÇÅÅ¶ÓÌ«ÄÕ»ðÁË£¬ÔÛÖÐ¹ú????µØ¹ãÈË¶à£¬????????????Ñü¸Ë¶¼Õ¾Í´ÁË¡£
1125.×òÌìÈ¥µÄ£¬Ñ©ºÜ´ó£¬´óÈËÍÞÍÞ¶¼Ë£µÄ¿ªÐÄ£¬ÉÏÎç»¬Ñ©ÈËÉÙµã£¬ÏÂÎç¾ÍÓÐµãÆðÎí¡£×ÜÀ´±È½ÏºÃ
1126.ÔçÉÏ7µã´Ó³çÖÝÊÐ³ö·¢×Ô¼Ý £¬9µã°ëµ½µÄ ½¨Òé´ó¼ÒÖ±½Óµ¼º½µ½Î÷ÁëÑ©É½»¬Ñ©³¡Í£³µ³¡???¾Í±È½Ï×¼È·£¬ÃÅÆ±ÎÒÃÇÂòµ½ÊÇÌ×Æ± ÃÅÆ±?Á©Ë÷µÀ¡£Ö®Ç°Ò»¶¨Òª´÷ÊÖÌ×??±£Å¯¡£


1127.²»´í´í´í²»´í²»´í²»´í£¬¾ÍÊÇÅÅ¶ÓÌ«¾ÃÌ«¾ÃÌ«¾ÃÌ«¾Ã¡­¡­
1128.³ýÁËÈÕÔÂÆºÉÏÈ¥ÓÐµã¿ÓÒÔÍâ£¬ÎÒ¾õµÃ¿Ó¹þ£¬ÉÏÈ¥³ÔÁËÒ»ÍëÅÝÃæ¾Í×ßÁË£¬ÔÆº£Ò²Ã»Ê²Ã´¿´µÄ£¬±ÜÀ×µÄ¾ÍÊÇ£¬ÈÕÔÂÆºÉÏÃæ²ÍÌü¿ÉÒÔµã³ÔµÄ£¬µ«ÊÇ²»ÔÊÐí×Ô¼ºµÄ³ÔµÄ´ø½øÈ¥£¬²ÍÌüÀïÃæµÄ¶«Î÷ËÀ¹ó£¬·þÎñÔ±Ì¬¶ÈºÜ²»ºÃ£¬ÏÂ´ÎÈ¥¿Ï¶¨²»»áÈ¥ÈÕÔÂÆº£¬»¹ÊÇ¶ÑÑ©ºÃÍæ

1129.»¹ÐÐ£¬ºÍÅóÓÑÒ»ÆðÈ¥µÄ£¬Ã»É¶ÓÅ»Ý

1130.ºÜÎÞÓï »¬Ñ©³¡µÄ½ÌÁ·ºÜÊÆÁ¦ ÓÐÒ»¸öºÜÐ¡µÄÐ¡ÅóÓÑÔÚÎÒ½Å±ßË¤µÃÍ¦²Ò ÒòÎªÎÒÒ²ÊÇ¸öÐÂÊÖÎÒ¾¡Á¦È¥·öÄÇ¸öÐ¡ÅóÓÑ·ö²»ÆðÀ´ ÎÒ¾ÍÏòÅÔ±ß¾­¹ýµÄ½ÌÁ·ÇóÖú Ëû¸øÎÒÀ´Ò»¾ä¡°ÎÒ·öÁËËûÎÒµÄÑ§Ô±ÔõÃ´°ì¡±¾ÍtmÔÚÕý×ó±ß Ò»ÉìÊÖ¾Í¹»µÃµ½µÄ¾àÀë ÕæµÄºÜÎÞÓï
1131.ÕûÌåÉèÊ©Á¼ºÃ£¬Õâ¸öÖÜÄ©ÈË²»Ì«¶àÅÅ¶ÓÇé¿ö±È½ÏÉÙ£¬ÅÅ¶ÓµÄ»°Ò²ÊÇºÜ¿ì¾Í×øÉÏ³µÁË£¬¶øÇÒÔÚÃÅ¿ÚÖÐ¼äÉ½¶¥¶¼ÓÐÖ¾Ô¸Õß°ïÃ¦£¬°ëÉ½ÑüÎíÆø±È½Ï´óµ«ÊÇÉÏÉ½¶¥Ö®ºó¾ÍÊÇ´óÌ«Ñô£¬Ç¿ÁÒÍÆ¼öÒ»¶¨ÒªÉÏÉ½¶¥È¥¿´¿´£¬¸ú°ëÉ½ÑüµÄ·ç¾°²»Ò»Ñù£¬¶øÇÒÓÐºÜ¶àËÉÊó¡£
1132.ÃÅÆ±ÉÔÉÔÓÐµãµã¹ó¡£¡£¡£¡£¡£¡£¡£
1133.»¹ÊÇ¿ÉÒÔ£¬ÊÊºÏ³öÓÎ£¬¼Û¸ñÈ·ÊµÆ«¹ó
1134.È¥µÄµ±ÌìÓÐÌ«Ñô£¬²»»áÌ«Àä£¬ÍæµÄ±È½Ï¶à£¬¿´ÆÀÂÛºÃÏñ»¹¿ÉÒÔÈ¥É½ÉÏÍæ£¬µ«Ã»ÓÐÕÒµ½ÔÚÄÄ£¬ÍæÁËÐ©¸¶·ÑÏîÄ¿¾Í×ßÁË£¬½»Í¨»¹Í¦·½±ãµÄ
1135.·ç¾°ÕæµÄºÜºÃ ÏîÄ¿Ò²±È½ÏÍêÉÆ  ´ó°®Î÷ÁëÑ©É½
1136.µÚÒ»´ÎÈ¥£¬ÒÔÎª½ñÄêÆøÎÂ»ØÉýÃ»Ñ©µÄ£¬½á¹û¿´µ½Òø×°ËØ¹üµÄÌØ±ðÃÀ£¬»¬Ñ©³¡µÄÐ¡³Ô¼Û¸ñÓÐµã¹ó£¬¾°ÇøÈë¿ÚÐ¡³ÔºÜ¶à£¬¼Û¸ñ²»¸ß£¬ºÜÂúÒâµÄÒ»´ÎÓÎÍæ
1137.¾°Çø±È½Ï³ÉÊì£¬µÚ¶þ¶ÎË÷µÀÉÏÈ¥ÕæµÄºÜÆ¯ÁÁ£¬É½¶¥ÉÏÅÀÉ½±È½ÏË¬ÒòÎªÈ«ÊÇÆ½Â·£¬½¨Òé²»ÒªÖÜÄ©È¥ÈËÌ«¶à£¬¿ÉÒÔ¹¤×÷ÈÕÈ¥±È½Ï°ÍÊ¿¡£½¨ÒéÍæÁ½ÌìµÚÒ»ÌìÔÚ»¨Ë®ÍåÅÝÎÂÈª£¬µÚ¶þÌìÔçµãÉÏÉ½¾°É«±È½ÏÆ¯ÁÁ£¬È»ºó¾Í¿ÉÒÔ»Ø³É¶¼ÁË¡£


1138.¡¾»·¾³¡¿»¹¿ÉÒÔ£¬ÈËÌ«¶àÁË£¬×ÜµÄÀ´Ëµ»¹ÊÇºÜ²»´íµÄ
1139.»¹²»´í
1140.ºÜºÃ£¬·ç¾°ºÃ£¬¿ÉÒÔ°ÍÊÊ£¬ºÃºÃºÃºÃ
1141.»¹¿ÉÒÔ£¬¾ÍÊÇÄÇ¸öÑ©²»ÏñÊÇÕæµÄ°É
1142.»¹¿ÉÒÔ£¬»·¾³»¹ÊÇÍ¦ºÃµÄ£¬¾ÍÊÇÈ¥µÄÊ±ºòÃ»ÓÐÏÂÑ©
1143.³¬¼¶²îÆÀ£¬»®Ñ©Ã»¾Å¶¥É½·½±ã£¬Ë£Ñ©Ã»ÍßÎÝÉ½ºÃÍæ£¬·ç¾°Ã»ÍßÎÝÉ½¾ªÑÞ£¬°¥£¬²»ËµÊ²Ã´ºÃ²»ºÃ¿´ÁË£¬ÍêÈ«Ã»Ê²Ã´¿ÉÒÔË£µÄ£¡Ê²Ã´¶¼ÒªÁíÊÕ·Ñ£¬Õâ280ÂòÀ´¾ÍÊ²Ã´¶¼Ã»Ë£¾Í»Ø¼ÒÁË£¬Ì«²îÁË£¬ÊÇÎÒÈ¥¹ýµÄ»®Ñ©³¡×î²îµÄ


1144.É½¶¥ºÜºÃÍæ
1145.ÓÎÀÖÏîÄ¿ºÜ¶à£¬¾°ÇøÉèÊ©ºÜÍêÉÆ£¬¼Û¸ñÊÊÖÐ£¬ÖµµÃÒ»È¥??
1146.Ò»µã¶¼²»°²ÒÝ£¬¼òÖ±ÀË·ÑÊ±¼äÀË·Ñ½ðÇ®
1147.»¶Ó­´ó¼ÒÈ¥´ò¿¨
1148.´©Ô½ÔÆ²ãµÄ¸Ð¾õºÜÆæÃî£¬Ò»ÃæÑ©¾°Ò»ÃæÑÞÑôÌì
1149.»¹²»´í£¬»¹²»´íºÜºÃÍæ£¬Ð¡ÅóÓÑÒ²Ï²»¶
1150.³ýÁËÓÐµãÐ¡¹ó£¬ÆäËû»¹Ëã¿ÉÒÔ£¬Ñ©¶àµÄÊ±ºò¸üºÃÍæ
1151.·ç¾°²»´íºÜÃÀ£¬¸ÕºÃÓöµ½Ì«Ñô£¬ÏÂ´ÎÔÙÀ´
1152.Ã»Ê²Ã´ÍæµÄ£¬ÊÕ·ÑºÜ¹ó£¡ÎÀÉúÒ²²»ºÃ¡£
1153.³ýÁËÀäÕÒ²»µ½²»ºÃµÄ»°
1154.Ã¿´Îº®¼Ù¶¼»á´øº¢×ÓÈ¥»¬Ñ©.Å®¶ùÍæµÃºÜ¿ªÐÄ.
1155.È¥µÄÊ±ºòÉ½ÉÏÃ»ÓÐÏÂÑ©£¬È«ÊÇÎí¿´ÁË¸ö¼ÅÄ¯£¬¾°ÇøÈ«ÊÇÀ¬»øÂúµØ¡£ÏÂÎç»¹ÏÂÓêÁË£¬¾°ÇøÓÎÍæÉèÊ©»¹ÊÇ²»´íµÄ¡£Í¦´óµÄ£¬ÔÚÃÀÍÅÉÏÂòµÄÆ±¼Û¸ñ»¹ÊÇ±È½Ï»®Ëã¡£
1156.²»Ï²»¶Ã»¶©Æð ·þÎñÌ¬¶È²»ºÃ¶øÇÒ¾°Çø¹¤×÷ÈËÔ±Ì¬¶È¶ñÁÓ
1157.Õâ´Î±ÈÎÒÖ®Ç°È¥µÄ»¹ÒªºÃºÜ¶à£¬»·¾³·Ç³£Æ¯ÁÁ


1158.120Ò»¸öÈËÈ·Êµ²»ÖµµÃ£¬¿ª³µÁ½Èý¸öÐ¡Ê±´óÀÏÔ¶µÄÅÜÒ»ÌË

1159.ÕâÊÇÒ»×ùÀ´ÁË¾Í²»ÏëÔÙÀ´¶þÅÌµÄµØ·½£¬ ¡¾²ÍÒû¡¿ÌÀ¹ø¾ÍÊÇ°×¿ªË®ÖóµÄÃ»ÓÐÒ»µãÎ¶µÀ£¬»¹ËÀ¹ó£¬Âô¼Ò·þÎñÌ¬¶ÈÌØ±ð²î£¬¸Ð¾õ³ÔËû¶«Î÷¶¼ÊÇÇ·ËûµÄ£¬»·¾³Ò»°ã£¬Ï²»¶ÎüÒýÒ»ÏÂÃ»ÓÐ¿´¹ýÑ©µÄ³Ô¹ÏÈºÖÚ£¬¶øÇÒÉ½ÉÏÉ½ÏÂºÜ¶àÐ¡ÉÌÐ¡··ÂôµÄ¶«Î÷¸úÓÃ²»ÉÏ´¿ÊôÆÛÆ­Ïû·ÑÕß

1160.»¬Ñ©³¡Í¦´ó£¬¾ÍÊÇ×âµÄÒÂ·þÌ«Ôà£¬
1161.³ýÁËÅÅ¶Ó»¹ÊÇÅÅ¶Ó£¬Õâ»¹²»ÊÇ½Ú¼ÙÈÕ£¬½Ú¼ÙÈÕ¸ü¼·£¬°¥£¡»¨ÁËÇ®¾Í×øÁËÁ½ÌËÀÂ³µ£¬Ò»ÉÏÒ»ÏÂ£¬ÆäËûÃ»É¶ÍæµÄ
1162.È¥¹ýºÜ¶à´ÎÁË£¬µ«ÒÅº¶¶¼²»ÊÇ×îÀäµÄÊ±ºòÈ¥µÄ£¬Ã»ÓÐ¿´µ½Ñ©É½£¬µÈº¢×ÓÉÏÍê¸ßÖÐÒ»¶¨ÔÙÈ¥¿´¿´
1163.È¥µÄÊ±ºò£¬ÌìÆø²»ºÃ£¬Ã»ÓÐ×öµ½×îÆ¯ÁÁµÄµØ·½£¬ÄãÏÂ´ÎÒ»¶¨ÒªÈ¥ÈÕÔÂÆ¼¡£ »¹»áÔÙÈ¥½¨ÒéÈ¥»¨Ë®ÍåÅÝÎÂÈª¡£ 
1164.»¹ºÃ°É£¬¾ÍÊÇ¸Ð¾õ¼Û¸ñÓÐµã¹óÁË£¬ÀïÃæÉ¶ÏîÄ¿¶¼ÓÐÊÕ·Ñ£¬ÃÅÆ±»¹ÕâÃ´¹ó
1165.»¹ÐÐ
1166.»¹ÐÐ°É£¬¾ÍÍæÍæÑ©¾ÍÐÐÁË¡£ÆäËûÑ©ÉÏÏîÄ¿ÓÐµã¹óÁË£¬±ÈÈçÑ©µØÄ¦ÍÐ£¬120Ê®·ÖÖÓ¡£
1167.Í¦ºÃµÄ£¬¸öÈË¾õµÃÖµµÃÈ¥¿´£¬ÀÂ³µ¿´·ç¾°»¹²»´í¡£É½¶¥Å¯ÑôÕÕ×Å»¹ÄÜ¿´Ñ©¾°¡£
1168.??????????????????????????????????????

1169.ÀÏ°ÖÀÏÂèÈ¥ÍæµÄ£¬ËûÃÇËµ»¹±È½ÏÖµµÃÒ»Íæ¡£
1170.Ì×Â·Ì«ÉîÏÂ´ÎÔÙ²»È¥Î÷ÁëÑ©É½×ÓÌ×Â·Ì«ÉîÁË
1171.¿´ÁË¸ö¼ÅÄ¯£¬È«ÊÇÎí£¡¶«Î÷ÓÖÄÑ³Ô£¬Ë÷µÀÓÖ¹ó£¡
1172.À´µÄÊ±ºò»¹ÔÚÓÌÔ¥À´»¹ÊÇ²»À´£¬À´ÁË£¬²»Í÷´ËÐÐ£¡¾°Çø¹æ»®ºÜÇåÎú£¬³ËË÷µÀ£¬ÉÏÉ½¡£×îÃÀµÄ·ç¾°ÔÚÉ½¶¥£¬·½±ãµÄ»°¿ÉÒÔÔÚÉ½¶¥×¡Ò»Íí£¬ÏíÊÜÈÕÂäÈÕ³öµÄÊÓ¾õÊ¢Ñç£¡

1173.»¹ÊÇºÜÆ¯ÁÁµÄ£¬ºÜ¶àµÄÑ©£¬ºÃÍæ
1174.ºÜ²»´í£¬¾ÍÊÇÎÀÉúÓÐÐ©ÈË²»°®»¤µ½´¦ÂÒÈÓ¡£¾°É«ºÜÃÀ
1175.¼Û¸ñÌ«¹óÁË£¬Ã»¶à´óÒâÒå£¬Ñ©Ò²²»¶à
1176.×î¿ÓµÄÂÃÓÎ¾°µã£¬Õâ±²×ÓÔÙÒ²²»ÏëÈ¥µÚ¶þ´Î£¬ÉÏÃæÉ¶¶¼Ã»ÓÐ£¬Ã»Ê²Ã´¿ÉË£µÄ¡£
1177.¾°ÇøÓÐ¿ªË®£¬¿ÉÒÔ´ø±£ÎÂ±­¡£É½¶¥×ßÍêÐèÒª4¸ö¶àÐ¡Ê±£¬Ò»ÌìÊ±¼ä»¹ÊÇ¹»Íæ¶ù¡£
1178.Ô§Ñì³ØÓéÀÖÏîÄ¿±È½Ï¶à£¬×Ô·Ñ£¬ÈÕÔÂÆºÉÏÃæ¾°É«ºÃ
1179.¾°Çø²»ÏÞÁ÷£¬ÈË³¬¼¶ÎÞµÐ¶à£¡ÅÅ¶ÓÈýÐ¡Ê±£¬ÍæË£°ëÐ¡Ê±...ÉÏÈ¥Ò²Ã»ÓÐÑ©ÁË
1180.ÉèÊ©Ò»°ã£¬ ¡¾»·¾³¡¿»·¾³²»´í¡£ÒûÊ³µ¥Ò»
1181.ÈË³¬¼¶¶à£¬ÄÜ³ÔÄÜÍæµÄ¶«Î÷±È½Ï¶à£¬µ«ÊÇÎï¼ÛÒ²½Ï¹ó
1182.È¥ÁË¸Ð¾õºÜ²î£¬ÓëÊµ¼Ê²»·ûºÏ£¬ÌåÑé¸Ð²î£¬È¥Ò»´Î²»ÏëÔÙÈ¥
1183.Ñ©É½ÉÏÃæ·ç¾°»¹ÊÇ·Ç³£²»´íµÄ£¬ÐèÒª¾²ÏÂÐÄÀ´ÂýÂýÐÀÉÍ
1184.Ã»É¶Ñ©ÁË£¬¾°»¹ÊÇ²»´í
1185.ºÜ²»´íµÄÌåÑé£¬ÂòÁË¹Û¾°Ë÷µÀÃ»È¥ÒõÑô½ç¿´£¬ÓÐÐ©¿ÉÏ§

1186.²»ÖµÄÇÃ´¸öÆ±¼Û£¬ÀïÃæÆäÓàÏîÄ¿¶¼»¹ÒªÊÕ·Ñ
1187.Ê×ÏÈ£¬Õâ¸öÂ·Ã»ÐÞºÃÈÝÒ×¶Â³µ£¬Æä´Î¾¡Á¿²»ÒªÖÜÄ©È¥£¬È¥ÁËÄã¾ÍÖªµÀ×îºÃµÄ·ç¾°¶¼ÔÚÂ·ÉÏ£¬È»ºó×îºÃÓÐÁ½ÌìÊ±¼äÈ¥±È½ÏºÃ£¬×îºóÌìÆø²»ºÃµÄ»°Ã»±ØÒªÉÏÉ½¶¥£¬°ëÉ½»¬»¬Ñ©Ò²¶àÏã¡£ÁíÍâ£¬°ëÉ½ÓÐÒ»¸öºìÆì³¬ÊÐ×ÔÈÈÃ×·¹ÒûÁÏ¿óÈªË®ÁãÊ³¶¼ÓÐÂôµÄ£¬Í¦ºÃµÄ¡£
1188.»¬Ñ©Í¦ºÃÍæµÄ£¬ÆäËûµÄÃ»¸Ð¾õ£¬Ñ©¾°£¬¾ÍÄÇÑù°É£¬ºÜÀä
1189.É½¶¥ÉÏÎÂ¶È±ÈÉ½½Ç°ëÉ½Ñü¶¼Àä£¬È¥µÄ»°¼ÇµÃ¶à´©µã£¬°ëÉ½ÑüµÄ³¬ÊÐÃ»ÓÐÅÝÃæ³ÔµÄ±È½Ï¹ó»¹²»ÊÇºÜºÃ ¿ÉÒÔ×Ô¼º´øÐ©³ÔµÄ ×Ô¼º´øµÄÅÝÃæµÄ»°ÒªÓÃË®±­È¥½ÓÈÈË®Òª²»È»ÒªÊÕ·Ñ
1190.Ñ©ÊÇÓÐµÄ£¬ÈË¹¤ÔìµÄ£¬Èç¹ûÈ¥ÁË²»Ë£ÆäËûÏîÄ¿ÊÇ²»ºÃË£µÄ¡£È¥¶ëÃ¼É½°É
1191.²»ÔõÃ´Ñù£¬²»ÂúÒâ£¬²î£¬¸÷·½Ãæ¶¼²»ÐÐ
1192.¸ú??µÄÈËÈ¥ÄÄÀï¶¼ÊÇÐÒ¸£µÄ¡­¡­ÃÀÊÇÒª³ÐÊÜÄ¥íÂ
1193.¸ù±¾Õâ¸ö¾í¾ÍÃ»ÓÐÓÃÉÏ£¬´òµç»°ÈÃÍË»¹ÒªÈÃÏÂÎçÁªÏµ¿Í·þ£¬·´ÕýÍË¿îºÜÂé·³

1194.¡¸ÈÕÔÂÆº¡¹¡¸¹ÛÔÆÌ¨¡¹¡¸ÈÕÔÂÆºË÷µÀ¡¹ÍêÃÀÊÕ¹Ù£¬ÍÆ¼ö£¡
1195.»·¾³Ò»°ã£¬·ç¾°²»´í£¬ÉÏÉ½µÀÂ·ÈÝÒ×¶Â³µ£¬
1196.ºÃ³Ô£¬Î¶µÀ²»´í£¬Î»ÖÃÒ²½ü£¬Ï²»¶¡£¹þ¹þ¹þ¹þ¹þ¹þ¹þ¹þ¹þ
1197.»¹ºÃ°¡£¬ÈËºÜÉÙ¡£¾ÍÊÇÃÅÆ±Ì«¹óÀ²
1198.ÍøÉÏÌáÇ°ÂòÆ±¾ÍÊÇ·½±ã£¬·ç¾°ºÜÃÀ£¬ºÍ¼ÒÈËÒ»ÆðÈ¥ÍæµÄ£¬ºÜ¿ªÐÄ

1199.²»´íµÄÐÐ³Ì£¡
1200.»¹²»´í£¬¾ÍÊÇÈË±È½Ï¶à£¬Ñ©¾°Ò²ºÜÆ¯ÁÁ
1201.»¹¿ÉÒÔ°É£¬È¥µÄÊ±ºòÂ·ÉÏÐÞÂ·ÓÐµã¶Â£¬ÀÂ³µÒ²ÅÅÁËºÃ¾ÃµÄ¶Ó£¬µ«ÊÇÈ¥µÄÊ±ºòÌìÆøºÃºÃ·ç¾°Ì«ÃÀÁË£¬²»Ðé´ËÐÐ
1202.¶ÔÓÚÄÏ·½ÈËÀ´Ëµ£¬¶ÔÑ©×ÜÊÇ³äÂúÁËÈÈ°®£¬ÒòÎª´ÓÀ´¶¼ÊÇ¿´µ½Ñ©»¨»¨£¬Î÷ÁëÑ©É½Ö®ÐÐÈÃÎÒÄÚÐÄºÜ¿ªÐÄ£¬×ÜÊÇÓÐÒ»ÈºÈËÈÃÄãºÜÎÂÅ¯¡£
1203."×£ÎÒºÍÎÒµÄÐ¡±¦±´Å£Äê´ó¼ª
1204.Ò»ÇÐË³Àû


1205.Ñ©É½Ì«ÃÀÁË"
1206.»¹ÊÇ¿ÉÒÔµÄ£¬·ç¾°ºÜÃÀ£¬Ñ©Ò²ºÜºñ
1207.»¹¿ÉÒÔ ÕâÊÇÈ¥µÄµÚ¶þ´ÎÁË  Ð¡»ï°éÃÇµÚÒ»´ÎÈ¥  ×øË÷µÀµÄÊ±ºòËûÃÇÒ»Ö±ÔÚ¼â½Ð ÎÒ¾Í¾²¾²µÄ¿´×ÅËûÃÇ´òÄÖ¹þ¹þ¹þ¹þ¹þ¹þ  ÒòÎªÒßÇéµÄÔ­Òò  ÅÅ¶ÓµÈºòµÄÊ±¼äÆ«¾Ã ¼ÓÉÏÓÎÍæÈË¶à¹þ
1208.»·¾³Ò»°ã£¬×îÖ÷ÒªµÄÊÇ»¬Ñ©Òª½»800¿éÇ®£¬³¬¹ý1·ÖÖÓ°´Ò»¸öÐ¡Ê±Ëã£¬ÆäËüÏîÄ¿Ò»°ã°É
1209.³¬¼¶»®Ëã£¡
1210.Ë÷µÀ´Ì¼¤£¬Ñ©¾°Æ¯ÁÁ£¬ÆøÎÂµÍ¶à´©µãºÃ¡£
1211.È¥µÄÄÇÌìÕýºÃÏÂÑ©£¬ºÜÆ¯ÁÁ£¬»¹È¥»¬ÁËÑ©µÄ£¬½¨Òé¶à´©µãÒÂ·þ£¬ÓÐµãÀä£¬ÊÝµÄÈË²»¿¹¶³
1212.¼Û¸ñÆ«¸ß Õâ¸öÔÂ³õµÄÊ±ºò¿´Õâ¸ö¼Û¸ñµÄ¶¼¿ÉÒÔµ½ÒõÑô½çµ«ÊÇµ½ºóÃæÕâ¸ö¼Û¸ñ¾ÍÖ»ÄÜµ½ÈÕÔÂÆººÜ¿Ó  ¸ü¿ÓµÄ¾°ÇøµÄµÂ¿ËÊ¿ ±ÈÍâÃæµÄ¹óÁËÒ»°ë
1213.ÉèÊ©½ÏÀÏ¾É£¬½Ú¼ÙÈÕÈ¥µÄºÜ¶àÈË£¬ÅÅ¶ÓÉÏÉ½ÅÄÁË²î²»¶à2¸ö¶àÐ¡Ê±£¬ÎÞÓï=_=£¬É½ÉÏÓÎÍæµÄµØ·½ºÜÉÙ£¬³ýÁËÑ©¾ÍÊÇÑ©¡£¶øÇÒÈýµã¹ý¾ÃÆðÎíÁË£¬¸ù±¾¿´²»ÁËÊ²Ã´¾°É«¡£
1214.ÎÒÃÇÕâÒ»´ÎÈ¥ÊÇ2ÔÂÖÐÏÂÑ®ÁË ÊµÔÚÊÇÃ»Ê²Ã´Ñ© Ò²²»Ïñ12ÔÂÈ¥ºÃÍæ
1215.ºÍÀÏ¹«Ò»ÆðÈ¥µÄ£¬Ì«ÀËÂþÁË¡£
1216.Ò»¸öÀÏÄêÈËºÍÒ»¸öÐ¡º¢£¬¾ÓÈ»Âò²»ÁË°ëÆ±£¬¶àÔâÁË200¶à£¬»¹ÍË²»ÁËÆ±£¬ÕâÊÇ×î²îµÄÒ»´Î¹ºÆ±¾­Àú£¬´òµç»°Ò²²»½Ó¡£
1217.ÖµµÃÍÆ¼ö
1218.ÈÕÔÂÆÁºÃÍæ
1219.³õËÄÈ¥µÄ£¬ÈËÌ«¶àÁË£¡ÉÏÉ½ÏÂÉ½ÅÅ¶Ó¼¸Ð¡Ê±£¡Ã»ÓÐÌåÑéµ½Ñ©»¨·ÉÎèµÄ¸Ð¾õ£¬±È½ÏÒÅº¶£¡
1220.ÅÅ¶ÓÌåÑé²»ÊÇºÜ°ÍÊÊ£¬µ«ÊÇÕâ¸öË÷µÀ±È½Ï°ÍÊÊ£¬ÔËÐÐËÙ¶ÈºÜ¿ìµÄÄÇÖÖ£¬¶øÇÒ´ÓÒõÓêµ½¸ßÉ½¼ûÑ©ÔÙµ½´©Ô½ÔÆ²ã¼ûµ½Ñô¹âÆÕÕÕ£¬ÔÆº££¬Ñ©¾°£¬³¬ÃÀ¡£
1221.´øÅ®ÅóÓÑÀ´ÍæµÄ£¬µÚËÄ´ÎÀ´ÁË£¬Ëý»¹Ã»À´¹ý¡£ÓÐÒ»ËµÒ»£¬Î÷ÁëÑ©É½×ãÒÔÈÃÈÎºÎÃ»È¥¹ýµÄÈË£¬¿ªÐÄ¿ìÀÖµÄÍæÒ»Ìì
1222."Ã»ÅÅ¶ÓÃ»¶Â³µ£¬³¬ÐÒÔË¡£ÓÐÔÆº£ÓÐÌ«Ñô??
1223.ÔçÉÏ7µã´Ó³É¶¼³ö·¢ µ½ÁË²»µ½10µã 
1224.²»¸º´ËÐÐ ÈË¼äÃÀºÃ³Ï¿É¹ó"
1225.¿ÉÒÔ??¿ÉÒÔ²éµ½Âð£¡Àà¹ýÁË±»ÀÛÁË
1226.¡¾»·¾³¡¿ Ã»ÓÐÆÚ´ýµÃÄÇÃ´ºÃ¡£ ¡¾½»Í¨¡¿½»Í¨»¹²»´í¡£ ¡¾ÏîÄ¿¡¿½¨Òé´ó¼Ò²»ÒªÖÜÄ©È¥¡£ ¡¾²ÍÒû¡¿ ³ÔÁË¸öËáÀ±·Û ¸Ð¾õ »¹Ã»ÓÐ×Ô¼º×öµÄºÃ³Ô
1227.¼ÇÒäÓÌÐÂµÄÒ»´ÎÂÃÐÐ ÔÙÒ²»Ø²»È¥ÁË
1228.Ñ©¾°ÃÀ£¬ÔËÆøºÃ»¹ÄÜÓö¼ûÐ¡ËÉÊó£¬ÕûÌå¸Ð¾õ»¹ÐÐ¡£¾°ÇøµÄÅäÌ×¸ú²»ÉÏ£¬ÃÀÍÅÃ»ÓÐ¶ùÍ¯Æ±??
1229.ÒªÍæÑ©»¹ÊÇ¿ÉÒÔÈ¥µÄ£¬ÌìÆø±ä»¯½Ï´ó
1230.²»»á»¬Ñ©µÄÈË£¬È¥ÁËÖ»ÊÇÍ¼ÍæÍæÑ©£¬¿´¿´Ñ©¾°£¬ÌìÆøÇç»¹¸üºÃ¡£
1231.·ç¾°ºÜÃÀ£¬¾ÍÊÇÈ¥µÄÊ±ºòÌ«¼·ÁË£¬¶øÇÒ°²±£Î¬³ÖÖÈÐòÒ²ºÜÒ»°ã£¬ËæÒâ²å¶Ó£¬È¥µÄÊ±ºò°ëÉ½ÑüÏÂÓê£¬ºÜÔà£¬µ«ÊÇÉÏÉ½¾ÍºÜÆ¯ÁÁÁË£¬ºÜ´óµÄÌ«Ñô£¬É½¶¥ºÍ°ëÉ½ÑüÍêÈ«¾ÍÊÇÁ½¸öÌì
1232.´í¹ýÊ±»ú£¬ËùÒÔÈ¥Ë£Ò»¶¨Òª·ÖÊ±¼ä
1233.¿ÉÒÔÅ¶£¬°ëÉ½ÑüÓÐÑ©£¬É½¶¥ÓÐÔÆº££¬´óÌ«Ñô£¬¼òÖ±¾ÍÊÇÏÉ¾³
1234.ÈË¼äÏÉ¾³£¬Ã»°×À´£¬¾ÍÊÇ½Ú¼ÙÈÕÈËÓÐµã¶à¡£

1235.Æ¯ÒÆÏÂÈ¥ÉÏÀ´µÄÄÇ¸ö´«ËÍ´øÕæÊÇÈÃÎÒÐÄ¾ªµ¨Õ½£¬ÎÒ´ø×ÅÈýËê°ëÅ®¶ùÆ¯ÏÂÈ¥£¬ÉÏÀ´µÄÄÇ¸ö´«ËÍ´øÃ»ÓÐ¹¤×÷ÈËÔ±Òýµ¼£¬Á½±ßÓÖÃ»»¤À¸£¬º¦ÎÒË¤ÁËÒ»õÓ£¬ÓÐÒ»±ßÊÇ¶¸ÆÂÄÇÖÖ£¬ÏÅËÀÎÒÁË£¬Õâ¸öÕæÊÇ¾°ÇøÒ»°²È«Òþ»¼
1236.ÊÛ¼Û¸ß£¬·þÎñ²î£¬²»»áÔÙÈ¥µÚ¶þ´Î
1237.Ñ©ÏÂµÃºÜ´ó ¾°É«Í¦ÃÀµÄ ÊÊºÏ´òÑ©ÕÌ ¾ÍÊÇÓÐÒ»µãÎí


1238.²»ÒªÑ¡ÔÚ½Ú¼ÙÈÕ£¬²»È»ÉÍ¾°Îå·ÖÖÓ£¬ÅÅ¶ÓÁùÐ¡Ê±¡£·ç¾°ºÜ²»´í
1239.ÖÜÎåºÍÅ®ÅóÓÑ´ÓÑ§Ð£³ö·¢ÖÜÁù¿ªÊ¼ÉÏÉ½½á¹û¶Â³µ¶ÂÁËËÄÎå¸öÐ¡Ê±¾°µãÒ²Ã»ÓÐÌáÐÑÏÂ½¨ÒéµÚÒ»Ìì¸ÏÂ·¶©¸ö¾ÆµêÅÝ¸öÎÂÈªµÚ¶þÌìÔçÉÏÔçµãÈ¥ÅÅ¶ÓÎÒÃÇ8µã´Ó¾Æµê³ö·¢ÉÏÉ½ÅÅ¶Ó¶¼ÓÃËÄ¸ö¶àÐ¡Ê±ÉÏÉ½»¹ÊÇÍ¦²»´íµÄÒ²»¹ÊÇÍ¦ÃÀµÄ¾ÍÊÇÑ©ÓÐµãÐ¡
1240.ºÜ²»´íµÄÌåÑé£¬±ÈÉÏÒ»´ÎÈ¥¸Ð¾õºÃË££¬³¡µØÒ²±ÈÒÔÇ°¿í£¬¾ÍÊÇÅÅ¶ÓÅÅÌ«¾ÃÁË
1241.»¹ÊÇ²»´íµÄ¡£
1242.¡¸´ºÉÍ¶Å¾é¡¹¡¸ÈÕÔÂÆº¡¹¡¸¹ÛÔÆÌ¨¡¹¡¸Ô§Ñì³ØË÷µÀ¡¹¡¸ÒõÑô½ç¡¹¡¸´óÑ©ÌÁ¡¹¡¸ÈÕÔÂÆºË÷µÀ¡¹ÍæµÃºÜ¿ªÐÄ
1243.»¹ÊÇÍ¦ºÃÍæµÄ ¾ÍÊÇÄÇÌìÌìÆø²»Ì«ºÃ
1244.Ñ©¾°ºÜÃÀ
1245.Ã»ÏÂÑ©¾Í±ðÈ¥ ¿´ÁË¸ö¼ÅÄ¯°¡ ¡­¡­ ¡­¡­¡­¡­
1246.¹¤×÷ÈËÔ±µÄ·þÎñÌ¬¶È£¬ÈÃÈËÕæµÄÎÞÓï£¡
1247.Ê±¼ä²»ºÏÊÊ£¬Ñ©¶¼³É±ùÁË....... ²»ÊÊºÏ
1248.ÏÖÔÚÎ÷ÁëÑ©É½Ã»ÓÐÒÔÇ°ºÃË£ÁË£¬ÃÅÆ±¹óÁË£¬È»ºóÀïÃæÊÕ·ÑÏîÄ¿Ì«¶à
1249.·ç¾°ÕæµÄºÃ¿´£¬ºÜÊÊºÏÅÄÕÕ£¬ÎÒÒ»¸öÃ»ÓÐ¼û¹ýÑ©µÄÄÏ·½ÈËºÜ¿ªÐÄ^_^
1250.ºÜ²»´í
1251.ºÜºÃÁË£¬È¥ÁË¾Í¿ÉÒÔÍæ£¬ÏÂ´Î»¹Âò
1252.»î¶¯ÃÅÆ±»®Ëã£¬ÆäËüÒ²¾ÍÄÇÑù£¬×ÜÌåÀ´Ëµ²»´íÁË
1253.ÖµµÃÍÆ¼ö ·ç¾°ÕæµÄÌ«ÃÀÁË Ö»ÊÇÏÖÔÚÄÇ±ßÐÞÂ· ÈË¶àÁËÒªµÈºÜ¾Ã Ï£Íû¿ì¿ì°ÑÂ·ÐÞÍ¨ ÏÂ´Î¿Ï¶¨ÔÙÈ¥¹âÁÙ????
1254.ÎÒÃÇÈ¥µÄÊ±ºòÈË²»¶à£¬ÀÂ³µ¶¼ÊÇÒ»¼ÒÈý¿ÚÒ»¸öÀÂ³µ£¡°ô°ôµÄ
1255.»¹¿ÉÒÔÑ½£¬ÓÐµãÀä¹þ¹þ¹þ¹þ´ó¼ÒÐ¡ÐÄµØ»¬£¬ÊÖÌ×Ò²ÊÇÒª·ÀË®µÄ£¬ÂòÁËÐ¬Ì×»¹ÊÇ»á»¬£¬»¹ÓÐºÜ¶à¿ÉÒÔÅÄÕÕµÄµØ·½¹þ¹þ¹þ
1256.¾°É«ºÜÃÀ£¬¾ÍÊÇÅÅ¶Ó¹»Çº£¬½¨ÒéÊ±¼äÔ¤ËãÒª¿íÔ£Ð© ¡¾½»Í¨¡¿Óµ¼·£¬ÈÝÒ×¶Â³µ
1257.ÈËÔìÑ© ÃÅÆ±230 ÉÏÈÕÔÂÆº¼Ó120
1258.¾°ÇøÕûÌåÆ±¼ÛÆ«¸ß£¬ÀïÃæÉèÖÃºÜ¶àÐèÒªÁíÍâ¹ºÆ±µÄÏîÄ¿£¬ÈË¾ùÏû·ÑÔÚ400Ôª×óÓÒ¡£66666666666666666666666666666666666666666666666666666666666666666
1259.×ÜµÄÀ´Ëµ»¹ÊÇ±È½ÏÂúÒâµÄ£¬²ÍÒû¿ÉÒÔÔÙ·á¸»µã£¬±È½ÏÊÊºÏ½ü½¼Ç××ÓÓÎÍæ¡£
1260.ÈÕÔÂÆ½·ç¾°ºÜÆ¯ÁÁ¡­¡­¡­¡­¡­¡­¡­¡­¡­¡­
1261.¸öÈË±È½ÏÏ²»¶»¬Ñ©³¡£¬ËäÈ»²»»á»¬£¬Ë¤ÁËºÜ¶à´Î£¬µ«¸Ð¾õºÜ¿ªÐÄ
1262.ÖÜÁùÈ¥µÄ£¬ÈË³¬¼¶³¬¼¶¶à£¬Â·ÉÏ»á¶Â³µ£¬×øÀÂ³µÅÅ¶ÓÊ±¼äºÜ¾Ã¡£µ«ÊÇ£¡£¡£¡É½¶¥µÄ¾°É«ÕæµÄÊÇ×³¹Û£¬¾õµÃËùÓÐµÄÀÛ¶¼ÊÇÖµµÃ¡£
1263.ºÜºÃÍæ ÍÆ¼ö ÖµµÃÒ»Íæ ·ÑÓÃ½Ï¸ß ËùÓÐÓéÀÖÏîÄ¿¾ù×Ô·Ñ
1264.»¹ÊÇÍ¦²»´íµÄ£¬¾ÍÊÇÈËÓÐµã¶à£¬°ëÉ½ÑüµÄ»¬Ñ©³¡¾ÍÔÚÔÆÎíÀïÃæ£¬ÓÐµãÏÉÆøÆ®Æ®µÄ¸Ð¾õ£¬ÅÄ²»³öºÃ¿´µÄ ¾Í²»ÉÏÍ¼ÁË¡£  ×øÀÂ³µÉÏÉ½¶¥£¬Ñô¹âÃ÷ÃÄ£¬¿´ÔÆº£¡£¿ÉÏ§Ã»·ç£¬²»È»»¹¿ÉÒÔ¿´µ½ÔÆº£·­ÌÚµÄÃÀ¾°
1265.Ò»°ã°É£¬º¢×ÓÌ«Ð¡ÁË£¬Ã»Íæ¶à¾Ã¾Í×ßÁË£¬ÏîÄ¿²»ÊÇºÜ¶à£¬³Ô·¹Ì«¼·ÁË¡£
1266.¼òÖ±²»ÒªÌ«ÃÀÁË£¬Ç¿ÁÒÍÆ¼ö Ï²»¶ÅÄÕÕµÄ²»Òª´í¹ý£¬Ëæ±ãÔ­Ïà»úÅÄ¶¼³¬ÃÀ£¬¼ÇµÃ´øÄ«¾µÓ´£¬Ñ©·´Éä»áÓÐµã´ÌÑÛ¾¦
1267.¿´É½È«ÊÇ·ç¾°£¬ÃÀ²»Ê¤ÊÕ ¿´µØÈ«ÊÇÈË¼·£¬²Ò²»ÈÌ¶Ã
1268.×øÔÚÉÏÃæ¿´·ç¾°·Ç³£ÓÆÏÐ
1269.Ê±¼ä²»¹»ÈËÌ«¶à£¬½¨Òé¼Æ»®Á½ÌìÈ¥ÍæË£


1270.¿ÉÒÔ¡£¾ÍÊÇÈ¥µÄÊ±ºò²»ÊÇÏÂÑ©µÄÊ±ºò£¡
1271.Ò²ÐíÊÇÈ¥µÄÌìÆø²»ºÃ£¬Ò»Æ¬´óÎíÉ¶Ò²¿´²»¼û¡£
1272.²»´íµÄ£¬²»ÓÃÈ¡Æ±£¬ºÜ·½±ã£¬¾°É«²»´íÈË
1273.¶Ô±ÈÆäËû¾°Çø·ÑÓÃÂÔ¸ß£¬ÐÔ¼Û±È²»ÄÇÃ´ºÃ
1274.¾°É«²»´í£¬¹ÜÀí½ÏºÃ£¬Ïû·ÑÆ«¹ó£¬
1275.¡¾»·¾³¡¿ÎÀÉú ¡¾½»Í¨¡¿·½±ã ¡¾ÏîÄ¿¡¿Ò»°ã ¡¾²ÍÒû¡¿¿É¿Ú
1276.²»Í÷´ËÐÐ
1277.ºÚÐÄÉÌ¼Ò£¬ÆÛÆ­Ïû·ÑÕß£¬ÉÏÎç³ö·¢µ½ÔÚ¾°ÇøÂ·ÉÏ¶Âµ½ÍíÉÏÎåµã²Åµ½¾°ÇøÃÅ¿Ú£¬Í¬Ê±ÔÚÍøÉÏ¶©ÁË¾°ÇøÄÚµÄ¾ÆµêºÍÒ»¸öÒ»¸öÌ×Æ±£¬½á¹û×øÁË¸ö½»Í¨Ë÷µÀÉÏÀ´¾ÍÒÑ¾­²î²»¶àÌìºÚÁË£¬½á¹ûÊ²Ã´Ò²Ã»Íæ£¬ºÚÐÄÉÌ¼ÒËµË¢¹ýÉí·ÝÖ¤¾Í´ú±íÊ¹ÓÃÁË£¬ÕæµÄÊÇÓÐ²¡Âð£¬Ì«À¬»øÁË
1278.ÈËÌ«¶àÁË£¬ÕýÔÂ³õËÄÈ¥µÄ£¬Ò»°ã°ã°É
1279.»¹¿ÉÒÔ Í¦ºÃµÄ ¾ÍÊÇÓÐµã¹ó¹óÁË µ­¼¾È¥»¹¿ÉÒÔ
1280.³¬¼¶Æ¯ÁÁ£¬É½¶¥ÉÏÃæºÍ°ëÉ½Ñü¼òÖ±Çø±ðÌ«´ó£¬É½¶¥ÉÏÃæÑô¹âÃ÷ÃÄ£¬Ì«ÑôÉ¹ÆðÌØ±ðÊæ·þ£¬°ëÉ½ÑüÑÌÎíçÔÈÆµÄ»¹ÔÚÏÂÑ©Àäµ½Åú±¬
1281.ºÜÖµµÃÈ¥À²
1282.Ò»°ã°ã°ÉÀ²À²À²À²£¿Å¶Å¶Å¶ºÃ¶àÌìÁË
1283.Ê²Ã´¶¼ÊÕ·Ñ£¬»¹±È½Ï¹ó£¬²»·ûºÏÆ½ÃñÏû·Ñ
1284.´°º¬Î÷ÁëÇ§ÇïÑ©£¬ÃÅ²´¶«ÎâÍòÀï´¬ ·Ç³£ÖµµÃÍÆ¼öµÄÒ»´ÎÂÃÐÐ£¬Ñ©¾°£¬ÔÆº££¬»·¾³Ë÷µÀ£¬Ã¿Ò»´¦¶¼ÈÃÄãÁ÷Á¬Íü·µ£¬ÍÆ¼öÓÎÍæÒ»Ìì¡£
1285.ÈËÌ«¶àÁË£¬ÅÅ¶Ó¾ÍÅÅ¹»ÁË£¬£¬£¬£¬£¬£¬
1286.ÉèÊ©±ÈºÃ¶à¾°Çø¶¼ºÃ£¬ÎÀÉú¼äÏ´ÊÖÓÐÈÈË®£¬ÍâÃæÓÐÃâ·ÑµÄ¿ªË®¿ÉÒÔºÈ£¬ÎÒÃÇ½ñÌìÔËÆø²»Ì«ºÃ£¬Õû¸öÉ½¶¥¶¼ÊÇ´óÎí£¬Ê²Ã´Ò²¿´²»¼û£¬»¹ºÜÀä£¬Ò»Ö±ÔÚ´µ¸É·ç£¬ÔÙ¹ý¶ÎÊ±¼äÏÂÑ©¶àÁË£¬¿ÉÒÔÈ¥»¬Ñ©³¡ÍæÍæ
1287.ºÜÃÀµÄÑ©¾°£¬ÖµµÃÍÆ¼öµÄÒ»¸ö¾°Çø£¬Åöµ½ÓÐÌ«Ñô¾Í¸ü¼ÓÍêÃÀ
1288.ÀïÃæÃ»Ê²Ã´¿ÉÒÔÍæµÄ£¬²»ºÃÍæ¡£¡£¡£¡£¡£¡£
1289.Ò»°ã£¬¹úÇì½ÚµÄÊ±ºòÈ¥µÄ£¬ÄÇÊ±ºòÃ»ÓÐÑ©¡£¼ÓÉÏÓÖÏÂÆðÁËÃÉÃÉÏ¸Óê¡£ËùÒÔËµ¾õµÃ²»ÊÇºÜºÃÍæ¡£
1290.¿´¿´ÒõÑô½ç£¬Ìå»áÁ½±ß²»Í¬µÄ·ç¾°£¬¾ÍÈçÍ¬ Ïà¸ôÁ½ÊÀÁË
1291.ËµÊµ»°ºÃÍæ£¬ÔËÆø²»´í´óÑ©·×·ÉÆÚ´ýÔÚÒ»´Î¹âÁÙÎ÷ÁëÑ©É½£¬£¨ÃÀÖÐ²»×ãµÄÊÇ×òÍíÉÏËÄµã°ëÉÏ³µ·µ»Ø½á¹û¶þ¸öÐ¡Ê±Ã»³ö¾°Çø??Í£³µ³¡£¬¶Â³µP±¬£¬¶øÇÒÃ»¹¤×÷ÈËÔ±Êèµ¼ÒýÁ÷£¬ÆäËü²»×ã²»ÌáÁË£¬Ï£Íû¾°ÇøºÍÎ÷ÁëÕòÖØÊÓ£¬¸üÍêÃÀ£©
1292.ÕæÐÄ¿ÉÒÔ£¬ÖµµÃÏÂ´ÎÔÙÈ¥ÂÃÓÎÒ»´Î
1293.ÎÒÃÇÊÇÖÜÁùÈ¥µÄ£¬10µã¹ýµ½µÄ£¬ÂòµÄÊÇÍ¨Æ±220£¬Ö±½ÓË¢Éí·ÝÖ¤£¬È»ºóÎÒÃÇÏÈµ½É½¶¥ÅÄÕÕÈ»ºóÔÚ»Øµ½Ó³Ñ©¹ã³¡À´ÍæÑ©È»ºó15µã¹ý¾ÍÏÂÉ½ÁË¡£ºÜÐÒÔËÌìÆøºÜºÃ£¬ÓÐÌ«Ñô£¬ÕæµÄÕâÌËÌØ±ðÖµ¡£
1294.ºÜºÃÍæ ºÜºÃ¿´ ºÜÖµµÃÈ¥Ñ½ Ï²»¶ÅÄÕÕµÄÃÀÅ®¿ÉÒÔ¿¼ÂÇÒ»ÏÂ
1295.¶Â³µ3Ð¡Ê±²½ÐÐ5¹«Àï£¬ÅÅ¶Ó3Ð¡Ê±×öË÷µÀ£¬¹ä°ëÐ¡Ê±£¬»ØÀ´ÅÅ¶ÓÁ½Ð¡Ê±×öË÷µÀ¡£ÃÀ¾°ÊÇºÃ¡£¾ÍÊÇµÈ´ýÊ±¼äÌ«³¤£¬É½µ×Í·ÉÏÎíÓêÃÉÃÉ£¬¶þÖØÌìÑ©ÓêÃÉÃÉÏñÊÇÈË¼äÁ¶Óü£¬ÈýÖØÌìÏñÊÇÈË¼äÏÉ¾³£¬ÔÆÉî²»Öª´¦
1296.È°´ó¼Ò½Ú¼ÙÈÕÇ§Íò²»ÒªÈ¥Î÷ÁëÑ©É½£¬·þÎñÌ«²îÁË£¬ÉÏÉ½ÅÅ¶Ó3Ð¡Ê±£¬ÏÂÉ½ÅÅ¶Ó2Ð¡Ê±£¬»¬Ñ©±ÈÆ½Ê±¹óÒ»°Ù¶à£¡È«ÊÇ¿Ó£¡ÀÏÊµµÄ¸øÐ¡º¢ÔÚÍøÉÏÂòÁËÆ±£¬µ½ÁËµØ·½£¬·¢¾õÐ¡º¢²»ÓÃÂòÆ±£¬ÏëÍËÆ±£¬Á½¸ö×Ö¡°Ã»ÃÅ¡±£¡×ÜÖ®£¬ÌåÑéÌ«²îÁË£¡
1297.Ã»É¶Ë£µÄÀË·ÑÇ®ÀË·ÑÊ±¼ä£¬È¥ÁËÄÇÃ´¶à¾°Çø×îÃ»Ë£Í·µÄÒ»¸ö
1298.Ã¿Äê¶¼È¥Ò»´Î£¬´øÐ¡ÅóÓÑºÜºÃÍæ¶ù£¬ÈË¶àµÄÊ±ºò£¬¾¡Á¿×ß¹ÙµÀ£¬
1299.¼òÖ±¾ÍÊÇ¼éÉÌ£¬ÎªÁË¶à×¬120µÄË÷µÀÆ±Ç®£¬°Ñ298µÄÍÅ¹º·Åµ½×î×îµ×ÏÂ£¬²»ÍùÏÂ·­¸ù±¾¾Í²»ÖªµÀ»¹ÓÐÒ»¸öÍÅ¹ºÆ±£¬ºóÃæÂòÆ±µÄÅóÓÑÒ»¶¨Òª¿´Çå³þÁË
1300.»¹¿ÉÒÔ£¬ÍæµÃÍ¦¿ªÐÄµÄ£¬×îºÃÊÇ´©´øÃ±µÄ·ÀË®ÓðÈÞ·þÈ¥£¡

1301.ºÜÊ§Íû£¬È«ÊÇÈËÔìÑ©¡£¡£¡£¡£¡£¡£¡£¡£¡£¡£
1302.°²ÒÝ²»´í¡£¿´ÍêÑ©¾°ÔÙÏÂÈ¥ÅÝÎÂÈª£¬°ÍÊÊµÃ°å
1303.ÖµµÃÒ»È¥
1304.»¹¿ÉÒÔ£¬ÔËÆøºÃ£¬ÓÐÑ©£¬ÓÐÎí£¬²»´í£¡
1305.º¢×ÓÍæµÃºÜ¿ªÐÄ
1306.ÎÒ¾õµÃ»¹¿ÉÒÔ£¬Ö»ÊÇÎÒÃÇÈ¥µÄÊ±ºòÊÇÏÄÌìÃ»ÓÐÑ©ÓÐµãÈÈ
1307.ËäÈ»ºÜ¶ÂÅÅÁËºÜ¾Ã¶Ó×îºó¿´µ½Èç´ËÃÀ¾°ºÜ²»´í£¬Î¨Ò»²»ÂúµÄÊÇÃ»ÓÐ²Ð¼²ÈË×¨µÀ£¡¸úµ½ÅÅÁË²î²»¶à3Ð¡Ê±¶Ó£¡ÓÐ²»±ãµÄÅóÓÑÉ÷ÖØ¡£

1308.ÔËÆø·Ç³£ºÃ£¬Óö¼ûÁËÏÂÑ©£¬É½ÏÂÃ»Ñ©£¬É½ÉÏÑ©ºÜ´ó£¬×ÜÌåÀ´Ëµ»¹ÊÇÍ¦ÖµµÃÈ¥£¬µ«ÊÇÂ·¿ö²»ÔõÃ´ºÃ£¬½¨ÒéÀÏË¾»ú¿ª³µ£¬
1309.¾ÍÊÇ·½±ã±È½Ï½ü£¬´ó³É¶¼·¶Î§Ö®ÄÚ¡£
1310.µÚ¶þ¶Î¾°¹ÛË÷µÀÉÏÈ¥ºó£¬¾°É«ºÜÆ¯ÁÁ£¬µ«¼ÒÈË¶¼ÓÐ¸ß·´£¬¶¼Ã»ÐÄÇé¿´ÁË£¬¿ÉÏ§ÁË¡£
1311.¾¡Á¿ÔçµãÈ¥²»¶Â³µ£¬ÏÂÎçÉ½ÉÏ¿ªÊ¼»¯Ñ©ÁË£¬¶øÇÒÃ»ÓÐÏëÏóµÄÄÇÃ´Àä¡£
1312.¿ÉÒÔÈ¥£¬²»¿÷¡£Ñ©Í¦ºñ£¬ÅÄÕÕÒ²ºÃ¿´¡£
1313.Ò»¸öÈËÈ¥µÄ£¬±ðÈË¶¼ÊÇÍÏ¼Ò´ø¿Ú»òÕßÇéÂÂµÄÈ¥¡£Ò»¸öÈËÓÎÍæ²»Ì«½¨ÒéÈÝÒ×³Ô¹·Á¸°¡¡£ÉÏÈ¥µÄ¹«Â·ÓÐÐ©µØ·½»¹ÔÚÎ¬ÐÞ¡£
1314.ÅÅ¶Ó3Ð¡Ê±£¬ÈËÉ½ÈËº££¬Ô¶³¬½Ó´ýÁ¿£¬Ì«ÄÕ»ðÁË
1315.ÒòÎªÊÇÏÄÌìÈ¥µÄ£¬ÄÇÌìÓÖÏÂÓê£¬ËùÒÔÌåÑé²»ºÃ
1316.¿´Ñ©»¹²»´í£¬¾ÍÊÇÃÅÆ±ÕâÐ©·ÑÓÃÌ«¸ßÁË£¬»®²»À´
1317.´øº¢×ÓÃÇÈ¥Íæ£¬È·ÊµÊÇÒ»¸ö²»´íµÄÑ¡Ôñ£¬º¢×ÓÃÇÏ²»¶
1318.ºÜ¶àÑ©£¬ºÜÆ¯ÁÁ£¬²»ÒªÖÜÄ©È¥£¬Òª²»È»ÈËÌ«¶àÁË¡£
1319.ÒÔºó²»»áÔÙÈ¥ÁË£¬ÌåÑé¼«²î£¬¶¼ÊÇÆ­ÈËµÄ
1320.·þÎñÖÜµ½£¬¼Û¸ñÏàÒË£¬µ¼ÓÎÐ¡¸ç¸çÄÍÐÄÏ¸ÖÂ£¬½»Í¨±ãÀû£¬ÉÏÏÂ¶¼ÊÇË÷µÀ£¬ÉÔÎ¢ÓÐµãÐ¡ÒÅº¶ÊÇÃ»ÓÐ¿´µ½µ¼ÓÎËµµÄÐ¡ÐÜÃ¨ºÍ´óÐÜÃ¨£¬Õâ¸ö¼¾½ÚÈ¥Ò²Ã»ÓÐ¿´µ½Ñ©£¬²»¹ý¿´µ½ÁËÔÆº£Ò²ºÜ¿ªÐÄÁË£¬µÈÓÐÑ©ÁËÔÙÉÏÈ¥Íæ£¬Ò»¶¨ÊÇ²»Ò»ÑùµÄ·ç¾°¡£
1321.¾°ÇøÒ»°ã£¬Ïû·ÑÓÐµãÐ¡¹ó£¬Ã»Ê²Ã´ºÃË£µÄ
1322.ºÜÆ¯ÁÁÅ¶
1323.¶Â³µËÄÐ¡Ê±£¬ÅÅ¶ÓÁ½Ð¡Ê±£¬ÍæË£Á½Ð¡Ê±£¬µ«ÊÇ¿´µ½ÕâÃ´ºÃ¿´µÄÔÆº££¬¶ÙÊ±¾õµÃÖµµÃµÄ£¬µ«Ò²²»»áÔÙÏëÈ¥¶þ´ÎÁË??
1324.µ½ÁËÄ¿µÄµØÏÂ³µÕæÊÇº®·ç´Ì¹Ç£¬É½ÏÂÏÂ×ÅÃ«Ã«Óê£¬ÉÏÁË°ëÉ½Ñü¾ÍÓÐ°×Ã£Ã£µÄÒ»Æ¬Ñ©¾°£¬ÍæÁËÒ»ÌìÍ¦²»´íµÄ£¡
1325.¾ÍÂò¸öÆ±½øÈ¥»¬Ñ©£¬Ò»°ã°É£¬Ã»É¶ÆäËûÍæµÄ
1326.·Ç³£ºÃ¿´°¡ ¿ÉÏ§ÔËÆø²»ºÃ Ã»ÓÐÌ«Ñô
1327.Ã»ÓÐÏÂÑ© ¸Ð¾õ¾°Çø¶¼ÊÇÈË¹¤±ù ×Ô¼º²»»áÍæ ºÃ¼¸¸öµØ·½¶¼Ã»ÓÐÕÒµ½
1328.×ÜÌåÀ´Ëµ£¬ºÜ²»´í£¬ÖµµÃÈ¥ÓÎÍæ¡£¿ÉÒÔÌáÇ°ÂòºÃÍæÑ©¹¤¾ß
1329.²»ÊÇÐÇÆÚÁùÈÕ£¬ËùÒÔÀÂ³µºÜºÃ×ø£¬ËäÈ»ÐÞÂ·Ò²²»¶Â£¬×îºÃÏÈ×ø³µµ½ÈÕÔÂÆº£¬¿ÉÒÔ¿´¿´ÔÆº££¬ÔÙ·µ»ØÀ´ÔÚ¹ã³¡Íæ»¬Ñ©
1330.ÔÆº£ÃÀµÃ²»Ïñ»°£¬Ì«ÃÀÁË¡£ÖµµÃÍÆ¼ö
1331.»¹²»´í
1332.ÔôÄÑË££¬¾ÍµØÉÏÓÐµãµãÑ©£¬¶àÊý»¹ÊÇ±»²ÈºÚÁËµÄ£¬ÎíÓÐ´ó¿´²»µ½·ç¾°£¬¼Û¸ñ±È¶ëÃ¼É½¹óÌ«¶à£¬Ã»ÓÐ¶ëÃ¼É½ºÃË£
1333.ºÃÍæÄØ£¬´øÐ¡º¢¸üºÃÍæ
1334.È«³Ì¶¼ÔÚÏÂÓê£¬ËäÈ»Óêµã²»´ó£¬µ«ÊÇºÜÃÜ£¬µ½´¦¶¼ÊÇÎíÃÉÃÉµÄ£¬ÅÄ²»³öÃÀ¾°£¬Ò²Ã»Ê²Ã´ºÃÍæµÄ
1335.É½ÏÂÃ»Ñ©£¬ÉÏÁËÉ½ÉÏ¿´¼ûÁËÒ»Æ¬°×Ã£Ã£´óÑ©·×·É£¬É½¶¥Ñ©¸ü´ó£¬ÒÂ·þÁì¶¼¶³½á³ÉÁË±ù£¬Ã»ÓÐÊ§Íû??
1336.Ò»°ã°ãÀ² Ò»°ã°ã°ÉÌ¨·çÓêÖÐµÄÄÐµÄÅ®µÄ°¡

1337.ÅÅ¶ÓµÄÊ±ºòÍ¦¾øÍûµÄ£¬ÅÅÁËÈý¸ö¶àÐ¡Ê±£¬²»¹ýÉÏÈ¥¹ýºóÔÚÏÂÑ©£¬»¹¿´µ½ÁËÔÆº££¬¾õµÃÒ»ÇÐ¶¼ÖµÁË???
1338.È·ÊµÍ¦Æ¯ÁÁµÄ£¬ÌØ±ðÊÇÔÆº££¬¾ÍÊÇÈËÓÐµã¶à
1339.ÊÇ¸ö´ø¼ÒÈËÓÎÍæ ±ùÌìÑ©µØµÄÓÎÀÖ³¡
1340.Ò»¶¨ÒªÈ¥ÈÕÔÂÆº£¬ÄÇÀï²ÅºÃË££¬ÑÞÑô¸ßÕÕ£¬Ó³Ñ©¹ã³¡ÓÖÀä£¬»¹ÊÇÎíÌì£¬µ½´¦¶¼¿´²»µ½
1341.È¥µÄÄÄÌìÌìÆøºÜºÃ¡¢²»¹ýÑ©Ã»ÍùÄê¶àÁË
1342.Ï²»¶ÈÕÔÂÆºµÄ·ç¾°£¬ÒõÑô½çÊÇÕæÃ»±ØÒªÈ¥£¬»¬Ñ©³¡Ð¡ÅóÓÑÍæµÃºÜ¿ªÐÄ¡£
1343.Ò»°ã  ³É¶¼±¾µØµÚÒ»´ÎÈ¥Î÷ÁëÑ©É½  ·þÎñÒ»°ã
1344.¹úÇì½Ú´øÐ¡ÅóÓÑÒ»ÆðÈ¥µÄ£¬¸ÕºÃÏÂÓê£¬ÈË²»ÊÇºÜ¶à£¬É½¶¥ÉÏÓÐµãÀä£¬ÒòÏÂÓêµ½´ïÉ½¶¥ºóÃ»ÓÐ¼ÌÐøÅÀÉ½£¬Èç¹ûÌìÆøºÃµÄ»°£¬¿ÉÒÔÅÀÉ½£¬É½¶¥µÄ·ç¾°ÕæµÄºÜ²»´í
1345.¿ÉÒÔ¿ÉÒÔ È¥µÄÊ±ºòÈË²»ÊÇºÜ¶à ¾°»¹ÊÇ·Ç³£²»´íµÄ

1346.·ç¾°ºÜÃÀ ÖµµÃÒ»È¥
1347.Ê®Ò»ÔÂ¶þÊ®ËÄºÅÈ¥µÄ£¬ÌìÆøºÜºÃ£¬Ïû·Ñ²»ÊÇºÜ¹ó

1348.ÎÒÈ¥µÄÊ±ºò»¹Ã»ÓÐÏÂÑ©  µ«ÊÇ¾°É«Ò²²»´í ºÍÄÐÅóÓÑÒ»ÆðÈ¥µÄ ÌØµØÈ¥ºôÎü×îÇåÐÂµÄ¿ÕÆø
1349.ÎÒÃÇÈ¥µÄÊ±ºòÓ³Ñ©¹ã³¡ÌØ±ð´óµÄÎí£¬µ«ÊÇÉÏÁËÈÕÔÂÆº¾Í·Ç³£Æ¯ÁÁÁË
1350.ÎÒÃ»È¥²»ÖªµÀÕ¦Ñù£¬ÓÐ»ú»áÔÙÈ¥£¬

1351.Ì«ÃÀÁË£¬Èç´ËÃÀÀöµÄ¾°É«  £¬ÕæµÄÏñÔÚÔÆ¶ËÖ®ÉÏÈ¥ÓÌÈçÏÉ¾³¡£
1352.·ÅÆ±Ì«²»¼°Ê±ÁË£¬µ¼ÖÂË¢Éí·ÝÖ¤ÏÔÊ¾ÎÞÆ±£¬¾­µçÁª¿Í»§²¢µÈ´ý¼¸·ÖÖÓºó²Å·ÅÆ±³É¹¦£¬Ï£ÍûÄÜ¹»¸Ä½ø£¡
1353.»¹ÊÇ²»´íµÄ£¬ÉÏÃæ
1354.ºÜÂúÒâ£¬ÕâÁ½ÌìÈ¥ÕýºÏÊÊ£¬ÅÄÕÕ¼¼Êõ²»ºÃ£¬×îÃÀµÄ·ç¾°ÔÚÑÛÀï¡£
1355.11.23ºÅÈ¥µÄ£¬É½¶¥ÉÏ»¹³öÁËÌ«ÑôÑ©ºÜ´ÌÑÛ£¬Ã»ÓÐ±¸ÑÛ¾µÁÙÊ±ÂòµÄ30ÔªÒ»¸±£¬È¥µÄÅóÓÑ¶«Î÷Òª±¸ÆëÈ«£¬²»È»Òª»¨Ô©Í÷Ç®µÄ£¬ÖÕÓÚ¿´µ½Ñ©ÁË£¬·ç¾°È·ÊµºÜÆ¯ÁÁ¹þ
1356.ÈËÆøÍú£¬ÅÅ¶ÓÊ±¼ä³¤£¬Í£³µ³¡ºÜ³¤£¬½É·Ñ·½±ã
1357.ÉèÊ©°²È«£¬¹ÜÀí¾®È»ÓÐÐò£¬°²ÅÅºÃÊ±¼ä£¬²»ÊÇÏëÏóÖÐµÄÄÇÃ´Óµ¶Â£¬°Ëµã°ëµ½É½½Å£¬ÔçµãÉÏÉ½×î¼Ñ¡£
1358.¾°Çø·ç¾°»¹ÊÇ²»´íµÄ£¬ÓÐÑ©£¬ÍæË£ºÜÓä¿ì£¬ÖÜÄ©ÈËÓÐµã¶à£¬ÍÆ¼ö¹¤×÷ÈÕÀ´Ë£¡£Ï£Íûµ¼ÓÎÏÂ´Î²»ÒªµÈ²»ÊØÊ±µÄÈËÁË£¬ÀË·ÑµÄÊÇÆäËûÈËµÄÊ±¼ä£¬ÒòÎªÕâ¸öÊÂ£¬¸ãµÃ´ó¼Ò¶¼²»Óä¿ì£¬ÒÔºóÒªÀ´Î÷ÁëÑ©É½Ò²²»»á²ÎÍÅÁË
1359.¿ÉÒÔ¿ÉÒÔ
1360.»¹¿ÉÒÔ  ´©Ì«ÉÙÁË Ì«ÀäÁË  ÏÂ´ÎÈ¥Ò»¶¨´©ºñµã

1361.Ôªµ©½ÚÈ¥ÈË³¬¼¶¶à£¬ÅÅ¶ÓÈýÐ¡Ê±£¬ÍæË£¶þÐ¡Ê±£¬ÅÅ¶Ó³¤µÃË«ÏÂÖ«¶¼ÂéÄ¾ÁË¡£
1362.¾øÁË  ¿´Í¼
1363.??????????????????????????????????????

1364.ÈËÌ«¶àÁË£¬ÅÅ¶ÓÌ«¾ÃÁË£¬¼Û¸ñÌ«¸ßÁË
1365.¸Õ¸ÕºÃÏÂÑ©ÁË  È¥µÄÔçÑ©±È½ÏºÃ¿´ Îí±È½Ï´ó
1366.ÅÅ¶ÓÓÐµãÀÏ»ð£¬½Ú¼ÙÈÕÈËÌ«¶àÁË£¬Ñ©»¹Í¦ºñ
1367.È¥ÁËµ½ÏÖÔÚÓÐÊ®À´ÌìÁË£¬»ØÎ¶ÁËÒ»ÏÂÄÇÌìÍæµÃÍ¦¿ªÐÄµÄ¡£
1368.ºÜÄÑÓöµ½ºÃÌìÆø£¬ÂúÉ½´óÎí£¬Ã»Ê²Ã´ºÃ¿´µÄ£¬ÄÜ¼û¶ÈºÜµÍ£¬×ßµ½ÖÕµãÉ¶Ò²Ã»ÓÐ£¬¾ÍÒ»¸öÃ©²ÝÎÝ£¬ÒõÑô½ç¾ÍÊÇ²»Í£µÄÍùÏÂ×ß£¬Ô½×ßÔ½ÀÛ£¬»Ø³Ì¸ü²»ÓÃËµÁË£¬ËùÒÔ½ÐÒõÑô½çÍÛ£¬ÀÛµÄÒ»¸ö¶þ¸öÍÈ·¢¶¶£¬·ç¾°»¹²»Èç×Ô¼ºÕÒ¸ö²ÝÆºË£Ò»Ë£???¡â?
1369.ÉÏÃæÌìÆøºÃµÄ»°»áºÜÆ¯ÁÁ£¬ËùÒÔÈ¥µÄÊ±ºò»¹ÊÇÒª¿´ÔËÆø¡£ÎÒÃÇÈ¥µÄÊ±ºòÔËÆø²»Ì«ºÃ£¬ÊÇÎíÌì»¹ÔÚÏÂÓê£¬ËùÒÔ¾°É«²»ÊÇÄÇÃ´µÄºÃ¿´¡£ÎÒÃÇÈ¥µÄÊ±ºòÉÏÃæ»¹Ã»ÓÐÏÂÑ©£¬ËùÒÔÒ²Ã»ÓÐÑ©¿´£¬ÉÏÃæÈç¹ûÊÇÌ«ÑôµÄ»°¿ÉÒÔ¿´µ½ÕûÆ¬µÄÔÆº££¬¿ÉÏ§ÄÇÌìÎÒÃÇÃ»ÓÐ¿´µ½¡£
1370.ÕæµÄºÜÃÀ°¡
1371.¡¸ÈÕÔÂÆº¡¹¡¸¹ÛÔÆÌ¨¡¹¡¸Ô§Ñì³ØË÷µÀ¡¹¡¸ÈÕÔÂÆºË÷µÀ¡¹¾°É«¾ÞÃÀ
1372.»¹²»´í ·ç¾°»¹ÊÇÍ¦ÃÀµÄ ¡£¡£¡£¡£¡£
1373.³ýÁË»¬Ñ©»¹¿ÉÒÔ£¬ÆäËü¾ÍºÜÆÕÍ¨ÁË£¬²»¹ýÂ·¿ö»¹ÐÐ£¬ºÃ¿ª£¬ÊµÔÚÏÐµÃÃ»ÊÂ¿ÉÒÔÈ¥¿´¿´¹þ¹þ£¬·´ÕýÏû·Ñ¶¼ÊÇÕâ¼¸Ê®¿éÄÇÀï¼¸Ê®¿éµÄ
1374.³ýÁË»¬Ñ©³¡ÔÝÊ±Ã»ÓÐ¿ª·Å£¬ÆäËû¸Ð¾õÍ¦²»´íµÄ£¬½¨ÒéÈ¥µÄÊ±ºò´ø³äµç±¦
1375.À´Ë££¬×îºÃ×Ô´øÃ±×ÓÌ«Ñô¾µÐ¬Ì×ÊÖÌ×£¬×îºÃ´©³å·æÒÂÕâÖÖ²»Í¸Ë®µÄÒÂ·þ£¬×Ô´ø¸ÉÁ¸ÕâÐ©ÖÁÉÙÄÜ°ïÄãÊ¡300¿é
1376.ÎÒÃÇÉÏÈ¥µÄÊ±ºòÌì·Ç³£ºÃ£¬ÈËÒ²²»¶àÃ»ÔõÃ´ÅÅ¶Ó£¬ÅÄÕÕºÜºÃ¿´¶¼²»ÐèÒªÂË¾µ£¬ÃÀ¡£Ò»¶¨Òª³Ô·¹£¬²»È»ÏÂÉ½µÄÊ±ºò¾ÍÃ»ÌåÁ¦ÁË£¬»¹ÈÝÒ×È±Ñõ£¬Ò»¶¨Òª´©·À»¬µÄÐ¬£¬ºÜ¶àÑ©¶¼²Á³ÉÁË±ùºÜ»¬¡£
1377.±ùÓêÖÐÅÅ¶Ó5Ð¡Ê±£¬¼¢º®½»ÆÈÓÐ±¾ÊÂ´ó¼ÒÈ¥ÊÔÊÔ
1378.¾°É«ºÜºÃ¡£ ÈË¶àµÄÊ±ºò¶¼ÓÐµã²»ÖªËù´ëÔÚÁ÷Á¿·½ÃæÐèÒª¸Ä½ø
1379.·ç¾°È·ÊµºÜÃÀ¡£Ñ©¿´¾ÃÁËÑÛ¾¦ÊÜ²»ÁË£¬½¨ÒéÒªÈ¥µÄÅóÓÑ´÷ÉÏÄ«¾µ¡£
1380.ÍÆ¼ö£¬¹¥ÂÔºÍ¸ÐÊÜÐ´ÔÚÍ¼Æ¬ÀïÁË
1381.11ÔÂ17ºÅÈ¥µÄ£¬ÉÏÈ¥É¶Ò²Ã»ÓÐ£¬È«ÊÇÎíÄÜ¼û¶È²»µ½5Ã×£¬ÏÖÔÚÓ¦¸Ã¾°É«ºÜÆ¯ÁÁ°É
1382.ÀÂ³µ×ö²»µ½É½¶¥£¬»¹ÒªµÚ¶þ´ÎÂòÆ±
1383.¸úÅóÓÑÒ»ÆðÈ¥µÄ É¶¶¼ºÃ ¾ÍÊÇÈËÌ«¶à ÅÅ¶ÓÅÅÁ½¸öÐ¡Ê± ½¨Òé¹¤×÷ÈÕÈ¥ Ã»ÄÇÃ´¶àÈË
1384.´°º¬Î÷ÁëÇ§ÇïÑ©£¬ÃÅ²´¶«ÎâÍòÀï´¬ ºÜ¾ÃÃ»ÓÐ¿´µ½Ñ©¾°£¬ºÜ¾ªÑÞ
1385.¶¼Í¦ºÃµÄÌØ±ðÃÀÍÅºÃ¶©Æ±ÌØ±ð·ÅÐÄ
1386.»¹²»´í£¬ÕæÐÄ¾õµÃ½Ú¼ÙÈÕ±ðÈ¥ ÈËÌ«¶à ³µ¶à£¬²»È»ÌåÑé¸Ð²»ÐÐ£¬ÈËÉÙÈ¥²ÅÊÇÖµµÃ£¬Àä°¡ÕæÀä£¬ÊÇÕæÑ©£¬²»ÊÇÈË¹¤µÄ£¬¶øÇÒ»¹±ØÐëÔçÈ¥
1387.×ÜÌåÀ´Ëµ»¹ÊÇ²»´íµÄ»·¾³ºÜºÃ£¬¾ÍÊÇÉÏÏÂÉ½µÄ´ó°Í¿ªµÄ¿ì£¬ÈÃÄãÌåÑéËÙ¶ÈÓë¼¤Çé£¡¹¤×÷ÈËÔ±·þÎñ¶¼Í¦µ½Î»µÄ£¡¾°ÇøµÄÐ¡³Ô²»´í£¡Õâ±ßºÜÊÊºÏ·ÅËÉÐÄÇé£¬Ç×½ü´ó×ÔÈ»£¡
1388.Í¦ÃÀµÄ£¬ÌØ±ðµÄºÃÍæ£¡¿ÉÒÔ¶ÑÑ©ÈË
1389.µØ·½Í¦ºÃµÄ£¬ÈË²»ÊÇÌØ±ð¶à½»Í¨£¬Ò²»¹Ëã·½±ã£¬Àë³É¶¼ÊÐ²»ÊÇÌØ±ðÔ¶ÊÊºÏÇéÂÂ£¬»òÕßÇ××ÓÈ¥ÓÎÍæ£¬¾ÍÊÇÌìÆø²»ºÃ£¬´óÎí·âÉ½£¬Ê²Ã´¶¼Ã»ÓÐ¿´µ½¡£  
1390.·ç¾°²»´í£¬ÓéÀÖÏîÄ¿¶à£¬²»¹ý¼Û¸ñ¿É²»±ãÒË
1391.11ÔÂ23ÈÕÈ¥ÒÑ¾­ÓÐÑ©¿©.È·ÊµºÜÆ¯ÁÁ.ÀïÃæ³ÔµãºÜ¹ó.¿ÉÒÔ´øµã³ÔµÄ.ÌØ±ðÊÇ±£ÎÂ±­
1392.»¹¿ÉÒÔ ¾ÍÊÇÌìÆø²»Ì«ºÃ ÊÓÒ°²»¿ªÀ« ¶øÇÒÓÐµãÀä
1393.»®Ëã
1394.ÖµµÃÒ»È¥£¬³ýÁËÈËÓÐµã¶à£¬µ«ÊÇ¾°É«»¹ÊÇºÜÃÀµÄ£¬
1395.Ò»°ã°É£¬ÈËÍ¦¶àµÄ¡­¡£¡£¡£Èý¸öÈËÈ¥µÄ
1396.Ò»µã¶¼²»ºÃÍæ£¬ÀË·ÑÊ±¼ä°¡£¬»¹ÓÐÇ®¡£¡£¡£¡£
1397.¼òÖ±ÊÇÌ«ÃÀÁË£¬»°²»¶à½²£¬Ö±½ÓÉÏÍ¼

1398.ÉèÊ©ÆëÈ«£¬ÖÜÄ©ÈË¶àµ½±¬Õ¨£¬Í·ÌìÏÂÎçÈ¥×¡Ò»ÍíµÚ¶þÌìÉÏÉ½±È½ÏºÃ£¡
1399.ÅÅ¶ÓÂù¾Ã£¬²»¹ý»¹ÖµµÃ£¬ÉÏÉ½Ñ©¾°ºÃºÃ£¡
1400.ºÃÍæ¾ÍÊÇÓÐÒ»µãÀä£¬ÆäËû¶¼ºÃ£¬ÃÅÆ±¹ó
1401.¾ÍÄÇÑù°É ÈËÌ«¶àÁË Ò»Ö±ÅÅ¶Ó Â·Ò²²»ºÃ×ß ¶Â³µ
1402.È¥µÄÄÇÌìÏÂ×ÅÐ¡Óê£¬Òª´òÓêÉ¡£¬ÓÖ±§×Åº¢×Ó£¬ËùÒÔÃ»ÓÐÔõÃ´¾¡ÇéÍæË££¬ÕâÀï·ç¾°»¹ÊÇ¿ÉÒÔ¿´µÄ¹þ£¬ÍæµÄÏîÄ¿ÏÂ×ÅÓê²»ÅÂµÄÒ²¿ÉÒÔÍæ£¬Ò²ÊÇºÜºÃÍæµÄ£¬Î¨Ò»ÒÅº¶µÄÊÇ£¬Îí´ó£¬×ø×ÅË÷µÀ£¬¿´²»Çå·ç¾°£¬ÏÂ´ÎÓÐ»ú»á¿Ï¶¨»¹ÊÇ»áÔÙ¹ýÈ¥Ò»ÌË£¬Ò»¶¨»á¿´ºÃÌìÆøÔÙÈ¥¡£
1403.·Ç³£Ôã¸âµÄÒ»´ÎÌåÑé¡£12µã²Åµ½¾°Çø£¬2µã²ÅÅÅÉÏË÷µÀ¡£ÂòµÄÍù·µµÄÆ±£¬Òª4µã°ë¾ÍÏÂÉ½¡£ÄÇÌìÈË¶à¸ù±¾¾Í¸Ï²»ÉÏ¡£È»ºóÍíÉÏÎÒÃÇ×Ô¼ºÁªÏµ´ó°Í»Ø³É¶¼¡£×î¹Ø¼üµÄÊÇµ¼ÓÎÆ­Ç®£¬ÓÐÓÎ¿ÍÍøÉÏÂòµÄÆ±£¬½ÐÈË¼ÒÍËµô¡£È»ºóÒªÓÎ¿ÍÂòËûµÄ270ÔªµÄ¸ß¼ÛÆ±¡£Ì«ºÚÐÄÁË£¡£¡£¡£¡
1404.È¥¹ýºÜ¶à´ÎÁË£¬¾ÍÊÇÐ¡ÅóÓÑÏ²»¶£¬´óÈËÃ»Ê²Ã´Ë£µÄ
1405.È¥µÄÊ±ºòÃ»¸Ïµ½ÏÂÑ©¡£  »¹ÊÇ±È½ÏÒÅº¶°É  É½ÏÂºÍÉ½¶¥Ò»¸öÔÚÏÂÓêÆðÎí Ò»¸ö´óÌ«Ñô ¿´ÔÆº£ »¹ÊÇºÜ°ô
1406.É½ÉÏÑ©ºÜ´ó£¬ÖµµÃÓÎÍæ£¬Òª¶à´©µãÒÂ·þ
1407.È¥µÄÊ±ºòÈË²»¶à ²»ÓÃÅÅ¶Ó£¬ºÜºÃ ¾ÍÊÇÃ»¿ªÏîÄ¿£¬¸Õ¿ªÊ¼ÏÂÑ© ÕæµÄºÜÃÀÅ¶
1408.Ò»¶¨ÒªÈ¥¿´¿´£¬·ç¾°ÌØ±ðÃÀ£¬ÍæÑ©»¬Ñ©µÄºÃÈ¥´¦
1409.·ç¾°»¹ÊÇ²»´íµÄ£¬¾ÍÊÇÓÐµãÐ¡¹óÐ¡¹óµÄ
1410.¿ì½Ý£¬°²È«£¬¼Û¸ñ²»ÏþµÃÓÐÃ»ÓÐ¸ü±ãÒËµãµÄÊ±ºò
1411.Ð¡º¢ÌØ±ðÏ²»¶£¬¶øÇÒ¿´µ½ÁËÔÆº££¬ÕæÊÇ´ó°®°¡
1412.????????????????????????????????
1413.»¹ÊÇ¿ÉÒÔµÄ£¬ÖµÕâ¸öÇ®£¬Ë÷µÀºó³¤£¬É½¹»¸ß£¬½¨Éè³É±¾ÔÚÄÄÀï
1414.ÕæµÄÖµµÃÈ¥£¬ÏÖÔÚÒÑ¾­ÏÂÑ©ÁË
1415.ÃÀÀöÈç»­£¬ÈË¼äÏÉ¾³£¬ÃÀ²»Ê¤ÊÕ£¡
1416.É½½ÅºÍÉ½¶¥Á½¸öÌìÆøÌì£¬µ½´ïÈÕÔÂÆººó¾Í¿´¼ûÁËÔÆº££¬Ñ©Ò²ÔÚÂýÂýµÄÈÚ»¯
1417.Î¨Ò»µÄÈ±µã¾ÍÊÇÌ«¶ÂÁË£¬Ïà±ÈÓÚµÚÒ»´ÎÈ¥£¬ÏÖÔÚÉÏÃæ¸ü·½±ãÁË£¬³ÔµÄºÈµÄ¶¼¶àÁË
1418.ÎÞÁ¼ÉÌ¼Ò£¬ÕæµÄÊÇ²»ÖªµÀµ¹ÁË°Ë±²×ÓÑªÃ¹²Å»áÔÚÍøÉÏ¶©Æ±£¬ÂèµÄÒÔºóÔÙÒ²²»ÓÃÃÀÍÅÁË£¬¶¼ÊÇÀ¬»ø£¬»¨ÁËÎå°ÙÃÅÆ±»¹Ê²Ã´Ò²Ã»¿´µ½£¬¶øÇÒ»¹ÊÇ²¡µÄ²»ÇáÅÜµ½ÕâÀï£¬ÄÑµÀ¾ÍÎªÁËÄãÕâÀïµÄ¾ÆµêÂð£¬ÔçÖªµÀÈ¥»¨Ë®ÍåÅÝÎÂÈª¾Æµê¶¼±ÈÄãÕâÀïºÃÒ»°Ù±¶£¬À¬»ø
1419.Ò»°ãÒ»°ã£¬ÊÀ½çÄÇÃ´´ó£¬ÎÒÏëÈ¥¿´¿´

1420.¾°Çø¹ÜÀíÊ®·Ö»ìÂÒ£¬ÅÅ¶ÓÅÅÁËÒ»¸öÖÓ£¬¼¸¸öµ¼ÓÎ´ø×ÅÂÃÐÐÍÅÇ¿ÐÐ²å¶Ó£¬´ÓÔçÉÏ9µãÖÓÅÅ¶Óµ½ÖÐÎçÊ®¶þµã°ë²Åµ½´ï»¬Ñ©³¡£¬ÍòÐÒÈÕÔÂÆº·ç¾°ÐãÀö
1421.ºÃÁËÂðÎÒÔÚ³Ô·¹µÄµØ·½µÄ°¡ÄãÏÖÔÚÔÚÉÏ°àµÄµØ·½
1422.±È½ÏºÃ£¬¾ÍÊÇÂ·ÓÐµãÄÑ×ß£¬¿ª³µÒªÁ½¸öÐ¡Ê±£¡¾ÍÊÇÎí±È½Ï´óÅÄÕÕ²»Çå³ý¡£
1423.¾°É«»¹ÐÐ°É£¡²»¹ý»õ²»¼ÛÖµ£¡240Ò»ÕÅÆ±¾Í×øÁË¸öË÷µÀ£¡É¶¶¼Ã»ÓÐÁË£¡»¹Ö»ÓÐÒ»¶Î£¡
1424.ÓêÖÐÎÞÏÞÑ­»·ÅÅ¶Ó5Ð¡Ê±£¬¶îÃÎÒ»°ãµÄÌåÑé
1425.»¹ÊÇÒªÓÐÑ©µÄÊ±ºòÈ¥£¬È¥µÄÊ±ºòÎíÌì£¬Ê²Ã´¶¼¿´²»µ½
1426.ÉèÊ©²»´í£¬ÈËÌ«¶àÁË£¬½¨ÒéÌáÇ°Ò»ÌìÀ´£¡
1427.Ò»ÆðÂòµÄÆ±²»Ö§³Ö²¿·ÖÍËÆ±£¬Ã»¾­ÑéµÄÓÑÓÑÃÇÒª×¢ÒâÃÅÆ±²»ÒªÒ»ÆðÏÂµ¥¹ºÂò£¬Òª²»È»¿ÓËÀÈË??????
1428.Ì«ÃÀÁË£¬ÖµµÃÈ¥
1429.²»ÔõÃ´Ñù£¬ºÜ¶à¶¼ÊÇÈË¹¤µÄ£¬ÀÂ³µµ¹ÊÇ¿ÉÒÔ
1430.ËäÈ»ÔËÆø²»ºÃ£¬Ã»ÓÐÏÂÑ©£¬¶øÇÒÈ«ÊÇÎí£¬µ«ÊÇµ²²»×¡ÎÒÃÇµÄÈÈÇé
1431.ÓêÃÉÃÉ£¬ÎíÃÉÃÉ ÂäÌÀ¼¦Ä£Ê½ÓÎÍæ ÒªÊÇ²»ÏÂÓêµÄ»°£¬·ç¾°ÊÇÌØ±ðÃÀµÄÓ´£¬ÈÈÆøÇò£¬ÅÜÂí³¡£¬²Êºç»¬µÀ£¬»¹ÓÐ¶ùÍ¯ÀÖÔ°£¬ÐÝÏ¢ÊÒÀïÓÐ¶ùÍ¯ÓÎÀÖÉèÊ©¡£Ë÷µÀÉÏÈ¥ÓÐÖ±´ïÓ³Ñ©¹ã³¡µÄ¹«½»³µÀ´»ØÃâ·ÑµÄÓ´¡£
1432.´øÐ¡º¢µÄ²»ÓÃÈ¥×î¸ß´¦¡£×øÒ»¸öË÷µÀ¾Í¿ÉÒÔÁË¡£1.3×óÓÒÐ¡º¢»¹¿ÉÒÔ²»ÓÃÂòÆ±¡£ÎÒÃÇÐ¡ÅóÓÑ6ËêÈ«Æ±µ½¶¥»®²»À´¡£¶¥ÉÏÈË¶àÍæµÄµØ·½Ð¡¡£º¢×ÓÓÖ²»ÄÜµ½´¦×ß¡£ÕæµÄ²»ÓÃ¡£
1433.ËäÈ»È¥µÄÊ±ºòÒòÎªÌìÆøÔ­ÒòÃ»ÓÐÑ©»¹ÒõÌìÏÂÓê£¬µ«Ò²ÊÇÁíÒ»ÖÖ·ç¾°£¬ÏñÊÇË®Ä«»­??
1434.´óÎíÌìÆøÃ»É¶ÒâË¼  ×îºÃ¿´¿´ÌìÆøÔÙÉÏÈ¥ É½ÏÂµÄÉÕ¿¾»¹²»´í
1435.ËäÈ»ÌìÆø²»ËãÌ«ºÃ£¬µ«ÊÇÑ©¾°ÊÇÂú×ãÁËµÄ£¬¾ÍÊÇ½øÉ½µÄÂ·¿ö²»ËãºÃ£¬Ì«ÈÝÒ×¶Â³µÁË¡£
1436.ÅÅ¶ÓÅÅµ½»³ÒÉÈËÉú£¬Ã»ÓÐÕâÃ´´óµÄ½Ó´ýÄÜÁ¦ÎªÊ²Ã´ÒªÂôÕâÃ´¶àµÄÆ±
1437.µØ·½Í¦ºÃµÄ£¬¾ÍÊÇÌìÆø²»ºÃ¡£ ´óÎí·âÉ½£¬°×Ã£Ã£µÄÒ»Æ¬Ê²Ã´¶¼¿´²»¼û¡£µ«ÊÇÈË²»ÊÇÌØ±ð¶àÅÅ¶Ó±È½Ï¶Ì¡£   
1438.·ç¾°²»´í£¬³¬¼¶ºÃ¿´µÄÔÆº££¬Î¨Ò»ÒÅº¶¾ÍÊÇÃ»ÓÐÑ©
1439.½¨Òé²»Òª¸ß·åÆÚÈ¥£¬Ì«¼·ÁË Ã»ÓÐÊ²Ã´¿ÉÍæµÄ£¬Ö÷ÒªÊÇÎíÌ«´óÁË ¿´²»Çå
1440.Ã»É¶¸Ð¾õ  ¾ÍÊÇÈ¥¿´ÎíµÄ¡£¡£¡£¡£¡£
1441."¡¾½»Í¨¡¿²î ÐÞÂ· Ò»Â·¶Â ´Ó´óÒØ³ö·¢ Â·ÉÏ»¨ÁËËÄ¸ö¶àÐ¡Ê± 
1442.¡¾ÏîÄ¿¡¿ÀÂ³µÅÅ¶ÓÉÏÉ½Á½¸ö¶àÐ¡Ê± ÏÂÉ½Ò»¸ö¶àÐ¡Ê± ÈË¼·ÈË Ã»ÓÐ¹¤×÷ÈËÔ±Î¬³ÖÖÈÐò 
1443.¡¾ÏîÄ¿¡¿µ½´¦¶¼ÊÇÊÕ·ÑÏîÄ¿ Ãâ·ÑË£Ñ©µÄµØ·½¾ÍÄÇÃ´Ò»Ð¡Ûç"
1444.·Ç³£ºÃ
1445.²»ÏëËµÁË£¬±ðÈË20¿éÇ®ÃÅÆ±£¬ÎÒÃÇ159Ò»¸öÈË£¬²»½öÕâÑù£¬ÈË¶à£¬²»ÏÞÁ÷£¬»¹Ò»Â·ÐÞÂ·£¬Ò»ÕûÌì¶¼ÔÚÅÅ¶Ó£¬Ö»ÍæÁË°ë¸öÐ¡Ê±£¬¾Í×ßÁË£¬×î²îÁËÒ»´ÎÌåÑé£¬¶øÇÒºÜ¶à±§×Åº¢×ÓµÄ¼Ò³¤£¬Ò²ÊÇÕ¾ÁËÒ»Ìì£¬Ã»ÓÐÌØÊâÍ¨µÀ£¬¿´×ÅËýÃÇ¶¼ÌæËýÃÇ²»Öµ¡£
1446.¡¸ÈÕÔÂÆº¡¹¡¸¹ÛÔÆÌ¨¡¹¡¸ÒõÑô½ç¡¹¡¸Ô§Ñì³ØË÷µÀ¡¹¡¸ÈÕÔÂÆºË÷µÀ¡¹È«³ÌË÷µÀ£¬ÖÐ¼ä´î³ËÃâ·Ñ¹«½»³µ£¬ÉÙ×ßºÜ¶àÂ·£¬µ½´ïÉ½¶¥¿ÉÄÜÖ»ÓÐ5¡æ×óÓÒ£¬Ò»¶¨Òª×¢Òâ±£Å¯
1447.½Ú¼ÙÈÕÌ«¼· ÏÂ»ØÒªÌôºÃÊ±¼äÔÙÈ¥ ²»È»ÓÖÒªÏñÕâ´ÎÒ»Ñù
1448.»¹¿ÉÒÔ£¬¾ÍÊÇÓÐµãÀä¡£ºÃ¡£ºÜºÃ£¬ºÜÂúÒâ¡£¿ÉÒÔÍÆ¼ö
1449.¹ÜÀíÓÐÎÊÌâ ½»Í¨ÎÊÌâ Ë÷µÀÒ²ÊÇÎÊÌâ ÑéÆ±Ò²ÊÇÎÊÌâ ½¨Òé´ó¼Ò¿¼ÂÇºÃÔÙºÃ
1450.º¢×Ó»¹ÏëÈ¥£¬ËµÃ÷Õâ¸öµØ·½ºÜ²»´í
1451.Æ¾¹¤×÷Ö¤½øÈ¥µÄ£¬Ö±½Ó¿´ÁËÖ¤¼þµÄÕÕÆ¬¾ÍÈÃ½øÈ¥ÁË£¬ÉóºËÒ²ºÜ¿ì£¬¾ÍÊÇÄÇÌìÌìÆø²»ºÃ£¬ÏÂÓêÎíÓÖ´ó£¬·Ç³£Àä£¬ºÁÎÞÓÎÏ·ÌåÑé??
1452.È¥ÁËÎåÁù´ÎÁËÃ¿´ÎÈ¥¶¼²»ÊÇÑ©¼¾£¬Ö»ÓÐÕâ´ÎÈ¥ÊÇÑ©¼¾£¬»¹²»´í¡£
1453.»¨Ç®Âò×ïÀ¬»øÀ¬»øÀ¬»øÀ¬»øÀ¬»øÀ¬»ø
1454.¡¸ÈÕÔÂÆº¡¹¡¸¹ÛÔÆÌ¨¡¹¡¸Ô§Ñì³ØË÷µÀ¡¹¡¸ÈÕÔÂÆºË÷µÀ¡¹
1455.Ñ©»¹²»´í£¬µ«ÊÇÕæµÄ¶Â²Ò¸öÈË£¡²»ÍÆ¼öÖÜÄ©È¥
1456.27ºÅ´ø°ÖÂèÒ»ÆðÈ¥µÄ

1457.½¨ÒéÒ»´óÔçÈ¥£¬ÏÂÎç¶¼ÊÇÎí
1458.¾ÍÊÇ¼·£¬È«³ÌÌåÑé²»´í£¬»¹ÓÐµãÀä
1459.ÖµµÃÒ»È¥£¬Ïû·ÑºÏÀí²»¿ÓÈË
1460.ÂòµÄÍ¨Æ±¡£Ö»×øÁËµÚÒ»¸öË÷µÀ¡£ºÃ·³¡£¡£¡£¡£¡£
1461.·Ç³£ºÃ
1462.·Ç³£¿ªÐÄÂúÒâµÄÒ»³¡ÂÃÐÐ
1463.»¹¿ÉÒÔ    Ö»ÊÇÑ©Ã»ÓÐÏÂºÜ´ó£¬»¬Ñ©³¡Ò²»¹Ã»ÓÐ¿ª
1464.ºÃµÄ×Ô¼ºµÄÉú»î·½Ê½µÄ·¢Õ¹Ç±Á¦¾Þ´ó¡£
1465.Ì«ÃÀÁË
1466.ÍÆ¼ö220µÄÄÄÒ»ÖÖ£¬É½¶¥±ØÐëÈ¥£¬²»È»ºÜ¿÷Ó´¡£
1467.×îÃÀµÎ·ç¾°×ÜÔÚ×î¸ß´¦£¬ËäÈ»ºÜ´óµÄÎí£¬µ«ÐÄÀï¿ÉÒÔ¸ÐÊÜËýµÄÃÀÀö£¡
1468.»¹²»´í ¾ÍÊÇÓÐµãÀä ÌìÆøÒ²ÂùºÃµÄ ·ç¾°ºÜºÃ¿´

1469.¿´²»µ½¶àÔ¶£¬È«ÊÇÎí×Ó£¬ÔËÆø²»ºÃ????
1470.¹íÖªµÀÎÒ×òÌì¾­ÀúÁËÊ²Ã´£¬ÔçÉÏ³öÃÅ¶Äµ½ÏÂÎç²Åµ½£¬µ½ÈÕÔÂÌ¶É½¶¥ÅÄÕÕ10·ÖÖÓ£¬ÏÂÉ½ÅÅ¶ÓÅÅµ½ÍíÉÏ11µã²ÅÏÂÉ½(Âò¸ö»ðÍÈ³¦ÅÅ¶Ó¶¼ÅÅÁË°ë¸ö¶àÐ¡Ê±£©¡£ÓÐÒ»ËµÒ»·ç¾°»¹¿ÉÒÔ£¬µ«ÊÇÕæµÄÌåÑéÌ«²îÁË¡£
1471.È¥µÄÊ±ºò´óÎí£¬¿´ÁË¸ö¼ÅÄ¯£¬ÌìÆøºÃ Ó¦¸Ã»¹ÊÇÍ¦²»´íµÄ
1472.±È½ÏÐÒÔË£¬È¥µÄÊ±ºòÕý¸ÏÉÏºÃÌìÆø¡£²»Ðé´ËÐÐ
1473.²»ÐÐ¡£ÔÙÒ²²»ÏëÈ¥ÁË¡£Õâ¾°ÇøÒ²Ì«¿ÓÁË
1474.ÓÐµãÒÅº¶£¬»¬Ñ©³¡»¹Ã»¿ª£¬Ã»ÓÐÊ²Ã´ºÃÍæµÄÓéÀÖÏîÄ¿£¬¿ìÀÖÈ«¿¿×Ô¼º´´Ôì
1475.ÉÏÈ¥Ë£ÁËÒ»¸ö¶àÐ¡Ê±£¬»¹²»´í£¬Ë÷µÀ¼Û¸ñÆ«¹ó
1476.´øº¢×ÓÍæ±ØÈ¥
1477.Í¦ºÃ£¬¾ÍÊÇÓÐµã¶Â³µ£¬ÅÅ¶Ó¡£¾°É«ºÃ¿´£¬×öÁËÒ»ÅÅÑ¼×Ó
1478.¾°É«ÃÔÈË£¬É½ÉÏÑ©ºÜºñ£¬·Ç³£×³¹Û
1479."Â·Ïß¶Â ¶ÂÁËËÄ¸öÐ¡Ê±µ½É½µ×
1480.´ÓÉ½µ×ÅÅ¶Ó ÅÅÁËÖÁÉÙÒ»¸öÐ¡Ê±
1481.´ÓÉ½¶¥ÅÅ¶ÓÏÂÀ´ ÖÁÉÙÅÄÁË2¸öÐ¡Ê±
1482.ÏÂÉ½ÁËÃ»ÓÐÉ¶×Ó³µÁË È«ÊÇ¸ß¼Û
1483.ÖÜÎ§µÄ×¡ËÞÒ²ºÜ¹ó ·´ÕýºÜ²»ºÏÊÊ ºÜ²îºÜ²îºÜ²î 
1484.Õâ±²×ÓÔÙÀ´ÎÒÊÇ¹·"
1485.»¹²»´í£¬ÈËÓÐÐ©¶à¡£ÏëÍæµÄÏîÄ¿¶¼ÐèÒªÊÕ·Ñ
1486.ÏÂÑ©Ç°Ò»ÌìÈ¥µÄ!Ã»ÓÐÑ©£¬³¬¼¶Àä¡£²»¹ýÓÐÐ¡ËÉÊóÅ¶£¬¾Þ¿É°®¡£
1487.²»ºÃÍæ¡£»¨Ç®ÕÒ×ïÊÜ¡£²»ÍÆ¼ö¡£»¹²»Èç±ÏÅï¹µ
1488.¿Ó£¬£¬ËµÊµ»° ¹óµÄÅú±¬£¬³ýÁËÃÅÆ±·Ñ »¹ÓÐË÷µÀ·Ñ£¬×âÓÃ»¬Ñ©ÇÁ£¬»¹ÓÐÑº½ð Ò»¸öÐ¡Ê±Ò²ÊÇËÀ¹óËÀ¹ó
1489.Ð¡ÅóÓÑÌ«Ï²»¶×øË÷µÀÁË
1490.·ç¾°ÊÇÆ¯ÁÁ£¡ÖµµÃÒ»Ë££¡µ«Ñ©µØÄ¦ÍÐ»¬Ñ©ÊÇÓÐµã¹ó£¬120Ê®·ÖÖÓ£¬Õâ¸ö¼òÖ±Ë£²»¹ýñ«¡£
1491.·þÎñÌ¬¶ÈºÜºÃ£¬·þÎñÖÜµ½£¬±È½ÏÂúÒâ£¬»¹²»´í
1492.¶¥ÉÏÖµµÃÒ»¿´£¬ÌìÆøºÃ¾­Ñéµ½ÎÒÁË£¡
1493.¿ÉÒÔµÄ£¬Í¦ºÃµÄ£¬¾ÍÊÇÓÐµã¶Â³µ¡£ÅÅ¶Ó¡£ÆäËûÃ»ÓÐÉ¶
1494.ÃÀÃÀßÕ
1495.Ö÷ÒªÈ¥µÄÊ±ºòÃ»ÓÐÑ©£¬Ò»°ã°É¡£
1496.²»ºÃË££¬£¬£¬£¬£¬£¬²»ÍÆ¼ö£¬£¬£¬
1497.¸ÏÉÏµÚÒ»³¡Ñ©£¬ÕæµÄÌ«ºÃ¿´ÁË£¬Ò»¸öÄÏ·½ÈË¶ÔÑ©¾°µÄÏ²»¶
1498.ÀË·ÑÇ®£¬Ô¤Ô¼ÁËºóÀ´Ã»Ê±¼äÈ¥ÁË£¬ÓÖÍË²»ÁË
1499.Í¦ºÃµÄ
1500.ÍêÃÀÊÀ½çÄÇÃ´´ó£¬ÎÒÏëÈ¥¿´¿´²©´ó¾«Éî´ò°ç´ò°ç
1501.ÃÅÆ±Ò²Ì«¹óÁË°É£¬Á½¸öÈËÈ¥Î÷ÁëÑ©É½ÍæÒ»Ìì¾Í»¨ÁËÒ»Ç§Áù£¬ÎÒÒ²Ã»Íæ¸öÉ¶°¡
1502.Ñ©É½Ã»ÓÐÑ©ºÜ¶àµØ·½²»ÈÃÈ¥±»¿ÓÁË¾Í×öÁËÀÂ³µÉÏÏÂ×ªÁËÒ»È¦
1503.¡¾½»Í¨¡¿ ¡¾»·¾³¡¿ ¡¾ÏîÄ¿¡¿ ¡¾²ÍÒû¡¿
1504.Ó³Ñ©¹ã³¡130µÄÌ×Æ±¿ÉÒÔË£Æß¸öÏîÄ¿·Ç³£»®Ëã£¬Ó³Ñ©¹ã³¡Í£ÁôºóÊÊÓ¦ÁËÔÚÉÏÈÕÔÂÆºÃ»ÓÐ¸ß·´¡£É½ÉÏµÄÒ°Ä¾¶ú²»ÏþµÃºÃ²»ºÃ³ÔÓÐÃ»ÓÐ¶¾
1505.¾°ÇøÉ½Â·¶¼ÔÚÐÞ¿ª³µÉÏÉ½¶ÂÁË¼¸¸öÐ¡Ê±¡£ÅÅ¶Ó×øË÷µÀÓÖÅÅ¼¸¸öÐ¡Ê±¡£Ã»ÓÐ¼û¹ý¹ÜÀíÕâÃ´»ìÂÒµÄ¾°ÇøÁË
1506.ÎÞ±È²îµÄÒ»´ÎÌåÑé ´Ó´óÒØµ½¾°Çø ¶ÂÁËËÄ¸öÐ¡Ê±  ÅÅ¶Ó×øË÷µÀÁ½Ð¡Ê± ÓÎÍæÁ½Ð¡Ê± È«ÊÇÊÕ·ÑÏîÄ¿ Ì«ÉÌÒµÁË ÏÂÉ½ÓÖÅÅÁËÒ»¸ö¶àÐ¡Ê±
1507.ÀäµÄºÜ°¡  ·ç¾°ÄÇÐ© »¹ÊÇ¿ÉÒÔµÄ¡£
1508.ÄÇÃ´¹óµÄÃÅÆ±¶Ô²»ÆðÕâ¸ö·ç¾°ÃÅÆ±ÉÏÏÂ¾Í×öÁËÀÂ³µÁË
1509.Ç¿ÁÒÍÆ¼ö£¡Ò»¶¨Òª×ø¾°¹ÛË÷µÀ
1510.»¹ÊÇºÜÆ¯ÁÁµÄ£¬µÚÈý´ÎÈ¥ÁË£¬Òª´øÊÖÌ×£¬Î§²±
1511.Í¦ºÃµÄ Æ¯ÁÁÆ¯ÁÁÆ¯ÁÁ ÔÆº£ºÜºÃ¿´¿´¿´
1512.·ç¾°ºÜÆ¯ÁÁ£¬¾ÍÊÇ¶Â²ÒÁË£¬½¨ÒéÖÜÒ»µ½ÖÜÎåÈ¥ÂÃÓÎ
1513.ÎÒ¾õµÃÖµµÃ¹ýÈ¥¿´¿´£¬ÄÇ±ßµÄ»·¾³»¹ÊÇ¿ÉÒÔµÄ
1514.É½ÉÏÈ·ÊµÀä£¬×¢Òâ´øºÃÒÂÎï
1515.Í¬Ê±³ö·¢µÄÁ½Á¾³µ£¬±ðÈË11µãµ½£¬ÎÒÃÇ1µãµ½£¬àÅÎÒºÜ¿ªÐÄ
1516.À¬»ø£¬ÐÞÂ·ÒªÐÞÒ»±²×ÓÂð£¬³ö¾°ÇøÒ»¸öÐ¡Ê±£¡
1517.¿ÕÆøºÃ£¬ÐÄÇéºÃ£¬¼Û¸ñ»®Ëã£¬º¢×ÓÍæµÄÍ¦¿ªÐÄµÄ£¬ÏÂÓêÍ¦ÀäµÄ¡£È¥µÄÅóÓÑ¼ÇµÃ´©ºñµã
1518.È¥µÄÊ±ºò´óÑ©¡¢ÌìÆø²»ºÃÃ»ÓÐÔÆº£
1519.¿ÉÏ§Ã»ÏÂÑ©£¬¶¼ÊÇÖ®Ç°ÏÂµÄÃ»ÓÐ»¯Íê£¬À´ÅÀÅÀÉ½£¬»¹ÊÇÍ¦²»´íµÄ¡£ÏÂ´óÑ©£¬¿Ï¶¨»á¸üÃÀµÄ
1520.ÀÛµÃ°ëËÀ£¬È¥µÄÊ±ºòÊÇÐ¡Óê¼Ó´óÎí£¬×î¾øÍûµÄ¾ÍÊÇÉÏÂ¥ÌÝÁË
1521.ÉÏÃæ»¹¿ÉÒÔ£¬¾ÍÊÇÎÒÈ¥µÄÊ±ºòÃ»ÓÐÑ©¡£
1522.²»ÖªµÀÔõÃ´ÃèÊö¹ý³ÌÁË£¬²»ÔõÃ´ÍÆ¼ö
1523.·þÎñºÜµ½Î»£¬ºÜÂúÒâµÄÂÃÐÐ

1524.»¹ÊÇ»®Ëã£¬·ç¾°Ò²²»´í£¬ÖµµÃÍÆ¼ö
1525.ÈË¶àµÄºÜ£¬¶øÇÒºÜ¶àÁíÍâÊÕ·ÑÏîÄ¿£¬Ö»ÄÜËµÊÒÓÑÃ»¿´¹ýÑ©ÅãËýÈ¥¿´Ò»´ÎÑ©
1526.ÒõÑô½çÓÐÒ»¸ö¹¤×÷ÈËÔ±Ì¬¶È¶ñÁÓ ºÜÐ×ºðÈËÊÇÔÚºÍÎÒ±ÈÉ£ÃÅ´óÂð ºÃºÃ´óÓÎÍæÐÄÇéÒ»ÏÂ×Ó¾ÍÃ»ÓÐÁË
1527.¾ÍÊÇÈÕÔÂÆºÉÏÃæÓÐÒ»¼Ò·¹µêÌ¬¶È²»ÐÐ£¬ÎÒ¾Í²»µãÃûÁË
1528.»¹ÊÇ²»´íµÄ£¬¾ÍÊÇ³ýÁËÅÅ¶ÓµÈµÃ¾ÃÒÔÍâÆäËû¾ÍÃ»ÓÐÊ²Ã´ÁË¡£
1529.ÉèÊ©²»´í£¬¼Û¸ñÒ²²»¹ó£¬ÒªÊÇÉÏ¶¥·åµÄË÷µÀÆ±²»ÄÇÃ´¹ó¾Í¸üºÃÁË
1530.ÔÆº£ºÃ¿´  ²»¹ýÅÅ¶ÓËÄÐ¡Ê±ÅÄÕÕ°ëÐ¡Ê±  ÏÖÔÚÔÚÐÞÂ·ÉÏÉ½µÄÂ·³¬¼¶¶Â°Ñ³µÈÓ°ëµÀ×ßÉÏÈ¥µÄ  ÒªÈ¥µÄÅóÓÑ½¨ÒéÂ·ÐÞºÃÔÙÈ¥
1531.×øË÷µÀÅÅ¶Ó¼¸¸öÐ¡Ê±£¡£¿ÅÄÕÕ¼¸·ÖÖÓ¡£Ã»ÓÐ¹¤×÷ÈËÔ±Î¬»¤ÖÈÐò£¬¸÷ÖÖ²å¶Ó¡£Èç¹ûÖ»ÊÇÎªÁË¿´Ñ©£¬ÍêÈ«Ã»ÓÐÈ¥µÄ±ØÒª
1532.ÈË¶à³µÉÙ£¬×ø³µÅÅ¶ÓºÜÂé·³£¬Ï£ÍûÓÅ»¯Ò»ÏÂ£¬×îÖØÒªµÄÊÇÒßÇéÆÚ¼ä·À»¤´ëÊ©ºÍÏà¹Ø¼ì²é×öµÃ³¬¼¶²î£¡

1533.ÖÕ¾¿ÊÇ´í¸¶ÁË£¬·´Õý£¬àÅ£¬Í¦À¬»øµÄ£¬²»¶àËµÁË£¬ËµÁËÆÀÂÛÒ²»á±»É¾µÄ£¬ÒªÈ¥µÄ×îºÃ¿´ºÃÌìÆø°Ñ¡£
1534.²»ÄÜ¾°Çø¹Ü¿ØÒ»ÏÂµÄÂð£¿×¨ÃÅÈ¥ÅÅ¶ÓµÄÂð£¿ÌåÑé¼«¶È²î£¡£¡ÈË¶àµÄ±¬£¬¾°ÇøÄÜ²»ÄÜ¿¼ÂÇÏÞÁ÷£¬ÈË¼ÒÊÇÀ´Ë¢µÄ²»ÊÇÀ´ÈË¼·ÈËµÄ
1535.È¥ÍæÁËÎå¸öÐ¡Ê±£¬ÅÅ¶ÓÈý¸öÐ¡Ê±£¬ÒÔºóÔÙÒ²²»»áÈ¥ÁË£¬À¬»ø
1536.Ã»ÓÐÑ©Ò²²»ÔÚ£¬¹Ù·½ËµÒ»ÏÂ£¬½á¹ûÈ¥É¶×Ó¶¼Ã»ÓÐ
1537.Ô½À´Ô½Ã»ÒâË¼£¬Ê²Ã´¶«Î÷¶¼Ã»¿ª·Å
1538.³µ×Ó¶¼ÊÇ×¼Ê±×ßµÄ£¬²»ÓÃµÈ£¬ÎÒ¾õµÃ·Ç³£ºÃ£¬×Ô¼º°²ÅÅºÃÊ±¼ä²»Òª³Ùµ½
1539.ÖÜÄ©¶ÄµÄ±¬ Ã»É¶×ÓÏîÄ¿ ¾ÍÍæÁË¸öµ¥¶À³öÇ®µÄ»¬Ñ©
1540.ÈË±¬¶à£¬¶øÇÒ»¹²»ÏÞÁ÷£¬²Î¹Û°ëÐ¡Ê±ÅÅ¶ÓËÄÐ¡Ê±¡£
1541.ºÜÒ»°ã£¬¾ÍÊÇ¿´Ñ©£¬Ã»ÆäËûÊ²Ã´£¬ÏÖÔÚÒ»¸öÈËÁ½°Ù¶àÌ«¹óÁË
1542.»¹ÊÇºÜ»®Ëã
1543.ÓöÉÏ2020µÄµÚÒ»Ñ©
1544.¾ÍÊÇ»¬Ñ©³¡ÓÐµã¹ó£¡×ÜµÄÀ´Ëµ»¹ÐÐ
1545.ÉèÊ©Éè±¸²»¶à£¬ÊÕÄÉ¿ÍÈÝÁ¿»¹¶à£¬ÉÏÉ½ÅÅ¶ÓÒ»Ð¡Ê±£¬ÏÂÉ½ÅÅ¶ÓÒ»Ð¡Ê±£¡ÎÒ·´ÕýÔÙÒ²²»ÏëÈ¥ÁË£¡
1546.ÓÅ»ÝÆ±È¥µÄ  Ë÷µÀ±È½Ï¿ì   ¾ÍÊÇÈ¥ÄÇÌìÌìÆø²»ºÃ  ¾Í²»ºÃÍæ
1547.¸ù±¾Ã»ÓÐÈ¥£¬Ò²ÎÞ·¨ÍË¿î£¬¾ÍÄªÃûÆäÃîµÄ±ä³ÉÒÑÏû·Ñ×´Ì¬ÁË¡£
1548.¡¸ÈÕÔÂÆº¡¹¡¸ÒõÑô½ç¡¹¡¸ÈÕÔÂÆºË÷µÀ¡¹¡¸¹ÛÔÆÌ¨¡¹É½ÏÂÄÇÊ±Ã»Ñ©
1549.Í¦ºÃµÄ£¬¿´ÁËÑ©£¬¿´ÁËÔÆº£¡£ÒòÎªÊÇÒ½ÎñÈËÔ±£¬ËùÒÔÃâ·ÑÈëÔ°£¬ÊÖÐøÒ²²»»áÌ«·±Ëö¡£Í¦ºÃµÄ
1550.È¥µÄÊ±ºòÌìÆø²»ºÃ ÉÏÉ½Ò»Â·¶¼ÊÇÓê Ã»ÓÐ¿´µ½Ïë¿´µÄ¾°É«£¬Ò²Ã»ÓÐÑ©£¬½¨ÒéÓÎÍæµÄÐ¡»ï°éÑ¡ºÃÊ±¼ä¿´ºÃÌìÆøÅ¶¡£ÁíÍâÐ¡ËÉËÖÕæµÄÒ»µã¶¼²»ÅÂÈËÚÀ
1551.ÉÏÃæÒ»±ß³öÌ«Ñô£¬Ò»±ßÏÂÑ©£¬Ò»±ßÓÖÀä£¬¸Ð¾õµ½ÁËºÜ¶à¸öÊÀ½çÒ»Ñù
1552.ÊÊºÏÇ××ÓÓÎ
1553.ÉèÊ©ÆëÈ«£¬·ç¾°²»´í£¬¾ÍÊÇÈ¥µÄÊ±ºòÃ»ÓÐ¿´µ½ÏÂÑ©
1554.½»Í¨¶Â ÅÅ¶ÓÉÏÀÂ³µ¼¸¸öÐ¡Ê± ×ø¹«½»ÅÅ¶Ó Õû¸ö¹ý³Ì¶¼ÊÇÔÚÅÅ¶ÓÖÐ ÌåÑé¸ÐÌ«²îÁË
1555.ÅÅÁË3Ð¡Ê±£¬×îºóÍêÃÀ´í¹ý×ø¸ßÌúÊ±¼ä

1556.Ì«¶àÈËÁË£¬ÌìÆø²»ºÃÉ¶¶¼Ã»¿´µ½£¬ÎÒ¾õµÃÓ¦¸ÃÊµÊ±·¢²¼ÉÏÃæÌìÆøÔõÃ´Ñù°É£¬»¨ÁËÇ®¾ÍÉí´¦Ò»Æ¬°×Ã£Ã£
1557.¡¸ÒõÑô½ç¡¹¡¸¹ÛÔÆÌ¨¡¹ÕâÐ©µØ·½¿´ÔÆº£¶¼²»´í
1558.»¨ÁË¼¸°Ù¿éÒ»¸ö¾¢µÄ×øË÷µÀ£¬ÕâÊÇ·ç¾°ÇøÎÒÈ¥¹ý×î²îµÄ£¬Ò²Ã»É¶·ç¾°
1559.ÏÄÌìÈ¥µÄ¡£Ã»¿´µ½Ñ©¡£ºÜÒÅº¶
1560.ºÃÍæ£¬Ñ©¾°²»´í£¬»¹ÓÐ¿É°®µÄÐ¡ËÉÊó¡£
1561.ºÜºÃ£¬·Ç³£Ï²»¶£¬ÍæµÄºÜ¿ªÐÄ£¬ÏÂ´Î»¹È¥

1562.»¹¿ÉÒÔ£¬Ö»²»¹ýÎÒÃÇÈ¥µÄÊ±ºò»¹Ã»ÓÐÑ©£¬ÏÂÑ©ºÜÆ¯ÁÁÅ¶
1563.¾°ÇøÄÚ²¿µÄ×éÖ¯½Ó´ýÄÜÁ¦£¬ÎÒÖ»ÄÜºÇºÇ
1564.»¹ÊÇ¿ÉÒÔ¡­¡­¡­¾ÍÊÇÃ»ÓÐÉ¶ÓéÀÖÏîÄ¿
1565."Ìì¹«×÷ÃÀ??
1566.ÌìÆøÇçÀÊ??
1567.ºÃºÃ¾°É«??
1568.ÃÀ²»Ê¤ÊÕ??  ???"
1569.ÈË³¬¼¶¶à£¬Ò»µãÖÈÐòÒ²Ã»µÃ£¬½øÈ¥ÅÅ¶ÓÒ»Ð¡Ê±£¬Ë÷µÀÅÅ¶ÓÁ½Ð¡Ê±£¬¹«½»ÔÙÅÅÒ»Ð¡Ê±
1570.È¥µÄÊ±ºòÃ»¿´ºÃÊ±¼ä£¬Ã»¿´µ½Ñ©£¬µ«ÊÇ¿´µ½ÁËÔÆº£
1571.Ï²»¶£¬Í·Ò»ÌìÏÂÎçµ½ÁËÉ½½ÅÏÂÈ»ºóµ½°ëÉ½Ñü×¡ÁËÒ»Íí£¬µÚ¶þÌìÒ»ÔçÆð´²µÇÉÏÉ½¶¥£¬Èç¹ûÏë¿´Ñ©¾°Ò»¶¨ÒªÔçÆð£¬ÄÇÊ±ºòÃ»É¶ÈË£¬¿´ÉÏÈ¥Ñ©°×Ñ©°×µÄ£¬ÕæµÄ³¬°ô£¬»¹ÓÐÎÒÃÇÍùÒõÑô½çÄÇ±ß×ßµÄÊ±ºòÂ·ÉÏ»¹¿´µ½ÁËÐ¡ËÉÊó£¬³¬¼¶¿É°®µÄ
1572.ºÃÍæ»¹²»´í£¬ÎÒÃÇ²»ÊÇÖÜÄ©È¥µÄ£¬Ò»µã¶¼²»¶Â
1573.È«ÊÇÎíË®£¬¸Ð¾õÃÅÆ±ÊÕ¹óÁË£¬°×ÅÜÒ»ÌËÁË
1574.¾ÍÊÇµ±ÌìÏÂÓêÁË£¬ºÃ¶àÏîÄ¿Íê²»ÁË£¬Ò²ºÜÀä
1575.»¹ÐÐ»¹ÐÐ»¹ÐÐ»¹ÐÐ£¬·´ÕýÖÜÄ©ÈÝÒ×¶Â£¬Ò»µãµ½ËÄµã°ë×ß¾ÍÕâÑù
1576.½¨Òé´ó¼ÒÏÂÑ©µÄÊ±ºòÔÙÈ¥°É£¬Ã»ÏÂÑ©ÊÇÕæµÄÃ»ÓÐÊ²Ã´¿ÉÒÔÍæµÄ
1577.È¥µÄÊ±ºòÌìÆø²»ºÃ£¬ÈË³¬¼¶¶à£¬Ñ©»¹²»ÊÇºÜ´ó£¡
1578.ºÜ²»´íµÄ£¬·ç¾°ºÜÃÀÀö£¬ÅÄÕÕÒ²ºÜºÃ¿´£¬µ«ÊÇÒªÔçµãÈ¥£¬¶øÇÒÔÆº£Ò²ºÜÄÑ¿´µ½
1579.»¹ÐÐ°É£¬·´ÕýÕâ¸ö¼¾½Ú²»ÊÇÌ§ÍÈ¾°ÇøÎªÊ²Ã´¶¼Ã»ÓÐ£¬È»ºóÈ¥µÄ»°¾Í»ù±¾ÉÏ¶¼ÊÇ´óÎíÌìÆø¡£ 
1580.»¹¿ÉÒÔ°É¡£¾ÍÊÇÈËÌ«¶àÁË£¬¾°É«²»´í
1581.»¹ÐÐ°É¾ÍÕâÑù È¥µÃÍíÁËÃ»Ê²Ã´ÍæµÄ
1582.ÔõÃ´ËµÄØ   ÔçÉÏ×¼Ê±³ö·¢   ÏÂÎçÍíµãÁË  ¾ÝËµÊÇÂÃÐÐÉçµÄÈËÔõÑùÔõÑùµÄ   °¦
1583.Ñ©É½ÊÇÍ¦ºÃ£¬¾ÍÊÇÈ¥µÄÊ±ºò²»Ì«¶Ô£¬ÒªÕÒºÃÊ±¼äÈ¥¡£È¥µÄÊ±ºòÃ»Ñ©£¬¸Õ×ß¾ÍÏÂÑ©ÁË¡£
1584.ºÜÂúÒâ£¬ºÜ»®Ëã£¬·ç¾°Ò²ºÜÃÀ
1585.ÊµÔÚÎÞÓïÁË¡£ÌìÆø²»ºÃ¾ÍÓ¦¸Ã±ÕÔ°¡£²»¹ÜÊ²Ã´ÌìÆø¶¼ÔÚ¿ª¡£¶¼ÔÚÆÛÆ­Ïû·ÑÕß¡£µÚÒ»´ÎÀ´É¶¶¼Ã»ÓÐ¡£Ò²È«ÊÇÎí¡£´¿´â×öÁËÀÂ³µÀ´»Ø¾ÍÉ¶¶¼Íæ²»ÁË¡£
1586.ËäÈ»È¥µÄÊ±ºòÌìÆø²»ºÃ£¬²»¹ý¾°µãµÄ·þÎñ»¹ÊÇºÜ²»´íµÄ¡£
1587.·ç¾°²»´í£¬Î¨Ò»ÒÅº¶µÄÊÇÏÖÔÚ»¹Ã»ÏÂÑ©
1588.²»¸ø¿ª·¢Æ±£¬¼¸°Ù¹«ÀïÈÃÎÒÈ¥ÏÖ³¡¿ª·¢Æ±£¬±äÏò²»¸ø¿ª£¬ÒÑÍ¶Ëß12315
1589.£¬È¥µÄÊ±ºò¶¼Ã»Ñ©£¡ÓÐÑ©È¥ÍæÒò¸ÃºÃÍæ°É
1590.ºÜ°ô
1591.²îµ½¼«µã¡£ÎÒÒÑ¾­ÎÞÁ¦ÍÂ²Û¡£ÄÇ¸ö¶ùÔÙÈ¥¡£
1592.Ã»Ñ©ÂôÃÅÆ±£¬²»ÌáÐÑ£¬Æ­Ç®£¬À¬»øµØ·½£¬Ã»Ñ©ÓÐÎí£¬Æ­Ç®¡£
1593.»·¾³ºÜºÃ£¬ÒªÊÇÓÐÑ©¾Í¸üºÃ¿´ÁË£¬ÏÂ´ÎÓÐÑ©²ÅÈ¥ÁË
1594.ÌìÆø²»ºÃ£¬ÏÂÓêÎíÓÖ´ó£¬·ç¾°¿´²»µ½£¬ÀäËÀ¸öÈË£¬½ö´ËÀ´Ò»´Î£¬²»»áÔÙÀ´ÁË
1595.È¥µÄÊ±¼ä²»ÊÇÌ«ºÃ£¬Ã»ÓÐÏÂÑ©£¬×¡ËÞÀëÈë³¡ÃÅ¿ÚÓÐµãÔ¶¡£
1596.·þÎñÌ¬¶ÈÍ¦ºÃ£¬¾°É«Ò²²»´í¡£¡£¡£¡£¡£¡£¡£
1597.ÓÎÀÖÉèÖÃ»¹Í¦¶àµÄ£¬¿ÉÒÔÍæÏîÄ¿Ò²Í¦¶àµÄ£¬ÀïÃæ³ÔµÄÒ²²»´í£¬¼Û¸ñ²»ÊÇºÜ¹ó£¬¿ÉÒÔÈ¥µÄÊ±ºòÃ»ÏÂÑ©£¬µÈÏÂÑ©ÁË»¹»áÔÙÈ¥Ò»´Î
1598."ÎªÁËÅãÅóÓÑ²ÅÈ¥µÄ Èç¹û²»ÎªÁË»¬Ñ©?ºÍÈ«Ì×µÄÉÌÒµ»¯·þÎñ ¾Íµ¥´¿ÎªÁË·ç¾° ÓÐÌ«¶àÐÔ¼Û±È¸ßµÄ¾°µã¿ÉÒÔÑ¡ÔñÁË 
1599.ÀÏÄêÈËºÍ´øÐ¡ÅóÓÑµÄÍÆ¼ö°É ·½±ãÉÏÏÂÉ½ ±Ï¾¹º£°ÎÒ²ÓÐÒ»Ð©"
1600.ÔËÆøºÃ£¬¿´µ½ÁËÑ©£¬»¹ÓÐËÉÊó???£¬µ«Í¬ÊÂÉÏ´ÎÈ¥Ã»¿´µ½£¬
1601.·Ç³£²»´íµÄÌåÑé£¬ËäÈ»±»ÓêÁÜ£¬µ«ÊÇ¿ÕÆøºÜÇåÐÂ£¡Ð¡ÐÜµ¼ÓÎÒ²·Ç³£ÈÈÇé£¬¸ºÔðÈÎ¡£??????????????
1602.Ã»ÓÐÑ©Å¶£¬ÒÅº¶Ì«´óÁË£¬ÒÔÎªÕâ¸öÌìÉÏÃæÓÐÑ©ÁË
1603.É½½ÅÏÂÃ»Óê£¬É½ÉÏÈ´ÏÂÓê£¬Ê²Ã´Ò²Ã»¿´¼û£¡£¡¿Þßóßó¡£¡£¡£ Å¶£¬Íü¼ÇÁË£¬ÎÒÃÇÄÇÌì£¬¿´Îí£¬¿´Óê£¬¿´Â¥ÌÝ£¬ºÍ10Ã×ÒÔÄÚµÄÊ÷£¬àÅ£¬¾ÍÕâÃ´¶àÁË¡£
1604.ÃÀÍÅÓÃÉí·ÝÖ¤¹ºÁËÒ»ÕÅ°ëÉ½60ÔªË÷µÀÍù·µ£¬ÍË¶©£¡ÔÙÓÃÉí·ÝÖ¤¹ºÁËÒ»ÕÅµ½É½¶¥µÄÈ«Æ±160ÔªË÷µÀÍù·µ£¡10ÔÂ30ÈÕ¾ÓÈ»ÃÀÍÅÏÔÊ¾È«²¿ÓÃÁË£¬×îºó60¾Í]ÓÐÍË»¹ÓÚÎÒ£¡È«³ÌÖ»»¨160£¬ÎÒÈ´»¨ÁË220£¡
1605.²»Ï²»¶£¬Ã»ÄÇ¸ö¸Ð¾õ£¬ÏÂ´ÎÒ²²»ÏëÈ¥ÁË
1606.ÍêÈ«²»ÓÃ²ÙÐÄ£¬Ö±½ÓË¢Éí·ÝÖ¤¾ÍOK
1607.È¥Î÷ÁëÑ©É½ºÜ¶à´ÎÁË£¬È¥»¹ÊÇ¿ÉÒÔÈ¥µÄ£¬½¨Òé´ó¼Ò»¹ÊÇÀäÒ»µãÈ¥£¬È¥ÔçÁËÑ©ÉÙÃ»Ê²Ã´ÒâË¼£¡Ò»¶þÔÂ·Ý¾ÍÊÇ×î¼ÑÑ¡Ôñ£¡

1608.²»ÖªµÀÊÇÎÒÀí½â´íÎó»¹ÊÇÄãÃÇÏµÍ³ÎÊÌâ£¬ÎÒ¶©ÁË14¸öÈËµÄÆ±£¬¶©µ¥ÉÏÃæÐ´ºÃÁË1-8ºÅ¶¼¿ÉÒÔÊ¹ÓÃ£¬µ½ÁË¾°Çø¶©µ¥È¡ÏûÁË£¬´ø×ÅÒ»¼ÒÀÏÐ¡ÎÒÕæµÄÊÇ×íÁË£¬º°ÎÒÖØÐÂÂòÆ±¶øÇÒÊÇÕý¼Û£¬´òÁË¼¸´Îµç»°¸øÎÒµÄ½á¹ûÊÇº°ÎÒÍË¿î
1609.ÕæÊÇÉ½ÍâÓÐÉ½µÄÃÀ
1610.×øÀÂ³µµ½É½ÑüµÄÊ±ºò£¬Æð´óÎí£¬µ½É½¶¥´óÌ«Ñô£¬Î¨Ò»ÃÀÖÐ²»×ãµÄ¾ÍÊÇÃ»ÓÐÏÂÑ©£¬Ñ©³¡Ã»ÓÐ¿ª
1611.ÕæµÄÒ»°ã°ã£¬ÌåÑé¸Ð¼«²î£¬¶øÇÒ³ýÁËË÷µÀ¸Ð¾õÃ»É¶ºÃ¿´µÄ
1612.¾°É«ÒËÈË
1613.¾°É«ÒËÈË
1614.¾°É«ÒËÈË
1615."Õâ´ÎµÄÐÐ³Ì Í¦ºÃµÄ 
1616.¡¾»·¾³¡¿
1617.¡¾½»Í¨¡¿
1618.¡¾ÏîÄ¿¡¿
1619.¡¾²ÍÒû¡¿"
1620.»¹²»´í£¬¾ÍÊÇ²»ÊìÏ¤¶à»¨ÁË160£¬±¾À´Âò160µÄ¿ÉÒÔÖ±½Óµ½É½¶¥
1621.»¬Ñ©³¡¾ÓÈ»Ã»¿ª£¬¿´Ñ©»¹²»´í£¡¾Í»¬Ñ©³¡Ã»¿ªÓÐµãÊ§Íû
1622.È¥µÄÊ±ºòÃ»ÓÐÑ©£¬É½ÉÏÈ«ÊÇÎí£¬»¹ÊÇÒªµÈµ½12ÔÂ·ÝÔÙÈ¥°É
1623.È¥µÄÊ±ºòÌì¿ÕÕýºÃÆ®ÆðÁËÑ©»¨£¬Âú×ãÁËÄÏ·½ÈË¶ÔÑ©µÄËùÓÐ»ÃÏë¡£º¢Ö½ÍæµÃ²»Ô¸ÏÂÉ½¡£
1624.³ýÁËµ±ÌìÅÅ¶ÓÌ«¾Ã£¬ÆäËû¶¼Í¦ÂúÒâµÄ¡£ÊÒÍâÅÅ¶ÓÒ»Ð¡Ê±£¬ÄÇÊÇÕæµÄÀä¡£
1625.Í¦ºÃµÄ£¬ºÜ·½±ã£¬¶¬ÌìÌ«ÃÀÁË
1626.ºÃÆ¯ÁÁºÜÁ¹¿ìºÜÏ²»¶£¬ÍÆ¼ö´ó¼ÒÀ´ÍæàÞ
1627.ÍæÑ©¸Õ¸ÕºÃ£¬²»ÊÇºÜÀä£¬
1628.ÔçÉÏ7:00´Ó³É¶¼³ö·¢µ½´ïÁË£¬ÄãµÄ»°ÊÇ9:00¶à9:00¶àµ½´ïÒÔºóµÄ»°µ½´¦¶¼ÔÚÐÞÂ·£¬È»ºóÏÔµÃºÜ¶Â¡£ 
1629.²î¾¢µÄÒªÃü  É¶Ò²¿´²»µ½ Èç¹ûÌìÆø²»ºÃµÄ»°¾Í²»ÒªÈÃÓÎ¿ÍÈ¥  È¥ÁËÉ¶Ò²¿´²»µ½
1630.ºÜ·ÅËÉ
1631.¾ÓÈ»²»ÄÜÍË¾Æµê£¬ÕæµÄÊÇ£¬²îÆÀ£¬ÕæµÄ²îÆÀ
1632.×øË÷µÀµ½É½¶¥£¬´©¹ý´óÎí¿´¼ûÌ«Ñô£¬ÓÐÒ»ÖÖ³åÆÆÔÆ²ãµÄ¸Ð¾õ¡£
1633.Ò»°ã°ã±¾À´Âú»³ÆÚ´ý ½á¹ûÒ»µ½ÁËÌ«Ê§ÍûÁË£¬±¾À´ÏëÈ¥¿´¿´£¬½á¹ûÉ¶¶¼Ã»ÓÐ¡£ 
1634.ºÜ²»´í£¬ÍÆ¼ö
1635.ºÃ£¬·Ç³£ÍÆ¼ö£¬°ÍÊÊµÃºÜà¸
1636.5ºÅÈ¥µÄÍÅ¹ºÆ±±ãÒË£¬ÐÔ¼Û±È²»¸ß£¬×îºÃ¿´µÄ¾°µãÃ»ÓÐ°üº¬ÀÂ³µ??£¬µ¥¶À¹ºÆ±120ÔªÃ¿ÈË£¬¸Ð¾õ¾°ÇøÓÐµã¿Ó£¬²»³ÏÐÅ£¬ÒªÃ´ÓÅ»Ýµ½µ×£¬ÒªÃ´Ñ¡Ôñ²»ÓÅ»ÝÃÅÆ±ºÍÀÂ³µ£¬³ÏÐÅºÜÖØÒª£¬¼Ý³µÊ±¼äÌ«¾Ã£¬ÐÞÂ·µÀÀíÆéá«²»Æ½£¬ÏÂ´Î²»Ì«ÏëÈ¥Î÷ÁëÑ©É½???ÁË
1637.µ­¼¾ÓÎÍæÏîÄ¿Ì«ÉÙµ­¼¾ÓÎÍæÏîÄ¿Ì«ÉÙ
1638.¿ÉÏ§Õâ´ÎÈ¥Ã»ÓÐÑ©
1639.Ò»´óÔç¾Í³öÃÅÁË£¬ÕæµÄÃ»ÓÐÊ§Íû£¬·ç¾°ÕæµÄºÜºÃ£¬¿ÕÆøÒ²³¬¼¶ºÃ£¬ÍæµÃºÜ¿ªÐÄ£¬ÖµµÃÈ¥Ò»ÌË
1640.È¥Ò²Ã»Ñ©£¬´ó°Í³µÉÏÌýµ½Ã»Ñ©µ±³¡¶¼ÏëÏÂÈ¥ÁËµÄ
1641.»¨ÁË300¶à Ê²Ã´¶¼Ã»¿´µ½£¬¾ÍÒ»¶Ñ»Ä²Ý
1642.É¶Ò²Ã»ÓÐÈ«ÊÇÎí£¬Ñ©É½¼â¼â¶¼Ã»¿´µ½
1643.Í¦ºÃµÄ£¬ºÜºÃÍæ¡£·ç¾°ºÜÃÀ£¡ÖµµÃÒ»È¥
1644.Õâ¸öÃÅÆ±ÊÇ¶¨´íÁË£¬ÓÖ´ÓÐÂÊ¹ÓÃÎ¢ÐÅ¶¨ÁËÁ½ÕÅÃÅÆ±½á¹ûÃÀÍÅÉÏ¸øÎÒ¾Ü¾øÍËÇ®£¬Ã»ÓÐÖÂµçËµÃ÷£¬·þÎñÌ¬¶È¼«²î
1645.¾°É«Ò»°ã£¬Í£³µ·Ñ»¹ÊÕÁË20£¬ÕâÊÇÔÚÇÀÇ®£¬È¥ÁËÄÇÃ´¶à¾°µã¶¼ÊÇ10Ôª£¬ÄãÕâÀï¾ÓÈ»Òª20¡£
1646.¸Ð¾õ²îµÃºÜ   Æ®ÁËµãÑ©»¨  Îí»¹´óÉ¶Ò²¿´²»¼û
1647.ºÍÅóÓÑÒ»ÆðÈ¥µÄ£¬¾°É«ºÜÃÀ£¬ÕæÐÄ²»´í£¬ÏÂ´Î»¹ÏëÈ¥
1648.×øË÷µÀÉÏÈ¥µ½ÈÕÔÂÆº£¬»¹ÒªÁíÍâ½»Ç®×øË÷µÀ£¬¹ºÆ±ÏêÇéÒ²Ã»ÓÐËµÇå³þ£¬¸Ð¾õÓÐµã¿Ó
1649.¾ÍÊÇÈ¥ÄÄÌìµÄÌìÆø²»Ì«ºÃ¹þ¹þ¹þ¹þ¹þ¹þ¹þ¹þ¹þÕûÌå»¹ÊÇ²»´í¹þ¹þ¹þ¹þ¹þ¹þ¹þ¹þ
1650.Õâ¸ö±ÈÔÚ²èµê×ÓµÄ³µ³ö·¢Ôç
1651.À¬»øÍ°¶¼ÂúÁË£¬Ã»ÓÐ¼°Ê±ÇåÀí£¬ÐèÒª¼ÓÇ¿ÎÀÉú¹ÜÀí
1652.µ¼ÓÎÕæµÄºÜ¸ºÔð
1653.¾°Çø¾°É«Ò»°ã²»ÈçÈ¥±ÏÅï¹µÈ¥µÄÊ±ºòÏÂÑ©Ä¾µØ°åÄÇÒ»½ØºÜ»¬½¨Òé´©·À»¬µÄÐ¬×Ó
1654.Ò»°ã£¬²»»áÔÙÈ¥µÚÈý´Î¡£¡­¡­¡­¡­¡­¡­¶¼È¥ÁËÁ½´Î¶¼Ã»ÓÐ¿´µ½Ñ©£¬ÎÒ¸Ð¾õÊÕµ½ÊÜµ½ÉËº¦ÁË
1655.ÉèÊ©½¡È«£¬Ñ©¾°ÃÀ£¬¿ÉÏ§ÎÒÅ®¶ù´©±¡ÁËÒ»»á¾ÍÏÂÀ´ÁË
1656.»·¾³ºÜÃÀ£¬ÖÐ¼ä³¡µØÒ»¸öÖÐÐÍµÄÊÒÍâ»¬Ñ©³¡£¬µ½É½¶¥ÓÌÈçÔÚÌìÉÏ
1657.Í¦ºÃµÄ£¬¾ÍÊÇÉ½¶¥ÌØ±ðÀä£¬´ó¼ÒÈ¥µÄÊ±ºò¼ÇµÃ¶à´ø¼¸¼þºñÒÂ·þ
1658.»·¾³²»´í£¬¾°É«ÓÅÃÀ¡£ÓÎÍæÊ¤µØ£¬·Ç³£²»´íµÄÑ¡Ôñ
1659.ÃÀÍÅÔ½À´Ô½¶ñÐÄÁË¡­¡­¡­²»´ò×Ö»¹²»ÐÐ¡­¡­ÕâÏÂÂúÒâÁË£¿
1660.??ÉÏÃæÎÂ²î»¹ÊÇ±È½Ï´ó£¬ËùÒÔÒªÈ¥µÄÐ¡»ï°éÒª´øºÃÒÂ·þ£¬ÉÏÃæÒ²ÓÐ×âÒÂ·þµÄµØ·½ Èç¹û»¹ÒªÍùÉÏÃæ×ßµÄ»°»¹ÐèÒªÂòË÷µÀÆ±£¬ÎÒÃÇµ±Ê±ÒòÎªÏÂÓê??¾ÍÃ»ÓÐÉÏÈ¥£¬ÔÙ¼ÓÉÏÃ»ÓÐ´øÒÂ·þ????
1661.Ò½ÎñÈËÔ±Ãâ·ÑÈ¥µÄ¡£¼ìÆ±Ò²°²ÒÝ¡£Ã»ÓÐÒòÎªÎÒÃ»½»Ç®¶ÔÎÒ²»Ò»ÑùµÄÌ¬¶È¶î¡£
1662.»¹²»´í£¬¼ûµ½ËÉÊó¾ÍÊÇÃ»¼ûµ½Ñ©¡£
1663.»¹ÐÐ£¬½ñÌìÌìÆø²»ºÃ£¬ÎíÌ«´óÁËÉ¶Ò²¿´²»µ½¡£
1664.·Ç³£Ò»°ã  Ã»µÃË£Í·  ¾ÍÊÇÒ»Ö±ÅÀÉ½  ÔÙÒ²²»»áÈ¥ÁË
1665.Ã»Ê²Ã´ÍæµÄÒ»Â·¾ÍÊÇÅÀÉ½¡£ ¿ÉÄÜÎÒÈ¥µÄ²»ÊÇÊ±ºò°É¡£
1666.Æ±µôÁË£¬²¹ÁËÁ½ÕÅ??»¹²»´í£¬ÍæµÄºÜ¿ªÐÄ
1667.ÕâË÷µÀ»¹ÊÇÍ¦Á¼ÐÄ¼ÛµÄ£¬ºÜ³¤Ò²±È½ÏÏÕ¡£¡£¡£¡£¡£¡£
1668.Ìì¹«²»×÷ÃÀÏÂÓêÁË£¬Ã»ÓÐ¶¬ÌìµÄÑ©£¬¸Ð¾õ¾°µã»ù±¾ÉÏÊÇÓéÀÖÏîÄ¿£¬Ã»ÓÐÌØÉ«¾°µã£¬Ò»¸ù¿¾³¦ÎåÔªÈ·ÊµÓÐµã¹óÁË£¬Ï£Íû¹ÜÀí·½¼°Ê±¾ÀÕý¡£
1669.È¥Á½Ìì¶¼ÔÚÏÂÓê£¬ºÜ¶àÏîÄ¿¶¼Ã»°ì·¨Íæ£¡ÆðÎí£¡ÄÜ¼û¶ÈÒ»°ÙÃ××óÓÒ°É£¡»¹ÊÇÒªÔÚÓÐÑ©µÄÊ±ºòÈ¥£¬Ó¦¸Ã²ÅÓÐÍæÍ·°É£¡
1670.ÌìÆø²»ºÃ£¬É¶Ò²¿´²»µ½¡£²»½¨ÒéÕâ¸öÊ±ºòÈ¥£¬¾ÆµêÒ²ÊÇÆ²µÄºÜ£¬¼Û¸ñ»¹¹ó¡£
1671.²»ÔõÃ´Ñù Ã»ÓÐÊ²Ã´ÍæµÄ Ò²Ã»ÓÐÊ²Ã´¾°µã
1672.»¹²»´í¡£ÐÔ¼Û±È¸ß¡£Ã¿Äê¶¼»áÀ´Ò»´Î¡£
1673.ÃÀ£¬ÉèÊ©³ÉÊì
1674.Ã»ÓÐÌáÐÑ£¬Ò²Ã»ÈËÁªÏµ£¬Âò´í¹ýÁËÊ±¼äÒ²²»ÄÜÍË

1675.²»ÒªÀ´²»ÒªÀ´£¬Ë­À´¾ø¶Ôºó»Ú¡£Ã»µÃÑ©¾ÍËãÁË£¬ºÜ¶àÏîÄ¿Ã»¿ª£¬160¾Í¸Ð¾õ×øÁËÁ½ÌËË÷µÀ¡£
1676.ÔËÆøÌ«Ã¹ÁË£¬ÓöÉÏÏÂÓê£¬Ê²Ã´Ò²Ã»¿´µÃ¼û
1677.Ã¿Äê¶¼»áÈ¥µÄ£¬ºÜ²»´í
1678.ºÜºÃ£¬ºÜÆ¯ÁÁ£¬±ãÒËÓÖ²»¹ó£¬·Ç³£ÂúÒâ¡£
1679.ÍÞÍÞºÍ´óÈËË£µÄ¶¼ÓÐ£¬¿ÉÒÔÒ»È¥£¬Ë£°ëÌìÃ»ÎÊÌâ
1680.Ã÷Ã÷¶¨µÄÎåºÅ³öÐÐ£¬Æ±ÃæÉÏÒ²ÊÇ½öÏÞ5ºÅµ±ÈÕÊ¹ÓÃ£¬¹ºÆ±ÐëÖªËµ¿ÉÒÔ³öÐÐÇ°Ò»Ìì18:59Ö®Ç°ÍËÆ±Ö»¿ÛÊÖÐø·Ñ£¬½á¹ûËÄºÅÎÒµã½øÈ¥¿´ËµÆ±ÒÑÊ¹ÓÃ£¬ÉêÇëÍË¿î»¹±»²µ»Ø
1681.»·¾³Ò»°ã£¡Ã»ÓÐÑ©£¡È¥ÁË¾ÍÊÇ×ùË÷µÀ£¡Ã»É¶ºÃÍæµÄ£¡
1682.½ñÄê»¹ÏëÈ¥£¬Ì«Æ¯ÁÁÁË£¬¶øÇÒ¼Û¸ñÒ²²»¸ß¡£

1683.ºÍÅóÓÑÒ»ÆðÈ¥µÄ£¬¾°É«¿ÕÆø¶¼ºÃ£¬¾ÍÊÇÄÇÌìÈ¥Ìì¹«²»×öÃÀ£¬ÏÂÁËµãÐ¡Óê
1684.¡¸ÈÕÔÂÆº¡¹¡¸¹ÛÔÆÌ¨¡¹¡¸ÈÕÔÂÆºË÷µÀ¡¹¡¸Ô§Ñì³ØË÷µÀ¡¹¡¸ÒõÑô½ç¡¹¡¸´óÑ©ÌÁ¡¹¡¸´ºÉÍ¶Å¾é¡¹Õâ¼¸¸ö¾°µãÕæµÄ·Ç³£ºÃ£¬ÌØ±ðÊÇÒõÑô½ç£¬ÕæµÄºÜÉñÆæ£¬ÌØ±ðÍÆ¼ö£¬¾ÍÊÇÉ½ÉÏºÜÀä£¬»¹ÊÇÒª×¢Òâ±£Å¯£¬
1685.ÓÐ»ú»á»¹»áÔÙÈ¥Ò»´Î£¬´ø×ÅÐ¡Óã¶ùÈ¥Ò»´Î
1686.ËäÈ»ÊÇÏÄÌì£¬µ«ÊÇÉ½ÉÏÌìÆø¶à±ä£¬Ò»»áÏÂÓê£¬»¹ÊÇÓÐÐ©Ð©Àä£¬ÏÂ´Î¶¬ÌìÀ´¿´Ñ©°É
1687.È¥µÄÊ±ºòÖ»ÓÐË÷µÀ£¬µÚ¶þÌõË÷µÀ¾ÍÄÜÉÏÔÆ²ãÁË£¬¾°É«³¬ÃÀ
1688.·ç¾°³¬¼¶ºÃ£¬¿´µÃ¸üÇå³þÂï£¡ ¼òÖ±¾ÍÊÇÄÜÆ­Ò»¸öÉÏÀ´ÊÇÒ»¸ö£¡
1689.ÈÕÔÂÆºÏÂÉ½Ë÷µÀ¹¤×÷ÈËÔ±Ê²Ã´Ì¬¶ÈÂï£¬×ÉÑ¯ËûÒ»ÏÂÉÏÒõÑô½çÊÇ·ñÖ»ÄÜÅÀÉ½£¬°®´î²»ÀíµÄ£¬¼ÓÉÏ½ñÈÕÌìÆøÒ²²»ºÃÃ»ÓÐºÃ·ç¾°£¬ÕæµÄ¸ãµÃÐÄÇéºÜ²î¡£
1690.Î÷ÁëÑ©É½¾°Çø¹ÜÀí·Ç³£²î£¬´Ó´óÒØ¿ÍÔËÕ¾×ø°à³µµ½Î÷ÁëÕò£¬±»Ë¾»ú½éÉÜ¸øË½¼Ò³µÉÏÉ½£¬20ÔªÒ»Î»³µÆ±¡£ÑÏÖØÓ°ÏìÓÎÍæÐÄÇé£¬¹ÜÀí¼«²î£¬ÍâµØÓÎ¿ÍºÍ±¾µØÓÎ¿ÍÇø±ð¶Ô´ý
1691.Õ¾µÄ¸ß¿´µÃÔ¶£¬Ò»¶¨ÒªÈ¥É½¶¥£¬ÌØ±ðÆ¯ÁÁ£¬
1692.Ö»ÄÜµ½»¬Ñ©³¡ÉÏÈ¥»¹Òª²¹Ç®
1693.¾°¹Û»¹¿ÉÒÔ°É£¡ÖµµÃÈ«¼ÒÒ»ÈÕÓÎ???
1694.È¥Ò»´Î²»ÏëÈ¥µÚ¶þ´ÎµÄµØ·½£¬ÕæµÄ¾ÍÊÇ×øË÷µÀË÷µÀ£¬¹«½»³µ£¬Ò²Ã»É¶ÌØÉ«ºÃ¿´µÄ
1695.ÍøÉÏÒª¹óÐ©£¬µ­¼¾È¥ÄÇÐ©ÃñËÞ¾Æµê±ÈÍøÉÏ±ãÒËµÃ¶à
1696.»¹¿ÉÒÔ£¬£¬¾ÍÊÇÃ»ÓÐÏÂÑ©£¬ÓÐµãÒÅº¶
1697.Ã»ÓÐÑ©£¬Ö»ÓÐÎí£¬Ê²Ã´ÏîÄ¿¶¼²»ÄÜÍæ£¬
1698."ÌåÑé·Ç³£²î£¬´ÓÒ»ÏÂ¼¸¸ö·½Ãæ

1699.1.Î÷ÁëÑ©É½¾°Çø¹ÜÀí»ìÂÒ£¬´óÒØ¿ÍÔËÕ¾´î³µÐÐÊ»µ½É½µ×£¬ÔËÓª³µÊ¦¸µ¸æÖªÎÒÃÇÉ½ÉÏÉÙÓÐ ºÃÁËÔÊÐíË½¼Ò³µ"
1700.ÀË·ÑÇ®£¬¶àÔ¶¿ª³µÈ¥Íæ£¬Ò»µã¶¼²»ºÃÍæ£¬È«ÊÇÎí
1701.²»ºÃ·Ç³£µÄ²îºÃ¶à¶¼ÊÇÐéµÄ ×øÀÂ³µÉÏÈ¥È«ÊÇÎíÉ¶Ò²¿´²»µ½
1702.Ò»µãÒâË¼¶¼Ã»µÃ£¬»¹ÌØ±ðµÄÔ¶£¬Õâ¸öÌìÆøÈ¥²»Ì«ÊÊºÏ
1703.È«ÊÇÎí£¬Ê²Ã´¶¼¿´²»µ½£¬¿ÉÄÜÊÇÏÂÓêÌìµÄÔµ¹Ê
1704.ºÜ»®Ëã
1705.Ê²Ã´Íæ¶¼Ã»ÓÐ²îÆÀ    ÀË·ÑÒ»ÌìÊ±¼ä¿ª³µÈ¥»¹¶Â³µ
1706.»¹¿ÉÒÔ£¬¼ÒÈË¶¼ºÜ¿ªÐÄ£¬ÖµµÃÒ»ÓÎ
1707.Ö÷ÒªÊÇÌìÆøÔ­Òò£¬ÔËÆø²»ºÃ£¬ÅöÉÏÏÂÓê¡£»¨ÁËÒ»°Ù¶à¾Í¿´ÁËµãÑ©ºÍÎí
1708.ÏÂÓêÈËÓÖ¶à£¬°ëÉ½Ö»ÓÐÓÎÍæÀàµÄÏîÄ¿£¬Ïë¿´¾°É«»¹µÃÔÙ×øÒ»¸öÍù·µ120µÄË÷µÀ
1709.µÂ¿ËÊ¿ËÀÄÑ³Ô£¬»¹²»Èç³ÔÅÝÃæ¡£²»ÒªÈ¥ÖÐ²ÍÌü³Ô·¹£¬Ò»·Ý¸Ç·¹ÈýÊ®£¬»Ø¹øÈâÉÏÃæ»¹ÓÐÃ«¡£×øË÷µÀÒ»¶¨Òª×ø¿¿É½µÄÄÇÒ»±ß¡£
1710.×ÜµÄËµÆðÀ´ÊÇºÜ¿ªÐÄºÜÐÝÏÐµÄÒ»´ÎÂÃÐÐ£¬É½ÏÂÅ©¼ÒÀÖ120°üÈý²Í×¡Ò»Íí£¬ÉÏÉ½Ë÷µÀ¶¼ÎªÒ½»¤ÈËÔ±Ãâ·Ñ£¬ÔËÆøºÃ×ßµ½É½¶¥¸ÕºÃ¿´¼ûÒõÑô¼ä·ç¾°
1711.5ÔÂÈ¥µÄ£¬¸Ð¾õ¶¬ÌìÈ¥»áÓÐ¸üºÃµÄÌåÑé
1712.·Ç³£°²È«·Ç³£³¬Öµ£¡Õâ¸öË÷µÀ×øµÃÐÔ¼Û±È·Ç³£¸ß£¡Ê±¼äÁË£¬Â·³ÌÔ¶£¡ÒªÊÇ×Ô¼ºÅÜµÃÀÛËÀ£¡ÐÒºÃÓÐË÷µÀ£¡
1713.¿ÕÆøÇåÐÂÂÌÉ«»·±£¡¸¹ÛÔÆÌ¨¡¹¡¸ÈÕÔÂÆº¡¹¡¸Ô§Ñì³ØË÷µÀ¡¹¡¸ÒõÑô½ç¡¹¡¸´óÑ©ÌÁ¡¹¡¸ÈÕÔÂÆºË÷µÀ¡¹
1714.ÏÂÓêÁËÈ«ÊÇÎíÊ²Ã´¶¼¿´²»¼û£¬²¢ÇÒºÜÎÞÁÄ£¬¸Ð¾õÁ¬·ç¾°¶¼Ã»ÓÐÓÐÊ²Ã´£¬Ò²¿ÉÄÜÊÇÎÒÃÇÔÚ°ëÉ½µÄÔ­Òò°É£¬×ÜÖ®²»¿ªÐÄ??
1715.»¹ÐÐ°É£¬¾ÍÊÇÅÅ¶ÓµÄÎÊÌâÅÅÌ«¾ÃÁË£¬ÒªÈ¥µÄ½¨Òé²»ÒªÑ¡ÔÚ½Ú¼ÙÈÕ²»È»ÉÏÈ¥¿Ï¶¨Òª´ÓÔçÉÏÆß°ËµãÅÅµ½ÖÐÎç²ÅÉÏÈ¥
1716.È«ÊÇ±ù£¬µØºÜ»¬£¬ÍæÁËÁ½¸öÐ¡Ê±¾Í×ßÁË
1717.Ê²Ã´Ò²Ã»¿´µ½£¬¶øÇÒÖ»ÄÜ×øË÷µÀ£¬Ö®Ç°µÄ¼Æ»®È«ÅÝÌÀ£¬·´ÕýÃ»¶àÉÙÒâË¼
1718.ÕâÊÇÎÒÀ´¹ý×îÀÃµÄÒ»¸öµØ·½£¬Ã»ÓÐÑ©È«¾ÍÏÂÓê¡£
1719.ºÍÄÐÅóÓÑÒ»ÆðÈ¥µÄ£¬Ñ©µØÔÆº£ºÜÀËÂþ£¬Ò²ºÜÀä
1720.¶¼»¹Ã»È¥£¬¸ù±¾Ã»ÓÐÓÃÕâ¸öÆ±¡£»¹ÏÔÊ¾ÒÑÊ¹ÓÃ
1721.È«ÊÇ±ù£¬µØºÜ»¬£¬ÒÔºó²»»áÔÙÀ´ÁË
1722.ÓêÌì´óÎíÊ²Ã´Ò²¿´²»µ½£¬ÏÂ´ÎÔÙÀ´¡£
1723.È¥Ò»´Î²»ÏëÔÙÈ¥¶þ´ÎµÄµØ·½£¬Ã»ÓÐË£µÄÒ²Ã»¿´µÄ£¬
1724.Ã»Ê²Ã´ÓÃ ÀË·ÑÈý¿éÇ® Ç§Íò±ðÂòÕâ¸ö
1725.È¥µÄÊ±ºòÒª¿´ÌìÆøÔ¤±¨£¡È¥µÄÊ±ºòÒª¿´ÌìÆøÔ¤±¨£¡È¥µÄÊ±ºòÒª¿´ÌìÆøÔ¤±¨£¡
1726.ÌìÆøÌ«²»¸øÁ¦ÁË£¬É¶¶¼¿´²»¼û£¬Ò»Æ¬ÎíÃÉÃÉ
1727.ËäÈ»È¥µÄÊ±ºòÏÂÓê£¬µ«ÊÇÖµµÃÔÙÈ¥Ò»´Î
1728.ÐÔ¼Û±È¸ß   À´»Ø·½±ã   ·ç¾°OK  µ«ÊÇÎÒ¶¬ÌìÈ¥¿Ï¶¨¸üÃÀ
1729.Ì«ÒÅº¶ÁË£¬¾ÓÈ»Á½Ìì¶¼ÏÂÓê£¬É½ÉÏÈ«ÊÇÎí£¬·ç¾°ÍêÃÀ´í¹ý£¬ÏÂ´ÎÖØÐÂÀ´Ò»´Î£¡Ë÷µÀÓ¦¸ÃÊÇºÜÃÀµÄÌåÑé£¬ÒòÎªÌìÆøÔ­Òò£¬Ì«¶àÃÀ¾°Ã»ÓÐÐÀÉÍµ½£¬ºÃ¿ÉÏ§£¬ÈÕÔÂÆºµÄ·ç¾°±¾ÊÇÐÇ¿ÕÃÀ¾°£¬ÈÕÔÂÐÇ³½£¬¿ÉÏ§ÁËÕâ´Î´Ò´ÒÃ¦Ã¦µÄÂÃÍ¾£¬ÆÚ´ýÏÂ´ÎµÄÎ÷ÁëÖ®ÂÃ£¡
1730.Î÷ÁÖÑ©É½¾°É«Ò»°ã£¬ÈÕÔÂÆºµÄ¾°É«²»´í£¬µ«Òªµ¥¶ÀÊÕ·Ñ
1731.ÕæÐÄ²»´íºÜÊæ·þ£¬
1732.ÏÄÌìÈ¥µÄ£¬ÉÏÃæÊ²Ã´Ã«¶¼Ã»ÓÐ£¬ÓÐÖ»Ð¡ËÉÊóÃ»ÓÐÏÂÑ©µÄÊ±ºò²»½¨ÒéÉÏÈ¥Ó´
1733.»ù±¾ÉÏ½øÈ¥Íæ¶«Î÷¶¼Òªµ¥¶À»¨Ç®  ÃÅÆ±Ë÷µÀ»¨Ç®À´µÄ»°ºÜ²»»®Ëã¸Ð¾õ  Ò»¶¨ÒªÏÂÑ©È¥Íæ
1734.ÏÂ´óÓê£¬´óÎí£¬10ÔÂ·ÝÃ»ÓÐÑ©£¬¹äÁË1Ð¡Ê±¾Í×ßÁË£¡£¡
1735.²»´í¡£ÈÈÄÖ¹þ¹þ¹þ¹þ¹þ¹þ¹þ¹þ°¡¹þ
1736.ÌìÆø²»ºÃ£¬ÉÏÈ¥Ê²Ã´Ò²¿´²»µ½£¬È«ÊÇÎí£¬ÃÅÆ±Ò²ÓÐµãÐ¡¹ó
1737.·ç¾°³¬¼¶ÃÀ£¬ÉÏÃæÄÜ¸ÐÊÜÑô¹âµÄÎ¨ÃÀºÍÓêÎíµÄëüëÊ£¬Õâ¶ÎÊ±¼äÉÏÈ¥²»Ì«Àä£¬´©¸ö±¡±¡µÄÍâÌ×¾ÍºÃÁË£¬ÓÐ»ú»áºóÃæµ½¶¥°É£¬¶¬ÌìÒ»ÆðÔ¼??????
1738.Ö÷ÒªÊÇº¢×Ó×ßÀÛÁË£¬ÒÅº¶µÄÊÂÃ»¿´µ½Ñ©£¬»¹Ò»Ö±ÏÂÓê¡£
1739.×ÜÌå»¹²»´í£¬¾ÍÊÇ×ÔÉí¸ÐÃ°Ô­Òò£¬×øÁË»¬Ë÷ÓÐµã¶úÃù£¬ÌåÑé¸Ð»¹ÊÇ·Ç³£ºÃµÄ£¬¾ÍÊÇ¾°ÇøµÄ¶«Î÷ÊµÔÚÊÇ²»ºÃ³Ô»¹ºÜ¹ó£¬
1740.È¥µÄÊ±ºòÏÂÎçÃ»Ê²Ã´¿ÉÒÔ¿´µÄ£¬Ò»°ã°ãµÄ¸Ð¾õ Ö÷ÒªÊÇÏÂÓê
1741.»·¾³Ò»°ã£¬»¹ÔÚÐÞÂ·Â·²»ºÃ×ß£¬ÈË²»¶à
1742.ºÃ£¬·Ç³£ÍÆ¼ö
1743.È¥µÄÊ±ºòÔÚÏÂÓê£¬¶¼Ã»ÔõÃ´ºÃºÃÍæ£¬»¹²»ÊÇ¶¬Ìì£¬ËùÒÔÉ½ÉÏÃ»ÓÐÑ©£¬È«ÊÇÎí
1744.ÏÂÓêÈ¡Ïû£¬²»¸øÍË£¬Â·ºÃÀÃ£¬ÍíÉÏµ½£¬Ìù×ÅÂ·ÅÆ£¬²»ÈÃ½ø£¬ÀïÃæºÜ¶àËúµ¹
1745.ÈËÌ«¶àÌ«¶àÌ«¶àÌ«¶àÌ«¶àµÄ£¬¾Í¾ÍÅÅ¶ÓÁË
1746.Ð¡ÌÕµ¼ÓÎ·þÎñÖÜµ½£¬ÈÈÇé£¬ÖµµÃÍÆ¼ö
1747.²»ºÃË££¬Ã»Ò»µãÑ©£¬Õû¸öÌìÆø´óÓê´óÎí
1748.¶ÔÎÒÃÇ¾¯²ìÃâ·Ñ¡¢¸ÐÐ»??
1749.¡¸´ºÉÍ¶Å¾é¡¹¡¸ÈÕÔÂÆº¡¹¡¸¹ÛÔÆÌ¨¡¹¡¸´óÑ©ÌÁ¡¹¡¸ÈÕÔÂÆºË÷µÀ¡¹¡¸Ô§Ñì³ØË÷µÀ¡¹¡¸ÒõÑô½ç¡¹
1750.Ñ©É½Ã»Ñ©£¬É½ÉÏÏÂ´óÓê£¬¹¤×÷ÈËÔ±Ò²²»Ëµ¡£»¨400¿éÇ®ÉÏÉ½ÁÜÁË°ëÐ¡Ê±Óê
1751.ÌìÆøÔ­Òò£¬ÏÂÓê´óÎí£¬Ê²Ã´¾°É«¶¼¿´²»¼û£¬ÌìÆøÔ­Òò£¡
1752.ÉèÊ©ºÜºÃ£¬È¥µÄÊ±ºòÒªÑ¡ºÃÈÕÆÚ£¬ÏÂÓêÌì²»ÒªÈ¥£¬ÎíÌ«´óÁË
1753.¾°Çø²»´í£¬×¡µÄµØ·½Ò²»¹ÐÐ£¬¾ÍÊÇÃ»Ê²Ã´³ÔµÄ
1754.ÃÅÆ±±ãÒË£¬µ«ÊÇÈ¥µÄÄÇÌì¸ÕºÃÓöÉÏÏÂÓê£¬ÉÏÈ¥Ö®ºóÊ²Ã´¶¼Ã»ÓÐË£¡£
1755.·þÎñÀÃ Ã»ÓÐÊ²Ã´¿É¿´µÄ¿ÉÒÔËµÊÇÊ§ÍûÖÁ¼«ÁË¹þ
1756.¶¼»¹ºÃ  ÃÀ¾°

1757.ÏÂÓêÁË£¬ÎíÆøÌØ±ð´ó£¬Ê²Ã´Ò²¿´²»µ½£¬¾õµÃ160ÔªÓÐµã¿÷£¬±ðÔÚÏÂÓêÌìÀ´Íæ¡£
1758.²»ÒªÈ¥ÁË£¬È«ÊÇ´óÎí¡£ÄÜ¼û¶ÈµÍ¡£
1759.Î÷ÁëÑ©É½ÕæµÄºÜÃÀ£¬ÓÎÀÀÁ÷³ÌºÜºÏÀí£¬ºÜ½ÚÔ¼Ê±¼ä¡£ÓÎÍæÏîÄ¿Ò²ºÜºÃÍæ¡£Â·±ßÓÐºÜ¶àÎÒÌØ±ðÏ²»¶µÄÐ¡³û¾Õ£¬¿ÕÆøºÜÇåÐÂ¡£Ó³Ñ©¹ã³¡ºÜºÃ¿´£¬Ô±¹¤¸ºÔðÈÈÇé¡£ÊÊºÏºÍÅóÓÑÇ×ÈËÒ»Í¬ÓÎÍæ¡£ÏÄÌìµÄÎ÷ÁëÑ©É½±ðÓÐÒ»·¬×ÌÎ¶£¬»¬²ÝÖ®ÀàµÄ¶¼ºÜºÃÍæ¡£ÌØ±ðÍÆ¼öËÄÂÖ»¬²Ý³µ¡£
1760.Ó¦¸ÃÌáÇ°¸æÖª¡£»¹Òª×ø¹«½»³µ¡£  ×Ü¶øÑÔÖ®ÎÒÌ«¿ÓÁË¡£ 
1761.²»´í
1762.ÏÖÔÚÕæ·½±ã£¬ÍøÉÏÂòÍêÆ±£¬Ë¢Éí·ÝÖ¤¾Í½øÁË
1763.Æ±¶¼Ã»ÓÃ£¬¾Í»®ÎªÊ¹ÓÃ£¬¼òÖ±¾Í´æÔÚÆÛÆ­ÐÔ£¬Ë­»¹ÔÚÃÀÍÅÂòÆ±
1764.ºÜ¸ßÐËÀ´¼¸´ÎÕâ´ÎÖÕÓÚ¿´¼ûÔÆº£ÈÕ³öÁË£¬·ç¾°ºÜÃÀ£¡»¹ÓÃ»ªÎªÊÖ»úÅÄÁËÑÓÊ±ÉãÓ°£¬·Ç³£Õðº³£¡»¹ÓÐ»ú»á»¹»áÀ´µÄ
1765.Ã»ÓÐÊ¹ÓÃ£¬ÎÞ·¨ÍË¿î£¬ÎÒÒª´ò12315Í¶Ëß
1766.¿ÓËÀÁË£¬É¶×Ó¶¼Ã»¿´µ½£¬È«ÊÇÎí£¬²îÆÀ²îÆÀ²îÆÀ
1767.»¹²»´í°É£¡µÚÒ»´ÎÈ¥£¬ºÜÆÚ´ý£¡°¡°¡°¡°¡°¡°¡°¡°¡°¡°¡
1768.Ò»°ã£¬ÏÂÓê£¬É¶¶¼¿´²»µ½£¡£¡£¡£¡£¡£¡£¡£¡£¡
1769.»¹²»´í£¬¾ÍÊÇÌìÆø²»ºÃ£¬Ó°ÏìÁËºÜ¶àÊÓÏßµÄ¹Û¿´
1770.ÄÑË££¬ÔÚÆ½Ô­³¤ÆÚÉú»îµÄÔÚÉ½¶¥ÉÏ»¹ÓÐµã¸ßÔ­·´Ó¦¡£
1771.ÉÏÈ¥ÏÂÓêÁË£¬Õâ¸ö±È¾°ÇøÂôµÄ±ãÒË
1772.ÉèÉèÊ©»¹ºÃ£¬»·¾³Ò²±È½ÏºÃ¡£·þÎñ¸÷·½Ãæ¶¼±È½ÏÂúÒâ£¬ÏÂ´ÎÔÙÈ¥¡£
1773.»¹²»´í£¬¾ÍÊÇÎÒÃÇÈ¥µÃÓÐµãÍí£¬Ã»Íæ¶à¾Ã£¬Ö÷Òª»¨Ê±¼äÔÚÉ½¶¥ÅÄÕÕÈ¥ÁË£¬Ä«¾µ·´ÕýÊÇÒ»¶¨Òª´÷µÄ£¬»¹ÓÐÅ¯±¦±¦£¬£¬ÏÂÉ½ÅÅË÷µÀ£¬ÅÅÁËºÜ¾Ã£¬µ¼ÖÂÎÒÃÇ×øµôÁË»ØÈ¥µÄ°à³µ
1774.¹úÇì½ÚÈ¥ÕæµÄÊÇ¸ö´íÎóµÄÑ¡Ôñ£¬È¥¿´¼ÅÄ¯ÕæµÄ
1775.¿´Îí£¡Ê²Ã´¶¼¿´²»ÁË£¡ÌìÌì¶¼ÊÇÓê????
1776.Ã»ÒâË¼×ßµÄÌ«ÀÛÁËµ½µ×Ê²Ã´¶àÃ»ÓÐ
1777.Ò»Æ¬Ñ©¶¼Ã»ÓÐ£¬Ê§ÍûÒ»Æ¬Ñ©¶¼Ã»ÓÐ
1778.Í¦²»´íµÄ¡¸¹ÛÔÆÌ¨¡¹
1779.ÊÊºÏ´ø¼ÒÈËÒ»ÆðÈ¥Íæ ¿´Ñ©¾°
1780.½¨ÒéÔçµã³ö·¢£¬´ÓÉÏÃæ¿ªÊ¼ÍæÏÂÀ´£¬¶¥ÉÏÖ÷ÒªÊÊºÏÅÄÕÕ£¬»¬Ñ©ÄÇÀï¿ÉÒÔ¶àÍæÒ»»á£¬¼Æ»®ºÃÊ±¼ä£¬ÏÂÉ½Ë÷µÀÈË³¬¶à£¬ÒªÅÅºÜ¾ÃµÄ¶Ó
1781.»¹¿ÉÒÔ°ÉÈ¥µÄÊ±ºòÃ»¶àÉÙÈË£¬ÒòÎª»¹ÔÚÒßÇé

1782.ÍæµÄºÜ¿ªÐÄ
1783.ÈÕ×Ó¿ÉÄÜ²»¶Ô£¬ÕæµÄÃ»ÒâË¼??£¬·ç¾°²»ºÃ
1784.Ò»¶¨ÒªÈ¥×îÉÏÃæ£¬ÉÏÃæÑ©ºÜ´ó£¬¾°É«ºÜÃÀ
1785.ÉèÊ©¶¼ºÜÆëÈ«£¬¹¤×÷ÈËÔ±Ò²ºÜÏ¸ÐÄ£¬É½ÉÏ¿ÕÆø³¬ºÃ??É½ÉÏÒ²ÓÐºÜ¶à³û¾Õ??ÌØ±ðºÃ¿´¡£ ÈËÉúÖ®ËùÒÔÕä¹ó£¬²»ÊÇÎÒÃÇÈ¥¹ýµÄÒ»¸öÓÖÒ»¸ö¾«²Ê»ªÀöµÄÂÃÓÎÊ¤µØ£¬ ¶øÊÇÂÃÍ¾Ö®ÖÐ£¬¼ÅÄ¯¡¢ÎÞ¡¢²»¿É´ò·¢µÄÊ±¼äÀïÓÐÄãÅã°é¡£Ñ¡ÔñÒ»¸öÊÊºÏÄãµÄ¾°µã£¬ÊÇÒ»¼þ·Ç³£ÐÒ¸£µÄÊÂ¡£
1786.»¹ÐÐ¡­¡­¡à¡­¡­¡­¡­¡­¡­¼Û¸ñÔÚÄÇÀïÃ»ÓÐÊ²Ã´ºÃÍæµÄ
1787.»·¾³ÓÅÃÀ£¬ÊÊºÏÇéÂÂÈ¥Íæ£¬µÚÒ»´Î¿´¼ûÐ¡ËÉÊó£¬ºÃ¿É°®Å¶??
1788.·ç¾°Ì«ºÃ¿´ÁË£¡µ«²»½¨Òé¸úÅÄÕÕ¼¼Êõ²»ºÃµÄÄÐÅóÓÑÈ¥¡£
1789.À¬»ø£¬²ÅÃ»¶à¾Ã¾Í³ö19.9Ò»ÕÅÆ±µÄ»î¶¯£¬°ÑÎÒÃÇÏû·ÑÕßµ±¹þÅú£¬²îÆÀ£¡
1790.ºÜºÃÕÒ£¬»·¾³Ò²²»´í£¬ÖÜÎ§Ò²°²¾²£¬Í£³µÒ²Í¦·½±ãµÄ£¬ÍíÉÏ¶Ç×Ó¶öÁË¶ÔÃæ¾ÍÊÇ³ÔµÄ£¬ÍíÉÏµÄÉÕ¿¾ºÜ·á¸»£¬Ç¿ÁÒÍÆ¼ö
1791.ÄÑË££¬µ«ÏëÈ¥µÄÈËÒ»¶¨Òª´øÉ¡£¬ÎÞÑ©
1792.»¹²»´íÅ¶£¬¾ÍÊÇ¼Û¸ñÉÔÉÔÓÐµã¹ó£¬º¢×Ó¸úÏ²»¶»¬Ñ©£¬¼Û¸ñÄÜÔÚÓÅ»Ýµã¾ÍºÃÁË
1793.Ò»¸öÈËµÄ¹Â¶ÀË­¶®£¿»¹¿ÉÒÔ°É£¬ÆøÎÂ»¹ºÃ

1794.ºÜºÃ
1795.ÌØ±ð²»´í¹þ??½ñÄê´òËãÓÖ´øÅ®¶ùÈ¥£¬ÐË·ÜµÃºÜ£¬Ð¡º¢×ÓÏ²»¶µÄµØ·½
1796.ÃÀ¾ÍÒ»¸ö×Ö
1797.»¹²»´í£¬Ð¡º¢ºÜÏ²»¶»¬Ñ©£¬ÒªÊÇÄÜÔÚÓÅ»Ýµã¾ÍºÃÁË
1798.ºÍ¹ëÃÛÁ½¸öÈËÈ¥µÄ£¬×ÜÌå»¹ÐÐ£¬½¨ÒéÈ¥ÍæµÄÓÎ¿ÍÌáÇ°×¼±¸ºÃÓéÀÖÉè±¸£¬²»È»É½¶¥µÄÕæµÄºÜ¹ó
1799.Ó¦¸Ã¶¬Ìì¸üºÃ¿´°É
1800.ÒÅº¶µÄÊÇÃ»ÓÐ¶àÉÙÑ©£¬¶¬ÌìÈ¥×îºÃ£¡
1801.²»ÖªµÀÊÇ²»ÊÇ¼¾½ÚµÄÔ­Òò£¬ÉÏÃæ¸Ð¾õÃ»É¶ºÃ¿´µÄ£¬ÒõÑô½çÄÇ±ßºÍÕý³£¶¼²î²»¶à£¬Ö»ÓÐ¶ÔÃæÄÇ×ùÑ©É½²»´í£¬¿´×ÅºÜ×³¹Û£¬Ó¦¸ÃÊÇËÄ¹ÃÄïÉ½£¡
1802.È¥ÈÕÔÂÆº£¬¿´µ½µÄÔÆº£¡£´øÁË°ÖÂèºÍº¢×ÓÀÏ¹«Ò»ÆðÈ¥µÄ£¬¿´µ½ÔÆº£¶¼ºÜ¼¤¶¯£¡
1803.²»´íÅ¶£¬ÏÄÌì´øº¢×ÓÃÇÀ´Ë££¬¿ÕÆøÌØ±ðºÃ

1804.µ±ÌìÏÂÓê£¬±¾À´ÏëÅÄÕÕ£¬È«ÊÇÎí£¬

1805.Ç¿Éí½¡Ìå±Ø±¸ÏîÄ¿£¬¾ÍÊÇ±ð×ßÌ«¿ìÁË¡£
1806.¶¬ÌìÈ¥×îºÃ£¡
1807.Ô¹Ñô³ØË÷µÀºÍÈÕÔÂÆºË÷µÀÊÇ·Ö¿ªÊÕ·ÑµÄ£¬Òª¿´×ÔÈ»·ç¾°±ØÐëÉÏÈÕÔÂÆºË÷µÀ£¬ÊÕ·Ñ¸ß¡£
1808.ÈÕÔÂÆºÃ»ÓÐ¿ªË®Ìá¹©£¬»ù±¾ÉÏÃ»ÓÐ·þÎñ
1809.ÐÔ¼Û±È×î¸ß
1810.¿ÉÄÜÈ¥µÄ¼¾½Ú²»¶Ô£¬¸Ð¾õÃÀ¾°ºÜÉÙ²»ÈçÎÒÍ¬ÊÂÈ¥ÄÇ´Î£¡

1811.ÔÆº£ºÜÆ¯ÁÁ£¬Ò²ÓÐºÜ¶àºÃÍæµÄÏîÄ¿
1812.Õâ¸ö¼¾½ÚÃ»ÓÐÊ²Ã´ÈËÈ¥£¬ºÜ²»´í
1813.ÐÔ¼Û±È³¬¸ß£¬Ì×Æ±°üº¬ËùÓÐÀÂ³µÏîÄ¿£¬Ê®Ò»¶þÔÂÕâÑùÈ¥×îºÏÊÊ
1814.ÓÐÒ»±ßµÄË÷µÀºÃÏñÊÇÀÏË÷µÀ£¬³¬¼¶Âý¡£ÎÒÃÇÅóÓÑ×øÐÂµÄÄÇÒ»±ßÏÂÈ¥µÈÁËÎÒÃÇºÃ¾Ã¡£¶øÇÒÒ»»á¶¶ºÜÐ×£¬ÓÐµãÏÅÈË¡£
1815.·ç¾°ÐãÀö£¬É½ÏÂÒõÌì£¬É½ÉÏÑô¹â²ÓÀÃ¡«Ì«¾ªÏ²ÁË
1816.»¹¿ÉÒÔ£¬µÄÒÑ¾­²»´í£¬¾ÍÊÇÏÂÓêÁË
1817.±È½Ï¹ó£¬¹ú¼Ò×ÊÔ´£¬ÄãÃÇÊÕÒæÁË£¬½»Ë°Ã»
1818.ÄãÎÊÏÂÒ²ÏþµÃÐÐ²»ÐÐÁËÈö×ÓÓ´Ó´Î÷¹Ï×ÓÃÅÓÐ¸öµæ×Ó

1819.ºÃÍæ
1820.ÄÇÊÇ¼ÇÒäÀïµÄÃÀºÃ
1821.´ºÌìµÄÎ²°ÍÉÏÏÄÌì¿ìµ½µÄÊ±ºòÈ¥µÄ¡£¡£ÃÕÒ»ÑùµÄÒ²²»ÖªµÀ¹ýÈ¥¿´É¶£¬¾Í×ÏÍâÏßÍ¦Ç¿µÄ£¬É½ÉÏµÄÎíÏÂÎçÁ½µã¾ÍÂúÁË
1822.ÒòÎª²»ÊÇ¶¬ÌìÈ¥µÄ£¬Ã»ÓÐ¶àÉÙÑ©£¬×ÜÌå»¹²»´í£¬Î¨Ò»²»ÂúÒâµÄ¾ÍÊÇ£¬Í¬Ò»¸öÍøÕ¾ÉÏÂòÆ±Æ±¼Û¶¼²»Ò»Ñù£¬
1823.ºÃË££¬Å®ÅóÓÑºÜ¿ªÐÄ
1824.È¥µÄÊ±ºòÑ©ºÜ´ó£¬µ½´¦°×Ã£Ã£Ò»Æ¬¿´²»µ½É½ÏÂµÄ¾°É«
1825.»¬Ñ©Ê¥µØ£¬¸÷ÖÖÓÎÀÖÉèÊ©ºÜºÃÍæ¡£ÑÛÇ°µÄÊÀ½ç°×Ã£Ã£Ò»Æ¬£¬ÃÀ²»Ê¤ÊÕ¡£
1826.w us and our relationship between me£¬àÅ©c(¡ð^?^)??
1827.²»´íÍæµÄÍ¦¿ªÐÄ¡£·ç¾°ºÜºÃÖµµÃÍÆ¼ö
1828.ÕâÃ´¶àÄêÀ´µÚÒ»´ÎºÍ¼ÒÈË³öÐÐ£¬Ò»¼ÒÈË¶¼´©µÃÎÒµÄÒÂ·þ£¬Ï£ÍûÕâÑùµÄ»ú»á»¹ÄÜ¶àÐ©£¬ºÍ¼ÒÈË³öÐÐ£¬Õæ°ô

1829.ºÜÂúÒâ£¬ÊÜÒßÇéÓ°Ïì£¬µ±Ê±È¥µÄÊ±ºòÈË²»¶à£¬90ÔªÍæÁËºÜ¶àÏîÄ¿£¬ÌØºÃÍæ£¡
1830.ÄÇ¸öË÷µÀ×ø×ÅºÃÂý£¬ÓÐÒ»±ßºÜ¿ì£¬ÎÒÃÇ×øµÄÄÇÒ»±ß³¬¼¶Âý¡£
1831.·ç¾°Í¦ºÃ£¬¾ÍÊÇË÷µÀÓÐµãÐ¡¹ó£¬²»ÉÏÈÕÔÂÆº¿´²»µ½ºÃ·ç¾°
1832.ÔÚÃÀÍÅÉÏ¶¨ÁËÆ±£¬È»ºóÈ¥Ñ©É½ÊÛÆ±´¦ÎÊ£¬½á¹ûÃÀÍÅÆ±±ÈÊµ¼ÊÃÅÆ±¹óÒ»±¶£¬²îÆÀ
1833.¾°É«²»´í£¬²»ÂúÒâµÄ¾ÍÊÇÒ»¸öÍøÕ¾ÂòÆ±Æ±¼Û²»Ò»Ñù
1834.Ì«¹óÁË£¬²»ÖµµÃ£¬¶øÇÒÈËÌ«¶à£¬·´ÕýÌåÑé²»ÊÇºÜºÃ
1835.Ë÷µÀ´ó¸ÅÒª×öÊ®Îå·ÖÖÓ¡£¿ÍÆøÌØ±ðºÃ¡£²»½¨Òé´øº¢×ÓÍæ
1836.·ç¾°ÓÅÃÀ
1837.ÎÒµ±Ê±È¥µÄÊ±ºò»¹Ã»¶àÉÙÑ©£¬Ò»¸öÈË³öÀ´ÂÃÓÎÄÑÃâ»áºÜÎÞÁÄ£¬½¨ÒéºÍÅóÓÑÒ»Æð¹ýÀ´»¬Ñ©£¬°¢°Í°¢°Í°¢°Í£¬ÎÒÒ²²»ÊÇËµÐ©É¶ÁË£¬¹þ¹þ¹þ¹þ¹þ
1838.ÎåÒ»È¥Ë£ÁË¹þ£¬É½ÉÏÑ©¶¼»¯ÁË£¬¾ÍÖ»ÊÇÉÏÉ½ºôÎü¹þÐÂÏÊ¿ÕÆø ÉÏÃæÎÂ¶È²»¸ß£¬´ø¸ö±¡ÍâÌ×¾Í¿ÉÒÔÁË£¬µ«ÊÇ×ÏÍâÏß»¹ÊÇºÜÇ¿µÄ£¬ÎÒÃÇÓÐÅóÓÑÏÂÀ´µÚ¶þÌìÉ¹ÍÑÆ¤ÁË¹þ¹þ¹þ£¬×¢Òâ·ÀÉ¹ ºÜÐÒÔË»¹¿´µ½ÁËÐ¡ËÉÊó£¬¾ÍÊÇÅÜµÄÌ«¿ìÃ»ÅÄµ½Ëü£¬×ÜÌåÀ´ËµÕâ´ÎÂÃÍ¾Óä¿ì
1839.Í¦ºÃµÄ ÎåÒ»È¥ÍæµÄ µ±Ê±ÈË»¹ÊÇÍ¦¶àµÄ
1840.²»ºÃÍæ¡¸ÈÕÔÂÆºË÷µÀ¡¹²»ºÃÍæ²»ºÃÍæÁË
1841.±È½ÏOK
1842.±¾À´ÊôÓÚÓÅ»ÝÈËÈº£¬´íÂòÁËÁ½ÕÅË÷µÀÆ±¹²240Ôª£¬¾­¶à´Î¹µÍ¨¾ù²»ÄÜ°ìÀíÍËÆ±¡£
1843.Í¦ºÃµÄ£¬»¹¿´µ½ÁËËÉÊó£¬ÉÏÃæºÜÁ¹¿ì
1844.Ò»°ã£¬Ã»ÓÐºÜ¾ªÏ²µÄ¸Ð¾õ£¬¼Û¸ñ»¹ÓÐµã¹óÉÏÈ¥ÁËÊ²Ã´¶¼ÒªÇ®
1845.Õâ¸öË÷µÀ¾ÍÊÇ×øµÄÈËºÜÉÙ¡£¿´µÃµ½·ç¾°¡£
1846.¾ÓÈ»±È¾°ÇøµÄ¼Û¸ñ¹óÒ»±¶£¬ºÇºÇ£¬Ð¶ÔØ×îºÃ

1847.É½¶¥µÄ·ç¾°»¹ÊÇºÜÆ¯ÁÁµÄ£¬ÔÆÀïÎíÀïµÄ¸Ð¾õ£¬¿ÉÏ§È¥µÄÊ±ºòÊÇÏÂÓêÌì£¬Ã»ÓÐ¿´¼û¸üÃÀÀöµÄ·ç¾°£¡
1848.ÒßÇéÆÚ¼ä£¬ÃâÃÅÆ±£¬ÀÂ³µÈ«³Ì»¹ÊÇºÜ»®Ëã£¬ÏÄÌìÉ½ÀïÁ¹¿ì¡£

1849.µÄÈ·ºÜÆ¯ÁÁ£¬ÖµµÃµÇ¶¥¡¸¹ÛÔÆÌ¨¡¹¡¸ÈÕÔÂÆºË÷µÀ¡¹¡¸´óÑ©ÌÁ¡¹¡¸ÒõÑô½ç¡¹
1850.Ñ©Ã»ÄÇÃ´ºñ£¬µ«ÊÇÍæµÄ¹ý³ÌÖÐÈ´ÔÚÊ¹¾¢µÄÏÂ£¬ÎÒÒ²ÊÇ·þÁË£¬Ò»Â·½ô¸ÏµÄÌåÑéÁË²î²»¶àÈ«²¿ÏîÄ¿°É£¬Àä°²ÒÝÁË(?_?)
1851.Ã¿´ÎÉÏÈ¥¶¼ÊÇ´óÎí£¬É¶¶¼¿´²»µ½¡­¡­
1852.¿ÕÆøÌØ±ðºÃ¿©·ç¾°ºÜºÃ£¡Ò»ÆðÈ¥ÅÀÉ½°¡£¡
1853.ÕæµÄÃÀÂÖÃÀÛ¼µÄ¾°É«£¬¿´µ½ÁËÔÆº££¬ºÜ×³À«£¬·¢ÏÖ×Ô¼º¾¹È»ÓÐµã¸ß·´ÏÖÏó£¬ÉÏÃæ°×Ñ©°¨°¨µÄ¾°É«Ò»¶¨Òª´øÉÏÄ«¾µ£¬²»È»ºÜÈÝÒ×´Ì¼¤ÑÛ¾¦£¬ÁíÍâÒ²Òª×öºÃ·ÀÉ¹£¬±ÇÍ·Â©µôÁËÒ²±»É¹ÉËÁË£¬Ç¿ÍÆµÄÃÀ¾°£¡
1854.ÒªÌáÇ°Ò»ÌìÈ¥¡£ÔçÉÏÔçµã¿´ÈÕ³ö¡£·ç¾°ºÜÃÀ
1855.Î÷ÁëÑ©É½·ç¾°²»´í£¬ÖµµÃÍÆ¼öÀ´Ë££¡

1856.´óÎíÊ²Ã´¿´²»¼û¶«Î÷¡£¡£¹ÃÇÒ¶¬ÌìÔÙÀ´»°ÏÂÑ©
1857.¶¬ÌìÈ¥µÄ£¬¿´ÁËÑ©¾°£¬»¬ÁËÑ©£¬ºÜÆ¯ÁÁ£¬ºÜºÃÍæ
1858.ºÜºÃË£
1859.ºÜºÃË£
1860.ºÜºÃË£
1861.ºÜºÃË£
1862.ºÜºÃË£
1863.ºÜºÃË£
1864.É½¶¥¾°É«²»´í£¬Ë÷µÀ¼Û¸ñÆ«¹ó£¬ÏÄÌì¾°ÖÂ±ðÑù
1865.ÌìÆøÔ­ÒòÃ»ÓÐ¿´µ½ÔÆº££¬Ó³Ñ©¹ã³¡¿ªÁËºÜ¶à»¨£¬»¹Í¦Æ¯ÁÁµÄ
1866.»¹¿ÉÒÔµÄÅ¶¡£¾°É«²»´í¡£»·¾³Ò²»¹¿ÉÒÔ
1867.Á¹¿ì¡£ÏßÉÏ¶©Æ±±ãÒËÐí¶à£¬Öµ£¡

1868.¿ÉÄÜÒòÎªµ­¼¾£¬¼ÓÉÏÒßÇéÓ°Ïì£¬ÈËºÜÉÙ£¬ÀÂ³µ²»ÓÃÅÅ¶Ó£¬»¹ÊÇ×¨³µ£¬ÌåÑéºÜ°ô£¡
1869.¾°É«²»´í£¬¾ÍÊÇÈ¥µÄÕýºÃÏÂÓê£¬É½ÉÏ´©Ò»¼þÍâÌ×»¹ÊÇºÜÀäµÄ
1870.¶¬ÌìÀ´»¹²»´í£¬ÏÖÔÚÀ´Í¸Æø»¹¿ÉÒÔ
1871.Ò»°ã¡£ÒòÎª±ãÒË£¬ÏëÕÒ¸öµØ·½È¥´ò·¢Ê±¼äËùÒÔ¾ÍÈ¥ÁË¡£ÏÄÌì»¹ÊÇ²»ÍÆ¼öÈ¥£¬Èç¹ûÊÇÂ·¹ýÉ²Ò»½Å»¹ÐÐ£¬×¨³ÌÈ¥¾Í???µã»¯²»À´¡£»¹ÊÇ¶¬ÌìÈ¥»á¸üºÃ¡£
1872.¿ÉÒÔÅ¶ ÍæµÄ»¹²»´í
1873.¿ÉÒÔÅ¶ ÍæµÄ»¹²»´í
1874.»·¾³²»´í£¬¿ÕÆøÇåÐÂ£¬¾°É«·Ç³£°ô¡£
1875.°¡°¡°¡°¡°¡°¡°¡°¡°¡°¡°¡°¡°¡°¡°¡°¡°¡°¡°¡°¡°¡°¡°¡°¡°¡ ¸Ð¾õÀ´ÁË¸ö¼ÙµÄ
1876.ÊÇÍ¦Æ¯ÁÁµÄ¡£µ«ÊÇÈ¥µÄÄÇÌìÌìÆø²»ºÃ¡£ÎíºÜ´óºóÀ´ÏÂÎçÓÖÏÂÓêÁË²»¹ýÔÆÎíçÔÈÆµÄÉ½Ò²ºÜÓÐÒâ¾³¡£¾ÍÊÇÉ½¶¥ÉÏÉ¶Ò²¿´²»¼û°¡¡£¡£ÒÔºóÓÐ»ú»áÌìÆøºÃÔÙÈ¥Ò»´Î°É¡£

1877.¾°É«ÓÅÃÀ£¬¾ÍÊÇÏëÒªµ½¶¥»¹ÓÐµÚ¶þ¸öË÷µÀÐèÒªÔÙ´Î¹ºÆ±£¡
1878.´Ì¼¤£¬´óÎíçÔÈÆµÄ¸Ð¾õ
1879.´Ì¼¤£¬´óÎíçÔÈÆµÄ¸Ð¾õ
1880.ËµÊµ»° ×ÜÌå»¹ÐÐ£¬µ«ÊÇÍ¼Æ¬ÄÇÐ©¾°É«ÎÒ¸ù±¾Ã»¿´µ½ ¸Ð¾õ×Ô¼ºÈ¥ÁËÒ»¸ö¼ÙÎ÷ÁëÑ©É½
1881.ÌýËµ¶¬Ìì»¬Ñ©ºÜ°²ÒÝ£¬ÏÄÌìÈ¥×ßÒ»×ßºÜÁ¹¿ìµÄ
1882.²»ÄÜÓÐÌ°Í¼Ö®ÐÄ£¬Òª°Ñ»î¶¯ÄÚÈÝ¶¼Çå³þ£¬×ß½øÈ¥²ÅÊÇ¸÷ÖÖËµÇ®
1883.¿ÉÒÔ£¬·ç¾°ºÜÃÀ£¬¶¬ÌìÈ¥µÄ
1884.ºÜºÃ
1885.±ÈÏÖ³¡Ö±½Ó¹ºÂò»®Ëã
1886.¸ú¹«Ë¾Í¬ÊÂÒ»ÆðÈ¥µÄ£¬¸Ð¾õ»¹²»´í£¬¾ÍÊÇÈ¥µÄÊ±ºò¸ÕºÃ·âÁËÉ½¶¥£¬È¥Äê¶¬ÌìµÄÊ±ºò£¬ÆäËûµÄ¶¼»¹¿ÉÒÔ
1887.½­É½Èç»­£¬¾ÍÊÇÓÐµã¸ß´¦²»Ê¤º®
1888.²»´íÅ¶
1889.ÉèÊ©Ò»°ã£¬¿ªµÄÏîÄ¿Ò²²»¶à¡£×îÖØÒªµÄ»¬Ñ©Ã»¿ª
1890.ºÜÏ²»¶ Ò»×ùÉ½Á½¸ö¼¾½Ú

1891.È¥Ö®Ç°¿´ºÃÌìÆø£¬ÎÒÈ¥µÄÊ±ºòÉ½ÉÏ´óÎí£¬ÓÐÓê£¬É¶Ò²¿´²»µ½£¬Õâ¸öÌìÉ½¶¥Ò²²»Àä£¬ÉíÌå²îµÄ¿ÉÒÔ´ø¼þ±¡ÍâÌ×
1892.µÚ3´ÎÀ´ÁË
1893.Î¨Ò»ÒÅº¶¾ÍÊÇµ½É½¶¥ÐèÒªÔÚÂòÒ»³ÌÀÂ³µÆ±¡£
1894.À¬»ø¡£½»Í¨Ë÷µÀÃ»·¢Í½²½ÉÏÈÕÔÂ°Ó¶¥ÓÖ²»Ð´Çå³þ¡£²îÆÀ¡£º¦µÄÓÖÂô120.Ã÷ÏÔ¹ÊÒâµÄ¡£³¬¼¶²îÆÀ¡£
1895.ºÜºÃ
1896.ºÃÍæºÃÍæ£¬ÏîÄ¿ºÜ¶à
1897.ºÃÍæºÃÍæ£¬ÏîÄ¿Ò²¶à
1898.ºÃÍæ£¬ÉèÊ©²»´í
1899.Î÷ÁëÑ©É½·ç¾°²»´í£¬¿ÕÆøÖÊÁ¿ºÜºÃ£¬É½ÉÏÁ¹¿ì
1900.»¹ºÃ°É£¬ÒòÎª¸ã»î¶¯¼Û¸ñ±ãÒË²ÅÈ¥µÄ£¬Î÷ÁëÑ©É½»¹ÊÇÊÊºÏ¶¬ÌìÈ¥£¬ÏÄÌìÈ·ÊµÃ»Ê²Ã´ºÃÍæµÄ¡£
1901.¼Æ»®È¥¿´ÔÆº£µÄ£¬½á¹ûÉ½ÉÏÏÂ´óÑ©£¬¶ÔÄÏ·½º¢×ÓÀ´Ëµ£¬Ì«¿ªÐÄÁË£¬Ë£ÁËÒ»ÏÂÎçµÄÑ©
1902.ÉÏÎ÷ÁëÑ©É½¾°ÇøÎÒÃÇÃ»ÓÐÕÒµ½Ìá¹©ÓÎ¿Í¿ÉÐÝÏ¢Ò»»áµÄÐÝÏ¢Çø¡£
1903.¹¤×÷ÈËÔ±·þÎñÌ¬¶ÈÌ«Æ²ÁË£¬ÈËÉú20¼¸Äê£¬µÚÒ»´ÎÔÚ¾°ÇøÓöµ½ÕâÖÖ¹¤×÷ÈËÔ±£¬°®Íæ²»Íæ£¬²»Íæ×ßÈË£¬¶¼ËµµÄ³öÀ´£¬ËµµÄ»¹ÀíÖ±Æø×³µÄ£¬Õâ¾ÍÊÇÎ÷ÁëÑ©É½ÓéÀÖÏîÄ¿¹¤×÷ÈËÔ±Ó¦¸ÃÓÐµÄËØÖÊ£¿Õâ¾ÍÊÇ¾°Çø¸ÃÓÐµÄÌ¬¶È£¬Õæ²î¾¢
1904.¸ã»î¶¯Ê±È¥µÄ£¬ÈË²»¶à£¬ÓÐºÃ¶à¶¼Ã»¿ªÃÅ£¬¼ÛÇ®Êµ»Ý¡£
1905.¾°µãºÜÃÀÀö£¬ÓÐÐ¡º¢µÄÖµµÃÈ¥Ë£Ò»ÌË£¬ÍÞÍÞºÜÏ²»¶£¬¾ÍÊÇÀïÃæµÄ¹¤×÷ÈËÔ±ºÜÅ££¡
1906.¿ÉÒÔ
1907.»¹¿ÉÒÔÉÏÃæÎÂ¶ÈÓÐµãµÍ£¬ÍÆ¼ö´øµãÒÂ·þ
1908.ÓÐ»ú»á»¹»áÔÙÈ¥
1909.ÌìÆø±ä»¯ÎÞ³££¬ÒòÎªÊÇ7ÔÂ·ÝÈ¥µÄ£¬¸Ð¾õÒ»°ã

1910.±¾ÈËÓÐµã¸ßÔ­·´Ó¦£¬ÌåÑé²»ÊÇºÜºÃ
1911.Í»È»ÁÙÊ±¾ö¶¨È¥µÄ£¬ÌýÅóÓÑËµÌìÆøºÃµÄ»°¿ÉÒÔ¿´ÔÆº££¬ÔÚ°ëÉ½ÑüµÄÊ±ºò¶¼ÊÇÌØ±ð´óµÄÎí£¬Ã»Ïëµ½µ½ÁËÉ½¶¥¾Í¿´µ½ÁËÔÆº££¬ºÜÕðº³£¬ºÜÆ¯ÁÁ£¬»¹ÓÐÐ©Ã»ÓÐÈÚ»¯µÄÑ©£¬¿ÕÆøÊ®·ÖÇåÐÂ£¬¾°ÇøÀïµÄ¹¤×÷ÈËÔ±¶¼ÌØ±ðºÃ£¬µ±Ê±×ö»î¶¯100µÄÃÅÆ±»¹ÊÇ·Ç³£»®ËãµÄ¡£
1912.Ê²Ã´¶¼Í¦ºÃµÄ£¬¾ÍÊÇÌì¹«²»×÷ÃÀÓöµ½ÓêÎíÌìÆø£¬
1913.È¥µÄÊ±ºò»¹ÊÇºÜÀä£¬¾°ÇøºÜ´ó¡£ÓÎÍæÏîÄ¿Ò²²»ºÜ¶à¡£»¹ÅóÓÑÃÇºÜàËÆ¤¡£¶¬ÌìÈ¥×îºÃ´øÈÈË®¡£
1914.³ÔµÄ±È½ÏÉÙ£¬ºÜ¶àµê¶¼Ã»¿ª£¬ÔÚ¿ì²ÍµêÒ²ÊÇµÈÁË´ó°ë¸öÐ¡Ê±²Å³ÔÉÏ£¬µ«¾°»¹ÊÇºÜÃÀµÄ£¬±ùÑ©µÄÍ¯»°ÊÀ½ç
1915.±ÜÊî²»´í£¬ºÜÁ¹¿ì£¬Òª´©ÍâÌ×£¬Ó¦¸ÃÏÂ¹ýÓêºóÈ¥¿ÉÒÔ¿´µ½ÔÆº£°É£¬Õâ´ÎÈ¥µÄÊ±¼ä¿ÉÄÜ²»¶Ô£¬´óÐÜÃ¨ºï×ÓÔÆº£ÈÕ³öÒõÑô½çÉ¶µÄ¶¼Ã»¿´ÉÏ
1916.ËÄÔÂµ×È¥µÄ£¬Ã»ÓÐÑ©£¬É½Í¦¸ßµÄ ×ø³µµ½Î÷ÁëÑ©É½ºóÃÅ¼ìÆ±´¦£¬±È½ÏÔ¶ ½¨ÒéÔçµã³ö·¢£¬ºóÃÅ¼ìÆ±½øÈ¥¿ÉÒÔ×öË÷µÀÉÏÈ¥¡£×ÔÈ»·ç¾°Í¦ºÃ£¬ÄãµÃ×öºÃÍ½²½µÄ×¼±¸
1917.Ò»°ã°ã Ö»ÊÇÒßÇé±ïÃ¦ÁË Ïë³öÀ´Í¸¹þÆø

1918.6666666»¹¿ÉÒÔ°¡¡£¿ìÀÖ½¡½¡¿µ¿µ¿ì¿ìÀÖÀÖ½¡½¡¿µ¿µ¿ì¿ìÀÖÀÖ
1919.µ­¼¾¿ÉÒÔ¶©¾ÆµêÌ×Æ±µ¥¶ÀÂòÃÅÆ±±ãÒËÒ»°ë
1920.¼ÇµÃÂòÍ¨Æ±Ë£ÓéÀÖÏîÄ¿£¬²»È»ºÜ¹ó??
1921.´°º¬Î÷ÁëÇ§ÇïÑ©£¬²»Ðé´ËÐÐ

1922.¼Û¸ñºÏÊÊ£¬»®Ëã£¬È¥ÁËÊ±¼ä²»¶Ô£¬µ«ÊÇ»¹ÊÇ²»´íµÄ
1923.ÃÅÆ±¾ÍÕæµÄÖ»ÊÇ½øÃÅµÄÆ± ¹þ¹þ¹þ¹þ¹þ¹þ Ì«ÕæÊµÁË È¥µÄÊ±ºò²»ÊÇÍú¼¾ ËùÒÔÃÅÆ±¼ÓÁË¸öÉÏÉ½µÄË÷µÀ¶øÒÑ
1924.ºÜ¿ªÐÄ
1925.2020ÄêµÄËÄÔÂ·Ý£¬È¥Î÷ÁëÑ©É½¡£É½¶¥ÉÏÃæµÄÑ©»¹Ã»ÓÐÈÚ»¯¡£Ò»¼ÒÈËÈ¥ÂÃÓÎµÄ¡£ÃÅÆ±ÕâÐ©·ÑÓÃ²»ÊÇºÜ¹ó¡£¿´¼ûÁËÑ©£¬ºÜ¿ªÐÄ¡£¿ÉÄÜÊÇÒòÎªÌìÆøµÄÔ­Òò£¬ºÜ¶àµÄ¾°µãÃ»°ì·¨¿´µ½¡£×ÜÖ®£¬Õâ´ÎÈ¥Î÷ÁëÑ©É½ºÜ¿ªÐÄ¡£??
1926.È¥ÁËÊ±¼ä²»¶Ô£¬¾°É«²»´í£¬¼Û¸ñºÏÊÊ»¹ÊÇ
1927.ºÜÁ¹¿ì ·ç¾°ºÜ²»´í»¹ÓÐÐ¡º¢×ÓÍæµÄµØ·½  ÏÂ´Î»¹»áÈ¥
1928.»¹²»ÊÇ²»´í£¬²»ÏÂÓê»¹ºÃ£¬Ò»ÏÂÎçÃ»Ê²Ã´Ë£µÄÁË
1929.¾ÍÊÇÏÂÓê£¬²»ÏÂÓê»¹ºÃ¹þ£¬ÏÂÁËÓê¾ÍÃ»Ê²Ã´Ë£µÄÁË
1930.Ö»Òª²»ÏÂÓê¾Í»¹ºÃ¹þ£¬ÏÂÎçÃ»ÓÐË£µÄÁË
1931.»¹²»´í£¬È¥ÁËÊ±¼ä²»¶Ô £¬¼Û¸ñºÏÊÊ
1932.²»ÊÇÎÒÏëµÄÄÇÑùÃÀºÃ£¡Ê²Ã´¶¼Ã»ÓÐ¾Í¿´µ½Îí
1933.¹ý³Ì´ó¸ÅÎªÃÅÆ±£«µÚÒ»¶ÎË÷µÀ+¹¤¾ß³µ£¨Ò»¹²30¶à£©µÚ¶þ¶ÎË÷µÀÉÏÈÕÔÂÆº£¨90£©3200¶àÃ×  ÎÒ4ÔÂ5ÈÕÈ¥µÄ Ñ©·Ç³£ºñ ËùÒÔ×î½üÏëÈ¥µÄÅóÓÑ²»ÓÃµ£ÐÄÃ»ÓÐÑ© ×÷ÎªÒ»¸öÄÏ·½ÈË ÕâÑùµÄ¸Ð¹Û»¹ÊÇºÜÕðº³µÄ£¬¼ÇµÃÔÚÍ£³µ³¡ÂòË«Ð¬Ì× ·À»¬£¡
1934.Õâ¸öÊ±¼äÈ¥£¬ËäÈ»Ã»ÓÐÑ©£¬µ«ÊÇÓÐ²»Í¬µÄ·ç¾°¿ÉÒÔÐÀÉÍ£¡
1935.È¥µÄÔÂ·ÝÍíÁËµã£¬É½ÉÏÑ©»ù±¾ÈÚ»¯ÁË
1936.ÏÄÌì±ÜÊîÊ¥µØ
1937.ºÜÊµ»Ý¾ÍÊÇÁË£¬²»¹ýµÚ¶þ¶ÎÀÂ³µÐèÒªÁíÍâ¹ºÂò¡£Òª¿´Ñ©¾°£¬×îºÃ×ö×îÔçÒ»°ãÀÂ³µ£¬ºÜ¾²Ú×ÃÀºÃ£¬¿ÉÒÔ¿´µ½Ã»ÓÐ½ÅÓ¡µÄÑ©¾°¡£ÁíÍâ»¹Óöµ½ÁËÁ½Ö»ËÉÊó£¬ºÜ¿É°®¡£ÊÊºÏÒ»¼ÒÈË£¬»òÕßÇéÂÂÒ»Æð¡£
1938.È¥µÄÊ±ºòÏÂÓê£¬É½ÉÏºÃÀä£¬ºÜ¶àÏîÄ¿»¹ÊÇ¿ÉÒÔË£
1939.Í¦²»´íµÄ£¬»·¾³ÓÅÃÀ£¬ÃÅÆ±µ¹ÊÇ²»¹ó£¬¾ÍÊÇ´Ó°ëÉ½ÑüÉÏÉ½µÄË÷µÀÌ«¹óÁË£¬Íù·µ90£¬¼ÓÉÏÃÅÆ±60£¬ÔÙÍæÍæÏîÄ¿£¬Ò»Ì×ÏÂÀ´Ò»¸öÈËµÃÏû·ÑÈýËÄ°Ù
1940.¿ÉÒÔÈ¥³¢ÊÔ»¬»¬Ñ©£¬µ±Ê±ÊÇË¤õÓË¤µÃÀ÷º¦£¬¸ù±¾ÅÀ²»ÆðÀ´¡£ Õû¸ö»¬Ñ©³¡·ÖÎª³õ¼¶ºÍÖÐ¼¶ÈüµÀ£¬£¬²»Ì«»áµÄ£¬¿ÉÒÔÔÚ³õ¼¶ÈüµÀÍæÍæÔÚÈ¥ÖÐ¼¶£¬²»È»Ë¤µ¹ÁË¶¼Ã»ÓÐÈË£¬ÄÇÖÖÎÞÄÎ£¬£¬ÎØÎØ??
1941.Ã»É¶ÌØ±ðµÄÍæµÄ£¬ÉÏÃæÍ¦Á¹Ë¬£¬ÖÜÄ©¿ª³µÀ´»Ø¶¼Òª¶Â³µ£¬ËäÈ»ÃÅÆ±±ãÒË£¬µ«ÕûÌåÐÔ¼Û±È²»¸ß£¬ÓÍ·Ñ70£¬¹ýÂ··Ñ40£¬Í£³µ·Ñ20
1942.Ã»ÓÐÓÃ
1943.ÏÄÌìÈ¥Ã»É¶¿´µÄ£¬½¨Òé3ÔÂÖ®Ç°È¥£¬´÷ÉÏÄ«¾µ¸Ð¾õºÜ°ô£¬½¨ÒéÖ±´ï
1944.»·¾³²»´íÑ©¾°ºÃºÃ¿´£¬¶øÇÒ»¹¿´¼ûÁËÐ¡ËÉÊóÕæµÄ³¬¿É°®¡£»¹ÒÔÎªµ½ÁËÈÕÔÂÆº»áÈ±Ñõ£¬½á¹ûÃ»ÓÐ£¬Ö»ÊÇÅÀµÃÓÐµãÀÛ£¬µ«ÊÇÕæµÄºÃ¿ªÐÄÑ½£¬ºÍ¸ç¸ç½ã½ãÒ»ÆðÈ¥Íæ£¬ÕæµÄºÜ²»´íÅ¶£¬ÖµµÃÈ¥Ò»´Î£¬£¬£¬£¬£¬£¬£¬£¬£¬£¬£¬£¬£¬£¬£¬£¬£¬£¬£¬
1945.ºÃÆÀ
1946.ºÃÆÀ
1947.ºÃÆÀ
1948.ÏÄÈÕÇç¿É°®£¬ÎÂÈç¾ý×ÓÈË¡£ÏÄÈÕµÄÎ÷ÁëÑ©É½»¹ÊÇ¿ÉÒÔµÄ
1949.·ç¾°ºÜºÃ£¬È¥µÄÊ±ºò¼Û¸ñÊµ»Ý£¬ÒªÈ¥¿´¼¾½Ú

1950.Î÷ÁëÑ©É½ÐÐ£¬ÃÀ²»Ê¤ÊÕ¡£Ò»Â·ÉÏµÄ·ç¾°¸Õ¿ªÊ¼ÊÇÅ¨Ä«ÖØ²ÊµÄÓÍ»­£¬È»ºóÊÇÃ÷¿ìµÄË®²Ê»­£¬ÔÙÈ»ºóÊÇÆÃÄ«É½Ë®»­£¬×îºó±ä³ÉÁËÐ´Òâ»­¡­Àë³É¶¼Èý¸öÐ¡Ê±³µ³Ì£¬×î½üÃÅÆ±±ãÒË£¬×Ü¹²Ö»ÐèÒª109¿éÇ®¾ÍÄÜ×øÀÂ³µÍù·µ£¬²»µ½°ëÌì¾ÍË£ÍêÁË
1951.¶¬ÌìÖµµÃÒ»È¥£¬ÔÚÉÏÃæ×¡Ò»ÍíÉÏÍ¦°²ÒÝ
1952.ÍÆ¼öÀë¿ª¶¼ÊÐÈ¥ºôÎüÐÂÏÊ¿ÕÆø
1953.ÊÇ¸ö²»´íµÄ±ÜÊîÊ¤µØ£¬»¹ÓÐ90µÄÌ×Æ±ÍæÏîÄ¿£¬ÌåÑéÁË¼¸¸ö»¹²»´í£¬ÓÐÁ½¸ö²»¸ÒÈ¥£¬º¦ÅÂË¤£¬ÏÂ´Î»¹È¥
1954.ÍÅµÄÌ×Æ±±È½Ï·½±ã

1955.ÔËÆøºÃ£¬ÌìÆø³¬°ô£¬·ç¾°ÈÃÈË¸Ðµ½·Ç³£ÂúÒâ
1956.ÎªÉ¶°´´íÁË¾ÍÈ¡²»³öÀ´Æ±£¬ÖØÐÂÂò¶¼²»Ïë£¬Ê§Íû
1957.É½ÉÏºÜÀä£¬¶à´©ÒÂ·þ¡£Î÷ÁëÑ©É½»¹ÊÇÊÊºÏ¶¬ÌìÀ´£¬Ä¿Ç°·ç¾°Ò»°ã¡£
1958.ÍÞÍÞ¼¸¸öÔÂ£¬ÓÐµãÐ¡£¬µÈµ½¼¸ËêµÄÊ±ºòÓ¦¸Ã»¹»áÈ¥Ò»ÏÂ°É

1959.²»´í
1960.Ã¿´ÎÈ¥Î÷ÁëÑ©É½ÔËÆø¶¼±È½ÏºÃ   ÔÆº£  ËÉÊó¶¼ÄÜ¿´µ½
1961.ÒßÇéÆÚ¼äÈ¥µÄ£¬ÈËÉÙ±ãÒË£¬ºÜÖµ¡¢¿ÕÆøºÃ£¬Ï´·Î£¡
1962.ºÜºÃÍæ£¬ÒòÎªÒßÇéÆ±¼ÛÒ²ºÜ±ãÒË¡£
1963.ÊÊºÏ´øÐ¡ÅóÓÑÍæ
1964.·Ç³£o k £¬±ÈÐ¯³ÌÕæµÄ±ãÒË²»ÉÙ£¬ÇìÐÒ×Ô¼º·¢ÏÖÃÀÍÅÒ²ÓÐÂôÆ±£¬ÎÒÃÇÈý¸öÈËÈ¥£¬ÈË¾ùÃ»ÓÐ»¨µ½500£¬°üÀ¨ËùÓÐµÄÆ±£¬µ«ÊÇÄÇÌìÔËÆø²»Ì«ºÃ£¬´óÎí£¬¶øÇÒÐÂ¹Ú×´³¹µ×±¬·¢£¬ÎÒÃÇÍæµÄ¾ªÐÄµ¨²ü
1965.ËäÈ»ÓÐµãÀä£¬µ«ÊÇ´ó¼ÒÍæµÃºÜ¾¡ÐË£¬³ýÁËÈË¶à£¬Ã»ÆäËûÃ«²¡¡£´ó±¦ºÍÍ¬Ñ§ÏàÔ¼µ½Î÷ÁëÑ©É½£¬ÎÒÃÇÁ½¼ÒÈËÊ®À´¸öÈË³öÐÐ¡£ÈË¶à×ÔÈ»ÈÈÄÖ£¬¼´¹®¹ÌÁËÍ¬Ñ§ÓÑÒê£¬ÎÒÃÇ´óÈËÃÇÒ²ÍæµÃºÜ¿ªÐÄ¡£×î¿ªÊ¼µ£ÐÄÐ¡±¦ÊÜ²»ÁËÌ«ÀäÁË£¬½á¹ûÐ¡±¦ºÜÏ²»¶£¡Óä¿ìµÄÇ××Ó»î¶¯£¡
1966.µÚÒ»´ÎÓÃ£¬²»ÊìÁ·£¬»áÁËºóºÜ·½±ã£¡
1967.²»´í
1968.ºÍ×î°®µÄÈËÒ»ÆðµÄÃÀºÃÊ±¹â
1969.ÓÖºÃÓÖ¿ì£¡ÁÙÊ±¶©µÄ£¬ÂíÉÏ³É¹¦£¡ÏÖ³¡Âò90Ôª¡£
1970.½øÉ½¾°É«ÃÀ£¬¾°ÇøÇåÁ¹£¬¾°É«ÒËÈË
1971.É½¶¥Àä£¬¼ÇµÃ´øºñÒÂ·þ£¬Ã»Ñ©£¬»¬²Ý²»ºÃË£
1972.¾ÍÊÇÆ±¼ÛÌ«¹ó£¬Èç¹ûÆ±¼ÛÄÜÔÙ±ãÒËÒ»µã£¬¾ÍºÃÁË,¾ÍÊÇÔÚÉ½¶¥µÄÊ±ºò£¬ÃÅÆ±ºÍË÷µÀ£¬ÃÅÆ±ÄÜ±ãÒËµã¾ÍºÃ£¬·´ÕýÁ½¸öÈË»¨ÁË½«½ü£¬900¿éÇ®£¬²»¹ý¾°É«µ¹ÊÇÂùºÃ¿´µÄ£¬Ã»È¥¹ý£¬µ¹ÊÇ¿ÉÒÔÈ¥£¬Ï£Íû¾°ÇøÔÙ°Ñ¼Û¸ñ·ÅµÍÒ»µã£¬ÄÇ¾ÍÍêÃÀÁË
1973.ÎÒÃÇÉÏÈ¥µÄÊ±ºòÑ©¶¼Ã»ÓÐ£¬È«ÊÇ±ù£¬¸ù±¾²»ÖµµÃ
1974.·ç¾°ºÃ ¾ÍÊÇÀïÃæÏû·ÑÓÐµãÐ¡¹ó
1975.¸ÐÐ»??    µÚÒ»´ÎÒòÎªÖ°ÒµµÄ¹ØÏµÌåÑéÁËÃâÆ±    ÐÐ³Ì·Ç³£ÔÞ    ¾°É«Ò²ºÜÃÀ    ÁôµãÒÅº¶Ã»ÄÜ¿´³ÉÔÆº£   ÏÂ´ÎÔÙÀ´
1976.Ô¸Ê±¼äÍ£ÁôÔÚÎÒÃÇÐÄÖÐ³äÂúÑô¹âÃ÷ÃÄÎÂÅ¯Ñô¹âÃ÷ÃÄ
1977.ËäÈ»È·Êµ±ãÒË£¬µ«ÊÇ³ýÁËË÷µÀ£¬ÉÏÃæÒ²¾Í¿´¿´·ç¾°£¬»ù±¾µÄÏîÄ¿¶¼Ã»¿ª£¬
1978.ºÜºÃÍæ
1979.·ç¾°ºÜ²»´í£¬¾ÍÊÇÌ«ÈÈÁË¡£Ò»¶¨Òª×öºÃ·ÀÉ¹Ñ½
1980.×Ô¼º´ø×Åº¢×ÓÈ¥ÍæÑ©È¥µÄ£¬Ã»°×ÅÜ£¬¸Ð¾õ»¹²»´í
1981.ºÃ¼¸ÄêÇ°È¥¹ýÒ»´Î£¬Õâ´Î¸Ð¾õÕâÃ´±ãÒËÃÅÆ±»¹¼Ó×øÀÂ³µ²Å36£¬´øÉÏÀÏ°ÖÀÏÂèÓÖÈ¥£¬¾°Çø¹¤×÷ÈËÔ±ºÜÈÈÇé¸ºÔð£¬»·¾³Ò²²»´í£¬¿ÕÆøÇåÐÂ£¬½ñÌìÀÏÌì²»×öÃÀ£¬ÒõÑô½çÃ»¿´µ½£¬ÉÏÃæÈ«ÊÇÎí£¬É½ÉÏ»¹ÊÇ±È½ÏÀä£¬ÓÐ»ýÑ©½ñÄêÕâ¸öÒßÇéÓ°Ïì´óÈËÉÙ£¬µ«Ò²×èµ²²»ÁËÎÒÃÇÇ°½øµÄ²½·¥
1982.ÕâÃ´´óÎÒµÚÒ»´Î¿´µ½Ñ©£¬ÐÄÇéÎÞ±È¼¤¶¯£¬Íæ¶ùàËÁË
1983.²»´í£¬²»¹ýÎÒ»¹ÊÇÏ²»¶¶¬ÌìµÄÎ÷ÁëÑ©É½
1984.29.9ÂòµÄÆ±¡£»¬Ñ©³¡ÍêÈ«Ã»ÓÐÉ¶Ë£µÄ±ØÒª£¬Ö±½ÓÉÏÉ½¶¥¡£É½¶¥»¹ÓÐÎ´»¯ÍêµÄÑ©£¡¸Ð¾õÒ»°ã£¡Ã»É¶ÒâË¼£¡¶Å¾é»¨É¶µÄÒ²Ã»¿´¼û
1985.ËäÈ»ÊÇ´ºÌì»¹Ã»ÓÐÑ©£¬µ«ÊÇÉÏÃæÉ½¶¥»¹ÊÇÓÐÒ»µãÑ©µÄ£¬·ç¾°ÊÇÕæµÄÃÀ??£¬È»ºóÍËÎé¾üÈËÃâ·ÑÃÅÆ±¸úÉÏÏÂÀÂ³µÕæµÄÊÇÌ«¸øÁ¦ÁË£¬×îºóÖ»ÏëËµÒ»¾ä£¬àÞÁ¦¸ø??????
1986.200¶àµÄÃÅÆ±¾ÓÈ»»¹²»°üÀ¨ºóÃæµÄÒ»¸öË÷µÀ£¬ÕæµÄÌ«¹óÁË£¬Ç°ÃæÒ²Ã»É¶ÍæµÃ£¬¾ÍÖ±½Ó×ø³µµ½»¬Ñ©³¡
1987.ÒòÈ¥µÄÊ±ºòÃ»ÓÐÑ©ÁË£¬ËùÒÔ¸Ð¾õËû²»ÖµµÃÕâ¸ö¼Û¸ñ
1988.ÎÒÔÚÎ÷ÁëÑ©É½½ÅÏÂ×¡ÁËÒ»Íí£¬µÚ¶þÌìÔÚÏÂÓê£¬¶¼ËµÁËÔÚÏÂÓê£¬²»·½±ãµÇÉ½£¬Ã»½øÈ¥»¹ÊÇ°ÑÃÅÆ±Ç®¸øÎÒ¿ÛÁË£¬ËäÈ»Ö»ÓÐ¼¸Ê®¿éÇ®£¬µ«»¹ÊÇ¸Ð¾õ·Ç³£²»Ë¬£¬ÄÇÃ´³öÃûµÄÒ»¸ö¾°µã¾ÍÌØ²îÄÇµãÇ®Âð£¿
1989.¶¬ÌìÈ¥»¹²»´í£¬µ«ÊÇË÷µÀ¼Û¸ñÓÐµã¹ó
1990.ÒªÌìÆøºÃÈ¥²ÅÄÜ¿´¼ûÃÀ¾°£¬É½ÉÏºÜÀäÒª´©ºñÒÂ·þ²ÅÐÐ
1991.·ç¾°·Ç³£ÃÀ£¬¿´¼ûÁËÔÆº£ºÍÑô¹â£¬¾°ÇøÈË»¹ÊÇ²»ÊÇºÜ¶à£¬Ï£ÍûÂÃÓÎÒµÔçÈÕ»Ö¸´
1992.Í¦ºÃÍæ£¬²»´í£¬Ö÷ÒªÊÇ¿ÕÆøºÃ£¬µÚÒ»¸öË÷µÀÉÏºÜºÃÍæ¡£
1993.¾°É«²»´í£¡¹ÜÀíµ½Î»£¡ÉèÊ©ÍêÉÆ£¡
1994.±¾À´ÊÇ³å×Å»¬Ñ©È¥µÄ£¬²»¹ý³¡µØÌ«Ð¡ÈËÓÖÌ«¶à£¬¶øÇÒÕû¸ö¾°ÇøÃÅÆ±Ò²Ì«¸ß
1995.30¿éÇ®Æ±¼ÛÊÇÍ×Í×µÄÖµ£¬Ò»¸öÀÂ³µ¶¼¿ªÁËºÜ¾Ã£¬×ÔÈ»·ç¹â²»´í ½¨Òé´ó¼Ò·ÀÉ¹×öºÃ£¡£¡£¡ÎÒÃÇµ±Ê±¾õµÃ»¹ºÃ¡£»ØÀ´Ö±½ÓÈ«²¿ÍÑÆ¤É¹ÉË£¬É¹ºÚ¾ÍÊÇÒ»Ë²¼ä
1996.Ë÷µÀÓÐµãÐ¡¹óÁË£¬ÒÔÎªºÍÃÅÆ±¼ÛÒ»ÆðµÄ£¬½á¹û»¹ÓÐµÚ¶þ¸öË÷µÀ
1997.Ïë³öÃÅ×ß×ß£¬ËÑµ½ÖÜ±ß£¬¿´µ½ºÜ¶àÆÀÂÛËµÔÚÏÂÑ©£¬ÆÈ²»¼°´ýµÄÔÚÍøÉÏ¶©ÁËÆ±£¬ÉÏµ½°ëÉ½ÑüÔÚÏÂÑ©£¬¿´µ½É½ÉÏµÄÑ©¾°£¬¹ûÈ»£¬²»¸ºËùÍû£¬Öµ£¬³¬Öµ¡£
1998.Ñ©¾°ºÜºÃ¿´£¬¾ÍÊÇÎÒÃÇÈ¥µÄÊ±ºò °øÍí±È½ÏÀä£¬±¸ºÃÅ¯±¦±¦ºÍÈ¡Å¯µÄ¶«Î÷Å¶£¡¾ÆµêÊÇÔÚ´óÒØÏØÀï×¡µÄ£¬»·¾³ºÜºÃ£¬°üµÄ³µÈ¥Î÷ÁëÑ©É½¡£
1999.´øÐ¡ÅóÓÑÈ¥µÄ£¬Ð¡ÅóÓÑÍæµÄºÜ¿ªÐÄ
2000.»¹ÐÐ
2001.ÌáÇ°Ò»ÌìÔ¤¶©¹ºÂòÃÅÆ±+Ë÷µÀºÜ»®Ëã¡£
2002.µ­¼¾£¬ÏîÄ¿»ù±¾¶¼Ã»¿ª£¬ÓÅµã¾ÍÖ»Ê£ÃÅÆ±±ãÒËÁË

2003.ÏñÔÚÍ¯»°ÊÀ½çÒ»Ñù£¬°×É«ËØ¹ü£¬ÕæµÄºÜÆ¯ÁÁ£¬ÏÂÑ©Ò²²»ÊÇºÜÀä
2004.µ­¼¾£¬³ýÁËË£ÏîÄ¿·ç¾°Ò»°ã£¬¶øÇÒÍ·ÌìÍíÉÏÃÀÍÅÆ±¼Û39.9£¬µÚ¶þÌì¾Í±ä³ÉÁË19.9¡­¡­
2005.»¹»áÔÙÈ¥µÄ
2006.Î÷ÁëÑ©É½£¬³É¶¼ÖÜ±ßÓÎÇ¿ÁÒÍÆ¼ö£¬²»¹Ü´ºÏÄÇï¶¬¶¼¿ÉÒÔÈ¥ÌåÑéÒ»ÏÂ
2007.·Ç³£µÄÆ¯ÁÁ£¬Å·Ê½·ç¸ñ¾°µã
2008.¾õµÃÒ»°ã°ã£¬»¬Ñ©Ã»»¬¶à¾Ã£¬´ó¶àÊý·ÑÓÃ¶¼ÓÃÔÚÁËÃÅÆ±Ë÷µÀÉÏ
2009.»¹²»´í£¬ÎÒÃÇ3ÔÂÖÐÑ®È¥µÄÊ±ºòÑ©»¹Ã»»¯£¬¿ÉÒÔ»¬Ñ©£¬ÌåÑé»¹²»´í£¬¿ÕÆøÒ²Í¦ºÃ

2010.ÒòÎª¸öÈËÔ­ÒòÃ»ÓÐÈ¥£¬Æ±Ò²ÍË²»ÁË£¬¾Í½´¡£
2011.²»´í
2012.µ­¼¾Ã»ÓÐÊ²Ã´ÉèÊ©£¬»¬²Ý²»¿ªÂÄ´ø
2013.È¥µÄÊ±ºòÈ«ÊÇÎí  É¶Ò²Ã»¿´µ½  ÌìÆøÃ»Ñ¡ºÃ
2014.È¥µÄÊ±ºòÒßÇéÆÚ¼äºÜ¶à¶¼Ã»¿ª °×ÅÜÁËÒ»ÌË
2015.30¿éÇ®°üº¬ÁËÃÅÆ±ºÍµ½°ëÉ½ÑüµÄ½»Í¨Ë÷µÀ£¬Èô²»ÊÇÓÐÕâÑùµÄÓÅ»Ý£¬ÏñÎÒÕâÑùµÄÇîÈË¹À¼Æ¶¼Ã»ÓÐ»ú»áÈ¥¿´¿´Ñ©É½µÄ¡£????
2016.19.9³¬Öµ£¬°üº¬Ë÷µÀ£¬°Ú¶É³µºÍÃÅÆ±£¬Ìì¹«²»×÷ÃÀ£¬½ñÌìÓÐµãÀä£¬µ«·ç¾°ÊÇÕæµÄºÃ??
2017.ÓÅ»Ý¼Û19.9Ôª£¬°üÀ¨À´»Ø°Ú¶É³µºÍÍù·µÀÂ³µ??¡£
2018.·ç¾°¿ÉÒÔ£¬ÈÕÔÂÆºÏÂÉ½Ë÷µÀ£¬ÓÐµã¶¸£¬±È½ÏÏÅÈË¡£
2019.µÚ¶þ´ÎÈ¥  Ö÷ÒªÊÇ´øÂèÂèÈ¥¿´ÏÂ  ½á¹û±ÈÎÒµÚÒ»´ÎÈ¥»¹²»ÐÐ  ÎÒÒ²²»ÖªµÀÎ÷ÁëÑ©É½ÊÇÒÔÊ²Ã´ÉîµÃ´ó¼ÒËù°®µÄ  É¶×Ó¾°µã¶¼Ã»µÃ  ÓÖ»òÐíÊÇ²»ÊÇÎÒÒªÇóÌ«¸ßÁË  ÐÒºÃÊÇ½ñÄê¶ÔÒ½ÎñÈËÔ±µÄÓÅ´ýÕþ²ß²»ÒªÇ®µÄ  Òª²»È»Ò»Íò¸öºó»Ú
2020.Õâ¸öÌìÆø£¬ÎÒÊÇÀ´¿´ÎíµÄÊÇ°É£¿ÎÒÔËÆøÒ²ÊÇÕæºÃÓöµ½ÕâÖÖÌìÆø£¬**ÅÜÄÇÃ´Ô¶À´×Å¿´Îí
2021.¿´Ã½Ìåºó½ñÌìÀ´µÄ£¬Ã»ÏÂÑ©£¬ÎÊ¹¤×÷ÈËÔ±ËµÇ°ÌìÏÂµÄ£¬»§ÍâµÄ»ù±¾Ã»¿ª·Å£¬³ýÁËÎí»¹ÊÇÎí»¹ÓÐÐ¡Óê£¬»¬Ñ©³¡ÓÐÑ©£¬ÀäÀäÇåÇåµÄ¡£
2022.È¥µÄÊ±ºò£¬ºÜÈÈ£¬Ã»¿´µ½Ê²Ã´Ñ©¡£ÀÂ³µ×øÁËÒ»¶ÎÃâ·ÑµÄ£¬Òªµ½É½¶¥»¹µÃ×Ô·Ñ
2023.ÎÒÃÇÊÇÒõÓêÌìÈ¥µÄ£¬ºÜ¶à¶«Î÷¶¼²ØÔÚÁËÔÆÎíÀï£¬Á¹¿ìÊÇÕæµÄÁ¹¿ì£¬ÅÂÀäµÄÈËÒª¼ÇµÃ´øºñÍâÌ×£¬»¹ÓÐ²»Òª´©Á¹Ð¬Å¶
2024.»¹ÊÇ²»´íµÄ£¬ÎÂÈªÅÝµÃºÜÊæ·þ£¬Ò²ºÜ°²¾²
2025.»¹²»´í¾ÍÊÇÈ¥µÄÊ±ºòÊÇÈÈÌì£¬»¹ÊÇÒª¶¬ÌìÈ¥¿´µÄµ½Ñ©
2026.»¹¿ÉÒÔ£¬Ö»ÊÇÈ¥µÄÊ±ºòÉ½ÉÏµÄÑ©²»´ó£¬É½¶¼ÊÇÓÐ¿ªË®µÄ£¬´øËÙÊ³ÔÚÉÏÃæ³ÔÃ»ÎÊÌâ£¬×Ô¼ÝÓÎÃ»ÓÐÏÂ´óÓêÏÂ´óÑ©¾Í²»ÓÃÂô·À»¬Á´¡£
2027.È¥µÄÊ±ºòÏÂÓêÒ²Ã»É¶Ñ©ÁË£¡ÃÅÆ±ÍøÉÏÂòµÄ²»¹ó

2028.Ã»Ë¢Íê£¬Æ±Ò²ÍË²»µ½£¬²»¿ÆÑ§¡£¶¬ÌìÎÒ²»»áÔÙÈ¥ÁË£¬Ì«ÀäÁË
2029.ºÃÆÀ£¬»¬Ñ©ºÜ´Ì¼¤£¬½ñÄê¶¬Ìì»¹ÏëÈ¥
2030.ÎïÓÐËùÖµ£¬ÄÇ¼¸ÌìÈ¥µÄÊ±ºò£¬¼Û¸ñÊµ»Ý

2031.ÐÔ¼Û±ÈÌ«µÍ£¬ÃÅÆ±Ë÷µÀ¼Û¸ñ¸ßµÄÀëÆ×¡£ÉÏÈ¥¼¸ºõ¶¼Ã»Ê²Ã´Ñ©ÁË
2032.ËãÊÇÎÒ×ø¹ý×î»®ËãµÄË÷µÀÁË¡£ÖµµÃÈ¥ÌåÑéÒ»ÏÂ
2033.ÍÛ£¬Ç¿ÁÒÍÆ£¬ËäÈ»Ã»ÓÐÑ©£¬µ«ÊÇ·ç¾°ÌØ±ðÃÀÍÛ¡£
2034.»¹ÐÐ£¬¾ÍÊÇÏÂÉ½µÄÊ±ºòÓÐµã¶úÃù£¬¾°É«ºÜÃÀ£¬µ«ÊÇ¾ÍÊÇÆ±¼ÛÌ«¹ó
2035.·ç¾°Ò»°ã£¬¾ÍºÍÆ½³£µÄÉ½Ã»²î±ð£¬ÉÏÃæ»¹Ëµ´Ó³É¶¼³ö·¢2¸ö¶àÐ¡Ê±¾Íµ½£¬ÄÇÊÇÆ­ÈËµÄ£¬¼¸ºõÒª4¸öÐ¡Ê±£¬ËãÕý¾ÍÊÇÓ¦ÁËÄÇ¾ä»°²»È¥ºó»ÚÒ»Õó×Ó£¬È¥ÁËºó»ÚÒ»±²×Ó¡£·ç¾°ÕæµÄÒ»°ã£¬Ã»¿´µ½ÔÆº££¬¸üÃ»¿´µ½¶Å¾é»¨£¬ÒõÑô½ç¸üÊÇÎÞ»üÖ®Ì¸
2036.³É¶¼±¾ÍÁÑ©É½  »¹ÊÇ²»´í
2037.¾°ÇøÕâ´ÎµÄ»î¶¯Ì«ÔÞ??£¬´ºÓÎÎ÷ÁëÑ©É½ÊÇµÚÒ»´Î£¡
2038.ÓÐµãÀä£¬ÎåÔÂµ×È¥µÄ¡£×îºÃ´ø¼þÍâÌ×ÊÇÕæµÄ
2039.ºÜºÃ£¬²»ÓÃÅÅ¶ÓÂòÆ±ºÜ·½±ã ÎªÊ²Ã´·ÇÒª15¸ö×Ö£¿
2040.ºÜºÃÍæ£¬Ç¿À×ÍÆ¼ö£¬ÓÐ»ú»á»¹»áÔÙÈ¥

2041.ºÃÆÀ
2042.4.4ÈÕÈ¥µÄ£¬ÒòÎª4.3ÍíÉÏÏÂÁËÓêËùÒÔÈ¥µÄÊ±ºòÌìÆø²»ºÃ£¬ÓÐÎí¡£É¶¶¼¿´²»µ½¡£µ«ÊÇÉ½¶¥»¹ÊÇÔÚÏÂÑ©£¬ºÜÃÀ£¬»¹¿´¼ûÁËËÉÊó¡£³¬¿É°®£¬²»ÅÂÈË¡£
2043.ÒõÓêÌìÈ¥µÄ£¬ÔÆÎíçÔÈÆ£¬¿´²»ÕæÇÐ£¬µ«ÊÇ¿ÉÒÔÏëÏóÌìÇçÊ±ºòµÄÑù×Ó£¬Ó¦ÊÇÃÀàËµÄ
2044.ÍÅ¹ºµÄ£¬Âù±ãÒËµÄ
2045.¿´Ñ©É½ÏíÁ¹¿ì
2046.½ñÌìÈ¥ÁËºó²ÅÖªµÀ¹«ÖÚºÅºÍÏÖ³¡Âò¶¼ÊÇ19.9°üº¬ÃÅÆ±+ÀÂ³µÆ±£¬²»ÖªµÀÎªÊ²Ã´ÃÀÍÅÒªÂô39.9£¿Ïàµ±ÓÚ¶àÁËÒ»±¶£¬ÎÒÃÇÒ»ÐÐ6¸öÈË£¬Ïàµ±ÓÚ¾Í¶à³ö120Ôª£¬»¹ÊÇ¾õµÃÃÀÍÅ¼Û¸ñÕâÃ´²»Í¸Ã÷
2047.²»ÓÃÅÅ¶Ó¹ºÆ±£¬ºÜ·½±ãÁË¡£¡£¡£¡£È¥ÇÆÇÆ
2048.Ö»ÊÇÎÒÃÇ¼¾½ÚÃ»ÓÐÈ¥¶Ô
2049.·ç¾°nice~ ²»Íæ»¬Ñ©ÏîÄ¿µÄ£¬½¨ÒéÂòÍ¨Æ±»®ËãÐ©¡£
2050.»·¾³ÓÅÃÀ Ñ©¾°ÊÇÕæµÄºÜÃÀÀö   ÎÒÖ»ÄÜÓÃ°¥Ó´ÎÔ²ÛÑ©ºÃ´óÀ´ÐÎÈÝ
2051.ÕûÌå¸Ð¾õÍ¦ºÃ£¬¾°Çø·þÎñÌ¬¶ÈºÃ£¬»·¾³ÎÀÉúÒ²²»´í£¬¾°É«²»´íÅ¶
2052.·ç¾°²»´í£¬ÏÂ´ÎÔÙÀ´°É£¡
2053.½ñÌì²ÅÈ¥ÁË£¬×ÜÌåÀ´½²»¹ÊÇ²»´íµÄ¡£·ç¾°ºÜÆ¯ÁÁ£¬ÌìÆøºÃ£¬Ò»¶¨Òª×öºÃ·Àð
2054.½»Í¨·½±ã£¬ÓÐË÷µÀ°¡£¡
2055.·ç¾°²»´í£¬¿´µ½Ñ©¾°À²£¡
2056.±ÈÎÒÏëÏóÖÐÒªÆ¯ÁÁ£¬±ã½ÝµÃ¶à£¬
2057.°ëÉ½Ñüµ½É½¶¥µÄÍù·µË÷µÀ£¬90¿é£¬»¹ÊÇ¿ÉÒÔµÄ¡£
2058.¿ÉÒÔ»¹ÐÐ²î²»¶à»¹²»´í¿ÉÒÔÈ¥ÍæÒ»ÏÂ
2059.»¹²»´í ¿´µ½ÁËÐ¡ËÉÊó ³¬¼¶¿É°® ÓÐ»ú»áÔÙÈ¥Íæ¶ù
2060.»¹²»´í°É£¬Í¦ºÃ¿´µÄ£¬Í¦ºÃÍæµÄ»¹²»´í£¬ºÃÆÀºÃÆÀºÃÆÀ

2061.ÏÂÑ©Ìì£¬ºÃÀä
2062.¡¸ÈÕÔÂÆº¡¹¡¸¹ÛÔÆÌ¨¡¹¡¸ÈÕÔÂÆºË÷µÀ¡¹¡¸´óÑ©ÌÁ¡¹¡¸Ô§Ñì³ØË÷µÀ¡¹¡¸´ºÉÍ¶Å¾é¡¹¡¸ÒõÑô½ç¡¹
2063.ÈËÌ«¶à£¬Ñ©»¹ÊÇºÃË££¬ÍÞÍÞºÜÏ²»¶
2064.¼Û¸ñÓÐµãÐ¡¹ó£¬´øº¢×Ó»¹ÊÇÖµµÃÈ¥Íæ
2065.ÏÖÔÚµ­¼¾ºÜ±ãÒË ¿ÉÒÔ
2066.¼Û¸ñÓÐµãÐ¡¹ó£¬ÓÐº¢×ÓµÄÍÆ¼öÈ¥Íæ¡£
2067.ÂòµÄÃâÆ±²»ÄÜÓÃ£¬ËµµÃÉ½ÏÂË÷µÀºÍÉ½ÉÏË÷µÀÊÇÁ½¸ö¹«Ë¾£¬ÖØÐÂÂòËµÂò´íÁË£¬Âò´íÁËÃ»ÓÃ¾ÓÈ»²»¸øÍË
2068.½ñÌìÈ¥ÁË£¬Ò»µã¶¼²»ºÃÍæ£¬¶¼±È½Ï²î£¬
2069.³ÔµÄ¶«Î÷Êµ»Ý£¬ÀÂ³µÓÐµã´Ì¼¤????£¬¿ÕÆø»·¾³ºÜºÃ£¬ÍæµÄ¶«Î÷Ò²²»ÉÙ

2070.ÊÕ·ÑÌ«¸ßÁË£¬¶¥ÉÏµÄË÷µÀ£¬Ã»ÓÐ¶àÔ¶¾Í90ÔªÒ»¸öÈË¡£
2071.ÏÄÌìÊ²Ã´Ò²Ã»ÓÐ  Ò»µã²»ºÃÍæ¡£¡£¡£¡£¡£¡£¡£¡£
2072.ÄÇÌìÈ¥µÄÊ±ºòÉ½¶¥ÉÏ»¹ÏÂ×Å´óÑ©£¬Ñ©¾°·Ç³£Æ¯ÁÁ¡£Õâ¸ö²ÅÊÇÎ÷ÁëÑ©É½Ó¦¸ÃÓÐµÄ¾°É«¡£Èç¹ûÄÇÌìÈ¥µÄÊ±ºò£¬É½ÉÏÓÐÑ©£¬È»ºóÔÙÓÐÌ«Ñô¡£ÄÇ¾Í¸üÍêÃÀÁË£¡£¡£¡
2073.·þÎñÒ»°ã£¬»·¾³ÓÅÃÀ£¬ÐÄÇéÓäÔÃ£¡×ÜÌåÀ´Ëµ»¹¿ÉÒÔ£¡
2074.ÏÄÌìÒ»µã²»ºÃÍæ¡£¡£¡£¡£¡£¡£¡£¡£¡£¡£

2075.Õâ´ÎÃÅÆ±ºÜ±ãÒË¡£¸ÕºÃÓöµ½É½¶¥ÉÏÏÂÑ©£¬µ«ÊÇÖÐ¼äÂ·¶ÎÒÑ¾­Ã»ÓÐÑ©ÁË£¬Ò»µãÑ©¶¼Ã»ÓÐ¡£
2076.¶¬ÌìÈ¥×îºÃÁË£¬ÎÒÎåÒ»È¥µÄ²»ÊÇºÜºÃÍæ
2077.·´ÕýÄÇÊ±ºòÊ±¼äÃ»È¥¶Ô ÒßÇéÆÚ¼ä ÍêÈ«Ã»É¶ÈË »¹ÏÂÓê

2078.¾ªÏÕÓÖ´Ì¼¤µÄÒ»´ÎÌåÑé£¬ÆÂ¶È½«½ü90¶È£¬ÎÒÀÕÌì°¡£¬ÖµµÃÒ»È¥£¡
2079.¿ÉÒÔ ¼Û¸ñ±ãÒË È¥ÍæºÜÁ¹¿ì ¶¬ÌìÔÙÀ´»¬Ñ©
2080.Ñ©¾°Í¦ÃÀµÄ£¬É½¶¥ÉÏ²ÅÊÇÕæÑ©£¬ÎÒÃÇÈ¥ÄÇÌìÃ»ÓÐÏÂÑ©£¬·Ç³£ÒÅº¶
2081.½¨ÒéÖ±½ÓÂòÍ¨Æ±»®ËãÐ©£¬ÒòÎªÉ½¶¥²ÅÊÇÁÁµã¡£
2082.ºÜºÃÍæ£¬1ÔÂ20ºÅÈ¥ÍæµÄ£¬ÈË±È½Ï¶àµÄ£¬×øÀÂ³µÅÅ¶ÓÄÇ¸öÅÅµÃ°¡£¬µ¥ÃæÅÅ¶Ó3Ð¡Ê±×óÓÒ£¬×öºÃÐÄÀí×¼±¸¡£

2083.°ëÉ½Ñü×î½üÏîÄ¿Ã»¿ªÃ»ÓÐÍæµÄ£¬Ö»ÓÐÉ½¶¥ÉÏ»¹ÓÐµã»ýÑ©£¬¶ÔÓÚÒ»¸öÖ»ÏëÈ¥¿´¿´Ñ©µÄÈËÀ´Ëµ»¹ÊÇÖµµÃÈ¥µÄ
2084.ÉÏÉ½ÅÅ¶Ó¼¸¸öÐ¡Ê±£¬ÏÂÉ½ÓÖÅÅ¶Ó¼¸¸öÐ¡Ê±£¬ºÜ·³Ôê£¬
2085.È¥µÄÊ±ºòÓÐµã·Æ·ÆÐ¡Óê£¬¿ÉÊÇµ±×øµÚ¶þ¶ÎË÷µÀÉÏÉ½¶¥ºó£¬Ò»ÇÐ¶¼»íÈ»¿ªÀÊ£¬ÔÆº£×³¹ÛÖÁ¼«¡£
2086.Õâ¸ö¼¾½ÚºÜÒ»°ã£¡¶¬ÌìÈ¥Ó¦¸ÃºÜ²»´í£¬Ã»É¶Ñ©µÄ
2087.Ñª×¬£¬ÕæµÄÆ¯ÁÁ
2088.À´»ØÀÂ³µ??ºÍÀ´»Ø°Ú¶É³µ¡£
2089.»¹¿ÉÒÔ°É°Ñ  Ñ©¾°²»´í°¡   Í¦ºÃÍæµÄ°¡  Ð¡º¢×ÓÐèÒª
2090.ÔËÆøÕæºÃ Åöµ½ÏÂ´óÑ©ÁË ÈË±È½ÏÉÙ ÍøÉÏÌØ¼Û¸Ð¾õºÜ»®Ëã??
2091.¼¾½Ú²»Í¬£¬²»Ì«ºÃË£¡£Ã»Ñ©£¬Í¦ÎÞÁÄµÄ
2092.·þÎñÌ«ÖÜµ½ÁË£¬ÎÒ¼ÒÀÏÈËÊÇ²Ð¼²ÈË£¬ÒÔÎªÈ¥ÁË²»ÊÇºÜ·½±ã£¬½á¹û¾°ÇøµÄ¹¤×÷ÈËÔ±¼òÖ±ÊÇÎÞÎ¢²»ÖÁ°¡£¡Ì«¸ÐÐ»ÁË¡£
2093.»·¾³Ã»ÒÔÇ°×ÔÈ»£¬ÈË¹¤ºÛ¼£Ì«¶àÁË
2094.¿ÕÆøÇåÐÂ¡£ÒõÑô½çÃ÷ÏÔ
2095.¹«ÖÚºÅ19.9£¬ÏÖ³¡Ò²ÊÇ19.9°üº¬ÁËÃÅÆ±+ÀÂ³µÉÙ£¬²»ÖªµÀÎªÊ²Ã´ÃÀÍÅÒªÂô39.9Ôª??½ñÌìÈ¥ÁË£¬ÓÐÖÖ·Ç³£²»Ë¬µÄ¸Ð¾õ
2096.×ÜµÄÀ´Ëµ»¹ÊÇ²»´íµÄ£¬Ö»ÊÇÑ©¶¼»¯ÁË£¬»¹ÊÇºÜÒÅº¶
2097.»®Ëã£¬ËäÈ»ÕâÊ±ºòÃ»Ñ©£¬µ«ÊÇÃÅÆ±¼ÓË÷µÀÈ·Êµ²»´í¡£
2098.È«¼Ò³ö¶¯£¬ÒßÇéÖ®ºóµÚÒ»´Î³öÃÅÍæË££¬µÚÒ»´ÎÍæÑ©£¬ºÜ¿ªÐÄ£¬Ò» ´Î²»´íµÄÒ»ÈÕÓÎ
2099.ÉèÊ©»¹ÓÐ´ýÍêÉÆ£¬·þÎñ»¹¿ÉÒÔ£¬»¹ÊÇ¶¬ÌìÃÀÐ©ºÃÍêÐ©¡£
2100.»¹¿ÉÒÔ±ÈÎÒÃÇÉÏ´ÎÈ¥µÄÊ±ºòÃÅÆ±±ãÒË¶àÁË¡£
2101.Ã°×Å·çÏÕ´ø×ÅÁ½¸ö80¶àËêµÄÀÏÈËµÇÉÏÈÕÔÂÆº£¬ÀÏÈË¿ªÐÄ¼«ÁË£¬¿´µ½ÁËÑ©É½£¬¿´µ½ÁËÔÆº££¬²ã²ãµþµþµÄÉ½ÂÍ£¬ÕæÕæÊÇ²»Ðé´ËÐÐ£¡
2102.Ã»ÓÐÏëÏóÖÐÄÇÃ´ºÃ£¬ÈË¹¤ÔìÑ©ºÜ¶à
2103.È¥µÄÊ±ºòÑ©ºÜÉÙ£¬²»¹ý·ç¾°»¹¿ÉÒÔ£¬µ«ÊÇ¾ÍÊÇÏëÈ¥¿´Ñ©µÄ
2104.Ò»ÇÐ¶¼ºÜºÃ£¬ÒßÇéÆÚ¼äÈËÒ²²»¶à¡£
2105.È¥¹ýºÜ¶à´ÎÁË¡£¸Ð¾õ»¹ÐÐ¡£¼Û¸ñ±È½Ï¹«µÀ£¬ÓÐ»ú»á»¹»áÈ¥µÄ¡£
2106.ÈË²»¶à£¬ºÜ°ÍÊÊ£¬»¬Ñ©²Å128²»ÏÞÊ±·Ç³£µÄ¸øÁ¦£¬Ç¿ÁÒÍÆ¼ö
2107.¼Û¸ñÓÐµã¹ó£¬ÒõÑô½çÕæµÄ²»ÖµµÃÈ¥£¬Ñ©¶¥Ò²²»ÖµµÃ£¬ÉÏÈ¥ÁË¾ÍÒ»¸ö·¹µê£¬³´·¹²»ºÃ³Ô»¹ÂôµÄ¹ó£¬¶þ²ãµÄÁï±ù³¡ÈË¾Þ¶à£¬Òª»¬Ñ©ÐèÒª½»800Ôª·ÑÓÃ£¬Ñ©µØÄ¦ÍÐ»¹ÐÐ°É
2108.ÒòÎªÒßÇéÆÚ¼ä£¬ÈË»¹ÊÇ±È½ÏÉÙµÄ¡£½ñÌìÌìÆø²»´í£¬É½ÉÏÓÐµãÁ¹£¬½¨Òé¶ÌÐä¼ÓÍâÌ×
2109.»¹ÐÐ°É ÏÖÔÚÃ»ÓÐÑ©¾° ²»¹ý·ç¾°»¹ÊÇ²»´í

2110.ÈË»¹ÊÇ±È½Ï¶à£¬Ã»ÓÐµ½É½¶¥£¬µ½É½¶¥»¹Òª×øË÷µÀ
2111.»¹ÊÇÒª¶¬ÌìÀ´£¬µ­¼¾¾ÍÏàµ±ÓÚ¹ä¹«Ô°ÁË£¬¶øÇÒÃÅÆ±Ì«ËæÒâÁË£¬Í·ÌìÍíÉÏ±ÈµÚ¶þÌìÂò¹óÒ»°ë£¡£¡
2112.³É¶¼¿ªÁË¼¸¸öÐ¡Ê±ÉÏÈ¥£¬Ê²Ã´¶¼Ã»¿ª£¬¹äÁËÊ®¶à·ÖÖÓ³ÔÁËµÂ¿ËÊ¿¾ÍÏÂÀ´ÁË£¬ÎÒ»¹ÄÜËµÊ²Ã´ÄØ
2113.ºÜÒ»°ãÅ¶??¶¼È¥ÁËÒ»´Î£¬²»ÏëÈ¥¶þ´ÎµÄ¸Ð¾õ¡£
2114.ÕûÌåÀ´Ëµ»¹ÊÇ²»´í£¬ÎåÒ»½ÚÈ¥µÄ£¬ÒÑ¾­Ã»Ñ©ÁË
2115.µã¶¼²»ºÃË££¬¹äÁËÊ®¶à·ÖÖÓ¾Í×ßÁË
2116.Í¦ºÃË£µÄ£¬Ã»Ïëµ½½ñÌìÈ¥»¹ÓÐÑ©£¬ºÜÂúÒâ
2117.Ì«Óµ¼·ÁË£¬ÅÅ¶ÓÅÅ¼¸¸öÐ¡Ê±£¬ÍêÈ«Ã»ÓÐÍæµÄ¸Ð¾õ£¬ÖÐÍ¾Ïë·ÅÆú²»ÍæÁË
2118.ºÃºÃºÃÐÄÇé·Ç³£²»´í ·ç¾°ºÃºÃ ºÃºÃ
2119.Ê²Ã´¶¼Ã»ÓÐ¡£Ê²Ã´Ò²Ã»¿´¼û¡£³ýÁËµçÀÂ³µ¡£¸ù±¾Ã»ÓÐÆäËûºÃÍæµÄ¡£
2120.»¹ºÃ°É ÍøÉÏÒ²Ã»ÓÐÊ²Ã´ÓÅ»Ý Ë÷µÀ¹ó
2121.Í¦ºÃµÄÌ×±ê²»ÓÃ³¬ÐÄ
2122.¿ÉÄÜÒòÎªÈ¥µÄÊ±ºòÊÇµ­¼¾    ÈËºÜÉÙ   Ë£µÄÈËÒ²ÉÙ   Ã»É¶¾¢   ·ç¾°»¹ÐÐ


2123.ÃÅÆ±Í¦±ãÒË£¬µ«ÀïÃæµÄ¶«Î÷Ò»ÑÔÄÑ¾¡£¬¿ÉÄÜ¼¾½Ú²»¶Ô
2124.¸ßÉ½·ç¾°²»´í£¬×¡ÔÚ°ëÉ½£¬²ÝÆºµã×ºÒ°»¨
2125.»¬Ñ©ºÜºÃÍæ£¬ÇëÁË¸ö½ÌÁ·½Ì£¬´ÓÐ¡°×µ½ÄÜ×ÔÓÉ»¬ÐÐÁË£¬»¬µ½Éá²»µÃ×ß£¬Ñ©¾°Ò²²»´í
2126.¶¼²»´í
2127.ÍÛ ÎÒ¾õµÃÕæµÄÖµµÃ ·ç¾°Ò²ºÜ²»´í ¾ÍÊÇ¾°ÇøÊ³Îï±È½Ï¹ó ½¨Òé×Ô¼º¶à´øµã
2128.³É¶¼ºÜ¶àµØ·½±ÈÆä¾°ºÃÓÐ±ãÒËµÄµØ·½¶àÁËÈ¥ÁË£¬È¥Ò»´Î×ãÒ²£¡
2129.È¥µÄÄÇÁ½ÌìÃ»ÓÐÏÂÑ©£¬ÈÕÔÂÆºÃ»ÓÐÑ©£¬Ã»ÓÐÈ¥ÄêÈ¥µÄÊ±ºòºÃ¿´
2130.×ÜÌåÀ´Ëµ»¹ÐÐ£¬È¥µÄÄÇÌìÏÂÓêÏÂÎíÃÀ¾°Ã»ÓÐ¾¡ÊÕÑÛµ×£¬±È½ÏÒÅº¶£¬´ó¼ÒÈ¥µÄÊ±ºò¼ÇµÃ´©ºñµãµÄÒÂ·þ£¬Ì«ÀäÁË

2131.ÓÐÑ© ÖµµÃÒ»È¥µÄ 3.12ÈÕÈ¥µÄ È¥µÄÊ±ºòÒª½¡¿µÂë »¹ÊÇºÜºÃÍæ ÓÐËÉÊó???
2132.Ì«ÃÀÁË£¬É½ÉÏÉ½ÏÂ¾ÍÊÇÁ½ÖØÌì£¡ÃÀ£¡ÃÀ£¡ÃÀ£¡Ì«ÃÀÁË£¡
2133.»¹²»´í£¬ÎÒÃÇÈ¥µÄÇ°Ò»ÌìÍíÉÏ¸ÕºÃ»¹ÏÂÁËÑ©£¬Í¦²»´íµÄ£¬²»¹ýÌØÊâÊ±ÆÚ£¬»¹ÊÇÏ£ÍûÔ±¹¤´÷ºÃ¿ÚÕÖ±£ÕÏ×Ô¼ººÍËûÈËµÄ°²È«°É¡£Â¼ÁËÊÓÆµ»ØÈ¥·¢ÏÖÓÐÔ±¹¤£¬ÓÎ¿ÍÕªÁË¿ÚÕÖ£¬Ï£Íû»¹ÊÇ¼á³Ö°É
2134.Ò»°ã²»ºÃË£¡­¡­¡­¡­ÏÖÔÚÉÏÃæÃ»ÓÐÑ©£¬ÆäËûÍæµÄÁíÍâÊÕ·Ñ
2135.2020/4/24ÈÕÀ´µÄ¿´µ½ÁËÑ©¡¢ÔËÆøÌ«ºÃÁË¡¢Ñ©É½¶¥ÉÏ¾Æµê×¡ËÞ99£¤´øË÷µÀÆ±¡¢ÒªÌáÇ°Ò»ÖÜÔ¤¶¨¡¢Ì«»®ËãÁË¡¢
2136.²»ÖµµÃÈ¥£¬ÓÐµã¿Ó£¬¾°ÇøÆ±¼Û»ìÏý£¬ºÜÈÝÒ×±»Ì×ÉÏ
2137.ÊÊºÏ´øÍÞÍÞÀ´Ë££¬ºÜ¶à¶ùÍ¯ÉèÊ©£¬º¢×ÓÍæµÄ¿ªÐÄ
2138.ÒßÇéÆÚ¼äÈ¥µÄ£¬¼Û¸ñÊµ»ÝÈËÓÖÉÙºÜ²»´í
2139.ÎÒÏëÍæµÄÊÇÄÇ¸öÌ×²Í£¬½á¹û¸øÎÒÅªµÄÊÇË÷µÀÆ±£¬ÆøËÀÁË

2140.¹¤×÷ÈËÔ±²»ÐÐ£¬½â¾öÎÊÌâÄÜÁ¦²»ÐÐ£¡
2141.ÈËÌ«¶àÁË£¬ÅÅ¶Óµ¢ÎóµÄÊ±¼ä½Ï¶à£¬ÆäËû»¹ºÃ
2142.ºÜÆ¯ÁÁ
2143.»¹²»´í£¬ÌìÆøºÜºÃ£¬·ç¾°ÓÅÃÀ
2144.ºÃË££¬ÄÜ´ú±íÎÒµÄÐÄÇé
2145.ÕæÐÄÑÛÔ¶µÄÄÇÒ»ÌìÃ»ÓÐ´òÕÛ£¡Ç°ºóÁ½Ìì¶¼ÓÐÓÅ»Ý£¡Õæ¿Ó
2146.¶¼ÊÇÐ©¼ÙÑ©£¬£¬£¬¾°ÇøÃ»µÃ¶à´óµÄ¿´µã£¬ÃÅÆ±»¹ËÀ¹ó£¡È¥ÁËÒ»´Î²»ÏëÈ¥µÚ¶þ´Î£¬
2147.×ÅÊµ²»ÖªµÀ90ºÍ79ÓÐÊ²Ã´Çø±ð
2148.»·¾³ºÃ£¬ÊÊºÏÐ¡º¢×ÓÍæ
2149.»·¾³ºÃ£¬ÊÊºÏÐ¡º¢×ÓÍæ
2150.¸Ð¾õ»¹ÊÇºÜ²»´í¡£¿ÉÏ§ÏÂ±ßÓéÀÖµÄÒòÎªÃ»ÓÐÑ©£¬È¥µÄÊ±¼ä²»ºÏÊÊ£¬Ö»ÓÐÉÏÉ½¿´¿´Ñ©¾°£¬Ã»Ì«´óµÄÓéÀÖ¡£½¨Òé´ó¼ÒÑ¡¶ÔÊ±¼äÔÙÈ¥¡£
2151.ÉñÆæµÄºÜ£¬¾°É«ºÃÃÀ
2152.²»°üº¬ÈÕÔÂÆÀË÷µÀ£¬Ö»ÄÜ90Ò»ÕÅ²¹Æ±


2153.ºÜ»®Ëã
2154.²»½ö·½±ã¿ì½Ý»¹ÓÐÓÅ»Ý£¬Ì«ÂúÒâÁË¡£
2155.ÉÏ¶¥ÁË£¬ÓÐÐ¡¾ªÏ²¡£Ò°ÉúËÉÊóºÜÓÑºÃ¡£ÔÆº£²»´í¡£
2156.Îï³¬ËùÖµ
2157.±ãÒË£¬ÃÀ·­
2158.ÉèÊ©²»´í¡¢·þÎñÒ²ºÜÖÜµ½¡¢ÓÐ»ú»áÔÙ´Î¹âÁÙ¡¢
2159.¿ÉÒÔ
2160.ÞÏÞÎ  19.9Ö»ÊÇµ½°ëÉ½Ñü£¬ÓÖ²»ËµÇå³þ£¬ÕæÊÇµÄ¡£
2161.·þÎñºÜÖÜµ½ ºÜÌùÐÄ ÀÏ°å»¹»á¸øÄãÍÆ¼öÐÐ³Ì ÏñÎÒÕâÖÖ³õ´ÎÈ¥µÄÈË ËãÊÇÓÐÁË¸öÍêÃÀµÄÂÃÐÐ
2162.Õâ¸öÌ×²ÍºÜ²»´í£¬¿ÉÒÔÓÃÁ½Ìì¡£ Ô§Ñì³ØË÷µÀ¿ÉÒÔÓÃÁ½ÌìÒ»ÌìÓÃÒ»´Î£¬ÆäÓàµÄÏîÄ¿£¨ÈÕÔÂÆºË÷µÀ¡¢Ñ©µØÄ¦ÍÐ¡¢Ñ©µØÏã½¶´¬¡¢È«µØÐÎ³µ¡¢¹­¼ý¡¢ÅÊÑÒµÈÓÃÒ»´Î£© »¬Ñ©ÏîÄ¿£¬Ñ©µØÐ¬¡¢»¬Ñ©°å¡¢Ñ©ÕÌÊÇÃâ·ÑµÄ£¬½ÌÁ·¡¢¹ñ×ÓÐèÒª»¨Ç®¡£ ·ç¾°²»´í ÏîÄ¿ºÜË¬
2163.»¹ÐÐ°É ÔÚÉ½ÏÂ¶¼ÅÅ¶ÓÅÅÁË¹ýÐ¡Ê±ÅÅ½øÈ¥¾ÍºÃÁË£¬½ñÌìÔËÆøÔôºÃÌ«ÑôÓÖ´ó £¬¾ÍÊÇÓÐµãÀÛÆäÊµÔçÉÏ°Ëµã¹ýµÄ°à³µÀ´Î÷ÁëÑ©É½Ò²Í¦ºÏÊÊµÄ£¬²»ÓÃÌáÇ°¶©¾Æµê£¬Ò»ÌìÀ´»Ø»¹ÊÇÐÐµÄ¾ÍÊÇ²»Ë£ÈÎÏîÄ¿¹â¿´·ç¾°£¬²»¹ýÎÒÃÇÃ»ÓÐÈ¥ÒõÑô½ç¡£¡£¡£¡£????????????
2164.ÓÐÊ·ÒÔÀ´×îºó»ÚµÄÒ»´Î£¬Ê²Ã´¶¼Ã»ÓÐ»¹ÒªÁùÊ®µÄÃÅÆ±£¬¾ø²»»áÔÙÈ¥µÚ¶þ´Î¡£
2165.ÌìÆø²»ºÃ£¬ËùÒÔ¾ÍÃ»ÓÐÈ¥¡£¡£¡£¡£¡£¡£¡£¡£¡£¡£¡£¡£

2166.¼Û¸ñ²»Êµ»Ý£¬ÌìÆøºÜ²î£¬ÀÂ³µ²£Á§Ë®½Ï¶à£¬¶¼¿´²»ÇåÍâÃæ¡£
2167.·ç¾°ºÜºÃ£¬4.14ºÅÈ¥µÄÉ½¶¥ÌìÆøºÜºÃ£¬´óÌ«Ñô£¬ÓÐÔÆº£¡¢ÓÐ»ýÑ©£¬¿ÕÆøºÜºÃ£¡
2168.ËäÈ»¼Û¸ñ±ãÒË£¬µ«È¥µÄ²»ÊÇÊ±ºò£¬»¹ÊÇÒª¶¬Ìì»¬Ñ©ºÃµã¶ù£¬×îÉÏÃæµÄË÷µÀ¼Û¸ñÓÐµã¹ó
2169.»¹¿ÉÒÔ¾ÍÄÇÑù°É£¬Ïû·Ñ¸ß£¬Ë£µÄÉÙ£¬ÈË»¹³¬¶à
2170.»¹¿ÉÒÔ°É£¬È¥Ö®Ç°¿´¿´ÌìÆø°É£¬ÌìÆø²»ºÃ¾Í±ðÈ¥ÈÕÔÂÆºÁË£¬È¥ÁËÀË·ÑÇ®£¬ÌìÆøºÃÈ¥¿´¿´·ç¾°ÅÄÅÄÕÕ»¹ÊÇ¿ÉÒÔµÄ£¬ÈË¶àµ½±¬
2171.É¶ÍæÒâ¶ùÒ²Ã»µÃ  Õâ¶¼²»ËãÉ¶  ÎÊÌâÊÇÆ±»¹ÂòµÄ¹ó  ·þÆø
2172.Ì«¹óÁË£¬µ«²»ÉÏÈ¥¿´²»µ½Ñ©£¬Ã»°ì·¨£¡°´ÕÕÕý³£À´Ëã£¬ÃÅÆ±120µÚ¶þ¸öË÷µÀ90Í£³µ20£¬Ò»¸öÈË×î»ù±¾µÄ230¿éÇ®£¬»¹²»ËãÆäËûÍæµÄ£¬ºÍ³ÔµÄ£¡

2173.È¥µÄÒ¹¾°£¬»¬Ñ©»¹¿ÉÒÔ£¬Ò¹¾°¾ÍÊÇÊ±¼äÌ«¶ÌÁË
2174.´Ë´ÎÎ÷ÁëÑ©É½Ö®ÐÐ£¬ÌåÑéºÜºÃ£¬ÍøÉÏÂòµÄÌ×Æ±£¬¾°ÇøÖ±½ÓË¢Éí·ÝÖ¤½øÈë£¬Ë÷µÀÅÅ¶ÓÊ±¼äÒ²²»³¤¡£Èç¹û²»Ïë»¨¸ü¶àµÄÇ®£¬¾ÍÔÚÍâÃæË£Ñ©Ò²ºÜºÃÍæ£¬ÓÈÆäÒ»¶¨ÒªÉÏµ½ÈÕÔÂÆº£¬ÌìÆøºÃµÄ»°£¬·ç¾°ÕæÊÇÌ«Æ¯ÁÁÁË£¬ÔÆº£·­Ó¿£¬»ýÑ©¸²¸Ç£¬ÃÀ²»Ê¤ÊÕ£¡
2175.ÄêÇ°È¥µÄ£¡Ð¡ÅóÓÑÍæµÄ²»ÒàÀÖºõ£¡ÅÅÁËºÜ¾ÃÁË¶Ó£¡°¥
2176.»¹¿ÉÒÔ£¬ÉÏÈ¥µÄÊ±ºò¸ÕºÃÏÂºÜ´óµÄÑ©£¬µ«ÊÇ³ÔµÄ»ù±¾Ã»µÃ
2177.Ë÷µÀ·Ö¶ÎÊÕ·Ñ²»ºÏÀí£¬ÍøÉÏËµµÄÕÛ¿ÛËæÊ±ÔÚµ÷Õû£¬ÈÃÈË²»ÖªËù´ë¡£
2178.4ÔÂ·ÝÈ¥µÄ£¬Ñ©»¯ÁË£¬ÓéÀÖÏîÄ¿Ò»¸ö¶¼Ã»¿ª·Å£¬×ßÂ·¶ÍÁ¶ÉíÌå¶øÒÑ£¡
2179.ºÜÊ§ÍûµÄÒ»´ÎÂÃÐÐ£¬Ñ©±È½ÏÉÙ£¬ÆäËûÏîÄ¿Ò²Ã»¿ªÊ¼ÓªÒµ
2180.²»¶àËµ£¬ÉÏÍ¼¡£ÎÒÃÇÊ®¸öÈËÈ¥àËµÄ£¬»¬Ñ©Æ½ÈÕ128Á½Ð¡Ê±£¬ÂòµÄÔ§Ñì³ØË÷µÀ¼ÓÃÅÆ± Ñ§Éú¼ÛÒ»ÕÅ180¡£ÉÏÃæÓÐºìÆìÁ¬Ëø µÂ¿ËÊ¿  Õý³£¼Û¸ñ¡£½¨Òé×Ô¼º´øµã¶ùÎç·¹³Ô£¬ÆäËûµÄÈ«ÊÇËáÀ±·ÛÖ®ÀàµÄ£¬¶þÊ®Ò»·Ý£¬ÍâÃæ7¿éµÄ¹æ¸ñ¡£µã²ÍÁ½ÈËÒ»»çÒ»ËØÓÃÁË70¡£
2181.»ùÂúÒâ£¬ÈËÌ«¶à£¬ÓÐµã¼·£¬¹«¹²ÉèÊ©»¹ÊÇºÜ½¡È«µÄ
2182.»¹²»´í£¬ÖµµÃÍÆ¼ö

2183.»¹¿ÉÒÔ°É£¬»¬Ñ©ÓÐµãÒâË¼£¬ÆäËû¾ÍÃ»É¶ÁË¡£

2184.ÔËÆø²»ºÃ£¬Óöµ½ÏÂÓêÌì£¬Ê²Ã´Ò²¿´²»Çå³þ¡£


2185.»¹²»´í£¬¿´ÁËÆÀÂÛËµÀïÃæ¶«Î÷¹óÂòÁËÐ©ÁãÊ³ÌáÈ¥£¬½á¹ûÀïÃæÓÐ³¬ÊÐ£¬¶«Î÷Ò²²»¹ó¸úÍâÃæ³¬ÊÐÒ»ÑùµÄ£¬¾ÍÊÇÃ¿¸öÍæµÄÏîÄ¿¶¼ÐèÒª´ÓÐÂÂòÆ±£¬ÓÐµãÐ¡¹ó£¬ÎÒÃÅÈ¥µÄ°ëÉ½Ñü£¬Ã»ÓÐÈ¥É½¶¥£¬ÐèÒªÂòÐ¬Ì×£¬Ð¬×ÓºÜ»¬£¬²»´÷Ð¬Ì×Ò²»áÅªÔàÐ¬×Ó£¬º¢×ÓÍæµÄºÜ¿ªÐÄ
2186.²»ÒªÇ®Ãâ·Ñ
2187.À¬»øµØ·½ ²»ÒªÈ¥ ¿ÓÇ®µÄ Ê²Ã´¶¼ÊÇ¼ÙµÄ
2188.ÔõÃ´ËµÄØ ¸Ð¾õÈÕÔÂÆºÒ²Ã»É¶¶«Î÷
2189.ÌåÑé¼«²î£¬ÌØ±ðÊÇÊÛÆ±´°¿Ú¹¤×÷ÈËÔ±£¬·þÎñÌ¬¶È¼«²î£¬ºÜ²»ÄÍ·³¡£
2190.»î¶¯Æ±£¬»¹¿ÉÒÔ£¡Õý³£Òª120£¬¾ÍÊÇÈÕÔÂÆº»¹ÓÐ90Ò»¸öÈËµÄË÷µÀ¿´Ñ©£¡Ì«¹óÁË
2191.ºÜ²»´íµÄÂÃÓÎµã£¬ÖµµÃÈ¥¿´¿´
2192.»¹¿ÉÒÔ½ÓÊÜµÄ¿ÉÒÔÈ¥ÌåÑéÒ»ÏÂºÍ¼ÒÈËÈ¥ÍæÒ»ÏÂ
2193.2018.12.08ÖÁ½ñ£¬·Ö·ÖºÏºÏÏ£ÍûÎÒÃÇÄÜÔÚÒ»Æð¸ü¾ÃÒ»µã¡£Ï£ÍûÕâ´Î¹úÄÑ´ó¼Ò¶¼Ã»ÊÂ¡£Ï£Íû´óÖíÌã×ÓºÃºÃÕäÏ§¸ü°®ÎÒÒ»µã¡£
2194.¡¸¹ÛÔÆÌ¨¡¹»¹¿ÉÒÔÖµµÃÈ¥¿´Ò»ÏÂ£¡£¡£¡£¡£¡£¡£¡£¡£¡
2195.²»ÐÐÂð£¬Ì¬¶ÈÓÐµã²îÃôÃ÷Ò»ÑÔÒ»ÐÐ¹²ÃùÅ¶Å¶
2196.ÌåÑéÒ»°ã£¬½»Í¨¡¢Í£³µµÄ¸ÐÊÜ²»ÊÇºÜºÃ¡£
2197.ÉÏÈ¥Ì«ÔçÁË£¬Ã»ÓÐ¶àÉÙÑ©£¬Ã»ÓÐÆÚ´ýÄÇÃ´ºÃ

2198.²»´í£¬²»´í£¬Ã»ÓÐÏëµ½4ÔÂÉÏÉ½»¹ÔÚÏÂÑ©£¬Ð¡ÅóÓÑ¿ªÐÄ¼±ÁË
2199.µÚÒ»´ÎÈ¥Î÷ÁëÑ©É½£¬Èë³¡Ê±ÈËÆø»ð±¬¡£Ã»ÓÐÑ¡Ôñ×Ô¼ºÍ½²½ÅÀÉÏÈ¥£¬×øµÄË÷µÀÉÏÈ¥£¬×øÔÚÉÏÃæ»áÓÐÒ»µãµãÀàËÆÔÎ³µµÄ¸Ð¾õ£¬±È½ÏÃô¸ÐµÄÅóÓÑÃÇÒª×¢ÒâÁË£¬´ó¸ÅÊ®·ÖÖÓ×óÓÒ¾ÍÉÏÈ¥ÁË¡£ºóÐøÓÎÍæ¶¼»¹¿ÉÒÔ£¬µÂ¿ËÊ¿µã²Íºó½¨Òé²»ÒªÔÚÀïÃæµÈ´ý£¬ÌØÂý£¬¿ÉÒÔ³öÈ¥×ª×ªÔÙ»ØÀ´È¡¡£
2200.Ö®Ç°È¥µÄ£¬²ÅÀ´ÆÀ¼Û£¬ÔÆº£ÕæµÄ²»´í ¶øÇÒÓÐË÷µÀºÜ·½±ã
2201.Ò»°ã   È¥µÄµ±ÌìÃ»ÓÐÏÂÑ©   Ö®Ç°µÄ»ýÑ©´ó¶àÊÇÈËÔìÁË   ËùÒÔ²»ÊÇºÜÂúÒâ  ¸Ð¾õÒ»°ã
2202.ÃÅÆ±ÉèÖÃ²»ºÏÀí¡£¶à¸öÉÌ¼Ò²î¼ÛÌ«´ó¡£
2203.²»´í
2204.²»´í£¬

2205.¿´µ½ÒõÑô½çÁË¡£
2206.Ñ©¾°»¹²»´í£¬»¹Óö¼ûºÃ¶àÒ°ËÉÊó£¬×ÔÈ»¾°¹Û»¹¿ÉÒÔ
2207.×ÜµÃÀ´Ëµ»¹ÊÇÍ¦²»´íµÃ£¬É½ÏÂÍ¦ÀäµÄ£¬É½ÉÏÌ«Ñô??ºÜ´ó£¬ËùÒÔÑ©Âï¾ÍÒªÂï»¯ÁË£¬ÒªÂï¾Í½á±ùÁË£¬²»ºÃÍÆÑ©ÈË??ÁË£¬Ò»½ÅÏÂÈ¥È«ÊÇË®£¬ËùÒÔ»¹ÊÇµÈ´º½Ú»òÕßÔªµ©ºóÈ¥£¬¿ÉÄÜÏÂÑ©ºÃÍæÐ©¡£¶ÔÓÚº¢×Ó»¹ÊÇ¿ÉÒÔË£µÃ¡£¼ÇµÃ´÷ÉÏÄ«¾µ£¬ÕâÑùÑÛ¾¦²»»á»¨Å¶¡£
2208.Í¦ºÃÍæµÄ£¬È¥µÄÊ±ºò»¹²»ÊÇºÜ¶àÑ©£¬¡£µ«ÊÇÒ²²»Í÷´ËÐÐ£¡
2209.ºÜÂúÒâ ÖØÇì¹ýÀ´µÄ Á½Ìì×ã¹»À² Ã¿Äê»¬Ò»´Î??
2210.Í¦ºÃµÄ
2211.×Ô¼ÝÓÎ£¬ÐÇÆÚÌìÈ¥ÈËÁ÷Á¿»¹ÊÇ´ó£¬×øÀÂ³µºÍ¹«½»³µµÄÊ±¼ä²»ÓÃºÜ¾ÃµÈ´ý£¬Ó³Ñ©¹ã³¡»¹²»´í£¬ÖµµÃÍæÒ»Íæ
2212.ÓÐµãÏñÈËÔìÑ©£¬Ã»Ê²Ã´ÌØÉ«£¡¼Û¸ñ¹ó
2213.ÇåÃ÷½ÚÈ¥¾ÓÈ»»¹ÔÚÏÂÑ©
2214.¿ÉÒÔ
2215.ÔçÉÏ³ËË÷µÀµÄÊ±ºòÅÅÁËºÜ¾ÃµÄ¶Ó£¬·ç¾°»¹ÊÇºÜÃÀµÄ£¬¾ÍÊÇÈËÓÐµã¶à
2216.ÕâÉÏÃæÂò¹óÁËµã£¬µ±Ê±¼±ÍüÁË¡£¾ÍÂòÁË
2217.µ­¼¾²»ºÃÍæ     ÈËÌ«ÉÙÁË  Ã»ÒâË¼   Ë÷µÀÇ®Ò²ÉÔ¹ó
2218.ÈË²»¶à£¬ºÜ·½±ã£¬ÈËÃñ¾¯²ìÃâ·Ñ¡£
2219.´ò¿¨Î÷ÁëÑ©É½???Ì«ÃÀÁË¡£ÎÒÃÇÊÇÔçÉÏ6µãÖÓ×óÓÒ´Ó³É¶¼³ö·¢µ½´ïÄ¿µÄµØ9µãÖÓ×óÓÒ£¬ÔÚÃÀÍÅÉÏÃæÍÅÆ±±È½Ï»®Ëã£¬°üÁË×øÀÂ³µ??Íù·µÆ±£¬½¨ÒéÔçÉÏÈ¥¿´É½ÉÏ¿´Ñ©£¬ÏÂÎçÉÏÉ½µÄ»°È«Îí¿´²»ÇåÁË£¬ÉÏÎçµÄ»°É½ÉÏµÄ¾°ºÜÃÀ  ÕâÁ½ÌìÈ¥¸ÕºÃÓÐÑ© ¿ÉÒÔ¿´

2220.·ç¾°²»´í£¬µ±Ê±ÔËÆø²»´íÉÏ¶¥·å¿´µ½Ã£Ã£ÔÆº££¬¿ª³µ¿ÉÒÔÖ±´ïÃÅ¿Ú£¬ÓÐÍ£³µ³¡£¬±È½Ï·½±ãÉÏÈ¥Ö®Ç°½¨Òé´øÁãÊ³Ê³ÎïÉ½¶¥ÓÐËÉÊó¿ÉÒÔÎ¹??????
2221.380ºÜ»¬Ëã£¬¾ÍÊÇÓÐµã²»Ë¬ÊÇÎÒÃÇ»¬Ñ©µÄÊ±ºòÎÒÃÇÈ¥½»Ñº½ðËýÃ»ÓÐ¸úÎÒÃÇËµÓÐ±£ÏÕ·Ñ£¬È»ºóÍË·ÑµÄÊ±ºòÄÇ¸öÈËÖ±½Ó¸øÎÒ¸øÎÒ¿ÛÁË£¬Ã»¸úÎÒËµ£¬ÎÒ¾ÍÎÊÁËÒ»ÏÂ£¬Ëý¾ÍÐ×ÎÒ
2222.É½¶¥ºÜÆ¯ÁÁ£¬´¿½àµÄÎ¶µÀÆËÃæ¶øÀ´£¬ÎÞ·¨¿¹¾Ü¡£ÖÃÉíÓÚÃ£Ã£ÔÆº£ÖÐ£¬ÐÄÖÐÎÞÏÞ¿í¹ã£¬¸Ð¾õÌ«°ôÁË£¡
2223.Ñ©Ã»ÓÐÏëÏóµÄ¶à£¬µ«»¹ÊÇ¿ÉÒÔË££¬·þÎñ¿ÉÒÔ£¬×ßµÄÊ±ºò»¹×¨ÃÅÓÐË§¸ç´òÕÐºôËµÐÂÄê¿ìÀÖ£¬¸Ð¾õºÜÅ¯ÐÄ¡£ÔÞÔÞÔÞ£¡

2224.ºÜ²»´íÑ½£¬»ù±¾Âú×ãÁËÎÒÕâ¸öÄÏ·½ÈË¶ÔÑ©¾°µÄã¿ã½£¬³É¶¼¿´Ñ©Ê×Ñ¡°É£¡
2225.ºÜ°ô£¬ÃÀÅ®¶à
2226.¿ÉÒÔ£¬ÂòµÄËùÓÐÍ¨Æ±£¬¸ù±¾Ã»ÓÐÊ±¼äÈ¥Íæ£¬Ó¦¸ÃÂò240µÄÌ×Æ±¾Í¿ÉÒÔÁË¡£ÈËÌ«¶àÁË£¬Ã»ÓÐÒâË¼£¬¶øÇÒÀä¡£ÔçÉÏ³ö·¢£¬¿ì1µã²Å½øÈëÔ§ÑìË÷µÀ£¬Ì«ÄÏÁË£¬ÈËÒ²Ì«¶àÁË¡£
2227.µÚÒ»´Î»¬Ñ©£¬ºÜ´Ì¼¤£¬ÍæµÃºÜ¿ªÐÄ£¬»®Ò»È¦ÏÂÀ´ÈËÌØ±ðÀÛ
2228.Ë²¼äÕÇ¼Û£¬ÐÄÇé²»ÃÀÀö£¬Ã»°ì·¨£¬µ½¶¼µ½ÁË£¬Ö»ÓÐÓ²×ÅÍ·Æ¤ÉÏ
2229.Í¦ºÃ
2230.»¬Ñ©³¡ Ã»ÓÐÉãÏñÍ·£¬¶ªÁËÒ»¸öÊÖ»ú£¬³öÐÐÇëÎñ±Ø±£¹ÜºÃ×Ô¼ºµÄÖØÒªÎïÆ·£¡Ì«ÄÑÊÜÁË£¡
2231.×ÜµÄÀ´ËµÓÐµã¿Ó¡£¡£¡£Ã»É¶ºÃÍæµÄ£¬¿´µÄ·ç¾°Ò²ºÜÒ»°ã¡£¡£¡£
2232.×îºÃÇçÌìÈ¥Å¶£¬ÆäËûÌìÆøÎíÌ«´ó¿´²»¼û¾°É«£¬ÇçÌìËæÊÖÅÄ¶¼ºÜÃÀ£¬»¬Ñ©Ò²ºÃÍæ¾ÍÊÇÓÐµã¹ó¡£
2233.ÎÒ±È½ÏÀÁ£¬²»ÏëÐ´ÄÇÃ´¶à¡£ÂòµÄÊÇÌ×Æ±£¬Ò»ÕûÌ×°üÍê£¬×ø³µÀ´»ØµÄ¹ý³Ì²»Ì«Ë³Àû£¬µ«ÊÇµ½ÁË¾°ÇøÌåÑé»¹ÊÇºÜ°ô£¬ÉÏÃæÒ²ÓÐºÜ¶àÐ¡³Ô£¬»¹ÓÐ¼ÍÄîÆ·¿ÉÒÔÂò¡£Ò²ÅÄÁËÕÕÆ¬µ«ÊÇÎÒ¾õµÃÕâ¸ö±È½ÏÒþË½¾Í²»·ÅÁË£¬ºÍÄÐÅóÓÑÒ»ÆðÈ¥µÄ£¬×ÜÌåÀ´Ëµ£¬ÊÇÒ»´ÎÓä¿ìµÄÂÃÐÐ
2234.»¹²»´íÅ¶£¬ÖµµÃÈ¥Íæ£¬ÍæÒ»ÌìÍ¦ºÏÊÊµÄ
2235.Î÷ÁëÑ©É½¾àÀë³É¶¼ºÜ½ü£¬¿ÉÒÔÃ¿Äê¶¼À´Õâ±ßÍæÒ»´Î£¡£¡½¨ÒéÌáÇ°Ò»Ììµ½É½ÏÂ×¡£¬µÚ¶þÌìÔçÉÏÔçµã½ø¾°ÇøÍæ£¬ÕâÑùÈË±È½ÏÉÙ£¬Ñ©Ò²±È½Ï¶à¡£µ½ÁËÖÐÎçÈÝÒ×ÆðÎí£¬»á±äÀä£¬¶øÇÒÈËÒ²¶àÆðÀ´£¬¾ÍÃ»ÕâÃ´ºÃÍæÁË£¡£¡×îºÃÔ¼ÉÏºÃÓÑ£¬ÉÏÉ½´òÑ©ÕÌ£¡£¡
2236.Ò»°ã£¬ÖÜÄ©È¥ÈËÌ«¶àÁË¡£¸Ð¾õÓÐµã¹ó£¬ÓÎ¿ÍÖÐÐÄ¸ù±¾½Ó²»µ½Ãâ·ÑµÄÈÈË®£¬Ö»ÄÜÈ¥ÉÌµêÈ¥½Ó£¬5¿éÇ®Ò»±­¡£5ÔªÇ®Ò»±­°×¿ªË®¡£
2237.»®Ñ©Ïû·Ñ²ÅÏÅËÀÎÒÁË£¬Òª½»Ñº½ð£¬»¹¸÷ÖÖ¶Â£¬Ò²ÒªËãÔÚÊ±¼äÀïÃæ£¬ÀïÃæ³ÔµÄÌ«Ò»°ãÁË£¬È¡µãÈÈË®ÌØ±ðÀ§ÄÑ£¬¾°É«»¹ÊÇ¿ÉÒÔ£¬È¥Ê±´ó??£¬ËÄµã×óÓÒ¾ÍÆðÎí£¬£¬½øÈ¥ºÍ³öÀ´¶¼ÒªÅÅºÜ¾Ã
2238.¾°É«ÕæµÄºÜÃÀ£¬¾ÍÊÇÈË±È½Ï¶àÉÏÉ½ÏÂÉ½ÅÅ¶Ó¼ÓÆðÀ´¿ìÓÐÁ½¸öÐ¡Ê±£¬²»¹ýÉÏÈ¥¿´µ½°×Ã£Ã£Ò»Æ¬Ñ©ºó»¹ÊÇÈË¼äÖµµÃµÄ
2239.²»´í£¬ÉÍÑ©ºÜºÃ£¬
2240.ÈÕÔÂÆºÖµµÃÒ»È¥  Ì«ÃÀÁË
2241.½ñÄêÑ©Ã»ÓÐÈ¥Äê¶à Ò²Ã»È¥Äêºñ µ«ÊÇÎÒÃÇÒ»¼ÒÈËÒ²Ë£µÄºÜ¿ªÐÄ ±Ü¿ªÁËÖÜÄ© ²»ÓÃÅÅ¶Ó Ò»»á¶ù¾ÍÉÏÉ½ÁË ¸ÕÉÏÉ½»¹²»¾õµÃÀä µ«ÒªÏÂÉ½Ê±ºò¸Ð¾õºÜÀä µ«ÊÇË£µÄºÜàË »¹ÅÄÁËºÜ¶àÃÀÃÀµÄÕÕÆ¬

2242.¿ª³µÊ¦¸µÂ·ÏßÊìÏ¤£¬µ¼ÓÎÈÏÕæ¸ºÔð£¬»¹²»´í£¬ÖµµÃÍÆ¼ö????£¬¾ÍÊÇÉíÌå²»Ì«ºÃµÄ²»ÒªÏÈÈ¥ÒõÑô½ç£¬²»È»Õû¸öÍ¾ÖÐ»Ø±È½ÏÀÛ£¬ÉíÌå²»ÊÊºÜºÃµÄ¿ÉÄÜ»áÍ·ÔÎ£¬ÏëÍÂ£¬Õ¾²»ÎÈ¡£Ò»¶¨Òª³ÔÁËÔç·¹ÔÙÈ¥¡£²»È»ÄÜÁ¿²»¹»È¥µÄ»°ÉíÌå»áÓÐµãÊÜ²»ÁË
2243.¿ÉÍæÏîÄ¿¶àºÜ»®Ëã
2244.Í¦ºÃ
2245.×ÜµÄÀ´Ëµ·ç¾°ºÜÃÀ£¬µ«ÊÇ¸öÈË¾õµÃË÷µÀÌ«¹óÁË£¬·´ÕýÈç¹û²»¹ýÒ¹ÔÚÄÇÀïÍæ×îÉÙÒ²Òª600×óÓÒ
2246.»¹ºÃ£¬¾ÍÊÇÈ¥µÄÊ±ºòÑ©²»ÊÇºÜ¶à£¬ÈËÌ«¶àÁË
2247.»ù´¡ÉèÊ©ºÜÍêÉÆ£¬ºÜÊÊºÏÄêÇáÈË´ò¿¨£¬²»»¬Ñ©µÄ»¬Ò»ÌìÊ±¼ä¾Í¹»ÁË¡£ºÙºÙºÙ£¬È»ºóÎÒ°Ñ¾ßÌåµÄ¹¥ÂÔ×Ü½áÁËÒ»ÏÂ£¬Ï£ÍûÒÔºó»¹ÄÜÔÙÀ´£¬ÑÓÊ±ÉãÓ°È¡¾°ºÜºÃ¿´¡£¾ÍÊÇ·ç´ó£¬ÉÏÃæÓÐ¿ªË®¼ä£¬¿ÉÒÔ×Ô¼º´øÅÝÃæÄÌ²èÊ²Ã´µÄ¡£²»´íµÄÒ»´ÎÂÃÐÐ¡£

2248.ÔÖºó»¹ÊÇºÜÆ¯ÁÁµÄ¡£Ô§Ñì³ØºÍÈÕÔÂÆº¶¼ºÜÀä£¬È¥Íæ¼ÇµÃ¶à´©µãÒÂ·þ¡£
2249.³¬ÃÀ³¬ºÃÍæ
2250.¸Õ4µã¾Í²»ÈÃ½øÈ¥»¬Ñ©  320¾Í×öÁ½¸öË÷µÀ
2251.ÃÀÀöµÄ·ç¾°£¬Ò»¶¨ÒªÈ¥ÈÕÔÂÆº£¡ ²»È» ÕæµÄ¿ÉÏ§ÁË£¡ Ó³Ñ©¹ã³¡Ã»Ê²Ã´ÒâË¼£¡ ÉÏÈ¥²ÅºÃ. »¹ÓÐÐ¡ËÉÊó.
2252.»¹ÐÐ°É£¡¾°É«»¹¿ÉÒÔ£¬»¬Ñ©³¡¸Ð¾õ²îÁËÒ»µãÌìÆøÔ­Òò°ÉÑ©²»ºÃ¡£
2253.»¹²»´í   ½¨ÒéÔçÉÏÈ¥  Ñ©±È½Ï°×¡£¡£
2254.¾ÍÊÇ¾ÆµêÌ«¹óÁË¡£ÈÈË®²»ÈÈ¡£
2255.È¥µÄÊ±ºòÒ»¶¨Òª¿´ÌìÆø£¬ÒõÓêÌìÒ»¶¨²»ÒªÈ¥¡£
2256.¾°É«ºÜÃÀ£¬¾ÍÊÇÏû·Ñ¼Û¸ñÈ·ÊµÓÐµãÔâ²»×¡
2257.ÃÀ²»Ê¤ÊÕ ÖµµÃÈ¥ ´øÉÏ´óµãµÄ±¦±¦È¥ÍæÑ©Ïàµ±²»´í Î¨Ò»²»×ãµÄÊÇÏÂÉ½µÈÀÂ³µµÄÊ±¼äÌ«³¤ÁË£¬±§ÉÏÍÞÍÞµÄÊ±ºò²»·½±ã¡£ ²»´íÅ¶

2258.¿ÉÒÔ¡£ÔÆº£ºÜ²»´í¡£
2259.»¹²»´í   ½¨ÒéÔçÉÏÈ¥  Ñ©±È½Ï°×¡£¡£
2260.¾°É«ºÜÃÀ£¬¾ÍÊÇÏû·Ñ¼Û¸ñÈ·ÊµÓÐµãÔâ²»×¡

2261.ÃÀ²»Ê¤ÊÕ ÖµµÃÈ¥ ´øÉÏ´óµãµÄ±¦±¦È¥ÍæÑ©Ïàµ±²»´í Î¨Ò»²»×ãµÄÊÇÏÂÉ½µÈÀÂ³µµÄÊ±¼äÌ«³¤ÁË£¬±§ÉÏÍÞÍÞµÄÊ±ºò²»·½±ã¡£ ²»´íÅ¶
1.ÆÀÂÛÄÚÈÝ
2.1??È«³ÌÀÂ³µ
3.À´µÄÇ°Ò»ÌìÏÂÁËÑ© ÎÒÃÇ¸ÕºÃÕâÌìÓÐ»ýÑ©ÓÖÓÐÌ«Ñô ·ç¾°ºÜÃÀ Ò»ÌìÊ±¼äÎ÷ÁëÑ©É½Íù·µÊ±¼äÒ²¹» ¼Û¸ñÊµ»Ý Ë¾»ú¿ª³µÒ²·Ç³£ÎÈ £¬ºÜÂúÒâ ÎåÐÇÍÆ¼ö
4.Â·¹ýµÄÍ¬Ñ§¿ÉÒÔÃþÃþËû
¡¡¡¡¡¡¡¡
5.Î÷ÁëÑ©É½ÖµµÃÒ»È¥£¬×øË÷µÀÉÏÉ½¶¥È«³ÌË÷µÀÊ±¼ä¾ÍÊ®À´·ÖÖÓ×óÓÒ£¬É½¶¥À¶Ìì°×ÔÆ¿É¹ÛÈÕ³öÔÆº£·ð¹â»¹ÓÐËÉÊóºÜÃÈ¡£½¨Òé´í¿ª½Ú¼ÙÈÕ£¬ÈËÌ«¶àÁË×ø´ó°Í×øË÷µÀ¶¼ÒªÅÅÒ»Á½¸öÐ¡Ê±¶Ó¡£
6.µ­¼¾ÓÎÍæºÜÓÆÏÐ¡«nice~
7.ÍæÑ©²»´í£¬´º½Ú¾ÍÊÇÈËÌ«¶àÁË£¬Ò»¶¨ÒªÔçµãÆðÀ´È¥ÅÅ¶Ó
8.ÂÃÍ¾·Ç³£Óä¿ì£¬¸÷Ïî¶¼ºÜ·½±ã£¬Ç¿ÁÒÍÆ¼ö£¬Ñîµ¼ÓÎºÜÌùÐÄ¡«
9.½ñÌìÍ¦ºÃÍæµÄ£¬Ê±¼ä¶¼ºÜ×¼Ê±£¡
10.Í¦ºÃµÄ£¬Ò»Ö±ÏëÀ´µÄµØ·½£¬ÖÕÓÚ´ò¿¨³É¹¦¡£
11.ºÜ²»´í ¾øÁË 
(*?¦á?*).?.:*?
12.¸Ð¾õ»¹ÊÇ²»´íµÄ£¬É½¶¥¿´¿´ÔÆº£ÈÕÂä£¬°ëÉ½ÑüÍæÍæÑ©£¬É½¶¥¶öÁË³ÔÁË¸ù¶ù¿¾³¦£¬³ÔÁË¸ö¹ø¿ø£¬²îµã±»¹ø¿øÒ­ËÀ
13.½ñÌìÓÎÍæÎ÷ÁëÑ©É½ ÔËÆøÌØ±ðºÃ É½ÏÂÔÆÎíçÔÈÆ É½ÉÏÑô¹â²ÓÀÃ À¶Ìì°×ÔÆ Õ¾ÔÚÉ½¶¥ÉÏÕÕÏà¾ÍÏñÕ¾ÔÚÔÆ¶äÉÏÆ® ÃÀ¼«ÁË ¿Í·þºÜ×¨Òµ µ¼ÓÎ·þÎñÒ²ºÜºÃ Ê®·ÖÂúÒâºÃÆÀ
14.½ñÌìÏÂÓê£¬ÔÆÎíçÔÈÆ£¬¼¸ºõÃ»ÓÐÊ²Ã´ÄÜ¿´µÄ£¬ÒªÀ´µÄ»°¿´ÌìÆøÔ¤±¨£¬ÏÖÔÚÉ½ÉÏÓÐÇïÉ«ÁË
15.×ÜÌåÀ´Ëµ»¹ÊÇÒ»´Î²»´íµÄÂÃÐÐÌåÑé£¬Èç¹û²»È¥ÈÕÔÂÆºÔÚÔ§Ñì³ØÍæµÄÊ±¼ä¾Í¹ý¶àÁË£¬ÁíÍâµ¼ÓÎÐ¡ÎâµÄ°²ÅÅ×ÜÌå»¹ÊÇ±È½ÏºÃµÄ£¬Õâ´ÎÓÉÓÚÒßÇéÓ°Ïì£¬ËùÒÔËÄ´¨ºÜ¶àµØ·½¶¼Ã»È¥³É£¬Ï£ÍûµÈÒßÇéÆ½¶¨Ö®ºó£¬ÔÙÀ´Ò»´ÎËÄ´¨²¢ÇÒÄÜ¸ÐÊÜ¸ü¶àµÄËÄ´¨ÃÀ¾°
16.·þÎñÍ¦ºÃµÄ£¬Ò»Á¾ºÜ´óµÄ³µ¡£µ¼ÓÎ¾«ÐÄ½²½â·þÎñ£¬¾°ÇøÁ÷Á¿²»´ó¡£»ù±¾²»ÅÅ¶Ó£¬ÉÌ¼Ò·þÎñºÜµ½Î»£¬´¿ÍæµÄ£¬ÍÆ¼ö~
17.·þÎñÖÜµ½£¬Ò²ºÜ·½±ã¡£ÂÃÍ¾ºÜÓä¿ì
18.ÌìÆøÍ¦ºÃµÄ£¬ÓÐÌ«ÑôÒ²ÄÜ¿´µ½ÔÆ µ¼ÓÎÆ¼½ãÒ²ºÜ¸ºÔð
19.Ò»°ã£¬ÃÅÆ±¹ó
ÀïÃæµÄÏîÄ¿È«ÊÕ·Ñ£¬²»Õ¦µÄ£¡ÐÔ¼Û±È²»¸ß£¬ÎÒÃÇÒ»¼ÒËÄ¿Ú£¬ÍæÒ»Ìì£¬»¨3000

¶Ñ¸öÑ©ÈË¶¼¶Ñ²»ÁË£¬ÒòÎªÑ©¶¼³É±ùÁË£¬Ì«Ó²¡£
20.ÐÐ³Ì°²ÅÅºÏÀí£¬³ö·¢×¼Ê±£¬Ã»ÓÐµ¢ÎóÊ±¼ä£¬µ¼ÓÎÔÚ³µÉÏÄÍÐÄ½²½â¹¥ÂÔ£¬ÔÚ¾°ÇøÀïÃæÍæµÄºÜºÃ£¬É½ÉÏ·ç¾°ºÜÃÀ£¬ÄÏ¹ú·ç¹â±ù·âÍòÀï£¬Ñ©ÈÃÕû¸öÉ½¸ü¼ÓÃÔÈË¡£Óä¿ìµÄÒ»Ìì
21.µ¼ÓÎ·Æ·Æ½ã£¬ºÜÈÈÇé£¬½²½âµÄºÜºÃ£¬È«³ÌÀÂ³µ
22.´óÑ©¿ªÊ¼ÏÂÁË£¡±ùÑ©¼¾¿ªÊ¼ÁË£¡
23.·Ç³£ºÃµÄÓÎÍæ¾­Àú£¬°²ÅÅµÄºÜºÏÀí£¬´¿ÍæÒ»Ìì£¬¿ªÐÄ£¡
24.¸úÍÅÂÃÐÐºÃ¾ÍºÃÔÚºÜÇáËÉ£¬µ¼ÓÎÔç×÷°²ÅÅ£¬ÓÎÍæÄ¿±êÇåÎú£¬ÍæÀÛÁË×øÉÏ³µ¾ÍÐÐÁË¡£´Ë´Îµ¼ÓÎË§¸çÌ¬¶ÈºÃ£¬ºÜÓÐÔðÈÎÐÄ¡£
25.ÍæµÄÊ±¼ä¿Ï¶¨ÊÇ¹»µÄ£¬¿ÕÆøÌØ±ðºÃ£¬ÊÊºÏÈ¥¿´¿´·ç¾°Îü¸öÑõ
26.Î÷ÁëÑ©É½Ò»ÈÕÓÎ£¬Æ¼½ãµ¼ÓÎºÜÈÈÇé£¬Ò»Â·°²ÅÅÖÜµ½¡£µ½ÁËÈÕÔÂÆºÕýÔÚÏÂÑ©£¬Ê÷ÉÏ¹ÒÂú±ùÑ©
27.°²ÅÅºÏÀí£¬µ¼ÓÎÈÈÐÄÏ¸ÐÄ
28.Ò»¶¨ÒªÌìÆøºÃµÄÊ±ºòÈ¥£¬·ç¾°¿Ï¶¨ºÜÃÀ¡£ÌìÆø²»ºÃ¸Ð¾õ¾ÍÃ»ÄÇÃ´Æ¯ÁÁ¡£ÖÜÄ©È¥ÅÀÅÀÉ½Í¦ºÃµÄ£¬ÒòÎª¾àÀë²»Ô¶£¬Á½Èý¸öÐ¡Ê±¾Íµ½ÁË¡£
29.ÐÔ¼Û±ÈºÜ¸ß£¬ÇÇÊ¦¸µ³µ¿ªµÄÎÈ£¬ÈËÒ²ºÜºÃ¡£ÂúÒâµÄÒ»´ÎÐÐ³Ì¡£Èç¹û·ÇÒªËµµã²»Ô²ÂúÄÇ¾ÍÊÇÎíÌ«´ó£¬Ã»ÓÐ¶×ÊØµ½ÒõÑô½çµÄÆæ¹Û¡£
30.·Ç³£µÄ·½±ã£¬±ÈÆð×Ô¼º¿ª³µÀ´ÇáËÉºÜ¶à£¬ÉÏÈ¥Í¾ÖÐµ¼ÓÎÒ²ºÜÌùÐÄµÄÓÐ½²½â£¬º¢×ÓÍæµÄÒ²ºÜ¿ªÐÄ
31.Ë¾»úÊ¦¸µ¿ª³µºÜÎÈ µ¼ÓÎ½²½âºÜÏ¸ÖÂµ÷ÀíºÜÇåÎú Ð¡»ï°éÉÏÎ÷ÁëÑ©É½Òª´øÓðÈÞ·þºÍÓêÒÂÅ¶£¬ÐÔ¼Û±È¸ß£¬×ÜÌå³¬ÔÞ£¬·þÎñºÜºÃ£¬ÌåÑéºÜ°ô
32.Ö±½ÓË¢Éí·ÝÖ¤¾Í¿ÉÒÔ£¬¾ÍÊÇ½øÈ¥Ê±ÒªÄÃÉí·ÝÖ¤³öÀ´¸ø¹¤×÷ÈËÔ±¿´Ò»ÏÂ£¬ÓÐµã¿Ó¾ÍÊÇÃÅÆ±¼ÓÔ§ÑìË÷µÀ²ÅÄÜÉÏÉ½£¬²»È»ÂòÁËÃÅÆ±Ò²²»ÄÜ½ø£¬Èç¹ûÒªÈ¥£¬½¨ÒéÌáÇ°ÂòºÃË«Ë÷µÀ£¬Èç¹û²»»¬Ñ©µÄ»°¾ÍÈ¥ÏÂÒõÑô½ç°É£¬ÎÒÃÇÏÈÈ¥ÁíÒ»ÌõË÷µÀ£¬´òËãÏÂÀ´»¬Ñ©£¬ºóÀ´ÊµÔÚÌ«¶àÈËÁË£¬¾ÍÃ»È¥»¬£¬Ò²²»ÄÜÔÙÉÏÈ¥ÒõÑô½çÁË£¬¿ÉÏ§£¬£¬ÁíÒ»ÌõË÷µÀÉÏÈ¥ºóÉ½¶¥ÉÏÑô¹âÃ÷ÃÄ£¬ÏÂÀ´¹ã³¡ÄÇÀï¶¼ÊÇÎíö²ö²µÄ
33.ÂòµÄÌ×Æ±£¬ÍæÁËÁ½¸öÐ¡Ê±»¬Ñ©??£¬³¬¼¶°ô£¬ÔÙÓÐ»ú»á»¹ÏëÈ¥»¬Ñ©
34.ºÜÉÙÐ´ÆÀ¼Û£¬µ«Õâ´ÎÒ»¶¨ÒªËµËµ¡£·Ç³£ºÃµÄÒ»´ÎÂÃÐÐÌåÑé£¬ÀÏÄ¸Ç×70¶àËêÒ»Â·ÉÏ·Ç³£¸ÐÐ»µ¼ÓÎÐ¡ÃÃÃÃµÄÕÕ¹Ë¡£½²½âÏ¸ÖÂ¡¢ÈÈÇéÖÜµ½£¬ÏÂ´ÎÎÒÃÇÀ´³É¶¼»¹»áÔÚÈ¥ÄÄ¶ù¶¨Ò»ÈÕÓÎ
35.Ò»´Î·Ç³£²»´íµÄ´¿ÍæÂÃÐÐ£¬µ¼ÓÎ·Ç³£ÈÈÇé£¬ÐÐ³Ì°²ÅÅÒ²ÊÇ·Ç³£ºÏÀí£¬¸÷Ïî×¢ÒâÊÂÏî¶¼ËµµÄ·Ç³£Çå³þ£¬¾ÍÊÇÉ½¶¥ÓÐµãÀä£¬Òª´ø±£Å¯ÒÂ£¬Ð»Ð»¡£·þÎñºÜºÃ£¬ÌåÑéºÜ°ô£¬×ÜÌå³¬ÔÞ£¬ÐÔ¼Û±È¸ß¡£
36.ÕæµÄÒ»¶¨ÒªÈ¥É½¶¥£¬ÕæµÄ²»Ðé´ËÐÐ
37.ºÜ°ôµÄÒ»ÈÕÓÎÐÐ³Ì£¬µ¼ÓÎºÜÌùÐÄ£¬°ÑÃ¿¸öÈË¶¼ÕÕ¹ËµÃºÜºÃ£¬ËäÈ»È¥µÄÄÇÌìÌìÆø²»ºÃ£¬µ«ÊÇÉ½¶¥±ðÓÐÒ»·¬·çÎ¶£¬ÖµµÃÒ»À´1.´Ó³É¶¼Ô¶¿´Î÷ÁëÑ©É½ ?
±ÏÅï¹µ¡¢´ï¹Å±ù´¨¡¢Óã×ÓÎ÷¡¢ðÑð³É½ ³É¶¼ÂÃÓÎ£º2Ìì³É¶¼ÖÜ±ßÓÎÌìÌì·¢³µ ÐÐ³ÌÁÁµã£ºÔÆº£ ÈÕ³ö º£×Ó Ò°´¶ ÇáÍ½²½  ÏßÂ·£º´ïÍß¸üÔú Î÷ÁëÑ©É½ ÍßÎÝÉ½ Àä¸Â´ë ×ÓÃ·Ûë¿Ú ºìÑÒ¶¥ ½Î¶¥É½ ãò¹Áºþ Ä«Ê¯¹«Ô° ¾ÅÕ¯¹µ º£ÂÝ¹µ ËÄ¹ÃÄïÉ½ Ä«Ê¯¹«Ô° Èô¶û¸Ç#³É¶¼ÖÜ±ßÓÎ# ?
2.²»¼ÇµÃÓÐ¹ØÓÚ´ºÌìµÄÎÄ°¸£¬Ö»¼ÇµÃÄãµÄÃû×ÖºÍ´ºÅ¯»¨¿ªµÄÑù×Ó???????? ´ï¹Å±ù´¨¡«±ÏÅï¹µ¡«»ªÃÀ´ïÎÂÈª¡«´ïÍß¸üÔú??¿µ¶¨Ä¾¸ñ´ë¾°Çø Ä«Ê¯¹«Ô°Óã×ÓÎ÷??ÂÃÐÐÔÚÂ·ÉÏ£¬Äã»áÍü¼Ç×Ô¼ºµÄÄêÁä£¬ÔÚÂ·ÉÏ£¬Äã»áÍü¼Ç×òÈÕµÄ·³ÄÕ??´ºÓÎÏßÂ·£º±ÏÅï¹µ º£ÂÝ¹µ ãò¹Áºþ ¾Å¶¥É½  Î÷ÁëÑ©É½ »ª¼âÉ½ °ÍÀÊÉ½ ¸Êº£×Ó ðÑð³É½ ???ÍßÎÝÉ½ µ¾³ÇÑÇ¶¡¾ÅÕ¯¹µ »ÆÁú Èô¶û¸Ç²ÝÔ­ É«´ï Å£±³É½#³É¶¼ÂÃÓÎ¹¥ÂÔ##³É¶¼ÖÜ±ßÓÎ##´ï¹Å±ù´¨##³É¶¼ÖÜ±ßÂÃÓÎ¹¥ÂÔ##±ÏÅï¹µ#¤´¨Î÷ÂÃÓÎ¾°µã ÊÕÆðd
3.#Æ®Ñ©µÄÈÕ×ÓÀ´¿´Äã# ¹þ¹þ¹þ¹þ¹þ¹þ½ñÈÕÊÇ@ÑîµÏ µÄÖ÷³¡£¬Ç×¿ÚËµ³É¶¼±ùÑ©ÐÐ¶¼ÊÇÔÛ¡°ÔÞÖú¡±µÄ£¡»¹¸ø½éÉÜÁËÓÐÃûµÄÎ÷ÁëÑ©É½»¬Ñ©³¡£¬¼ÒÈËÃÇÓÖÕÇÖªÊ¶À²¡«#Æ®Ñ©ÓÐÄãÎÂÅ¯ºÇ»¤#LÆ®Ñ©µÄÈÕ×ÓÀ´¿´ÄãµÄÓÅ¿áÊÓÆµ ?
4.±ÏÅï¹µ¡¢´ï¹Å±ù´¨¡¢Óã×ÓÎ÷¡¢ðÑð³É½ ³É¶¼ÂÃÓÎ£º2Ìì³É¶¼ÖÜ±ßÓÎÌìÌì·¢³µ ÐÐ³ÌÁÁµã£ºÔÆº£ ÈÕ³ö º£×Ó Ò°´¶ ÇáÍ½²½  ÏßÂ·£º´ïÍß¸üÔú Î÷ÁëÑ©É½ ÍßÎÝÉ½ Àä¸Â´ë ×ÓÃ·Ûë¿Ú ºìÑÒ¶¥ ½Î¶¥É½ ãò¹Áºþ Ä«Ê¯¹«Ô° ¾ÅÕ¯¹µ º£ÂÝ¹µ ËÄ¹ÃÄïÉ½ Ä«Ê¯¹«Ô° Èô¶û¸Ç#³É¶¼ÖÜ±ßÓÎ# ?
1.ÆÀÂÛÕýÎÄ
2.Î÷ÁëÑ©É½£¬Î»ÓÚËÄ´¨Ê¡³É¶¼ÊÐ´óÒØÏØ¾³ÄÚ£¬¾à³É¶¼½ö95¹«Àï£¬×ÜÃæ»ý483Æ½·½¹«Àï£¬ÊôÊÀ½ç×ÔÈ»ÒÅ²ú¡¢´óÐÜÃ¨ÆÜÏ¢µØ¡¢AAAA¼¶ÂÃÓÎ¾°Çø¡¢¹ú¼ÒÖØµã·ç¾°ÃûÊ¤Çø¡£

ÒòÌÆ´ú´óÊ«ÈË¶Å¸¦µÄÇ§¹Å¾ø¾ä¡°´°º¬Î÷ÁëÇ§ÇïÑ©£¬ÃÅ²´¶«ÎâÍòÀï´¬¡±¶øµÃÃû¡£¾°ÇøÄÚÓÐÖÕÄê»ýÑ©µÄ´óÑ©É½£¬º£°Î5353Ã×£¬Îª³É¶¼µÚÒ»·å¡£
3.·ç¾°ÕûÌåºÜÆ¯ÁÁ£¬ÄÏ·½ÈË¿´µ½Ñ©¾Í²»µ­¶¨ÊÇÕæµÄÓ´£¬³Ë×øµÚÒ»¶ÎÔ§Ñì³ØË÷µÀ£¬¾Í¿ÉÒÔÀ´µ½»¬Ñ©¡£ÍæÑ©µÄµØ·½£¬ÌØ±ð°ô£¬ÓÐºÜ¶àÑ©ÉÏÏîÄ¿Å¶£¬µÚ¶þ¶ÎÈÕÔÂÆºË÷µÀµÄ·ç¾°¸ü°ôÅ¶£¬ÓÐÔÆº££¬ÒõÑô½ç£¬¼òÖ±ÈÃÈË´ó¿ªÑÛ½çÄØ£¡ÏÂÃæµÄÍ¼Æ¬¸ø´ó¼ÒÐÀÉÍÒ»ÏÂ£¡
4.±ÈÊ®ÄêÇ°µÄÎ÷ÁëÑ©É½¸Ð¾õ¹æ»®ºÃÁËºÜ¶à£¬³É¶¼ÎÄÂÃÈ·ÊµÏÂÁË¹¦·ò ÉÏÎçµÄÌìÆø¾øºÃ£¬µ½ÁËÏÂÎçÎíÆøÃÖÂþÄÜ¼û¶ÈºÜµÍ£¬½¨ÒéÖÐÎçÎç·¹ºó³ö·¢ÉÏÉ½£¬ÍíÉÏÔÚÑ©É½ÉÏ×¡Ò»Íí£¬¶øÇÒÄ¿Ç°»¬Ñ©Ò¹³¡¿ÉÒÔµ½ÍíÉÏ9µã£¬µÚ¶þÌìÔÙÍæÒ»ÉÏÎç¾Í¿ÉÒÔÍêÃÀ´í¿ª»µÌìÆøºÍÉÏÏÂÉ½¸ß·å
5.»¬Ñ©µÄÊ±ºòÉí·ÝÖ¤¶ªÊ§ÁË£¬Ã»ÓÐÕÒµ½£¬ÎÞ·¨Ë¢Éí·ÝÖ¤ÉÏÈÕÔÂÌ¶Ë÷µÀ£¬½á¹ûÕÒÊÛÆ±´óÌüµÄ½ã½ã°ïÃ¦***µÇ¼ÇÐÅÏ¢ºóÖ±½ÓÉÏÈ¥ÁË£¬·þÎñºÜºÃ£¬ºÜÂúÒâ
6.À«ÒÔÀ«ÒÔ£¬µ¼ÓÎ»¹ÊÇ¸ºÔðµÄ£¬Ï°¹ßÐÔºÃÆÀ   Ö»ÊÇÃ»ÓÐ»¬Ñ© ÆäËûµÄ¶¼»¹ºÃ  £¬À«ÒÔÀ«ÒÔ£¬µ¼ÓÎ»¹ÊÇ¸ºÔðµÄ£¬Ï°¹ßÐÔºÃÆÀ   Ö»ÊÇÃ»ÓÐ»¬Ñ© ÆäËûµÄ¶¼»¹ºÃ
7.³öÐÐ¹¥ÂÔ£üÎ÷ÁëÑ©É½ÅÄÕÕÕæµÄ¾øÁË£¡
 
ÄãÃÇ¿´ÁËÆÞ×ÓµÄÀËÂþÂÃÐÐ5ÁËÂð£¡ÌýËµËýÃÇ¼´½«³ö·¢È¥Î÷ÁëÑ©É½ ÎÒÒªgetÍ¬¿î³¡¾°¡«
-
µÚÒ»´Î¾õµÃÃ÷ÐÇÀëÎÒÕâÃ´½ü£¡
³Ã×ÅÖÜÄ©
ÎÒÒ²È¥´ò¿¨ÁË½ÚÄ¿ÀïµÄÎ÷ÁëÑ©É½
¸ú×ÅËýÃÇÅÄÕÕÈ¥¡«
-
ÔõÃ´È¥£º
1??³É¶¼È¥´óÒØ×Ô¼Ý²î²»¶à2Ð¡Ê±³µ³Ì
2??²èµê×ÓÓÐÈ¥¾°ÇøµÄ×¨Êô´ó°Í
-
È¥Î÷ÁëÑ©É½ÔõÃ´´© ´øÊ²Ã´£º
??
1??Éí·ÝÖ¤ ±ØÐë´ø£¡²»È»ÎÞ·¨ÈëÔ°Ó´¡£
¼´ÈÕÆðµ½6ÔÂ30ÈÕ£¬29.9ÔªÏíÃÅÆ±+½»Í¨Ë÷µÀ£¡£¨ÐèÌáÇ°Ò»Ìì¹ºÂò£©
2??ÀïÃæ´©ºÃ¿´µÄÅÄÕÕµÄÒÂ·þ ·½±ãµÄ»° ´ø×ÅÈ¥»»Ò²¿ÉÒÔ£¡
ÍâÌ×´øÒ»ÏÂ±È½ÏÎÈ¡« ÅÄÕÕµÄÊ±ºòÍÑµô
3??Ä«¾µ
4??Ã±×Ó£¨ÓÖ¿ÉÒÔÕÚÑôÓÖ¿ÉÒÔ°ÚÅÄ£©
5??É¡£¨½¨ÒéÍ¸Ã÷É¡»òÕßºÚÉ¡ ÅÄÕÕ¾øÁË£©
6??·À»¬Ð¬£¨ootd½ñÌì¾ÍÊÇ°Ù´îµÂÑµÐ¬À²£©
¿ÉÒÔ´øÐ©Ð¡ÁãÊ³Ó´
-
ÅÄÕÕµãÎ»£º
ÆÞ×ÓÃÇÍ¬¿î3µãÎ»
1??Ñ©É½·ÉÎÝ»·ÓÎ¼Ç
¼Ù×°ÄãÒª×·×ÅÆøÇò
±³Ãæ²àÃæ¶¼ºÃÅÄ
2??ÔÆº£ÌìÌÝ£º ¶Ô×ÅÀ¶ÌìÅÄ¡¢¶Ô×ÅºóÃæµÄÂÌÊ÷ÅÄ¡¢¸Ð¾õ¶¼²»Ò»Ñù£¬³¬ÃÀ
3??ÔÆº£ÇïÇ§£ºÐ¡ÅóÓÑÒ²³¬°®µÄ´ò¿¨µãÎ» ÎÒÅÄÕÕµÄÊ±ºòÅ¼Óö¿É°®Ð¡Å®º¢ Ò»ÆðºÏÓ°À²£¡
 
³ý´ËÖ®Íâ£¬»¹ÓÐÒõÑôÆæ¹Û¡¢ÆïÂí/»¬²Ý/ËÄÂÖ»¬²Ý³µ/ATVÔ½Ò°³µ/ÅÊÑÒ/Éä¼ý/²ÝµØ»¬µÀ6´óÔË¶¯¡¢¶ùÍ¯ÀÖÔ°
 
Ò»±­ÄÌ²èÇ®£¡°ïÄãÃÇ×öºÃ¹¥ÂÔ£¡¿ìÈ¥´ò¿¨°É¡«
8.µÚÈý´ÎÀ´Î÷ÁëÑ©É½ÁË£¬Õâ´ÎÊÇÈýÈË±¨ÍÅ³öÐÐ£¬µ¼ÓÎ·Ç³£¸ºÔð»¹ËÍÁËÌùÐÄÐ¡ÀñÎï£¬ÌáÇ°Ò»ÌìÍ¨Öª×¢ÒâÊÂÏî£¬À´µÄÕâÌì¸ÕºÃÏÂÑ©ÁËÌ«ÐÒÔËÁË£¡¾°É«³¬ÃÀ£¬ÍæµÄ²»ÒàÀÖºõ£¡ÅÄÁËºÜ¶àÕÕÆ¬£¡¸Ï½ô»ØÈ¥ÕûÀí¹þ¹þ
9.Ò»Â·ÉÏµÄ·ç¾°¶¼ºÜÃÀ£¡½Ú¼ÙÈÕÈËºÜ¶à£¬ÉÏÉ½µÄË÷µÀÒ»¸öÀÂ³µ
10.Î÷ÁëÑ©É½ÊÇÎ»ÓÚ³É¶¼´óÒØµÄÒ»´¦ÍæÑ©Ê¤µØ¡£ÓÐ¼¸´¦»¬µ¹£¬Õë¶Ô²»Í¬»¬Ñ©¼¼Êõ¡£Ò²ÓÐºÜ¶à±ùÑ©ÏîÄ¿£¬Èç³å·æÍ§Ö®Àà¡£È¥ÈÕÔÂÆ½¿´ÈÕ³öÐèÒª±ÈÈËÆ·¡£×ÜÌåÀ´Ëµ£¬Î÷ÁëÑ©É½ÊÊºÏåÞÍÞ£¬»¬Ñ©£¬È«³ÌÀÂ³µ¡¢¹«½»³µ£¬²»ÐèÒªÅÀÉ½£¬²»ÀÛ¡£×¢Òâ±Ü·æ¼´¿É¡£
11.Ç°Ò»ÌìÍíÉÏÁÙÊ±¾ö¶¨À´ÕâÀï£¬¸÷ÖÖ×¼±¸»¹²»³ä×ã£¬ÕûÌåÒ»ÌËÏÂÀ´£¬»¹ÊÇÍæµÄºÜ¿ªÐÄ£¬²»Í÷´ËÐÐ¡£Æßµã°ë´Ó³É¶¼³ö·¢£¬¾Åµã°ë²î²»¶à¾Í¿ÉÒÔµ½É½½ÅÏÂ£¬ÔÚÓÎ¿ÍÖÐÐÄ¶þÂ¥³Ë½»Í¨Ë÷µÀµ½°ëÉÏÑü£¬Ê±¼ä¼¸·ÖÖÓ£¬ÏÂË÷µÀÒª×öÊ®¼¸·ÖÖÓµÄ¹«½»£¨¹«½»Ãâ·Ñ£©£¬µ½Ó³Ñ©¹ã³¡½¨ÒéÖ±½Ó×ö¹Û¾°Ë÷µÀµ½ÉÏ¶¥£¬²»ÔÚ°ëÉ½ÑüÍ£Áô£¬É½¶¥Ê®¶þµã¹ýºó¾Í¿ªÊ¼ÆðÎíÁË£¬ÂýÂýµÄÔ¶¾°¾Í±»ÕÚ¸Ç×¡ÁË¡£É½¶¥ÓÎÍæÊ±¼ä´ó¸ÅÔÚÁ½¸öµ½Èý¸öÐ¡Ê±×óÓÒ£¬²»ÍæÆäËûÏîÄ¿£¬¿ÉÒÔÁôÒ»¸öÐ¡Ê±×óÓÒÔÚ°ëÉÏÑüÅÄÅÄÕÕÆ¬£¬Èýµã¹ý¿ªÊ¼ÏÂÉ½£¬µ±Ìì¾Í¿ÉÒÔ»Øµ½³É¶¼¡£
12.ÎÒÃÇÔËÆø¼òÖ±Ì«ºÃÁË£¬¸ÏÉÏÒ»¸ö´óÇçÌì£¬¾°É«¼òÖ±²»ÒªÌ«ÃÀ£¬Á÷Á¬Íü·µ¡£Î¨Ò»µÄÒÅº¶ÊÇÉÏÉ½Ç°Ã»ÓÐÍæÒ»Ð©»¬Ñ©ÓÎÏ·£¬Ïë×ÅÅÀÍêÉ½¿´Íê¾°É«»ØÀ´ÔÙÍæ£¬½á¹û»ØÀ´É½ÏÂ¿ªÊ¼´óÎíÄÜ¼û¶ÈºÜµÍ²»¸ÒÍæÁË£¬²»¹ýÓÐÒÅº¶²Å»áÓÐÏÂÒ»´ÎµÄÆÚ´ý
13.Ñ©ºóµÄÎ÷ÁëÑ©É½È·Êµ´óÃÀ ËäÈ»¿´²»¼ûÉ½ÏÂµÄ¾°É«µ«ÊÇÕû¸öÉ½¶¥¾ÍÏñ´¦ÔÚÏÉ¾³Ò»°ã£¬´óÑ©·×·ÉÔÆÎíçÔÈÆ£¬Ì«ÃÀÁË
14.ÔËÆøºÃ»¹¿´µ½ÁËÔÆº££¬·ð¹â£¬°×Ñ©¡­·ç¾°ÕæµÄÌ«ºÃÁËÉ½¶¥¡£ µ«ÊÇ¹ÜÀíÔ±Ò»°ã£¬ºÃ¶àÈË²å¶Ó³ËÀÂ³µ£¬ÆøËÀÎÒÃÇÁË£¡ÀÂ³µÅÅ¶ÓÊ±¼äÌ«¾ÃÁË£¬³É¶¼³ö·¢Ò»¶¨ÒªÔçÔçµÄ¾ÍÈ¥£¡
15.ºÍÀÏÂèÒ»ÆðÈ¥µÄ£¬Ë¾»ú³µ¼¼¾ÞºÃ£¬Â·ÉÏ¿ÉÒÔË¯×Å£¬³µÄÚÎÀÉú¸É¾»£¬Ã»ÓÐÈË´óÉùàÐÔÓ£¬Ò²Ã»ÓÐÒìÎ¶¡£¸ÏÉÏÎ÷ÁëÑ©É½ÏÂÑ©£¬Ñ©¾°¼òÖ±Ì«ÃÀÁË£¬¾ÍÊÇÂ·»¬£¬²»½¨Òé´©Ð¬Ì××ßÂ·£¬½¨Òé´ø¸öµÇÉ½ÕÈ¡£
16.×Ü½á£º±ØÐë7µã30µ½¾°Çø£¬×¡Î÷ÁëÕò¶Â³µÒ»Ð¡Ê±£¬ÅÅ¶ÓÒ»Ð¡Ê±£¬µÈÀ¹³µ°ëÐ¡Ê±¡£ ÏÂÑ©ÌìÇ§Íò²»ÒªÈ¥É½¶¥ÒõÑô½ç£¬ÒòÎªÒ»Æ¬°×Ã£Ã£É¶¶¼¿´²»µ½¡£ °ëÉ½ÏÂ³µ×ó±ß80ÔªÌ×Æ±ËÄ¸öÏîÄ¿ÐÔ¼Û±È¸ß¡£Æä´Î»¬Ñ©³¡ÃÅÆ±800£¬ÍæÍê½áËã¶àÍËÉÙ²¹¡£ ÏÂÉ½×îºÃ4µãÅÅºÅ£¬Òª²»È»ÅÅ¶Ó×ø³µÔÚÅÅ¶Ó×øÀÂ³µ±ÈÉÏÉ½»¹Í´¿à¡£
17.³¬ÔÞµÄÑ©É½ÐÐ¡«ÕæµÄÊÇÒ»²½Ò»¾°£¬¶øÇÒ»¹ÓÐºÃ¶à¿É°®µÄÐ¡ËÉÊó³öÀ´ÃÙÊ³¡«¿É¿É°®°®£¬²»Í÷´ËÐÐ¡«
18.³¬¼¶ÍÆ¼öÅ¶¡­¡­Ò¹³¡ÈËÉÙÑ©ºñ¡£
19.½è×Å¼ÙÆÚ¹ýÀ´´ò¿¨
20.Ñ©¾°·Ç³£Æ¯ÁÁ£¬»¬Ñ©³¡Ò²ºÜ°ô£¬¾ÍÊÇ»¬Ñ©×°±¸ÓÐÐ©¾ÉÁË£¬¶øÇÒ¹¤×÷ÈËÔ±²»×ã£¬¶ÔÐÂÊÖ²»ÊÇºÜÓÑºÃ¡£µ«ÆäËüÍæÀÖÏîÄ¿·Ç³£·á¸»£¬´øÐ¡º¢Ê×ÏÈ¡£
21.ºÍÀÏÂèÈ¥µÄ£¬³µ¼¼¼òÖ±²»ÒªÌ«ºÃ£¬½¨ÒéÍ·Ò»ÌìÔçµãË¯£¬µÚ¶þÌì×øÆßµã°ëµÄÄÇÁ¾£¬ÒòÎªÔÚÑ©É½ÉÏºÄ·ÑµÄÊ±¼äºÜ³¤£¬Ò»¶¨Òª±£³ÖÒ»¸öÁ¼ºÃµÄ¾«Éñ×´Ì¬°¡£¬·ñÔòÌØ±ðÀÛ¡£
22.»¹²»´í£¬·ç¾°·Ç³£ÃÀ£¬³õ¶þÍíÉÏ×¡ÔÚºóÉ½½Å£¬³õÈýÔçÉÏÒ»Ôç¾ÍÉÏÉ½£¬8µã³ö·¢¶¼²»ÊÇµÚÒ»²¨ÁË£¬ÆðµÃÀ´µÄÅóÓÑ¿ÉÒÔ¸üÔçµã³ö·¢£¬×¡ÔÚÉ½½Å²½ÐÐ10¶à·ÖÖÓ¾Íµ½Ë÷µÀ³öÁË¡£ÉÏÉ½Ò»Â·³©Í¨Î¢Î¢ÅÅ¶Ó£¬ÏÈÈ¥É½¶¥¿´·ç¾°£¬ÔÙÏÂÀ´ÍæÁËÁ½Ð¡Ê±»¬Ñ©£¬ÖÐÎç1µãÏÂÉ½¡£¿´µ½ÅÅ¶ÓÉÏÉ½µÄÒÑ¾­ÈËÉ½ÈËº£
23.ºÜÆ¯ÁÁµÄ£¬»¹¿´µ½ÁËÔÆº£¡£ÏÈ×øÒ»¶ÎË÷µÀµ½Ô§Ñì³Ø£¨°ëÉ½£©£¬È»ºó×øÃâ·ÑµÄ¹Û¹â³µµ½Ó³Ñ©¹ã³¡£¨°ëÉ½£©£¬×îºóÔÙ×øË÷µÀµ½ÈÕÔÂÆº£¨É½¶¥£©¡£¾°É«»ù±¾¶¼ÔÚÉ½¶¥£¬»¬Ñ©³¡£¬²ÍÌüºÍ¾Æµê¶¼ÔÚ°ëÉ½£¬É½¶¥Ò²ÓÐ¼Ò²ÍÌü¡£µ½ÁËÈÕÔÂÆºÖ®ºó¾Í²½ÐÐ£¬¿ÉÒÔÈ¥ÒõÑô½ç£¬Ñ©ÌìÂ·»¬£¬´ÓÄÇ¹ýÈ¥»¹µÃ²½ÐÐ1¸ö°ëÐ¡Ê±×óÓÒ£¬ÎÒÃÇÃ»Ê±¼ä¾ÍÃ»È¥ÁË¡£É½ÏÂºÜÀä£¬Ô½ÍùÉÏÔ½Å¯ºÍºÍ¡£Î¨Ò»²»×ãµÄ¾ÍÊÇ£¬º£°Î¸ßÁË£¬×ßÂ·Ì«ÀÛÁË
24.×ÜÌåÀ´½²»¹ÊÇºÜ²»´íµÄ£¬ÈýÏÂÌìÆøÍ¦ºÃ£¬µ½Ô§Ñì³Øºó×ø¹Û¹â³µµ½Ó³Ñ©ºþ£¨ÒòÎªÈË¶à£¬¹«½»³µ***µ±µ±µÄ£¬±È¹«½»³µ»¹¼·£¬Ë¾»ú¿ªµÄ¿ì£¬ÍêÈ«²»Ïñ¹Û¹â³µ£¬Ïñ¹ýÉ½³µ£©Ó³Ñ©ºþÍ¦Æ¯ÁÁµÄ£¬»¬Ñ©³¡»¹Ã»¿ª£¬»¹ÔÚÐÞÊ²Ã´·¿×Ó£¬¸Ð¾õÓÐµãÂÒÔãÔã£¬×øÀÂ³µµ½ÈÕÔÂÆº£¬´©ÆÆÔÆ²ã¼ûµ½À¶Ìì£¬ÔÆº£ºÜÃÀ£¬Å¼¶ûÓÐ·ç£¬ÆðÎíÊ±£¬ÏÉÆøÆ®Æ®µÄ¸Ð¾õ£¬ÓÐÐÒ¼ûµ½ÁË·ð¹â£¬¸Ð¾õ»¹ÊÇÍ¦ÖµµÃµÄ¡£
25.ÖµµÃÓµÓÐ£¬»¹»áÔÙÈ¥
26.ÉÏÃæÖ÷Òª¾ÍÊÇ»¬Ñ©£¬ÉÏÉ½µÄÊ±ºò³©Í¨ÎÞ×è£¬ÏÂÉ½µÄÊ±ºòÅÅÁË1¸ö°ëÐ¡Ê±µÄ¶Ó£¬ÄÑÊÜ
27.½ÓËÍÂÃ¿ÍºÜ×¼Ê±£¬»¹ÓÐ×ÐÏ¸µÄ½éÉÜ¡£ÔËÆøºÜ²»´í£¬ÉÏÎç³öÁËÌ«Ñô£¬¿´µ½ÁËÔÆº££¬ºÜÆ¯ÁÁ£¬ÉÏÏÂÉ½¶¼ÊÇÀÂ³µ
28.ÌåÑéºÜºÃ£¬Ñ©¾°¡¢Ñ©È¤¶¼ºÜ²»´í£¬´øÒ»¼ÒÈËÈ¥ÍæºÜÊÊºÏ£¡¾°ÇøµÄÅäÌ×ÉèÊ©ºÜÆëÈ«£¬×¡ËÞ¡¢¾Í²ÍºÜ±ã½Ý£¬¾°ÇøÄÚµÄÓÎÀÖÉèÊ©Ò²ºÜ¶àÑù£¬º¢×ÓÍæµÄºÜÓä¿ì£¡
29.µÚÈý´ÎÀ´Î÷ÁëÑ©É½ÁË£¬Õâ´ÎÊÇÈýÈË±¨ÍÅ³öÐÐ£¬µ¼ÓÎ·Ç³£¸ºÔð»¹ËÍÁËÌùÐÄÐ¡ÀñÎï£¬ÌáÇ°Ò»ÌìÍ¨Öª×¢ÒâÊÂÏî£¬À´µÄÕâÌì¸ÕºÃÏÂÑ©ÁËÌ«ÐÒÔËÁË£¡¾°É«³¬ÃÀ£¬ÍæµÄ²»ÒàÀÖºõ£¡
30.·Ç³£ÖµµÃÒ»È¥µÄ¾°µã£¬¾àÀë³É¶¼½ü2Ð¡Ê±¿ÉÒÔ´ïµ½£¬Ñ©ºÜºñ£¬»¬Ñ©·Ç³£ÊÊºÏ£¬É½ÏÂÎÂÈªºÜnice¡£ÉèÊ©ÆëÈ«£¬·Ç³£·½±ã£¬×îºÃÔçµã³ö·¢¡£
31.ÌáÇ°Ô¤¶©µÄ¾ÆµêÌ×²Í£¬Ë÷µÀÎåÕÛ£¬Ó³Ñ©¹ã³¡×¡ÁËÒ»Íí£¬Ò»ÔçÉÏ¾Í×öÀÂ³µÉÏÈÕÔÂÆº£¬¸ÕºÃÓöÉÏÏÂÑ©Ñ©ºÜºñ£¬ÌìºÜÇç£¬¿´µ½ÁËÔÆº££¬Ñ©É½£¬ËÉÊó£¬´ÓÀÂ³µ»ºÂýÉÏÉý£¬´ÓÂúÉ½ºìÒ¶µÄÇï¾°µ½°×Ñ©°¨°¨µÄ¶¬¼¾£¬Í¦ÉñÆæ£¬Ö»ÊÇÂä²îÓÐµã´ó£¬¶ú¶ä¶ÂµÄ²»Êæ·þ£¬ÌÛµÃºÜ¡£Í£³µ³¡ºÜ´ó£¬20¿éÇ®Á½Ìì£¬ÅÅ¶ÓÂòÆ±Ò²ÓÐ×¨ÃÅµÄ¹¤×÷ÈËÔ±Ö¸µ¼£¬ÍæµÄºÜË³Àû£¬½Ó½üÖÐÎçÎíÆøºÜ´ó£¬¿´²»µ½ÁË£¬½¨ÒéÈë×¡É½ÉÏ£¬ÔçµãÈ¥
32.½ñÄê´º½Ú¶¼¹ýÍêÁË£¬µ«ÊÇ¸Ð¾õ¶¬Ìì»¹Ã»ÓÐ×ß£¬ÌØ±ðÀä¡£É½ÉÏµÄ¾°É«Ò²¾ÍÌØ±ðÃÀÀöÀ²£¡Ð¡ÅóÓÑ¿´¼ûÄÇÃ´ºñµÄÑ©£¬Ë£µÃÒ²ÌØ±ð¿ªÐÄ£¡
33.ÏÂÑ©À²
34.ÄÏ·½ÈË¶ÔÑ©µÄÏòÍù²»ÑÔ¶øÓ÷£¬ËäÈ»Ã»ÓÐ±ùÌìÑ©µØ£¬´óÑ©·×·É£¬µ«ÖÁÉÙÒ²¿É¿´µ½ÁË°¨°¨°×Ñ©¡£Ö»ÊÇÖÜÄ©ÈË¶à£¬ÉÏÉ½ÅÅ¶Ó£¬×øÀÂ³µÅÅ¶Ó£¬ÏÂÉ½ÅÅ¶Ó£¬×öºÃÅÅ¶ÓµÄÐÄÀí×¼±¸£¡
35.½»Í¨·½±ã¾°ÇøÃÅ¿ÚÓÐÈ¥´óÒØºÍ³É¶¼µÄ°à³µ£¬·ç¾°ÓÅÃÀ£¬»¬Ñ©³¡Âò¶«Î÷Ò²·½±ã£¬ÀÂ³µ·ç¾°Ò²²»´íÖµµÃÍÆ¼öµÄÒ»¸ö¾°Çø£¬ËäÈ»¶¬ÌìÀ´×îºÃµ«ÊÇÏÄÌìÀ´Ò²±ðÓÐÒ»·¬×ÌÎ¶ÔÚÐÄÍ·
36.È¥ÒõÑô½çÌ«ÄÑÁË¡£ºÜÔ¶ ²»¹ý¿´µ½·Ö¸ôµÄ²»Í¬·ç¾°ºÜÊÇÕðº³¡££¨Æ¾ÔËÆø²Å¿´µÃµ½¡£ÖÐÎç×óÓÒ£©
37.×÷Îª±±·½ÈËÓ¦¸Ã²»±»Ñ©ÎüÒýµÄ£¬Ë­ÖªµÀÕâÄÏ·½µÄÎ÷ÁëÑ©É½ÕæµÄÈÃÎÒÃÇ´ó¿ªÑÛ½çÄØ£¡ÓÐ»ú»á»¹»á´øº¢×ÓÈ¥£¬Õâ´ÎÖ»ÉÏµ½°ëÉ½Ñü£¬ÏÂ´ÎÒ»¶¨ÒªµÇÉÏ¶¥·å£¡
38.ÎÒÃÇÊÇ9ºÅÈ¥µÄ£¬É½¶¥ÉÏµÄÑ©»ù±¾ÉÏ¶¼»¯ÍêÁË£¬¾Í°ëÉ½ÑüÓÐÑ©£¬µ«ÊÇ»ù±¾ÉÏÒ²±»²ÈÊµ±ä³É±ùÁË¡£Ñ©ËäÈ»Ã»ÓÐÎÒÏëÏóÖÐµÄ¶à£¬µ«ÊÇ·ç¾°Ò²»¹ÊÇºÜÆ¯ÁÁ¡£
39.Ñ©¾°Æ¯ÁÁ£¬ÉÏµÚ¶þ¼¶Ë÷µÀ¶¥ÉÏ£¬ÓÖÊÇÇçÌì¡£¸Ð¾õ·Ç³£¾ªÑÞ¡£ÅÄÁËºÜ¶àÕÕÆ¬¡£ÀÏÆÅºÍÅóÓÑ·Ç³£ÂúÒâ¡£ÏàÔ¼Ã÷ÄêÔÙÀ´¡£ÏÂÉ½ÔÙÈ¥»¨Ë®ÍåÅÝÅÝÎÂÈª£¬ÕæµÄÊÇÈËÉúáÛ·åÁË
40.Î÷ÁëÑ©É½·ç¾°·Ç³£ºÃ£¬Ñ©¾°ÓÅÃÀ£¬µ¼ÓÎ°²ÅÅºÏÀí£¬ÉÏÏÂ³µ¶¼»áÌáÐÑµ½Î»£¬¶¼»á½²Ò»ÏÂ×¢ÒâÊÂÏî
41.ÎÒÃÇÖÜÖÐÈ¥µÄ£¬Ïà¶ÔÈËÉÙ£¬×¡ÔÚÉ½ÉÏ£¬ÍêÈ«´í·å³öÐÐ£¬·½±ãº¢×ÓÍæË£¡£ÒÅº¶µÄÊÇÃ»ÓÐÏÂÑ©£¬µÚ¶þÌì»¹´óÌ«Ñô£¬ºÃ¶àÑ©¶¼»¯ÁË¡£Õâ¸öÌìÆø¹Û¾°Ò»°ã£¬ÓÎÍæ²»´í
42.´°º¬Î÷ÁëÇ§ÇïÑ©£¬³É¶¼µÄÉ½±ðÓÐÒ»ÖÖÁÝÙý£¬ÓÈÆäÊÇ¸ßº£°ÎµØÇø£¬¾°É«ÐãÀö¡£
43.ÌáÇ°¹ºÆ±±È½ÏºÃ£¬ÓÈÆä´ø×Åº¢×Ó£¬ÔÚÉ½ÉÏÓÐÑ©µÄÊ±ºòÂòÆ±ºÜÔãÐÄ£¬ËùÒÔÍøÂç¹ºÆ±ºÜ·½±ãÊ¡ÐÄ¡£Ö»ÒªÈ¥¼ìÆ±¿ÚÉ¨ÂëÅÅºÅµÈ×Å¼ìÆ±¾ÍÐÐÁË£¬ÎÒÃÇÔÚµÈ´ý¹ý³ÌÖÐ½â¾öÁËÎç²Í¡£
44.ËæÂòËæÓÃ£¬²»ÓÃÏÖ³¡ÅÅ¶ÓÂòÆ±£¬ºÜ·½±ã¡£È¥Ñ©É½µÄÅóÓÑÍÆ¼öÒ»¶¨ÒªÉÏÈÕÔÂÆº¿´¿´¡«ËäÈ»ÓÐµãÀä£¬µ«ÊÇ·ç¾°ºÜÃÀ£¬ÅÄÕÕÒ²ºÜºÃ¿´Ñ½¡£ÖµµÃÒ»È¥£¡É½ÉÏÒ²ÓÐÂôÈÈÒûµÄµØ·½£¬¿§·ÈÄÌ²è¶¼ÓÐ¡£µ±È»²»ÏÓÖØµÄ»°Ò²¿ÉÒÔ×Ô´ø¡£
45.´°º¬Î÷ÁëÇ§ÇïÑ©

¸úÅóÓÑ
Ìì»¹Ã»ÁÁ¾ÍÉÏÉ½¿´ÈÕ³ö
46.ÈÕÔÂÆº¾°É«ºÜÃÀ£¬»¬Ñ©?µÈÍæÑ©»î¶¯ºÜ¶à£¬´óÈËÐ¡º¢ÍæµÄ¶¼·Ç³£¿ªÐÄ¡£
47.ºÜÖµµÃÒ»È¥£¬»¬Ñ©
48.¹ûÈ»²»Ðé´ËÐÐ£¬ËäÈ»ÈË±È½Ï¶à£¬µ«¼Ü²»×¡ÃÀÑ½£¬È«³Ì¾ªÏ²Á¬Á¬
49.ÖµµÃÒ»È¥£¬¿ÉÒÔÂ¶Óª£¬ºþ¾°É½¾°¶¼ºÜÃÀ£¬±±Å·Ð¡ÕòµÄ¸Ð¾õ
50.º®¼ÙåÞÍÞ£¬×Ô¼ºÒ²³öÃÅÒ»ÏÂ£¬Í¨¹Ø¡¢ÑéÆ±¶¼»¹ËãË³³©£¬±ùÑ©ÏîÄ¿²»¶à£¬¿É×ÔÓÉÍæË£ÇøÌ«ÉÙ£¬È¦ÆðÀ´ÊÕÇ®£¬²ÍÒûÇøÇå½à¶ÈÊæÊÊ¶È²»¹Ü£¬×ÜÌå»¹ÐÐ°É
51.Î÷ÁëÑ©É½Õâ¸ö¾°ÇøÒªÈ¥Ò²ÊÇÑ¡ºÃÊ±Áî£¬ÓÐÐ©¾°µãÔÚ²»¶ÔµÄÊ±½ÚÈ¥¾Í¿´²»µ½Ê²Ã´¾ø¾°£¬¶øÇÒÕâÀïÍ¦¹óµÄ¡£¿ÉÍæÏîÄ¿»¹ÊÇ²»ÉÙµÄ¡£
52.½ñÌìÔËÆøºÃ£¬Óöµ½×òÍíÏÂÑ©£¬½ñÌìÉÏÉ½µ½´¦¶¼ÊÇÑ©£¬·ç¾°ºÜÆ¯ÁÁ£¬Ò»Ìì¿´µ½ÁË4ÖÖÌìÆøÓê£¬Ñ©£¬Çç£¬Òõ£¬»¹¿´¼ûÁËÔÆº££¬·Ç³£Æ¯ÁÁ¡£µ¼ÓÎÊ¦¸µÒ²·Ç³£¸ºÔð£¬ÊÇÖµµÃµÄÒ»Ìì
53.ÔËÆø±È½ÏºÃ£¬×òÍíÉ½ÏÂÏÂÓê£¬ÔçÉÏÈ¥¾ÍºÜ´óµÄÑ©
54.Ôªµ©À´µÄ£¬´í·å³öÐÐ£¬Ã»ÅÅ¶Ó£¬¶Â³µ£¬·Ç³£ºÃÍæ
55.ÕûÌåÌåÑé»¹²»´í¡£µ«ÊÇ¾°Çø¹ÜÀíÊµÔÚ²»ÐÐ£¬¸ß·åÆÚÀÂ³µ¹ÜÀí·Ç³£»ìÂÒ£¬ÒªÃ´Ò»ÎÑ·äµÄÍùÇ°¼·¼·£¬ÒªÃ´¾ÍÕ¾ÄÇ¶ùµÈ°ëÌì¡£ÉÏÉ½Ò»¸öµõ²ÖÖ»×øÁË5¸öÈË£¬ÏÂÉ½Ò»¸öµõ²Ö¼·ÁË9¸öÈË£¬ÂÒÔãÔãµÄ¡£ È¥¹ý¹ãÖÝ³¤Â¡£¬ÑÏ¸ñ°´ÕÕÃ¿¸öµõ²ÖÄÜ³Ë×øµÄ×î´óÈËÊý£¬ÌáÇ°·ÅÐÐÈËÊýÔÚÀïÃæµÈ×Å£¬ÉÏÈ¥Ö®ºóÂíÉÏÔÙ·ÅÐÐÏàÍ¬µÄÈËÊý£¬ËùÒÔÕû¸ö¶ÓÎéÒ»Ö±ÔÚ»ºÂýÓÐÐòµÄÇ°½ø¡£Ã¿¸öµõ²ÖÒ²±£Ö¤¸ÕºÃ×øÂú
56.ÀïÃæºÜ´ó£¬ÍæË£µÄÏîÄ¿ºÜ¶à£¬ÓÐÆïÂí£¬Éä»÷µÈ¸¶·ÑÏîÄ¿¡£ºÍÎÒ¼ÒÏÈÉú×âÁËÒ»¸ö³µÍæÁË2¸ö¶àÐ¡Ê±²ÅÍæÍê£¬Èç¹û×ßÂ·£¬Ó¦¸Ã»áÍæÉÏ4¸öÐ¡Ê±ÒÔÉÏ£¬Á½¸öÈËµÄ³µÑº½ð30060Ò»Ð¡Ê±¡£¶àÎ»³µµÄ¿ÉÒÔÔÚÈëÔ°¿Ú×ÉÑ¯£¬»¹ÓÐ¹Û¹â³µ15Ò»¸öÈËÅ¶(¡¤¡ó¡¤ÖÜÄ©ÏÂÎçÈ¥µÄ£¬ÈË²»Ì«¶à£¬ÑÞÑôÌì¿ÉÒÔ²ÝÔ­Â·²Í Ï²»¶ÀïÃæÓÐºìÉ¼Ê÷£¬Æ¯ÁÁµÃ°å¡£ ¼ìÆ±¿ÚµÄÐ¡½ã½ãºÍ±£°²´ó¸çºÜÓÐÇ×ºÍÁ¦µÄÅ¶~ ËµÕæµÄ£¬ÃÅÆ±²»ÖµÄÇ¸ö¼Û£¬ÖÜÄ©ÏÖ³¡¹ºÆ±60.Æ½Ê±Òª±ãÒËÐ©£¬ÀïÃæºÜ¶àÍæË£µÄÏîÄ¿¶¼Òª¸øÇ®£¬¶øÇÒ»¹Ð¡¹ó¡£ÃÅÆ±ÎÒÃÇÊÇÔÚÐ¯³Ì¹ºÂòµÄ54¡£
57.ÅÅ¶Ó±È½Ï¾Ã£¬µ«ÊÇ¶ÔÓÚÄÏ·½ÈË¿´Ñ©µÄ¼¤ÇéÊÇÎÞ·¨×èµ²µÄ£¬ÌáÇ°ÍøÉÏÂòÆ±×îºÃ£¬ÏÖ³¡ÐèÒªË¢ÂëÅÅ¶Ó½ø³¡¡£ ÈË»¹ÊÇºÜ¶à£¬³Ô·¹ÐèÒªÅÅ¶ÓµÈ´ý¡£
58.»¬Ñ©³¡25ºÅ¿ª·Å¡£ ´Ó³É¶¼Á½¸ö°ëÐ¡Ê±µ½´ïÉ½½Å£¬×øÀÂ³µ×ª½»Í¨³µ£¬³ÉÈË240£¬°ëÆ±¶ùÍ¯ÊÇÃÅÆ±°ë¼Û£¬ÀÂ³µÈ«¼Ò£¬ËùÒÔÊÇ180¡£ÐÔ¼Û±È²»¸ß£¬240Ò»¸öÈËÉÏÈ¥ÍæÒ»ÏÂÑ©£¨»¬Ñ©³¡ÁíÍâ¸¶·Ñ£©¡£Á½¸öÐ¡Ê±×óÓÒ¾Í½áÊø¡£¶øÇÒÑ©³¡²»´ó£¬ÖÜÄ©¶àµãÈË¾ÍÈË¼·ÈËÁË¡£
59.ºÜ²»´íµÄµØ·½£¬¶¬ÌìÓÐÑ©£¬¿ÉÒÔÈ¥»¬Ñ©¡£
60.½¨ÒéÂòÈÕÔÂÆºµÄË÷µÀ¡¢É½ÏÂÎíÆø´ó¡¢ÉÏÈÕÔÂÆºÖ®ºó²ÅÖªµÀÊ²Ã´ÊÇÈË¼äÏÉ¾³¡¢¿ÉÒÔÖ±½ÓÂòÌ×Æ±¡¢Ô§Ñì³ØÉÏÈ¥Ö®ºóÍæµÄÏîÄ¿ºÜ¶à¡¢´øº¢×ÓµÄ¿ÉÒÔ¾ÍÔÚÕâÀïÁË¡¢ÏëÒªÐÀÉÍ·ç¾°¾ÍÍùÉÏ×ß°É
61.Ñ©É½ÉÏÈ·ÊµºÜÃÀ£¬Òø×°ËØ¹ü£¬²»Ðé´ËÐÐ¡£
62.ÖµµÃÈ¥£¬Í¦²»´íµÄ£¬»¬Ñ©½¨Òé²»×âÒÂ·þ¿ã×Ó£¨Èç¹û´©µÄ±¡µÄ»°»¹ÊÇ¿ÉÒÔ×â£¬ÊÇ50ÔªÒ»Ì×£©Èç¹ûÒª»¬Ñ©½¨ÒéÕâ¸öÌ×²ÍÅ¶¡£È»ºó£¬×Ô¼º¶à´øµãÁãÊ³É¶µÄ£¬±Ï¾¹12¿éÒ»¸ùµÄ¿¾³¦Ò²ÊÇº¬½ðÁ¿²»³ÉÕý±ÈµÄÅ¶¡£
63.Ò»¶¨ÒªÉÏÉ½¶¥ Ì«Æ¯ÁÁÁË¡£Ô­Ïà»ú ÎÞÂË¾µ
64.ÔÚÐ¯³ÌÉÏ±¨ÍÅ²Î¼Ó¾ÍÊÇ±È½Ï·½±ã£¬À´»Ø¶¼ÓÐ´ó°Í³µ
65.·Ç³£ºÃµÄÂÃÓÎ¾°µã£¬³É¶¼ÈËË£Ñ©Ê¥µØ
66.Ì«ÃÀÁË   µÚ¶þ´ÎÈ¥ÁË  Á½´Î¶¼ÓÐ¿´µ½ÔÆº£
67.´°º¬Î÷ÁëÇ§ÇïÑ© ÃÅ²´¶«ÎâÍòÀï´¬
68.ÉÏÀñ°Ý¸ÕÈ¥¹ý£¬¸Ð¾õ»¹ÐÐ°É¡£Ä¿Ç°ÖÐ¹úÂÃÓÎ¾°ÇøÍ¨²¡¾ÍÊÇ¸ß·ÑÓÃÃÅÆ±¡£ÊÕÈ¡ÃÅÆ±ÎÞ¿Éºñ·Ç£¬µ«µÃÓÐ¶È£¬Òª¿É³ÖÐø²ÅÊÇ
69.´øÍÞÈ¥µÄ£¬ÔÚÉ½ÉÏ×¡Ò»Íí£¬µ±ÍíÏÂÁËºÜ´óµÄÑ©£¬ÍÞºÜ¿ªÐÄ£¬µÚÒ»´Î¼ûÑ©µÄÍÞ
70.·ç¾°·Ç³£Æ¯ÁÁÍæÑ©¿ªÐÄ
71.µÚÒ»´ÎÈ¥£¬¸Ð¾õ»¹²»´í
72.´°º¬Î÷ÁëÇ§ÇïÑ©£¬ÃÅ²´¶«ÎâÍòÀï´¬¡£ÔËÆøÌØ±ðºÃ£¬É½¶¥ÓÐÑ©»¹ÓÐÀ¶Ìì£¬°øÍíµÄÊ±ºò»¹ÏÂÆðÁËÑ©¡£ÉÏÉ½ÏÂÉ½¶¼ÓÐÀÂ³µ£¬ÀÂ³µµÄ·ç¾°¶¼ºÜºÃ¡£
73.½²½âÏêÏ¸£¬ÈÏÕæ¸ºÔð
74.9.9ÔªÂòµÄ»ù´¡ÃÅÆ±£¬ËäÈ»»¹ÐèÒªÂòÒ»´ÎË÷µÀ£¬µ«ÐÔ¼Û±ÈÒÀÈ»ºÜ¸ß£¬Âò²»ÁË³Ô¿÷Âò²»ÁËÉÏµ±¡£ Ð¯³ÌÉÏÂòµÄºó°ë½ÚË÷µÀÆ±£¬Ò»Â··ç¾°»¹ÊÇ²»´íµÄ£¬ÈýÇ§¶àÃ×µÄº£°Î»¹ÊÇÓÐµã´­£¬µÇ¶¥»¹ÊÇÒª´øÉÏÍâÌ×
75.ºÜÖµµÃÈ¥£¬¾°É«ºÜÆ¯ÁÁ£¬ÏÂ´Î»¹»ØÈ¥Ï²»¶ÅÀÉ½£¬ÓÐÐ¡ÅóÓÑµÄ»¬Ñ©³¡£¬ºÜ¶àÐ¡ÅóÓÑ¸ú×Å½ÌÁ·Ñ§Ï°»¯Ñ§ºÜ¿ªÐÄ£¬ÏÂ´Î´øº¢×Ó×¡É½ÉÏ¿´ÈÕ³ö¿Ï¶¨»áÓÐÊÕ»ñ£¡
76.ÄÑµÃÅãÍÞÍÞÒ»ÆðË£Ñ©£¬ÊÇ²»´íµÄÈ¥´¦¡£¼Û¸ñÂï£¬²»ÊÇÄÇÃ´Ç×Ãñ¡£»¹ÅÅ¶ÓÅÅºÜ¾Ã£¬×îºÃ²»Òª½Ú¼ÙÈÕÀ´¡£
77.Ñ©É½Ö÷·å°×²ØÓï³ÆÂ×²¼Ê²Ôò£¬ÒâÎª×î¸ßµÄÐëÃÖÉ½£¬ÂíÑÀÑ©É½ÒòÐÎËÆÂíµÄÑÀ³Ý£¬ÖÕÄê»ýÑ©¶øµÃÃû£¬²Ø×åÈËÃñ×ðËüÎªÉñÉ½¡¢Ê¥É½£¬¼¯ÐÛ¡¢Ææ¡¢ÏÕÓÚÒ»Ìå£¬Ê±¶ø½£·åØ£Æð£¬Ö±²åÔÆÏö£¬ÁîÈË¾´Î·¡£
78.ÕûÌå¸Ð¾õ»¹ÊÇ²»´í£¬»¬Ñ©³¡²»¹»ÈËÐÔ»¯£¬´©ÁËºñÖØµÄ»¬Ñ©Ð¬×øµçÌÝÏÂÒ»Â¥ÄÃ»¬Ñ©°å£¬¶ÔÓÚÐ¡º¢×ÓÀ´ËµÓÐµã²»°²È«£¬Ë­ÄÜÏëÏóÍâÃæºñºñµÄÑ©£¬°ëÒ¹È´±»ÈÈµÄÍêÈ«Ë¯²»×Å£¬Ö»ÄÜ¿ªÃÅ½µÎÂ
79.µÚÒ»´ÎÅÀÉ½ÓÐµã²»ÊÊÓ¦£¬ÉÏÏÂµ¥·µ£¬Ò»ÌìË¤õÓ5-7´Î²»¹ý¾°É«Í¦°ÍÊÊµÄ£¬ËµÊµ»°ÎÒ¿Ö¸ß ÉÏÉ½×øÀÂ³µÅÂÏÂÉ½×øÀÂ³µÒ²ÅÂ£¬µÚÒ»´Î³öÐÐµÄÎÒÃ»¿´¹¥ÂÔÕâÒ»´Î³öÐÐÒ²¾Í1.9×óÓÒ£¬½ñÈÕËù¸ÐËùÊÜÏÂ´ÎÓÐ»ú»áÒ»¶¨À­ÉÏÐÖµÜÈÃËû¸ÐÊÜÒ»ÏÂ¡°¿ìÀÖ¡±
80.È¥µÄÓÐµã¶ùÔç£¬°ëÉ½Ñü»¹Ã»¹ýÑ©¾°£¬ÌìÆøÒ²Ì«ºÃÁË£¬²»¹ý»¹ÊÇºÜÃÀ£¬ÒòÎªÔÚµ­¼¾£¬ÃÅÆ±Ë÷µÀ¶¼±È½Ï¾­¼ÃÊµ»Ý£¬µÚ¶þ¶ÎË÷µÀÉÏÈ¥£¬¿´¼ûÁËÔÆº££¬ºÜÆ¯ÁÁ£¬ÕâÉÏÃæº£°ÎÓÐ£¬ËùÒÔ¶¼ÒªÂýÂýµÄ×ß£¬ÎÒÃÇ²¢Ã»ÓÐ¹äµ½µ×£¬ÊÜÊ±¼äÏÞÖÆ£¬µ«ÊÇ»¹ÊÇÍæµÄºÜ¿ªÐÄ£¡
81.×ÜÌåÀ´ËµÊÇ²»´íµÄ£¬Î¨Ò»²»ºÃµÄ¾ÍÊÇÉ½ÉÏµÄ³ÔµÄ¼Û¸ñ¹ó¶øÇÒÎ¶µÀ²î¡£ ¶¬ÌìÓÎ¿ÍºÜ¶à£¬ÏÄÌì²¢²»¶à£¬ËùÒÔÎÒÉÏ´ÎÊÇÏÄÌìÈ¥µÄ¡£ÕâÊ±ºòÓÉÓÚÈËÉÙ£¬ÀÂ³µ²»ÓÃÅÅ¶Ó£¬»¬²Ý¡¢É½µØÄ¦ÍÐµÈÏîÄ¿¶¼ÊÇ°ë¼Û¡£ µÚ¶þÌì³Ë×øÀÂ³µµ½ÈÕÔÂÆº¿´ÈÕ³ö£¬¿´ÍêÖ®ºóÓÖµ½ÁËÒõÑô½ç£¬´óÔ¼Òª×ß50·ÖÖÓ£¬Ò»Â·ÉÏ·ç¾°ºÜ²»´í£¬»¹ÄÜ¿´µ½ËÉÊó¡£ÕâÀïº£°Î3200Ã××óÓÒ£¬Ö»Òª²»ÊÇÉíÌåºÜÈõµÄ¶¼ÄÜÊÊÓ¦¡££¨ÓÎ¿ÍÖÐÐÄº£°Î1400£¬»¬Ñ©³¡º£°Î2300£© ÌýËµ¸ü¸ß´¦»¹ÓÐ±ù´¨£¬µ«²¢Ã»ÓÐ¿ª·Å£¬º£°Î3400µÄºìÊ¯¼âÒ²Ã»¿ª·Å£¬Ï£Íû¿ÉÒÔÔçµã¿ª·Å¡£
82.É½ ÀÏÅÆÑ©É½£¬¸÷ÏîÉèÊ©ºÍ·þÎñ¶¼ºÜÆëÈ«£¬¶¬¼¾ÏÂÑ©ÓÎ¿Í²½ÐÐÕ»µÀÍ£Ö¹Ê¹ÓÃÁË£¬È«³ÌË÷µÀ¼Ó½»Í¨³µÎÞ·ìÁ¬½Ó£¬¸Ð¾õ¾°Çø·þÎñ»¹ÊÇÍ¦ÖÜµ½µÄ£¬²ÞËùÈ«¶¼ÅäÓÐÒûÓÃ¿ªË®»ú¡£ÎÒÃÇÔËÆø²»Ì«ºÃ£¬ÉÏÉ½Ö®ºóÖ»À´µÃ¼°ÔÚ°ëÉ½ÅÄÁË¼¸ÕÅ·ç¾°£¬½ô½Ó×Å¾ÍÆðÎíÁË£¬ÄÜ¼û¶È´ó¸ÅÊ®Ã×°É£¬Ö±µ½ÎÒÃÇÀë¿ª¶¼Ã»ÓÐÉ¢Îí£¬¿´²»µ½ÈÎºÎ·ç¾°£¬Ö»ÄÜ´ø×Åº¢×ÓÍæÑ©¶øÒÑ£¬±È½ÏÒÅº¶¡£ºÜ¶àÓÎ¿ÍÒ²ÊÇÉÏÉ½Ö®ºóÍæÁËÍæÑ©¾ÍÏÂÉ½ÁËÎíÌ«´óÉ¶Ò²¿´²»µ½£¬ÔËÆø²»ºÃ¡£
83.ÔÚÒßÇé³ÉÎª³£Ì¬»¯µÄÇé¿öÏÂ£¬ÕâÖÖ·½Ê½¶©Æ±²»È¡Æ±£¬È¥¾°ÇøÓÎÍæ·Ç³£ÖµµÃÔÞÉÍ£¬¹Ø¼üÊÇ·Ç½Ú¼ÙÈÕ³öÐÐ²»ÐèÒªÅÅ¶Ó£¬Ã»ÓÐÓµ¼·µÄÈËÈº£¬ÀÂ³µ·þÎñÈËÔ±·Ç³£ÖÜµ½£¬´ø×ÅÐ¡º¢¶ù£¬ËüÃÇ»á¸øÄã°ïÖúµÄ£¬×øÀÂ³µÉÏÒ²¿ÉÒÔÐÀÉÍÑ©É½·ç¹â£¬Ò»Â·ÉÏµÄËÉÊ÷ÉÏÃæ¶¼¹ÒÂúÁËÑ©»¨£¬×ø×ÅÀÂ³µÉÏÉ½Ò²ÊÇÒ»µÀÃÀÀöµÄ·ç¾°
84.ËæÊÖÒ»ÅÄ¶¼ÊÇÃÀ¾° £¬ºÃÉ½ºÃË®ºÃ·ç¾°¡£²»±ØÒ»Ö±×ßµ½ÒõÑô½ç£¬ºÍÖÐÍ¾¿´µ½µÄ·ç¾°²î²»¶à¡£
85.ÒÑ¾­×ö¹ýÆÀ¼ÛÁË¡£»¹ÊÇ²»´íµÄ¡£¾ÍÊÇ²»ÄÜ½Ú¼ÙÈÕÀ´£¬ÈËÌ«¶à¡£¼Û¸ñ¿ÉÒÔ¿¼ÂÇÇ×ÃñÒ»Ð©¡£
86.³É¶¼ÖÜ±ßÍæÑ©ºÃÈ¥´¦£¬ÊÐÇøÀ´»ØÊ±¼ä»¹ÊÇºÜ³ä·ÖµÄ£¬±Ü¿ª½Ú¼ÙÈÕÏà¶ÔÅÅ¶ÓÊ±¼äÉÙÒ»µã
87.¸úÅóÓÑËÄ¸öÈËÒ»ÆðÀ´µÄ£¬À´µÄÊ±ºò¸ÕºÃÔÚÏÂÑ©£¬ÖÕÓÚ¿´µ½ÁË½ñÄêµÄµÚÒ»³¡Ñ©£¬È«³ÌË÷µÀ¼Ó¹«½»³µ£¬É½ÉÏ·ç¾°Ò»¼¶°ô£¬Á¼ÐÄÍÆ¼ö£¬ÏÂ´ÎÓÐ»ú»áÔÙ´øº¢×ÓÀ´Íæ
88.Ã¿Äê½µÑ©Ê±¼ä±È½ÏÍí£¬»¬Ñ©³¡Ò²ÒªµÈµ½Äêµ×²Å»á¿ª·Å¡£µ«ÊÇÀë³É¶¼½ü£¬¸÷ÖÖÌõ¼þ½Ï³ÉÊì£¬»¹ÊÇÂù²»´íµÄ
89.È¥µÄÊ±ºòÌìÆø²»´íÐÄÇéÒ²Êæ³©
90.Ð¡ÅóÓÑºÜÏ²»¶£¬¾ÍÊÇÀä
91.ËÄ´¨¿´Ñ©×îºÃµÄµØ·½
92.ÕûÌåÂúÒâ£¬¾ÍÊÇÅÅ¶ÓºÜ¾Ã£¬ÉÏÉ½ÏÂÉ½¶¼ÒªÉ¨ÂëÅÅºÅÈë³¡£¬³Ô·¹Ò²ÐèÒªµÈ´ýºÜ¾Ã£¬ÆäËûÃ»Ê²Ã´£¬²»¹ý12ÔÂÈ¥Ñ©¸ü´ó£¬ÏÖÔÚÈ¥¶¼Ò»°ãÁË£¬2ÔÂÈ¥Ñ©¾Í¼¸ºõÃ»ÓÐÁË
93.ºÜºÃÍæ£¬ºÜnice
94.»¹²»´í£¬·ç¾°Í¦ºÃµÄ£¬ÖµµÃ¹ÛÉÍ¡£ÉÏÃæºÜÊÊºÏÅÄÕÕ£¬ºÜÈÝÒ×³öÆ¬
95.ÈÕ³öÔÆº£¶¼¿´µ½ÁË£¬»¹Î¹ÁËÐ¡ËÉÊó£¬»¬Ñ©Ò²ºÜ°ô£¬º¢×Ó·Ç³£¿ªÐÄ£¬³õÈý¹¦¿ÎÑ¹Á¦´ó³öÀ´·ÅËÉÒ»ÏÂ·Ç³£nice
96.»°²»¶àËµ£¬Ö±½ÓÉÏÍ¼£¬ÈÕ³öÔÆº££¬ÕâÐ©ÄÄ¸ö¾°É«ÎÒ¶¼¾õµÃºÜ°ô£¬¶øÇÒ»¹ÄÜ¿´µ½Çà²Ø¸ßÔ­Ò»ÑùµÄ¾°É«£¬»¹ÊÇÖµµÃÀ´µÄ£¬Õû¸öÂÃ³Ì·Ç³£ÂúÒâ£¬¶¼¿ÉÒÔÀ´³¢ÊÔÒ»ÏÂ
97.ºÜ²»´í£¬ÌìÆøºÃ£¬Ñ©É½ÃÀ£¬ÐÐ³Ì°²ÅÅºÏÀí£¬µ½ÁË¾°Çø¾Í×ÔÓÉ»î¶¯
98.»¹²»´í£¬ÎÒ·¢ÏÖÈç¹û²»È¥ÈÕÔÂÆÀ²»ÓÃÂòË÷µÀ£¬Ç°Ãæ¸ù±¾Ã»¼ì²é
99.ÔËÆøºÃ£¬´ÓÈÕÔÂÆºÍùÉ½¶¥µÄÀÂ³µÉÏ¿´¼ûÁËÈÕ³ö£¬¿´¼ûÁËÔÆº£¡£
100.ÂòµÄÌ×Æ±£¬328/ÈË£¬¹óÁË£¡²»¹ýÕâÁ½ÌìÉ½ÉÏÏÂÑ©ÁË£¬ºÜÃÀ£¬ËäÈ»»¬Ñ©³¡»¹Ã»¿ª·Å£¬µ«ÄÏ·½º¢×Ó¹ýÀ´ÍæÍæÑ©Ò²ÊÇºÜ¿ªÐÄµÄ£¡ºÜÃÀ£¡É½ÉÏ½»Í¨Ò²·½±ã£¡¹¤×÷ÈÕÈË²»¶à²»ÓÃÅÅ¶Ó£¡
101.É½ÉÏ·ç¾°ÓÅÃÀ£¬µ¼ÓÎ·Ç³£nice¡£
102.ÎÒÈ¥µÄÊ±ºòÊÇ¾ÅÔÂ£¬Ã»¿´ÉÏÑ©£¬µ«ÊÇ»¹ÊÇ¾õµÃ²»Í÷´ËÐÐ£¬ÔÚÔÆÖÐ´©ËóÊÇÕæµÄË¬
103.È¥µÄÊ±ºò¸Õ¸ÕºÃ¸ÏÉÏÏÂÑ©£¬¾°É«ºÜÆ¯ÁÁ£¬É½ÉÏÑ©ºÜºñ¡£¼´Ê¹²»È¥»¬Ñ©³¡Ò²¿ÉÒÔÍæ¶ùµÄºÜ¸ßÐË¡£ ÓÑÇéÌáÊ¾£ºÇ§Íò²»ÒªÔÚÈ¥µÄÂ·ÉÏÂòÄÇÖÖ´óºÅµÄ»¬Ñ©°å£¬¾°Çø²»ÈÃ´øÉÏÉ½¡£
104.¶¬¼¾³öÓÎºÜÔÞ£¬´°º¬Î÷ÁëÇ§ÇïÑ© ÃÅ²´¶«ÎâÍòÀï´¬¡£
105.×ÜÌå¸Ð¾õ»¹ÐÐ£¬ÔÚÖÐ¹ú£¬ÂÃÓÎ¾°ÇøÃÅÆ±ÊÕ·Ñ¶¼±È½Ï¸ß£¬¹ú¼ÒÏà¹Ø¹ÜÀí²¿ÃÅ²»×÷Îª°É¡£Õâ´ÎÈ¥»¬Ñ©³¡Á·Ï°»¬Ñ©£¬¸Ð¾õ»¹ÐÐ£¬Ñ©ÌØ±ð´ó£¬ÓÐ¿ÕÔÙÈ¥
106.È¥µÄÊ±ºòÑ©ºÜºñÁË£¬µ«ÊÇÎÒÃÇÉÏÉ½µÄµ±ÌìÌìÆøºÜºÃ£¬Ì«Ñô£¬ÔÆº£ºÍÑ©Á¬½ÓÔÚÒ»ÆðµÄ¸Ð¾õÕæÐÄºÃ¿´
107.²»×¼Ê±£¡£¡³ö·¢ºÍ·µ³Ì¶¼ÍíÁË10¶à·ÖÖÓ£¡£¡ÔçÉÏÂòµÄ³µÎ»£¬ÏêÇéÀïÐ´µÄÓÐÅ¯ÊÖµ°£¬µ«ÉÏÁË³µ±»¸æÖªÃ»ÓÐ£¬µ¼ÓÎÐ¡½ã½ãºóÃæÓÐ¶àµÄ»¹¸øÎÒÃÇÁË
108.ºÜÊÊºÏÁ½¿Ú×ÓÈ¥Íæ£¬µ¥ÉíµÄ¾Í±ðÈ¥ÁË£¬ÅÂÄã³Ô¹·Á¸
109.ËäÈ»ÈËºÜ¶à£¬µ«ÊÇ¾°»¹ÊÇºÜ²»´íµÄºÜ¿ìËÙ±ã½Ý
110.»¬Ñ©Æ±É½ÉÏÂòµÄ£¬×ÜÌåÀ´ËµÎ÷ÁëÑ©É½»¹ÊÇ²»´í »¬Ñ©µÄ»°Ò²Ã»ÓÐÌ«¶àÈË¶ÂÔÚÄ§ÌºÈë¿Ú£¬È¥ÖÐ¼¶µÀ»¬ÁË¼¸´Î£¬ºÍÐ¡ÅóÓÑÈ¥³õ¼¶µÀ»¬ÁËÁ½´Î£¬Ã»ÓÐ¿¨Ñ©»¹ÊÇ¿ÉÒÔ£¬ÉèÊ©²»´íµ«ÊÇÃ»ÓÐÌ«×ÓÁëºÃ
111.ÄÏ·½ÈËÃ»¼û¹ýÑ©£¬ÖÜÄ©ÓÖÏÂÑ©ÈË¶àµÄ²»µÃÁË£¬³ýÁËÈË¶à»¹ÊÇÈË¶à£¬ÔÚ°ëÉ½ÑüÄÇ¸öÏîÄ¿ÇøÓÐµã¿Ó£¬ÏÂ³µµãÓÐ¸öÐ¡ÆÂÆÂÓÐµãÑ©¾Í40Ò»¸öÃÅÆ±£¬Á½´óÒ»Ð¡»¨ÁË120³¬¼¶²»Öµ£¬È»ºóÑØÍ¾ÎÀÉú»·¾³ÕâÐ©²»ÊÇºÜºÃ£¬²ÞËù¸½½ü±È½ÏÔàÂÒÓÐµã³ô£¬´Ó°ëÉ½ÏÂÉ½ÅÅ¶ÓµÈ°Ú¶É³µºÍÀÂ³µ¾Í»¨ÁË²î²»¶àÒ»¸ö°ëÐ¡Ê±
112.ÆøÊÆ°õíçµÄÃÀÀö£¬µØÀíÎ»ÖÃÓÅÔ½£¬½»Í¨±ãÀû
113.Ç½ÁÑÍÆ¼öÎ÷ÁëÑ©É½Ò¹³¡Ñ©:¼´Ê¹ÊÇ´º½Ú´ó¼Ù£¬ÏÂÎçµ½´ïÎ÷ÁëÑ©É½£¬Â·Í¾²»¶Â£¬Ë÷µÀ²»ÅÅ¶Ó£¬»¬Ñ©³¡ÈËÒ²²»¶à£¬ÒòÎªÉ½ÉÏ¾ÍÕâÃ´¶à·¿¼ä¡£
114.ÊÖ»úµôÁË£¬ÓÎ¿ÍÊ°½ð²»ÃÁ£¬¹¤×÷ÈËÔ±ÅÅ³ýÍòÄÑ£¬½«ÊÖ»ú¿ìµÝ¸øÎÒ¡£·þÎñÖÁÉÏ£¬Æ·µÂ¸ßÉÐ
115.·Ç³£Æ¯ÁÁ ÈÕ³öÔÆº£¼òÖ±¾øÁË »¬Ñ©Ò²ºÜºÃÍæ
116.³µ×Ó·Ç³£ÊæÊÊ£¬·þÎñÒ²²»´í£¬×¼Ê±³ö·¢
117.È¥µÄÊ±ºò¸ÏÉÏÏÂÐ¡Óê ²»Ó°Ïì¿´Ñ©¹þ¹þ¹þ
118.ÃÅÆ±¡¢Ë÷µÀ¡¢¹Û¹â³µ280Ôª£¬¸Ð¾õÓÐµãÐ¡¹ó£¬¶¨¼Û200Ôª×óÓÒ±È½ÏºÏÀí¡£»¹ÓÐ¾ÍÊÇÔÚÍøÉÏÃ»ÓÐÉèÖÃÂòÀÏÈË¡¢Ð¡º¢µÄÌ×Æ±£¬Ö»ÓÐÈ«²¿Âò³ÉÈËÆ±²»ºÏÀí¡£
119.Ð¯³ÌÂÃÐÐÍø¶¨Æ±¶©¾Æµê¶¼ºÜ²»´í£¬·½±ã¿ì½Ý¡£Î¨Ò»¿ÉÏ§Î÷ÁëÑ©É½Ã»ÏÂÑ©£¬Ã»¿´ºÃÊ±¼ä
120.²»´í£¬·½±ã¿ì½Ý£¡ÈË¶àµÄÏÂ½È×ÓÒ»Ñù
121.¿´Ñ©µÄºÃµØ·½
122.ÔËÆøÕæµÄºÜºÃ£¬¸ÕºÃ¸ÏÉÏÍ·ÌìÍíÉÏÏÂÑ©£¬ºÃ¿É°®µÄÐ¡ËÉÊó£¬¶ÑÑ©ÈË?£¬¹þ¹þ¹þ¹þ¹þ
123.Ñ©ÊÇÕâ¸öÊÀ½çÉÏ×îÃÀµÄ¶«Î÷ÁË°É
124.Ò»Äê×öÁ½¸öÔÂÉúÒâ£¬ËùÒÔÐÔ¼Û±È²»¸ß£¬²ÍÒû×¡ËÞ¹óµÃÀëÆ×£¬³É¶¼µÄº¢×ÓÃ»ÔõÃ´¼û¹ýÑ©£¬µ¹ÊÇÐË·ÜµÃºÜ
125.·ç¾°ÊÇÕæµÄÆ¯ÁÁÈËÒ²ÊÇÕæµÄ¶à
126.ÈË±È½Ï¶à£¬×¢ÒâÀÂ³µÅÅ¶Ó¡£
127.·ç¾°ºÜÃÀÖµµÃÒ»È¥µÄµØ·½£¡µÚÒ»´Î¿´¼ûÕâÃ´ºñµÄÑ©£¬Ì«ÃÀÁË£¡³¬ÔÞ
128.Ñ©¾°Ê®·ÖÆ¯ÁÁ£¬ÖµµÃÒ»È¥£¡
129.²»´í£¬¿´Ñ©Ë£Ñ©µÄºÃµØ·½
130.ÄÄ¸ö´ó¾°ÇøÈË¶¼¶à£¬ËùÒÔÔçµãÈ¥£¬·ç¾°ÕæÐÄºÃ¡£
131.¾°É«²»´í¡£·þÎñµ½Î»¡£
132.Î÷ÁëÑ©É½×÷Îª¾­µäµÄÍæÑ©Ê¥µØ£¬È·Êµ»¹ÊÇ·Ç³£²»´íµÄ£¬¾°Çø³ÉÊì£¬ÏîÄ¿¶à£¬´óÈËÐ¡º¢¶¼ÄÜÕÒµ½¿ÉÍæµÄ¡£µ«ÊÇ£¬ËµÊµ»°£¬ÎÒ¾õµÃ£¬¾°ÇøµÄÃÅÆ±£¬¼ÓË÷µÀ£¨Ô§Ñì³Ø£©£¬¼Ó¹Û¹â³µ£¬240Ôª£¬µ«½á¹ûÉÏÈ¥ÒÔºó£¬µ«·²ÒªË£¸öÓÐÉèÊ©µÄ£¬¶¼ÓÖÒªÁíÌÍÇ®£¬¶øÇÒÃ¿¸öÏîÄ¿¶¼²»±ãÒË£¬¶ø²»ÌÍÇ®µÄµØ·½£¬Ò²È·Êµ´ó¼ÒË£µÄ¶à£¬¶¼ÒÑ¾­ÊÇºÚÑ©±éµØ¡£ËùÒÔËµ°É£¬»¹ÊÇÓ°ÏìÌåÑéµÄ¡£
133.ÉÏÖÜÄ©È¥µÄ£¬Ã»ÓÐÏÂÑ©£¬Ò²ÊÇµ­¼¾£¬Ö÷ÒªÊÇÏëÅÄÕÕÄÇÐ©£¬ÓéÀÖÉèÊ©»ù±¾Ã»×ø¹ý£¬ÂòµÄ198/ÈËµÄÆ±£¬±¾À´ÏëÈ¥ÒõÑô½çµÄ£¬ÄÇÌìÌìÆø²»ºÃ£¬È«ÊÇÎí£¬É½ÉÏÉ¶¶¼¿´²»Çå£¬²»ÍÆ¼öÏÖÔÚÈ¥£¬×øÀÂ³µ×öÁËºÜ¾Ã£¬ÏÈÊÇ´ÓÉ½ÏÂ×øµÚÒ»¸öÀÂ³µ£¬ÉÏÈ¥ºó×ø¹«½»³µµ½Ó³Ñ©¹ã³¡£¬ÄÇÀïÓÐ¸öºþÊÊºÏÅÄÕÕ£¬ÓÐÉ½ÓÐË®ÓÐÈÈÆøÇò£¬ÅÔ±ß²Êºç»¬µÀ£¬ÅöÅö³µ£¬»¬Ñ©»¬²ÝÒ²ÔÚÕâÀï£¬¸½½ü³ÔµÄ±È½ÏÉÙ£¬ÅÔ±ßÓÐÒ»¼ÒµÂ¿ËÊ¿£¬»ù±¾ºÜ¶àÈË¶¼»áÔÚÕâ³ÔÎç·¹£¬È»ºóÔÙ×øÀÂ³µÉÏÈ¥¾ÍÊÇÈÕÔÂÆº£¬ÓÖÊÇÒ»¸öÅÄÕÕµÄµØ·½£¬¿ÉÏ§´óÎí£¬É¶¶¼¿´²»µ½¡£±¾À´ÌìÆø²»ºÃ£¬Ïë×ÅËÉÊó
134.³µ²»´í£¬¼ÝÊ»Æ½ÎÈ£¬Ê¦¸µ¸ºÔð¡£µ«¾°ÇøÆ½Ê±À´¿ÉÒÔ£¬½Ú¼ÙÈÕ²»ÖµµÃ¡£8µã°ë×Ô³É¶¼³ö·¢£¬¿ì12µãµ½¾°ÇøÍ£³µ³¡¡£ÅÅ¶Ó20·ÖÖÓÉÏÏ´ÊÖ¼ä¡£ÅÅ¶ÓÒ»¸ö°ëÐ¡Ê±ÁìÆ±×øÀÂ³µ£¬ÈËÌ«¶à£¬ÃÜ²»Í¸·ç£¬ºÍº¢×ÓÉÌÁ¿ºó·ÅÆúÉÏÉ½¡£¾°ÇøÌåÑé¸Ð²»ºÃ¡£ÒõÌìÏÂÓê¸ºÑõÀë×ÓºÜ×ã£¬ÂÔÎ¢×íÑõÍ·ÔÎ¡£
135.»¹²»´í£¬Ò»¶¨ÒªÉÏÈ¥
136.É½¶¥»¹ÊÇÒªµÃµÄ ÊÇ×ÎÈ»µÄÎ¶µÀ  ÔÆº£ÆÙ²¼ÁË½âÏÂ »°²»¶àËµÖ±½ÓÉÏÍ¼
137.Á÷Á¬Íü·µµÄµØ·½
138.´øÐ¡º¢È¥ÍæºÜ°ô
139.ºÜºÃºÜºÃ222
140.×ÜÌå»¹ÐÐ »¬Ñ©½ÌÁ·ºÜ¿Ó ´øÈý¸öÈËÒ»¸öÐ¡Ê± 320 ¾ÍËµÁË¼¸¾ä»°  ´ø×ÅÎÒÃÇ×ßÄ§ÌºÉÏÈ¥ ÏÂÀ´ ¾ÍÃ»ÓÐÁË Ò»¸öÐ¡Ê±¶¼»¹Ã»µ½ ½ÌÁ·¾ÍÅÜÁË Ò»¸öÈËÔÚÇ°Í·»¬µÃ·É¿ì ¿ÉºÞµÚÒ»´Î»¬Ñ© ÓÖÄì²»µ½Ëû ²»È» ÕæµÄÏë°Ñ½ÌÁ·×¥»ØÀ´ Õæ320ÕõµÃÕæÇáËÉ
141.Î÷ÁëÑ©É½Ò»ÔÂ³õÕýÊÇÏÂÑ©µÄÈÕ×Ó£¬É½ÉÏÒÑ¾­ÓÐºÜ¶àºñºñµÄ»ýÑ©ÁË£¬¶ÔÓÚ³É¶¼ÈËÀ´Ëµ¿´Ñ©µÄÈÕ×Ó»¹ÊÇºÜÏ¡ÉÙµÄ£¬Ôªµ©¼ÙÆÚ¾ÍÊÇÅÅ¶ÓÌ«ÄÑÁË£¬¸÷ÖÖ·è¿ñÅÅ¶Ó¡£
142.Õâ´ÎÑ©É½Ö®ÐÐ·Ç³£¿ªÐÄ·Ç³£ÐÒÔË£¬Óö¼ûÏÂ´óÑ©£¬»¹¿´µ½ºÃ¶àÐ¡ËÉÊó
143.»¹²»´íÅ¶ ¸úÅóÓÑÍæ¶ùµÄÍ¦¿ªÐÄµÄ¡£Ãâ·ÑÅÄÕÕÄÇ¸ö·þÎñºÜnice ÎÒÔÚÉ½ÉÏÅÄÁËÒ»°Ù¶àÕÅÕÕÆ¬ »¹Ã»ÓÐÉãÓ°´ó¸çÅÄµÄÕÕÆ¬ºÃ ÒªÊÇÄÜ°Ñµ×Æ¬¸øÎÒÄÇ¾Í¸üºÃÁË×îºó ÎÒµÄÑ©ÈËÊÇ×îºÃ¿´µÄ
144.***
145.³¬¾ªÏ²£¡£¡
146.ÌØ±ðµÄ·½±ã
147.ºÃZSBD
148.¾°É«²»´í£¡
149.ºÃÍæµÄÑ©É½
150.¾°É«²»´í£¬³öÆ¬ºÃ¿´£¬¾ÍÊÇÁ½¸öÐ¡Ê±µÄ»¬Ñ©ËãÁË°É£¬È«ÊÇÈË£¬Ö±½Ó·ÅÆú£¬»¬»¬Íâ±ßµÄÒ°Ñ©Ò²¿ÉÒÔÁË
151.***
152.·Ç³£²»´íµÄ£¡£¡£¡£¡£¡£¡£¡£¡ÔÞ
153.È¥Î÷ÁëÑ©É½Ò»¶¨Òª×øË÷µÀÈ¥ÈÕÔÂÆº£¬Ò²ÐíÉ½ÏÂÊÇ´óÎí£¬µ«É½¶¥¿ÉÄÜÊÇÑ©É½ÔÆº££¬·ç¾°·Ç³£ÃÀ£¡
154.ÉèÊ©ÆëÈ«£¬½»Í¨±ãÀû¡£Õû¸ö¾°Çø¹æ»®Ò²ºÜºÃ£¬·ç¾°ºÜÆ¯ÁÁ¡£ÍæÑ©µÄµØ·½ÕæÊÇÌ«¶àÁËÌ«°ôÁË¡£
155.±È½ÏÖµµÃÈ¥µÄ£¬¿ÉÒÔ»¬Ñ©£¬×øÁ½´ÎÀÂ³µ£¬¶¬ÌìÈ¥µÄÑ©±È½Ï¶à£¬É½¶¥ÉÏ¿´ÔÆº£³¬Ë¬¡£ÀÂ³µ×øÍê»¹Òª×øÒ»¶ÎÆû³µµ½Ö÷Òª»¬Ñ©³¡£¬¼ÌÐøÉÏ¿ÉÒÔÅÀµ½É½¶¥£¬ÉÏÃæµÄ³ÔµÄÒ²ÊÇºÜ·½±ã£¬É½ÏÂ¾ÆµêÒ²±È½Ï¶à£¬µ±È»ÍÁºÀµÄ»°¿ÉÒÔ×¡É½ÉÏµÄ£¬É½ÏÂµÄ²ñ»ð¼¦Ò²ÊÇ·Ç³£²»´í¡£
156.ºÜ²»´íµÄ¶ö¾°µã£¬É½ÉÏÓÐºÜ¶àÍæÑ©µÄÏîÄ¿¡£
157.Î÷ÁëÑ©É½ÕæµÄÌ«Ì«Ì«ÃÀÁË£¡È¥¹ýºÜ¶à×ùÑ©É½£¬Î÷ÁëÊÇÎÒ¾õµÃ×îÃÀµÄÒ»×ù£¡Ç¿ÁÒÍÆ¼öÊ®¶þÔÂÖÐÏÂÑ®ÔÙÈ¥£¬É½ÏÂÅÝ¸öÎÂÈª³Ô¸öµØ¹ø¼¦£¬×¡Ò»ÍíÒ»ÔçÉÏÉ½£¬²»ÒªÌ«Ë¬
158.¶¬ÌìµÄÑ©É½ÕæµÄºÃ¿´£¬³ýÁËÀäÃ»±ðµÄÃ«²¡
159.º¢×ÓÏë»¬Ñ©£¬ÍíÉÏ½ÌÁ·200/Ð¡Ê±£¬°×Ìì240 Å®º¢×Ó½ÌÁ·ºÜ¿É°®µÄÐ¡½ã½ã£¬¹ëÅ®Ï²»¶Ö±½Ó×Ô¼º¸ú½ÌÁ·Ô¼ÁËµÚ¶þÌìµÄ¿Î
160.·ç¾°ºÜÃÀ£¬ÖµµÃÒ»È¥????????
161.´óÈË´øÍÞ¶ùÈ¥ÂòÄÄ¸öÆ±°²ÒÝÅ¶£¬ÅóÓÑÃÇ
162.ÉÏÉ½ÅÅ¶Ó2Ð¡Ê±£¬µ½°ëÉ½Ñü£¬´óÎíÁýÕÖ£¬ÄÜ¼û¶È30Ã××óÓÒ£¡ºÃ¶àµØ·½¶¼Ã»ÓÐ¹äµ½£¬Ö÷Òª¿´²»¼û
163.·½±ã£¬µ±Ìì¿ÉÀ´»Ø£¬ÈËÉÙ£¬Ö»¿ÉÏ§Îí´óÁËµã¡£Ð¡ËÉÊó»îÆÃ¿É°®£¬²»Ì«ÅÂÈË¡£
164.¾°É«ºÜÃÀ.¾ÍÊÇÉÏÃæµÄÎï¼ÛÓÐµã¹óÏëÈ¥µÄÅóÓÑ¿ÉÒÔ×Ô¼º´øµã³ÔµÄ¶«Î÷ÉÏÈ¥
165.Ò»¶¨ÒªÌôÒ»¸öÌ«ÑôÌìÈ¥ ²»È»É½¶¥È«ÊÇÎí É¶Ò²¿´²»µ½
166.Ñ©»¹ÊÇÍ¦´óµÄ  ·ç¾°Í¦ºÃµÄ  Î¨Ò»µÄÒÅº¶¾ÍÊÇÎíÌ«´óÁË  Ë¼Ë¼Ð¡½ã½ãºÜÈÏÕæ¸ºÔð
167.»¹ÊÇÎ÷ÁëÑ©É½Êæ·þ£¬Ñ©ºñ£¬¶øÇÒ·ç¾°ºÃ£¬»¹ÓÐÐ¡ËÉÊó¹þ¹þ¹þ£¬Ë÷µÀÕæµÄÌØ±ð¸ß£¬ÓÐµã¿Ö¸ß¹þ¹þ¹þ£¬×ÜÖ®»¹ÊÇºÜÍÆ¼ö
168.Ñ©¾°·Ç³£ºÃ¿´£¬Ñ©ÉÏÏîÄ¿ºÜ¶àÖÖ£¬Ç××ÔºÜ²»´í
169.ºÜºÃ
170.¾°É«ÒËÈË£¬ÈçÈëÏÉ¾³
171.ÔçÉÏÉÏÉ½ÌìÆø»¹¿ÉÒÔ£¬Å¼¶ûÒþÔ¼ÄÜ¿´¼ûÔ¶É½¡£´ÓÒõÑô½ç·µ»ØÊ±¿ªÊ¼ÏÂÐ¡Óê£¬ÍêÈ«¿´²»¼ûÁ½±ßµÄ¸ßÉ½£¬±È½ÏÒÅº¶£¡
172.ÉèÊ©ÍêÉÆ½»Í¨±ãÀû
173.ÏÄ¼¾£¬¶¬¼¾¶¼È¥¹ý£¬Ã¿¸ö¼¾½ÚÓÐÃ¿¸ö¼¾½Ú²»Í¬µÄÌØÉ«£¡ÈÕÔÂÆºÏÄ¼¾¸üÃÀ£¬¿´µÃ¸üÔ¶¡£Ô§Ñì³Ø¶¬¼¾ÍæÑ©¸üÓÐÒâÒå
174.±È½ÏÏ²»¶µÄµØ·½
175.¿ÉÒÔ ºÃ¿´ ±È½ÏºÃ Ò»ÈÕÓÎ ´ó¼Ò¿ÉÒÔÈ¥¿´¿´  
176.Ò¹³¡µÄÑ©£¬ÖÊÁ¿·Ç³£ºÃ£¬ÈËÓÖÉÙ£¬°ô°ôßÕ£¡ ËäÈ»Ö»¿ª·ÅÒ»¸öÄ§Ìº£¬Ò»¸öµõÒÎ£¬µ«ÊÇ·Ç³£ÖµµÃ
177.ÌìÆøÑ¡ºÃÁË£¬ÕæµÄºÜ³öÆ¬£¬ÃÀÀö
178.11ÔÂµ×È¥µÄ×¡ÔÚÉ½½ÅÅ©¼ÒÀÖ¾Æµê£¬ÒÅº¶Ã»ÓÐ¶©ÉÏÓ³Ñ©ºþµÄ¾Æµê¡£»¬Ñ©³¡12ÔÂ²Å¿ª£¬ÏÖÔÚ¿ÉÒÔÍæÑ©¡£É½¶¥ÈÕÔÂÆº¾°É«ºÜºÃ£¬¿ÉÒÔ¿´ÔÆº££¬Ñ©É½£¬ËÉÊ÷£¬ËÉÊó¡£½¨ÒéÓÎÍæÁ½Ìì£¬Òª×¡°ëÉ½ÑüµÄÓ³Ñ©ºþ¸½½üµÄ¾Æµê£¬µÚÒ»ÌìÍæÑ©£¬µÚ¶þÌìÔçÉÏÈÕÔÂÆºÕýºÃ£¬ÏÂ´ÎÓÐ¾­ÑéÁË¡£Â·ÉÏÐÞÂ·¶Â³µµ¢ÎóÁË²»ÉÙÊ±¼ä£¬×øÁËÓÐ5¸öÐ¡Ê±£¬ÌåÑé²»Ì«ºÃ¡£
179.Î÷ÁëÑ©É½ÃûÆøºÜ´ó£¬ËùÒÔÎÒÄ½Ãû¶øÀ´¡£¿ÉÏ§ÎÒÃ»ÓÐÑ¡¶ÔÊ±¼ä£¬ÉÏÉ½µÄÄÇÌìÏÂ×ÅÑ©£¬ËùÒÔÊ²Ã´¾°É«Ò²Ã»¿´µ½¡£Î÷ÁëµÄÇ°É½ÏÖÔÚµÀÂ·Ëð»ÙÑÏÖØ£¬ËùÒÔÇ°É½ÊÇ¹Ø±ÕµÄ£¬Ö»ÄÜÍæºóÉ½£¬¶øÇÒºóÉ½±ØÐëË÷µÀÉÏÏÂ£¬²»ÄÜÍ½²½¡£ºóÉ½µÄÁ½¶ÎË÷µÀÏÂÀ´Ö®ºó»¹ÒªÍ½²½Ò»¸öÐ¡Ê±²ÅÄÜµ½´ïÒõÑô½ç£¬µ«ÊÇÈç¹ûÌìÆø²»ºÃ£¬ÒõÑô½çÕâÀïÊÇÊ²Ã´¶¼¿´²»µ½µÄ¡£·Ç³£¿ÉÏ§£¬ÎÒ¾ÍÊ²Ã´Ò²Ã»¿´µ½£¬ÕæÊÇºÜÄÑÊÜ¡£Ï£ÍûÏÂ´ÎÓÐ»ú»áÔÙÀ´°É£¡£¡£¡
180.18ÄêÀ´¹ýÒ»´Î£¬¶àÁËºÜ¶àÊÕ·ÑÏîÄ¿£¬30Ò»Ïî£¬Ì«¹óÁË£¬½øÀ´µ½´¦¶¼ÊÇÊÕ·ÑµÄµØ·½¡£
181.Ê®ÔÂ·ÝÏëÅÀÉ½¿ÉÒÔÈ¥£¬¿´Ñ©¾Í±ðÈ¥ÁË¡­ÍêÈ«Ã»ÓÐ¡£µ«ÊÇ¾°É«»¹²»´í£¬»¹ÄÜ¿´¼ûÐ¡ËÉÊóÊ²Ã´µÄ£¬É½ÉÏ¿ÕÆøÒ²ÕæµÄºÜºÃ£¬½¨ÒéÂòÈ«³ÌµÄ¹ìµÀÉÏÈ¥£¬²»»áÕâÃ´ÀÛ£¬ÒòÎªÉÏÉ½Ò²ÒªÅÀºÜ¾Ã¡£
182.²»Ö¹Ò»´ÎÀ´Î÷ÁëÑ©É½ÁË£¬Àë³É¶¼×î½üµÄÌìÈ»»¬Ñ©³¡£¬Ã¿´Î¶¼ÒªÀ´»®Ò»»®¡£Î÷ÁëÑ©É½µÄ·ç¾°·Ç³£Æ¯ÁÁ£¬±È½ÏÉñÆæµÄÊÇ°ëÉ½ÑüÏÂÑ©ÍæÑ©£¬³Ë×øË÷µÀ´©¹ýÔÆ²ã£¬ÉÏÃæÈ´ÊÇ´óÇçÌì£¬ÔÆº£·Ç³£Æ¯ÁÁ¡£ÔËÆøºÃÒ²ºÜÈÝÒ×¿´µ½¿É°®µÄÐ¡ËÉÊó¡£
183.ÔËÆøÌØ±ðºÃ£¬ÌìÆøÇåÀÊ¿´µ½ÁËÔÆº££¬ÀÏÈËÐ¡º¢ÄêÇáÈË¶¼ÓÐµÄÍæ£¬Î÷ÁëÕæµÄºÜ²»´í£¡
184.¾°É«ÒËÈË ÐÒÔËµÄ»° »¹ÄÜÅöµ½Ð¡ËÉÊóÅ¶
185.µ¼ÓÎºÜ×¨Òµ ½ñÌìÌìÆøºÜºÃ ºÜºÃË£¡«
186.½Ú¼ÙÈÕÈËÌ«¶àÁË£¬ÓÎÀÖÏîÄ¿Ò²Í¦¶à£¬ÊÊºÏ´ø¿ÓÍÞÇ××ÓÓÎ¡£»¬Ñ©»¹ÊÇÈ¥Ì«×ÓÁë°É
187.·ç¾°ÃÀÈç»­£¬»¹¿ÉÒÔ¿ª×ÅÐ¡µç³µ¹ä£¬ÂùÊæ·þã«ÒâµÄ£¬»¹ÓÐÈÈÆøÇò£¬ÏëÍæÒ²¿ÉÒÔ£¬¼Û¸ñÃ»ÎÊ£¬ÌåÑé»¹ÊÇ²»´í£¬

ÀÂ³µÒ²ÊÇ·Ç³£°ô
188.»¬Ñ©ÓÐµãºÃÍæ£¬¾ÍÊÇµ½¸ßÊÖÇø±ØÐë´ø°²È«Ã±£¬¶øÇÒ»¹ÊÇÓÃ×âµÄ£¬Ï£ÍûÄÜ¸ÄÉÆ
189.Ð¡ÅóÓÑ¿´¼ûÕâÃ´´óµÄÑ©ºÜ¸ßÐË
190.·þÎñºÃ£¬ÅäÌ×ÉèÊ©ÍêÉÆ¡£Ã¿ÄêÔÚ³É¶¼¶¼»áÀ´Íæ¡£ÊÊºÏÅóÓÑÐ¡¾Û£¬ÉÌÎñ½Ó´ý¡£
191.Ã»Ïëµ½³É¶¼80¹«Àï¿ªÍâ¾¹È»ÓÐÕâÑùµÄÑ©É½ÃÀ¾°£¬»¹ÓÐ»¬Ñ©³¡£¬·Ç³£°ô
192.ÃÀ£¬ÁôµãÒÅº¶£¬ÏÂ´ÎÔÙ¸ÐÊÜ´°º¬Î÷ÁëÇ§ÇïÑ© ÃÅ²´¶«ÎâÍòÀï´¬µÄ×³Àö¾°¹Û£¡
193.ÏÄ¼¾±ÜÊîµÄºÃÈ¥´¦£¬ÈËÉÙ£¬ÌìÆøÁ¹Ë¬¡£ÔÚÉ½ÉÏ»¹Å¼ÓöÐ¡ÐÜÃ¨ÁË£¡·Ç³£¿ªÐÄ
194.Í¦²»´í£¬ÃÅÇ°Æ±ºÍË÷µÀÖ±½ÓË¢Éí·ÝÖ¤¾ÍÐÐ£¬ºÜ·½±ã£¬¼Û¸ñÒ²±È½ÏÊµ»Ý
195.Ò¹³¡´í·å²»´í£¬ÈËºÜÉÙ£¬²»ÓÃÅÅ¶Ó¡£¾ÍÊÇÍíÉÏÏÂÉ½Ê±ºòÀÂ³µÌ«ºÚÁË¡£
196.ÀÂ³µ¹«½»³µ·Ç³£·½±ã£¬¾°Çø¸É¾»£¬Ð¡ËÉÊó¿É°®£¬Ö»¿ÉÏ§Îí´óÁËÒ»µã¡£
197.Èç¹ûÐ¡ÅóÓÑÃ»ÓÐÉí·ÝÖ¤£¬Ð¯´ø»§¿Ú±¾£¬Òª¼ÇµÃÔÚË÷µÀ¿Ú¶Ò»»ÊµÌåÆ±
198.»¹ÐÐ  ÉÏÎçÓÐÌ«Ñô¿ÉÒÔ¿´¼û·ç¾°£¬ÏÂÎç¾ÍÊÇÈ«ÊÇÎí£¬Ê²Ã´Ò²¿´²»Çå¡£
199.Ð¡ÅóÓÑÍæµÄºÜ¿ªÐÄ
200.ÈËÌ«¶à£¬Ñ©ºÜ²»´í£¬Ö÷Òª´øº¢×ÓÀ´»¬Ñ©µÄ
201.ÉÏÉ½Ë÷µÀºÜ¿ì£¬·ç¾°ÓÅÃÀÔÆÎíçÔÈÆºÜÆ¯ÁÁ
202.»¹ÊÇÖµµÃÈ¥µÄ£¬
203.Èç¹û»¬Ñ©³¡ÀïÃæÓÐ¹¤×÷ÈËÔ±¾ÍºÃÁË£¬»¬Ñ©Ñ¥ÖÐÍ¾»µÁËÌ«Âé·³¡£
204.Ñ©ºÜºÃ£¬ÎÒÃÇÈë×¡µÄÊÇ¾Æµê£¬ºÜ°ô·þÎñºÜºÃ£¬³µ½Ó³µËÍ
205.»¬Ñ©³¡ºÜ²»´í
206.¾õµÃ»¹¿ÉÒÔ°É
207.µ¼ÓÎ½ã½ã½²½âÇåÎú£¬ÐÐ³ÌÊ±¼ä°²ÅÅ±È½ÏºÏÊÊ£¬È«³ÌÇáËÉÓÎÍæ
208.ÀäskrÈË¿©
209.ÎÒ½ñÌì³õ¾ÅÔçÉÏÈ¥µÄ£¬ÈËÊµÔÚÌ«¶àÁË£¬È°ÄãÃÇ»¹ÊÇ»º¼¸Ìì
210.ÌåÑé»¹²»´í
211.È¥¹ý¼¸´ÎÎ÷ÁëÑ©É½£¬ÓÐ»¬²Ý¼¾£¬»¬Ñ©¼¾ ²»¹ý¾õµÃÐÔ¼Û±ÈÕæµÄÒ»°ã£¬ÏÖÔÚ³É¶¼ÖÜ±ß»¬Ñ©?³¡Ò²Í¦¶àµÄ£¬Ö÷ÒªÊÇ×¡ËÞÓÐµã¹ó£¬ÆäËûÓéÀÖÏîÄ¿¶¼»¹¿ÉÒÔ
212.Ò¹³¡Ñ©ÌåÑéÕæ²»´í£¬µ«ÊÇ×îºÃÌáÇ°µ½³¡£¬×¼Ê±Èë³¡
213.Ã»¼û¹ýÑ©µÄº¢×ÓÌ«¿ìÀÖÁË£¬¾ÍÊÇÏÂÉ½Ê±ºòµÈµÃÌ«¾Ã
214.ÏÄ¼¾±ÜÊîµÄºÃÈ¥´¦£¬¿ÉÏ§È¥µÄÊ±ºòÒÂ·þ´øÉÙÁË£¡
215.¼ÝÊ»ºÜÆ½ÎÈ°²È«£¬µ¼ÓÎÈÏÕæ¸ºÔð¡£¾°µãÒ²ºÜÃÀ£¡
216.³µ×Ó»¹ÊÇºÜ°ôµÄ£¬À´»Ø½ÓËÍ¶¨µãµØÌú£¬¼Û¸ñÒ²²»¹ó£¬»¹¿ÉÒÔÓÃÐ¯³Ì¿¨£¬¾ÍÊÇ¾°É«±È½Ïµ¥Ò»£¬Ê±¼ä½ôÆÈµÄ£¬ÊµÔÚÃ»Ê²Ã´ÍæµÄ¿ÉÒÔÈ¥Î÷ÁëÑ©É½¡£
217.·þÎñ²»ÐÐ£¬Âô³ÔµÄÌ«²î£¬Ò»ÍëÅ£ÈâÃæ¹âÌÌÖó£¬ÉÏÃæ¼ÓÁË±ÈÒø±Ò»¹Òª±¡µÄ3Æ¬Èâ£¬²»ÖªµÀÊÇ²»ÊÇÅ£Èâ£¬ÉÏÉ½¸ºÔðµçÌÝµÄÈËºÜ²»¸ºÔðÈÎ£¬ÈË×ßÔÚÉÏÃæÖÐÍ¾Í£ÅªµÃºÜ¶àÈËÏÅµ½»òÊÇÊÜÉË£¬ÎÒµÄÊÖ¶¼ÅªÊÜÉËÁË¡£ÎÊËûÃÇÎªÊ²Ã´ÕâÑùÈËÊÜÉËÁË£¬ËûËµ²»¹ÜÈÃÎÒÃÇÕÒÀÏ°å£¬ËûÊÇ²Ù×÷Ô±£¬Ëû²»¹Øµç»áÍ£Âð£¿
218.ºÜ·½±ã£¬°´Ê±È¥×ø³µ¾ÍÐÐÁË£¬»áÌáÇ°Ò»ÌìÍ¨Öª
219.Æ±¼ÛÓÐµã¹ó£¬ÍøÉÏÂòÆ±ÅÅÁËÊ±¼ä¶Îµ½ÏÖ³¡¸ù±¾Ã»ÓÐÓÃ£¬ÏÖ³¡ÒªÉ¨ÂëÅÅºÅ£¬ÈË¼ÒÏÖ³¡È¥ÂòÆ±µÄÅÅµÄºÅ±ÈÎÒÃÇÏÈÔÚÍøÉÏÂòµÄ»¹Ç°Ãæ£¬ÓÐµã¿Ó¡£
220.Î÷ÁëÑ©É½Ñ©ºÜºÃ£¬¾ÍÊÇ¾°ÇøÈë³¡¹ÜÀíÓÐµã¿Ó£¬ÒÑ¾­Ô¤Ô¼ÁËÊ±¼ä¶Î£¬ÌáÊ¾Ö»ÐèÒª´øÉí·ÝÖ¤¾Í¿ÉÈë¾°Çø¡£µ«ÊÇµ½ÁËÏÖ³¡ÅÅ¶Ó¿ìÅÅµ½ÁË£¬²ÅÖªµÀ»¹ÒªÏÖ³¡É¨ÂëÅÅºÅ£¬¸ù±¾²»¹ÜÄãÔÚÍøÉÏÂòÆ±Ô¤Ô¼µÄÊ±¼ä¶Î£¬Ö»ÒÔÏÖ³¡ÅÅºÅÎª×¼£¬½á¹ûÓÖÈ¥É¨ÂëÅÅºÅ£¬ÓÖÅÅÒ»±é£¬ÅÅ¶Ó¾ÍÅÅÁËÒ»Á½¸öÐ¡Ê±¡£Ò»Ôç³ö·¢£¬ÉÏÉ½¶¼¿ìÖÐÎçÁË£¬ËÉÊóÖ»ÓÐÉÏÎç²Å³öÀ´£¬½á¹ûËÉÊóÒ²Ã»¿´µ½¡£´º½ÚÈËÌ«¶àÁË£¬×øÀÂ³µÒ²ÒªÅÅºÜ¾ÃµÄ¶Ó¡£ÏÂÉ½×øÀÂ³µ£¬¾ÓÈ»ÓÖÒªÉ¨ÂëÅÅºÅ£¬¸ù±¾²»°´Êµ¼ÊÅÅ¶ÓµÄË³Ðò£¬ÉÏÉ½ÏÂÉ½¶¼ÓÐÈË¸úÔ°Çø¹ÜÀíÈËÔ±ÔÚ³³¡£ËµÊµ»°£¬Õâ¸öÃÅÆ±¼ÓÀÂ³µµÄ¼Û¸ñ»¹ÊÇÆ«¹óÁË¡£
221.Ô¤¶¨Æ±ºÜ·½±ã£¬Éí·ÝÖ¤¿ÉÖ±½ÓË¢Æ±½ø¾°Çø¡£
222.µØÀíÎ»ÖÃÓÅÔ½½»Í¨±ãÀû£¬´óÒØµÄÃÀÀö·ç¾°Çø
223.ÕâÊÇºóÀ´²¹ÆÀµÄ£¬µ±Ê±ÍÞÒÑË£·è
224.Èç¹ûÄãÏëÒ»ÄêËÄ¼¾¶¼¿´Ñª£¬Õâ¸öµØ·½ÊÇÒ»¸ö²»´íµÄÑ¡Ôñ£¬Ì«ÃÀÁË
225.¸ÕºÃÓöµ½ÌìÆø±È½ÏÇçÀÊ£¬·ç¾°ºÜÆ¯ÁÁ£¡
226.Ñ©ºÜ´ó¡¢ÈËÒ²¶à¡¢²»¹ýº¢×ÓÍæµÄºÜ¿ªÐÄ
227.½¨ÒéÑ¡ºÃÊ±»úÈË¶à²ÅºÃÍæ£¬±¸Æë¸ÉÁ¸
228.±È¶¶ÒôÍÅ¹º¹óÁË²»ÉÙ£¬ÃÅÆ±ÊÇ¸ö¿Ó°¡
229.È¥»¹²»´í£¬¾ÍÊÇÓéÀÖÏîÄ¿Ð¡º¢¶¼ÊÕ·Ñ
230.²»´í£¬ÖµµÃÈ¥
231.Ó³Ñ©¹ã³¡ÊÇ¾°ÇøµÄÖ÷¾°µãÖ®Ò»£¬Ò²ÊÇÓÎ¿ÍÖÍÁôÊ±¼ä×î³¤µÄµØ·½£¬ÔÚÕâÀïÄú¿ÉÒÔ¾¡ÇéµØæÒË£¸÷ÖÖÓÎÀÖÉèÊ©£¬×îÖ÷ÒªµÄ¿ÉÒÔÌåÑéÑ©ÖÐ·çÇé£¬ÉÍÑ©»¬Ñ©Á½²»Îó£¬¸øÈË¸ÐÊÜ·ÇÍ¬Ò»°ã¡£
232.ÃÀ²»ÃÀ£¬ÄãÃÇ×Ô¼ºËµ£¡ ·´ÕýÎÒ¾õµÃÊÇÃÀcry£¡ ÓÈÆäÊÇ´øÍÞ£¬È«³ÌË÷µÀÍêÈ«²»ÀÛ£¬ÓÈÆäÊÇÎÒÃÇÕâÖÖ±¦±´×ßÁ½²½¾Í²»¶¯ÁË£¬Òª±§¡£ ¿´À´ÎÒ¾ÍÊÊºÏÎ÷ÁëÑ©É½ÕâÖÖµØ·½£¬ÀÁÈË´øÍÞ¡£
233.»¬Ñ©³¡Íæ¶ù·¨±È½Ï¶à£¬¸Ð¾õ²»´í¡£
234.µ¼ÓÎ½ã½ã·Æ·Æ½ãÌØ±ðºÃÌØ±ð¸ºÔð£¡
235.»¹ÊÇ¿ÉÒÔµÄ
236.ÓÎÍæÎ÷ÁëÑ©É½£¬ÎÒÍÆ¼ö¾Æµê
237.·½±ã£¬***
238.»¹²»´í£¬´òÕÛµÄÊ±ºòÈ¥±È½Ï»®Ëã
239.½ñÄêÈ¥Ñ©Ã»ÓÐÖ®Ç°È¥µÄ¶à£¬ÈË¶à
240.
241.³öÐÐºÜ·½±ã£¬ÒÔºó»á¾­³£ÔÚAPPÉÏÀ´¿´¿´£¬»¹»áÍÆ¼ö¸øÉí±ßµÄÇ×ÆÝÅóÓÑÃÇ¡£
242.µØ·½ºÜÆ¯ÁÁ£¬µ¼ÓÎÆ¼½ãÈÏÕæ¸ºÔð
243.Í¦²»´íµÄ£¬Ì×Æ±Ò²±È½Ï»®Ëã¡£
244.Ñ©¾°ºÜÃÀ£¬ÊÊºÏÈ«¼Ò³öÐÐÓÎÍæ
245.¸Ð¾õºÜºÃ£¬ÖµµÃ´ø¼ÒÈËº¢×ÓÈ¥
246.ºÜ²»´í£¬Ñ©ºÜ¶à£¬ÍæµÄºÜ¿ªÐÄ
247.·þÎñÌ¬¶ÈºÜºÃ  ÏÂÉ½ÅÅ¶ÓºÜ¾Ã²ÅÏÂÀ´  ³µ»¹µÈ×ÅÎÒÃÇ£¬µ¼ÓÎÒ²µ¼ÓÎµÄ·Ç³£µ½Î»¡£
248.¹úÇì1-6¶¼ÏÂÓê£¬ÎÒÃÇÔËÆø±È½ÏºÃ£¡ËäÈ»Ã»µ½Ñ©¼¾£¬µ«¿´¼ûÁËÈç»­°ãµÄ·ç¾°£¡É½ÉÏÏÂÀ´¾ÍÏÂÓêÁË£¬µ«²»Ðé´ËÐÐ£¡£¨ÕÕÆ¬¶¼ÊÇÊµÅÄ£©¾ÍÊÇË÷µÀ·ÑÓÐµã¹ó°¡
249.Ò»ÅÅÖ»ÓÐÈý¸öÎ»£¬Ì«Êæ·þÁË
250.µ­¼¾ÈË²»¶à£¬¾ÍÊÇ»¹Ã»ÏÂÑ©
251.ºÜºÃ ·ç¾°ºÜÃÀ ½²½âµÄÒ²ºÜºÃ
252.»¹¿ÉÒÔ£¬¾ÍÊÇ¶«Î÷ÂôµÄ¹ó
253.Í¦²»´íµÄ£¬ÓÐ»ú»á»¹È¥¡£
254.Ì«°ôÀ²¡£³ýÁËÀÛ£¬Ã»Ã«²¡
255.×î¿ÓµÄÊÇ¶ùÍ¯Æ±£¬ÔÚ***ÉÏÂò180ÔªµÄÌØÊâÈËÈºÆ±£¬ÒªÉÏÉ½¶¥»¹ÒªÂò120µÄÀÂ³µÆ±£¬Ò»¹²300Ôª£¬³ÉÈËÆ±328Ôª£¬¶ùÍ¯Æ±ºÍ³ÉÈËÆ±¾Í²î28Ôª£¿ÀïÃæ¹¤×÷ÈËÔ±Ì¬¶ÈÒ²ºÜ²»ºÃ£¬ÎÊµãÊÂÇéÒ»µã²»ÄÍ·³¡£
256.ÃÀÀö¶¯ÈË£¬ÍêÃÀÑ©¾°¡­¡­
257.ÏÄÌìÉÏ
258.¾°É«ºÜÃÀ Ñ©³¡Ò²ºÜºÃÍæ
259.ÔËÆøºÜ²»´í£¬Óöµ½´óÑ©
260.¶¬ÌìµÄÎ÷ÁëÑ©É½Ì«ÃÀÀ²
261.µ¼ÓÎÈË¸üºÃ£¬ºÜÂúÒâ¡£
262.Î÷ÁëÑ©É½£¬Î»ÓÚËÄ´¨Ê¡³É¶¼ÊÐ´óÒØÏØ¾³ÄÚ£¬¾à³É¶¼½ö95¹«Àï£¬×ÜÃæ»ý483Æ½·½¹«Àï£¬ÊôÊÀ½ç×ÔÈ»ÒÅ²ú¡£ÒòÌÆ´ú´óÊ«ÈË¶Å¸¦µÄÇ§¹Å¾ø¾ä¡°´°º¬Î÷ÁëÇ§ÇïÑ©£¬ÃÅ²´¶«ÎâÍòÀï´¬¡±¶øµÃÃû¡£¾°ÇøÄÚÓÐÖÕÄê»ýÑ©µÄ´óÑ©É½£¬º£°Î5364Ã×£¬Îª³É¶¼µÚÒ»·å
263.´ó´Ù19.9µÄÆ±¹úÇìÖ®ºó²ÅÄÜÓÃ£¬¼´Ê¹ÂòÁË19.9µÄÆ±£¬É½¶¥Ë÷µÀµ¥¶ÀÂò»¹µÃ120£¬Ïàµ±ÓÚ140£¬µ±³¡ÂòÁË198µÄÆ±¡£19.9»¹²»ÄÜÍË£¬¶¼ÊÇÌ×Â·
264.»¹¿ÉÒÔ£¬ÌåÑé²»´í¡£
265.²»´í²»´í£¬·½±ã¿ì½Ý
266.¾°É«Ò»°ã£¬Ã»¿´µ½Ñ©
267.ÍÆ¼öÈë×¡£¬¾Æµê
268.½ñÌìÕýºÃÔÚÏÂÑ© ??
269.µ¼ÓÎËµµÄ»°ºÜÓÐÓÃ£¬ºÜÏ¸½Ú£¬ÌýËýµÄ¾ÍºÃÁË£¬²»ÓÃ¶îÍâ×öÊ²Ã´¹¥ÂÔ
270.»¹²»´í£¬Í¦ºÃ¿´µÄ
271.É½¶¥µÄ¾°É«ºÜÆ¯ÁÁ
272.ÍÆ¼öÈë×¡¾Æµê
273.Ã»Âú14ËêµÄº¢×Ó»¹ÊÇÑ§Éú¶¼Ö»ÄÜÂò³ÉÈËÆ±£¬Ã»ÓÐÑ§ÉúÆ±ÓÅ»Ý£¬Æ±¼ÛÓÐµã¹ó£¬ÍøÉÏÂòÆ±ÅÅÁËÊ±¼ä¶Îµ½ÏÖ³¡¸ù±¾Ã»ÓÐÓÃ£¬ÏÖ³¡ÒªÉ¨ÂëÅÅºÅ£¬ÈË¼ÒÏÖ³¡È¥ÂòÆ±µÄÅÅµÄºÅ±ÈÎÒÃÇÏÈÔÚÍøÉÏÂòµÄ»¹Ç°Ãæ£¬ÓÐµã¿Ó¡£
274.·Ç³£°ôµÄÂÃÓÎÌåÑé
275.·Ç³£ÖµµÃÇ××ÓÓÎÍæ
276.²»´í£¬Ñ©¾°ºÜÃÀ£¡
277.ºÜºÃÍæÖµµÃÒ»È¥£¡
278.³ýÁËÈË¶à¾ÍÊÇÈË¶à
279.Æ¯ÁÁ£¬¿´µ½ÁËÔÆº£
280.ÈË¶à Ã¿Ò»´ÎÈ¥¶¼¾õµÃ¿ÉÒÔ ´øº¢×ÓÍæÒ²±È½ÏÓÐÀÖÈ¤ °²È«  ÖµµÃÍÆ¼ö
281.ÈËÌ«¶àÁË£¬ÏÅÈË
282.º¢×ÓÃÇÌ«Ï²»¶ÁË
283.Ò»°ã°ã£¬»¹ÐÐ°É
284.°ÍÊÊµÄºÜ£¬°²ÒÝ
285.Í¦ºÃµÄ£¬Í¦²»´í
286.»¬Ñ©±ÈÈÚ´´±ãÒË
287.ºÜºÃ£¬Í¦ºÃÍæµÄ
288.¸÷·½Ãæ¶¼ÂúÒâ
289.¶¼Í¦²»´íµÄ£¬µ«ÊÇ»¬Ñ©Ð¬×ÓÀï±ß¶¼ÊÇÊªµÄ£¬Î¶µÀºÜÖØ£¬Ã»ÓÐºæ¸É£¬Ð¬×ÓÄÇ±ßµÄÒ»¸ö¹ÃÄï¹¤×÷ÈËÔ±£¬Ì¬¶ÈºÜ²»ºÃ£¬Ã÷Ã÷Ð¬×ÓÃ»ÓÐºæ¸ÉÊÇËûÃÇµÄÎÊÌâ£¬ºÃÏñ¸ãµÃÊÇÎÒÃÇ²»¶ÔÒ»Ñù£¬Ì¬¶ÈºÜ°ÁÂý£¬Ó°ÏìÌåÑé
290.Ñ©¾°Æ¯ÁÁ°ÍÊÊ
291.¾°É«ÒËÈËÆ¯ÁÁ
292.ÈË¶à³µ¶àÑ©¶à
293.»¬Ñ©»¬Ñ©»¬Ñ©
294.²»´í²»´í²»´í
295.ÕûÌå±È½ÏÂúÒâ
296.Í¦ºÃZSBD
297.***
298.ºÃÍæ³¬¼¶ºÃÍæ
299.Ò»ÆðÀ´»¬Ñ©°É
300.²»´í²»´íºÜºÃ
301.ºÜºÃ£¬·Ç³£°ô
302.ºÜ²»´í ¡¾¾°É«¡¿ ¡¾È¤Î¶¡¿ ¡¾ÐÔ¼Û±È¡¿
303.²»´íµÄÌåÑé
304.»¹²»´í
305.²»´íºÜÆ¯ÁÁ
306.Ñ©¾°ºÃ¿´£¡
307.Íü¼ÇµãÆÀÁË
308.ÖµµÃÒ»¿´°¡
309.ÂùºÃÍæµÄ£¡
310.·Ç³£µÄ·½±ã
311.ÖµµÃÒ»È¥¡£
312.¹þ¹þ¹þ¹þ¹þ
313.ÖµµÃÒ»ÓÎ¡£
314.²»´í£¬Í¦ºÃ
315.×ÜÌå»¹²»´í
316.×ÜÌå»¹¿ÉÒÔ
317.¿ÉÒÔÍæÒ»ÏÂ
318.Í¦ÖµµÃÒ»È¥
319.µ½³É¶¼ÍæµÄ»°¿ÉÒÔ¿¼ÂÇµ½Õâ¿´Ò»¿´ÍæÒ»Íæ£¬ÓÈÆäÕâÀïµÄÑ©ÉÏÏîÄ¿ÌØ±ð·á¸»£¬¾ÍÊÇÌáÐÑ´ó¼Ò×¢Òâ±£Å¯£¬ÄÄÅÂÄãÊÇÏÄÌìÀ´Íæ£¬Èç¹ûÏëµÇ¸ßÈ¥Íæ£¬Ò²ºÜÀä¡£
320.²»´í£¬´°Ç°Î÷ÁëÇ§ÇïÑ©£¬ÃÅ²´¶«ÎâÍòÀï´¬£¡²»´íµÄÅ¶
321.ÐÔ¼Û±ÈÏë´ò¸öÎåÐÇºÃÆÀ¡£ Ó³ÔÂ¹ã³¡ÓÐºÜ¶àÓÎÀÖÏîÄ¿£¬ÀÏÈËÐ¡º¢Ò²ºÜÊÊºÏÈ¥Íæ¡£ÎÒÃÇÕýºÃÉÏÉ½Ö®ºóÓÐºÜ´óµÄÎí£¬Ïë¿´¸üÔ¶µÄÉ½¶¼¿´²»Çå£¬Èç¹ûÌìÆøÇçÀÊÓ¦¸Ã¸ü°²ÒÝÁË¡£ É½¶¥µÄ¶Å¾é»¨ÏÖÔÚÖ»ÓÐ»¨°ú»¹Ã»ÓÐ¿ª£¬²»¹ý×öÀÂ³µ¿ÉÒÔ¿´µ½°ëÉ½Ñü¸÷ÖÖ¶Å¾éÒÑ¾­¿ª·ÅÁË¡£ ÕûÌåÀ´Ëµ»¹ÊÇÍæµÄÍ¦°²ÒÝµÄ£¬ÆÚ´ýÏÂ´ÎÏÂÑ©ÁËÔÙÈ¥Ò»´Î¡£
322.ÌýËµÎ÷ÁëÑ©É½ÓÐ³èÎïÈÕÀ²¡«ÂíÉÏ¸ø»¹Ã»ÓÐÈ¥¹ýµÄKUMA°²ÅÅÉÏ£¡³Ã×ÅÑ©»¹Ã»ÓÐ»¯ÔÙÈ¥ÍæÒ»Íæ?? ¡¾µØµã¡¿Î÷ÁëÑ©É½ ¡¾³èÎï¿ª·ÅÈÕÊ±¼ä¡¿¶¬¼¾2ÔÂ27.28ÈÕºÍÏÄ¼¾6ÔÂ5.6ÈÕ £¨¶¬¼¾ºÍÏÄ¼¾¿ÉÒÔ¸÷Ñ¡Ò»ÌìÈ¥Íæ£© ¡¾Æ±¼Û¡¿420Á½ÈËÁ½¹·µÄÌ×Æ±£¬°üº¬ÁËË÷µÀµÄ·ÑÓÃ¡£ ¿ÉÒÔÔÚ³èÓÎ¼ÇµÄ¹«ÖÚºÅÉÏ¹ºÂòÃÅÆ±¡«ÔçÆÚÒ²ÓÐ²»ÉÙ³é½±»î¶¯´ó¼Ò¿ÉÒÔÊÔÊÔ¡£×¢ÒâÕâ¸öÆ±Ò»¶¨ÊÇÒªÖÁÉÙÓÐÒ»Ö»¹·¹·²ÅÄÜÊ¹ÓÃÓ´£¡ ¡¾½»Í¨¡¿ÎÒÃÇÊÇ×Ô¼ÝÈ¥µÄ¡«³É¶¼¿ª¹ýÈ¥²î²»¶à2¸ö°ëÐ¡Ê±×óÓÒ£¬Í£³µ·ÑÊÇ20Ôª¡£ Ò²ÓÐ¿ÉÒÔ´ø³èÎïµÄÖ±Í¨³µ´ó°Í£¬¼Û¸ñÊÇ160Ò»¸öÈË£¬ÐèÒªÌáÇ°Ô¤Ô¼¡£ ¡¾¾°ÇøÄÚ½»Í¨¡¿½ø¾°Çø´óÃÅ¾Í¿ÉÒÔ³Ë×øÔ§Ñì³ØË÷µÀÀÂ³µÉÏÉ½£¬Ð¯³èÓÎ¿ÍºÍÆÕÍ¨ÓÎ¿ÍµÄÍ¨µÀÊÇ·Ö¿ªµÄ£¬Õâµã»¹Í¦ºÃ£¡ÀÂ³µÊÇ·â±ÕÊ½µÄ»¹ÊÇ±È½Ï°²È«£¬¿ÉÒÔ×ø4¸öÈË2Ö»´ó¹·¹·£¬ÀÂ³µËÄÖÜÊÇÈ«²£Á§µÄ£¬ÌìÆøºÃµÄÊ±ºò¿ÉÒÔ¿´¿´ÖÜÎ§·ç¾°£¬ÎÒÃÇÈ¥µÄÄÇÌìÎí±È½Ï´ó¾ÍÃ»Ê²Ã´¿ÉÒÔ¿´µÄ£¬Í¾ÖÐ»¹ÊÇÓÐµãµßô¤£¬ÉÔÎ¢»áÓÐÒ»Ð©Ê§ÖØµÄ¸Ð¾õ¡£ ÏÂÀÂ³µºóÐèÒªÔÙ×ªÒ»¸ö°Ú¶É³µÉÏÉ½£¬µÈ´ýÊ±¼ä²»ËãÌ«³¤£¬ ÎÒÃÇ»ù±¾¸ÕÏÂÀÂ³µ¾Í¿ÉÒÔÉÏ°Ú¶É³µÁË¡£ ¡¾»î¶¯¡¿»î¶¯ÇøÓòÊÇºóÃæ»¬Ñ©³¡ÅÔ±ßµ¥¶ÀÈ¦³öÀ´µÄÒ»Æ¬´óÑ©µØ£¬¹·¹·ÃÇÈö»¶»¹ÊÇ×ã¹»ÁË¡« ²»¹ý³¡µØ²»ÊÇÍêÈ«·â±ÕµÄ£¬²»ÔõÃ´½ÐµÃ»ØÀ´»òÕßÈÝÒ×´ò¼ÜµÄ¹·¹·½¨Òé»¹ÊÇ²»Òª·ÅÇ£ÒýÉþ¡£ ÁíÍâÖ÷°ì·½×¼±¸ÁËÒ»Ð©»¥¶¯ÓÎÏ·£¨»¬Ñ©±ÈÈü£¬´óÎ¸Íõ£¬À­Ñ©ÇÁµÈµÈ£©Ï²»¶²Î¼Ó»î¶¯µÄÐ¡»ï°é²»Òª´í¹ýÀ²¡« ¡¾ÐèÒª´øµÄÒ»Ð©¶«Î÷¡¿ÈËµÄÁãÊ³¿ÉÒÔÉÙ´øµã£¬É½ÉÏÓÐºìÆì³¬ÊÐ£¬ÄÌ²èµê£¬µÂ¿ËÊ¿µÈµÈ£¬³Ô·¹Ã»Ê²Ã´ÎÊÌâ¡£¹·¹·µÄ¿ÉÒÔ×¼±¸²Á½ÅµÄÃ«½í£¬Ê°±ã´ü£¬ÁãÊ³¿óÈªË®£¬Ð¡¹·¹·½¨Òé´©ÒÂ·þºÍÐ¬×Ó£¬´ó¹·¹·²»´©Ã»Ê²Ã´ÎÊÌâ¡£ Ïë´øÃ«º¢×ÓÃÇÈ¥Î÷ÁëÑ©É½µÄÐ¡»ï°éÃÇÃ÷Äê¿ÉÒÔ°²ÅÅÉÏÁËÓ´¡«Ò»Äê¾ÍÕâ4Ìì¿ÉÒÔÀ´Èö»¶¹þ¹þ£¬À´»¬»¬Ñ©Ò²ÊÇ²»´íµÄÌåÑéÓ´
323.´óÒØ¿ÍÔËÕ¾¸Ï8:30µÄµÚÒ»°à³µÒ»¸ö¶àÐ¡Ê±µ½´ïÎ÷ÁëÑ©É½£¬ÓÎ¿ÍÖÐÐÄÆ¾Éí·ÝÖ¤ÔÚÈ¡Æ±»úÈ¡Æ±ÈëÔ°¡£Ð¯³ÌÕâ¸öÌ×Æ±ºÜÊµ»ÝÒ²ºÜ·½±ã£¬°üÀ¨ÁËÃÅÆ±¡¢Íù·µ½»Í¨Ë÷µÀ¡¢Íù·µ¹Û¹â³µ¡¢Íù·µ¹Û¹âË÷µÀµÄÈ«²¿ÏîÄ¿¡£ÏÈ³Ë×øÔ§Ñì³ØË÷µÀ£¬µ½ÉÏÕ¾ºóÓÉ¹Û¹â°ÍÊ¿ËÍµ½Ó³Ñ©¹ã³¡£¬ÔÙ×øÈÕÔÂÆºË÷µÀµ½´ïÈÕÔÂÆº£¬ÔÙ¾­¹ýÒ°Å£µÀ¡¢°×É³¸Úµ½´ïÒõÑô½ç¹ÛÔÆº££¬ÑØÍ¾¹ÅÊ÷²ÎÌì£¬Ö²±»Ã¯ÃÜ£¬ÓÉÓÚº£°Î3200¶àÃ×£¬¸ß·´µÄÈËÐèÒª×¢Òâ¡£·µ»Ø´óÒØµÄ°à³µ×îºóÒ»°àÊÇ17:30£¬Ò»¶¨Òª×¢ÒâÕÆÎÕºÃÓÎÍæÊ±¼ä¡£
324.¶©µÄÊÇÐ¯³Ì8ÔÂ6ÈÕµÄ360ÔªÌ×²Í(º¬ÓÎ¿ÍÖÐÐÄµ½ÈÕÔÂÆºÍù·µË÷µÀ¼°Ò»ÍíÓ³Ñ©¾Æµê±ê¼ä)¡£³É¶¼¿ª³µµ½Î÷ÁëÑ©É½Í£³µ³¡»¨ÁË½ü2Ð¡Ê±¡£ÌìÆø²»ºÃ£¬É½¶¥¸üÊÇÔÂëüëÊÄñëüëÊ£¬ÐÒºÃµ½ÒõÑô½çÊ±Ì«Ñô¶ÌÔÝÂ¶ÁË¸öÃæ¡£ÏÂÉ½Í¾ÖÐÏÂÆðÁËÓê£¬×ß¼±ÁË»¹³öÏÖÁË¸ß·´¡£ÍíÉÏ7µã¹ý¾ÆµêËµÊÇÓÐµØÖÊÔÖº¦£¬ÒªÇóÂíÉÏÍË·¿£¬²¢°²ÅÅ×¨³µ¡¢¿ªÍ¨Ë÷µÀËÍÎÒÃÇÏÂÉ½¡£¹À¼ÆÓÐ½üÇ§ÈË£¬ÌìÒ²ºÚÁË£¬µ«¾°Çø×éÖ¯µÃºÜºÃ£¬¾®¾®ÓÐÌõ£¬Ã»ÓÐ³öÏÖ»ÅÂÒ¡£µ±µØÕþ¸®µÄÖ´ÐÐÁ¦ºÜÇ¿¡£¹ýÁËÒ»ÖÜ£¬»¹°Ñ360ÔªÌ×²Í·ÑÒ²ÍËÁË¡£
325.³õ´Îµ½Î÷ÁëÑ©É½£¬Ò²Ã»ÓÐÎÊÆäËûÈË£¬³É¶¼³ö·¢£¬Ö±½Óµ¼º½¡°Î÷ÁëÑ©É½Í£³µ³¡¡±£¬µ½´ïÄ¿µÄµØ£¬ÉµÑÛÁË£¬ÔõÃ´¸ø¿´¶¼²»ÏñÈÈÃÅ¾°µã£¬ÏÂ³µÒ»´òÌý£¬²èµØÆº£¬Î÷ÁëÑ©É½Ç°É½£¬2019Äê8ÔÂ¾ÍÒòµØÖÊÔÖº¦¶ø·â±Õ¡£ÂíÉÏÖØÐÂµ¼º½¡°Î÷ÁëÑ©É½ÓÎ¿ÍÖÐÐÄ¡±£¬ÓÖÔö¼Ó½øÒ»Ð¡Ê±µÄÂ·³Ì¡£Í£³µ³¡´ó£¬Ã¿´Î20Ôª£¬Ö±½ÓÈ¥ÓÎ¿ÍÖÐÐÄÈ¡Æ±£¬ÉÏ¶þÂ¥Ë÷µÀ£¬Ò»Â·ÅÊÉý£¬µÚÒ»½ÚË÷µÀÔ§Ñì³Ø£¬ÏÂ³µÒÑ°²ÒÝ£¬¸Ð¾õÁ¹Ë¬£¬º£°ÎÒÑÊÇ2140£¬×ª¾°ÇøÃâ·Ñ¹«½»£¬10·ÖÖÓ²»µ½£¬Ó³Ñ©¹ã³¡£¬ÏÂ³µÊ®·ÖÕðº³£¬Ò»¸öÓ³Ñ©ºþ£¬ÍðÈçÒ»¿Å±ÌÂÌµÄÃ÷ÖéÏâÇ¶ÔÚÎ÷ÁëÑ©É½ÖÐ£¬ÖÜÎ§µÄºìÉ«·¿×Ó£¬¸÷É«µÄÒ°»¨£¬°×É«³Ç±¤£¬ºÃÏñ½øÈëÁËÍ¯»°ÊÀ½ç£¬ÂíÉÏ¾ÍÓÐÅÄÕÕµÄ³å¶¯¡£ÏÈÔç¾Æµê:Ó³Ñ©¾Æµê£¬¾ÍÔÚÏÂ¹«½»µÄÅÔ±ß£¬¾Æµê±ê¼ä£¬»·¾³¡¢ÎÀÉú¡¢²¼ÖÃ¡¢·þÎñ¶¼Ê®·Ö²»´í¡£ÈÓÏÂÐÐÀî£¬¾Í³öÃÅ±¥ÀÀÓ³Ñ©ºþÍ¯»°ÊÀ½ç¡£ÍíÉÏ³öÀ´£¬Ìì¿ÕºÜ½ü£¬Ï¡Êè¼¸¸öÐÇÐÇ£¬ÖÜÎ§ºÜ¾²£¬ËÆºõÄÜÌý¼û²Ý´ÔÖÐ³æ¶ùµÄÃù½Ð£¬¼ÓÁËÍâÌ×»¹¾õµÃÒ»¹ÉÀäÆøÔÚ±³ÐÄ£¬Ã¦»Ø¾ÆµêË¯ÁË¡£7:00¾ÆµêÔç²Í£¬¶¨Á¿¹©Ó¦£¬Ï¡·¹ºÍÂÜ²·¸É²»´í¡£¾Æµê³öÃÅ¾ÍÊÇÈÕÔÂÆºË÷µÀ£¬±È×òÌìÔ§Ñì³ØË÷µÀ»¹¶¸£¬ÑØÍ¾¾°É«ÃÀ²»Ê¤ÊÕ¡£µ½´ïÈÕÔÂÆº£¬º£°Î3250£¬Ô¶É½¾¡ÔÚ½ÅÏÂ£¬Ì§Í·¿´Ìì£¬Ò»¸öÔÂÁÁ£¬Ò»¸öÌ«Ñô£¬¾ùÔÚÍ·¶¥£¬ÈÕÔÂÍ¬»Ô£¬²»À¢ÎªÈÕÔÂÆº£¡¾°É«²»´í£¬
326.1.11ºÅºÍÍ¬Ñ§Ò»ÆðÈ¥ÍæµÄ£¬ºÜÏ²»¶ÕâÀïµÄ¾°É«£¬ÌØ±ðÊÇ×øË÷µÀµ½×îÉÏÃæÒ»¶Î·ç¾°£¬É­ÁÖ¸²¸Ç×ÅÑ© ºÜ×³¹Û£¬Ä³Ò»Ë²¼äÕæµÄÏñÈðÊ¿·ç¹â¡£ µ±ÌìÒ»Ôçµ½ÐÂÄÏÃÅÆû³µÕ¾ÂòÆ±£¬8µãµÄÆ±Ã»ÁË£¬ÖÜÁùµ«Ã»Ïëµ½ÈËÕâÃ´¶à¡£¾ÍÂòÁË10µã¶àµÄ£¬µ½ÄÇ²î²»¶àÖÐÎç£¬ÓÖÅÅ¶ÓÅÅÁË¿ì1h²Å½ø¾°Çø¡£Ö±½Ó×øË÷µÀÈ¥¿´·ç¾°£¬ÍæÁË¼¸Ð¡Ê±£¬»¹ÏëÈ¥»¬Ñ©£¬ËùÒÔ¾ö¶¨É½ÏÂ×¡Ò»Íí£¬ÁÙÊ±¶©ÁËÃñËÞ¡£ÂòÁËÆ±È¥»¬Ñ©£¬Íæµ½ÍíÉÏ×øË÷µÀ»ØÀ´È¥ÃñËÞ£¬×ÜÌå¸Ð¾õºÜ²»´í£¬¸ÃÍæµÄ¶¼ÍæÁË£¬¾ÍÊÇºó»ÚÃ»ÓÐÇë½ÌÁ·»¬Ñ©£¬×Ô¼ºÃþË÷»¬Ë¤µÃºÜ²Ò¹þ¹þ
327.Õâ¸ö¼¾½ÚÕâ¸ö¼Û¸ñÈ¥ÍæÒ»ÌË£¬»¹ÊÇÂù²»´íµÄ É½ÉÏ¿ÕÆøºÃ£¬Ð¡ÅóÓÑºÜÏ²»¶ ÓÎÀÖÏîÄ¿Ò²Ëã²»´í£¬»¬²ÝÒ²ÌåÑéÁË£¬È¤Î¶ÐÔ»¹ÊÇÃ»ÓÐ»¬Ñ©ºÃ¡£
328.»¹¿ÉÒÔ°É£¬»¹¿ÉÒÔ°É£¬ÕæµÄ»¬Ñ©ÌØ±ðµÄºÃÍæàÅ£¬Ñ©Ñ©ÌØ±ðµÄ´ó£¬Ò²ÌØ±ðµÄºñ£¬»¹²»´í
329.µ¼ÓÎÆ¼½ãºÜÓÐÄÍÐÄ£¬½²½âºÜÏ¸ÖÂ£¬´øÍÞÍÞÈ«³ÌÁ½¶ÎÀÂ³µºÜ·½±ã£¬À´µÄÊ±ºòÉ½¶¥ÌìÆø·Ç³£ºÃ£¬ÔÚÉ½¶¥ÍêÁËÒ»Ìì£¬¸Ð¾õºÜÊæ·þ
330.½ñÄê¸ÕºÃÓö¼ûÏÂÑ©£¬¾°É«ÒËÈË£¬µ«ÊÇ³ÔµÄ¶«Î÷¾ÍÌ«²î£¬ÉèÊ©»¹ÊÇ²»ÍêÉÆ
331.ÊÇÒ»´Î²»´íµÄÂÃÐÐ£¬
332.Àë³É¶¼×î½üµÄÑ©É½£¬ÏÄÌìÈ¥Íæ¹ý£¬¶¬ÌìÒòÎªÓÐÑ©£¬ÃÅÆ±·­ÁË¼¸±¶£¬²»¹ýÐ¡ÅóÓÑÍæÑ©¼òÖ±ÊÇàË±¬¡£ÏÂ´Î»¹»áÈ¥£¬µ«ÊÇ²»»áÔÙÉÏµÚ¶þ¶ÎË÷µÀ£¬»¹ÊÇÓÐÐ©¸ßÔ­·´Ó¦£¡
333.ºÜ²»´íµÄÒ»´Î³öÐÐ
334.×î¶¥ÉÏÃ»ÓÐ¹¤×÷ÈËÔ±ÍÆ¼ö£¬ÒõÑô½ç¿ÓÈË
335.¾°É«âùÈË£¬±ùÑ©ÏîÄ¿Ò²¶à£¬ÖµµÃÓÎÍæ¡£
336.·þÎñÌ¬¶È·Ç³£ºÃ£¬×¨ÃÅÓÃÑ²Âß³µ½«80¶àËêµÄÀÏ¸¸Ç×½Óµ½ÀÂ³µÕ¾³ËÀÂ³µ£¬Ð»Ð»
337.Ñ©¾°£¬Æ¯ÁÁºÜ
338.µ¼ÓÎÑà½ãºÜ²»´í£¬È«³ÌºÜÈÈÇéÌåÌù£¬½ñÌìÑô¹âÒ²ºÜ²»´íÑ©ºÜºñ£¬¾ÍÊÇÓÐµãÀä£¬¾°ÇøµÄÊ³Îï¼ÛÎ»Ò²ÄÜ½ÓÊÜ¡£
339.µ½´ïÈÕÔÂÆº¸½½ü£¬»¹ÐèÒªÅÀÒ»Ð©Õ»µÀ£¬ÍðÈçÏÉ¾³°¡¡£ÔÚÈÕÔÂÆº¹Û¾°Ì¨ÄÜÍû¼ûµÄ¾°É«
340.ÐÔ¼Û±È²»¸ß
341.ÌåÑé¸ÐÒ»°ã
342.Ã¿Äê¶¬¼¾ÍæÑ©Ê×Ñ¡µØ£¬Â·³Ì½ü£¬Ñ©ºñ£¬¿´µ½ÔÆº£µÄ¸ÅÂÊ¸ß
343.***£¬·¢³µ×¼Ê±£¬µ¼ÓÎÎÂÈáÓÄÄ¬£¬½²½âÏêÏ¸£¬×¼Ê±µ½´ïÎ÷ÁëÑ©É½£¬·µ³µÊ±¼ä×¼µã£¬ºÃÆÀ¡£¡£¡£¡£
344.ÖµµÃÍÆ¼ö£¬¾°É«²»´í£¬¾ÍÊÇÎÒÈ¥µÄÊ±ºò¸ÕÊÇÃ»ÏÂÑ©£¬±¾Ïë»¬Ñ© µ«Ò²Ã»ÓÐ°ì·¨ÔìÑ©³öÀ´¾ÍËãÁË£¬È«³Ì×øË÷µÀÊÇ×î·½±ãµÄ£¬É½¶¥¿´ÔÆº£ÕæµÄÌ«Õðº³ÁË£¬³¬¼¶ÖÎÓú£¬¸Ð¾õ¿´µ½ÒÔºóÒ»ÇÐ¶¼²»ÊÇÊÂÇéÁË
345.Í¦ºÃÍæ¶ùµÄ£¬¾ÍÊÇÔªµ©½ÚÈËÌ«¶àÁË£¬½¨ÒéÆ½Ê±È¥°É
346.Ð¡ÅóÓÑÎÞ·¨Ô¤¶©£¬×îºó»¹ÊÇ***¾°Çø¹«ÖÚºÅ¶©£¬È»¶øÐ¡º¢µÄÓÖ²»°üÀ¨ºóÃæÉ½¶¥¶ÎµÄË÷µÀÍù·µÐèÒªÁíÍâ¹ºÂò£¬¸Ð¾õÕâ¸ö¾°ÇøµÄÃÅÆ±Ô¤¶©ºÃ»ìÂÒ
347.ÅÅ¶ÓÀÏ»ð£¬×¡¾Æµê»¹ÒªÍÏ¸ö´óÏä×ÓÅÅ¶Ó£¬¸üÀÏ»ð
348.»¬Ñ©È¡Í·¿øÄÇÀï·þÎñ²îÁËÒ»µã£¬ÆäËüµÄ¶¼»¹ºÃ
349.Ò»ÐÐ8ÈË±§×Å¼¤¶¯µÄÐÄÇé°üÁËÁ¾17×ùÐ¡°Í³µ£¬ÔçÉÏÆßµã´Ó³É¶¼³ö·¢À´µ½Î÷ÁìÑ©É½¡£ËäÈ»½øÉ½µÄÂ·»¹ÔÚÐÞÈ´Ó°Ïì²»ÁËÎÒÃÇ½øÉ½µÄ¼¤Çé¡£½ñÌìÌìÆøÌØ±ðºÃ£¬Çç¿ÕÍòÀï¡£×øÉÏË÷µÀÀ´µ½°ëÉ½£¬µÈ×ÅÎÒÃÇµÄ»¹ÓÐ×ª½Ó´ó°Í³µ¡£×øÉÏÀÂ³µ£¬Ñ©É½ÆÚ´ý×Å·ç¾°¡£Ò»Â·ÉÏÀ´£¬ÏÉÎíçÔÈÆ£¬Å¼¶û¼û±ùÑ©¹ÒÊ÷£¬Ô½ÉÏ¸ß´¦Ô½ÊÇº®Àä¡£À´µ½ÀÂ³µÖÁ¸ß´¦£¬±ùÑ©´óÊÀ½ç¾¡ÔÚÑÛÇ°¡£·Â·ðÖÃÉí¶«±±¹þ¶û±õ£¬Î÷ÁìÑ©É½¾ÍÏñÔÚÍ¯»°¹ÊÊÂÀï¡£É½ÉÏµÄÌìÆø£¬·ç¾°¶¼²»ÈÃÈËÊ§Íû£¬¾ø¶ÔÖµµÃÒ»¿´¡£
350.2020Äê¹úÇì¼ÙÆÚÈ¥Íæ£¬Ò²¾ÍÊÇ3ºÅ£¬ÄÇÌìÏÂÓê°¡£¡ºÃÎÞÁÄ£¬µ«ÊÇµÚÒ»¸öË÷µÀ×øÍê£¬ÉÏÃæ»¹Í¦ºÃÍæµÄ£¬½¨Òé¡«ÒªÈ¥ÍæµÄ¿´ºÃ½ñÌìµÄÌìÆø£¬ÒòÎªÒªÏÂÓê£¬³öÌ«ÑôºÃÍæ£¬»¹ÓÐÔ½Ò°³µ£¬´óµÄ100¿éÇ®£¬Ð¡µÄ60¿ªµÄÂ·³ÌÌ«¶ÌÁË£¬½¨ÒéÌìÇçÈ¥Íæ£¬ÎíÌì£¬ÏÂÓêÌì£¬±ðÈ¥
351.ÏÄÌìÈ¥±ÜÊîºÜ²»´í£¬ÓÎ¿Í±È½ÏÉÙ£¬Ó³Ñ©¹ã³¡ÉÏºÜ¶à²ÍÒûµê¶¼Ã»¿ªÃÅ£¬Ö»ÓÐºìÆìÁ¬ËøºÍµÂ¿ËÊ¿ÒÀÈ»¿ªÃÅÓ­¿Í¡£Òª³Ô·¹µÄ»°Ö»ÄÜÔÚ¾Æµê²ÍÌü½â¾ö¡£È¥ÁËÒõÑô½ç£¬²»¹ýÃ»·¢ÏÖÌØ±ð´óµÄÇø±ð¡£Â·ÉÏÅ¼ÓöÒ»Ö»Ð¡ËÉÊó£¬²»¹ý»¹Ã»À´µÃ¼°ÅÄÕÕ¾ÍÅÜÁË¡£×¡¾°ÇøÄÚµÄ¾ÆµêË÷µÀÆ±¶¼ÓÐÓÅ»Ý¼Û¡£
352.½üÆÚµÄÃÅÆ±¼Û¸ñÕæµÄÊÇÌ«ÃÀÀöÁË£¬×÷Îª±¾µØÈËÉúÆ½µÚÒ»´ÎÉÏÎ÷ÁëÑ©É½¾ÍÓöÉÏÕâÃ´ÃÀÀöµÄ¼Û¸ñ£¬ÁôÏÂ×îÃÀºÃµÄµÚÒ»Ó¡Ïó£¬ºÃÎªÒÔºó×öÆÌµæ¡£

·ÇÖÜÄ©ÉÏÈ¥µÄÈË±È½ÏÉÙ£¬É½ÉÏÎÂ²î»¹ÊÇºÜ´óµÄ£¬ÓÐ¸öµ°Ò»ÑùÔìÐÍµÄË¯Ãß²ÖºÜ°ÍÊÊµÄÑù×Ó£¬ÏÂ´ÎÈ¥ÊÔÊÔ¡£

ºÜ¶à²ÍÌü¶¼Ã»¿ª£¬ÍøºìµÂ¿ËÊ¿ÉúÒâÒÀÈ»±¬ºÃ¡£
353.Î÷ÁëÑ©É½£¬×÷Îª±¾µØÈË»¹ÊÇÈ¥¹ýºÜ¶à´Î¡£ÏÄÌìÈ¥±ÜÊî£¬¿ÉÒÔ»¬²Ý£¬É½ÉÏÓÐºÜ¶àÓéÀÖÉèÊ©£¬É½ÏÂÓÐÆ¯Á÷£¬»¹¿ÉÒÔÔÚÃñËÞ¿¾ÉÕ¿¾¡£¶¬ÌìÈ¥»¬Ñ©£¬»¹¿ÉÒÔË³Â·ÔÚ»¨Ë®ÍåÅÝÎÂÈª¡£×ÜÖ®ÊÇ¸ö²»´íµÄ¾°µã£¬ÑØÍ¾»¹¿ÉÒÔÈ¥¹ÅÕòÍæ¶ù¡£ ·Å¼¸ÕÅÏÄÌìµÄÎ÷ÁëÑ©É½¡£
354.ÎôÄê¶Å¹¤²¿¹ª¸ûÓÚ´ËÊ±£¬Ò»Çú´°º¬Î÷ÁëÇ§ÇïÑ©Ê¹Õâ×ù¹Â´¦Ò»ÓçµÄÉ½·åÃûÑïÓÚÊÀ¡£ËäÈ»½ñÈËÐ´ÔÚÕâÀïµÄ¾°ÇøÃû³Æ³£³£ÁîÎÒ¾õµÃºÃÐ¦£¬ÐëÖª£¬ÃûÎªÎ÷ÁëÊÇÒòÎªËûÈ¥³É¶¼ÒÔÎ÷°ÙÓàÀï£¬Ñ©É½È´ÊÇ¶ÔÊôÐÔµÄ¶¨Òå£¬ÎÞÂÛÃûÎªÄÄ¸ö¶¼²»´í£¬ºÏÔÚÒ»ÆðÈ´Ö»ÄÜÈçÍ¬ÖÜÐÇ³ÛµÄµçÓ°Ì¨´ÊÁË£¬¸½Ó¹·çÑÅ»¹ÊÇºü½å»¢Íþ¡£²»¹ý½ñÌìË­ÓÖÔÚÒâÕâÐ©ÄØ¡£ ÔÚÎÒÒ»ÉúµÄ¾­ÀúÖÐ£¬ÎåÇ§¶àÃ×µÄÉ½·å²»ÄÜºÜ°«µ«Ò²³Æ²»ÉÏ¶à¸ß£¬¸ü¶àµÄÔ­Òò¿ÉÄÜÊÇÊñÖÐÆ½Ô­£¬Ò»·åÍ»Ø££¬ÄÑÃâº×Á¢¼¦Èº£¬¶øÇÒ¶ÔÓÚÆÕÍ¨ÈËÀ´Ëµ£¬ÎåÇ§¶àÃ×½Ó½üÎ´¾­¹ýÑµÁ·µÄÈËµÄÌåÁ¦µÄ¼«ÏÞ£¬ÕýºÃÅÀÉÏÈ¥¸©ÊÓÒ»ÏÂÔ¶·½¡£ÆäÊµ£¬ÓÖÍùÎ÷Á½Ç§Àï£¬ÄÇÀï²ÅÊÇÕæÕýµÄÈºÐÇÉÁÒ«Ö®µØ£¬¿ÉË­»áÈ¥ÄØ¡£
355.Ò»°ã°É£¬¾°É«»¹¿ÉÒÔ¹þ£¬»ù±¾¶¼ÊÇ×øÀÂ³µË£
356.µ½ÈÕÔÂÆ½µÄË÷µÀºÜºÃ£¬¾°ÃÀ£¬Ë÷µÀ³¤¡£
357.ÖµµÃÈ¥£¬Èç¹ûÆ±¼ÛÄÜÔÙÓÅ»ÝÐ©¾ÍºÃÁË
358.Æ½Ê±ÊèÓÚ¶ÍÁ¶£¬Ò¹³¡2Ð¡Ê±×ã¹»ÁË
359.Àë³É¶¼Í¦½øµÄ£¬µÍ¼ÛÆ±È¥¹ä¹þ¿ÉÒÔ
360.·ç¾°ÐãÀö£¬µ«³ÔµÄ¶«Î÷ÉÙ£¬Î¶µÀ²î
361.»¬Ñ©Ç××Ó³öÓÎµÄ²»¶þÑ¡ÔñÄ¿µÄµØ
362.»¹²»´í£¬Ñ¡ÔñÒ»¸öºÃÌìÆøÈ¥
363.½Ú¼ÙÈÕÈËÌ«¶àÁË£¬´í·å³öÐÐ
364.»¹ÐÐ£¬Ñ©Ì«Ó²£¬¶¼½á±ùÁË
365.º®¼ÙÆÚ¼ä£¬ÈË¶à¶à¶à¶à¶à
366.È¥ÔçÁË£¬Ã»ÓÐÌ«¶àÑ©
367.¾°É«âùÈË£¬ÓÎÍæÏîÄ¿Ò²¶à
368.ÍÆ¼öÈë×¡¾Æµê£¬¾àÀë¾°Çø500Ã×£¬ºÜ½üºÜ·½±ã£¬ÀÏ°åÈËºÃ£¬ÍÆ¼ö
369.×î½üÒ»¶¨²»ÒªÈ¥£¬ËùÓÐÑ©ÉÏÏîÄ¿¶¼Ã»ÓÐ¿ª£¬É½¶¥ÏÂµÄÑ©Ò²»¯ÍêÁË£¬¾°ÇøÄÚµÄ¾ÆµêÒ²»¹Ã»ÓÐ¿ªÅ¯Æø£¬¾ÝÀïÃæµÄ¹¤×÷ÈËÔ±Ëµ£¬Òª12ÔÂÖÐÏÂÑ®ÀïÃæµÄÑ©ÉÏÏîÄ¿²ÅÄÜ¿ªÍê
370.ÌåÑéÒ»°ã£¬ÈËÌ«¶àÁË£¡
371.Í¦ºÃµÄ£¬º¢×ÓÍæµÃ¿ªÐÄ
372.1ÔÂ23ºÅÀ´ÍæµÄ£¬ÆäÊµÂòµ½Ô§Ñì³Ø¾Í¿ÉÒÔÁË£¬µÚ¶þ¶Îµ½ÈÕÔÂÆº¿´²»µ½Ê²Ã´£¬°×Ã£Ã£Ò»Æ¬£¬
373.ÓÅ»ÝÆ±Ó¦¸ÃÔÙÓÅ»ÝÒ»µã
374.ÌìÆøºÜºÃ£¬·ç¾°Êæ·þ£¡ÏÖÔÚµÄÀÂ³µ×øÆðÀ´ºÃ´Ì¼¤£¬°²ÒÝ£¬ÏÂ´ÎÓÖ×ø£¡
375.ÑØ×Å´¨Î÷ÂÃÓÎ»Æ½ð»·ÏßÒ»Â·Ç°ÐÐ£¬¼´¿Éµ½´ï³É¶¼´óÒØÔÆÉÏÂÃÓÎ¶È¼ÙÇø¡£ ÔÚÍòÄ¶É½ºþÖ®ÉÏ£¬´¿ÕýÖÐ¹ú»ÕÅÉÔºÂäÔÆÒþÆäÖÐ£»Ä¾Á«×¯ÎÂÈª¶È¼Ù¾Æµê£¬ÒýÈë×ÔÈ»ÌÀÈª£»ÔÆÉÏÖÐ¹úÄê£¬¸üÒÔÆß´ó´º½ÚÖ÷Ìâ»î¶¯£¬ÎªÔÆÉÏ´åÃñÌá¹©ÁËÒ»³¡¼¯ÝÍÖÐ¹ú´«Í³´º½ÚÎÄ»¯µÄÊ¢óÛ¡£ ´º½ÚÆÚ¼ä£¬ÔÆÉÏÌØÍÆ·¿Ô´£¬1ÔªµÖ10Íò£¬ÎªÖÐ¹úÉ½Ë®ÌïÔ°ÀíÏë£¬ÖþÃÎÉ½ºþ¡£
376.ÈË±È½Ï¶à£¬ÅÅ¶ÓÌ«¾Ã
377.ÈËÌ«¶àÁË£¬ÌåÑéÒ»°ã
378.½Ú¼ÙÈÕÈ¥ÈËÌ«¶àÌ«¼·
379.»¬Ñ©µÄ²»¶þÑ¡Ôñ£¡
380.ºÃÍæ¾ÍÊÇÈË¶àºÜ·³
381.Î»ÖÃºÃ£¬·½±ãÓÎÍæ
382.´ø×ÅÍÞÍÞÈ¥ÍæÑ©¡£
383.È¥ÔçÁË£¬Ã»ÓÐÑ©
384.º¢×Ó¾õµÃºÜºÃÍæ
385.Ã»ÓÐÑ©£¬ÈËÌ«¶à
386.»¹¿ÉÒÔÈ¥Íæ¡£
387.¾°É«ºÜºÃ¿´£¬ÍæµÄÕæ²»ÔõÃ´Ñù£¬±¥º¬ÆÚ´ýÈ¥ÁËÈ»ºóÕûÌåÓÎÀÖÉèÊ©¶¼Ã»ÓÐºÜÓÐÈ¤¡£ÐÔ¼Û±È¸üÊÇµÍµÃ²»ÐÐ¡­¡­
388.¿ÉÒÔÈ¥ÍæÒ»ÏÂ
389.»¹¿ÉÒÔ£¬²»´í
390.ÓÐµãÐ¡¹óÐ¡¹ó
391.Ñ©É½·ç¾°È·ÊµºÜÃÀ£¬ÄÇÌìÈ¥ËäÈ»Ã»ÏÂÑ©µ«Ô­ÓÐµÄ»ýÑ©»¹ºÜ¶à£¬»¬Ñ©³¡Ñ©Ò²ºñ£¬É½ÉÏµÄ¾°É«¸üÃÀ£¬ÄÇÌìÌìÇç£¬À¶Ìì°×ÔÆ£¬Ô¶´¦µÄÉ½¾°¾¡ÊÕÑÛµ×£¬·Ç³£ÃÀ¡£
392.ÔÚÍøÉÏ¶¨ÁË10µãµ½12µãµÄÆ±£¬È¥ÁËÄÇÀïÏÖ³¡»¹ÅÅºÅ£¬ÉÏÏÂÉ½¶¼ÒªÅÅºÅÅÅ¶Ó£¬Ò»Ìì»¨ÁËÁ½¸öÐ¡Ê±ÅÅ¶Ó
393.ÈËÁ÷Á¿ÃÜ¼¯
394.ÕâÀïºÜ²»´í
395.ÔËÆø²»Ì«ºÃ£¬Óöµ½ÏÂÓêÌìÁË£¬Ã»ÔõÃ´Íæ£¬ÏÂ´Î»¹»áÔÙÈ¥¡£
396.³É¶¼½¼ÇøµÄÎ÷Áë£¬²»´í£¬Ö»ÊÇº£°ÎÌ«¸ßÁË£¬µ½ÁË3340Ã×ÎÒÒÑ¾­´ç²½ÄÑÐÐ£¬Æø´­ÓõÓõ¡£ÒÅº¶µÄÊÇÃ»ÓÐµ½´ï¸ü¸ßµÄÒõÑô½ç¿´Ò»ÏÂËüµÄ×³¹Û·Ö½çÏß
397.»¹ÐÐ£¬¾ÍÊÇÓÐÐ©ÉèÊ©²»ÍêÉÆ
398.Æ±¿ÉÒÔÏÖ³¡¶¨£¬²»ÓÃÔÚÕâÀï¶¨£¬ÏÖ³¡ÊÇÉÏ³µµÄÈË×øÂúÁË¾Í×ß£¬ÕâÀïµÄÖ»ÄÜÉÏÖ¸¶¨Ê±¼ä½ÚµãµÄ³µ
399.°ëÉ½Ñü»¬Ñ©£¬¿ÉÒÔÊÇÕý¶ù°Ë¾­µÄ×¨Òµ»¬Ñ©£¬Ò²¿ÉÒÔÁ½ÈýËêµÄÐ¡ÅóÓÑÕÒ¸öºÏÊÊµÄÐ±ÆÂ»¬ÆðÀ´(´óÈËÒ²¿ÉÒÔÐ±ÆÂ»¬£¬²»¶ªÈË)£¬¶ÑÑ©ÈËÒ²¿ÉÒÔÍæºÜ¾Ã£¬×î½üÒ»Äê±ÈÒÔÇ°¶àÁË¸ü¶àÉèÊ©¡£É½¶¥¿ÉÒÔ²½ÐÐÕ»µÀÉÏÓÎÀÀ£¬»ù±¾ÉÏ¶¼ÄÜÓöµ½Ð¡ËÉÊó£¬Ö»ÊÇÁ½¸öµØ·½¶¼Ë£µÄ»°ÒªÔçÆð£¬ÅÅ¶ÓÌ«·ÑÊ±£¬ÃÅÆ±+ÀÂ³µÆ±Ò²±È½Ï¹ó£¬Óöµ½»î¶¯Ê±±È½Ï»®Ëã¡£
400.×òÌìÉÏÎçÒ»¼Ò×Ô¼ÝÈ¥ÁËÎ÷ÁëÑ©É½
401.Óöµ½»î¶¯µÄÊ±ºòÈ¥Î÷ÁëÑ©É½ÊÇÏàµ±²»´íµÄ¡£ Ò»ÄêËÄ¼¾¶¼ÓÐµÄÍæ¶ù ¶¬¼¾»¬Ñ©£¬¶ÔÓÚÃ»¼û¹ýÑ©µÄÄÚÂ½Ð¡»ï°é£¬ÏëÏë¶¼ÒÑ¾­¹»ÃÀÁË ´º¼¾ÉÍ»¨£¬¼Û¸ñ»áºÜ±ãÒË¡£ ÏÄ¼¾±ÜÊîÀ²£¬¿´×¼»î¶¯ÏÂÊÖ¿ÉÒÔÊ¡Ç®Å¶ ÇïÌì¾Í´ò¿¨µÇ¸ßÍûÔ¶°É£¬´øÉÏÄãµÄº½ÅÄºÍÊÓÆµ¼ÇÂ¼Éè±¸¡£ ×¢ÒâÅ¶£¬É½ÉÏÎÂ²î´ó£¬Ò»¶¨´©ºñºñºñµÄÒÂ·þ
402.Î÷ÁëÑ©É½¾°ÇøÊÇ³É¶¼ÖÜ±ß ½ü¾àÀë ¿ÉÒÔ¿´Ñ©É½ £¬³µ³ÌºÍÂ·¶¼±È½ÏºÏÊÊµÄÒ»¸öµØ·½£¬¶¬Ìì¿ÉÒÔ»¬Ñ© ¿´Ñ© ÅÝÎÂÈª £¬ÏÄÌì¿ÉÒÔ¿´×ÔÈ»·ç¾° ±ÜÊî »¬²ÝµÈ¡£ÊÇÒ»¸ö±È½ÏÖµµÃÒ»È¥µÄ¾°Çø ¡£ÔÆº£ ÒõÑô½çÆæ¹Û Ò²ÊÇ¾°ÇøÄÚÒ»´ó¿´µã¡£É½µ½ÈÕÔÂÆºÉÏÃæ¿´ÔÆº£ Í¾ÖÐËµ²»¶¨»¹¿ÉÒÔÓöµ½Ð¡ËÉÊó ·Ç³£¿É°®¡£Ö®ËùÒÔÃ»ÓÐ¸øÈ«5·Ö Ö÷ÒªÊÇ¾°ÇøÊÕ·ÑÌ«¸ß£¬¾°ÇøÄÚ½ø¾°ÇøÃÅÆ±¾ÍÊÇ120Ôª £¬½ø¾°ÇøºóµÚÒ»¶ÎË÷µÀÐèÒª³Ë×øÒ²ÊÇ120Ôª ÒªÉÏÉ½¶¥ÈÕÔÂÆº »¹»á²úÉúÒ»¸ö¹Û¾°Ë÷µÀ 120Ôª¡£»¹²»Ëã»¬Ñ©¡£Èç¹ûÐèÒª»¬Ñ© »¬Ñ©»¹ÒªÁíËã¡£ËùÒÔ»ù±¾ÓÎÍæÏÂÀ´500¶à600×óÓÒµÄÑù×Ó¡£ÐÔ¼Û±È²»ÊÇÄÇÃ´¸ß¡£¾°ÇøÄÚ¾Æµê·þÎñÒ»°ã¼Û¸ñÒ²¸ß¡£Ê¤ÔÚÎ»ÖÃºÃ£¬´ó¼Ò¿ÉÒÔ¸ù¾Ý×ÔÉíÇé¿öÑ¡Ôñ ¡£
403.Ñ©É½ÊµÔÚÊÇÌ«ÃÀÁË£¬µÚÒ»ÌìÔÚ2000¶àÃ×ÍæµÄ£¬ÔÚ¾Æµê×¡Ò»Ìì£¬µÚ¶þÌìÒ»´óÔçÈ¥µÄÈÕÔÂÆº£¬3000¶àÃ×£¬´©¹ýÔÆ²ã£¬µ½´ïÈÕÔÂÆº£¬Ñô¹âÃ÷ÃÄ£¬À¶Ìì°×ÔÆ£¬ÕæµÄÊÇÈË¼äÏÉ¾³£¬ÔÚÏÂÃæ»¹¾õµÃÀä£¬ÔÚÈÕÔÂÆºÌ«ÑôÉ¹µÄÕæÊæ·þ£¬×ßµ½ÒõÑô½ç£¬Ò»Â··ç¾°Ì«ÃÀÁË£¬
404.Î÷ÁëÑ©É½ÎÞÂÛ¶¬¼¾ÏÄ¼¾¶¼ÊÇÂÃÓÎ·ÅËÉµÄºÃ¾°µØ£¬ÔøÓÚ02ÄêÏÄµÇÉÏ´ËÉ½£¬ ¡°ÌìÈ»´ó±ùÏä¡±¡¢¡°É­ÁÖÑõ°É¡±Î÷ÁëÑ©É½µ±Ö®ÎÞÀ¢£¬¼ÓÉÏÄÇÂÌ²ÝÈ×È×µÄ»¬²Ý³¡£¬ÔÚÕâÀïÐÝÏÐ±ÜÊîÊæÌ¹×ÔÈç£¬âùÈ»×ÔµÃ£¬³©¿ìÎÞ±È¡£ÄÇÒ»Äê¾øÃî¾°µã¡°ÒõÑô½ç¡±Î´ÄÜ¹ÛÉÍ£¬´Ë´ÎÇ°ÍùÓÖÒ»´Î´í¹ý£¬ÎíÌ«´ó£¬Ê±¼äÒ²Ïñ°²ÅÅµÄÒ²ºÜ½ô£¬Ã»ÓÐ¶àÓàµÄÊ±¼ä¸øÎÒÃÇ×ÔÓÉ»î¶¯¡£¾ÝËµ£ºÒõÑô½ç¼ÈÊÇÉ½·å£¬ÓÖÊÇÁ½ÖÖ½ØÈ»²»Í¬ÆøºòµÄ·ÖË®Áë£¬ÐÎ³ÉÁËÆæÌØµÄÆøÏó:Ò»±ßÊÇÇç¿ÕÍòÀï£¬Õ¿Õ¿À¶Ìì;Ò»±ßÊÇÔÆÕôÎíÓ¿£¬ëüëÊÊÀ½ç¡£"ÒõÑô"Á½½ç·ÖÃ÷£¬ÊÇ¾°ÇøÒ»¾ø¡£ÁôÏÂÐ¡Ð¡µÄÒÅº¶£¬ÊÇ·ñÎªÔÙµÇÎ÷ÁëÑ©É½ÁôÏÂÒ»¸ö½è¿ÚÄØ£¿ Î÷ÁëÑ©É½×î¸ß·åº£²¦5364Ã×£¬´£Á¢Ìì¼Ê£¬ÖÕÄê»ýÑ©¡£¾°Çø¼¯ÁÖº£Ñ©Ô­¡¢¸ßÉ½ÆøÏó¡¢ÏÕ·å¹ÖÊ¯¡¢Ææ»¨ÒìÊ÷¡¢ÕäÇÝÏ¡ÊÞ¡¢¼¤Á÷·ÉÆÙµÈ¾°¹ÛÓÚÒ»Ìå£¬ÊÇÖÐ¹ú¼¶·ç¾°ÃûÊ¤Çø¡£ÓÐÐËÖÂµÄÅóÓÑ¿ÉÒÔÇ°Íù¹Û¾°Ó´£¬ÌØ±ðÊÇÏñ°³ÕâÑù¼¸ºôÃ»ÓÐ¼û¹ý·áÑ©µÄÈË£¬ÔÚÄÇÀïÄã¿ÉÒÔ¸ÐÊÜÃ£Ã£Ñ©Ô­±±¹ú·ç¹â......
405.ÎÒÃÇÔÚ³É¶¼ÔçÉÏÁùµã°ë×óÓÒ³ö·¢µÄ£¬Ò»Â·³©Í¨ÎÞ×è£¬µ½´ïÑ©É½ÊÇÔçÉÏµÄ¾Æµê£¬´ó¼ÒÒ»¶¨Òª×¢Òâ±£Å¯¹¤×÷£¬ÕæµÄºÜÀä£¬Ð¡ÅóÓÑÍæÑ©ÍæµÃºÜ¿ªÐÄ£¬»¬Ñ©¾ÍÔÚÓ³Ñ©¹ã³¡£¬²»¹ýÉ½¶¥µÄ·ç¾°ÕæµÄºÜ²»´í£¬ÌìÆø²»´í£¬ÌìºÜÀ¶£¬Ñô¹â²»´í£¬ÏÂÎç¾¡Á¿ÔçµãÏÂÉ½£¬ÎÒÃÇµ½¼Ò²ÅÎåµã£¬ÍæÒ»Ìì×ãÒÔ
406.Î÷ÁëÑ©É½£¬ÎÅÃûÓÚÌÆ´ú´óÊ«ÈË¶Å¸¦µÄÇ§¹Å¾ø¾ä¡°´°º¬Î÷ÁëÇ§ÇïÑ©£¬ÃÅ²´¶«ÎâÍòÀï´¬¡±,¾à³É¶¼½ö95¹«Àï£¬¾°ÇøÄÚÓÐÖÕÄê»ýÑ©µÄ´óÑ©É½£¬º£°Î5353Ã×£¬Îª³É¶¼µÚÒ»·å¡£ÊÇAAAA¼¶ÂÃÓÎ¾°Çø¡¢¹ú¼ÒÖØµã·ç¾°ÃûÊ¤Çø¡£¶¬¼¾Ç°Íù³É¶¼µÄÂÃ¿Í½ö½öÐèÒª1¸ö¶àÐ¡Ê±µÄ³µ³Ì±ã¿Éµ½´ï²¢ÇÒ¹ÛÉÍµ½ÄÏ·½µØÇøËùº±¼ûµÄÑ©¾°¡£ÎÒÈËÉúµÄµÚÒ»´Î¿´Ñ©Ò²ÕýÊÇÔÚÕâ´óÉ½ÖÐËù¾­Àú¡£¾°ÇøÓÐ´ó·ÉË®¾°ÇøºÍ»¬Ñ©³¡¾°Çø£¬ÎÒÃÇÕâ´ÎÊÇÇ°ÍùÁË»¬Ñ©³¡¾°Çø¡£ ÓÎÍæ¹ý³Ì£ºµ±ÌìÎÒÃÇÊ®µã×óÓÒµ½´ïÁË¾°ÇøµÄ´óÃÅ£¬´ÓÈ¥ÄÄ¶ù¿Í»§¶Ë¹ºÂòÁËÃÅÆ±ºó¿ªÊ¼µÚÒ»´ÎÀÂ³µ£¬ÓÉÏÂÍùÉÏ£¬Ê÷Ä¾Ò²ÂýÂý¶Ñ»ýÁËÑ©£¬µÚÒ»´Î¿´µ½Ñ©»¹ÕæµÄ¿ªÐÄ¡£ÉÏµ½°ëÉ½Ñü£¬±ãÒÑ¾­ÊÇ°×Ñ©°¨°¨¡£ÔÚÕâ»¹¿ÉÒÔÆ¾Æ±ÁìÈ¡µ½¼ÍÄîÆ·¡£½Ó×ÅÎÒÃÇÒ²ÍæÁËÏÂÑ©È»ºó¾Í´î³Ë´ó°Íµ½´ï»¬Ñ©³¡¡£»¬Ñ©³¡ºÜ´ó£¬ºþÒ²½á±ùÁË£¬ÎÒÃÇ×âÁË¼¸¸ö»¬°åÈ»ºó¾ÍÕÒÐ±ÆÂÍæÁË¼¸¸öÐ¡Ê±¡£»¹¿ÉÒÔ¶ÑÑ©ÈË´òÑ©ÕÌ¡£ÒòÎªÊÇÑ§Éúµ³£¬Ò²¾ÍÃ»»¨Ç®È¥Íæ»¬Ñ©ÁË¡£×îºó¾Í¼ÌÐø´î³ËÀÂ³µÏòÉÏ£¬µÇÁÙÈÕÔÂÆº£¬¿´µ½ÁËÔÆº££¬¿´µ½ÁËÁíÒ»·¬ÃÀ¾°¡£ ½»Í¨£º´Ó³É¶¼Ç°ÍùµÄ¿ÉÒÔ£º1¡¢³É¶¼½ðÉ³³µÕ¾¡ª¡ª´óÒØÏØÎ÷ÁëÕò£¬×ª³ËÃæ°ü³µµ½´ó·ÉË®¾°Çø2¡¢³É¶¼½ðÉ³³µÕ¾¡ª¡ªÎ÷ÁëÑ©É½»¬Ñ©³¡¾°ÇøÉ½ÃÅ£¬Æ±¼Û31Ôª£¬ÔçÉÏ9µã¡¢ÖÐÎç12µã¹²Á½°à³µ£¬·µ³Ì·Ö±ðÎªÏÂÎç2µã¡¢4µã¡£ ÃÅÆ±£¨ÓÐµãÆ«¹ó£©£ºÆ½Ê±Îª120Ôª£»´º½ÚµÈ½ÚÈÕ¼Û¸ñÎª160Ôª£»ÉÏÉ½½»Í¨·Ñ£º60Ôª£¨Íù·µ£¬¶¬¼¾±ØÂò£©£¬É½ÏÂµ½»¬Ñ©³¡µÄË÷µÀ£º60Ôª/ÈË£¨Íù·µ£¬±ØÂò£©£¬»¬Ñ©³¡ÖÁÉ½¶¥ÈÕÔÂÆºË÷µÀ£º60/ÈË£¨Íù·µ£© ×ÜµÄÏÂÀ´£¬ÈË¾ùÏû·Ñ×îµÍÒª240£¬»òÕß300Ò»ÈË¡£ ²ÍÒû£º»¬Ñ©³¡ÓÐÒ»ÅÅ·¹µê£¬µ«ÊÇ¼Û¸ñ¶¼±È½Ï¹ó£¬½¨ÒéÔçÉÏ¿ÉÒÔÔÚÉ½½ÅµÄÐ¡³ÔµêÏÈ³ÔÒ»µã£¬µ½É½ÉÏ¾Í²»ÓÃÏû·ÑÌ«¸ß ÓéÀÖ£º»¬Ñ©³¡ÓÐºÜ¶àÓÎÍæÏîÄ¿£º»¬Ñ©·ÑÓÃ£º»¬Ñ©£¨µ¥°å»¬Ñ©£©£º100Ôª/ÈË/2Ð¡Ê±£¨º¬Æ÷Ðµ£¬·þ×°ºÍ½ÌÁ··ÑÁí¼Æ£© »¬²Ý£º40Ôª/ÈË/Ð¡Ê±£¨°üÀ¨Æ÷¾ß¡¢³¡µØºÍ»¬²ÝË÷µÀ£© Ñ©µØÄ¦ÍÐ£º100Ôª/15·ÖÖÓ£¨ÆäËüÓÎÀÖÏîÄ¿ÊÕ·Ñ¶àÔÚ20£­50ÔªÖ®¼ä£©ÈÈÆøÇòµÈµÈ µ«ÊÇ£¬¸öÈË½¨Òé¾ÍÊÇÏû·ÑÄÜÁ¦²»¸ßµÄÓÎ¿ÍÔÚ É½ÏÂÂòºÃ»¬Ñ©°å£¨±ãÒËºÜ¶à£©£¬ÉÏÉ½×Ô¸öÕÒÐ±ÆÂ»¬Ñ©£¬Ïû·ÑÄÜÁ¦¸ßµãµÄÓÎ¿Í¿ÉÒÔÈ¥»¬Ñ© ÖØµãÍÆ¼öÈÕÔÂÆº£¬´Ó»¬Ñ©³¡ÔÙ´î³ËµÚ¶þ´ÎÀÂ³µÇ°Íù£¬´©¹ýºñºñµÄÔÆ²ã£¬±ã¿ÉÒÔ¼ûµ½Ì«Ñô£¬ÒõÑô·Ö¸î£¬¿´µ½ÔÆº£µÄÇé¾°ÕæµÄºÜÃÀ¡£ ×¡ËÞ£º¾°ÇøÒ²ÓÐ¾Æµê£¬µ«ÊÇ»áºÜ¹ó£¬½¨ÒéÇ°Íù´óÒØÏØÈë×¡£¬»òÕßÇ°Íù¸½½üµÄ»¨Ë®ÍåÎÂÈªÈë×¡¡£
407.ÎÒÃÇÊÇÍ·ÌìÈ¥µÄ£¬ÍíÉÏ×¡µÄÓ£»¨¾Æµê£¬Ãâ·ÑÅÝÎÂÈª£¬³ÔÔç²Í£¬¼Û¸ñÓÐµãÐ¡¹ó£¬ÔÚ¾°ÇøÎÒÃÇÁ¬×ùÁËÁ½¸öË÷µÀ£¬ÉÏÈ¥¿´ÁËÒõÑô½ç£¬µ«ÊÇÎÒÃÇÈ¥µÄÊ±ºò²»ÔõÃ´Ã÷ÏÔ£¬µ«ÊÇ·ç¾°ºÜ²»´íÓ´£¬½Ó×Å¾ÍÈ¥»¬Ñ©£¬ÉÏÃæÓÐ¸öºìÆìÁ¬Ëø³¬ÊÐ£¬¼Û¸ñÊÇ³¬ÊÐ¼Û£¬Ò»Æ¿¿ÉÀÖ3Ôª£¬×ÜÌåÀ´Ëµ£¬Õâ´ÎÂÃÐÐ»¹ÊÇ²»´íµÄÓ´£¬ÔÞÒ»¸ö°É¡£
408.ÎÒÃÇ´Ó´óÒØÏØ³Ç¼Ý³µ³ö·¢£¬¾­»¨Ë®Íå¾°Çø£¬ÔÚÎ÷ÁëÕòÏò×ó£¬ÉÏÎç11Ê±×óÓÒµ½ºóÉ½-ºÚË®ºÓ×ÔÈ»±£»¤Çø¡£ÈËºÜ¶à£¬Í£³µ³¡ÏÔÐ¡£¬Ã¿³µ20ÔªÍ£³µ·Ñ/´Î¡£ÃÅÆ±³ÉÈË30Ôª/ÈË£¬¶ùÍ¯Æ±20Ôª/ÈË¡£ºÚË®ºÓ-ÏªË®Çå³º±ùÁ¹£¬Â·±ß¿É¸ÐÊÜµ½¡£ÂúÉ½´äÂÌ£¬Ê÷Ò¶ÔÚÍ¸Ã÷À¶ÌìÇïÑôÏÂ·¢ÁÁ¡£Â·ÉÏÓöµ½Á½ÈýÃÖºï£¬ÅÖÅÖµÄÏòÓÎÈËÉìÊÖÇÀÑ°³ÔÊ³¡£¾°ÇøÄÚÓÐµ±µØÈËÂò¿¾ÍÁ¶¹¡¢¶¹¸É»¹£¬»¹ÓÐÒ°Éúâ¨ºïÌÒ¡£
409.´ó¸Å12ÔÂ20ºÅ×óÓÒÈ¥µÄ£¬ÃÅÆ±120£¬ÀÂ³µÆ±120£¬Ö»ÊÇÉ½ÑüÒÔÉÏµÄµØ·½ÓÐÑ©£¬µ«²»ÊÇºÜºñ£¬ÉÏÃæ³¬¼¶Àä°¡£¬¼ÇµÃÒ»¶¨Òª´©Çï¿ã£¬´÷ÊÖÌ×£¬´÷Ã±×Ó£¬ÎÒÉÏÈ¥ÁËÖ®ºó£¬¶³µÃ±ÇÌéÒ»Ö±Á÷¡£Ò»Â·×ßÒ»Â·¶¼ÊÇÑ©£¬»¹ÓÐ¿´¼ûÐ¡ËÉÊó¡«½¨Òé×Ô¼ºÓÃÃÆÉÕ±­´øÒ»Ð©³ÔµÄ£¬Ò»°ãÂÃÓÎ¾°µãµÄ¶«Î÷¶¼ºÜ¹ó£¬ÄãÃÇ¶®µÄ£¬½¨ÒéÒ»ÔÂ¶àÈ¥£¬ÄÇÊ±ºòÑ©¾Í»ýÆðÀ´ÁË£¬»¬Ñ©¿Ï¶¨Ã»ÎÊÌâÁË
410.ÌìÆø²»Ì«ºÃ£¬ÉÏÈ¥ÎíÃÉÃÉµÄÊ²Ã´¶¼¿´²»µ½
411.ºÜ²»´í£¬ÍÆ¼ö£¡
412.´º½ÚÀ´Î÷Áë Â·ÉÏ¶Â³µ¶¼²»ËµÁË µ½ÁË¾°ÇøÈË»¹ÊÇ¶àµ½±¬ ÄÄÄÄ¶¼ÅÅ¶Ó ½¨Òé´í·å³öÐÐ°É
413.µ¼ÓÎÆ¼½ãÕæµÄºÜÈÈÇé  ·þÎñºÜÂúÒâ £¡
414.ºÜºÃÍæ£¬²»¹ý¿Ö¸ßµÄÈË²»ÒªÈ¥É½¶¥
415.ÔÚÉ½áÛ£¬¾°É«³¬¼¶ÃÀ¡£×÷Îª±±·½ÈË£¬Ñ©ÊÇ²»Õ¦µØ£¬¶¼ÊÇÈËÔìÑ©¡£Ã»É¶¿ÉÍæµÄ¡£
416.»¹²»´í°Ñ£¬Í¦ºÃÍæµÄ£¬·ç¾°Ò²ºÃ
417.µ¼ÓÎÆ¼½ãºÜ×¨ÒµÒ²ºÜ¸ºÔð£¡
418.·Ç³£ÊæÊÊ£¬¾°É«ÓÅÃÀÆ¯ÁÁ
419.Õâ¸ö¼Û¸ñ»¹ÊÇºÜ°ÍÊÊ¡£¹úÇìÅÅ¶ÓÌ«¿Ö²ÀÁË£¡£¡Ã»ÓÐ³öÌ«Ñô£¬ÓÐµãÊ§Íû£¡
420.ÓÖÊÇÁ½Äê·¼»ª£¬ÓÖÊÇÒ»ÍíÁ¬Ò¹¸Ï³µ£¬Ñ©·×·É ÇéÒâÅ¨£¡Çý³µÉ½½Å£¬¶ìÃ«°ãµÄ´óÑ©ÒÑ·×·ÉÂäÏÂ£¬Æ®ÂäÔÚÁËÓÐÎÂ¶ÈµÄ·¢¶¯»ú¸Ç°åÉÏ£¬±Ë´ËÒòÎªÄÇ¹ÉÅ¯¾¢£¬Ïà»¥×ÌÈóÈÚ»¯¡£´Ë¾°ÇÓÒâ°¡¡«ÓÉÓÚÊ±¼äÓÐÏÞ£¬µ±Íí×¡µÄÉ½½Å£¬£¨ÕâÊÇÒ»ÌìÀ´»ØµÄºÃÍÆ¼ö£©ÔçÉÏ¼´¿Ì³ö·¢£¡É¨Éí·ÝÖ¤Èë¾°£¬ÀÂ³µ
421.·ç¾°ºÜÔÞ£¡ËäÈ»¿ÉÄÜ²»ÊÇ¶Å¸¦±ÊÏÂµÄ¡°´°º¬Î÷ÁëÇ§ÇïÑ©¡±£¬µ«ÒÀÈ»Ê®·Öbeautiful¡£

ÖÜÈÕ×Ô¼º¿ª³µÈ¥µÄ£¬ÈË²»¶à¡£¸Õ¿ªÊ¼×ß´íÁËÂ·£¬È¥ÁËÇ°É½µÄÂ·ÉÏ¡£Â·ºÜÕ­£¬»¹ÏÂ×ÅÑ©£¬¿ª×Å¿ª×Å»¹´ò»¬ÁË£¬ÏÅÀÏ×ÓÒ»Ìø£¡×îºó¾ÍÒªµ½ÁË£¬Ò»¸ö¶¸ÆÂ£¬Ç°ÃæµÄ³µÉÏ²»È¥ÁË£¬È»ºóÎÒÃÇ¶¼ÔÚÄÇµôÍ·»ØÈ¥ÁË¡£µôÍ·»ØÀ´ÖØÐÂÈ¥ºóÉ½µÄÂ·ÉÏ£¬ÕâÌõÂ·ºÜ¿í¡£

ÃÅÆ±ÂòµÄÊÇ¹Û¾°Ì×Æ±£¬298Ôª¡£´Ó¾°Çø´óÃÅ¿Ú×øË÷µÀµ½°ëÉ½ÑüµÄÔ§Ñì³ØË÷µÀ¡¢´ÓÔ§Ñì³ØË÷µÀ×ø¹«½»³µµ½Ó³Ñ©¹ã³¡¡¢´ÓÓ³Ñ©¹ã³¡ÔÙ×øË÷µÀµ½É½¶¥ÈÕÔÂÆº£¬¶¼ÊÇÍù·µÆ±£¬ËùÓÐÃÅÆ±½»Í¨¹¤¾ß¶¼ÊÇÉí·ÝÖ¤Ö±½ÓË¢¡£

µ½ÁËÈÕÔÂÆº¾Í²½ÐÐÓÎÍæÁË£¬ÍùÇ°×ßÖ»ÄÜ×ßµ½ÒõÑô½ç£¬Ç°ÃæµÄÂ·¾Í·âÁË¡£
422.Î÷ÁëÑ©É½£¬Î»ÓÚËÄ´¨Ê¡³É¶¼ÊÐ´óÒØÏØ¾³ÄÚ£¬¾à³É¶¼½ö95¹«Àï£¬×ÜÃæ»ý483Æ½·½¹«Àï£¬ÊôÊÀ½ç×ÔÈ»ÒÅ²ú¡¢´óÐÜÃ¨ÆÜÏ¢µØ¡¢AAAA¼¶ÂÃÓÎ¾°Çø¡¢¹ú¼ÒÖØµã·ç¾°ÃûÊ¤Çø¡£ÒòÌÆ´ú´óÊ«ÈË¶Å¸¦µÄÇ§¹Å¾ø¾ä¡°´°º¬Î÷ÁëÇ§ÇïÑ©£¬ÃÅ²´¶«ÎâÍòÀï´¬¡±¶øµÃÃû¡£¾°ÇøÄÚÓÐÖÕÄê»ýÑ©µÄ´óÑ©É½£¬º£°Î5364Ã×£¬Îª³É¶¼µÚÒ»·å¡£ÏÄÌìÒ²ÖµµÃÈ¥£¬ÊÊºÏ±ÜÊî£¬·ç¾°²»´í¡£
423.È¥µÄ²»ÊÇÊ±ºò¡£¡£¡£
424.ÂúÒâ£¬¾ÍÊÇÈËÌ«¶àÁË
425.·ç¾°²»´í£¬ÖµµÃÓÎÀÀ
426.¿ÉÒÔ¿ÉÒÔ£¬ÔÆ²ãÖ®ÉÏ
427.³öÐÐ·½±ã£¬ºÜÂúÒâ
428.³öÐÐÔÆ±ã£¬ºÜÂúÒâ
429.³¬°ôµÄ£¬·Ç³£ÃÀÀö
430.Ñ©¾°ÃÀ Ò²ÊÇÕæµÄÀä
431.·þÎñºÜºÃ£¬·½±ã
432.´øº¢×ÓÓÎÍæ£¬ÓéÀÖÏîÄ¿¶¼Ã»¿ª£¬³ÔµÄºÜÉÙ£¬ÐÔ¼Û±È²»¸ß£¬½¨Òé×Ô¼ºÓ¦´øºÃÁãÊ³ÒÔ¼°·Àº®±£Å¯Éè±¸¼°»¬Ñ©×°±¸
433.¶¥ÉÏ¾°É«»¹²»´í
434.ÔÚÐ¯³Ì¶¨ÁËÒ»¸öÍæÀÖ£¬Ê±¼äÊý¾ÝÅª´íÁË£¬µ¼ÖÂÎÒÎÞ·¨ÈëÔ°£¬Åâ³¥ÎÒÒ²²»ÂúÒâ£¬ÄÖÐÄ£¬È»ºóÓÖÔÚÃÅ¿Ú×Ô¼º¶¨ÁË¡£×ÜÌåÎ÷ÁëÑ©É½»¹ÂùÃÀµÄ£¬ÅÀµ½ÁËÒõÑô½ç£¬ÕæÅå·þ×Ô¼ºµÄÒãÁ¦£¬ÆäËûÓÎÍæÏîÄ¿Ã»ÓÐÊ±¼äÍæ¡«
435.»¹ÊÇ±È½Ï¿ÉÒÔ
436.ÍÅµÄ ºÜ²»´í¹þ
437.ÕâÀï·ç¾°Èç»­
438.ÈË¹¤Ñ©£¬Êµ»°ÃÅÆ±¹ó£¬Ë£µÄ¶«Î÷Òª¸øÇ®£¬¸øÁËÇ®µÄÅÅ²»ÉÏ
439.ÔÆº£ºÜÆ¯ÁÁ
440.·½±ã »¹À«ÒÔ
441.Ð»Ð»
442.·ç¾°²»´í£¬
443.×ÜÌå³¬ÔÞ£¬½è×Å´º½Ú¼ÙÆÚ¾Ù¼ÒÇ°Íù£¬¹ûÕæÃ»ÈÃÎÒÊ§Íû£¬¿´×ÅÂúÌì°×Ñ©º¢×ÓÌØ±ð¸ßÐË£¬ÍæµÄ¸ßÐË¶¼²»ÉáµÃ×ßÁË£¬ÒÔºóÓÐ¿Õ»¹»á´ø×Å¼ÒÈËÈ¥Íæ¶ù
444.Î÷ÁëÑ©É½£¬Î»ÓÚËÄ´¨Ê¡³É¶¼ÊÐ´óÒØÏØ¾³ÄÚ£¬¾à³É¶¼½ö95¹«Àï£¬×ÜÃæ»ý375Æ½·½¹«Àï£¬ÊôÊÀ½ç×ÔÈ»ÒÅ²ú¡¢´óÐÜÃ¨ÆÜÏ¢µØ¡¢AAAA¼¶ÂÃÓÎ¾°Çø¡¢¹ú¼ÒÖØµã·ç¾°ÃûÊ¤Çø£¬ÒòÌÆ´ú´óÊ«ÈË¶Å¸¦µÄÇ§¹Å¾ø¾ä¡°´°º¬Î÷ÁëÇ§ÇïÑ©£¬ÃÅ²´¶«ÎâÍòÀï´¬¡±¶øµÃÃû¡£¾°ÇøÄÚÓÐÖÕÄê»ýÑ©µÄ´óÑ©É½£¬º£°Î5353Ã×£¬Îª³É¶¼µÚÒ»·å¡£
445.¼¸ºõÃ¿Äêº®¼Ù¶¼Òª´øº¢×ÓÈ¥»¬Ñ©£¬Î÷ÁëÑ©É½¾Í³ÉÁËÎÒÃÇµÄ³£È¥Ö®µØ£¬´Ó5Ëêµ½13Ëê£¬Î÷ÁëÑ©É½³ÐÔØÁËº¢×Ó³É³¤Ö®Â·ÉÏÌ«¶àÌ«¶àµÄ»ØÒä£¬¹ýÈ¥µÄºÍÎ´À´µÄÈÔÈ»¼ÌÐøÔÚÄÇÀïµÈ´ý×ÅÎÒÃÇ¡­¡­¾°É«²»´í£¬ÌåÑéºÜºÃ£¬ÖµµÃÍÆ¼ö£¬ÓÐÈ¤ºÃÍæ£¬
446.Î÷ÁëÑ©É½»¹±£³Ö±È½ÏµÍµ÷µÄÔ­Ê¼£¬¾°Çø½¨ÉèÊ¼ÓÚ×ãÏÂµÄÒ»ÌõÏªÁ÷£¬ÑØ×ÅÏªÁ÷²È×ÅÈË¹¤ÆÌÉèµÄÎå²ÊËéÊ¯Â·£¬ÃÀÃî¼«ÁË¡£²½ÐÐÉÏÉ½ÀÖÈ¤¾ÍÔÚÍ½²½ÅÀÉ½µÄ¹ý³Ì£¬ÆÂ¶È²»ÊÇºÜ¶¸£¬ÊÊºÏÓëÀÏÈËºÍ¶ùÍ¯Ïà°é¶øÐÐ£¬Í¾¾¶Èý×ùÌúË÷ÇÅ£¬ÑØÍ¾´ÔÁÖÃ¯ÃÜ£¬Ö²±»Ã¯Ê¢£¬¸ºÑõÀë×Óº¬Á¿ºÜ¸ß£¬Âþ²½ÆäÖÐÏ´·ÎÓÖÇ¿Éí¡£É½Â·ÅÔÈªË®ºÜ³äÅæ£¬»òä¸ä¸Ï¸Á÷£¬»ò±¼Ó¿£¬»òÆÙ²¼£¬Â¡Â¡µÄË®ÒôÒ²²»¾õµÃ´Ì¶ú£¬·´¶øÈçÃÀÃîÐýÂÉáäáàÔÚÉ½¼ä¡£ÖÁÓÚËµ¾°É«¿ÉÒÔ³ÆµÃÉÏÊÇÁéÐãÁË¡£
447.ºÜ°ôµÄÂÃÐÐ£¬×÷ÎªÒ»¸öÄÏ·½Ã»¼û¹ýÑ©µÄº¢Ö½¡£¿´µ½Ö®ºóÌØ±ðÐË·Ü¡£»¬Ñ©³¡ºÜ°ô£¬µ«ÊÇË¤µÄÓÐµã²Ò¡£ÊÇºÍ¹«Ë¾Í¬ÊÂÒ»¿éÈ¥µÄ£¬´ó¼ÒÆÀ¼Û¶¼²»´í¡£ÏÂ´ÎÓÐ»ú»á£¬Ò»¶¨Òª´ø¼ÒÈËÒ»ÆðÈ¥¡­
448.ÈËÌ«¶à£¬ÍæÑ©»¹ÊÇ²»´í£¬ÐÔ¼Û±È²»¸ß£¡
449.¶¬ÌìÍæÑ©·Ç³£°ô£¡ÌØ±ð¶ÔÓÚÄÏ·½º¢×ÓÀ´ËµÌåÑéºÜ°ô£¡ÓÐÍæÑ©µÄ¹¤¾ß¡¢Ð¬Ì×µÈÒªÌáÇ°´øÉÏÅ¶£¬ÔÚ¾°ÇøÄÚ¹ºÂò¾Í»á±È½Ï¹óÀ²¡£ ÕûÌåÀ´Ëµ¶¼ºÜºÃ£¬¾ÍÊÇÈËÓÐµã¶à¡« ÁíÍâ£¬Ñ©µØ½Ï»¬£¬ÒªÌáÇ°×¼±¸ºÃÑ©µØÑ¥Å¶£¡
450.ºÜ²»¶àµÄÒ»´ÎÌåÑé£¬É½ÉÏÑ©¾°ºÜÆ¯ÁÁ£¬³Ë×øÀÂ³µÉÏÉ½Ê±£¬ÄÜ¿´¼ûÈ«¾°£¬ÓÌÈç½øÈë±ùÑ©Íõ¹ú£¬ÕæµÄºÜÆ¯ÁÁ£¬²½ÐÐÍ¾ÖÐ×ß×ßÍ£Í££¬ÂýÂýÐÀÉÍÑØÍ¾µÄ·ç¾°£¬»¹ÔÚÉ½¼äÅ¼Óö¿É°®µÄÐ¡¾«Áé
451.¾°É«²»´í£¬¾ÍÊÇ±»µ±µØµÄ½»Í¨¿ÓÁË¡£¾°Çø°²È«ÐÔÓÐ´ýÌá¸ß¡£
452.ÐÔ¼Û±È¸ß£¬ÓÐÈ¤ºÃÍæ£¬¾°É«²»´í£¬Å£±Æºäºä£¬ÉÁµç¼ÓÅ£Æ¤¡£
453.ÁùÔÂÈýºÅ¹ýÀ´µÄ£¬ÌìÆø»¹²»´í£¬ÒÂ·þµÄ»°Ò»¸ö¶ÌÐäÒ»¸ö±¡ÍâÌ××ã¹»£¬ÂòÁË¸ö90µÄÌ×Æ±¿ÉÒÔÍæÁù¸öÏîÄ¿   »¬²ÝÍ¦²»´íµÄ    ÏñÁùÆßÔÂ´óÈÈÌì¹ýÀ´   ÉÏÉ½È¥¿ÉÒÔ±Ü±ÜÊî   ÉÏÃæÕæµÄºÜÁ¹¿ì
454.¸Ð¾õ²»´í£¬Ï´·ÎÓÖºÃÍæ¶ù£¬½¨ÒéµÚÒ»ÌìÏÈÈ¥»¬Ñ©³¡ÕÒ×¡ËÞ£¬½Ó×ÅÈ¥»¬Ñ©£¬µÚ¶þÌìÉÏÉ½¶¥¿ÉÒÔ¿´µ½²»Í¬µÄ¾°É«£¬Å¼Óö²»ÅÂÈËËÉÊó£¬ÎªÁËÄÜ³Ôµ½°ÂÀû°Â£¬ËüÃÇÒ²ÊÇÂùÆ´µÄ£¡£¡£¡
455.ÃÅÆ±Ê®Ò»»î¶¯¼Û£¬±ÈÆ½Ê±Ê¡ÁË¼¸Ê®Ôª¡£¾°É«²»ÓÃËµ£¬´ó¼Ò¶¼ÖªµÀµÄ£¬ºÜ²»´í£¡
456.Ò»°ã£¬½ñÄêÈ¥µÄÊ±ºòÑ©²»´ó£¡
457.°²ÅÅ»ìÂÒ½Ú¼ÙÈÕ×îºÃ²»ÒªÈ¥
458.3250Ã×µÄÈÕÔÂÆº¿´ÔÆº£ÕæµÄÊÇÒ»¾ø£¬áÝ·ðÖÃÉíÓÚÌìÉÏÏÉ¹¬£¬ÌÚÔÆ¼ÝÎíµÄ¸Ð¾õºÜÆæÃî£¬²»¹ýÏÂÁËË÷µÀ»¹Òª²½ÐÐºÃ¼¸¹«ÀïÒ²ÊÇ¹»×ßµÄ£¬²»Ò»¶¨·ÇÒªÈ¥ÈÕÔÂÆº£¬ÄÜ¿´µ½·ç¾°¾Í¿ÉÒÔÐÀÉÍÁË¡£
459.Ç§Íò²»ÒªÀ´Ò¹³¡£¡Ç§Íò²»ÒªÀ´Ò¹³¡£¡Ò»·Ö¶¼²»Ïë¸ø£¬Ã÷Ã÷Ð´µÄÒ¹³¡2Ð¡Ê±£¬ÍíÉÏ19µã¿ªÊ¼(Ò»·ÖÖÓ¶¼²»»áÌáÇ°·ÅÄã½øÈ¥)£¬20µã35·Ö×øÄ§ÌºµÄÊ±ºò¹¤×÷ÈËÔ±¾ÍÔÚÄÇÀï´ßÁË£¬Ëµ×îºóÒ»ÌËÁË¹þ£¡
È»ºó8µã40·ÖµõÒÎ¾Í¹ØÁË£¬ºÜ¶àÑ©ÓÑÖ»ÓÐÄÃ×Å°åÍùÉÏ×ß£¬Ì«²ÒÁË£¡ ÎÒÃ÷Ã÷ÊÇÏû·ÑÕß£¬¸ù¾ÝÄã»¬Ñ©³¡Ê±¼äÀ´µÄ£¬×ñÊØÄãµÄ¹æÔò£¬²»Íµ²»ÇÀÃ÷ÂëÏû·Ñ£¡»¬Ñ©³¡µÄ¹¤×÷ÈËÔ±¸ö¸ö×Å¼±¸Ï×ÅÒª»Ø¼ÒÒ»Ñù£¡ÌåÑé¸Ð¼«²î¡£µõÒÎ»¹ÊÕ·ÑÎÒ30£¬ÄÇÄãµ¹ÊÇ¸øÎÒ¿ªµ½9µãÕû£¡

ÄãÃÇÏëÔçµãÏÂ°à¸É´à¾Í²»Òª¿ªËùÎ½µÄÒ¹³¡2Ð¡Ê±»¬Ñ©À´¿ÓÈË£¡Ñ§Ñ§ÆäËû»¬Ñ©³¡°É£¬Ìá¸ßÒ»ÏÂ¹¤×÷ÈËÔ±ËØÖÊ
460.·Ç³£Æ¯ÁÁµÄµØ·½£¬Î÷ÁëÑ©É½Î»ÓÚ³É¶¼ÊÐ´óÒØÏØ¾³ÄÚ£¬¾à³É¶¼½ö95Ç§Ã×£¬×ÜÃæ»ý375Æ½·½Ç§Ã×£¬ÊôÊÀ½ç×ÔÈ»ÒÅ²ú¡¢´óÐÜÃ¨ÆÜÏ¢µØ¡¢AAAA¼¶ÂÃÓÎ¾°Çø¡¢¹ú¼ÒÖØµã·ç¾°ÃûÊ¤Çø£¬ÒòÌÆ´ú´óÊ«ÈË¶Å¸¦µÄ¾ø¾ä¡°´°º¬Î÷ÁëÇ§ÇïÑ©£¬ÃÅ²´¶«ÎâÍòÀï´¬¡±¶øµÃÃû¡£¾°ÇøÄÚÓÐÖÕÄê»ýÑ©µÄ´óÑ©É½£¬Ö÷·åÃç»ùÁëº£°Î5353Ã×£¬Îª³É¶¼µÚÒ»·å¡£
461.Åöµ½ºÃÌìÆø£¬É½¶¥µÄ¾°É«³¬°ô£¬¿´µ½ÁËÔÆº££¬ÈÕÕÕ½ðÉ½£¬É½¶¥Ò²ÌØ±ðÅ¯ºÍ£¬ÔÚÉ½ÑüµÄÊ±ºòÊÇÎíÃÉÃÉµÄË®Æû£¬ÊÓÏß²»ºÃ£¬×øÀÂ³µÉÏÈ¥Ö®ºó¾ÍÓÐÖÖ¿ªÃÅ¼ûÉ½µÄ¸Ð¾õ£¬»íÈ»¿ªÀÊ£¬È¥Î÷ÁëÑ©É½Ò»¶¨È¥É½¶¥£¬Ò²¿ÉÒÔÑ¡Ôñ²»×øË÷µÀÔÚÉ½ÑüÍæÑ©Ò²ºÜ²»´íµÄ¾°É«²»´í£¬×ÜÌå³¬ÔÞ£¬
462.¿ìµ½¾°ÇøÓÐÒ»½ÚÂ·±È½ÏÀÃ¡£´ó¶¬ÌìµÄ²ÞËùÓÐÅ¯Æø£¬ÓÐÈÈË®Ï´ÊÖ£¬ºÜÌùÐÄ¡£¾°ÇøµÄÅäÌ×ÊÇºÜÍêÉÆµÄ¡£ ½ñÌìµÄÌìÆø²»ºÃ£¬ÎíÃÉÃÉµÄ£¬µ«ÊÇÒ»ÆðÍæÑ©»¹ÊÇÍ¦¿ªÐÄ¡£ Ð¬Ì×ÊÇÒ»¸ö¿Ó£¬½¨Òé´ó¼Ò²»ÒªÂò£¬´©×ÅÐ¬Ì×Ò»µã¶¼²»·À»¬¡£ 220µÄÃÅÆ±¼ÓË÷µÀ£¬ÐÔ¼Û±ÈÒ»°ã
463.ÅÅ¶ÓÂÔ¾Ã¡£¡£¡£¡£
464.²»ÍÆ¼ö ¾ÍÄÇÑù°É
465.È¥µÄÊ±ºòÃ»ÓÐÑ©£¬µ«ÊÇ·ç¾°ÌØ±ðºÃ¿´
466.ÅÅ¶ÓÌ«¾ÃÁË
467.»¹²»´í£¬¸ÏÉÏÒ»¸öÇçÌì£¬¸ÕºÃ¿ÉÒÔº½ÅÄ£¬Ö»ÄÜ·¢ÕâÃ´³¤¡£
468.²»´í²»´í£¬µ±ÌìÉÏÈ¥£¬ÌìÆøÌØ±ðºÃ£¬ÔÚÓ³Ñ©¹ã³¡ÏÂ×Å²»´ó²»Ð¡µÄÑ©£¬µ½ÁËÈÕÔÂÆº£¬Ò»ÏÂ×Ó¾Í²¦¿ªÔÆÎí£¬Ì«Ñô¹â³Ä×ÅÃ»»¯µÄÑ©£¬¼òÖ±²»ÒªÌ«ÃÀ
469.ÏÂÎçÉÏÈ¥µÄ£¬¿ÉÄÜÈ¥µÄÍí°É£¬ÏÈ×öÀÂ³µÈ¥µÄ¿´ÔÆº£µÄµØ·½£¬ÏÂÀ´ËÄµã½á¹ûºÜ¶àÓÎÍæµÄ¶¼¹ØÃÅÁË£¬¶¼Ã»ÍæÉÏ£¬Ò¹³¡µÄ»°¼ä¸ôÊ±¼äÌ«³¤£¬zÓôÃÆ
470.Ì«ºÃÍæÁË£¬Ð¡ÅóÓÑµÚÒ»´Î¼ûµ½Ñ©£¬ºÜÐË·Ü£¬ÁÙ×ß»¹²»Ô¸Òâ×ß£¬¹þ¹þ¹þ£¬ÂÃÐÐÉçÌá¹©µÄÍæÑ©µÄºÜÊµÓÃ£¬¾°ÇøÒ²ÓÐÉÌ··ÔÚÂô£¬½¨Òé×¼±¸ºÃÐ¬Ì×£¬µØÃæÓÐÑ©Ð¬×ÓºÜÈÝÒ×ÊªµÄ£¬Ò²ÈÝÒ×»¬µ¹£¬ÕûÌåÀ´ËµÎ÷ÁëÑ©É½ÏÖÔÚÕâ¸ö¼¾½Ú£¬»¹²»´í£¬¼Û¸ñ·½ÃæÒ²²»¹ó£¬ÈËÒ²²»ÊÇÌØ±ð¶à£¬ÏëÒª¿´´óÑ©¹À¼Æ»¹ÊÇµÃµÈµ½12ÔÂ·ÝÈ¥ÁË£¬²»¹ýÏÖÔÚµÄÑ©¾°Ò²¹»ÁË£¬´øÐ¡ÅóÓÑÀ´ÍæÍæ£¬²»´í
471.ÖÜÒ»µ½ÖÜÎå±ãÒËÒ»µã£¬ÎÒÃÇÊÇÖÜÎåÍíÉÏµ½µÄÎ÷ÁëÕò×¡µÄ²´ðØÀïÃñËÞ£¨ÐèÒªÌáÇ°Ô¤¶¨£¬ÍÆ¼ö´ó¼ÒÈ¥£¬¸É¾»Õû½à£¬ÀÏ°åÈÈÇé£¬ÀëÎ÷ÁëÑ©É½¾°ÇøÃÅ¿Ú30·ÖÖÓ×óÓÒ³µ³Ì£©1ÔÂ4ºÅÖÜÁùÔçÉÏ9µã¿ª³µ9µã°ëµ½É½ÏÂ£¬É½ÏÂÓÐ·ÀÖ¹Ð¬×Ó´òÊªµÄ¹¦Ð§·À»¬Ð¬Ì×£¬20ÔªÒ»Ë«£¬Ã±×Ó£¬·ÀË®ÊÖÌ×µÈÉÏÉ½ÓÃ¾ß£¬ÍøÉÏÂòµÄ298µÄÌ×Æ±£¬ÃÅÆ±?Ô§Ñì³ØºÍÈÕÔÂÆºË÷µÀÍù·µ¡£Ë¢Éí·ÝÖ¤½øÉ½£¬×øË÷µÀµ½Ô§Ñì³Ø£¬³öË÷µÀÓÐÃâ·ÑÅÄÕÕ£¬ÖÆ×÷Ô¿³×¿ÛµÄ£¬ÌìÆøºÃÒ»¶¨ÒªÔÙ×øË÷µÀÉÏÈÕÔÂÆº£¬¿ÉÒÔ¿´Ò»ÏÂÔÆ²ãÖ®ÉÏµÄ·ç¾°£¬×îÔ¶µÄÒõÑô½ç×ßÂ·Íù·µ1¸ö°ëÐ¡Ê±×óÓÒ£¬¸ÐÊÜÒ»ÏÂÃÀÀöµÄ·ç¾°£¬¶¼ËµºÃ¿´Å¶£¬ÊÖ»ú¼ÇÂ¼²»ÏÂÀ´µÄÃÀ¾°£¬12:00×øË÷µÀ»Øµ½»¬Ñ©³¡£¬ÓÐºÜ¶àÓéÀÖÏîÄ¿£¬½¨Òé´ó¼Ò°ÑÊ±¼ä¿ØÖÆºÃ£¬ÌìÆøºÃ¿ÉÒÔÏÈ»¬Ñ©£¬ÒòÎªÎÒÃÇÊÇÏÈÈ¥Ë÷µÀÏÂÃæ¶ÑÑ©ÈË??µÄ£¬15:30×óÓÒ¿ªÊ¼ÓÐºÜ¶àÎíÏÂÀ´ÁË£¬Í··¢´òÊªÁË£¬»¹½á±ùÁË£¬»¬Ñ©Ê±¼ä×îÍí18:00¹ØÃÅ£¬ÎÒÃÇÊÇ16:00-18:00Ò»¸öÈË188Ôª£¬²»»áµÄÎªÁË°²È«½¨ÒéÇë½ÌÁ·266ÔªÒ»¸ö£¬¿ÉÒÔ½Ì3¸öÈË£¬·þÎñ1Ð¡Ê±£¬¿ÉÒÔÈÃËû¸øÄãÃÇÅÄÕÕ£¬ÌáÐÑ²»»á»¬Ñ©µÄ»áºÜÀÛ£¬»¹ÒªË¤õÓ¡£ÆäËûÏîÄ¿Ò²ºÜºÃË££¬ÅÅ¶ÓÈË¶à¡£18:00Ë£ÍêÁË»¹ÁË»¬Ñ©ÓÃ¾ß£¬ÔÙ×øË÷µÀ»Øµ½¾°ÇøÃÅ¿Ú£¬µ½³µÉÏ19:20×óÓÒ¡£ÍíÉÏÔÚ»¨Ë®ÏªÎÂÈªÕò×¡µÄÎÂÈª¾Æµê£¬·¹ºóÅÝ¸öÎÂÈª£¬ºÜÊæ·þ¡£µÚ¶þÌìÔÙÅÝ¸öÎÂÈª12:00Àë¿ª·µ³Ì¡£ºÜÓä¿ìµÄÒ»Ìì°ë¡£½¨ÒéÌáÇ°×¼±¸ºÃ£º¿ÚÕÖ¡¢Ã±×Ó¡¢·ÀË®ÊÖÌ×£¬´©ºñµãµÄÒÂ·þ£¬·ÀË®Ð¬×Ó£¬ÂÃÐÐ°ü.1000×óÓÒÏÖ½ð£¬ÒòÎªÓÐÐ©µØ·½²»ÄÜÎ¢ÐÅ£¬»¹ÓÐ¾ÍÊÇÒ»Ð©³ÔµÄÊ³Îï£¬Ò»¶¨ÒªÌáÇ°ÂòÉ³ÌÇ½Û£¬ÒòÎªÔÚÈ¥ÒõÑô½çµÄÍ¾ÖÐ»á¿Ú¿Ê£¬Ë®ºÜ¹ó¡£Ë÷µÀ³ö¿ÚÄÇÀïÓÐ²ÍÌüÓÐµ°³´·¹»¹¿ÉÒÔ30ÔªÒ»·Ý¡£ÍÆ¼ö´ó¼ÒÈ¥ÊÔÊÔ£¬ÌØ±ðÊÇº¢×ÓÃ»ÓÐÍæ¹ýÑ©µÄ¡£
472.½ñÌìÀ´µ½Ñ©É½£¬Ã»Ïëµ½Ò»½øÑ©É½¾Í¿ªÊ¼ÏÂÑ©ÁË£¬ÉÏÉ½µÈµÄÊ±¼ä³¤£¬ÍÆ¼öÈ¥µÄÒ»¶¨Òª¸Ï½ôÏÈÈ¥ÅÅ¶Ó£¬µ½É½ÉÏ»¨ÁË¶þÐ¡Ê±¡£ÏÂÉ½»¹ºÃ£¬Ò»¸öÐ¡Ê±²»µ½¾ÍÏÂÀ´ÁË¡£³ËË÷µÀµ½É½ÉÏ£¬ÔÙ³Ë¹«½»×ªÔË³µ¡£ÓÎÀÖÏîÄ¿½Ï¶à£¬µ«ºÜ¶àÏîÄ¿¶¼Òª16ËêÒÔÉÏ£¬Ð¡ÅóÓÑ¿ÉÒÔÍæ×øµØ»¬Ñ©£¬ºÜÓÐÀÖÈ¤¡£¸ÐÐ»Ð¤µ¼£¬Ò»ÔçÁùµã²»µ½¾ÍÌáÐÑÎÒÃÇ£¬Ï¸ÖÂÖÜµ½¡£¸ÐÐ»Ð»Ê¦¸µ£¬ÏÂÑ©Ìì£¬ÓÖÊÇÉ½Â·£¬¿ª³µÕæÐèÒª¹¦·ò¡£
473.´ÓÀ´Ã»Ïë¹ýÀë³É¶¼ÕâÃ´½üµÄµØ·½Ò²¿ÉÒÔÓÐÕâÃ´ÃÀµÄÑ©¾°£¬ÓöÉÏ´óÑ©Ìì¼òÖ±¾ÍÊÇÍ¯»°ÊÀ½ç¡£¡¾Î»ÖÃ½»Í¨¡¿³É¶¼Î÷ÄÏÃæµÄ´óÒØÏØ¾³ÄÚ£¬¾à³É¶¼100¹«Àï£¬×Ô¼Ý2Ð¡Ê±×óÓÒ£¬ÎÒÃÇÈ¥³ÌÓÃÁË2Ð¡Ê±£¬»ØÀ´µÄÊ±ºò¿ªµÃ¿ì£¬Ö»ÓÃÁËÒ»¸ö°ëÐ¡Ê±£¬ÕæµÄºÜ½ü¡£¡¾ÃÅÆ±¡¿´óÃÅÆ±120£¬½»Í¨³µÍù·µ60£¬Õâ¸ö180ÊÇ±Ø±¸µÄ£¬Èç¹ûÒªÈ¥ÈÕÔÂÆºµÄ»°£¬»¹µÃË÷µÀÈ¥£¬Íù·µ80¡£ ¡¾ÎÂÜ°ÌáÊ¾¡¿¢ÙÓÐÌõ¼þµÄ»°Ò»¶¨ÒªÉ½ÉÏµÄ¾Æµê£¬ÌìÎ¢ÁÁµÄÊ±ºò´°Íâ¼òÖ±ÃÀ´ôÁË£¬¶øÇÒ´óÑ©µÄÈÕ×ÓÖ»ÓÐÇåÔç²ÅÄÜ¿´Çå»¬Ñ©³¡È«Ã²£¬²»È»È«ÊÇ°×ÎíÁýÕÖ£¬¸ù±¾ÇÆ²»¼ûÍ¯»°°ãµÄºì·¿×Ó¡£×¡É½ÉÏ»¹ÓÐ¸öºÃ´¦¾ÍÊÇ£¬ÄÜ¹»ÌåÑéÒ¹³¡»¬Ñ©£¬ÈË³¬¼¶ÉÙ¡£ ¢Ú½Ú¼ÙÈÕ¾Æµê¼Û¸ñÉÏÕÇ2±¶×óÓÒ£¬±ÈÈçÎÒÃÇ×¡µÄÓ³Ñ©¾Æµê£¬Æ½ÈÕÎåÁù°Ù£¬ÎÒÃÇ´º½Úºó¼¸ÌìÈ¥µÄ¶¼ÊÇÒ»Ç§Ò»Íí¡£¶øÇÒ»¬Ñ©³¡¸½½ü×Ü¹²²ÅÈýËÄ¸ö¾Æµê£¬Ïë×¡É½ÉÏµÄ»°£¬Íú¼¾Ò»¶¨ÌáÇ°¶©ºÃ¡£¢ÛÉ½ÉÏ²ÍÒû½Ï¹óÇÒÑ¡ÔñºÜÉÙ£¬µ«Ò²²»ÊÇÍêÈ«²»ÄÜ½ÓÊÜ£¬±ÈÈçÎÒÃÇ³ÔÁËÒ»·ÝÈ«¼Ò¸£Ã°²Ë£¬45Ôª£¬Òª»¬Ñ©µÄ»°×°±¸´øÆë£¬ÂòºÍ×â¶¼¹ó¡£¢Ü´Ó³É¶¼È¥ÍæµÄ»°Ò»Ìì°ë¾ÍÄÜÍæµÃ·Ç³£ºÃÁË£¬Ì«ÊÊºÏÖÜÄ©ÓÎÁË¡£È¥µÄÂ·ÉÏÒª¾­¹ý´óÒØÓÐÃûµÄ»¨Ë®ÍåÎÂÈª¶È¼ÙÐ¡Õò£¬½¨ÒéÖÜÎå¹ýÈ¥×¡Ò»ÍíÅÝÎÂÈª£¬ÖÜÁùÍæÑ©É½×¡É½ÉÏ£¬ÖÜÈÕÔçÉÏÉÏÈÕÔÂÆº£¬ÖÐÎç¾ÍÄÜ·µ³ÌÁË¡£
474.ºÃ¼¤¶¯£¬¶ÔÓÚÄÏ·½ÈËÀ´Ëµ£¬ÌØ±ð¿´µ½Ñ©ºÃ¿ªÐÄÄØ£¬ÎÒÃÇÀ´µÄÊ±ºò£¬Ñ©²»ÊÇºÜ´ó£¬¸Õ¸ÕºÃ£¬×øÁ½´ÎÀÂ³µ£¬Õâ±ß»¹ÊÇ½¨ÒéÀ´ÍæÁ½Ìì±È½ÏºÃ£¬ÎÒÃÇ±È½Ï¸Ï£¬µ±Ìì»Ø³É¶¼£¬±È½Ï´ÒÃ¦£¬¿ÉÏ§ÁË£¬»¹Ã»ÓÐµ½Ñ©³¡£¬Èç¹û×ÔÓÉÐÐÅóÓÑ£¬´Ó³É¶¼³ö·¢ÂòÆ±µ½Î÷ÁëÑ©É½£¬Òªµ½²èµê×Ó³µÕ¾£¬²»ÒªÈ¥ÐÂÄÏÃÅ£¬ÒòÎªÐÂÄÏÃÅÖ»ÓÐÀñ°ÝÁù²Å¿ÉÒÔÂò³µÆ±µ½¾°µã£¬²èµê×ÓÌìÌì¶¼ÓÐ³µ£¬9µã¿ª³µ£¡
475.µ±ÏÂ²»ÊÇÎ÷ÁëÑ©É½ºóÉ½¾°ÇøµÄ»Æ½ðÂÃÓÎ¼¾½Ú£¬¾°ÇøÃâÃÅÆ±£¬½öÐèÖ§¸¶ÉÏÏÂÉ½µÄÁ½´ÎË÷µÀ·Ñ£¨´°¿Ú168Ôª£¬¸½¼þ´®´®160Ôª£©£¬ÐÔ¼Û±È¸ß¡£ÖÜÄ©ÓÎ¿Í²»¶à£¬Ë÷µÀºÍ¾°Çø½»Í¨³µµÄµÈºòÊ±¼ä¶Ì£¬ÉÏÉ½Ê±´óÎí£¬ÄÜ¼û¶ÈµÍ£¬´ÓÈÕÔÂÆº²½ÖÁÒõÑô½çÂ·¶ÎÏ¸ÓêÓÖÎí£¬ÐÒÔËµÄÊÇ³öÁËÁ½·ÖÖÓµÄÌ«Ñô£¬»íÈ»¿ªÀÊµÄ¸Ð¾õ£¡·µ»Øµ½Ó³Ñ©¹ã³¡¸½½üÊ±´óÎíÉ¢¿ª£¬¿´µ½ÐÇÂÞÆå²¼µÄºìÒ¶£¬¿´µ½ÁËÓ³Ñ©ºþÈ«¾°£¬ÃÀ²»Ê¤ÊÕ¡£
476.Ã»ÓÐÑ©µÄÊ±ºò£¬ÉÏÐÐµ½ÈÕÔÂÆºµÄË÷µÀµÄÐÔ¼Û±È¾Í²»ÊÇÄÇÃ´¸ßÁË£¬²»¹ýºÃÔÚÌìÆø²»´í£¬×ß×ß¿´¿´£¬ÅÀÅÀÉ½Ò²»¹ÐÐ
477.ÏÖÔÚÓÐÑ©Âð£¬ÏÖÔÚÓÐÑ©Âð£¿ÏÖÔÚÓÐÑ©Âð
478.ºÃÍæ¶ù£¬¾ÍÊÇÈË¶àµÄÊ±ºòÅÅ¶ÓÌ«ÄÕ»ðÁË
479.µÚÒ»Ìì½¨ÒéÈ¥»¨Ë®ÅÝÎÂÈª£¬ÍÆ¼öÂÞÂí¼ÙÈÕ¾Æµê£¬µÚ¶þÌìÔçÉÏ10µã³ö·¢£¬Ç°ÍùÎ÷ÁëÑ©É½£¬×øË÷µÀÇ°Íù°ëÉ½£¬¾Í¿ÉÒÔÌåÑéÓÎÍæ»¬Ñ©£¬µÈ±ùÉÏÏîÄ¿ÁË¡£½¨Òé12ÔÂµ×1ÔÂ³õÈ¥¡£ÏÄ¼¾»¬²ÝÒ²²»´í¹þ£¡
480.Âú»³ÆÚ´ý½á¹ûÑ©Ó°×Ó¶¼Ã»¿´µ½
481.Ë÷µÀÆ±µ½¶¥»¹ÐèÒªÁíÍâ¹ºÂò
482.ÎåÒ»È¥µÄ£¬ÈËºÜ¶à£¬Ì«ÑôºÜ
483.¡ª¡ª2018ÄêµÄµÚÒ»³¡Ñ©£¡ ¡ª¡ª´ø×Åº¢×Ó£¬´ø×ÅÈ¸Ô¾µÄÐÄ£¬´ø×ÅÐÄ°®µÄËý£¬Ëµ×ß¾Í×ß¡£ ¡ª¡ªÑ¡ÔñÁËÎ÷ÁëÑ©É½µÄÇ°É½£¬ÅÂ»¬Ñ©³¡ÈË¶à¡£ ¡ª¡ªÃÅÆ±½öÈýÊ®£¬Ö»ÊÇµÇ¶¥À´»ØÐè9¸öÐ¡Ê±£¬ÎÒÃÇ°Ñ»ú»áÁôÔÚÏÂ´Î¡£
484.Î÷ÁëÑ©É½ÒÑ¾­È¥¹ýºÜ¶à´ÎÁË£¬Ã¿´Î¶¼ÊÇ´øÍÞÈ¥ÍæÑ©£¡½ñÄêÓÉÓÚÃâÆ±£¬»¨·ÑÒ²²»¶à£¡Ð¡ÅóÓÑÍæµÄºÜ¿ªÐÄ£¡Åöµ½ÁËÏÂÑ©£¬ÀËÂþµÄÊÂÇé£¬¸øÐ¡ÅóÓÑ¾ÍÁôÏÂÁËÉîÉîµØ¼ÇÒä£¡
485.»¹ÓÐÆäËûÌ×²Í£¬Âò¹óÁË
486.¸öÈË¾õµÃÊÇ³É¶¼ÈË¶¬ÌìÖÜ±ßÖÜÄ©³öÓÎµÄ×î¼ÑÈ¥´¦£¬Á½Ð¡Ê±µÄ³µ³Ì£¬Èç¹û×¡ÔÚ»¨Ë®ÍåµÄÎÂÈª¾ÆµêµÄ»°£¬ÄÇÃ´ÖÜÄ©¾Í¿ÉÒÔÌåÑéµ½Ñ©¾°£¬Í½²½£¬»¬Ñ©£¬ÎÂÈªµÈÒ»ÏµÁÐ¶¬ÈÕÖ÷ÌâµÄ»î¶¯£¬°×ÌìÍæ¹»ÁËÍíÉÏÅÝÅÝÎÂÈª£¬ÖÜÌìÂýÓÆÓÆ»Ø¼Ò£¬Ó­½ÓÐÂÒ»ÖÜµÄ°á×©
487.×Ô¼Ýµ¼º½Î÷ÁëºóÉ½£¬Æ±°üº¬ÃÅÆ±2¶ÎË÷µÀ·ÑÓÃ£¬ºÜ·½±ãË¢Éí·ÝÖ¤¾Í¿ÉÒÔÁË£¬µÚÒ»¶ÎË÷µÀÉÏÉ½£¬Ë÷µÀÏÂÁË¹«½»³µ´øÄãµ½Ó³Ñ©¹ã³¡£¬£¨¹«½»²»ÐèÒªÁíÍâ¸¶·Ñ£©£¬Ó³Ñ©¹ã³¡¶¼ÊÇÍæÑ©µÄ. ÐèÒªÁíÍâ¸¶·Ñ £¬»¹ÓÐºìÆì³¬ÊÐ¡£µÚ¶þµÀË÷µÀÉÏÉ½ÓÐµãÀä£¬¿ÉÒÔ´©ºñµã¾°É«²»´í£¬ÐÔ¼Û±È¸ß£¬×ÜÌå³¬ÔÞ£¬ÓÐÈ¤ºÃÍæ£¬
488.É½°ëÑüÈ«ÊÇÎí£¬É½¶¥·ç¾°ºÜºÃ£¬´óÌ«Ñô£¬Ö»ÊÇ½¨Òé´øÄ«¾µ£¬ÎÒ¸øÅóÓÑÅÄÕÕ¶¼ÊÇõÚÆð½Å±Õ×ÅÑÛ¾¦µÄ£¬³ö·¢Ç°¿´ÁË¹¥ÂÔÉ¶Ò²²»ÊÇ£¬ËµÊ²Ã´ºÜÀä£¬ÎÒÃÇÈÈµÄ²»ÐÐ£¬Ò»Ìì×ßÏÂÀ´¾õµÃÄÜÊÝ¶þÊ®½ï£¬¼õ·ÊµÄ¼¯ÃÀÃÇ¿ÉÒÔ¿¼ÂÇ¿¼ÂÇ£¬²ÝµØ»¬µÀºÍ²Êºç»¬µÀ²»ÊÇºÜ´Ì¼¤£¬ÎÒ¸úÅóÓÑÍæ²Êºç»¬µÀÍæÁËÁ½´Î£¬ÍÆ¼ö²Êºç»¬µÀ¾°É«²»´í£¬ÐÔ¼Û±È¸ß£¬
489.ÎªÔçµãµ½´ï¿´ÔÆº££¬Ã»ÔÚ²èµê×Ó¿ÍÔËÕ¾×øÖ±´ï³µ¡£¶øÊÇ´Ó³É¶¼×øÆßµã°ëµÄ³Ç¼Ê×¨³µ£¬¸ÕºÃÔÚ´óÒØ¿ÍÔËÕ¾¸ÏÉÏµÚÒ»°àÈ¥Î÷ÁëÑ©É½°Ëµã°ë·¢³µµÄÖÐ°Í¡£ÒòÎªÌáÇ°Ô¤Ô¼ÁËÃâ·ÑÆ±£¬ËùÒÔÒ»È¥¾ÍË¢Éí·ÝÖ¤Ö±½ÓÉÏË÷µÀÁË¡£µ«µ½ÁËÈÕÔÂÆºÍêÈ«ÊÇ°×Ã£Ã£Ò»Æ¬´óÎí£¬Ã»ÓÐÁËºÆå«ÔÆº£¡£ÔÚÎíÖÐ¹ýÒ°Å£µÀ¡¢°×É³¸Ú£¬×îÖÕµ½´ïÒõÑô½ç£¬¾ÍÃ»Â·ÁË¡£ÎíÖÐÅÀÉ½ÈÝÒ×È±ÑõÇÒÊ÷ÉÏ²»¶ÏµÎË®¡£Òò´Ë²»½¨ÒéÒõÌì¹ýÈ¥¡£Õâ¸ö¼¾½Ú´©¸ö¶ÌÐä³¤¿ãºÍÆ¤·ôÒÂ¼´¿ÉÓùº®¡£ÏÂÉ½Ê±ÊÇÏÂÎçÒ»µãÎåÊ®¶à£¬¸ÕºÃÓÐÒ»ÌË2µã·¢³µ»Ø²èµê×Ó¿ÍÔËÕ¾µÄÖÐ°Í£¬2Ð¡Ê±µ½³É¶¼£¬½»Í¨»¹Ëã·½±ã¡£
490.³É¶¼²èµê×Ó¿ÍÔËÕ¾ÓÐÖ±´ïÎ÷ÁëÑ©É½¾°Çø´óÃÅµÄ´ó°Í³µ£¬ÔçÉÏ9.30³ö·¢£¬Â·ÉÏ´óÔ¼3Ð¡Ê±£¬Í¾¾¶Î÷ÁëÕò£¬ÖÐÎçÊ±·Öµ½´ï¾°Çø¡£ ÓÉÓÚÎÒÊÇ5ÔÂÈ¥µÄ£¬Õû¸ö¾°Çø¶¼Ã»ÓÐÑ©ÁË£¬´Ó¾°Çø´óÃÅ×øË÷µÀÉÏÐÐÖÁÔ§Ñì³Ø½Ó´ýÖÐÐÄ£¬ÔÙ×ø°Ú¶É³µµ½´ï¾Æµê¼¯ÖÐµØ¡ªÓ³Ñ©¹ã³¡£¬Õû¸ö¹ý³ÌÒ²¾ÍÓöµ½Æß°Ë¸öÓÎ¿Í£¬ÈË·Ç³£ÉÙ¡£ ÏÂÎçÔÙ×ø¾°¹ÛË÷µÀÉÏÐÐÖÁ×î¸ßµãÈÕÔÂÆº£¬ÒÑ¾­½Ó½üÏÂÎçÁ½µã¡£ÔÚÉ½¼äÂþ²½ÈýÐ¡Ê±£¬ÌìÆøÌõ¼þ²»¼Ñ£¬ÖÜÎ§È«ÊÇÅ¨Îí£¬±¾À´ÏëÒ»¹Ä×÷Æø×ßµ½ÒõÑô½ç£¬µ«ÓÉÓÚÊµÔÚÊÇÆ£±¹£¬¶Ç×ÓÒ²¹¾¹¾½Ð£¬ÓÚÊÇ×øËíµÀÏÂÈ¥»Øµ½Ó³Ñ©¹ã³¡ Íí·¹ºó£¬É½ÀïÆøÎÂÖè½µ£¬Ò»¸öÈËÔÚÓ³Ñ©ºþ±ß×ß×ß£¬Ïû»¯¶Ç×ÓÀïÈûÂúµÄ160Ôª¾ÆµêÌ×²ÍµÄ¸÷ÖÖÊ³Îï¡£ µÚ¶þÌìÔçÉÏ7µã×ø°Ú¶É³µÏÂÉ½£¬µ½´ïÉ½½ÅÏÂµÄ´óÃÅ£¬ÔÙ×ø10µã»Ø´óÒØÏØ¿ÍÔËÕ¾µÄÐ¡°Í³µ£¬´óÔ¼ÏÂÎç2µã»Øµ½³É¶¼¡£ ½¨Òé´ó¼Ò¶¬¼¾È¥Î÷Áë£¬Æ½Ê±Ã»Ê²Ã´ºÃÍæµÄÁË£¬³ýÁË×¡ËÞ±ãÒË¡£
491.Î÷ÁëÑ©É½Î»ÓÚ³É¶¼ÊÐ´óÒØÏØÎ÷ÀäÕò£¬¾à³É¶¼Ô¼200¹«Àï£¬³É¶¼ÖÜ±ß¾°É«·Ç³£Æ¯ÁÁµÄÒ»¸ö¾°Çø£¬Ò²ÊÇÓÎ¿ÍÀ´³É¶¼»¬Ñ©µÄ×î¼ÑµØ¡£¶¬¼¾¿É»¬Ñ©£¬ÐÀÉÍÑ©¾°£¬ÅÝÎÂÈª£¬ÏÄ¼¾¿É¹ÛÉÍ×ÔÈ»·ç¹â£¬»¬²Ý£¬ÐÝÏÐÓéÀÖ¡£
492.»¹ºÃ»¹ºÃ»¹ºÃ
493.¾°É«²»´í£¬ÓÐÈ¤ºÃÍæ£¬ÏÄ¼¾±ÜÊîÊ¤µØ£¬Ò»Â·ÉÏµÄ·ç¾°Ò²²»ÈÝ´í¹ý£¬´Ó28¶ÈµÄÊÐÇøµ½15¶ÈµÄÑ©É½Ö®áÛ
494.¾°É«Ò»¾ø£¬¼ÒÈË³öÐÐ»òÊÇÇéÂÂ³öÐÐ¶¼ÊÇ²»´íµÄÑ¡Ôñ¡£
495.ÎÒÃÇÉÏÉ½µÄÊ±ºòµ½Ó³Ñ©¹ã³¡£¬Ñ©»ù±¾ÉÏ¶¼»¯ÁË£¬Ã»ÓÐºÃ¾­ÑéµÄ¸Ð¾õ£¬È»ºóÓÖ³Ë×øÀÂ³µµ½ÈÕÔÂÆº£¬É½ÉÏÑ©ºÜ¶à£¬Ò²±È½Ï»¬£¬´ø×Åº¢×Ó²»ºÃ×ß£¬¾ÍÔÚ¾ÆµêÃÅ¿Ú¹ã³¡ÍæÁËÒ»»á¶ù£¬ÓÑÇéÌáÐÑÒ»¶¨´øÄ«¾µ£¬²»È»Õö²»¿ªÑÛ¾¦
496.ÄÏ¹ú×î°ôµÄÑ©É½£¬¿ÕÆøºÜºÃ°¡£¬¶øÇÒÔÆº£×³¹Ûµ«ÊÇÏû·ÑÒ²ÓÐµã¹ó¡£»¬Ñ©Í¦ºÃÍæ£¬»¹»áÍÆ¼öÅóÓÑÃÇÈ¥µÄ£¬¾°Çø×öµÃ¶àÈËÐÔ»¯µÄ¡£ ×ß½øÎ÷ÁëÑ©É½ Î÷ÁëÑ©É½£¬Î»ÓÚËÄ´¨Ê¡³É¶¼ÊÐ´óÒØÏØ¾³ÄÚ£¬¾°ÇøÄÚÓÐÖÕÄê»ýÑ©µÄ´óÑ©É½£¬Îª³É¶¼µÚÒ»·å¡£ Î÷ÁëÑ©É½·ç¾°¾ßÓÐÔ­Ê¼¡¢×ÔÈ»¡¢´ÖáîµÄÌØµã£¬Ë®¾°¡¢ÉúÎï¾°¡¢Ìì¾°µÈ×ÔÈ»¾°¹ÛÓÅÃÀÆëÈ«¡£¸÷ÖÖ¶¯Îï³£³öÃ»ÓÚÁÖ¼äÉ½½§£¬ÆäÖÐÓÐ´óÐÜÃ¨¡¢Å£Áç¡¢½ðË¿ºï¡¢Ð¡ÐÜÃ¨¡¢â¨ºï¡¢ÔÆ±ª¡¢½ð¼¦µÈÕä¹ó¶¯Îï¡£ ÓÎ¿Í²»½öÄÜÔÚÑ©É½ÉÏ»¬Ñ©£¬»¹ÄÜ²Î¼ÓÑ©ÉÏÄ¦ÍÐ¡¢É­ÁÖá÷ÁÔ¡¢×øÈÈÆøÇò¡¢µ¯Ìø·ÉÈËµÈÀÖÈ¤ÎÞÇîµÄ»î¶¯¡£ ÁëÑ©É½ÊôÁ¢ÌåÆøÎÂ´ø£¬ÏÖÒÑÐÎ³É¡°´ºÉÍ¶Å¾éÏÄ±ÜÊî£¬Çï¹ÛºìÒ¶¶¬»¬Ñ©¡±µÄËÄ¼¾ÂÃÓÎ¸ñ¾Ö¡£¾°ÇøÄÚÂÃÓÎ×ÊÔ´·á¸»£¬ÓÅÊÆ¶ÀÌØ¡£ÓÐÔÆº£¡¢ÈÕ³ö¡¢É­ÁÖ·ð¹â¡¢ÈÕÕÕ½ðÉ½¡¢ÒõÑô½çµÈ±ä»ÃÄª²âµÄ¸ßÉ½ÆøÏó¾°¹Û¡£ Î÷ÁëÑ©É½·ÖÎªÇ°É½¡¢ºóÉ½Ö®Ëµ£¬Ç°É½ÊÊºÏÓÚÏ²ºÃÅÊµÇÍ½²½µÄÂ¿ÓÑ¡£ Ç°É½È«³¤18¹«Àï×óÓÒ£¬ºÄÊ±9µ½12Ð¡Ê±£¬Ò»Â·µÄ¾°µãÓÐÍÜÌ¶¡¢Îå²ÊÆÙ²¼µÈ£¬ÆäÀÖÈ¤ºÍ¿ì¸ÐÊÇË÷µÀËùÎÞ·¨ÌåÑéµÄ£¬µ«Ç°É½¾°ÖÂÃ»ÓÐºóÉ½ÓÐÌØµã¡£ ºóÉ½ÓÐÆ¯ÁÁµÄ»¬Ñ©³¡ºÍ»¬²Ý³¡£¬¿ÉÒÔ´ÓÖÐ¼¶»¬µÀ±ßµÄ¹Û¾°Ë÷µÀÖÐÕ¾ÑØË÷µÀÎ¬»¤²½ÐÐµÀÅÀÉÏÈÕÔÂÆº£¬ÊÓÌåÁ¦ºÄÊ±2.5Ð¡Ê±µ½5Ð¡Ê±¡£´ÓÕâÀïÅÀÉ½ºÄÊ±¶Ì£¬ÊÇÅÂ×øÀÂ³µ£¬ÓÖÅÀ×ßÔ¶Â·µÄÈËµÄÀíÏëÑ¡Ôñ¡£ µ½´ïÓëÀë¿ª Î÷ÁëÑ©É½Î»ÓÚËÄ´¨Ê¡³É¶¼ÊÐ´óÒØÏØ¾³ÄÚ£¬¾à³É¶¼½ö95¹«Àï¡£ ÓÎ¿ÍÒ»°ã¶¼»á´Ó³É¶¼³ö·¢Ç°ÍùÎ÷ÁëÑ©É½¡£ ³É¶¼½ðÉ³Æû³µÕ¾Ã¿Ìì¶¼ÓÐ×¨³µÖ±´ï¾°Çø¡£ ³É¶¼»ð³µÕ¾ºÍÂÞ¼ÒÄëÓÐÖ±´ï¾°ÇøµÄÂÃÓÎ×¨³µ£¬µ«°à´ÎºÜÉÙ£¬²»½¨Òé´î³Ë¡£ ´ËÍâ£¬ÓÎ¿Í¿ÉÑ¡Ôñ×Ô¼Ýµ½´ï¾°Çø¡£ ¾°ÇøÄÚ¿ÉÒÔÑ¡Ôñ³Ë×øÀÂ³µ»òÕßÍ½²½¡£ ¾°ÇøÀàÐÍ£ºÉ½·å ×î¼Ñ¼¾½Ú£º¶¬¼¾×î¼Ñ ´º¼¾É½»¨ÀÃÂþ¡¢¸ßÉ½¶Å¾é³ÉÁÖ£» ÏÄÌìÆÙ²¼³ÉÈº£¬¶À¾ßÌØÉ«µÄ»¬²ÝÒ²±ðÓÐÒ»·¬·çÎ¶£» Çï¼¾ÂúÉ½ºìÒ¶£¬ÓÉºì¡¢»Æ¡¢ÂÌÈýÉ«²ã´ÎäÖÈ¾µÄ×ÔÈ»¾°ÖÂÉîÊÜÉãÓ°°®ºÃÕßµÄÏ²°®£» ¶¬ÌìÑ©¾°ÃÔÈË£¬ÌØ±ðÊÇÃ¿Äê¶¬¼¾Î÷ÁëÑ©É½¶¼»á¾Ù°ìÄÏ¹ú±ùÑ©½Ú£¬Èç¹ûÄãÊÇ»¬Ñ©°®ºÃÕß£¬ÄÇÊÇ×î¼ÑµÄÓÎÍæÈ¥´¦¡£
497.È¥µÄÊ±ºòÌìÆøÔ­Òò Ã»ÓÐ¿´µ½Ê²Ã´¾°É« ²»ÍÆ¼öÄÇ¸ö¼¾½ÚÈ¥ Ã»ÓÐÊ²Ã´»ýÑ©
498.×ÜÌå³¬ÔÞ£¬ÐÔ¼Û±È¸ß£¬ÓÐÈ¤ºÃÍæ£¬¾°É«²»´í£¬¾ÍÊÇÈËÕæµÄ¶à£¡£¡£¡ÍæµÄºÜ¿ªÐÄ£¬ÄÏ¹ú³õ´º£¬Î÷ÁëÑ©·×£¬´°º¬Î÷ÁëÇ§ÇïÑ©£¬ÃÅ²´¶«ÎâÍòÀï´¬
499.Î÷ÁëÑ©É½ºÜÐÒÔËÈ¥µÄÇ°Ò»ÌìÏÂÑ©ÁË£¬¶©ÁËÍù·µµÄ¿Í³µ£¬³µÉÏµÄµ¼ÓÎÌÕµ¼·Ç³£·çÈ¤ÓÄÄ¬£¬Ñ©É½µÄ¾°É«Ò²ºÜÃÀ£¬¶©ÁËÍù·µµÄË÷µÀºÜ·½±ã£¬²½ÐÐÍù·µÒõÑô½ç´ó¸Å2¸öÐ¡Ê±×óÓÒ£¬¿ÉÒÔËµÊÇ²»Ðé´ËÐÐ£¡ºÜÂúÒâ£¡ÓÐÈ¤ºÃÍæ£¬¾°É«²»´í£¬ÐÔ¼Û±È¸ß£¬×ÜÌå³¬ÔÞ£¬
500.Î÷ÁëÑ©É½-¾°ÇøÄÚ×î¸ß·åÃí»ùÁëº£°Î5353Ã×£¬ÊÇ³É¶¼µÚÒ»·å£¬´£Á¢Ìì¼Ê£¬ÖÕÄê»ýÑ©¡£ÔÚÑô¹âÕÕÉäÏÂ£¬½à°×¾§Ó¨£¬Òø¹â²ÓÀÃ£¬ÐãÃÀ×³¹Û¡£ÌÆ´ú´óÊ«ÈË¶Å¸¦Ê¢ÔÞ´Ë¾°£¬Ð´ÏÂÁË¡°´°º¬Î÷ÁëÇ§ÇïÑ©£¬ÃÅ²´¶«ÎâÍòÀï´¬¡±µÄ¾ø¾ä¡£Î÷ÁëÑ©É½Ò²Òò´ËµÃÃû¡£ Î÷ÁëÑ©É½»¬Ñ©³¡»¬Ñ©³¡ÓÐ2000Ì×ÊÀ½çÃûÅÆ»¬Ñ©Æ÷²Ä£¬10Ìõ¹ú¼Ê±ê×¼»¬µÀ£¬¿ÉÈÝÄÉ2000ÈËÍ¬Ê±»¬Ñ©¡£´Ó¼ÓÄÃ´óºÍÈÕ±¾½ø¿ÚÁË35Á¾Ñ©µØÄ¦ÍÐ£¬´ÓÅ·ÖÞ½ø¿ÚÁËÈ«µØÐÎ³µ¡¢ÉßÐÎ»¬Ñ©³µ¡¢Ñ©ÉÏ·ÉµûÑ©ÉÏ»¬³µµÈÉèÊ©£¬ÐÎ³ÉÁË20¸öÑ©µØÓÎÀÖÏîÄ¿£¬½¨³ÉÖÐ¹úÎ¨Ò»´óÐÍÑ©ÉÏÓÎÀÖ³¡¡£ »¬Ñ©³¡ÅàÖ²ÁË50ÍòÆ½·½Ã×¸ßÉ½²ÝÆº£¬ÐÎ³ÉÁË¸ßÉ½Ä¡¹æÄ££¬½ø¿ÚÁË600Ì×»¬²ÝÆ÷²Ä£¬³ÉÎªÖÐ¹ú´óÐÍ¸ßÉ½»¬²Ý³¡£¬ÌØ±ðÊÊºÏ´º¡¢Çï¡¢ÏÄ¼¾µÄÓÎÀÖÏîÄ¿¡£
501.Ö÷ÒªÈ¥µÄ²»ÊÇÊ±ºò£¬ÕûÌì¶¼ÔÚÏÂÓê£¬Ã»ÓÐ¿´¼ûÑ©£¬ÒòÎªÏÂÓêºÜ¶àÏîÄ¿Ò²Íæ²»ÁË£¬ÓÐµãÒÅº¶
502.È¥µÄÊ±ºòÌìÆøÔ¤±¨²»×¼£¬Àä¶¶Æð¡£ÎíÃÉÃÉµÄ£¬Ã»¿´µ½Ê²Ã´ö¦Àö¾°É«£¬µ«ÊÇ¿´µ½ÁËÐ¡ËÉÊó¡£
503.È¥ÄÇÌìÌìÆø²»ºÃ ¸Õµ½µÄÊ±ºò»¹ÓÐµãÌ«Ñô µ½É½¶¥¾ÍÏÂÓêÁË ½¨ÒéÒªÈ¥µÄÌáÇ°¿´ºÃÌìÆø³öÃÅÅ¶  ÇçÌìÓ¦¸Ã»¹ÊÇºÜ²»´íµÄ  ÌìÆø²»ºÃ»¹ÊÇºÜÒÅº¶µÄ
504.Î÷ÁëÑ©É½×÷Îª³É¶¼ÖÜ±ß×î½üµÄÑ©É½£¬ÄÇ×ÔÈ»ÊÇ×îºÃµÄ£¬ÎÞÂÛÊÇÑ©¾°£¬»¹ÊÇÓéÀÖ»¬Ñ©¡£¶¼ÊÇÌØ±ðºÃµÄÌåÑé¡£¾°É«²»´í£¬ÌåÑéºÜºÃ£¬ÓÐÈ¤ºÃÍæ£¬ÖµµÃÍÆ¼ö£¬
505.´øÀÏÈËºÍÐ¡º¢µÄÇ××ÓÖ®ÂÃ£¬ÕâÀïÏÄÌì·ç¾°Ò²ºÜÃÀ£¬·¿¼äÕûÌå»¹ÊÇ²»´íµÄ£¬ºÜÊæ·þ£¬ÅÝÎÂÈªÒ²·½±ã£¬Ð¡ÅóÓÑ¿ÉÒÔÔÚÀïÃæ´ôÉÏÕûÌì¶¼²»Äå¡£¾ÍÊÇ¿Õµ÷Íâ»úÔëÒôÓÐµã´ó£¬²»ÊÇ·Ç³£Ãô¸ÐµÄÈËÒ»°ãÃ»ÎÊÌâ¡£
506.Èç¹ûËµÇà³ÇÉ½µÄ¾²£¬ÄÇÎ÷ÁëÑ©É½¾ø¶ÔÊÇ×Ô´ø°ÔÆøµÄÄÇÖÖ£¬×¡ÔÚ°ëÉ½£¬ÏíÊÜ³É¶¼ºó»¨Ô°£¬Õâ´Î¸úÐ¡ÅóÓÑÍæË£µÄ·Ç³£¿ªÐÄ£¬ÖµµÃÖÜÄ©½¼ÓÎµÄºÃÈ¥´¦¡£
507.Î÷ÁëÑ©É½·ç¾°ÇøÎ»ÓÚËÄ´¨´óÒØÏØ£¬ÏÖÔÚÕýÊÇ»¬Ñ©µÄ¼¾½Ú£¬ÓÎ¿Í±È½Ï¶à£¬Ñ©³¡ÉèÊ©±È½ÏºÃ¡£³ý¹ý»¬Ñ©ÒÔÍâ£¬»¹¿ÉÒÔÍæÑ©¡¢³Ë×øÑ©ÇÁµÄÆäËûÏîÄ¿¡£
508.¾°É«»¹ÊÇ²»´íµÄ£¬ÒÔ³ÉÄêÈË»¬Ñ©ÎªÖ÷£¬Ñ©ÉÏÓéÀÖ»î¶¯Ò»°ã¡£ºÜ¶à´øÐ¡ÅóÓÑµÄÈË£¬ÕÒ¸öÐ¡Ñ©ÆÂÍæÑ©£¬×ÔÓé×ÔÀÖ¡£ÈÕÔÂÆºÉÏÃæ¿ÉÒÔ¿´µ½ÔÆº£ºÍÖÜ±ßµÄÑ©É½£¬·ç¾°²»´í¡£
509.Î÷ÁëÑ©É½²»ÍÆ¼ö£¬Ñ©²»ºÃ£¬È¥¾ÍÊÇÏàµ±ÓÚÍæ±ùÔüÔü£¬Í¬Ê±¹«¹²»î¶¯ÇøÌ«ÉÙ£¬Ð¡ÐÍÓéÀÖ³¡Ì«¶à¶øÇÒ¶¼ÊÇÒ»¸ö¼Û£¬¹ºÂòÒÔºóÓÖ¸ù±¾²»ÖµÕâ¸ö¼Û£¬Í¬Ê±¸÷ÖÖ¶¼ÊÇÅÅ¶ÓÅÅËÀÁËÈË£¬ÏëÍæÑ©½¨Òé²»È¥Î÷ÁëÑ©É½×¡Ò²½¨Òé»¨Ë®Íå£¬¾Æµê³ýÁË¼¸¸ö´óµÄ¶¼²»ºÃ
510.³É¶¼£üÎ÷ÁëÑ©É½

³É¶¼ÖÜ±ß±ÏÅï¹µºÜ»ð£¬ ¿ÉÊÇÎ÷ÁëÑ©É½»á¸ü½ü±ãÒ»Ð©ËùÒÔ¾ÍÈ¥À²

È¥Î÷ÁëÑ©É½µÄ±êÅä£ºµ½´ïµ±ÍíÏÖÔÚ»¨Ë®ÍåÅÝ¸öÎÂÈª µÚ¶þÌìÔÙÈ¥Î÷ÁëÑ©É½ÍæÑ©

³ÇÊÐÃûÈËµÄÎÂÈªÓÐÊÒÄÚÊÒÍâµÄ ÊÒÄÚµÄ¸üÊÊºÏ¶ùÍ¯Íæ ÊÒÍâµÄ³Ø×ÓÒÔÐ¡³Ø×Ó¾Ó¶à »·¾³»¹ÊÇ²»´íµÄ

»¨Ë®Íåµ½Î÷ÁëÑ©É½¿ª³µÊ®¶à¶þÊ®·ÖÖÓ ³µ×ÓÍ£ÔÚÍ£³µ³¡¾Í¿ÉÒÔ ÂòÆ±ÅÅ¶Ó×øË÷µÀ½øÉ½ ÈË¶àµÄÊ±ºòÅÅ¶Ó»¹ÊÇÍ¦ÉËÈËµÄ É½ÉÏ³ýÁË¿´Ñ©¾°¾ÍÊÇÍæ»¬Ñ©³¡ »¬Ñ©×°±¸¶¼ÊÇ¿ÉÒÔ×âµÄ

Ä«¾µ¡¢ÊÖÌ×¡¢Î§½í¡¢Ã±×ÓÊÇ±Ø²»¿ÉÉÙµÄÅ¶¡«
511.´º½ÚÆÚ¼äµÚÒ»´ÎÈ¥Î÷ÁëÑ©É½£¬ºÜÐÒÔËµØ¸ÏÉÏÁË½ñÄêµÄµÚÒ»³¡Ñ©£¬ÏÂÑ©ÌìµÄÎ÷Áë¸ñÍâµØÃÀ¡£²»¹ýÓÐÃÀ¾°µÄµØ·½£¬Ãâ²»ÁËÓÐÈçÖ¯°ãµÄÓÎ¿Í£¬ÅÅ¶ÓÏÂÉ½¾Í»¨ÁËÒ»Á½¸öÐ¡Ê±¡£×ÜÌåÀ´Ëµ£¬»¹ÊÇÖµµÃÒ»È¥£¡
512.ÓÐÈ¤ºÃÍæ£¬¾°É«²»´í£¬×ÜÌå³¬ÔÞ£¬¾õµÃÕâ¸ö¾°µã·Ç³£ÍÆ¼öÀ´£¬º¢×ÓºÜÏ²»¶£¬ËµÏÂ´ÎÓÐ»ú»á»¹À´£¬¾°É«ÕæÃÀ£¬»¬Ñ©³¡ºÜ°ô£¬ÈÕÔÂÆºÔÆº£³¬¼¶ÃÀ£¬ÍÆ¼ö
513.±¾ÊÇÆÚ´ýÀ¶ÌìÔÆº££¬½á¹ûÊÇ¹ÛÎíÌýÓê£¬ÄÄÖªµÀÔÚÈÕÔÂÆº¿´µ½ÁËºÜÃÀµÄºìÒ¶
514.ÏÄÌìÉÏÈ¥µÄ£¬ÆøÎÂ²»´í£¬ÊÊºÏ±ÜÊî£¬ÓéÀÖÉèÊ©ºÜÒ»°ã
515.»¹Ã»ÏÂÑ©£¬·ç¾°»¹ÊÇÂùºÃµÄ£¬É½ÉÏÎíÆðµÄÊ±ºòÏñÍ¯»°ÀïµÄÐ¡Õò£¬×øÁË²Êºç»¬µÀ£¬ÓÐÈ¤ºÃÍæ£¬¾°É«²»´í£¬ÖµµÃÍÆ¼ö£¬ÌåÑéºÜºÃ£¬Ò²ÊÊºÏ´øÐ¡ÅóÓÑÈ¥
516.ÑÌÎíçÔÈÆÏÉ¾³°É¹þ¹þ¹þ¹þ
517.´Ó³É¶¼³ö·¢µ½¾°Çø×Ô¼ÝµÀÂ··Ç³£ºÃ£¬ºÜ·½±ã£¬´ó¸ÅÁ½¸ö°ëÐ¡Ê±¾Íµ½´ï¾°Çø£¬³Ë×øµÚÒ»¶ÎÀÂ³µµ½´ïµÄµØ·½ÓÐºÜ¶àÓÎÀÖÉèÊ©£¬¿ÉÒÔ¹©Ð¡ÅóÓÑÍæË££¬»¹ÓÐÒ»¸öÒ½ÎñÊÒ£¬¿ÉÒÔ¹ºÂò±ãÐ¯Ê½ÑõÆø¹Þ¹Þ£¬µÚ¶þ¶ÎÀÂ³µÉÏÈ¥¿´µ½µÄ·ç¾°·Ç³£Æ¯ÁÁ£¬ÖµµÃ³Ë×ø
518.ÀÏÅÆÑ©É½£¬¸÷ÏîÉèÊ©ºÍ·þÎñ¶¼ºÜÆëÈ«£¬¶¬¼¾ÏÂÑ©ÓÎ¿Í²½ÐÐÕ»µÀÍ£Ö¹Ê¹ÓÃÁË£¬È«³ÌË÷µÀ¼Ó½»Í¨³µÎÞ·ìÁ¬½Ó£¬¸Ð¾õ¾°Çø·þÎñ»¹ÊÇÍ¦ÖÜµ½µÄ£¬²ÞËùÈ«¶¼ÅäÓÐÒûÓÃ¿ªË®»ú¡£ÎÒÃÇÔËÆø²»Ì«ºÃ£¬ÉÏÉ½Ö®ºóÖ»À´µÃ¼°ÔÚ°ëÉ½ÅÄÁË¼¸ÕÅ·ç¾°£¬½ô½Ó×Å¾ÍÆðÎíÁË£¬ÄÜ¼û¶È´ó¸ÅÊ®Ã×°É£¬Ö±µ½ÎÒÃÇÀë¿ª¶¼Ã»ÓÐÉ¢Îí£¬¿´²»µ½ÈÎºÎ·ç¾°£¬Ö»ÄÜ´ø×Åº¢×ÓÍæÑ©¶øÒÑ£¬±È½ÏÒÅº¶¡£ºÜ¶àÓÎ¿ÍÒ²ÊÇÉÏÉ½Ö®ºóÍæÁËÍæÑ©¾ÍÏÂÉ½ÁË£¬ÎíÌ«´óÉ¶Ò²¿´²»µ½£¬ÔËÆø²»ºÃ¡£
519.½¨Òé´ó¼ÒÒ»¶¨ÒªÔçµãÈ¥£¬ÒòÎªÖÐÎç¿ªÊ¼¾ÍÆð´óÎí£¬Ò»Ö±Öð½¥ÂûÑÓµ½É½½Å£¬ÎÒÃÇÈ¥µÄÊ±ºòÉ½¶¥¿ªÊ¼ÏÂÐ¡Ñ©£¬ºÜÓÐÒâ¾³£¬µ«ÊÇÒõÌì´óÎíÍêÈ«¿´²»µ½Ô¶·½µÄ¾°É«»¹ÊÇÓÐµã¿ÉÏ§¡£ÎíÚ¡ºÃÆ¯ÁÁ£¡
520.Ð¯³ÌÃ»ÓÐÑ§ÉúÆ±£¬Á½¸ö´óÈËÒ»¸ö°ËËêµÄº¢×ÓÈýÕÅ³ÉÈËÆ±£¬ÎÒÃÇÖ»µ½ÁËÔ§Ñì³Ø£¬ÈýÕÅ720£¬×ßµ½´°¿Ú±»¸æÖªÑ§ÉúÆ±Ö»ÐèÒª180£¬¿÷ËÀÁË£¬¶øÇÒ¾üÈËÃâ·Ñ£¬Ïàµ±ÓÚÎÒÔÚÍøÉÏ¶©Æ±¶à¸øÁË300£¬²»¿ªÐÄ£¬ÒÔºó²»»áÔÚÍøÉÏ¶©ÁË£¬Ì«²»ÈËÐÔ»¯ÁË
521.Î÷ÁëÑ©É½ÒòÊ«Ê¥¶Å¸¦µÄÇ§¹Å¾ø¾ä¡°´°º¬Î÷ÁëÇ§ÇïÑ©£¬ÃÅ²´¶«ÎâÍòÀï´¬¡±¶øµÃÃû£¬ÊÇ³É¶¼ÖÜ±ß×î½üµÄ¿´Ñ©Ê¤µØ£¬·Ç³£ÊÊºÏÖÜÄ©ÏÐÊÊÓÎ¡£ÄãÔÚÄÏ·½µÄÑÞÑôÀï´óÑ©·×·É£¬¡¶ÄÏÉ½ÄÏ¡·Õâ¾ä¸è´ÊáÝÈç¶ÔÎ÷ÁëÑ©É½µÄÕæÊµÐ´ÕÕ£¬Â¡¶¬Ê±½ÚÒø×°ËØ¹ü£¬ÍòÀïÑ©Æ®£¬µ«È´ºÁÎÞ´Ì¹ÇµÄº®Àä¡£

Î÷ÁëÑ©É½ÔÚ³É¶¼ÏÂÏ½µÄ´óÒØÏØ¾³ÄÚ£¬³É¶¼½ðÉ³³µÕ¾ÓÐÖ±´ïÎ÷ÁëÑ©É½»¬Ñ©³¡µÄ°à³µ£¬ºÄÊ±3Ð¡Ê±£¬×Ô¼Ý¹ýÈ¥¸ü·½±ã¡£Ñ©É½·ÖÇ°É½ºÍºóÉ½£¬Ç°É½ÃÅÆ±30Ôª£¬ºóÉ½120Ôª£¬Ò»°ãÓÎ¿Í¶¼ÊÇÍæµÄºóÉ½£¬»¬Ñ©³¡Ò²ÊÇÔÚºóÉ½£¬¾°ÇøÖ»ÓÐÃ¿ÄêµÄ12ÔÂºÍ1¡¢2¡¢3ÔÂÍú¼¾ÊÕÃÅÆ±£¬ËùÒÔ¸öÈË¾õµÃÎ÷ÁëÑ©É½·Ö2¸öÊ±½ÚÈ¥2´Î×îºÃ£¬Ò»ÊÇÏÄÇï¼¾£¬ÏÄ¼¾ÊÇ±ÜÊîÊ¤µØ£¬Çï¼¾¿É¿´ºìÒ¶£¬´ËÊ±¶¼²»ÊÕÃÅÆ±£¬»¹ÄÜÇåÎú¿´µ½Ñ©É½ÒõÑô½çÒ»±ßÇç¿ÕÍòÀï£¬Õ¿Õ¿À¶Ìì£»Ò»±ßÔÆÕôÎíÓ¿£¬ëüëüëÊëÊµÄ×ÔÈ»Ê¤¾°¡£¶þÊÇ¶¬¼¾£¬Ö÷ÒªÊÇ¿´Ñ©ºÍ»¬Ñ©£¬µ«Ò»µ½½Ú¼ÙÈÕ×ÜÊÇÓµ¼·²»Í¨£¬ÂÃÐÐÌåÑé½Ï²î¡£

Ò»ÌìÊ±¼äÓÎÀÀµÄ»°ÍÆ¼ö×øµ¥³ÌË÷µÀ£¬»¹¿É¹ÙÍøÔ¤¶¨¡£Èç¹û²»¼Æ»®»¬Ñ©µÈÓÎÀÖÏîÄ¿£¬ÍÆ¼ö´ÓÇ°É½Í½²½µÇ¶¥£¬ºÄÊ±ÖÁÉÙ6Ð¡Ê±ÒÔÉÏ£¬±È½Ï·ÑÌåÁ¦£¬ÔÙÓÉºóÉ½×øË÷µÀ¿ìËÙÏÂÉ½£¬ÕâÑù¿ÉÒÔÊ¡È¥ºóÉ½ÃÅÆ±¡£½¨Òé´ø×ã¹»µÄ¸ÉÁ¸ºÍË®£¬É½ÉÏÂôµÄÌØ±ð¹ó£¬Íú¼¾¾¡Á¿±Ü¿ª½Ú¼ÙÈÕ£¬·ñÔòÃÅÆ±¡¢×¡ËÞ»áÈÃÄãÍû¶øÈ´²½µÄ¡£

ÍÆ¼öÏÂÎ÷ÁëÑ©É½»¬Ñ©³¡£¬ÊÇÖÐ¹úÄÏ·½ºÍÎ÷²¿µØÇø×î´óµÄÌìÈ»»¬Ñ©³¡£¬Î÷ÁëÑ©É½×î¸ß·åº£°Î5364Ã×£¬É½¶¥ÖÕÄê»ýÑ©²»»¯¡£Î÷ÁëÑ©É½»¬Ñ©³¡½¨ÔÚÎ÷ÁëÑ©É½ºóÉ½°ëÆÂ£¬º£°Î¸ß¶È2000¶àÃ×£¬»¬Ñ©»ùµØËùÔÚÇøÓòÔ¼7Æ½·½¹«Àï£¬Äê»ýÑ©ÆÚ´ï4¸öÔÂ(Ò²¾ÍÊÇ12ÔÂ³õµ½À´ÄêÈýÔÂµ×)£¬»ýÑ©½Ïºñ£¬Ä¿Ç°Éè¼ÆºÍ¿ª±ÙÁË¶àÌõ³õ¡¢ÖÐ¡¢¸ß¼¶»¬Ñ©µÀ£¬ÆäÊµÑ¡Ôñ³õ¼¶¾Í²»´íÁË£¬»¬Ñ©¼Û¸ñÎª120ÔªÁ½Ð¡Ê±¡¢160ÔªÈýÐ¡Ê±£¬×îºÃÌáÇ°ÍøÉÏÔ¤¶¨£¬ÓÈÆäÊÇ´º½Ú¡£¶¬¼¾È¥ÓÈÆä´º½ÚÆÚ¼äÒ»¶¨ÌáÇ°ÍøÉÏÔ¤¶¨£¬¿ÉÃâÈ¥ÅÅ¶ÓÖ®¿à£¬²¢Ë³µÀÔ¤¶¨ºóÉ½»¬Ñ©³¡¸÷´ó¾Æµê£¬ÕâÑù¿ÉÒÔË£µÄ¾Ãµã¡£
522.ÏÄÌìµÄÎ÷ÁëÑ©É½±ðÓÐÒ»·¬·çÇé¡£ÎåÔÂµÄÌìÆøÉ½ÏÂÒÑ¾­ÈÈµÄ²»Òª²»Òª²»ÒªµÄÁË£¬´ÓÉÏÉ½µÄÀÂ³µÉÏÒ»ÏÂÀ´£¬Á¢Âí¸Ð¾õµ½Ò»¹ÉÁ¹ÒâÆËÃæ¶øÀ´£¬¼ÓÉÏÒòÁ¼ºÃÖ²±»¶ø²úÉúµÄÇåÐÂ¿ÕÆø£¬ÕæµÄÊÇÉñÇåÆøË¬°¡£¡Ïà¶ÔÓÚ¶¬ÌìµÄ°×Ñ©ÊÀ½ç£¬ÏÄÌìµÄÂúÑÛÂÌÉ«ÎÒ¸üÏ²»¶£¬ÏûÏÄµÄºÃµØ·½£¬Èç¹ûÓÐÊ±¼äÔÚÉ½¶¥ÉÏ×¡Ò»Íí£¬ÔçÉÏÆðÀ´¿´ÈÕ³ö¿Ï¶¨ºÜÃÀ£¬ÁôµãÒÅº¶£¬ÏÂ´ÎÔÙÀ´°É£¡
523.³çÉ½¾þÁëÁ¬ÃàÆð·ü£¬×ÔÈ»·ç¹âÓÅÃÀ £¬×ÔÈ»¾°¹ÛÖÖÀà·á¸»£¬Ö²Îï·á¸»¶à²Ê£¬É½¡¢Ë®¡¢ÁÖ¡¢Ê¯¼¯ÓÚÒ»Ìå£¬Ææ·åÒìÊ¯£¬ÆÙ²¼¡¢·ÉÈª¡¢ÉîÌ¶¡¢Å¨ÓôµÄÔ­Ê¼É­ÁÖÆøÏ¢¡£
524.¹«Ë¾ÍÅÄê»î¶¯£¬¾ÍÊÇ´º½ÚÇ°Á½ÌìÈË¶à£¬¹«½»Ë÷µÀÒªÅÅ¶Ó£¬¾°É«²»´í£¬»¬Ñ©ºÃÍæ£¬Ë÷µÀÏÂµÄÑ©¾°ºÜÕðº³£¬ÈÕÔÂÆºÑ©ÉÙ¿´ÔÆº£À¶ÌìºÜÃÀ¡£
525.ºÃµÄÌìÆø£¬ºÜÃÀ£¬ºÜÓä¿ìµÄÒ»´ÎÂÃÐÐ¡­
526.ÀëÊÐÇø±È½Ï½ü£¬·½±ãÈ¥µ½£¬É½ÉÏºÃ´óÔø£¬ºÍÉ½ÏÂÊÇÁ½¸öÊÀ½ç£¬Ã»¼û¹ýÑ©µÄÈË¶¼ºÜÐË·Ü£¬Ö»¿ÉÏ§ÄÜ¼û¶ÈµÍ£¬¿´²»µ½Ô¶¾°£¬ÒÔºóÓÐ»ú»áÔÙÈ¥¿´¿´¡£
527.²»ÓÃÅÀÉ½²»ÀÛ£¬»ù±¾ÉÏÈ«³Ì¶¼ÊÇ×øÀÂ³µ£¬µ«ÊÇÈç¹ûÖ»ÊÇµ¥´¿ÍæÑ©µÄ»°£¬ÕæµÄÃ»±ØÒªÈ¥Î÷ÁëÑ©É½¡£¾°É«ÊÇÍ¦ºÃµÄ£¬µ«ÊÇ³¬Àä£¬´øº¢×ÓÈ¥£¬Ò»¶¨×öºÃ±£Å¯´ëÊ©£¬·ÀË®Ì××°·ÀË®·À»¬Ð¬×Ó²»ÄÜÉÙ£¬²»È»Ã»·¨ºÃºÃÍæË£¡£
528.´øº¢×ÓÈ¥ÅÀÉ½ÒªÀÛËÀ¡£ÎÒÃÇ¼ÒÈý¸öÈË»»×Å±³±§¡­ Ë÷µÀºÜ·½±ã£¬ÎÒÃÇ×¡ÔÚÑ©»¨¾ÆµêÈ¥ÄÄÀï¶¼ºÜ·½±ã¡£É½ÉÏÌìÆø¿´Ôµ·Ö£¬³öÌ«ÑôÑ©Ì«´ÌÑÛ¡£º¢×Ó¸ù±¾Õö²»¿ªÑÛ£¬´óÈË¶¼¾õµÃ´ÌÑÛ¡£½ñÌìÔçÉÏ¾Åµã¹ýÉÏÈ¥µÄ£¬Ê®¶þµã¹ýÏÂÀ´µÄ¡£Èý´óÒ»Ð¡´øº¢×Ó¡£»¹ËãË³Àû£¬ÅÀµ½ÁËÒõÑô½ç¡£ÒõÑô½çÊÇ»áÈÃÄãÊ§ÍûµÄ¡£¾ÍÊÇ³öÌ«ÑôÁË£¬Ç°¶Î¾ÍÊÇ°×ÆðÃ£Ã£¡£Ê±¼äÔ½ÍíÌìÆøÔ½ÄÑ¿´¡£·´Õý¿´Ôµ·Ö£¬ÎÒÃÇÊÇµ½ÒõÑô½ç²Å¿´µ½À¶ÌìµÄ¡£
529.µÚN´Îµ½Î÷ÁëÑ©É½£¬ÕâÒ»´ÎÊÇ´øÉÏ¼ÒÈËÒ»Æð£¬Î÷ÁëÉÏÃæµÄÉèÊ©Ò²Ô½À´Ô½ÍêÉÆ£¬È¥µÄ»°Ò»¶¨¼ÇµÃ´©·ÀË®µÄÑ©µØÑ¥»òÕßÔÚÍøÉÏÂòÐ¬Ì× ·À»¬µÄÄÇÖÖ£¬ÊÖÌ×
530.ÎÒÃÇ´Ó¾°Çø´óÃÅ½øÈëºó£¬³Ë×ø½»Í¨Ë÷µÀ£¬Ö±´ï°ëÉ½ÑüµÄÔ§Ñì³Ø½Ó´ýÖÐÐÄ£¬ÕâÊÇÒ»Æ¬Ïà¶Ô¿ªÀ«Æ½»ºµÄ¹ã³¡£¬ÔÚÕâÀïÓÐÐí¶àÓÎÍæÏîÄ¿£¬»¬Ñ©³¡»¬²Ý³¡¶¼ÔÚÕâÀï£¬ÕâÀïÐÞ½¨ÓÐÐí¶à±ö¹Ý·¹µê£¬½¨Öþ·ç¸ñ¶¼ÊÇÅ·Ê½½¨Öþ·ç¸ñ·Ç³£Æ¯ÁÁ£¬ÌØ±ðÊÇºþ±ßµÄÕâÐ©±ö¹Ý·¹µê£¬µ¹Ó°ºþÖÐÃÀ²»Ê¤ÊÕ¡£ÕâÀï»¹½¨ÓÐÊÒÍâµÄÂ¶Óª»ùµØ£¬ÎªÂ¿ÓÑÃÇÌá¹©·½±ã¡£
531.¡¾¾°É«¡¿¾°É«ÓÅÃÀ£¬Ñô¹âÃ÷ÃÄ£¬¿ÕÆøÐÂÏÊ¡£
532.2.8È¥µÄ£¬ÆÚ´ýÖµ»¹²»´í ×øÀÂ³µÉÏµ½×î¸ß´¦¿´ÁËÔÆº£ Ò²»¬ÁËÑ© ¸Ð¾õ»¹ÊÇÒ»¸öÀÏÉÙ½ÔÒËµÄµØ·½ £¬ÈË¾ù300ÔªµÄ¼Û¸ñ ÏÖÔÚÀÂ³µËÙ¶ÈºÜ¿ìÅ¶ ·Ç³£²»´íÐÔ¼Û±È¸ß£¬
533.×î½ü¿ª·Å£¬ÓÐ¼¸¼Ò¾Æµê¸ã»î¶¯£¬¶©·¿ËÍÃÅÆ±£¬Ô§Ñì³ØË÷µÀÆ±£¬È»ºóÈÕÔÂÆºË÷µÀÆ±ÎåÕÛ£¬»¹ÓÐ²ÍÒûÈ¯£¬Ïàµ±»®Ëã£¬21ºÅÉ½¶¥ÉÏ»¹ÔÚÆ®Ñ©
534.ÏÂÎç2µã¹ýµ½µÄ£¬ÉÏÉ½ÈËºÜÉÙ£¬ÑØÍ¾Òø×°ËØ¹ü£¬·ç¾°·Ç³£ÃÀ¡£¹ÜÀíÒ²ÓÐÐò£¬¾°ÇøºÜ¸É¾»¡£Ê±¸ô15ÄêÔÙ´ÎÉÏÉ½£¬¸ÐÊÜºÜ¶à£¬²»±äµÄÒÀÈ»ÊÇÃÀ¾°¡£×ÜÌå³¬ÔÞ£¬
535.Î÷ÁëÑ©É½·ç¾°»¹ÊÇ·Ç³£ºÃµÄ£¬¸úÍ¬ÊÂÅóÓÑÒ»ÆðÈ¥µÄ£¬»·¾³ÓÅÃÀ£¬ÀïÃæµÄ¿¾ÅÅ¹ÇÌØ±ðºÃ³Ô£¬»¹È¥ÍæÁËÑ©µØÄ¦ÍÐ³µ£¬¼Û¸ñÒ»°ã»¹ÄÜ½ÓÊÜ£¬È»ºó»¹È¥ÁË»¬Ñ©??¡£
536.ÐÔ¼Û±È³¬¸ß£¬¿ÕÆøÖÊÁ¿ÓÅÐÔ¼Û±È¸ß£¬
537.ÒõÌìÓÐºÜ¶àµÄÎí£¬ÄÜ¼û¶ÈºÜµÍ£¬µ«ÊÇÇçÀÊµÄÊ±ºòÕæµÄºÜÃÀ
538.ÎåÒ»½Ú¼ÙÈÕÑ¡ÔñÈ¥Õâ¸ö¾°µã·Ç³£ÕýÈ·£¬Â·ÉÏÒ²Ã»ÓÐ¶Â³µ£¬¾°µãÒ²Ã»ÓÐÌ«¶àÈË£¬¾°µãÐÞ½¨µÄ±È½ÏºÃ£¬×Ô¼ÝµÄµÀÂ·Ò²±È½Ï³©Í¨£¬×øÀÂ³µÉÏÈ¥£¬ÑØÍ¾¿´µ½µÄ·ç¾°·Ç³£Æ¯ÁÁ£¬ºÜ¿ªÀ«£¬¿ÉÒÔ¿´µ½Á¬ÃàµÄÉ½
539.±È½ÏÖµµÃÈ¥µÄ£¬¿ÉÒÔ»¬Ñ©£¬×øÁ½´ÎÀÂ³µ£¬¶¬ÌìÈ¥µÄÑ©±È½Ï¶à£¬É½¶¥ÉÏ¿´ÔÆº£³¬Ë¬¡£ÀÂ³µ×øÍê»¹Òª×øÒ»¶ÎÆû³µµ½Ö÷Òª»¬Ñ©³¡£¬¼ÌÐøÉÏ¿ÉÒÔÅÀµ½É½¶¥
540.ÎåÒ»´Ó³É¶¼×Ô¼Ý³ö·¢£¬Â·ÉÏ»¹±È½Ï³©Í¨£¬Ã»ÓÐ¶Â³µ£¬¾°µã³ËµÚÒ»¶ÎÀÂ³µÉÏÈ¥Ò²±È½Ï³©Í¨£¬¸Ð¾õºÜºÃ£¬×Ô¼ÝµÀÂ·Ò²±È½ÏºÃ£¬¾°µãÐÞ½¨µÄ±È½ÏÍêÉÆ£¬ÓÎÀÖÉèÊ©¿É´øÐ¡º¢ÓÎÍæ
541.ÔçÆð¿´µ½ÈÕ³ö ·ç¾°²»´í µ«ÊÇÑØÍ¾Â·ÃæÎ¬»¤µÄÌ«²î ºÜ¶àµØ·½»¬ËÀ¸öÈË µÈÎÒÃÇ11µãÏÂÉ½¶¥²Å¿´µ½¹¤×÷ÈËÔ±ÀÁÀÁÉ¢É¢¿ªÊ¼²ù±ù
542.ÐÐ³Ì°²ÅÅºÏÀí£¬×ÔÓÉ³öÐÐ£¬»î¶¯¶È¸ß£¬È«³ÌÎÞÒþÐÎÏû·Ñ£¬É½ÉÏ·ç¾°ºÜ°ô£¬ÈËÒ²ÃÀ£¬ÁôÏÂÁËÃÀºÃ»ØÒä
543.É½ÉÏ·ç¾°ºÜÃÀ£¬½¨Òé´øÒ»¼þÍâÌ×£¬È«³ÌÓÐÁ½¶ÎÀÂ³µ£¬ÀÂ³µ¾àÀë¶¥¶Ë»¹ÓÐÒ»Ð©Ð©¾àÀë¡£ÉÏ½ÅÏÂÓÐ³ÔµÄ£¬¿ÉÒÔ¼òµ¥³Ô³Ô¡£²»ÓÃµ£ÐÄ»Ø²»ÁË³É¶¼ÊÐÇø£¬ÓÐºÚ³µ¿ÉÒÔ×ø£¬´ó°Í³µ»Ø³ÌÊ±¼ä½ÏÔç£¬Ê±¼ä³äÔ£µÄ»°¿ÉÒÔÁ½ÌìÒ»Ò¹¡£
544.¾°É«²»´í£¬ÓÐÈ¤ºÃÍæ£¬ÐÔ¼Û±È¸ß£¬×ÜÌå³¬ÔÞ£¬Õâ´ÎÔËÆø³¬¼¶ºÃ£¬Ç°Á½Ìì¸Õ¸ÕÏÂ¹ý´óÑ©£¬µØÉÏÆÌÁËºñºñÒ»²ã£¬ÌìÆøÒ²ºÃ£¬À¶Ìì°×ÔÆ£¬ÌìÈ»ÂË¾µ£¡
545.´°º¬Î÷ÁëÇ§ÇïÑ©£¬ÓÐÊ«ÒâÓÐ·ç¹âµÄµØ·½£¡ÏÄÌìÎ÷ÁëÑ©É½Óë¶¬ÈÕÍêÈ«²»Í¬£¬ÂÌÒâ°»È»£¬ÔÆÆ®ÎíÈÆ£¬³ËË÷µÀÀÂ³µµÇÉÏÉ½¶¥£¬ÒõÑô½ç·ç¾°ºÜÆ¯ÁÁ£¡
546.ÈËÊµÔÚÌ«¶àÁË£¬¾°µã²»Ó¦¸ÃÕâÑù£¬ÆðÂëÒª¿ØÖÆÈËÁ÷Á¿£¬²»È»È¥ÍæË£Ò»µãÒ²ÌåÑé²»µ½È¤Î¶ÐÔ¡£Ã¿ÌìÃÅÆ±Ó¦¸Ã¿ØÖÆÒ»ÏÂÈËÁ÷Á¿£¬±¾ÉíÒ²ÊÇÒßÇéÆÚ¼ä¡£ÎÒÃÇÈ¥µÄÊ±ºò£¬ÀÂ³µ¿ìµÃ¾ÍÏñ¹ýÉ½³µ£¬ÒòÎªÅÅ¶ÓÈËÊµÔÚºÜ¶à£¬ÀÂ³µÒ²¼ÓËÙ¿ª·Å¡£ÂòµÄ328£¨Á½Õ¾ÀÂ³µ£©µÄÃÅÆ±£¬Ò»ÌìµÄÊ±¼äÒòÎªÅÅ¶Ó£¬Ö»ÔÚÈÕÔÂÆ¿¿´ÁË»áÑ©£¬µÈµ½ÅÅ¶Ó×øÀÂ³µÏÂµ½Ô§Ñì³Ø£¬ÓéÀÖÉèÊ©Ò²¹ØÃÅÁË¡£ÌåÑé¸ÐÊµÔÚÌ«²î£¬ÈËÁ÷Á¿Ì«´ó£¬Ï£Íû¹Ù·½ÒÔºóÄÜÓÐ¸öÊý¾ÝÌáÊ¾£¬ÕâÑù´ó¼Ò¾Í²»±Ø¸ß·å³öÐÐ£¡
547.¾°É«·Ç³£°ô£¬Ò»Â·Ë÷µÀÉÏÈ¥£¬¾°É«¾¡ÊÕÑÛµ×£¬±ÜÊîÊ¥µØ£¬ÆøÎÂÊÊÒË£¬Ò»Éí¶Ì¿ã¶ÌÐäÁ¹Ë¬âùÈË£¬ÔÙÍùÉÏ×ß£¬×øË÷µÀÒªµ¥¶ÀÊÕ·Ñ£¬À¶Ìì°×ÔÆ£¬ºÜÓÐ´ó´¨´óÉ½µÄÆøÊÆ¡£¾°µãÖ¸Ê¾ÅÆ²»¹»Ã÷È·£¬½øÈëÍ¨µÀ¸Õ¿ªÊ¼Ã»ÕÒµ½£¬»¹ÐèÍêÉÆ£¬ÒßÇéÔ­Òò·þÎñÈËÔ±½ÏÉÙ¡£
548.2020.1.11ºÅÈ¥ÍæµÄ£¬Ê±¼äÓÐµã¾ÃÁË£¬ÏÖÔÚ²ÅÀ´ÆÀÂÛ¹þ¹þ¡£ ºÍÍ¬Ñ§Ò»ÆðÈ¥ÍæµÄ£¬ÎÒÁ©¶¼Ã»ÓÐ»¬¹ýÑ©£¬¾ÍÏë³¢ÊÔÒ»ÏÂ£¬ÓÚÊÇÂòÁËÒ¹Æ±£¬Ò²Ã»ÓÐÇë½ÌÁ·£¬Á©ÈËÔÚÄÇÃþË÷×Å»¬£¬ÕæµÄÊÇË¤µÃºÜ²Ò£¬ÆÂµØÉÏÍùÏÂ»¬£¬¿ØÖÆ²»×¡×Ô¼º¾Íµ¹µØÁË
549.µ½´ïÎ÷ÁëÑ©É½ÈÕÔÂÆºË÷µÀ»»³Ëµã£¬ÎÒÃÇ±»ÑÛÇ°µÄÃÀ¾°¾ª´ôÁË£ºÉ«²ÊÑÞÀöµÄ¸ñÉ£»¨ÔÚºþ±ßµÄ¿ÕµØÀïÊ¢¿ª×Å£¬Ò»¸öË®ÖÊÇå³ºÍ¸Ã÷µÄÃÀÀöºþ²´ÖÐµ¹Ó°×Å¾°ÇøÖÜ±ß²ÊÉ«µÄÅ·Ê½·ç¸ñ½¨Öþ£¬´ó¼ÒÈÌ²»×¡ÄÃ³öÊÖ»ú²»Í£°´ÏÂ¿ìÃÅ£¬ÁôÏÂÕâÃÀÀö¾°É«¡£
550.4ÔÂ·Ý³õÇåÃ÷½ÚÈ¥µÄ£¬Ö»ÓÐÉ½¶¥ÓÐÑ©£¬ÎíÆøºÜ´ó£¬ÏÂ×ÅÃ«Ã«Ï¸Óê£¬Èç¹ûÈ¥µÄ»°Ò»¶¨Òª´©·ÀÓêµÄÒÂ·þ£¬×¢Òâ±£Å¯£¬´©µÇÉ½Ñ¥£¬×¢Òâ·À»¬£¬É½¶¥·ç¾°»¹ÊÇÍ¦²»´íµÄ
551.Î÷ÁëÑ©É½·Ç³£ÖµµÃÈ¥£¬Ó³Ñ©ºþºÜÃÀ£¬É½ÉÏµÄ·ç¾°Ò²ÃÀ¡£ÏÖÔÚÈ¥ºÜÁ¹Ë¬£¬ÃâÃÅÆ±£¬»¹ÓÐºÜ¶àÐ¡ÅóÓÑÍæµÄÏîÄ¿£¬¶¼ÔÚ¸ã»î¶¯¡£ÏÂ´Î»¹»áÈ¥¡£
552.ÄÇÀïµÄ¾°É«·Ç³£ÃÀ£¬ÃÀµÄ¼òÖ±ÁîÈËÎÞ·¨ÖÏÏ¢£¬Ò²¾ÍÊÇËµ²»ÄÜºôÎü£¬²»ÄÜºôÎü£¬Äã¶®Âð£¿¾ÍÊÇºÜÀä£¬ÀäµÄÊ±ºò¾Í»áÏë´©ÒÂ·þ£¬´©ÒÂ·þ¾Í»á¾õµÃÈÈ»ð£¬ÈÈ»ðµÄÊ±ºò¾Í»á¾õµÃ·ç¾°ºÜºÃ¿´
553. ³É¶¼Á¬Ðø¼¸ÖÜ¶¼ÊÇÒõÌì£¬ÓÖÊÇÒ»¸öÁè³¿½µÎÂµÄÖÜÄ©½µÎÂÁËÑ©É½»¹ÓÐÑ©Âð£¿È»ºó¾Í¿ªÊ¼¸÷ÖÖ¹¥ÂÔ£¬·¢ÏÖÕæµÄÓÎÑ§¹û¶Ï¾ö¶¨Ò»¶¨ÒªÈ¥ÎÒÃÇ¶©µÄÓ¦½Ú¾ÆµêËÍË÷µÀ³¬¼¶»®ËãÔÙÂòÈýÕÅÃÅÆ±ÈË¾ù300²»º¬²Í·Ñ¡£
554.×Å¼±ËÀÁË£¬´òµç»°×ÉÑ¯ÒÔÎªÊÇ5µãÕûµã¹Ø±ÕË÷µÀ£¬½á¹ûÊÇÎåµã°ë£¬¿Í·þÐ¡¸ç¸çÌ«²»¸øÁ¦ÁË
555.»î¶¯Ê±¹ºÂò£¬Ïàµ±±ãÒË»®Ëã£¡¾ÍÊÇÔËÆø²»ºÃ£¬È¥µÄÊ±ºòÓöÉÏÏÂÓê??£¬´ø×ÅÀÏÈËº¢×ÓÅû×ÅÓêÒÂ³Å×ÅÓêÉ¡
556.Ë÷µÀ10¶à·ÖÖÓ£¬É½»¹ÊÇ¶à¸ß£¬·ç¾°Ò²ÃÀ£¬É½ÉÏÄÇÌìÏÂÓê£¬ÓÐµãÀä£¬ÓÐÒ»¸öºþ£¬ºþµÄÖÜ±ß¶¼ÊÇ³ÔµÄ£¬µÂ¿ËÊ¿£¬Ô¬¼ÇÔÆ½ÈÊ²Ã´µÄ£¬¹ó£¡ÖÜ±ßÓÐ¾Æµê£¬²ÊºçÇÅ£¬»¹ÓÐÐ¡ÅóÓÑÍæµÄÀàËÆÓÎÀÖ³¡ÉèÊ©£¬ÎÒ¾õµÃ»¹ÊÇÒªÏÂÑ©È¥¿´·ç¾°
557.µ­¼¾µÄ19.9ÌØ¼ÛÆ±£¬ºÜÊµ»Ý£¬¼ÓÉÏ»¬Ñ©99²»ÏÞÊ±£¬×¥×¡Ã»ÓÐÑ©µÄ×îºóÊ±¼ä£¬À´ÍæÒ»Íæ»¹ÊÇºÜºÃµÄ
558.Î÷ÁëÑ©É½ÕæÊÇÌ«ÃÀÀ²£¬ÓÐµÃÍæ ÓÐµÃ¿´¡£¾ÍÊÇÒûÊ³ºÍ×¡ËÞ·½ÃæÐèÒª¸ÄÉÆÒ»Ð©¡£×¡ËÞÌõ¼þ²î¼Û¸ñ°º¹ó£¬²ÍÒû½ÏÉÙ ÈËÒ×Ôú¶Ñ¡£µ«ÊÇ¾°É«ºÃ£¬ÍæµÃÓÐÀÖÈ¤¾ÍËãÊÇÃÖ²¹ÁËÕâÐ©²»×ã°É¡«
559.¹úÇì¼ÙÆÚÈ¥µÄ£¬Ò»Ö±ÆÚ´ýµÄÆÚ´ýµÄÂÃÓÎ³¡Ëù¡£²»¹ýÈ¥µÄÊ±ºòÌìÆø²»ºÃ£¬»¹ÒªÐ¡Óê£¬Õû¸ö¹ý³Ì³ýÁËÓÐ¼¸Ö»ËÉÊó¾ÍÃ»ÓÐÊ²Ã´ÁË¡£ÉÏÃæµÄ¿ÕÆøÍ¦ºÃµÄ£¬¾ÍÊÇ²»Òª¶ÔÉÏÃæµÄ¾°µãºÍ¾°É«ÓÐÌ«¶àÆÚ´ý¡£»¹ÊÇ½¨Òé¶¬ÌìÓÐÑ©µÄÊ±ºòÈ¥
560.¾°É«·Ç³£Æ¯ÁÁ£¬¾ÍÏñÊÇÒ»¸öÏÉ¾³£¬ÌØ±ðÊÊºÏ´ò¿¨ÅÄÕÕ£¬¸½½üµÄ¾ÆµêÒ²ÌØ±ð²»´í£¬ÐÔ¼Û±È³¬¸ß£¡ ¡¾¾°É«¡¿ ¡¾È¤Î¶¡¿ ¡¾ÐÔ¼Û±È¡¿
561.Î÷ÁëÑ©É½·ÖÇ°É½ºÍºóÉ½£¬Ç°É½´ó·ÉË®¾°Çø¾ÍÊÇÅÀÉ½£¬ÃÅÆ±±ãÒË£¬ºÃÏñ²Å30Ôª¡£ºóÉ½»¬Ñ©³¡£¬ÃÅÆ±120Ôª£¬Ö÷ÒªÊÇË£Ñ©£¬Ç°É½ºóÉ½¶¼¿ÉÒÔÉÏÉ½¶¥£¬É½¶¥¾ÍÊÇÈ¥ÈÕÔÂÆº¿´ÈÕ³öÔÆº£ºÍÈ¥ÒõÑô½ç¡£
562.¾°ÇøºÜÃÀ£¬µ«ÊÇÄÇ¸ö¹¤×÷ÈËÔ±µÄÌ¬¶ÈÓ´£¬¸úÎÒÇ·ËýÇ®Ò»Ñù£¬²»Ïë·þÎñ¾Í±ðÉÏ°à¿©£¬ÎÒ¾ÍÈ¥ÎÊÏÂÎÊÌâ£¬Ò»Á³²»ÄÍ·³£¬ÕæµÄÓ°ÏìÐÄÇé£¬»¬Ñ©½ÌÁ·¼¼ÊõºÜ°ô£¬³¬¼¶ÄÍÐÄ½Ìµ¼£¬
563.ºÃÀä°¡£¬Ò»¶¨Òª¶à¼ÓÒÂ·þ£¬Ë¾»ú¿ªµÄºÜÎÈ£¬Ò»µã¶¼²»ÔÎ³µ£¬¾ÍÊÇÊ±³£ÓÐµã³¤£¬Òª×øÁ½¸ö¶àÐ¡Ê±·ç¾°£¬ÎÒÃÇÀ´µÄÊ±»ú²»¶Ô
564.¾°É«²»´í£¬ÓÐÈ¤ºÃÍæ£¬×ÜÌå³¬ÔÞ£¬ÐÔ¼Û±È¸ß£¬Î÷ÁëÑ©É½µÄ·ç¾°»¹ÊÇ²»´íµÄ£¬Ò»¶¨Òªµ½ÒõÑô½çÈ¥¿´¿´£¬ÉÏÃæµÄ·ç¾°¸üÃÀ
565.·Ç³£ÃÀµÄ·ç¾°£¬ÉÏÉ½¿´ÔËÆø£¬ÌìÆøºÃ±wµÄ²»´í£¬ÌìÆø²»ºÃÈ¥ÁË£¬µÈÓÚ×ßÔÚÃÔ¹¬£¬ÉìÊÖ²»¼ûÎåÖ¸
566.Ö»ÊÇ×îºóË¾»úµ¼ÓÎÌ¬¶È·Ç³£¶ñÁÓ£¬ÒòÎªÈ¥Ö®Ç°ÓÐÁ½¸ö²»ÊÇÍ¬Ò»Á¾³µ¹ýÈ¥£¬»Ø³Ì¾ÍÏëÄÇÁ½¸öÅóÓÑÒ»Æð×øÍ¬Ò»¸ö³µ»ØÈ¥£¬Ð¯³Ì¿Í·þºÍµ¼ÓÎ¶¼ËµºÃ¿ÉÒÔÐ­µ÷£¬½á¹ûµ½Õâ±ßË¾»úµ¼ÓÎ¾ÍËµ²»ÐÐ£¬¶¼ËµÁË´ó¼Ò¶¼ÊÇÐ¯³ÌµÄ£¬°ïÃ¦Ð­µ÷ÏÂ£¬Ã÷È·ÓÐÎ»ÖÃÒ²²»Ð­µ÷£¬ËµÄãÔÙ¸ø·ÝÇ®¾Í¿ÉÒÔ
567.³É¶¼³ö·¢£¬×Ô¼ÝÑØÍ¾¿´µ½µÄ·ç¾°Ò²·Ç³£²»´í£¬¿´µ½ÁË½ð²Ó²ÓµÄÂóÌï£¬Ã»ÓÐ×ß¸ßËÙ£¬¾°Çø½¨ÉèµÄ·Ç³£ºÃ£¬³Ë×øµÚÒ»¶ÎÀÂ³µÉÏÈ¥ÓÐºÜ¶àÓÎÀÖÉèÊ©£¬¿ÉÒÔ¹©Ð¡ÅóÓÑÍæÄØ
568.µÚÒ»´Î¿´µ½Ñ©É½£¬Î÷ÁëÑ©É½ÌØ±ð²»´í£¬ÌØ±ðµÄÌåÑé¸Ð£¬»¹ÏëÔÙÈ¥Ò»´Î
569.ÖÜËÄ´ø×Åº¢×Ó¡¢ÀÏÈËÒ»ÆðÈ¥µÄ£¬×Ô¼ÝÒ»ÈÕÓÎ¡£ ÔçÉÏ8µã¶à³ö·¢£¬¶«Î÷Íü´øÓÖÅÜ»ØÈ¥ÁË£¬½á¹ûÖÐÎç12µã²Åµ½¡£ÖÐ¼äÓÐN´¦Â·¿öÎ¬ÐÞµã£¬ÐÒºÃÊÇ·ÇÖÜÄ©£¬²¢²»¶Â³µ¡£ ÏÂ³µºóÓÐºÜ¶àÈËÂòÓêÒÂ¡¢Ð¬Ì×¡¢Ð¡º¢»¬°å¡£µ±Ê±ÓÐÐ©Æ®Ñ©£¬ÂòÁËÓêÒÂ£¨Âò¹óÁË£¬ºóÀ´ÓÐÒ»¼Ò²ÅÂô5Ôª£©£¬µ«ÊÇÆäÊµ²¢²»ÐèÒª¡£Èç¹ûÊÇ²¼Ãæ»òÍøÃæÐ¬×Ó£¬½¨ÒéÂòÒ»ÏÂÐ¬Ì×£¬Æ¤ÃæµÄÍêÈ«Ã»±ØÒª¡£Ð¡º¢×Ó»¬°å£¬½¨ÒéÒªÂòÐ¡µÄ±ãÒËµÄÄÇÖÖ£¨10Ôª£©£¬Ò»ÊÇÉ½ÉÏÃ»ÓÐ¿´µ½ÈËÓÃ´óµÄ£¬²»ÖªµÀÄÜ²»ÄÜ´øÉÏÈ¥£»¶þÊÇÓÐ»¬°åºÃÍæºÜ¶à¡£ ÎÒÃÇÊÇÍøÉÏ¶©Æ±£¬È«³ÌË¢Éí·ÝÖ¤¼´¿É¡£ÉÏÏÂ¶¼ºÜ·½±ã£¬Ã»ÓÐÄÇÃ´¶àÈË¡£ ×øÁËµÚÒ»¶ÎÀÂ³µºó£¬Ö±½Ó»»³Ë¹«½»³µ£¨ÓÐºÜ¶àÑ©ÁË£©£¬¿´ÁË¹¥ÂÔ£¬×¨ÃÅµÈÁËÓÐ¿ÕÎ»µÄ¡£È»ºóµ½ÁË¹ã³¡£¬¹ã³¡Ñ©ºÜ¶à£¬»ù±¾ÉÏ¶¼ÔÚÕâÀïÍæ¡£µ«ÊÇÒòÎªÆðÎíÁË£¬ÄÜ¼û¶ÈºÜµÍ£¬³ýÁËÑ©¾ÍÊÇÎí¡£¹ã³¡ÓÐÒ»¼ÒºìÆì£¬ºÍÆäËûµØµãµÄ¼Û¸ñÒ»Ñù¡£ È»ºó¾ÍÈ¥ÁËµÚ¶þÌõË÷µÀ£¬Èç¹ûÊÇÇ××Ó¼ÒÍ¥ÓÎ£¬¸öÈË¾õµÃÃ»ÓÐ±ØÒª×ø£¬»áÓÐÒ»µã¸ßÔ­·´Ó¦£¬Ò²Ã»ÓÐÊ²Ã´ÍæµÄ¡£ 4µã°ë»Ø³É£¬Ô¼7µã°ëµ½³É¶¼¡£ ÕûÌå¶øÑÔ£¬Î÷ÁëÑ©É½ºÜ±ã½Ý£¬×ß¶¯ÉÙ£¬ÊÊºÏÀÏÈËº¢×Ó£¬ÏÂ´ÎÇçÌì×¼±¸ÔÙÈ¥Íæ¡£ PS:Òª¼ÇµÃ¸øº¢×Ó×¼±¸·À·ç·ÀË®µÄÒÂ·þ£¬±ÈÈç»¬Ñ©¿ã¡¢³å·æÒÂ¡¢Ñ©µØÑ¥µÈ¡£ÒÔ±ãÍæÑ©Ê±ÅªÊª¡£
570.11ÔÂ22ºÅÈ¥µÄ£¬¸ÕºÃÓöµ½½µÎÂÏÂÑ©¡£ ÉÏÉ½µÄÂ·¶à¸öÂ·¶ÎÊ©¹¤Ö»ÄÜµ¥ÏòÍ¨ÐÐ£¬µ¼ÖÂÓöµ½ÏÂÉ½µÄ³µÁ÷ÃàÃà²»¾ø£¬ÔÚÃ¿¸öÊ©***¶¼ÒªµÈ¼¸Ê®·ÖÖÓ´í³µ¡£ ¾°ÇøÉ½ÏÂºÜ¶àÂôÐ¬Ì×ÓêÒÂÊÖÌ×µÄ£¬Ëµ²»ÄÜ´ø´óµÄ»¬°åÑ©³µÉÏÈ¥£¬Ö»ÄÜ´øËûÃÇÂôµÄÄÇÖÖÆ¨¹Éµæµæ»¬°å¡£ ×øµÚÒ»¸öÀÂ³µÉÏÈ¥×ª½Ó²µ³µÊ±¾Í°×Ñ©Ã£Ã£ÁË¡£ µ½»¬Ñ©³¡¾°ÇøÊ±£¬ÖÐÎç³Ô·¹µã£¬Ã»É¶³ÔµÄ£¬ÖÐ¼äÓÐ¸öÂô¿¾³¦ÄÌ²èµÄÉúÒâºÃµ½ÅÅ¶ÓÅÅ²»¹ýÀ´¡£ Ã»ÓÐ·½±ãÃæÂô£¬ÅÝ·½±ãÃæµÄ¿ªË®½ÓÊ®¶à¸öÈË¾ÍÓÖµÃÅÅ¶ÓÊ®·ÖÖÓµÈÉÕË®£¬ÉÏÇ§ÈËµÈÒ»¸öÈÈË®ÁúÍ·µÄ¿ªË®¡£ µÚ¶þ¸öÀÂ³µ×øµ½ÈÕÔÂÆº£¬ÒÀÈ»ÊÇ±ùÌìÑ©µØ£¬Òø×°ËØ¹ü¡£ »¹ºÃÏ´ÊÖ¼äË®ÁúÍ·Ï´ÊÖÓÐÈÈË®¡£ »¬Ñ©³¡»¹Ã»¿ª£¬´ó¼Ò¶¼ÊÇÔÚÉ½ÆÂÉ½É¢²½£¬¶ÑÑ©ÈË£¬´òÑ©Çò¡£ Á½µã×óÓÒÏÂÉ½µÄÈËÁ÷¾ÍÅÅÆðÁË³¤³¤µÄ¶ÓÎé£¬ÅÅÁË°ëÐ¡Ê±ºó£¬¸ÕºÃÎÒºóÃæµÄÈËÁ÷±»Áìµ½ÁíÒ»¸ö¿Ú×ÓÉÏÏÂÉ½µÄ½Ó²µ³µ³µ¡£ÑÛÕöÕö¿´×ÅºóÃæµÄÈËÏÈ×ß£¬ÓÖÀÏÀÏÊµÊµÅÅ¶ÓµÈÁË°ëÐ¡Ê±¡£ ÕûÌåÉÏÀ´½²£¬¶ÔÓÚÈËÁ÷±¬ÂúÊ±µÄ½Ó´ý¡¢°²ÅÅÄÜÁ¦»¹ÊÇºÜÓÐÏÞ¡£
571.Ò»¸öÈË´ø×ÅÁ½¸öÍÞ£¬×¡µÄÉ½ÉÏµÄ¾Æµê£¬²é¹¥ÂÔËµÉÏÃæ²»·½±ãÂò³ÔµÄ£¬ËùÒÔ¿¹ÁË¸ö´óÐÐÀîÏä£¬×öÁË³ä×ãµÄ×¼±¸£¬½á¹ûÊÇ¸ø×Ô¼ºÕÒÁËÀÛ£¬É½ÉÏÒ²ÄÜÂòµ½Ê³Îï£¬Ö»ÊÇ£¬¾Æµê¾Í×ßÎ¢Ð¡ÐÍÐ¡Âô²¿£¬Ë®°¡£¬¼òµ¥µÄÁãÊ³ÅÝÃæ»¹ÊÇÓÐµÄ£¬¾ÆµêÒ²ÓÐ²ÍÌü£¬Ö»ÊÇÓÃ²ÍÊ±¼äÓÐ¹æ¶¨£¬²»ÊÇËæÊ±¶¼¿ª»ðµÄ£¬·´Õýº¢×ÓÃÇÍæµÄºÜ¿ªÐÄ£¬¾ÍËãÔÚ¾ÆµêÅÔ±ßÍæÃâ·Ñ¡®Ò°Ñ©¡¯¶¼ÄÜ²»ÒàÀÖºõ£¬É½ÉÏÏîÄ¿Ò²ºÜ¶à
572.µ½³É¶¼´óÒØÏØÎ÷ÁëÑ©É½ÓÎÍæÐèÒª³Ë×øÀÂ³µÉÏÉ½£¬±¾´ÎÈ¥ÂÃÓÎ´ÓÐ¯³ÌÉÏ¹ºÂòÁËÀÂ³µÆ±£¬ÒòÎªÎÒÊÇ³¬¼¶»áÔ±£¬ËùÒÔÓÅ»ÝÁË£¤10Æ±¼Û£¤110Ôª£¬³Ë×øÀÂ³µµÄÊ±ºò²»ÐèÒª³öÊ¾¹ºÆ±ÐÅÏ¢£¬Ö»ÐèÒªË¢Éí·ÝÖ¤ÑéÖ¤¾Í¿ÉÒÔÁË£¬·Ç³£·½±ã£¬´Ë´ÎµÄÀÂ³µÆ±ÊÇÓÃÀñÆ·¿¨¹ºÂòµÄ¡£·Ç³£¸ÐÐ»Ð¯³Ì¾­³£¿ªÕ¹Ò»Ð©»î¶¯£¬½ñºó»¹»á»ý¼«²ÎÓë¡£
573.ÕâÊÇÃû´«Ç§¹ÅµÄÑ©É½£¬½»Í¨·½±ã£¬¹Ø¼üÏÄÌì»¹Ãâ·Ñ¡£¸½½üÓÐ»¨Ë®ÍåÎÂÈªÐ¡Õò£¬¿ÉÒÔÈ¥¶È¼Ù
574.»¹²»´íÀ²£¬ºÅ³Æ³É¶¼Ñ©Ïç¡£É½¶¥¿ÉÒÔ¿´ÈÕ³ö£¬ÊÊºÏÀÁÈË£¬È«³ÌË÷µÀ
575.ºÜºÃ
576.¿ÕÆøºÃ£¬ÐÔ¼Û±È¸ß£¬ÐÔ¼Û±È¸ß£¬ÖµµÃÒ»ÓÎ
577.¾°É«²»´í£¬É½¶¥¿ÉÒÔÍ½²½£¬¸Ð¾õºÜºÃ£¬½¨Òé³öÓÎ£¬»¹¿´µ½ÁË¸ßÉ½¶Å¾é»¨Ê¢¿ª£¬µÚÒ»¶ÎÀÂ³µµ½´ïµÄ¾°µãÊÊºÏ´øÐ¡ÅóÓÑÈ¥Íæ£¬µÚ¶þ¶ÎÀÂ³µÉÏÈ¥¿´µ½µÄ·ç¾°ÖµµÃ
578.Õâ¸ö¼¾½ÚÈ¥ÎÂ¶È¸ÕºÃ£¬²»»áÌ«Àä£¬»¹ÓÐÉÙÁ¿»ýÑ©£¬¿ÕÆøºÜºÃ£¬Ð¡ÅóÓÑÃÇÍêµÄºÜ¿ªÐÄ£¬»ØÀ´Â·ÉÏ»¹¿ÉÒÔË³±ã³ÔÚöáÁµÄ·Ê³¦ÑªÍú£¬³É¶¼È¥Ò»ÌìÀ´»ØÐÐ³Ì¸Õ¸ÕºÃ
579.´º½ÚÈ¥ÈËÌ«¶à¡£ÉÏÉ½ÅÅ¶ÓÁ½¸öÐ¡Ê±¡£ÏÂÉ½ÅÅ¶ÓÒ»¸ö°ëÐ¡Ê±¡£½ÓËÍ³µÒ²ÉÙ¡£¾°Çø»·¾³Åä²»ÉÏÕâ¸öÆ±¼Û¡£È¥ÁËºó»ÚËÀÁË
580.ÔËÆøºÜºÃ£¬È¥µÄÊ±ºòÉ½½ÅÑÌÓêÃÉÃÉ£¬ÉÏÁËÉ½¶¥Ñô¹â²ÓÀÃ£¬ÔÆº£Ì«Õðº³ÁË£¬ºÃÃÀ£¡µÈÏÂÑ©µÄÊ±ºòÔÙÈ¥¡£
581.×ÜÌå³¬ÔÞ£¬È¥µÄÊ±ºòÑ©ºÜ´ó£¬Ò»ÆðµÄÈý¸ö¼ÒÍ¥£¬´óÈËÐ¡º¢¶ù¶¼ÍæµÃºÜ¿ªÐÄ¡£
582.Î÷ÁëÑ©É½£¬Î»ÓÚËÄ´¨Ê¡³É¶¼ÊÐ´óÒØÏØ¾³ÄÚ£¬¾à³É¶¼½ö95¹«Àï£¬×ÜÃæ»ý483Æ½·½¹«Àï£¬ÊôÊÀ½ç×ÔÈ»ÒÅ²ú¡¢´óÐÜÃ¨ÆÜÏ¢µØ¡¢AAAA¼¶ÂÃÓÎ¾°Çø¡¢¹ú¼ÒÖØµã·ç¾°ÃûÊ¤Çø
583.ËäÈ»Ì×Æ±99°üº¬ÁËÉÏÏÂË÷µÀ£¬»¹ÓÐÈý¸öÏîÄ¿£¬´ÓÊý¾ÝÉÏ¿´ÆðÀ´Öµ£¬µ«Êµ¼ÊÉÏ£¬ÉÏÈ¥ºóÓÎÍæÏîÄ¿µ¥µ÷£¬²ÍÒûÒ²²»Õ¦µÄ¡£ ¿ÉÄÜÒªÉÏ¶¥·å»áºÃÐ©°É
584.ÈËÌ«¶à£¬²»½¨Òé½Ú¼ÙÈÕÈ¥£¬ÉÏÉ½ÅÅ¶Ó2Ð¡Ê±£¬ÓÎÍæÒ»Ð¡Ê±£¬ÏÂÉ½ÅÅ¶Ó4Ð¡Ê±£¬ÈË¶¼¿ì¶³Ã»ÁË
585.Î÷ÁëÑ©É½ÕæµÄÊÇÌ«ÃÀÁË£¡×òÌìÈ¥ÁË  Å¼Óö³¬¼¶ºÃµÄ´óÌ«Ñô£¬À¶Ìì°×ÔÆ ¼ÓÉÏÑ©¾°£¬ÕæµÄ·Ç³£°ô£¡
586.¹ãÖÝ³ö·¢??³É¶¼ËÄÌìÈýÒ¹£üÂÃÐÐÈÕ¼Ç ¸É»õÂúÂú|||´º½Ú½áÊø£¬¹ãÖÝ³ö·¢£¬È¥³É¶¼³Ô³ÔºÈºÈ£¬Ë³±ã¿´¸ö??£¡ÏëÔÚ¶¬ÌìÈ¥³É¶¼µÄÄÏ·½ÅóÓÑÃÇ£¬¸Ï½ôÊÕ²ØÆðÀ´À²£¡
-
Ã»¿´¹ýÏÂ??µÄÄÏ·½º¢×Ó
ÔÚÕâ´ÎÂÃÐÐÖÐÅ¼ÓöÁËÆ®Ñ©
ÏÂÃæÊÇÕâ´ÎÂÃÐÐµÄÈ«¹¥ÂÔ¡ý
-
?Ê±¼ä£º2022.2.9-2.12£¨ËÄÌìÈýÒ¹£©

¡¾½»Í¨£ºÀ´»Ø»úÆ±2000+ £¬µØÌú/´ò³µ/Í£³µ200+¡¿
¡¾×¡ËÞ£ºÊ®Î­£üÔÆÆÜ£¨´ºÎõÂ·£©Á½Íí317£¬ÔÆæÚÀï¡¤ÒþËÞ£¨¿íÕ­Ïï×Ó£©Ò»Íí180+¡¿
¡¾³ÔºÈ£ºÁ½ÈË800+¡¿
¡¾ÃÅÆ±£ºÎ÷ÁëÑ©É½Á½ÈË796£¬ÐÜÃ¨»ùµØÁ½ÈË110¡¿
-
ÓÎÍæÂ·Ïß£º
D1£º´ºÎõÂ·??Ì«¹ÅÀï??IFS¹ú½ðÖÐÐÄ
D2£ºÎ÷ÁëÑ©É½
D3£º¶«½¼¼ÇÒä??½¨ÉèÂ·??¿íÕ­Ïï×Ó
D4£º´óÐÜÃ¨»ùµØ
-

-
Day1£º¹ãÖÝ-³É¶¼
1.??8£º30·É»úµ½³É¶¼£¬Ë«Á÷»ú³¡µØÌúÈ¥´ºÎõÂ·£¬µÚÒ»ÍíÑ¡µÄÊÇ¿¿½ü´ºÎõÂ·µÄÃñËÞ¡££¨??×Ô¼ÝÈ¥»ú³¡µÄÅóÓÑÃÇÇ¿ÁÒÍÆ¼ö´ó¼ÒÓÃ¡°Ð¡Ç¿Í£³µ¡±Õâ¸öÐ¡³ÌÐò£¬Ò»Ìì²»µ½20ÔªµÄÍ£³µ·Ñ£¬»¹ÓÐ»ú³¡½ÓËÍ·þÎñ£©
2.ÏÂÎç´ºÎõÂ·ÉÌÈ¦¹ä½Ö³Ô¶«Î÷£¬»¹ÔÚIFSÐÜÃ¨´ò¿¨µãÓöµ½ÁËÉãÓ°Ê¦°ïÎÒÃÇÅÄºÏÕÕ
¡¤
Day2£º³É¶¼-´óÒØÏØ
??ÌáÇ°Ò»ÌìÔÚÍøÉÏ¶©¹ºÁËÎ÷ÁëÑ©É½µÄÃÅÆ±¡£Ç¿ÁÒ½¨Òé´ó¼ÒÑ¡Ôñ¸úÍÅÓÎ£¬ÊÐÇø³ö·¢£¬Ö±´ïÎ÷ÁëÑ©É½¡£Â·³Ì2¸ö¶àÐ¡Ê±£¬»¹ÄÜÔÚ³µÉÏË¯Ò»¾õ¡£
??ÎÒÃÇÊÇ¹ýÈ¥ÅÄÕÕ¡¢¿´Ñ©£¬ÂòµÄÊÇË«Ë÷µÀÃÅÆ±¡£¾°ÇøÓÐºÜ¶àÍæÑ©µÄÏîÄ¿£¬Èç¹ûÖ»ÊÇÍæÑ©µÄ»°£¬Âòµ¥Ë÷µÀ¾ÍÐÐ¡£

£¨??È¥Ñ©É½ÍæµÄÅóÓÑÃÇ¿ÉÒÔ´øÒ»Ð©¸ÉÁ¸»òÕß×ÔÈÈÃ×·¹¡¢·½±ãÃæÈ¥£¬Ä«¾µ¡¢ÊÖÌ×¡¢Ã±×ÓÒ»¶¨Òª´ø£¡ÄÇÐ©·À»¬Ð¬Ì×Ç§Íò²»ÒªÂò£¬Ã»ÓÃµÄ£¡´©Ò»Ë«ÉÔÎ¢ºÃÒ»Ð©¡¢ÄÜ±£Å¯µÄ£¬×îºÃÊÇÆ¤Ãæ·ÀË®µÄÐ¬×Ó¾ÍÐÐ£¡£©
.
Day3£º³É¶¼ÊÐÇø
Á¬ÐøÁ½ÌìµÄÔçÆð£¬¼ÓÉÏÔÚÑ©É½ÍæÁËÒ»Ìì£¬ÊµÔÚÌ«ÀÛ¡£ÔÚÃñËÞÒ»Ö±´ôµ½½«½üÖÐÎç£¬ÍË·¿Ç°ÍùÁíÒ»¾Æµê¡£
.
Day4£º³É¶¼-¹ãÖÝ
1.ÔçÉÏÊÕÊ°ÍêÐÐÀî£¬¼Ä´æÔÚ¾Æµê£¬³Ô¹ýÔç²Íºó´ò³µÇ°Íù´óÐÜÃ¨»ùµØ
2.³Ô¹ýÍí·¹£¬ÄÃÐÐÀî£¬µØÌúÈ¥»ú³¡»Ø¹ãÖÝ¡£½áÊøËÄÌìÈýÒ¹³É¶¼Ö®ÐÐ£¡
-

ÓÉÓÚ×ÖÊýÓÐÏÞ
ÕûÀíÁËÒ»Ð©ÍøÓÑÍÆ¼öµÄºÍ´ò¹ý¿¨µÄÃÀÊ³µê£¨Í¼9£©
-
 #´º½ÚºóÂÃÐÐ #³É¶¼ÍæÀÖÖ¸ÄÏ #Íæ×ª³É¶¼ #³É¶¼´óÐÜÃ¨»ùµØ #µÚÒ»´ÎÀ´³É¶¼
587.³É¶¼ÖÜ±ßÁ½Ð¡Ê±¾ÍÄÜµÖ´ïµÄ±ùÑ©Íõ¹ú Ì«ÃÀÀ²£¬Õû¸öÒ»Í¯»°ÊÀ½ç ÉÍÑ©¡¢ÍæÑ©£¬¸÷ÖÖ·á¸»µÄÓéÀÖ»î¶¯ºÍ×ÔÈ»¾°É«£¬¶øÇÒ12ÔÂµ½´ÎÄê3ÔÂÊÇÎ÷ÁëÑ©É½×îÃÀµÄÊ±ºò£¬Ò»ÌìÊ±¼ä¾Í¿ÉÒÔ¾¡ÐËµÄÍæË£µ½£¬Õâ·ÝÓÎÍæ¹¥ÂÔÇëÊÕºÃ¡« . 
588.1¡¢µÚÒ»Ìì£º³É¶¼µ½Î÷ÁëÑ©É½É½ÏÂ¾°Çø(2Ð¡Ê±£©£º³µ×Óµ½¾°Çø¼¯ºÏÍ££¬Í³Ò»×øµÚÒ»¶ÎÀÂ³µÉÏÉ½£¬ÏÂÀÂ³µºóÓÐ°Ú¶É³µµ½Ó³Ñ©ºþ;×¡ÕâÀï¡£Ë£»¬Ñ©³¡ÆäËûÓéÀÖÉèÊ©ÒÔ¼°ÅÝÑ©É½ÎÂÈª£¨V12£¬ÕÒ×¡µê±ö¹ÝÒªÓÅ»ÝÈ¯£©Ð¡ÅóÓÑÔÚÕâÀïË£¾Í¿ÉÒÔÁË¡£
2¡¢µÚ¶þÌì£ºÉÏµÚ¶þ¶ÎÀÂ³µµ½ÈÕÔÂÆº£¬ÓÐËÉÊóÎ¹£¡µ½ÖÕ¼«¾°µãÒõÑô½ç´óÔ¼1500Ã×£¬À´»Ø2µ½3Ð¡Ê±£¬ÏÖÔÚÑ©Ì¤³É±ù»¬µÃºÜ£¬Æ½¾ùÃ¿ÈËË¤3´Î¡£


1¡¢ÍøÉÏ¶¨¾Æµê£ºÎÒÃÇ¶¼ÊÇ×¡Î÷ÁëÑ©É½Ñ©»¨¾Æµê£¬ÓÐµØÅ¯£¬×¡Ç××Ó·¿¡£µÚÒ»ÌìÉÏÀ´£¬¾Í¿ÉÒÔË£Ñ©£¬ÍíÉÏÏ´ÎÂÈª¾ÍÔÚ¶ÔÃæ130ÔªÒ»ÈËV12£¬Ð¡º¢Ãâ·Ñ¡£µÚ¶þÌìÈ¥»¬Ñ©³¡£¬¼ÇµÃÂò¸öÃÞÎÚ¹êµæÆ¨¹É£»ÍÞÍÞÌ«Ð¡Ë£ÓéÀÖÏîÄ¿£»ÉãÓ°ÕßÅÀÉ½£»ÏÂÎçÏÂÉ½¡£
2¡¢V12ÎÂÈª:²»´ó£¬ºÃÔÚÈË²»¶à£¬ÓÐ»§ÍâÈý¸öÌÀ£¬¿ÉÒÔÉÍÑ©ÅÝÎÂÈª¡£ÎÒÃÇÕýºÃÓöµ½ÏÂÑ©Ìì£¬ÄÃÁËºì¾Æ±ßºÈ±ßÅÝ±ßÉÍÑ©£¬Ë¬£¡
589.#´óÒØÔõÃ´Íæ ±±·½µÄ¶¬ÌìÓÐÆ®Ñ©£¬±¾ÄÏ·½Í¬ÑùÓµÓÐÃÀÀöµÄÑ©É½¡£Óë³É¶¼¸½½üµÄ´óÒØÏØ£¬Ã¿µ½¶¬Ìì£¬±ãÊÇÒø×°ËØ¹ü£¬°×Ñ©°¨°¨¡£ÓÐÑ©µÄµã×º£¬³ÉÎªÁËµÇÉ½°®ºÃÕßÓÎÀÀµÄÒ»´óÖØµã¡£


ÃÅÆ±
»¬Ñ©°®ºÃÕßµÄ´ò¿¨µØ£¬ÃÀÀöµÄÑ©¹úÌìÌ¶¡£¿ÉÒÔ×øË÷µÀÍù·µ¹Û¹â³µÖ±´ïÉ½¶¥¡£

¶¬ÌìºÜÀä£¬±ØÐë´øºÃ»¬Ñ©ÒÂ£¬×¢Òâ·Àº®±£Å¯¡£´°º®ÇïÁëÇ§ÇïÑ©£¬µ±ÄêÃèÊöµÄµØµã¾ÍÊÇÕâÀï¡£


?±ØÌåÑé£º
¢ÙÔÚÕâ¸ßº£°ÎµÄµØÇø£¬Í¬ÑùÊÇ´óÐÜÃ¨µÄÆÜÏ¢µØ£¬ÕâÀï³£Äê»ýÑ©²»ÈÚ»¯¡£ÓÐÐÒ¿ÉÒÔ¿´µ½´óÐÜÃ¨ÅÄÉÏÒ»ÕÅÃÀÕÕ¡£
¢ÚÕâÀïµÄ¸ßÉ½»¬Ñ©³¡£¬¸ßÉ½²ÝµØ£¬¸ßÉ½ÆÙ²¼£¬Í¬Ñù¾°É«ÓÅÃÀ£¬È«²¿°üº¬ÔÚÎ÷ÁëÑ©É½Àï¡£ÔÚÕâÀï°ÚÅÝÊ±£¬ÅÄÃÀ¾°Ò²ÊÇ²»´íµÄÑ¡ÔñÑ½¡£
¢ÛÓÉÓÚÕâÀïº£°Î£¬Æøºò³£Äê±£³ÖÓÐÑ©£¬·Ç³£ÊÊºÏ´óÐÜÃ¨µÄÉú³¤£¬Ò°Éú¶¯Îï£¬½ðË¿ºïµÈµÈÖÚ¶à¡£

À´ÕâÀï»¨ÏúÒ²²»¹ó£¬ÐèÒª¼¸°Ù¿éÇ®²»µÈ
¶¬ÌìµÄÎ÷ÁÖÑ©É½£¬°×Ñ©°¨°¨£¬Òø×°ËØ¹ü¡£¶¬ÌìÀ´ÕâÓÎÍæ£¬·Ç³£ÃÀÀö£¬Í¬ÑùÊÇ¸ßÔ­µÚÒ»»¬Ñ©³¡£¬ÓÖÊÇÖÐ¹ú×î´óµÄÐÜÃ¨ÆÜÏ¢µØÓÐÐÒ¿ÉÒÔ´øÇ××ÓÒ»ÆðÂÃÓÎ¡£
#Ñ©ÖÐ×ö×Ô¼º #ÄãµÄ¼ÒÏçÏÂÑ©ÁËÂð #ÖÜ±ßÓÎ°²ÐÄºÃÈ¥´¦ #¶¬ÌìÈ¥ÄÄÍæ Î÷ÁëÑ©É½
590.#´óÒØÔõÃ´Íæ Î÷ÁëÑ©É½/³É¶¼ÖÜ±ßÓÎ/»¬Ñ©Ê¤µØ/ÂÃÓÎ¹¥ÂÔ

¶¬¼¾È¥Î÷ÁëÑ©É½ÕæµÄÊÇºÜÖµµÃ µ«ÊÇ×îºÃ×öºÃÒ»ÇÐ×¼±¸£¡
×°±¸£º¶à´©Ò»µã »áºÜÀä ´÷ºÃÃ±×Ó ÓðÈÞ·þ ÊÖÌ×£¨Â©Ö¸µÄ»áºÜÀä µ«ÊÇ¿ÉÒÔ°´ÊÖ»úÆÁÄ»ÅÄÕÕ/»òÕß´øÏà»ú£© ×îºÃ´©Ñ©µØÑ¥ ·À»¬ ÏÂÑ©µÄ»°×îºÃ´øÓêÒÂorÓêÉ¡ £¨ÓêÒÂ»á·½±ãÒ»µã£©
ÏßÂ·£º1??Ö»È¥Ò»ÌìµÄ»° ÔçÉÏÈ¥ÅÀÉ½ ×øÁ½ÌõË÷µÀµ½É½¶¥ ¿ÉÒÔ×îÔ¶×ßµ½ÒõÑô½ç ºÄÊ±»¹ÊÇºÜ³¤µÄ ×îºÃ´øµã²¹³äÌåÁ¦µÄÊ³Îï£¨ÇÉ¿ËÁ¦/±ý¸É£©
ÌìÆøºÃµÄ»°ÒõÑô½ç¾°¹Û²Å±È½Ï×³¹Û ÌìÆø²»ºÃ¾ÍÃ»±ØÒªÅÀµ½ÄÇ¶ùÁË ¾°É«²î±ðÆäÊµ²»´ó£¨¸öÈËÒâ¼û¹þ£©
ÅÀµ½¶¥Ô­Â··µ»Ø ¿ÉÒÔÔÚÂ·ÉÏµÄ²ÍÌü³ÔÅÝÃæ ×îºÃ×Ô´ø×ÔÈÈ»ð¹øorÅÝÃæ ÒòÎªÉ½ÉÏÎï¼Û½Ï¸ß £¨µ«ÊÇÒ»Ð©Ð¡µÄÏû·ÑÒ²ÊÇÐèÒªµÄ ²»È»ÈË¼ÒÔõÃ´Î¬³ÖÉú¼ÆÂï£©
ÉÔÎ¢ÐÝÏ¢Ò»ÏÂ¾Í×øË÷µÀµ½°ëÉ½Ñü ¿ÉÒÔ½øÐÐ»¬Ñ©/ÓéÑ©»î¶¯ »¬Ñ©³¡ÓÚ12.25¿ª·Å ´º½ÚÒ²ÊÇ¿ª·ÅµÄ ½Ú¼ÙÈÕÈË½Ï¶à ÓÐÌõ¼þ¿ÉÒÔÑ¡Ôñ¹¤×÷ÈÕÈ¥¡«
¸öÈË¾õµÃ»¬Ñ©ÕæµÄÊÇºÜºÃÍæÇÒÖµµÃµÄÒ»¸öÏîÄ¿ Á½¸öÐ¡Ê±ÍêÈ«²»¹»ÓÃ£¡ÏÂÉ½¸ß·åÆÚ´ÓÏÂÎçËÄµã¿ªÊ¼ ÒªÊÇ×Å¼±µÄÅóÓÑÒª×¢ÒâÊ±¼äÅ¶
2??ÒòÎªÎÒÖ»È¥ÁËÒ»Ìì ¾õµÃÊ±¼äÓÐµã¶Ì/¸Ï ÓÐÌõ¼þµÄ»°ÔÚÄÇ¶ù×¡Ò»ÍíÊÇ¸ö²»´íµÄÑ¡Ôñ ÔçÉÏ»¹ÄÜÆðÀ´¿´ÈÕ³ö »¬Ñ©µÄÊ±¼äÒ²Ïà¶Ô»á±È½Ï³äÔ££¡
»¬Ñ©×¢ÒâÊÂÏî£ºÆäÊµÔË¶¯ÆðÀ´»áºÜÈÈ ´©¶Ì¿îµÄÓðÈÞ·þ»á±È½Ï·½±ã £¨×îºÃ¿Ú´ü¿ÉÒÔ·â±Õ ÒòÎªË¤õÓµÄÊ±ºò ÊÖ»úÓÐ¿ÉÄÜµô³öÀ´/½¨ÒéÉÙ´øµã¶«Î÷ÔÚÉíÉÏ£¡£©³õÑ§ÕßÎªÁË¸ü¿ìÕÆÎÕ¼¼ÇÉ ¿ÉÒÔÇëÒ»¸ö½ÌÁ· Á½ÈË240r
×ÜÖ® Ñ©¾°ºÜÃÀ »¬Ñ©ºÜË¬ ÖµµÃÒ»È¥£¡
 #Ñ©ÖÐ×ö×Ô¼º
591.ËµÆð³É¶¼£¬ÕæµÄºÜÏÛÄ½³É¶¼ÈËÃñÄÅ£¡²»½öÏÄÌìÓÐÇà³ÇÉ½¿ÉÒÔ³ËÁ¹£¬¶ø¶¬Ìì»¹ÓÐºÜ¶àµØ·½¿ÉÒÔ¿´Ñ©¡£ÊµÏÖÁËÄÏ·½µÎ¿´Ñ©×ÔÓÉ
.
1??±ÏÅï¹µ


ÔÚ´ó°Í³µÉÏ
.
2??Î÷ÁÖÑ©É½

Î÷ÁëÑ©É½Àë³É¶¼Ö»ÓÐ110km×óÓÒÅ¶£¬À´ÕâÀïÌØ±ð·½±ã


.
3??¶¼½­ÑßÁú³ØÉ­ÁÖ¹«Ô°

¿ª³µ»òÕß×ø¶¯³µµ½¶¼½­Ñß£¬È»ºóÈ¥Áú³Ø
ÃÅÆ±Ãâ·Ñ¡£ÕâÀïÔ½ÍùÉ½¶¥×ßÑ©ºñÅ¶??¶øÇÒ»áÓÐºÜ¶àºï×ÓÔÚÉ½ÉÏ³öÏÖ¹þ¹þ
.
4??ËÄ¹ÃÄïÉ½

¶¬ÌìµÄËÄ¹ÃÄïÉ½ÈË»¹ÊÇ±È½ÏÉÙµÄ

??ÔÚËÄ¹ÃÄïÉ½Þ©tui¼öµÄÅÄÉãµØ£¬¾ÍÊÇ×ø¹Û¹â³µµ½É½¶¥£¬È»ºó×ø³µµ½Å£Åï×ÓÕâ¶Î¹«Â·ÅÄÕÕ£¬ÌØ±ð³öÆ¬
.
5??Áú²Ô¹µÉ­ÁÖ¹«Ô°µØÖ·


??ÕâÀï±ßÉÏµÄÅ©³¡¿ÉÒÔ¿´µ½ÑòÍÕÅ¶£¬»¹ÓÐ¿¨¶¡³µ¿ÉÒÔÍæÍæ¶ù¡«ÏëÒªÅÄÕÕºÃ¿´µÄ»°£¬ÕâÀïÓÐÍøºìÍ¸Ã÷ÅÝÅÝÎÝÏÂÎç²è
.
6??´ï¹Å±ù´¨

??º£°Î4850Ã×µÄ±ù´¨£¬ÈÚÈë¿Õ¿õ¼ÅÁéµÄ±ùÌìÑ©µØ£¡ÔÚÕâÎÒÕæÕý¸ÐÊÜµ½ÁËÉ¶½ÐÒ»ÀÀÖÚÉ½Ð¡£¡£¡ÕæµÎÕðº³£¡
.
#³É¶¼ÉÍÑ© #³É¶¼ÖÜ±ßÓÎ #³É¶¼¹ýÄê #³É¶¼ÂÃÓÎ¹¥ÂÔ #³É¶¼Ñ©¾° #³É¶¼ÂÃÓÎ¹¥ÂÔ 
 #»¨Ê½¹ýÄê¿´ÕâÀï #Ñ©ÖÐ×ö×Ô¼º #ÖÜ±ßÓÎ°²ÐÄºÃÈ¥´¦ #³É¶¼ÔõÃ´Íæ #¶¬ÌìÈ¥ÄÄÍæ
592.¶¬ÌìÁËÔõÃ´ÄÜ²»»¬Ñ©£¡³É¶¼ÖÜ±ß2.5hÖ±´ïµÄ»¬Ñ©¿´Ñ©Ê¥µØ¡ª¡ªÎ÷ÁëÑ©É½¡£ÎÒ·Ö±ð´Ó½»Í¨¡¢ÃÅÆ±¡¢ÓÎÍæ·½Ê½¸ø´ó¼ÒÕûÀíÁËÏà¹ØµÄ¹¥ÂÔ£¬´ó¼Ò¿ÉÒÔÏÈ×öºÃ²Î¿¼Å¶~

ÈýÖÖ½»Í¨·½Ê½£º×Ô¼Ýor¿ÍÔËor¸ßÌú
¢Ù×Ô¼Ý£º³É¶¼¿ª¹ýÈ¥´ó¸Å2.5h
¢Ú¿ÍÔË£º²èµê×Ó¿ÍÔËÕ¾--Î÷ÁëÑ©É½»¬Ñ©³¡¾°Çø ³ö·¢Ê±¼ä9:30 ³µ³Ì2.2-3.5Ð¡Ê± Æ±¼Û£º45Ôª
¢Û¸ßÌú£º³É¶¼Î÷Õ¾--´óÒØÕ¾--´óÒØ¿ÍÔËÕ¾--Î÷ÁëÑ©É½»¬Ñ©³¡¾°Çø

Èý¸öÃÅÆ±ÐÅÏ¢»ã×Ü£º
¢ÙÊ×µÀ´óÃÅÆ±120Ôª
¢Ú½»Í¨Ë÷µÀ120Ôª
¢Û¹Û¾°Ë÷µÀ120Ôª

ÈýÖÖÓÎÍæ·½Ê½£º
¢ÙÍÆ¼öÓÎÍæÏßÂ·Ò»£¨»¬Ñ©Ï·Ñ©£©£º
¾°Çø°ëÉ½ÓÐ´óÐÍ»¬Ñ©³¡£¬ÓéÀÖÏîÄ¿¶àÖÖ¶àÑù¡£¿ªÉèÓÐ¸ßÉ½»¬Ñ©¡¢Ñ©µØÄ¦ÍÐ¡¢Ñ©µØ³å·æÖÛ¡¢¹·À­Ñ©ÇÁµÈ 10 ÓàÏî±ùÑ©ÓÎÀÖÏîÄ¿
¢ÚÍÆ¼öÓÎÍæÏßÂ·¶þ£¨¹Û¾°ÉÍÑ©£©£º
¹ÛÔÆº£¡¢ÈÕ³ö¡¢ÉÍÑ©¾°¡¢ÍæÑ©¡¢ÅÄÕÕ´ò¿¨
Èç¹ûÄãÏë×·ÖðÔÆº££¬×ß½øÉñÃØÒõÑô½ç£¬¿É³Ë×øÈ«³Ì³¤Ô¼ 2500 Ã×,Âä²îÎª 1000 Ã×µÄ¹Û¾°Ë÷µÀÉÏµ½É½¶¥£¬µ½´ïÈÕÔÂÆº¡£»¹¿É¼ÌÐøÇ°ÐÐ°ëÐ¡Ê±µ½´ïÒõÑô½ç¾°Çø£¬ÔËÆøºÃµÄ»°¿ÉÒÔ¿´µ½Î÷ÁëÑ©É½¶ÀÌØµÄÆæ¾°¡ª¡ªÒõÑô½ç£¬¼´Ò»±ßÊÇÇç¿ÕÍòÀï£¬Ò»±ßÊÇÔÆÕôÎíÓ¿£¬ÕâÖÖ¾°É«Î¨ÓÐÎ÷ÁëÑ©É½¶ÀÓÐ¡£
¢ÛÍÆ¼öÓÎÍæÏßÂ·Èý£¨ÐÝÏÐÎÂÈª£©£º»¨Ë®ÍåÎÂÈªÐ¡Õò£¬ÏíÊÜ·ÅËÉÊ±¿Ì¡£
593.Hi£¬ÕâÀïÊÇbee½´µÄ³É¶¼ÍæÀÖÌØ¼­µÚ52ÆÚ£¡ . ÓÖµ½ÁË×îÆÚ´ýµÄ¶¬¼¾£¬Ã¿Äê¶¬¼¾¶¼ÒªÈ¥Î÷ÁëÑ©É½ÍæÑ©£¬Õâ´ÎÕûÀíÁËÒ»Æª³¬ÊµÓÃ¹¥ÂÔ¸øÄãÃÇ£¬ÊÕ²ØÆðÀ´Ò»Æð³å¡« . 20Íò©O»¬Ñ©³¡£¬¼¸Ê®ÖÖÓéÑ©ÏîÄ¿£¡»¹ÄÜ½ü¾àÀë¸ÐÊÜ°×Ñ©¸²¸ÇµÄÅ·ÖÞºì·¿×Ó£¬¶«·½Å²Íþ£¬ÈÕÕÕ½ðÉ½...... . . ??ÉÍÑ©¡¢ÅÄÕÕ´ò¿¨¹¥ÂÔ¿´ÕâÀï . 
594.#ÄîÄî²»ÍüµÄ2021 ³É¶¼±ß5´óË£Ñ©+Í½²½Ð¡ÖÚÂ·Ïß£¬´©Ô½Å²ÍþµçÓ°|||Ëµµ½¿´Ñ©£¬¶ëÃ¼É½¡¢Çà³ÇÉ½¡¢Î÷ÁëÑ©É½ÕâÐ©µØ·½¶¼È¥¹ýÁË£¬ÃÀÔòÃÀÒÓ£¬ÐÂÏÊ¸ÐºÍºÃÆæ¸ÐÉÙÁË¡£ÕæµÄÊÇÔ½À´Ô½Ï²»¶È¥Ð¡ÖÚÀäÃÅµÄÉ½ÀïÁË£¬Ë£Ñ©+Í½²½£¬ÎüÑõÏ´·Î£¬Ô¼ÉÏÈýÎåºÃÓÑµ±ÌìÍù·µ£¬ÈËÉÙÇå¾²£¬ÏëÕ¦Ë£¾ÍÕ¦Ë£~ ¡¤ 
595.
596.
.

.
??¹ØÓÚÏîÄ¿
¶ÔÓÚÎÒÕâÖÖÕæµÄÃ»ÔõÃ´¼û¹ýÑ©µÄÂèÂè??¿´µ½Ñ©³¬¼¶ÐË·Ü
.

.

.

.


.
??¹ØÓÚ²ÍÊ³
¾°ÇøÀïÓÐ³¬ÊÐ¡¢»¹ÓÐµÂ¿ËÊ¿¡¢Ô¬¼ÇË®½È¡¢ºìÆìÁ¬ËøµÈ¸÷ÖÖÆ½¼ÛÆ·ÅÆÁ¬Ëøµê£¬»¹ÓÐµ±µØÌØÉ«ÃÀÊ³ºÍ¸÷ÖÖÌØÉ«Ð¡³Ô±£Ö¤ÈÃÄãÐÄÂúÒâ×ã??»¹ÓÐ³¬¶àµØµã¶¼Ìá¹©Ãâ·ÑÈÈË®??£¬Ö»Òª´øÒ»¸ö±£ÎÂ±­¾Í¿ÉÒÔÀ²¡«
.

.
?Tips:
1.ÌáÇ°×¼±¸ºÃÃ±×ÓÎ§½í
2.¾°Çø³ÔºÈ¶¼ÓÐ£¬²»±ØÌáÇ°×¼±¸³ÔµÄ£¬Çá×°³öÐÐ×îÇáËÉ¡«µ«ÊÇË®±­Ò»¶¨¼ÇµÃ´ø
3.ÍæÑ©Íæ¾ß¿ÉÒÔÌáÇ°ÍøÉÏÂòºÃ£¬Ã»ÓÐÌáÇ°ÂòÒ²²»Òª½ô£¬¹ýÀ´Â·ÉÏºÜ¶àÂôµÄ£¬¼Û¸ñÒ²±ãÒË£¡(¼ÇµÃ½²¼Û)
.


.

#ÖÜÄ©È¥ÄÄ¶ù[»°Ìâ]# #³É¶¼ÖÜ±ßÓÎ[»°Ìâ]# #°²ÒÝ×ß³É¶¼¶¬Ë£Î÷ÁëÑ©[»°Ìâ]# #³É¶¼Î÷ÁëÑ©É½µÚ22½ì¹ú¼Ê±ùÑ©½Ú[»°Ìâ]# #Î÷ÁëÑ©É½[»°Ìâ]# #³É¶¼»¬Ñ©[»°Ìâ]# #³É¶¼¿´Ñ©[»°Ìâ]# #»¬Ñ©[»°Ìâ]# #»¨Ë®Íå[»°Ìâ]# #³É¶¼ÂÃÓÎ¹¥ÂÔ[»°Ìâ]#
597.¡°´°º¬Î÷ÁëÇ§ÇïÑ©£¬ÃÅ²´¶«ÎâÍòÀï´¬¡±¶Å¸¦¡¶¾ø¾ä¡·ÖÐÃèÊö×ÅµÄÎ÷ÁëÑ©É½£¬ÊÇÒ»¸öÔÚ³É¶¼Æ½Ô­ÌìÆøºÃ¾ÍÄÜ¿´¼ûµÄÑ©É½¡£ËýÎ»ÓÚ³É¶¼³ÇÇøÖÜ±ßµÄ´óÒØÏØ¡£

×÷ÎªÒ»¸öÀÏ³É¶¼£¬µ½Î÷ÁëÑ©É½µÄÓÎÍæ´ÎÊýÁ½¸öÊÖÖ¸¶¼Êý²»¹ýÀ´£¬´ºÏÄÇï¶¬£¬¼û¹ý¡°Ëý¡±²»Í¬¼¾½ÚµÄÃÀ¡£µ«ÒªËµ×îÈÃÈË×ÅÃÔµÄ£¬ÄÇ¿Ï¶¨ÊÇ¶¬¼¾¡£


ÉÏÉ½×î·½±ãµÄ»¹ÊÇÍÆ¼öÖ±½ÓÀÂ³µ£¬ÀÂ³µ·ÖÎªÁ½¶Î¡°Ô§Ñì³ØË÷µÀ£¨´ÓÉ½ºóÃÅÉ½½Å¡ª¡ª°ëÉ½»¬Ñ©³¡£©¡±ºÍ¡°ÈÕÔÂÆºË÷µÀ£¨°ëÉ½»¬Ñ©³¡¡ª¡ªÉ½¶¥ÈÕÔÂÆº£©¡±¡£


¿ÉÄÜºÜ¶àÈËÀ´ÕâÀï¾ÍÖ»µ½»¬Ñ©³¡»¬¸öÑ©¾ÍÀë¿ªÁË£¬ÒÔÎªÕâ¾ÍÊÇÎ÷ÁëÑ©É½¡£ÆäÊµÔÚÎÒ¿´À´£¬ÒªÏë¿´µ½Î÷ÁëÑ©É½×îÃÀµÄÒ»Ãæ£¬Ò»¶¨ÒªÉÏµ½ÈÕÔÂÆº¡£

ËùÒÔÈç¹û¿ÉÒÔ2Ìì£¬½¨ÒéÔ¤ÁôÁ½Ìì¸øÕâÀï£¬Èç¹ûÊ±¼äÓÐÏÞ£¬ÄÇÃ´¾Í»¬»¬Ñ©¾ÍOK.

Day1£ºÓÎ¿ÍÖÐÐÄ>Ô§Ñì³ØË÷µÀ>Ó³Ñ©¹ã³¡>»¬Ñ©/ÓÎÀÖÏîÄ¿>×¡ËÞ£¨¾°ÇøÄÚ£©£¬Ò¹Íí¿É¹ÛÐÇ¿Õ£¨ÏÄÌìµÄÒ¹ÍíÐÇ¿Õ·Ç³£ÃÀ£©;

Day2£ºÈÕÔÂÆºË÷µÀ>ÈÕÔÂÆº>ÒõÑô½ç>Ô­Â··µ»Ø£¬ÔçÉÏ¿É¹ÛÈÕ³ö¡¢ÔÆº££¨Çï¶¬¸ÅÂÊ·Ç³£¸ß£©£»


ÈÕÔÂÆº£ºÈÕÔÂÆº³£¼ûÔÆº£ºÆå«£¬²¨À½×³À«£¬Ï¼¹âÍòµÀµÄÈÕ³ö¡£Ëæ×ÅÀÂ³µÂýÂýÉÏÉý£¬Äã»á·¢ÏÖ×Ô¼º½øÈëµ½Ò»¸öºÍÔ§Ñì³Ø»¬Ñ©³¡ÍêÈ«²»Ò»ÑùµÄÊÀ½ç£¬ÏÂÃæÒõÓêÃÉÃÉ£¬ÉÏÃæ¹âÃ¢ÍòÕÉ£¬¶øËûÃÇ¾Í¸ô×ÅÄÇÒ»²ãºñºñµÄÔÆÎí£¬È´ÈÃÄãÔÚÊ®¼¸·ÖÖÓÊ±¼äÄÚ·Â·ðµ½ÁËÁ½¸öÊÀ½ç¡£ÀÂ³µ³öÀ´¾ÍÊÇÈÕÔÂÆº£¬Ã»ÓÐÕÚµ²£¬ÔÆº£¾ÍÔÚ½ÅÏÂ£¬¸Ð¾õ×Ô¼ºµ½ÁËÏÉ½ç¡£
¼ÇµÃÔÚÄÄÀï¿´µ½¹ýÒ»¾äÐÎÈÝµÄÌØ±ðºÃµÄÊ«¾ä¡°ÍòÕÉ¸ßÆº½ÓººÏü£¬Èº·åÆð·üËÆ½­ÌÎ¡£ÍûÖÐÎ÷ÊñÔ°ÁÖºÃ£¬³öº£½ðÑô·ÖÍâ½¿¡±£¬µ±Õ¾ÔÚÈÕÔÂÆºµÄÊ±ºò¾ÍÄÜ¸ÐÊÜµ½ÕâÑùµÄ¸Ð¾õ¡£

ÒõÑô½ç£ºÕâÀïÊÇÁ½ÖÖ½ØÈ»²»Í¬µÄ·ÖË®Áë£¬Ò»±ßÇç¿ÕÍòÀï£¬Ò»±ßÔÆÎíÃÉÃÉ£¬Á½½çÈç´Ë·ÖÃ÷ÇÒ±ä»¯ÎÞ³££¬¸øÈËÒÔÎÞÏÞµÄÉñÃØÏ¹Ïë¡£


Ô§Ñì³ØÖÜÎ§ÓÐºÜ¶à¾Æµê£¬¼Û¸ñ¸ßµÍ¶¼ÓÐ£¬¿ÉÒÔ¸ù¾Ý×Ô¼ºµÄÐèÇóÑ¡Ôñ¡£²»¹ýÉÏÃæ³ÔµÄ¶¼²»Ì«ºÃ³Ô£¬ËùÒÔ³Ô¾Í²»ÒªÓÐÉ¶Ô¤ÆÚ£¬½«¾ÍÏÂ¾ÍÐÐ¡£
µ±È»Ò²¿ÉÒÔ×¡ÔÚÉ½ÏÂµÄ»¨Ë®Íå£¬ÕâÀïÊÇÅÝÎÂÈª·Ç³£²»´íµÄµØ·½¡£Èç¹ûÓÐÔ¤Ëã¿ÉÒÔÈ¥ºÀÉú»òÖÐÌú£¬ÎÂÈªÊÇºÜ²»´íµÄ¡£»¨Ë®Íå³ÔµÄÒ²±È½Ï¶à£¬Ñ¡ÔñÃæºÜ¶à¡£
×¡É½ÉÏºÍÉ½ÏÂ¸÷ÓÐ¸÷µÄºÃ£¬¸ù¾ÝÐèÇóÑ¡Ôñ¼´¿É¡£


1.Î÷ÁëÑ©É½ÓÐ¸ö·Ç³£¿É°®µÄÐ¡¶¯Îï¡ª¡ªËÉÊó£¬Ò»µã²»ÅÂÈË£¬so cute£¡½¨Òé¿ÉÒÔ´øÒ»µã¼á¹ûÀàµÄÓöµ½¿ÉÒÔ¸øËûÃÇ¡£ÌØ±ðÊÇ´øÐ¡ÅóÓÑµÄ¼ÒÍ¥£»
2.¶¬¼¾¹ýÀ´£¬Ñ©µØÒ»¶¨×¢Òâ·À»¬ºÍ·À¶³£¬Ò»Ë«·À»¬Ð§¹ûºÃµÄÐ¬×ÓºÜÖØÒª£»»¹ÓÐ¾ÍÊÇÄ«¾µ£¬×îÆ¯ÁÁµÄÇçÌìÉÙ²»ÁËËüÀ´±£»¤ÄãµÄÑÛ¾¦£»
3.×Ô´øµãÁãÊ³ºÍ³ÔµÄ£»

#ÖÜ±ßÓÎ°²ÐÄºÃÈ¥´¦ #ÉÍÑ©ºÃÈ¥´¦ #×îÃÀ¶¬¼¾Ñ©¾° #¼ÒÍ¥Ç××ÓÓÎ
598.¶ÔÓÚÄÏ·½µÄº¢×ÓÀ´Ëµ£¬Ñ©ÓÀÔ¶ÊÇÓÀºãµÄ»°Ìâ£¬¾ÍËãÊÇÄÏ·½»áÏÂÑ©µÄµØ·½£¬Ò²ÓÀÔ¶ÊÇ±¡±¡Ò»²ã£¬¸ù±¾´ò²»ÆðÀ´Ñ©ÕÌ¡£
²»¹ý¶ÔÓÚÉí´¦ÔÚËÄ´¨µÄº¢×ÓÃÇ£¬ÕâÐ©¶¼²»ËãÊÂ£¬´Ó³É¶¼³ö·¢£¬×î¶àËÄÐ¡Ê±µÄ³µ³Ì£¬¾ÍÄÜÍæµ½Ñ©£¬²»Ïë³öÔ¶ÃÅ£¬Á½¸öÐ¡Ê±Ö®ÄÚÒ²ÄÜµ½´ï×î½üµÄÍæÑ©µØ¡£
½ñÌì¾ÍÀ´¸ø´ó¼ÒÅÌµãÒ»ÏÂ³É¶¼ÖÜ±ßµÄÍæÑ©µØ£¬³Ã¶¬Ìì¿ìµãàËÆðÀ´??£¡


1?¶¼½­ÑßÁú³Ø

Ðí¶àÈËÖ»ÖªµÀ¶¼½­Ñß½­Ë®ÐÚÓ¿²¨ÌÎ£¬È´ÏÊÓÐÈËÖªµÀ£¬ÔÚ¶¼½­ÑßÎ÷ÓÐÒ»Æ¬±ùÌìÑ©µØ¡£
Ôø¾­µÄµØÕðÈÃÕâÀïÒ»¶ÈÐÝÑøÉúÏ¢£¬Èç½ñÒÑ¾­³ÉÎªÉÍÑ©¹ÛºïµÄºÃÈ¥´¦¡£
³ýÁË´óÑ©·×·É£¬ÕâÀï»¹ÓÐÒ°ÉúµÄ´óÐÜÃ¨£¬ÂÛÇ×½ü´ó×ÔÈ»£¬¾ø¶ÔÊÇºÃÈ¥´¦£¬¶¬¼¾ÕâÀïµÄ»ýÑ©Ò²×ã¹»´óÄÖÒ»³¡¡£


2?Î÷ÁëÑ©É½

µÃÃûÓÚ¡°´°º¬Î÷ÁëÇ§ÇïÑ©£¬ÃÅ²´¶«ÎâÍòÀï´¬¡±£¬Á¬Ê«Ê¥¶Å¸¦¶¼²»ÓÉ¸Ð¿®µÄÑ©É½µ±È»²»ÄÜ´í¹ý£¡
×÷Îª³É¶¼µÚÒ»·å£¬¾àÀë³É¶¼ÊÐÇø½ö95km£¬ÖÕÄê»ýÑ©£¬»¹ÓÐ×Å»¬Ñ©³¡£¬ÔÚ³É¶¼µÄÅóÓÑÏëÒªÌåÑé»§Íâ»¬Ñ©£¬¾ø¶ÔÊÇ×î¼ÑÈ¥´¦¡£


3?Ì«×ÓÁë

³É¶¼ÖÜ±ß»¬Ñ©ÐÔ¼Û±È×î¸ßµÄ»¬Ñ©³¡£¬×¨ÃÅÎª»¬Ñ©ÌåÑé½¨Éè¶ø³É£¬¾°É«Ò²ÊÇÏàµ±ÓÅÃÀ£¬·Â·ðÖÃÉíÓÚÈðÊ¿Ñ©É½£¬¸÷ÖÖ»¬Ñ©ÉèÊ©Ò²ÊÇ°´ÕÕ¹ú¼Ê±ê×¼×¼±¸µÄ£¬°²È«ÐÔºÍ×¨ÒµÐÔÃ»µÄËµ¡£


4?Áú²Ô¹µ

Õâ×ù¹ú¼ÒÉ­ÁÖ¹«Ô°£¬ÔÚ¶¬¼¾¾ÍÅûÉÏÁËÒøÒÂ¡£ÔÚÕâÀïÄãÄÜ¿´µ½¾¢ËÉ°×Ñ©£¬¸ÐÊÜÖ²ÎïµÄÉúÃü»îÁ¦£¬ÖÃÉíÍ¯»°ÊÀ½ç£¬¸ÐÊÜ°×Ñ©ÓëÉ­ÁÖÖ®¼äµÄ¾øÉ«¡£
Èç¹û±ÈÆð»¬Ñ©£¬Äã¸üÏ²»¶ÓÎÉ½ÍæË®¹ÛÉÍÑ©¾°£¬ÄÇÕâÀïÒ»¶¨ÊÊºÏÄã¡£


5?´ï¹Å±ù´¨

µçÓ°¡¶ÖÐ¹ú»ú³¤¡·µÄÈ¡¾°µØ£¬ÕâÀïÊÇÈ«Çòº£°Î×îµÍ£¬Ãæ»ý×î´óµÄ±ù´¨£¬²»ÐèÒª¹ý¶àµÄÐÎÈÝ£¬µ¥µ¥ÊÇÒ»ÍûÎÞ¼ÊµÄ±ù´¨¾Í×ã¹»ËµÃ÷ËüµÄÎüÒýÁ¦¡£
±»ÆÀÎª¡°ËÄ´¨×î¼Ñ¶È¼ÙÂÃÓÎµØ¡±£¬ÕâÀïÉú³¤×ÅÊ®ÓàÖÖÕäÏ¡Ò°Éú¶¯Îï£¬×ßÔÚÂ·ÉÏÓÐ»ú»á¼ûµ½ÁçÑòºÍ½ðË¿ºï¡£
Ô­Ê¼É­ÁÖ£¬Ò°Éú¶¯ÎïºÍ±ùÑ©ÊÀ½çÒ»¶¨ÄÜÈÃÄãÑÛ½ç´ó¿ª¡£


?tips

ÔÚ¾àÁú²Ô¹µ²»Ô¶´¦»¹ÓÐ±ùÑ©½ÚµÄ¾Ù°ìµØ¡ª¡ªºéÑÅÍßÎÝÉ½£¬Ò²ÊÇÍæÑ©µÄºÃÈ¥´¦£¬»¹ÓÐÎÂÈª¿ÉÒÔÏíÊÜ£¬¿ÉÒÔÒ»Í¬Ç°Íù¡£

ÃÅÆ±¼Û¸ñÒòÊ±¼ä£¬ÈËÔ±µÈÓÐËù±ä¶¯£¬¾ßÌåÒÔ¾°Çø¹«²¼¼Û¸ñÎª×¼¡£

#³É¶¼ÔõÃ´Íæ #ÄîÄî²»ÍüµÄ2021 #¶¬ÌìÈ¥ÄÄÍæ #¶¬ÈÕ»¥Å¯¼Æ»® #±¾µØÈË´øÄãÓÎ
599.Î÷ÁëÑ©É½Ø­¶¬¼¾»¬Ñ©¡¢¾Æµê¡¢ÃÀÊ³ÏêÏ¸¹¥ÂÔ£¡ 
600.×îÇ¿¹¥ÂÔ|Íæ×ªÎ÷ÁëÑ©É½?

ÏëÒª¿´Ñ©ÍæÑ©??µÄ±¦±¦ÃÇ£¬¿É±ð´í¹ýÁËÎ÷ÁëÑ©É½Õâ¸ö±¦²ØÂÃÓÎµØ£¬Î÷ÁëÑ©É½ÒÔÌÆ´ú´óÊ«ÈË¶Å¸¦µÄÊ¢ÔÞ¡ª¡ª¡°´°º¬Î÷ÁëÇ§ÇïÑ©£¬ÃÅ²´¶«ÎâÍòÀï´¬¡±¶øµÃÃû?
-
³Ë×Å2500Ã×µÄ¹Û¹âË÷µÀ
-
Ö÷Òª¾°¹Û??
-

-
Ò»¶ÃÂÒÔÆ·É¶ÉµÄÔÆÌì×³¾°£¬¸ÐÊÜÐéÎÞÆ®ÃìµÄÅîÀ³ÏÉ¾³£¬¿´²¨À½×³À«µÄÔÆº£¡¢Ñ¤Àö¶à×ËµÄÈÕ³ö£¬ÉñÃØÄª²âµÄ·ð¹â¡­¡­
-

-
»¨Ë®ÍåÊÇÎ÷ÁëÑ©É½É½½ÅÏÂµÄÎÂÈª´å£¬ÉèÊ©ÆëÈ«£¬»·¾³ÓÅÃÀ£¬Ã¿ÄêÀ´»¨Ë®ÍåÅÝÎÂÈªµÄÈËÂçÒï²»¾ø
-

-
ÒõÑô½ç¼ÈÊÇÉ½·å£¬ÓÖÊÇÁ½ÖÖ½ØÈ»²»Í¬ÆøºòµÄ·ÖË®Áë¡£Ò»±ßÇç¿ÕÍòÀï£¬Õ¿Õ¿À¶Ìì£»Ò»±ßÔÆÕôÎíÓ¿£¬ëüëüëÊëÊ£¬¸øÓÎÈËÒÔÎÞÏÞÉñÃØµÄåÚÏë¡£
-

-
Êµ·ÇÈË¹¤µñ×Á£¬ÄËÒ»¹ÅÊ÷±»À×µçÅüÏ÷¶ø³É£¬Î©ÃîÎ©Ð¤£¬Ò»ËµÎª¶Å¸¦ÏÔÁé£¬»ê¹éÑ©É½£¬Çï¶¬Ö®¼Ê£¬ÓÚÏôÉªº®·çÖÐ£¬ÒþÎÅÒ÷Ê«Ö®Éù¡£
?-

-
Ç§Øð¸ßÌ¨Ë­Öþ³É£¬µÇÁÙÒ»Íû¿ÍÐÄ¾ª¡£³Ë×ø¹Û¾°Ë÷µÀµ½ÈÕÔÂÆº£¬ÁìÂÔÌÚÔÆ¼ÝÎíµÄÐÄ¾³£¬´ÓÔÆÎíÖÐ´©Ëó£¬¹Û±ä»ÃÍòÇ§µÄÔÆº£Ææ¾°¡£
-

-
´ÓÊ®¶þÔÂÖÐÑ®¿ªÊ¼£¬¿ªÆôÁËÎ÷ÁëÑ©É½×î¼Ñ»¬Ñ©Ê±½Ú£¬Î÷ÁëÑ©É½µÄ»¬Ñ©³¡ÊÇÄÏ·½×îºÃµÄ»¬Ñ©³¡Ö®Ò»£¬Ò²ÊÇÎÒ¹ú¹æÄ£×î´óµÄ¸ßÉ½»¬Ñ©³¡ºÍ»¬²Ý³¡
-
ÓµÓÐ2000Ì×ÊÀ½çÃûÅÆ»¬Ñ©Æ÷¾ß£¬10Ìõ¹ú¼Ê±ê×¼»¬Ñ©µÀ£¬ÒýÈë½ø¿ÚÑ©µØÄ¦ÍÐ¡¢È«µØÐÎ³µ¡¢ÉßÐÎ»¬Ñ©³µ¡¢Ñ©ÉÏ·Éµú¡¢Ñ©ÉÏ»¬³µµÈÉèÊ©£¬ÐÎ³É20¸öÑ©µØÓÎÀÖÏîÄ¿??
-

-

-

-

-

-
ÃÅÆ±+½»Í¨£¨Ô§Ñì³Ø£©Ë÷µÀÍù·µ+¹Û¹â³µ 240Ôª/ÈË
£¨¹Û¾°Ì×Æ±£©ÃÅÆ±+½»Í¨Ë÷µÀÍù·µ+¹Û¹âË÷µÀÍù·µ+¹Û¹â³µ 328Ôª
601.20Äê12ÔÂÏÂÑ®È¥µÄ¾°Çø£¬µÀÂ·Î¬ÐÞÖÐ£¬ºÃ¼¸´¦¶¼ÊÇµ¥±ß·ÅÐÐ£¬¶Â³µ½ÏÑÏÖØ¡£½øµ½¾°Çø³Ë×øÀÂ³µÅÅ¶Ó½Ï³¤£¬¾°Çø×éÖ¯ÄÜÁ¦²»×ã£¬Ôì³É´óÁ¿ÓÎ¿ÍÓµ¶Â£¬ÉÏµ½ÈÕÔÂÆº£¬³Ë×ø¹«½»³µÈËÔ±½Ï¶à£¬ÅÅ¶Ó½Ï³¤£¬ÏÂÉ½³Ë×ø¹«½»ºÍÀÂ³µÅÅ¶ÓÊ±¼ä½Ï³¤£¬Õû¸öÐÐ³ÌÔçÉÏ7µã³öÃÅÍíÉÏ9µãµ½³É¶¼Íæ£¬»¨·Ñ´óÁ¿Ê±¼äÔÚ¶Â³µºÍÅÅ¶ÓÉÏ¡£Î÷ÁëÑ©É½¾°É«²»´í£¬µ«¾°Çø×éÖ¯ÄÜÁ¦È·ÊµÇ·¼Ñ£¬²»¿¼ÂÇ¶¬ÌìÍú¼¾ÔÙÓÐ´ý¸Ä½ø£¬È¥£¬µÈÏÄÌìµ­¼¾µÄÊ±ºòÈ¥ÅÀÅÀÉ½µ¹ÊÇ²»´íµÄÑ¡Ôñ
602.Ñ©¾°ºÜÃÀ£¬ÍÞÍÞË£µÄºÜ¿ªÐÄ£¬ÕûÌåÀ´Ëµ»¹ÊÇ²»´íµÄ¡£È¥µÄÊ±ºò´í·å³öÐÐµÄ»°»¹ÊÇºÜÂúÒâµÄ¡£
603.¶¥¼âÀ¬»ø¾°Çø£¬¹ÜÀíÀ¬»ø£¬·ç¾°À¬»ø£¬½»Í¨À¬»ø¡£´¿ÊôÀË·ÑÊ±¼ä¡£¹¤×÷ÈËÔ±Ì¬¶È¼«²î£¬È¥Í¶Ëß¾ÓÈ»½ÐÎÒ×Ô¼ºÐ´×Ö¡£ÎªÁËÉÏË÷µÀÅÅ¶ÓËÄ¸öÐ¡Ê±£¬ÖÐ¼äÒ»Ö±ÓÐÈË²å¶Ó£¬¹¤×÷ÈËÔ±ÍêÈ«²»¹Ü¡£ÈËÁ÷Á¿³¬´ó£¬È«³ÌÅÅ¶Ó
604.Î÷ÁëÑ©É½¼¯¹ÛÑ©¾°£¬»¬Ñ©£¬ÍæÑ©ÓÚÒ»Ìå¡£²»½öÓÐÓÐÈ¤µÄ·ç¾°£¬»¹ÓÐ´Ì¼¤µÄÔË¶¯»¬Ñ© ÓÐ¹Û¾°Ì¨£¬»¬Ñ©³¡£¬±ùºþ£¬±ùÑ©ÀÖÔ°£¨ÊÊºÏ¶ùÍ¯£©¡£¾°É«²»´í£¬ÓÐÈ¤ºÃÍæ£¬ÐÔ¼Û±È¸ß£¬×ÜÌå³¬ÔÞ£¬
605.ÕýºÃ¸ÏÉÏ5ÔÂ6ÈÕ¡«5ÔÂ21ÈÕÂòÒ»ËÍÒ»£¬Ì«»®ËãÁË£¡·ç¾°Ò²¼«ÃÀ£¬ÕùÈ¡¶¬ÌìÀ´Ò»´Î£¡
606.ÔÆº£ºÃ¿´£¬·ç¾°ºÃ¿´£¬»¬Ñ©ºÃÍæ¶ù£¨ÓÐµã¹ó£©£¬µÚÒ»´Î²»»áÇëÁË¸ö½ÌÁ·¡£¾°É«²»´í£¬
607.ºÜ²»´í£¬Ð¡µÜÍæµÄºÜ¿ªÐÄ£¬¾°É«ºÜÃÀ£¬Õû¸öÂÃ³Ì·Ç³£ÍêÃÀ£¡ ÊÊºÏ¸÷¸öÄêÁä¶ÎµÄÈËÓÎÍæ¡£ÎÒÃÇµ½µÄµ±ÌìÌìÆøºÜºÃ£¬ÔÆº£ºÍÈÕ³ö¶¼¼«ÎªÕðº³¡£ ËùÒÔÇ¿ÁÒÍÆ¼ö£¡
608.ºÜÆ¯ÁÁµÄµØ·½£¬¶¬Ìì¿ÉÒÔÍæÑ©£¬ÏÄÌì¿ÉÒÔ±ÜÊî¡£Â·¹ý»¨Ë®ÍåµÄÊ±ºò£¬»¹¿ÉÒÔÅÝÎÂÈª
609.¾°É«²»´í£¬ÓÐÈ¤ºÃÍæ£¬×ÜÌå³¬ÔÞ£¬ÐÔ¼Û±È¸ß£¬¹¤×÷ÈËÔ±·þÎñÌ¬¶ÈºÃ£¬¾°Çø¸É¾»ÎÀÉú
610.¾°É«ÒËÈË£¬ÑÞÑôÌìºÍÏÂÑ©Ìì¸÷ÓÐ¸÷µÄ¾°ÖÂ£¬Òª»¬Ñ©µÄ¿ÉÒÔ12ÔÂÔÙÈ¥¡£Ò²ÊÊºÏÇ××ÓÓÎ£¬°ëÉ½ÊÊºÏÐ¡ÅóÓÑÍæ£¬É½¶¥»¹ÄÜÊ±²»Ê±µÄ´Ü³öËÉÊó£¬¿ÉÒÔÎ¹³ÔµÄ¡£
611.2020ÄêµÚÒ»³¡Ñ©£¬±ØÐëÔ¼°¡
612.´°º¬Î÷ÁëÇ§ÇïÑ©£¬ÃÅ²´¶«ÎâÍòÀï´¬¡£À´´óÒØ£¬Î÷ÁëÑ©É½¡£
613.ÔËÆøºÃµÄ»°£¬¾°É«ºÜºÃ¡£ÖÜÄ©¾Þ¶Â£¬µ«ÊÇÈÕÔÂÆº»¹ÊÇºÃ¿´
614.Ë÷µÀºÍÃÅÆ±Ò»ÆðÂòÁË£¬»¹ÊÇÍ¦·½±ã£¬´øÉÏÉí·ÝÖ¤£¬Ö±½ÓË¢Éí·ÝÖ¤¾Í¿ÉÒÔ½ø³ö£¬ÎÒÃÇ¸ÕºÃ´í¹ýÁËÅÅ¶Ó¸ß·å£¬ÌåÑé»¹ÊÇÍ¦²»´í£¡Ë÷µÀºÃÏñÊÇÁ½ÈÕÄÚÓÐÐ§£¬¿ÉÒÔÔÚÈÕÔÂÆº×¡Ò»Íí
615.±Ü¿ª¹úÇì¸ß·å´ø×ÅÀÏÂè´Ó³É¶¼°ü³µÈ¥µÄ£¬ÓÉÓÚµÀÂ·Ëú·½ËùÒÔÓÃÁË2¸ö¶àÐ¡Ê±µÄ³µ³Ìµ½´ï£¬ÀÏÄêÈËÃ»ÓÐÓÅ´ýÆ±£¬¾°µãÈËºÜÉÙ£¬2¶ÎÀÂ³µÖÐ¼äÓÐÃâ·Ñ½Ó²µ³µºÜÈËÐÔ»¯µÄ·þÎñ£¬¾°É«²»´í£¬ÖµµÃÍÆ¼ö£¬
616.Î÷ÁëÑ©É½Ç°É½´ó·ÉË®¾°Çø£¬ÊÇÒþ²ØÔÚ³É¶¼´óÒØÏØµÄÒ»¸öÃØ¾³Ê½µÄÔ­Ê¼É­ÁÖ¾°Çø£¬Ï¿¹ÈÓÄÉî£¬?(chu)Ë®äÈäÈ¡£·ÉÆÙ³ÉÈº£¬´¿ÑõÃÖÂþ¡£ÊÇÐÝÏÐ¶È¼Ù¡¢Ç××ÓÉ­ÁÖÂÃÓÎ¡¢Í½²½½¡Éí¡¢É­ÁÖ¿µÑø¡¢Ç×Ë®±ÜÊîµÄ¾ø¼ÑÑ¡Ôñ¡£
617.Ñ©É½


ÃÀÀöµÄÐ¡½ã½ã
618.·Ç³£ÓÐÒâÒåµÄ»î¶¯£¬º¢×ÓÃÇÍæµÃÎÞ±È¸ßÐË£¡Ç××Ó»¥¶¯Ñ§Ï°»¬Ñ©£¬ÔË¶¯Á¿×ã¹»ÊÊºÏ¾«Á¦ÍúÊ¢µÄÐ¡ÉñÊÞÐÞÁ¶£¡¹þ¹þ±ØÐëÍÆ¼ö£¡ÓÐÈ¤ºÃÍæ£¬¾°É«²»´í£¬
619.Î÷ÁëÑ©É½  ·Ç³£ºÃÍæ ÃÅÆ±±ãÒË ÈËÉÙ ¶«Î÷Ò²ºÜ±ãÒË ¹¤×÷ÈËÔ±·Ç³£ÓÐÀñÃ² »¬Ñ©³¡Ò²ºÜºÃÍæ ×ÜÖ®ÌØ±ðºÃ ´ó¼ÒÒ»¶¨ÒªÈ¥Ò»´Î£¡£¡£¡
620.³ý»¬Ñ©³¡Íâ£¬»¹ÓÐÑ©µØÄ¦ÍÐ¡¢¹·À­Ñ©ÇÁµÈ10ÓàÏîÓÎÀÖÏîÄ¿¡£ÖµµÃÒ»Íæ¡£
621.ÏÄÌìÓÐÏÄÌìµÄÓÅÊÆ£¬±ÈÈçËµÓÎ¿ÍÏà¶ÔÀ´Ëµ½ÏÉÙ£¬·ç¾°Âï£¬ËäÈ»Ã»ÓÐÑ©£¬µ«ÊÇÓÐÂÌÓÍÓÍµÄÔ­Ê¼É­ÁÖ¡£Ó³Ñ©¾Æµê¼Û¸ñÊÊÖÐ£¬ÖµµÃÍÆ¼ö£¬ÌåÑéºÜºÃ£¬ÓÐÈ¤ºÃÍæ£¬¾°É«²»´í£¬
622.Î÷ÁëÑ©É½×î´óµÄÌØµã¾ÍÊÇÄÜÍæÑ©£¬ÊÊºÏÏÂÎçÈ¥×¡Ó³Ñ©¹ã³¡ÅÔ±ßµÄ¾Æµê£¬µÚ¶þÌìÏÂÎç»ØÀ´£¬ÕâÐ©Ìì»¹ÓÐ»ýÑ©£¬»¹ÄÜÍæÑ©£¬º¢×ÓÃÇÌØ±ðÏ²»¶ÍæÑ©
623.×ÜÌå³¬ÔÞ£¬¾°É«²»´í£¬
624.×÷Îª³É¶¼ÈË£¬Î÷ÁëÑ©É½ÊÇ½ü¾àÀëÍæÑ©µÄ×î¼ÑÈ¥´¦¡£¾°µãÈË½Ï¶à£¬ÅÅ¶ÓµÈÀÂ³µµÄÊ±¼äÌ«³¤ÁË£¬ÍêÈ«¿ÉÒÔ¿¼ÂÇ°ÑÁíÍâÒ»¸ùÂýÀÂ³µ½øÐÐ¸ÄÔì¡£ ÁíÍâ¾ÍÊÇ£¬¾°ÇøÏû·ÑÂÔ¹ó
625.3ÔÂ16ºÅÈ¥µÄ£¬ÈÕÔÂÆº»¹ÓÐÒ»¶ª¶ªÑ©£¬ÈËÐÐµÀÉÏÃ»ÓÐ£¬ÅÔ±ßµÄÊ÷ÁÖÀï»¹ÓÐ£¡ÓÐÐ©Ñ©ÊÇÉ¨ÁË¶ÑÆðÀ´µÄ£¬ºÚÉ«µÄ£¬ºÜÔà£¡¾°ÇøÈë¿ÚÔÚÏÂÐ¡Óê£¬ÈÕÔÂÆº³ö×ÅÌ«Ñô£¡Ó³Ñ©¹ã³¡ÓÐ×¨ÃÅµÄÍæÑ©µØµã£¬¸öÈË½¨ÒéÒªÊÇÈ¥ÍæµÄ»°³ýÁË·ÀË®µÄÐ¬×ÓÆäËû¶¼Âò¸öÐ¬Ì×£¬Ð¬×Ó»áÊª£¡Ã»È¥»¬Ñ©£¬µ«ÊÇ»¬Ñ©³¡µÄ²ÞËùºÜÔà£¬·Ç³£Ôà£¡Ð¡ÅóÓÑÍæµÄÐ¡¹«Ô°ÍæË£µÄÏîÄ¿ºÜ¶à£¬ÓÐÐ©´óÈËÒ²Ï²»¶Íæ£¡·þÎñÌ¬¶ÈÓÐ´ýÌá¸ß£¬ÎÊÎÊÌâ²»Àí£¬»òÕßÊÇºÜ²»ÄÍ·³µÄ»Ø´ð£¡
626.Ê®¶àÄêÇ°È¥Î÷Áë£¬ÒòÎªÅÅ¶ÓÅÅ±ÀÀ£¡£ÉÏÏÂÉ½Ë÷µÀ¼Ó¹«½»»¨ÁËÎå¸öÐ¡Ê±¡£ËùÒÔ¾ö¶¨ÔÙÒ²²»È¥ÁË¡£ ÒÔÎªÊ®¶àÄêºóÓÐ±ä»¯£¬¾ÍÆ½Ê±µÄÒ»¸öÖÜÄ©È¥¡£ÎªÁË´í·å£¬Ñ¡ÔñµÄÖÐÎç12µãÉÏÉ½£¬ÅÅ¶Ó¼ÓÉ½ÉÏ»¹ÊÇ»¨ÁË1¸ö¶àÐ¡Ê±¡£ÎªÁË¸ü¼Ó´í·å£¬¶¼²»¸Ò¶àÍæ¡£µÚ¶þÌì2µã³ö·¢£¬°ëÐ¡Ê±ÄÚ¾ÍÏÂÉ½ÁË¡£ »¬Ñ©£¬ÎÒÃÇ»¬ÁËÁ½³¡¡£ÊÕ·Ñ±È½Ï¹ó£¬¸÷ÖÖ·ÖÊ±¶Î£¬·ÖÆ÷Ðµ£¬·Ö»¬µÀÊÕ·Ñ¡£ÎÒ¶¼±»ÊÕÔÎÁË¡£¡£±ÈÈçÈýÐ¡Ê±Ì×²Í£¬ÄÃµ½Ñ¥×Ó¾Í¿ªÊ¼¼ÆÊ±£¬¹é»¹µÀ¾ßÍ£Ê±¡£Èç¹û°ÑËùÓÐÆ÷ÐµÁìÍê£¬ÔÙ´©ÉÏ×°±¸£¬ÎïÆ··ÅºÃÈ¥µ½Ñ©³¡£¬Í¬ÑùÁ÷³ÌÔÙ»¹Ò»´Î¾ÍµÃ1¸öÐ¡Ê±¡£ÔÙ¿Û³ýºÜ³¤µÄ´«ËÍµÀÅÅ¶ÓÊ±¼ä£¬ÕæÕý»¬µÄÊ±¼ä¾ÍÒ»¸öÐ¡Ê±¡£¡£¡£Èç¹ûÕæÐÄÏë»¬Ñ©»¹ÊÇÈ¥Ì«×ÓÁë°É¡£ ¾°É«£¬ÏÂÁË´óÑ©³öÌ«Ñô»¹²»´í¡£Èç¹ûÏëÍæÕâÖÖºñÑ©£¬»¹ÊÇÓÐºÜ¶àÑ¡Ôñ£¬²»ÓÃÕâÃ´ÅÅ¶ÓÕÛÌÚ¡£ÎÒÊÇ²»¸ÒÔÙÈ¥ÁË¡£ÒÔÉÏ¾­ÀúÖ»ÊÇ¸öÈËÒâ¼û£¬Ö»×ö²Î¿¼¡£ ÓÐ´ý¸Ä½ø£¬
627.×÷ÎªËÄ´¨³ÇÊÐ±È½ÏÈÝÒ×µ½´ïµÄÑ©É½£¬´Ë´¦ÊÇ¸ö²»´íµÄ¿´Ñ©ÍæÑ©¼ÑµØ¡£
628.¾°É«²»´í£¬×ÜÌå³¬ÔÞ£¬ÓÐÈ¤ºÃÍæ£¬ÐÔ¼Û±È¸ß£¬
629.ÏÖ³¡ÂòÆ±ÈËÌ«¶àÁË£¬»¹ÊÇÍøÉÏÂòÆ±·½±ã¡£Î÷ÁëÑ©É½µÄ¾°É«£¬»¹ÊÇÄÇÃ´ÃÀ£¬Ò»¶¨Òª³Ë×øË÷µÀ£¬ÌåÑé³åÆÆÔÆ²ãµÄ¸Ð¾õ£¬´ÓÃÔÎíëüëÊµ½¸©î«ÖÚÉ½ÓëÔÆº££¬È»ºóÊÇ²»ÊÇÓÐ¿É°®µÄËÉÊóÌø³öÀ´£¬ÆòÊ³¡£Î÷ÁëÑ©É½ÓÐºÜ¶à¸ßÉ½¶Å¾é£¬Ï£ÍûÏÂ´ÎÄÜ¿´µ½ÂúÉ½¶Å¾éÑÞ¡£
630.»¹ÓÐ»ýÑ©£¬¿ÉÒÔÍæÑ©ÕÌ¶ÑÑ©ÍÞÍÞ£¬°×Ìì³öÌ«Ñô²»Àä£¬¾ÍÊÇ°øÍíºÜÀä£¬ÍíÉÏÒ²Àä¡£ÀïÃæÂô¶«Î÷µÄÃ»ºÃ¶à£¬º¢×ÓÃÇÍæµÄºÜ¿ªÐÄ¡£ÊÊºÏÍæÏÂÎçÈ¥£¬µÚ¶þÌìÏÂÎç»ØÀ´¡£
631.¾°É«²»´í£¬ÓÐÈ¤ºÃÍæ£¬ÐÔ¼Û±È¸ß£¬×ÜÌå³¬ÔÞ£¬*ÌåÑé»¹ÐÐ
632.½»Í¨³µÉÏÓÐµ¼ÓÎ½²½âÒ»Ð©×¢ÒâÊÂÏî£¬ÌáÇ°»á¸æÖªÉÏ³µÊ±¼äºÍµØµã£¬ºÜ·½±ã¡­¡­½ñÌìÌìÆø²»ºÃ£¬¾°ÇøÌåÑéÒ»°ã
633.ºÜÃÀµÄ¾°µã£¬ÓÐºÜ¶à»°»¬±ùÏîÄ¿¡£
634.´øµÜµÜËûÃÇÒ»ÆðÈ¥µÄ ÃÅÆ±ËµÊµ»°ÓÐµã¹ó ½øÈ¥µÄ»¬Ñ©ÏîÄ¿ÐèÒª×Ô·Ñ ÄÇÐ©ÆÂÉÏµÄ»¬Ñ©ÊÇ´ó¼Ò×Ô¼ºÕÒµÄµØ·½ Ã»ÓÐ°²È«´ëÊ©Ê®·ÖÎ£ÏÕ ÔõÃ´ËµÄØ ´¨Î÷Ëæ±ãÕÒ¸öÓÐÑ©µÄµØ·½Ò²ÄÜÍæÄÇÖÖ ³ýÁË·ç¾°ÆäËûµÄ×ÜÌå²»Öµ
635.·Ç³£°ô·Ç³£°ô·Ç³£°ô·Ç³£°ô·Ç³£°ô
636.¾°É«²»´í£¬ÓÐÈ¤ºÃÍæ£¬×ÜÌå³¬ÔÞ£¬
637.¾°É«²»´í£¬ÐÔ¼Û±È¸ß£¬×ÜÌå³¬ÔÞ£¬É½¶¥µÄÔÆº£¼òÖ±Ò»¾ø
638.²»´íµÄ¶È¼ÙÊ¥µØ£¬½ñÌìÎí±È½Ï´ó£¬È¥µÄÊ±ºòÈËÒ²²»¶à£¬ÅÄÕÕÒ²ÌØ±ðºÃ¿´£¬ÔÞÒ»¸ö£¡¾°É«²»´í£¬ÐÔ¼Û±È¸ß£¬ÓÐÈ¤ºÃÍæ£¬×ÜÌå³¬ÔÞ£¬ÉíÐÄ¾ùµÃµ½·ÅËÉ£¡
639.Ê±¼äÑ¡µÃºÜºÃ£¬¶¼²»ÓÃÅÅ¶Ó¡£»¬Ñ©³¡¸½½üÓÐºÜ¶àº¢×ÓÍæµÄ¡£É½¶¥µÄ·ç¾°ºÜºÃ¡£
640.³É¶¼ÈËÏ²»¶Ë®£¬Ï²»¶Ñ©£¬Æ½³£Ï¡º±µ«ÊÇÉÙ¼û¡£Î÷ÁëÑ©É½¾Æµê¼Û¸ñÓëÆ·ÖÊÍêÈ«²»³ÉÕý±È£¬ÈÃÈË·¢Ö¸¡£
641.ºÜºÃÍæµÄµØ·½£¬¿ÉÒÔ×øÀÂ³µ£¬Ò²ÓÐÑ©µØ³µµÄÏîÄ¿Íæ¡£
642.ÕæµÄ·Ç³£ºÃ£¬ºÜºÃ£¬Ô­ÒÔÎªÒª»»Æ±£¬½á¹ûµ½ÁËÈÕÔÂÆºµÄ¹Û¾°Ë÷µÀÒ»ÎÊ£¬Ë¢Éí·ÝÖ¤¾Í¿ÉÒÔ×ø²»ÓÃ»»Æ±£¬Õâ¼¸ÌìÉ½ÉÏ»¹ÓÐÃ»»¯ÍêµÄÑ©£¬É½¶¥ºÜÆ¯ÁÁ¡£
643.¶à´ÎÈ¥ÁË£¬¸Ð¾õÍ¦²»´íµÄ£¬¸ÕºÃÓÐ»î¶¯£¬ÃÅÆ±±È½ÏÊµ»Ý£¬¾°ÇøµÄµ³Ô±·þÎñºÜÈÈÇé£¬¾°ÇøµÄ¸ö±ð²ÍÒûµê¸Ð¾õ²»ºÃ£¡Íâ´øÊ³Æ·»á°ÑÄã¸Ï³öÈ¥µÄ£¬ÕæµÄ£¡£¡¹þ¹þ×ÜÌå³¬ÔÞ£¬
644.·ç¾°ºÜºÃ£¬ÖµµÃÉÏÈ¥¿´¿´¡£
645.Î÷ÁëÑ©É½º£°ÎÓÐÎåÇ§¶àÃ×£¬ÖÕÄê»ýÑ©²»»¯£¬ÌìÆøºÃµÄÊ±ºòÌ«ÑôÕÕÒ«ÏÂ¾«ÐÄÌÞÍ¸£¬Ê®·Ö×³¹Û£¬ÃÀ²»Ê¤ÊÕ£¬À´ÕâÀï¿ÉÒÔ³Ë×øÀÂ³µÓÎÀÀ£¬Ê¡Ê±Ê¡Á¦¡£
646.±ÈÆðÆ½Ê±¼Û¸ñÇ®¹óÒ»µã£¬ÎÒÃÇËÄÈË¹²¼Æ1348ÔªµÄÃÅÆ±£¬²»ÖªµÀÖªµÀÍËÎé¾üÈË¿ÉÒÔÃâÆ±£¬×ÜÌåÌåÑé²»´í£¬´ø×Å¸¸Ä¸ÀÏÆÅº¢×ÓÒ»ÆðË£°²ÒÝÁË
647.2021Äê2ÔÂ18ÈÕ£¬ÉÏÉ½ºó£¬´óÑ©·×·É¡«ÃÀ
648.ÔËÆøÌ«ºÃÁË£¬É½ÉÏÈçÏÉ¾³
649.Õâ¸öÖÜÄ©È¥ÄÄÀï ¾ÍÀ´Õâ¶ù¸ÐÊÜ ±±·½Òø×°ËØ¹üµÄ°×É«ÊÀ½çà¶ Ö»»¨188¾Í¿ÉÒÔÏíÊÜ ÃÅÆ±¼Ó½»Í¨Ë÷µÀºÍ¹Û¾°Ë÷µÀ»òÕß ÃÅÆ±¼Ó½»Í¨Ë÷µÀ¼Ó»¬Ñ©Á½Ð¡Ê± ¶þÑ¡Ò»Å¶ ¼òÖ±»®ËãµÃºÜ Äã²»½ö¿ÉÒÔÐÀÉÍ¸÷¸ö¸ß¶ÈµÄÆ¯ÁÁÑ©¾° »¹¿ÉÒÔ¶ÑÑ©ÈË´òÑ©ÕÌ »¹ÓÐ¶àÖÖÏîÄ¿¿ÉÒÔË£ Ç××Ó ±ùÑ© ¹âÓ°ÀÖÔ° »¬²Ý¡¢Ê§ÖØÊÀ½çµÈµÈ »¹ÓÐ¸÷ÖÖÐ¡ÉÌµêÎÄ´´ÖÜ±ß »¹ÄÜÅ¼ÓöÐ¡¶¯Îï ÍíÉÏÔÚÕâ¶ù×¡¾ÆµêàËÒ»ÕûÌì¿´ÐÇ¿Õ µÚ¶þÌì¿´ÔÆº£¿´ÈÕ³ö ÖÜÄ©°²ÅÅµÄÂúÂúµ±µ± ¿ì´øÉÏ¼ÒÈËÅóÓÑ À´Ò»³¡°×É«Ê¢ÑçÈö #´ºÌìÀ´À² #´º½ÚºóÂÃÐÐ
650.ÌýÍêÄÇ¶ÀÌØµÄ¸èÇú£¬ÎÒÀ´µ½ÁËÒ»Æ¬ÓÄ¾²µÄÉ­ÁÖÀï¡£¡®Ö¨Ö¨Ö¨¡ª¡ªÖ¨Ö¨Ö¨¡¯ÕâÊÇÒ»Î»³æ×ÓÒôÀÖ¼ÒÔÚ¶À×ÔÑÝ×àÒ»Ê×ÓÅÃÀÇá»ºÇÒÐýÂÉ¶¯ÌýµÄÇú×Ó¡£ÕâÑùµÄÇú×ÓÔÚÕâÁîÈË°²ÏêÓÄ¾²ÀïÑÝ×à×Å£¬¸øÉ­ÁÖÔöÌíÒ»·ÝÉñÆæµÄÉ«²ÊºÍÒ»·Ý¶ÀÌØµÄ¸ÐÊÜ¡£ÎÒ±ÕÉÏÑÛ£¬Ìý×ÅÕâÓÅÃÀµÄÐýÂÉÔÚÎÒµÄ¶ú¶äÀï»Øµ´£¬·Â·ðÎÒ×Ô¼ºÒ²ÊÇ´ó×ÔÈ»µÄÒ»Ô±¡£ÕâÑù¶ÀÌØµÄ¸ÐÊÜÊÇÖ»ÓÐÔÚÕâÆ¬ÓÄ¾²°²ÏêµÄÉ­ÁÖÀï²ÅÄÜÌå»áµ½µÄ¡£#´ºÌìÀ´À² #ÔÆÉÍÓ£ #´º½ÚºóÂÃÐÐ #ÖÜ±ßÓÎ°²ÐÄºÃÈ¥´¦
651.#ÈËÉÙºÃÈ¥´¦ Î÷ÁëÑ©É½£¨Xiling snow mountain£©£¬Î»ÓÚËÄ´¨Ê¡³É¶¼ÊÐ´óÒØÏØ¾³ÄÚ£¬µØÀí×ø±êÎª¶«¾­102¡ã35¡ä¡ª103¡ã17¡ä£¬±±Î³30¡ã35¡ä¡ª30¡ã39¡ä£¬¾°Çø×ÜÃæ»ý483Æ½·½Ç§Ã×¡£Î÷ÁëÑ©É½Î»ÓÚÎ÷²¿ÚöáÁÉ½ÂöµÄÖÐ¶Î¡¢µØÖÊ¹¹Ôì¸´ÔÓµØ¶Î£¬º£°Î´Ó1260¡ª5364Ã×²»µÈ¡£¾°ÇøÄÚ×î¸ß·å´óÑ©ÌÁº£°Î5364Ã×£¬ÖÕÄê»ýÑ©²»»¯£¬Îª³É¶¼µÚÒ»·å¡£Î÷ÁëÑ©É½ÊôËÄ´¨ÅèµØÑÇÈÈ´øÊªÈó¼¾·çÆøºò£¬ÊôÁ¢ÌåÆøÎÂ´ø£¬ÄêÆ½¾ùÆøÎÂ13.2¡æ¡£[7][15][22][21][25][23] Î÷ÁëÑ©É½¾°Çø·ÖÎªÇ°É½²èµØÆº¾°ÇøºÍºóÉ½»¬Ñ©³¡¾°ÇøÁ½´ó²¿·Ö¡£ÆäÖÐ£¬²èµØÆº¾°ÇøÒÔÍ½²½µÇÉ½¡¢¹Û¹âÎªÖ÷£¬Ö÷ÒªÎªÍ½²½¹ÛÉÍË®¾°¡¢ÆÙ²¼¡¢¹ð»¨¡¢¶Å¾é¡¢ÆæÊ¯¡¢ÔÆº£¡¢É­ÁÖ·ð¹âµÈ×ÔÈ»¾°¹Û¡£»¬Ñ©³¡¾°ÇøÒÔ»¬Ñ©¡¢»¬²Ý¡¢ÔË¶¯ÒÔ¼°¹ÛÉÍÔÆº£¡¢ÈÕ³ö¡¢ÒõÑôÆæ¹ÛµÈÌìÏó¾°¹ÛÎªÖ÷¡£Î÷ÁëÑ©É½Ô­Ê¼É­ÁÖ¸²¸ÇÂÊ´ï90%£¬¾°ÇøÄÚÓÐ6000¶àÖÖÖ²Îï£¬ÆäÖÐÓÐÕäÏ¡Ê÷ÖÖÒøÐÓ¡¢Ïã¹ûÊ÷¡¢çîÍ©µÈ£¬¹ð»¨ÁëÓÐÁ½Æ¬Ô­Ê¼¹ð»¨ÁÖ£¬Ãæ»ý½ü1000Ä¶£¬Ò²ÓÐ´óÐÜÃ¨¡¢Å£Áç¡¢½ðË¿ºï¡¢Ð¡ÐÜÃ¨¡¢â¨ºï¡¢ÔÆ±ª¡¢½ð¼¦µÈÕä¹ó¶¯Îï¡£[1][15] 1989Äê9ÔÂ£¬Î÷ÁëÑ©É½±»ËÄ´¨Ê¡Õþ¸®¹«²¼ÎªÊ¡¼¶·ç¾°ÃûÊ¤Çø¡£[20]1994Äê1ÔÂ10ÈÕ£¬Î÷ÁëÑ©É½±»¹úÎñÔº¹«²¼Îª¹ú¼Ò¼¶·ç¾°ÃûÊ¤Çø¡£[20]2006Äê7ÔÂ£¬Î÷ÁëÑ©É½·ç¾°ÇøÄÚ²¿·ÖÇøÓò±»ÄÉÈëËÄ´¨´óÐÜÃ¨ÆÜÏ¢µØÊÀ½ç×ÔÈ»ÒÅ²ú±£»¤Çø£¬²¢»ñÁªºÏ¹ú½Ì¿ÆÎÄ×éÖ¯Åú×¼¡£[25][7] ÖÐÎÄÃû Î÷ÁëÑ©É½ ÍâÎÄÃû Xiling snow mountain µØÀíÎ»ÖÃ ËÄ´¨Ê¡³É¶¼ÊÐ´óÒØÏØ ÆøºòÌõ¼þ ÑÇÈÈ´øÊªÈó¼¾·çÆøºò ¿ª·ÅÊ±¼ä È«Äê09:00¡ª17:00[4] Ô¤¶©ÃÅÆ± 32ÔªÆð
652.È¥µÄÊ±ºòÃ»É¶Ñ©ÁË£¬ÆÚÍûÏÂ´ÎÈ¥µÄÊ±ºòÑ©ºÜ´ó
653.ÔÚÓ³Ñ©¹ã³¡×¡Ó³Ñ©¾ÆµêÓ¦¸ÃÊÇ¸÷·½Ãæ¶¼²»´íµÄÁË£¬ËäÈ»¼Û¸ñºÜ¹ó£¬µ«ÊÐ³¡¾ö¶¨¶¨¼Û£¬Ã»°ì·¨¡£×ÜµÄÀ´Ëµ£¬Èë×¡¾ÍÊÇÎªÁË»¬Ñ©£¬Àë»¬Ñ©³¡ºÜ½ü£¬ÌåÑéÒ²²»´í£¬ÓÈÆäÊÇµ±ÎÒÃÇ°ÑÐ¡Ó¤¶ùµÄÊ³Æ·ÒÅÂäÔÚÉ½ÏÂÍ£³µ³¡Ê±£¬¾ÆµêÈËÔ±Ñ¸ËÙ°²ÅÅ£¬ÈÃÎÒÃÇÄÜ·µ»ØÈ¥ÄÃ¶«Î÷£¬ºÜ¸ÐÐ»£¡×ÜÌå³¬ÔÞ£¬ÓÐÈ¤ºÃÍæ£¬
654.ÎÒÃÇ´óÄê³õÒ»ÉÏÈ¥µÄÈË»¹²»ÊÇºÜ¶à£¬ÉÏÃæÍæµÄ¶«Î÷Ò²ºÜ¶à£¬Ë÷µÀºÍÃÅÆ±ÕûÌåÀ´Ëµ£¬ÐÔ¼Û±È»¹ÊÇ¿ÉÒÔ£¬ÉÏÃæ¶«Î÷Ò²²»ÊÇºÜ¹ó£¬ÄãÔÚ³É¶¼Ä³Ð©µØ·½ÍæÍæ£¬»®Ëã¶àÁË£¡
655.´óÁä¶ùÍ¯ºÍ7ËêµÄÍÞÍÞÒ»Ö±ÈÏÎª£¬¾ø¶ÔÊÇÎ÷ÄÏµØÇø×î°ôµÄÍæÑ©Ê¤µØ£¬½Ú¼ÙÈÕ³öÓÎÅÅ¶ÓÊÇÕý³£µÄ£¬À´»ØµÄ½»Í¨Ë÷µÀ·Ö±ðÅÅÁËÒ»Ð¡Ê±£¬±ÈÔ¤ÆÚµÄºÃ£¬Ó³Ñ©¹ã³¡ÎÒÃÇ²¢Ã»ÓÐÍæ»¨Ç®µÄÏîÄ¿£¬ÒòÎªÔ§Ñì³ØË÷µÀÏÂÀ´¾Í·¢ÏÖÁËÒ»´¦Ò°Éú»¬Ñ©?³¡£¬Ò»Íæ¾ÍÊÇÁ½Ð¡Ê±£¬Ë¬£¬²»Ðé´ËÐÐ×ÜÌå³¬ÔÞ£¬
656.ÐÔ¼Û±È¸ß£¬¾°É«²»´í£¬ÓÐÈ¤ºÃÍæ£¬×ÜÌå³¬ÔÞ£¬
657.Î÷ÁëÑ©É½£¬Î»ÓÚËÄ´¨Ê¡³É¶¼ÊÐ´óÒØÏØ¾³ÄÚ£¬×ÜÃæ»ý483Æ½·½¹«Àï£¬ÊôÊÀ½ç×ÔÈ»ÒÅ²ú¡¢´óÐÜÃ¨ÆÜÏ¢µØ¡¢¹ú¼ÒÖØµã·ç¾°ÃûÊ¤Çø¡£ÒòÌÆ´ú´óÊ«ÈË¶Å¸¦µÄÇ§¹Å¾ø¾ä¡°´°º¬Î÷ÁëÇ§ÇïÑ©£¬ÃÅ²´¶«ÎâÍòÀï´¬¡±¶øµÃÃû¡£¾°ÇøÄÚÓÐÖÕÄê»ýÑ©µÄ´óÑ©É½£¬º£°Î5364Ã×£¬Îª³É¶¼µÚÒ»·å¡£ÓÐÔÆº£¡¢ÈÕ³ö¡¢É­ÁÖ·ð¹â¡¢ÈÕÕÕ½ðÉ½¡¢ÒõÑô½çµÈµÄ¸ßÉ½ÆøÏó¾°¹Û¡£
658.½ñÌìÉÏÉ½´óÎíÃÖÂþ£¬ËäÈ»¿´²»ÁËÔ¶¾°£¬µ«ÃÔ»ÃÆæÒìµÄ·ÕÎ§ÈÃÈËºÜÊæÊÊ¡£Ð¯³ÌÔ¤¶©ºÜ·½±ã£¬***Ö®ºóÉ¨***¿ÉÖ±½Ó³Ë×øË÷µÀ£¬ËäÈ»Í£³µ³¡¸½½üÓÐºÜ¶à±¾µØÈË½Ð***ÓÅ»ÝÆ±£¬Êµ¼ÊÒ²¾Í¼¸¿éÊ®¿é£¬µ«ÐèÒª½«***¸øËûÃÇ£¬ËûÃÇÀ´***£¬ËùºÄÊ±¼äºÜ³¤£¬²¢ÇÒÐÅÏ¢°²È«ÎÞ·¨µÃµ½±£ÕÏ¡£Î÷ÁëÑ©É½·ÖÁ½¶ÎÀÂ³µ£¬¸ß²îÂù´ó£¬Ñ¡¸öºÃÌìÆøµÇ¶¥¿ÉÒÔ¿´µ½¹±¸ÂÉ½ºÍ´óÑ©·å£¬²»´í£¬ÖµµÃÍÆ¼ö¾°É«²»´í£¬ÐÔ¼Û±È¸ß£¬¡£
659.ÈËÌØ¶à£¬·ç¾°ºÃ£¬²»¹ýÕâ¼¸ÌìÃ»Ê²Ã´Ñ©¾°£¬Ó¦¸Ã»¹ÒªµÈµ½12ÔÂ·Ý°Ñ
660.ÖµµÃ´øÐ¡º¢È¥ÍæÒ»´Î£¬Ñ¡ÔñÁËÐ¯³ÌµÄÒ»ÈÕÓÎ£¬ºÜ·½±ã¡£´ó°Í³µÔØÎÒÃÇµ½¾°ÇøÃÅ¿Ú£¬ÎÒÃÇÖ±½Ó×øÔ§ÑìË÷µÀÉÏ¾°Çø£¬È»ºó×ø½ÓËÍ³µÖ±½Óµ½Ó³Ñ©¹ã³¡ÏÂ³µºóÖ±±¼ÈÕÔÂÆºË÷µÀ£¬ÔÆº£ºÜÃÀ£¬É½ÉÏÌ«ÑôºÜ´ó£¬²»»áºÜÀä¡£´ø×ÅÀÏÈËÐ¡º¢Ã»È¥ÒõÑô½ç£¬À´»ØÒªÁ½Ð¡Ê±¡£¿´ÍêÔÆº£ºó¾Í×øË÷µÀ»ØÓ³Ñ©¹ã³¡¡£¾ÍÔÚË÷µÀÅÔ±ßµÄÃâ·ÑÑ©µØÍæÁËÒ»ÏÂÎçµÄÔ¼
661.ÕâÊÇµÚ¶þ´ÎÀ´Î÷ÁëÑ©É½ÁË£¬µÚÒ»´ÎÀ´ÊÇ¼¸ÄêÇ°ºÍ¹ëÃÛÀ´µÄ£¬Ö»ÔÚ°ëÉ½×¡ÁËÒ»Íí£¬²¢Ã»ÓÐ¾ªÑÞµ½ÎÒÃÇ¡£Õâ´Î´ø×Å±¦±´À´µÄ£¬À´µ½ÁËÉ½¶¥£¬ÃÎ»ÃµÄ±ùÑ©ÊÀ½ç£¬ÈÃÈËÁ÷Á¬Íü·µ£¬ÒÑ¹Ë²»ÁËº®Àä¡£»¹¿´µ½ÁË¿É°®µÄÐ¡ËÉÊó?£¬ËäÈ»ÌìÆø²»ÔõÃ´Ñù£¬ÏÂÎçÈýµã¶à¾ÍÏÂ´óÎí£¬ÄÜ¼û¶È²»×ãÊ®Ã×£¬µ«ÊÇ²»Ó°ÏìÓÎÍæµÄÐÄÇé
662.Î÷ÁëÑ©É½ÊÇ¾à³É¶¼×î½üµÄÑ©É½£¬¶¬ÌìÈ¥ÌØ±ð°ÍÊÊ£¬Í¬Ê±Î÷ÁëÑ©É½Ò²ÊÇÏÄÌìµÄÒ»¸ö±ÜÊîÊ¤µØ£¬±È³É¶¼ÊÐÇøµÄÎÂ¶ÈÒªµÍºÜ¶à£¬Í¬Ê±ÏÊ»¨ÀÃÂþ£¬ÕæÊÇÒ»¸ö²»´íµÄµØ·½¡£
663.×ÜÌå¶øÑÔºÜÖµµÃ£¬ÏÂ´Î»¹»ØÈ¥¡£ÕâÀï¾ÍËµ¼¸µã×¢ÒâÊÂÏî£º1¡¢±¸×ãÒÂ·þ¡£ÎÒÊÇ6ÔÂ7ºÅµ½µÄÓ³Ñ©¹ã³¡£¬ÔÚÎÂ½­´©¶ÌÒÂ¶Ì¿ã¶¼ÏÓÈÈ£¨º£°Î485£©£¬½øÉ½ºóÖð½¥¸ÐÊÜµ½Á¹Òâ£¬µ½´ïÉ½½ÅÏÂ£¨º£°Î1300+£©¾Í¸øÐ¡º¢£¨3Ëê°ë£©»»ÁË³¤ÐäÒÂ·þ£¬×øË÷µÀÉÏÓ³Ñ©¹ã³¡£¨º£°Î2100+£©£¬µ½ÁËºó¸ÐÊÜµ½Ã÷ÏÔÁ¹Òâ£¬ÓÚÊÇ»Ø¾Æµê°ÑÎÒ´øµÄÒÂ·þ¶¼»»ÁË£¨¾ÆµêµÄÈË¶¼´©ÓðÈÞ·þÇÒ¿¾»ð£¬ÒòÎªµÚÒ»´ÎÀ´¹¥ÂÔ²»×ã£¬³¤ÐäÖ»´øÁË¼þ³ÄÉÀºÍÅ£×Ð¿ã£¬´©ÉÏºó»¹ÓÐµãÀä£¬ÌØ±ðÍíÉÏ£©£¬µÚ¶þÌì×øË÷µÀµ½ÈÕÔÂÆº£¬ÒòÎªÒÂÎï²»×ã£¬ÔÚÓ³Ñ©¹ã³¡Ã¿ÈË×âÁË1¼þÓðÈÞ·þ£¨50ÔªÒ»´Î£¬µ±Ìì17:00Ç°Òª»¹£¬Ã¿¼þÑº½ð300£©£¬µ½´ïÈÕÔÂÆº£¨º£°Î3200+£©ºó£¬ÒõÓêÌìÆø£¬ÔÆÎíçÔÈÆ£¬»ù±¾¿´²»µ½Ê²Ã´£¬ÉÏÃæºÜÀäÓÐÈËÒÂÎï²»×ã£¨ÈçÍ¼£©£¬ÉÔÎ¢¹äÁËÒ»ÏÂ¾ÍÏÂÈ¥ÁË£¬ÎÒÃÇ×ÔÐÐÍùÇ°×ß£¬ÒòÎªÐ¡º¢×ß²»¶¯ÁË£¬ÎÒÃÇ²½ÐÐ¿ìµ½°×É³¸Úºó¾ÍÒª»Ø×ßÁË£¬ÓÚÊÇ×øË÷µÀµ½Ó³Ñ©¹ã³¡£¬»Ø¾Æµê³Ô·¹¡£2¡¢ÌáÇ°ÕÒºÃ¾Æµê¡£¾Æµê¶¼ÔÚÓ³Ñ©¹ã³¡¸½½ü£¬ÎÒÌáÇ°ÔÚÐ¯³ÌÔ¤¶©ÁËÑ©»¨¾Æµê£¬·Ç³£ÂúÒâ£¬²»¹Ü·þÎñÌ¬¶È£¬»¹ÊÇÒûÊ³£¬140Ò»Íí£¬·¿¼ä»¹½«¾Í£¬ÔçÉÏËÍÔç²Í£¨»¹Í¦²»´íµÄ£¬ÈçÍ¼£©£¬ÆäËû²Í¶¼ÔÚ¾Æµê½â¾ö£¬Î¶µÀ£¬¼Û¸ñºÜºÏÊÊ£¬ÏÂ´ÎÀ´ÎÒ»¹»á×¡ÕâÀï¡£Ï£Íû¶ÔÄãÃÇÓÐÓÃ
664.µ­¼¾ÊÇÕæµÄÊ²Ã´¶¼Ã»ÓÐ¿´Í·¡£¾ÍÊÇÀ´»Ø×øÁË¼¸ÌËË÷µÀ¡£ÐÔ¼Û±ÈµÍ£¬¾°É«Ò»°ã£¬¿ÉÍæÐÔµÍ£¬
665.´°º¬Î÷ÁëÇ§ÇïÑ©£¬Ò»×ùÑ©É½¼¸ÖÖÉ«²ÊµÄÃÀ¡£
666.Ò»¸ö×ÖÃÀ£¬ÖµµÃÈ¥µÄµØ·½£¬¶¬Ìì»¹À´¿´Ñ©¾°
667.ÅÅ¶Ó×øÀÂ³µÉÏÈ¥µÈÁËÒ»¸öÐ¡Ê±£¬ÏÂÀ´Ò»¸ö°ëÐ¡Ê±£¬ÔÚÓ³Ñ©¹ã³¡³Ô¸öÅÝÃæ¾ÍÒ»´¦´ò¿ªË®µÄµØ·½£¬ÅÅ¶ÓµÈÁË°ë¸öÐ¡Ê±£¬ËµÊµ»°ÌåÑé²î£¬ÒÔºó¾ø¶Ô²»ÔÚ·¨¶¨½Ú¼ÙÈÕ³öÓÎ£¬ÒòÎª»¨Ç®Âò×ïÊÜ
668.È¥µÄÊ±ºòÍ·Ò»Ìì¸ÕºÃÏÂ¹ýÑ©£¬¾°É«ºÜÆ¯ÁÁ¡£ÈËºÜ¶à¾ÍÃ»ÓÐÈ¥ÌåÑé»¬Ñ©¡£°ëÉ½¿¿½ü¾°Çø¹ÜÀíÖÐÐÄµÄµØ·½ÓÐÒ»Æ¬Ð¡Ê÷ÁÖ»¹Í¦ÊÊºÏÅÄÕÕµÄ¡£
669.¾°É«ÃÀ£¬¿´ÔÆº£ºÍÈÕ³ö
670.ËµÊµ»°£¬ÓÐµãÐ¡Ê§Íû¡£µ±Ê±Ê¥µ®½Ú£¬É½ÏÂÒ²²»Ì«Àä£¬Ñ©ÓÐµã»¯ÁË£¬É½ÉÏµÄÑ©²»ÉÙÔÚÈË¹¤ÔìÑ©£¬ÓÐµã°ëÈÚ»¯£¬»¬ÆðÀ´²»Êæ·þ¡£¾°É«Ò²²»ÊÇÌØ±ðºÃ£¬ÎíÃÉÃÉµÄ¡£
671.²»Ðé´ËÐÐ£¬¿ìÀÖµ½·ÉÆð¡£ÏÂ´ÎÌôÕ½µ¥°å
672.´òËã5ÔÂ20ºÅ¹ýÈ¥£¬ÏÖÔÚ»¹ÓÐÑ©Âð£¿
673.»·¾³ÓÅÃÀã«Òâ£¬·ç¸ñ¶ÀÌØºÜÓÐÌØÉ«¡£
674.»¹¿ÉÒÔ£¬Àë³É¶¼½ü£¬È¥ºÜ·¿²ú£¬ÍÆ¼ö
675.ÖµµÃÈ¥¿´Ò»¿´£¬·ç¾°ÓÅÃÀ£¬·Ç³£°ô¡£
676.¶ÔÓÚÒ»¸öÃ»ÓÐ¼û¹ýÑ©µÄ¹ã¶«ÈËÀ´Ëµ£¬ÐÔ¼Û±ÈÌ«¸ßÁË°É£¡Ö÷ÒªÊÇÈ¥µÄÄÇÌìÏÂ´óÑ©£¬²»È»»¹¿ÉÒÔ×öÈÈÆøÇò£¬²»µ½Ò»°ÙµÄ¼Û¸ñËü²»ÏãÂð£¿Ò¯°®ÁË£¬ÏÂ´Î»¹³å¡£
677.Î÷ÁëÑ©É½Àë³É¶¼ÊÐÇø¿ª³µÔ¼2¸ö°ëÐ¡Ê±£¬¶¬¼¾Ñ©¾°·ÖÍâÃÀÀö¡£¶ÔÓÚ³õ´Îµ½Ñ©µØ»¬Ñ©µÄÎÒÃÇ£¬Ê®·ÖÐË·Ü¡¢Ô¾Ô¾ÓûÊÔ¡£Ò²¿ÉÒÔÇë½ÌÁ·½ÌÊÚ£¬ÕâÑùÉÏÊÖ»á¸ü¿ìÐ©£¬µ±È»Ë¤õÓÊÇÄÑÃâµÄ£¬Í¬Ê±¿ìÀÖÊÇÎÞÇîµÄ¡£
678.Î÷ÁëÑ©É½»¬Ñ©ÏîÄ¿ÒÑÓÚ12ÔÂ25ÈÕÕýÊ½¿ª»¬£¨½ö¿ª·Å³õ¡¢ÖÐ¼¶Ñ©µÀ£©¡£»¹ÓÐ³äÂú´Ì¼¤¡¢ÀÏÉÙ½ÔÒËµÄÑ©ÉÏ·Éµú¡¢²Êºç»¬µÀ¡¢Ñ©µØ³å·æÖÛ¡¢ÈÈÆøÇòµÈÊ®ÓàÖÖÏîÄ¿¹©´ó¼ÒÑ¡Ôñ£¡
679.±ÈÉÏ´ÎÐÒÔË£¬Õâ´Î¿´µ½ÁËÑ©¾°£¬º¢×ÓÃÇÍæÑ©Ì«àËÁË£¬ÉÏ´ÎÈ¥ÊÇ¼¸ÄêÇ°£¬ËäÈ»Ã»ÏÂÑ©£¬²»¹ý¿´µ½ÁË×îÃÀµÄÔÆº££¬²»Ò»ÑùµÄ·ç¾°£¡
680.ÐÔ¼Û±È¸ß£¬ÓÐÈ¤ºÃÍæ£¬×ÜÌå³¬ÔÞ£¬
681.Ç××ÓÂÃÓÎ£¬È«³ÌÎÞÓÇ£¬¾°É«²»´í£¬
682.¾°É«²»´í£¬ÖµµÃÍÆ¼ö£¬ÌåÑéºÜºÃ£¬
683.¾°É«²»´í£¬ÖµµÃÍÆ¼ö£¬ÌåÑéºÜºÃ£¬
684.ÌìÆøÌ«ÃÀ£¬·ç¾°ÐãÀö£¬ÖµµÃÒ»È¥¡£
685.11ÔÂ8ºÅÈ¥Ã»ÓÐÑ©Ã»ÓÐÑ©Ã»ÓÐÑ©
686.¾°É«³¬ÃÀ£¬¹¤×÷ÈËÔ±Ì¬¶ÈºÜºÃ
687.¸Õµ½ÈÕÔÂÆº£¬ÌìÆø²»´í£¬ÄÜ¿´µ½ÖÕÄê»ýÑ©µÄÖ÷·å£¬µ«ÒõÑô½çÆæ¹ÛÃ»ÄÜ¿´µ½¡£
688.Õâ¸öÀÂ³µ¸øÈË¿á¿áµÄ£¬ÉÏÏÂÍ»È»¼ÓËÙ£¬¹þ¹þ£¬ÂùÓÐÈ¤µÄ£¬Ð¡ÅóÓÑÒ²Ï²»¶£¬¼Û¸ñÒ²²»¹ó£¬¿ÉÏ§ÄÇÌìÌì¿Õ²»×÷ÃÀ£¬Ò»Ö±ÏÂÓê
689.´øº¢×ÓÍæ£¬ÕûÌå»¹²»´í£¬¿ÕÆøÇåÐÂ£¬»¹ÓÐ²¿·Ö»ýÑ©£¬Ð¡ÅóÓÑÍæµÄºÜ¿ªÐÄ
690.¸ÐÐ»µ±µØÅóÓÑ£¬ÎÒÃÇÖ®Ç°Á¬Ïë¶¼Ã»Ïë¹ýÔÚ³É¶¼¸½½ü¿´Ñ©É½£¬ÓÐÃ»ÓÐ¸ã´í°¡£¬¹þ¹þ¡£³É¶¼Ò²Ëã°ë¸ö»ðÂ¯µÄ´úÃû´Ê°É£¬¾ÓÈ»ÓÐÏÉ¾³°ãµÄÑ©É½£¬³É¶¼ÈË²»ÊÇ»áË££¬ÊÇÀÏÌì¸øÁËËûÃÇÌ«¶àµÄ×ÊÔ´¡£
691.À´×ÔËÄ´¨ÈËÃñµÃÍÂ²Û:ÊÕÕâÃ´¹óµÄÃÅÆ±µÃ²»µ½Ò»µã·þÎñºÍÖÈÐòÎ¬»¤£¬¹¤×÷ÈËÔ±ÄØ£¿£¿ÊÕÁËÃÅÆ±ÉÏÀ´ÈÕÔÂÆºË÷µÀ»µÁË£¬²½ÐÐµÀÒ²²»¿ª£¬È«²¿ÈË¶¼ÔÚË÷µÀÃÅ¿ÚÂ¥ÌÝµÈ£¬Ã»Ò»¸ö¹¤×÷ÈËÔ±³öÀ´Í¨Öª£¡£¡ÇóÇóÄãÑ§Ñ§ÈË¼Ò¶ëÃ¼É½°É£¬ÕâÃ´´óÒ»¸öÂÃÓÎµã£¬ÕûµÃ¸únmÏçÍ·¸Ï¼¯Ò»Ñù£¬ÕæµÄÍÂÁË£¡£¡£¡¿ì¹ØÃÅ°É
692.ÁëÑ©É½£¬Î»ÓÚËÄ´¨Ê¡³É¶¼ÊÐ´óÒØÏØ¾³ÄÚ£¬ÒòÌÆ´ú´óÊ«ÈË¶Å¸¦µÄÇ§¹Å¾ø¾ä¡°´°º¬Î÷ÁëÇ§ÇïÑ©£¬ÃÅ²´¶«ÎâÍòÀï´¬¡±¶øµÃÃû¡£¾°ÇøÄÚÓÐÖÕÄê»ýÑ©µÄ´óÑ©É½£¬º£°Î5364Ã×£¬Îª³É¶¼µÚÒ»·å¡£

Î÷ÁëÑ©É½£¬¾à³É¶¼½ö95¹«Àï£¬×ÜÃæ»ý483Æ½·½¹«Àï£¬ÊôÊÀ½ç×ÔÈ»ÒÅ²ú¡¢´óÐÜÃ¨ÆÜÏ¢µØ¡¢AAAA¼¶ÂÃÓÎ¾°Çø¡¢¹ú¼ÒÖØµã·ç¾°ÃûÊ¤Çø¡£
693.ÈÕÔÂÆºÌìÆø²»ºÃµÄ»°£¬ÉÏÃæÉ¶¶¼¿´²»µ½£¬²»¹ýÑ©±ÈÏÂÃæºñºÜ¶à£¬Ò²¸É¾»ºÜ¶à£¬ÆäËû¶¼ºÜºÃ£¬×Ô¼º´øµã¸ÉÁ¸°É£¬ÉÏÃæÎï¼Û²»±ãÒË£¬Ò»±­¿§·ÈÒª40Ôª¡£¡£ÎÒ¾ÍÊÇÍü¼Ç´ø×ÔàË¹øÁË¡£¡£¡£
694.Ì«ÊÊºÏ´øº¢×ÓÁË£¡¾ÍÊÇÕâ¼Û¸ñÊÇ²»ÊÇÉÔÎ¢ÓÐµã¹ó£¿1.20È¥µÄ£¬´óÑ©ºÜÃÀ£¡¶ùÍ¯ÀÖÔ°µÄÉèÊ©¿ÉÒÔ¸ü¼Ó·á¸»µã¡£
695.Èç¹û¶Å¾é¿ªÁË¾ÍºÃÁË
696.ÀëµÄºÜ½ü£¬ÖÕÓÚÈ¥ÁËÒ»´Î£¬³Ë×øÁ½´ÎÀÂ³µ£¬ÌåÑé¸ÐºÜÇ¿£¬ÀïÃæ»¹ÓÐºÜ¶àÓÎÀÖÉèÊ©£¬¶¼ÌåÑéÒ»ÏÂ£¬»¹ÊÇºÜ²»´íµÄ
697.ÄÏ·½ÄÑµÃ¿´µ½Ñ©£¬º¢×ÓÃÇÍæµÃºÜ¿ªÐÄ£¬»¬Ñ©¼Û¸ñ²»Ëã¸ß£¬¾°Çø²ÍÒû¼Û¸ñÒ²ºÏÀí£¬¾Æµê²ÅÊÇÓÖÆÆÓÖ¹ó£¬ÊµÔÚ»®²»À´£¬°ëÒ¹¾Í°ÑµØÅ¯¹ØµôÁË£¬ÔçÉÏÆðÀ´ÀäµÃ²»ÐÐ
698.ÌìÆøÖ»Òª²»ÊÇ´óÇçÌì ½¨Òé²»ÒªÈ¥ÕâÖÖ¸ßÉ½¡£ ÒõÌìÆðÎí£¬¾°µãÈ«ÎÞ¡£É½¶¥ÉÏÓÐÊ±»áÏÂÐ¡Óê£¬½¨Òé´øÉÏ·ÀË®Ð¬ºÍ·Àº®·þ¡£ÕâÖÖ¸ßÉ½¾°ÇøÕæµÃÅöÔËÆø£¬Ï£ÍûÏÂ´ÎÄÜ¹»ÐÀÉÍÄãµÄÃÀ¾°
699.ÓÐÑ©µ«ÊÇ»¹ÊÇºÜÁ¹£¬Ïà±ÈÇà³ÇÉ½ÓÐµãÔ¶£¬º£°Î¸ß£¬»ù±¾²»ÐèÒªÅÀÉ½£¬È«³ÌË÷µÀ£¬ºÍ¶¬ÌìÏà±ÈÓÖÊÇÁíÒ»·¬¾°É«
700.´øÉÏº¢×Ó£¬´øÉÏ½ãÃÃ£¬´ø×ÅÈ«Ì×ÍæÑ©×°±¸£¬¾Í¿ÉÒÔ¿ì¿ìÀÖÀÖµØÍæÑ©À²£¡×¢Òâ²»Òª´øÑ©ÇÁ£¬2020Äê¿ªÊ¼²»ÈÃ´øÑ©ÇÁ½øÈë¾°ÇøÁË¡£»¬Ñ©×øµæ£¬ËÜÁÏ²ùºÍÑ©Çò¼Ð×ÓÒªÈËÊÖÒ»¸ö¡£ÐÔ¼Û±È¸ß£¬ÓÐÈ¤ºÃÍæ£¬×ÜÌå³¬ÔÞ£¬¾°É«²»´í£¬¡£
701.ÔÆº£ºÜÆ¯ÁÁ£¬ÏÉÆøÆ®Æ®£¬Èç¹ûÏÂÑ©ÌìÆøÔÙÈ¥£¬ÒõÑô½çµÄ¾°É«»á¸ü¼Ó·ÖÃ÷¡£»¹¿ÉÒÔ¿´µ½»îÆÃµÄÐ¡ËÉÊó
702.ÕâÃ´¶àÃÅÆ±¾Í199£¬³ýÁËÒªÔ¤Ô¼µÄ¼¸¸ö±È½ÏÂé·³Ç×£¬ÆäËûµÄÉ¨Âë¾Í½øÈ¥ÁË  °²ÒÝ°¡
703.×ÜÌå³¬ÔÞ£¬ÐÔ¼Û±È¸ß£¬ÓÐÈ¤ºÃÍæ£¬¾°É«²»´í£¬Ë÷µÀÓÐÐ§ÆÚÊÇ2ÈÕ£¬¿ÉÒÔÔÚÈÕÔÂÆº×¡Ò»Íí£¬µÚ¶þÌìÔÙÉÏÉ½¶¥
704.ÎÒ¾õµÃÈç¹ûÊÇÔÚ³É¶¼¸½½üµÄ ¿ÉÒÔÑ¡ÔñÀ´ Ò»Ìì´òÀ´»Ø£¬Ïë»¬Ñ©µÄ¿ÉÒÔÈ¥»¬Ñ© £¬Èç¹ûÊ±¼ä³ä×ã¿ÉÒÔÈ¥ÒõÑô½ç Ò»¶¨ÒªÑ¡Ò»¸öºÃÌìÆøÈ¥   ÔËÆøºÃ¿ÉÒÔ¿´µ½ÔÆº£
705.¶³»µÁË¶³»µÁË£¬ÓÐÒ»ÖÖÀ´ÁË´ó¶«±±µÄ¸Ð¾õ£¬´©º¬Î÷ÁëÇ§ÇïÑ©£¬ÃÅ²´¶«ÎâÍòÀï´¬£¬Î÷ÁëµÄÑ©É½±ðÓÐÒ»·¬×ÌÎ¶£¬Çå¿Õ±ÌÈÕ£¬°×Ñ©°¨°¨£¬Á½ÖÖ¾°É«Ò»´Î¿´¾¡£¡
706.Ã»ÓÐËµÇå³þÆ±¼ÛµÄ·¶Î§£¬º¦µÄÎÒ¶à»¨ÁË100¿é
707.Ð¯³ÌµÄ´ó°ÍÍ¦ºÃ£¬¹¤×÷ÈËÔ±»áÎªÄãÌá¹©³öÐÐ½¨Òé£¬Í¦²»´í£¬ÓÎÍæÏîÄ¿»¹Í¦¶à£¬¾ÍÊÇÓÐµã¹ó£¬µ«»¹Í¦ºÃÍæ
708.ÖµµÃÈ¥µÄµØ·½  Ñ©ºÜ¶à  ºÜºÃÍæ  ·ç¾°Ò²ºÜÆ¯ÁÁ  ²»ÊÇÍú¼¾È¥µÄ  ²»»áÅÅºÜ¾ÃµÄ¶Ô ×ÜÌå¸Ð¾õºÜ²»´í
709.¾°É«²»´í£¬
710.¾°É«²»´í£¬
711.¾°É«²»´í£¬ÖµµÃÍÆ¼ö£¬ÓÐÈ¤ºÃÍæ£¬ÌåÑéºÜºÃ£¬·þÎñÌùÐÄ¡«
712.ÈÕÔÂÆºÖ÷Òª×ßÕ»µÀ£¬3250Ã×¸Ð¾õÓÐµã¸ß·¢£¬É½ÉÏÓÖÓÐµãÀäËùÒÔÃ»×ßÌ«Ô¶£¬ÏÄÌìÓ¦¸ÃÄÜ×ßµ½ÒõÑô½ç£¡
713.Í¦ºÃÍæµÄµÄ
714.ÊÇÒ»¸öºÜ²»´íµÄÂÃÓÎ¾°µã Ò»¼ÒÈËÈ¥Íæ±È½ÏºÃ¡£ÏÂ´ÎÓÐ»ú»á»¹È¥Íæ¡£ÓÐÈ¤ºÃÍæ£¬¾°É«²»´í£¬×ÜÌå³¬ÔÞ£¬
715.ÕûÌåÀ´Ëµ·ç¾°²»´í£¬¾ÍÊÇÕâ¸öÀÂ³µ·ÑÓÃÓÐµã¹óÁËÒ»µã£¬Ïë¿´ÔÆÉÏ·ç¾°Ò»¶¨ÒªµÇ¶¥£¡Óö¼ûÌ«Ñô¾Í¸üÃÀ
716.¾°É«²»´í£¬ÖµµÃÒ»È¥£¬´óÈËÐ¡ÅóÓÑ¶¼ÍæµÄºÜ¿ªÐÄ¡£
717.¾­¼ÃÊµ»ÝµÄºÃÈ¥´¦£¬¿ÉÒÔÑ¡ÔñÍæÓéÀÖÉèÊ©£¬Ò²¿ÉÒÔÑ¡ÔñÖ»¿´Ñ©£¬ÉèÊ©ÆëÈ«£¬ÓÐ»¬Ñ©ÏîÄ¿£¬ÈÈÆøÇò£¬Ñ©µØÄ¦ÍÐµÈµÈ¡£ÀïÃæ»¹ÓÐÆ½¼Û³¬ÊÐ£¬ºÍÍâÃæ¼Û¸ñÒ»Ñù£¬²»»á¸ß¼Û¡£ÓÐÈ¤ºÃÍæ£¬¾°É«²»´í£¬ÐÔ¼Û±È¸ß£¬×ÜÌå³¬ÔÞ£¬
718.¸Õµ½Ê±¿´¼ûÁËÒ»»á¶ùÃÀ¾°£¬×øÀÂ³µÉÏÉ½Ê±¿ªÊ¼ÏÂÓêÁË£¬µ½É½ÉÏÏÂÑ©£¬Ò»Æ¬ÎíÆøÃÉÃÉ£¬Ã»¿´¼û¾°¡£
719.Æ¯ÁÁÃÀÀö¾°É«²»´í£¬×ÜÌå³¬ÔÞ£¬ÐÔ¼Û±È¸ß£¬ÓÐÈ¤ºÃÍæ£¬·ç¾°âùÈË  °ÍÊÊ
720.Î÷ÁëÑ©É½ÕæµÄÌ«¶ñÐÄµÄµØ·½ÁË£¬ÅÅ¶ÓÅÅµ½ËÀ£¬¹¤×÷ÈËÔ±Ì¬¶È¶ñÐÄÈË£¬Ò»¸±³Ô²»ÍêµÄÑù×Ó£¬ÀÏ×Ó»¨Ç®À´ÊÜÆøÒ»Ñù¡£¶øÇÒ»¹¹óµÄºÜ£¬É½ÉÏÆÆ¾Æµê¶¼Òª1000¶à¶à»¹²»ÈçÂÃ¹ÝºÃ¡£»¬Ñ©¾Í¸ü¶ñÐÄÁË£¬Ò»Â·ÉÏÀ´±£ÕÏÄãÃ»ÐÄÇéÃ»ÌåÁ¦»¬Ñ©ÁË¡£Ñ©µÀÒ²¾ÍÄÇÑù£¬ÀÂ³µÂýµÄÒªËÀ¡£ÕæµÄÊÇÀ´ÁËÒ»´Î¾Í²»ÏëÀ´µÚ¶þ´ÎµÄµØ·½¡£
721.ÎÒÀ´¹ýÁ½´Î£¬Á½´ÎµÄÌåÑé¸Ð¶¼ºÜ²î¡£ÎÒµÚ1´ÎÊÇ¶¬ÌìÀ´µÄ£¬µ«ÊÇÈËÌØ±ð¶à£¬ÅÅ¶ÓÊ±¼äºÜ³¤£¬ÏîÄ¿ÊÕ·ÑÒ²ºÜ²»ºÏÀí¡£ÉÏÃæµÄ»¬Ñ©³¡ÓÉÓÚÈËÌ«¶à£¬Íæ²»ÆðÀ´£¬Ñ©Ò²ºÜ²»¸É¾»¡£µÚ2´ÎÊÇÏÄÌìÀ´µÄ£¬É½ÉÏÈË²»¶à£¬µ«¸Ð¾õºÜÃ»ÒâË¼¡£¾°É«ºÜÆ½·²¡£ÊÕ·Ñ¼Û¸ñÒ²ºÜ¸ß¡£µÚ¶þÌìÔçÉÏµ½ÈÕÔÂÆº¿´ÈÕ³ö£¬ÔçÉÏ5µãÖÓÆðÀ´£¬·¢ÏÖÉÏÃæÒ»Æ¬´óÎí£¬Ê²Ã´¶¼¿´²»µ½¡£Ç°ÃæºìÊ¯¼â»¹ÓÐºÜÔ¶£¬¸ÕÅÜÁ½²½¾Í¸Ð¾õºÜ³ÔÁ¦¡£ÌýËµ¿´µ½ÈÕ³öµÄ»úÂÊºÜÐ¡/´ó¶àÊ±ºò¶¼ÊÇ´óÎíÌìÆø¡£²î
722.¾°É«ºÜºÃ ÍæÑ©ºÜÔÞ ÓÐºÜ¶àÏîÄ¿¿ÉÒÔÍæ ÏÈ´ÓÉ½µ××øÔ§Ñì³ØË÷µÀµ½»¬Ñ©³¡ £¨¿ÉÒÔÍæ°ëÌì£©»¬Ñ© Ñ©µØÄ¦ÍÐ Ñ©µØÏã½¶´¬ ¹·À­Ñ©ÇÁ  ´Ó»¬Ñ©³¡×øË÷µÀµ½É½¶¥ÈÕÔÂÆº¹Û¾°£¬»¬Ñ©³¡É½ÉÏÓÐ¾Æµê¿ÉÒÔÌáÇ°Ô¤¶¨ ÈË±È½Ï¶à×øË÷µÀºÍ´ó°Í³µÅÅ¶ÓÒªÅÅ½ü°ëÐ¡Ê±  ËäÈ»ÈËºÜ¶àÅÅ¶ÓºÜ¾Ã µ«ÊÇÍæµÃºÜ¿ªÐÄ£¡
723.È¥µÄÊ±ºòÊÇµ­¼¾£¬ÈËÉÙ£¬²»ÓÃÅÅ¶Ó£¬Ò²²»¶Â£¬Ó³Ñ©¹ã³¡¿ÉÒÔÍæ¶ùºÜ¶àÓéÀÖÏîÄ¿£¬»¹²»´í£¬ÈÕÔÂÆº¿ÉÒÔ¿´µ½ÔÆº££¬ºÜÃÀ£¬¾ø¶ÔÊÇÅÄÕÕµÄºÃµØ·½£¬ÎÒÃÇÈ¥µÄÊ±ºòÓÐÌ«Ñô£¬ËùÒÔÕæµÄÊÇºÃÃÀ£¬µ«´ÓÈÕÔÂÆºÏÂÀ´µ½Ó³Ñ©¹ã³¡¾ÍÊÇ´óÎí£¬Ð¡Ñ©£¬¿´²»µ½Ê²Ã´¾°ÁË¡£µ«ÊÇ¿ÉÒÔÍæ¶ùÑ©
724.¼Û¸ñÒ»°ã£¬Ã»¶àÉÙÑ©£¬ÔÙÀäµãÓ¦¸ÃÒªºÃÍæÒ»µã
725.Àë³É¶¼²»Ô¶£¬É½ÏÂÓÐÎÂÈª£¬Å©¼ÒÀÖÓã×¯Àï»¹¿ÉÒÔ³Ôµ½ÀäË®Óã--ÑøÖ³µÄºç÷®Óã£¡Î÷ÀäÑ©É½ÔÆÎíçÔÈÆ£¬¿ÕÆøÇåÐÂ£¬¸ºÑõÀë×Ó¿Ï¶¨ÌØ±ð¸ß£¬ÎüÈëÓÐµã¶ùÌðÌðµÄ¸Ð¾õ£¡µÇÉ½²½µÀÉèÊ©ÍêÉÆ£¬ÒõÑô±³¾ÍÊÇ¶þ¸öÊÀ½çÒ»ÑùÒ»Ñù--Ò»±ßÔÆÎí¹ö¹öÈçÔÚÏÉ¾³£»ÁíÒ»±ßÑÞÑô¸ßÕÕ£¬É½ÇåË®Ðã¡£
726.ÉíÌåÔÊÐíÒ»¶¨ÒªÉÏµ½ÒõÑô½ç°¡£¬±È°ëÉ½ÑüÔ§Ñì³ØºÃÌ«¶àÁË£¬ Ô§Ñì³Ø¶¼ÊÇÉÌÒµ»¯µÄÓÎÀÖÏîÄ¿ºÍ³Ô·¹µÄµØ·½
 È«³ÌÀÂ³µÒ²²»ÀÛ£¬ ÁíÍâÒª×¢ÒâµÄÊÇ´Ó´óÃÅ×öÔ§Ñì³ØÀÂ³µµ½ÁËÖ®ºó»»³Ë¾°Çø¹«½»µ½Ô§Ñì³Ø£¬ÖÐ¼äÇ§Íò²»ÒªÏÂ³µ£¬ ²»ÖªµÀÊÇ²»ÊÇÎªÁË¿ÓÈË£¬¿ìµ½Ô§Ñì³ØÁËÓÐÒ»¸ö³Ô·¹µÄµØ·½£¬¸øÎÒÃÇ·ÅÔÚÄÄÀïÁË£¬´ó²¿·ÖÈË¶¼»á³ÔÁËÔÚÍæ£¬ µ«ÊÇÄÇÀïÓÖÄÑ³ÔÓÖ¹ó£¬·þÎñ»¹²»ºÃ£¬ÒªÁËÁ½¸ö¿¾³¦£¬ºÍ±ðµÄ·¹£¬µ¥×Ó´òÁËÖ®ºóÈÓÔÚºÐ×ÓÀïÃ»¸øÎÒ¿¾³¦µÄµ¥×Ó£¬ÕÒËûÒª¾ÍËµÖ»´òÁËÒ»¸ö¿¾³¦µÄµ¥×Ó£¬Êµ¼ÊÎÒ¸øÁË2¸ö¿¾³¦µÄÇ®£¡ ÕæÕýµÄÔ§Ñì³Ø£¬³ÔµÄÌ«¶àÁË£¬³¬ÊÐ¶¼ÓÐ£¬Ç§Íò²»ÒªÉÏµ±
727.Î÷ÁëÑ©É½µÄ´º¼¾£¬ÂþÉ½±éÒ°µÄ¶Å¾é»¨Ê¢¿ª£¬·Â·ðÒ»Æ¬»¨µÄº£Ñó£»ÒòÁÖÄ¾´ÐÓô£¬ÕâÀïÊÇÏÄ¼¾±ÜÊîµÄºÃµØ·½£»¶¬¼¾»ýÑ©ÆÚÎª11ÔÂµ×ÖÁ´ÎÄê3ÔÂµ×£¬´ËÊ±µÄÎ÷ÁëÑ©É½£¬ÊÇ±ùÑ©ÓÎÀÖµÄºÃµØ·½¡£ ÓÎÀÀÑ©É½ Î÷ÁëÑ©É½·ÖÇ°É½ºÍºóÉ½£¬Í¨³£Ö¸µÄÊÇºóÉ½£¬ÎÞÂÛ·ç¾°»¹ÊÇÓÎÍæ£¬ºóÉ½±ÈÇ°É½¶¼¸üÊ¤Ò»³ï¡£É½ÉÏ½¨ÓÐÁ½¶ÎË÷µÀ£º½»Í¨Ë÷µÀ£¨ÓÖ³ÆÔ§Ñì³ØË÷µÀ£©ºÍ¹Û¾°Ë÷µÀ¡£´Ó¾°Çø´óÃÅ½øÈëºó£¬³Ë×ø½»Í¨Ë÷µÀ£¬¿ÉÖ±´ï°ëÉ½ÑüµÄÔ§Ñì³Ø½Ó´ýÖÐÐÄ£¬ÕâÊÇÒ»Æ¬Ïà¶ÔÆ½»ºµÄ¹ã³¡¡£ÏÄ¼¾£¬ÔÚÓ³Ñ©ºþÍæË®æÒÄÖ£¬ºþ¶«²à¿ÉÒÔÍæ»¬²Ý¡£¶¬¼¾£¬»¬²ÝÇø±ä³É»¬Ñ©ÕßµÄÌìÌÃ¡£
728.Ò»¾ä´°º¬Î÷ÁëÇ§ÇïÑ©£¬ÈÃÎÒÃÇ¶ÔÎ÷ÁëÑ©É½¶àÁËÒ»µãã¿ã½£¬´ó¼Ò¶ÔÎ÷ÁëÑ©É½µÄÃèÊöÒÑ¾­·Ç³£¶àÁË£¬²¹³äÒ»µã£¬Î÷ÁëÑ©É½·ÖÇ°É½ºÍºóÉ½£¬Ç°É½Ã»Ê²Ã´ÌØ±ðµÄµØ·½£¬ÃÅÆ±15Ôª¡£ºóÉ½Í½²½ÅÀÉ½ÊÇ²»ÓÃÃÅÆ±µÄ£¬Ë÷µÀÓÐÁ½¶Î£¬½¨ÒéÂòÁªÆ±£¬Ò²¾ÍÊÇÁ½ÉÏÁ½ÏÂ£¬¿ÉÒÔÍøÉÏÔ¤¶¨Ò»°Ù¶àÔª£¬»òÕßÍ£³µ³¡¾ÍÓÐÈËÔÚ¶µÊÛË÷µÀÆ±»á¹ó¸ö¼¸Ê®¿é°É£¬µ«ÊÇ·½±ã°¡£¬¶ÔÓÚÄÇÖÖÃ»ÓÐ×¼±¸µÄÈËÀ´Ëµ»¹ÊÇ¿ÉÒÔ¿¼ÂÇµÄ¡£µ¼ÓÎÖ¤£¬Ñ§ÉúÖ¤¿ÉÒÔÃâ·Ñ×øµÚÒ»¶ÎµÄË÷µÀ£¬µ«ÊÇ²éµÄºÜÑÏ£¬Ò»¶¨Òª¼ÇµÃ´øÉí·ÝÖ¤¡£
729.·ç¾°¶øÑÔÖµµÃÒ»È¥£¬ÎÒÃÇÈ¥µÃÊ±ºòÊÇÎíÌìÃ»ÓÐ¿´µ½É½µÄÈ«Ã²£¬Íæ¶ùÑ©ºÜÓÐÒâË¼¡£¿´µ½ÎÒÃÇÆ½Ê±ÎÞ·¨¿´µ½µÄ±ùÑ©ÌìµØ¡£²»¹ý¾°ÇøÃÅÆ±Ë÷µÀÌ«¹ó£¬·þÎñÒ²²»ÐÐ¡£µ±ÌìÓÉÓÚÓÎ¿ÍÃ»ÓÐÍú¼¾¶à£¬ÎÒÃÇÔ¤¼Æ4µã·µ³ÌµÄ£¬¾°Çø·½×Ô×÷´ÏÃ÷»Ñ³Æ¾°ÇøË÷µÀ¼ìÐÞ£¬ÈÃËùÓÐÓÎ¿Íµ½²ÍÌüµÈºò£¬È»ºó1¸öÐ¡Ê±¶àµÈÓÎ¿Í¼¯ÖÐÔÚÒ»Æðºó¼¯ÖÐÂúÔØÃ¿¸öË÷µÀ³µÏáÊäËÍÓÎ¿Í£¬¾°Çø½»Í¨³µÎªÁËÄÜÒ»´Î°ÑÓÎ¿ÍÈûÍê£¬ÔÚ³µÉÏÒÑ¾­¼¸ºõÕÒ²»µ½Õ¾Á¢Î»ÖÃµÄÇé¿öÏÂ»¹ÔÚµÈÉ½ÉÏµÄÈËÓÖµÈ²î²»¶à40·ÖÖÓ£¬Ö±µ½³µÉÏÓÎ¿ÍÉúÆø¿ªÂî£¬Ë¾»ú²Å·¢³µ¡£ÓÉÓÚ¾°Çø·½µÄÔ­Òòµ¼ÖÂÎÒÃÇÏÂÉ½Ìì¶¼ºÚÁË£¬ÏÂ×Å´óÑ©»¹Òª¿ªÒ¹³µ»Ø¼Ò¡£¾°ÇøÕâÖÖÍ·Á³Ë£»¬µÄ¾«ÉñÕæÊÇÒª²»µÃ£¬¶ÔÓÎ¿ÍÊ®·Ö²»¸ºÔð£¬Ã»ÓÐÒ»µã·þÎñ¾«Éñ¡£Ó¦¸ÃÑÏÀ÷ÕûÖÎ£¬²»È»³öÁË´óÎÊÌâ¾Í²»ÊÇ½ÚÔ¼¼¸ÌËÀÂ³µ£¬ºÍ½»Í¨³µ·ÑÓÃ¿ÉÒÔ½â¾öµÄ
730.11ÄêÄÇÊ±ºòÔÚ¶Á´óÑ§ÌÓÁËÖÜÎåµÄ¿ÎºÍÍ¬Ñ§Ò»ÆðÀ´Î÷ÁëÑ©É½Ë££¬Ö»¿ÉÏ§µ±È»ÌìÆø²»×÷ÃÀ£¬È«ÊÇ´óÎíÊ²Ã´¶¼Ã»ÓÐ£¬µ±Ê±¾ÍËãÊÇ´óÎíÒ²µÖµ²²»ÁËËüµÄÃÀ¡£¹ýÈ¥µÄÕâ¼¸ÄêÒ»Ö±ÏëÔÙ´ÎÈ¥¿´¿´£¬´Ë´Î¹úÇìÈ¥·¢ÏÖºÜ¶à¶«Î÷¶¼±äÁË£¬±äµÃÔ½À´Ô½ºÃ£¬¸Ð¾õ°ô°ôµÄ£¬ÕÕÁËÒ»Ð©ÕÕÆ¬£¨½ö¹©²Î¿¼£¬ÕÕÏà¼¼Êõ²»ÐÐÇëÀí½â£©¡£¶¬ÌìÏÂÑ©µÄÊ±ºò²»ÖªµÀÓÐÃ»ÓÐÊ±¼ä»¹ÏëÔÙÈ¥¡£¡£¡£
731.Ð´¸öÐ¡¹¥ÂÔ£º1£¬Î÷ÁëÑ©É½ºóÉ½µ½Ô§ÑìÏ·¿É×øË÷µÀ£¬Ò²¿É²»×ø£¬µ«ÒòÉ½Â·½Ï¶¸£¬²»½¨ÒéÀÏÄêÈëºÍÐ¡Ð¡ÅóÓÑÅÀ£¬ÎÒÃÇÉÏÉ½ÓÃÁËÈý¸ö¶àÐ¡Ê±¡£Â·ÉÏ¿ÉÒÔÓö¼ûºÜ¶à¶¯Îï£¬×î³£¼ûµÄÊÇÐ¡Éß£¬ºï×ÓÃ»Óö¼û£¬ËüÃÇÒ»°ãÊÇÔç³¿³öÃ»¡£2£¬´ÓÔ§Ñì³Øµ½ÈÕÔÂÆºµÇ¶¥Ö»ÄÜ×øË÷µÀ£¬ÏÖÔÚÐ¯³ÌÉÏÓÐÊîÆÚ»î¶¯£¬¿ÉÒÔÂòµ½Ò»ÔªµÄË÷µÀÆ±[ßÚÑÀ]Èç¹ûÒªµÇ¶¥½¨Òé×¡Ô§Ñì³Ø£¬ÉÏÎç·ç¾°ºÃ£¬»¹¿ÉÒÔ³¢ÊÔ¿´ÈÕ³ö3£¬»¬Ñ©³¡ÒÑ¾­±ä³É»¬²Ý³¡£¬²»¹ý»¹ÓÐºÜ¶àÊÊºÏÐ¡ÅóÓÑÍæµÄÏîÄ¿£¬ÏÖÔÚ¿ÉÒÔÂòµ½110ÔªÂò9¸öÏîÄ¿µÄÌ×Æ±£¬·Ç³£»®Ëã¡£µ«ÊÇÈç¹ûÒªÍæÕâÐ©ÏîÄ¿£¬½¨Òé¾Í²»ÒªÅÀÉ½ÁË£¬·ñÔò¾ÍÃ»ÓÐÌåÁ¦ÁË
732.Ð¡ÅóÓÑºÜÏ²»¶µÄ»¬Ñ©£¬¾àÀë³É¶¼×î½üµÄ×ÔÈ»»¬Ñ©³¡¡£²»¹ýÕâ¸öË÷µÀµÄ¼Û¸ñ»¹ÕæµÄÓÐµãÐ¡¹ó
733.¾°É«²»´í£¬·ç¾°ÓÅÃÀ ¶¬ÈÕÑ©¾°Êæ·þ ÉÏÈ¥¶à´©ÒÂ·þ Àä ÔË¶¯Ð¬¾¡Á¿ÂòÐ¬Ì×²»È»Ð¬×Ó»á´òÊª
734.·Ç³£ºÃµÄÒ»ÌËÂÃÓÎÌåÑé£¬×¡µÄµØ·½Âù·½±ãµÄ£¬¾ÍÔÚË÷µÀ¿Ú´¦¡£ÊôÓÚµ­¼¾£¬É½ÉÏµÄÐ¡³Ôµê¶¼¹ØÃÅÁË£¬ÍíÉÏ³Ô·¹ÊÇÒ»¸öÐ¡ÎÊÌâ¡£µÚ¶þÌìÏÂ´óÓê£¬¾ÍÃ»ÓÐÉÏÉ½ÉÏÈ¥¿´£¬Î¨Ò»µÄÒÅº¶¡£¾°É«²»´í£¬×ÜÌå³¬ÔÞ£¬ÐÔ¼Û±È¸ß£¬ÓÐÈ¤ºÃÍæ£¬
735.ÓÉÓÚµÀÂ·Ëú·½ËùÒÔÉÏÏÂÉ½ÓÐµãÂý£¬²»¹ýÊÇ±Ü¿ª¹úÇì¸ß·åÈ¥µÄ£¬¾°µãÄÚÈËºÜÉÙ¾ÍÊÇÓÐµãÀäÁËÅ¶£¡µ±µØµÄ¾°µã»¹ÊÇÖµµÃÒ»È¥µÄ£¬ºÜ²»´íµÄÑ©É½¾ÍÊÇ»¹Ã»ÏÂÑ©ÖµµÃÍÆ¼ö£¬ÌåÑéºÜºÃ£¬
736.¾°É«ºÜºÃ¿´£¬ÍæµÄÕæ²»ÔõÃ´Ñù£¬±¥º¬ÆÚ´ýÈ¥ÁËÈ»ºóÕûÌåÓÎÀÖÉèÊ©¶¼Ã»ÓÐºÜÓÐÈ¤¡£
737.ÐÔ¼Û±È¸ß£¬¾°É«²»´í£¬×ÜÌå³¬ÔÞ£¬
738.ºÃË££¬¾ÍÊÇÀÏÄêÈËÈ¥µÄ»°Ò»¶¨Òª×¢Òâ£¬Ñ©µØÓÐµã»¬£¬ÎÒ¶¼Ë¤ÁË¼¸õÓ£¡¾°É«²»´í£¬
739.±Ü¿ª¹úÇì¸ß·åÆÚ´ø×ÅÀÏÂèÀ´ÍæµÄ£¬µ«ÊÇµÀÂ·Ëú·½ÓÐµã²»Ì«ºÃ×ß£¬¾°µãÄÚÈËºÜÉÙ£¬ÉÏÏÂÀÂ³µºÜ¿Õ»¹ÓÐÃâ·Ñ¹«½»½Ó²µºÜÈËÐÔ»¯µÄ·þÎñ£¬ÖµµÃÒ»È¥µÄÑ©É½Å¶¾°É«²»´í£¬ÖµµÃÍÆ¼ö£¬
740.Ð¡Ñ§ÆÚÄ©¿¼ÊÔÇ°µÄÒ»ÖÜµ½Ñ©É½£¬ÔËÆøºÃ¸ÕºÃÉÏÉ½ÈË²»ËãÌì¶à.Ìì¹«²»×öÃÀ£¬É½¶¥ÉÏÃ»ÓÐÌ«Ñô£¬ÔÆ²ã±È½Ïºñ£¬µ«ÊÇÐ¡º¢ÍæÑ©¶ÑÑ©ÈËºÜÊÇ¿ìÀÖ.....
741.1ÔÂÈ¥µÄÊ±ºò·Ç³£°ô£¬2ÔÂ·Ý´º½ÚÈ¥¾ÍÒ»°ãÁË£¬Ñ©¿ªÊ¼»¯ÁË£¬Ã»ÄÇÃ´ºÃÍæÁË¡£
742.Ò¹³¡Ì«»®ËãÁË£¬¶øÇÒÒ¹¾°Ò²ºÜÃÀÅ¶£¬ÓÐ½ÌÁ·Ö¸µ¼£¬ÍêÈ«²»ÓÃµ£ÐÄ¹þ£¬ÖµµÃÍÆ¼ö
743.´°º¬Î÷ÁëÇ§ÇïÑ©£¬ÃÅ²´¶«ÎâÍòÀï´¬¡£Î÷ÁëÑ©É½¹ûÈ»Ãû²»Ðé´«Ñ½¡£ÖµµÃ´ó¼ÒÀ´¡£
744.ºÜÂúÒâµÄÒ»´ÎÂÃÐÐ ÆÚ´ýÏÂ´Î
745.ÓöÉÏÌìÆø²»ºÃ£¬±ðÊÇÒ»ÖÖÃÀ¾°
746.ÒòÎªº½°àÑÓÎóÎÊÌâ£¬Ã»È¥³É¡£ÒòÎªÕâ¸öÊÇ²»ÍË²»¸ÄµÄ£¬ËùÒÔ£¬Ö»ÄÜÕâÑùÁË
747.»¹ÐÐ£¬¾ÓÈ»¶¼ÓÐµÂ¿ËÊ¿ÁË£¬
748.È¥Î÷ÁëÑ©É½Íæ¹ýÈý´ÎÁË£¬¾°É«ºÜºÃ£¬ÎÒÓÈÆäÏ²»¶ÔÚÕâÀï»¬Ñ©£¬´ø×Åº¢×Ó£¬Çë¸ö½ÌÁ·£¬ÍæµÃºÜ¹ýñ«
749.Ã÷Ìì×¼±¸È¥Î÷ÁÚÑ©É½£¬ÓÐÃ»ÓÐ¸ÕÈ¥¹ýµÄ¸æËßÎÒÏÂÎÂ¶È¶àÉÙ£¬ºÃ×¼±¸ÒÂ·þ¡£
750.ÕæµÄÎÞÓï  ËæÊ±ËæµØ¶¼ÔÚÅÅ¶Ó  Íæ¶þÐ¡Ê± ÅÅ¶ÓËÄ¸öÐ¡Ê±  ÕæµÄÌ«ÎÞÓïÁË  ÈË¶àµ½±¬Õ¨   ¶øÇÒ»¹¾õµÃ²»»®Ëã  ÕæµÄºÜÎÞÓï  ÔÙÒ²²»ÏëÀ´ÁË  ½ñÌìÒ»Ìì¶¼ÊÇÔÚÍÂ²ÛµÄÒ»Ìì  ÌåÑé¹ýÌ«²îÁË.
751.×ÜÌå³¬ÔÞ£¬¾°É«²»´í£¬ÓÐÈ¤ºÃÍæ£¬ÐÔ¼Û±È¸ß£¬×ÜµÄÀ´Ëµ¶¼Í¦²»´íµÄ£¬ÏÂ´Î¶àÔ¼ÉÏ¼¸¸ö»ï°éÒ»ÆðÀ´Íæ£¬ÏÂ´ÎÈ¥Ò»¶¨×¡ÔÚÉ½ÉÏ£¬Õâ´ÎÊ±¼ä±È½Ï¸ÏÃ»ÔÚÉÏÃæ×¡£¬ÓÐµãÒÅº¶
752.¶ÔÓÚ³É¶¼ÈËÀ´Ëµ£¬È·ÊµÊÇÒ»¸ö²»´íµÄÁïÍÞ¿´Ñ©µÄºÃµØ·½£¬¶¬Ìì¾Æµê¶¼ÓÐÅ¯Æø£¬×¡µÄÒ²±È½ÏÊæ·þ£¬³É¶¼¹ýÈ¥½»Í¨±ã½Ý£¡
753.¿ÉÍæÐÔµÍ£¬Ò»°ã°ã£¬ÒòÎªµ±ÌìÈ¥µÄÊ±ºòÌìÆø²»ºÃ£¬Ò»Ö±ÏÂÓê£¬³ýÁËÎíÃÉÃÉµÄ£¬Ê²Ã´¶¼¿´²»¼û£¬È¥µÄ¼¾½ÚÒ²Ã»ÓÐÑ©£¬Ö»ÓÐÏÂ´ÎµÈÓÐÑ©ÁËÔÙÈ¥ÁË
754.µÚÒ»¾°Çø²¢Î´¶ÔÓÎ¿ÍËµÃ÷¹ºÆ±ÒÔºó»¹ÐèÒª½øÐÐÅÅºÅ£¬Êµ¼ÊµÄµÈ´ý½øÈë¾°ÇøµÄÊ±¼äÆ½¾ùÔÚÈýÐ¡Ê±ÒÔÉÏ£¬²¢ÇÒÔÚÈë¿Ú´¦Î´¿¼ÂÇµ½´óÁ¿ÓÎ¿ÍµÈ´ýÊ±¼äµÄÓ¦¶Ô´ëÊ©£¬Èç¿ÉÒÔÕÚ±ÎÈ¡Å¯ÐÝÏ¢µÄµÈ´ýÇøÕâÐ©¡£µÚ¶þ¾°ÇøÉèÊ©³Â¾É£¬°²È«Í¨µÀµÄÃÇ¾¹È»´æÔÚ´óÃæ»ýÉúÐâ»¹ÈÃÈÔÈ»ÔÚÊ¹ÓÃ£¬²¢ÇÒÎÀÉú´òÉ¨²»µ½Î»£¬ÔÚ½¨ÖþÎïÄÚ½ÇÂäµÈµØ¿ÉÒÔ´æÔÚÀ¬»ø¡£µÚÈýÓÎ¿Í³ÐÊÜÄÜÁ¦²î£¬Ë÷µÀÖ»ÓÐÁ½Ìõ£¬ÇÒÔËÁ¦·Ç³£ÓÐÏÞ£¬µ¼ÖÂÎÞ·¨¿ìËÙµÄÍê³É´óÁ¿ÓÎ¿ÍÔËÊä×ªÒÆ¹¤×÷£¬µ¼ÖÂÉÏÉ½ÏÂÉ½ÅÅ¶Ó°ëÌìÓÎÀÀ¿ÉÄÜÖ»ÓÐÒ»Ð¡Ê±µÄÇé¿ö¡£µÚËÄÈÕÔÂÆºµÄÕ»µÀÓÐ»ýÑ©¾°Çø¸ù±¾²»×öÇåÀí£¬µ¼ÖÂÑ©ÔÚÕ»µÀÉÏ½áÁËºÜºñµÄÒ»²ã±ù£¬µ¼ÖÂÓÎ¿Í»¬µ¹Ë¤õÓµÄÊÂÇéÆµ·¢¡£×ÛºÏÉÏÊöÊµ¼Êµ½ÁË¾°ÇøµÄ¸ÐÊÜÈÏÎªÎ÷ÁëÑ©É½¸ù±¾ÎÞ·¨´ï²»µ½ËÄA¼¶¾°ÇøÓ¦ÓÐµÄË®×¼¡£
755.ÖÜÄ©³öÓÎ£¬Ñ¡ÔñµÄÕâ¼Ò£¬»·¾³²»´í£¬·þÎñÒ²Í¦ºÃ£¬ÓÐ»ú»á»¹»áÈ¥Õâ¼Ò
756.¾°É«²»´í£¬ÓÐÈ¤ºÃÍæ£¬ÐÔ¼Û±È¸ß£¬×ÜÌå³¬ÔÞ£¬ÐÔ¼Û±ÈÕæµÄºÜ¸ßºÜ¸ß¡£
757.Ò¹³¡»¬Ñ©ÃÅÆ±ÐÔ¼Û±È»¹ÊÇºÜ¸ß£¬Ö»ÊÇÈ¥µÄÊ±ºòÈË»¹±È½Ï¶à£¬³õ¼¶µÀÅÅ20·ÖÖÓ¶Ó»¬20Ãë£¬Ò¹³¡»¬Ñ©»¹ÊÇÖµµÃÌåÑéµÄ£¡ÓÐÒ»¶¨»ù´¡µÄ¿ÉÒÔÈ¥ÖÐ¼¶µÀ£¬ÈËÃ»ÄÇÃ´¶à
758.´í·åÈ¥µÄ£¬²»ÓÃÅÅ¶Ó£¬ÈËÉÙ£¬¾°ÃÀ£¬Ð¡ÅóÓÑÃÇºÍ´óÈËÍæµÃ¶¼ºÜ¾¡ÐË¡£
759.´ÓÐ¡¶¼Ïë×ÅÈ¥»¬Ñ© Õâ´ÎÖÕÓÚÔ²ÃÎÁË Í¦¿ªÐÄµÄ ÍæµÄÏîÄ¿È·ÊµÍ¦¶à ´øÐ¡ÅóÓÑÈ¥¸üºÃÍæ º¢×ÓÒ»¶¨»áÏ²»¶µÄ ÎÒÕâ´ÎÂòµÄÊÇÔ§Ñì³ØË÷µÀºÍÈÕÔÂÆºµÄË÷µÀ ÔÚÑ©³¡ÍæÁËÁ½¸ö¶àÐ¡Ê±ºó ÔÙ×øÈÕÒ¹ÆºµÄË÷µÀµÇ¶¥ ½¨ÒéÒ»¶¨ÒªµÇ¶¥ ÒòÎª¾°¹ÛÍêÈ«²»Ò»Ñù ³¬¼¶ ³¬¼¶ÃÀ º£°Î3300Ã× ÓÐÒ»Ð©ÈË¿ÉÄÜ»á³öÏÖÒ»Ð©È±Ñõ »¹ÓÐÏëËµµÄÊÇ ½¨Òé²»ÒªÖÜÄ©ºÍ½Ú¼ÙÈÕÈ¥ Æ±Ì«¹óÁË Æ½Ê±»¬Ñ©120Ò»¸öÈË ÖÜÄ©180Ò»¸öÈË Ã¿¸öÈËÓÖÒª½»800ÔªµÄÑº½ð 180ÔªÊÇÏÞÊ±Á½Ð¡Ê± ³¬Ê±»áÔÚÑº½ðÀïÃæ¿Û ¶øÇÒ²»»áÓÐÈËÌáÐÑÄãÊ±¼äµÄ Òª×Ô¼ºÕÆÎÕÊ±¼ä »¹ÊÇÈË¶àÒ»ÆðÈ¥Íæ ´òÑ©ÕÌ±È½ÏºÃÍæ »¹Ê¡Ç®
760.¶ÔÓÚÏ²ºÃ»¬Ñ©µÄÄÏ·½ÈËÀ´Ëµ£¬Î÷ÁëÑ©É½ÊÇ±ØÐëÃ¿¸öÑ©¼¾±ØÐë´ò¿¨µÄµØ·½£¡²»¹ý£¬³É±¾µÄÈ·¸ß£¬»¹Ã»¼û×ÅÑ©£¬240µÄÃÅÆ±ºÍÀÂ³µ·Ñ¾Í»¨³öÈ¥ÁË£¬»¬Ò»ÕûÌì²î²»¶à»¨·Ñ800×óÓÒ¡£²»¹ýÑ©µÄÈ·ºÃ£¬Ñ©µÀ³¤¶ÈÒ²¹»¹ýñ«¡£2020ÄêµÄÑ©¼¾£¬µÈµÄºÃ½¹ÐÄ£¡
761.µÚÒ»´ÎÀ´Î÷ÁëÑ©É½£¬µ½ÁËÉ½¶¥£¬×ßµ½ÁËÒõÑô½ç£¬·ç¾°³¬¼¶ÃÀ£¬ÔËÆøÕæºÃ Óöµ½ÇçÀÊµÄÌìÆø£¬ÌìÉÏµÄÔÆ£¬±ä»ÃÄª²â£¬É½·åºöÒþºöÏÖ¡£¾ÍÊÇÒòÎªÈË¶à£¬ÅÅ¶ÓÉÏË÷µÀºÍÅÅ¶ÓÏÂÉ½Ë÷µÀ»¨µÄÊ±¼äÓÐµã³¤¡£ÆäËû¶¼»¹ÊÇºÜºÃµÄ¡£ÏëÏÄÌìµÄÊ±ºòÔÙÈ¥¿´¿´
762.Î÷ÁëÑ©É½ÊÇ³É¶¼ÖÜ±ß·Ç³£ÓÐÃûµÄ±ÜÊîÊ¤µØ£¬ÄÇÀï¿ÕÆø·Ç³£ÇåÐÂ£¬ÏÄ¼¾·Ç³£Á¹Ë¬£¬É­ÁÖ¸²¸ÇÂÊºÜ¸ß£¬Ò³ÑõÀë×Óº¬Á¿Ò²ºÜ¸ß£¬ÏÄ¼¾×î¸ßÆøÎÂ25¶È×óÓÒ£¬Ã¿ÄêÏÄ¼¾ÕâÀïÃ¿¼Ò±ö¹Ý¡¢Å©¼ÒÀÖ¶¼×¡ÂúÁËÓÎÈË£¬Èç¹ûÄãÊÇÖÜÄ©È¥ÄÇÀï£¬ÒªÕÒµ½Ò»¼ä·¿æÝÄÇÕæÊÇÌ«ÄÑÁË¡£´ÓÐúÏùµÄ³ÇÊÐÀ´µ½Õâ¸öÏÉ¾³°ãµÄÊ¤µØ£¬ÄãµÄÐÄ½«Òì³£°²¾²¡£
763.µ­¼¾µÄÎ÷ÁëÑ©É½ÈËÉÙ¾°ÃÀ£¬Ë÷µÀ¼¸ºõ²»ÓÃÅÅ¶Ó£¬»¬Ñ©³¡ÈËÒ²ºÜÉÙ¡£ÔÚÐ¯³Ì¶©µÄË÷µÀÆ±±¾À´ËÍ»¬Ñ©£¬½á¹ûµ½ÁËÏÖ³¡¹¤×÷ÈËÔ±Ëµ»î¶¯ÒÑ¾­½áÊø£¬»¬Ñ©Ã¿ÈËÒªÊÕ60£¬¸úÐ¯³Ì·´À¡ÒÔºó£¬°ÑÊÕ·ÑÆ¾¾ÝÉÏ´«µ½ÍøÕ¾£¬µÚ¶þÌì¾Í°Ñ¸¶·ÑµÄ300Ôª·µµ½ÎÒÕË»§ÉÏÁË£¬ÕâÖÖ´¦ÀíÎÊÌâµÄËÙ¶È±ØÐëÔÞÒ»¸ö
764.Ò»Â·¶Â³µ
Ò»Â·ÅÅ¶Ó  
¼ÈÈ»Ã»ÓÐÕâ¸ö½Ó´ýÄÜÁ¦  ¾Í²»Òª¸ãÊ²Ã´ÌØ¼ÛÆ±
¸öÐ¡Ê±³µ¾ÍÊÇÈ¥¿´ÈËÉ½ÈËº£µÄ
ÖØµãÊÇÃ»ÓÐÑ©  ¸ù±¾Ã»ÓÐÑ©    ´óÎí  ÏîÄ¿¶¼²»¿ª·Å
765.µÚÒ»´Î»¬Ñ©£¬ÇëÁËÒ»¸ö½ÌÁ·ºÃÏñ»¨ÁË150£¬ºÜ¿ì¾ÍÑ§»áÁË¡£ÍæµÃºÜ¿ªÐÄ¡£ÏÂ´ÎÕÒÒ»¸ö¸ü´óµÄ¿ÉÒÔ´Ì¼¤Ò»Ð©¸üºÃ
766.Î÷ÁëÑ©É½Í¦ÓÐÃûµÄ£¬¹ÅÈËÔçÓÐÊ«¾äÔÞÃÀ¡£ÌìºÃµÄÊ±ºò£¬³É¶¼ÊÇ¿ÉÒÔ¿´µ½Ñ©·åµÄ¡£ÏÄÌìÆøºòÒËÈË£¬ÌØ±ðÊÊºÏÏûÊî¡£
767.Äþ¾²ÃÀ£¬ÏÄÌìµÄÎ÷ÁëÑ©É½ºÍ¶¬ÌìµÄÍêÈ«²»Ò»Ñù£¬Ïñ¼«ÁËÁ½¸öÊÀ½ç
768.ºÜÆ¯ÁÁ È¥µÄÊ±ºòÕýÊÇÏÂÑ©µÄ¼¾½Ú  Ñ©ÌØ±ðºñ  »¬Ñ©³¡Ò²ÌØ±ðºÃÍæ
769.ÖµµÃÃ¿Äê¶¼È¥ÁËµÄ
770.Â·Ì«ÀÃ£¬Ì«¶Â¡£ÈËÌ«¶à¡£¡£¡£¡£¾°É«²»´í£¬É½ÏÂ×¡ËÞÁÙÊ±¼Ó¼Û¡£
771.·Ç³£ÖµµÃÈ¥ ¡£Õý¸ÏÉÏÏÂÑ©£¬´óÑ©£¬ÃÀ¼«ÁË£¡ÔÚéÙ»ÆµÄÂ·µÆÏÂ¶ÑÑ©ÈË´òÑ©ÕÌ£¬»¬Ñ©ÆÂ£¬ÅÄÉãÑ©»¨·ÉÈë¾µÍ·¡­¡­¡­¡­»¹ÓÐÑ©µØÀïµÄ¶ùÍ¯ÀÖÔ°£¬´ó°®£¬ÒßÇé¹ýÁË»¹ÏëÈ¥£¡×ÜÌå³¬ÔÞ£¬ÐÔ¼Û±È¸ß£¬ÓÐÈ¤ºÃÍæ£¬¡£
772.´øÉÏºÃÐÄÇé£¬·ÀË®Í¸ÆøµÄÍâÌ×¿ã×ÓÐ¬×Ó£¬ÆäËû¶«Î÷É½ÉÏÉÌÒµ¿ª·¢ºÜ³ÉÊìÁË£¬×îºÃÊÇÒ»Ôç¾ÍÈ¥£¬ÃâµÃµÈÀÂ³µÅÅ¶ÓÒªµ¢ÎóºÜ¶àÊ±¼ä£¬ÕâÑùµÈÄãÍæµÃ²î²»¶àÁËÏÂÉ½µÄÊ±ºò¿´µ½É½ÏÂÅÅ¶ÓµÄÈË£¬ÐÄÀï»áºÜÇìÐÒµÄ
773.·Ç³£ºÃµÄÌåÑé**************************************************************************************
774.Àë³É¶¼²»Ô¶µÄÐÝÏÐ±ÜÊîÊ¤µØ£¬ÏÄÈÕÎÂ¶È±È³ÇÊÐµÍ5¶ÈÒÔÉÏ¡£
775.¹úÇì½ÚÈ¥µÄ£¬Ã»ÓÐÑ©£¬µ«ÓÐºÜ¶àÓÎÀÖÉèÊ©£¬ÖÜÄ©ÐÝÏÐ»¹²»´í
776.×ÜÌå³¬ÔÞ£¬È«³Ì¶¼ÓÐË÷µÀ£¬Æû³µÉÏÉ½
777.¿ÉÒÔ¿ÉÒÔ¿ÉÒÔ
778.3Ð¡Ê±¼´¿ÉÒÔ´Ó¶¼ÊÐÀ´µ½±±¹ú·ç¹â¡£
779.11ÔÂ28ÈÕÀ´ÓÎÍæ£¬Ò»ÌìÊ±¼ä£¬Ö»ÍæÁËÒ»¸öÐ¡Ê±£¬ÆäËüÊ±¼ä¶¼ÔÚÅÅ¶Ó£¬²»ÏÞÁ÷£¬Ö»ÓÐ×î²î£¬Ã»ÓÐ¸ü²î£¬Ö»ÏþµÃ×¬Ç®µÄ¾°Çø£¬Èý¸öÈË¹ýÀ´Ë£»¨ÁËÒ»Ç§¶à£¬»¹²»ÈçÔÚ¼ÒË¯¾õ¡£Ã»ÓÐ¸ü²î£¬Ö»ÓÐ×î²î¡£
780.ÓÐµãÐ¡Óê£¬µ«¿ÕÆøºÜºÃ£¬¾°É«ºÜÃÀ
781.´º½ÚÇ°È¥µÄ£¬ÈËÒªÉÔÎ¢ÉÙµã£¬ÏÂÉ½Ê±ÈË¶à£¬×øË÷µÀÅÅÁË°ëÐ¡Ê±¡­¡­ÉÏÉ½Ñ©»¹ÊÇºÜºñµÄ£¬Ë£Ñ©»¹ÊÇ¿ÉÒÔ£¬¾°Çø±È½Ï³ÉÊì£¬³Ô±È½Ï·½±ã£¬Ò²ÓÐ×ÔÖúÊÛË®»ú
782.»¹¿ÉÒÔ¡­¡­
783.È¥¹ýÒ»´Î£¬É½¶¥µÄ·ç¾°ÌØ±ðÃÀ£¬²»¹ýÕæµÄºÃÀä°¡£¬´øÐ¡ÅóÓÑµÄ¼ÒÍ¥Ò»¶¨Òª¶à´øÒ»Ë«Ð¬£¬²»È»»á±»ÀäËÀ£¡
784.ÏÄÌìµÄÊ±ºòÎ÷ÁÖÑ©É½Á¹Ë¬¶øÃÀÀö¡£ Ì×Æ±¼Û¸ñºÜ»®µÃÀ´¡£
785.×öÎªÌæ²¹ »»µ½ÁËËÄµã°ëÄÇ°à ³µ×ÓÃ»µÄÈ¥³ÌÊ±µÄºÃ Óµ¼· ¶øÇÒ¾ÓÈ»×îºóÒ»ÅÅÃæ¶Ô¹ýµÀµÄÎ»ÖÃÒ²ÈÃÈË×ø ÒÔÍù×ø´ó°ÍÄÇ¸öÎ»ÖÃ¶¼±»¿Õ×Å²»ÂòÆ± ÒòÎª²»°²È« Ö®Ç°Ñ¯ÎÊµÄÊ±ºò¹âËµ×îºóÒ»ÅÅÓÐÎ»ÖÃ Ã»ËµÊÇÖÐ¼ä
786.·ç¾°ºÜ²»´í£¬É½ÉÏ»¹Óöµ½ÁËËÉÊó
787.·Ç³£ºÃµÄÒ»¸ö¾°µã£¬ÏÄÌìÁ¹Ë¬£¬¶¬Ìì¿ÉÒÔÉÍÑ©ÍæÑ©£¬º£°Î¸ß¶È±ä»¯´ó£¬¿ÉÒÔ»ñµÃÒòÎÂ¶È±ä»¯¶ø´øÀ´µÄ¾°¹Û±ä»¯£¬ÌØ±ðÊÇ×øµÚ¶þ¶ÎÀÂ³µÉÏµ½3000Ã×ÒÔÉÏ£¬ÕæµÄÊÇ»á¸øÓÎ¿Í´øÀ´·Ç³£Ç¿´ó¾ªÏ²¡£
788.Ò»¼ÒÈËÂÃÐÐ£¬¸ÏÉÏÍ·µÀÀÂ³µÌØ¼Û¡£ºó±ßÀÂ³µ²»±ãÒË¡£
789.¾°É«²»´í£¬ÉÏÈ¥µÄÊ±ºòÌìÆøºÜºÃ£¬ÍæÑ©Ò²¿ªÐÄ¡£¿´¼ûÁËÔÆº££¬ÈÕ³ö£¬ÄÏ·½ÈË¼ûµ½Ñ©¾ÍÊ®·Ö¿ªÐÄ£¬ÉÏÃæ³ÔµÄ±È½ÏÉÙ£¬¾ÆµêÒ²ºÜÉÙ£¬µ«ÊÇÖµµÃ×¡Ò»Íí
790.Î÷ÁëÑ©É½¾°ÇøÊÇ¾à³É¶¼ÊÐ×î½üµÄÍæ»¬Ñ©µÄµØ·½£¬¾à³É¶¼Ö»ÓÐÁùÊ®¶à¹«Àï¡£¶øÇÒ£¬Î÷ÁëÑ©É½²»Ö»ÊÇ»¬Ñ©£¬ÏÄÌì·ç¾°Ò²ºÜºÃ£¬ÔÚ¶¬Ìì»¬Ñ©µÄµØ·½¿ÉÒÔ»¬²Ý£¬Ò²ÊÇ³É¶¼ÊÐÏÄÌì±ÜÊîÏûÏÄµÄÊ¤µØ£¬ÆøÎÂ±ÈÊÐÇøÒªµÍ½ü10¶È¡£
791.Ð¡ÅóÓÑºÜÏ²»¶µÄ»¬Ñ©£¬¾àÀë³É¶¼×î½üµÄ×ÔÈ»»¬Ñ©³¡
792.ÂùºÃ¾°É«²»´í£¬ÐÔ¼Û±È¸ß£¬ÓÐÈ¤ºÃÍæ£¬×ÜÌå³¬ÔÞ£¬
793.ÌáÇ°Ò»Ììµ½£¬´ÎÈÕÒ»ÔçÉÏÉ½¡£´øº¢×Ó´òÑ©ÕÌ¡¢»¬Ñ©£¬¹»ÍæÒ»ÕûÌìµÄ¡£¾°É«²»´í¡£ÓÐÈ¤ºÃÍæ£¬ÐÔ¼Û±È¸ß£¬¾°É«²»´í£¬×ÜÌå³¬ÔÞ£¬¾°Çø·þÎñºÜºÃ¡£
794.¾°É«Ê²Ã´µÄ¶¼ºÜºÃ£¬¾ÍÊÇÓÎÍæµÄÏîÄ¿ºÍ³Ô·¹±È½Ï¹ó
795.¹úÇì½Ú5ºÅÈ¥µÄ£¬°¦£¬ÌìÆø²»ºÃ£¬É½ÉÏÓÐ´óÎí£¬É¶Ò²Ã»¿´µ½¡£µ«»¹»áÔÙÈ¥¡£»¨Ë®ÍåÅÝÎÂÈª×îË¬¡£
796.×îºÃµÄÊ±¹âÔÚÂ·ÉÏ£¬Ò»Â·ÏòÑô£¡£¡£¡£¡£¡£¡£¡£¡£¡£¡£¡£¡£¡£¡£¡£¡£¡£¡£¡£¡.....................£¡£¡£¡£¡£¡£¡£¡
797.ÌåÑé¸ÐºÜÊ§Íû£¬´óÀÏÔ¶¾ÍÎªÁË´øº¢×ÓÈ¥»¬ÏÂÑª£¬½á¹û»¬Ñ©ÅÅ¶Ó¼¸¸öÐ¡Ê±£¬×Ü¹²»¬Ñ©²»µ½5´Î£¬È«²¿Ê±¼äÀË·ÑÔÚÊäËÍ´øÉÏ×ß×ßÍ£Í£×ß×ßÍ£Í££¬ÊäËÍ´øÉè¼ÆºÜ²î¾¢£¬²»¹ÜÊÇ»á»¬Ñ©µÄºÍ²»»á»¬Ñ©µÄÈ«²¿»ìÔÚÒ»¸öÂýÓÆÓÆµÄÊäËÍ´øÉÏ²»Í£¿¨¶Ù£¬¿´×Å¶¼×Å¼±£¬²»»áÔÙÈ¥ÁË
798.ÌåÑé¸ÐÌ«²îÁË£¬±¾À´ÔÚÍøÉÏ¹ºÆ±µÄÊ±ºò¾ÍÑ¡ÁËÈëÔ°Ê±¼ä¶ÎµÄ£¬ÅÅ¶ÓÅÅµ½°ëÌìÁË£¬ÅÅµ½ÁË½á¹û¸æËßÒªÏÖ³¡ÅÅºÅ£¬ÓÖ´ÓÐÂÅÅºÅ£¬½á¹ûÔÚµÈµÄ¹ý³ÌÖÐ¾Í¿´µ½ÄÇÐ©¼¸¸öÒ»Æð¸úÍÅµÄ¾Í²»ÓÃÅÅºÅ£¬ÕæµÄºÜÆø·ß£¬¹¤×÷ÈËÔ±Ëµ¿ÉÒÔÍ¶Ëß£¬¸øÁËÒ»¸öÍ¶Ëßµç»°£¬½á¹ûÄÇ¸öÍ¶Ëßµç»°¶¼ÊÇºÜË®µÄ£¬¾ÍÊÇËûÃÇÒ»ÆðµÄ¹¤×÷ÈËÔ±!ÎÞÓïÖ®´óÎÞÓï!ÎÒÃÇµ½ÁË£¬¶¼ÔÚÄÇÀïµÈÁËÒ»¸ö¶àÐ¡Ê±²Å½øÈ¥£¬½øÈ¥ÒÑ¾­ÖÐÎçÁË£¬ÅÅ¶ÓÅÅÁË¼¸´Î
799.ÕæµÄÊÇ·Ç³£·Ç³£ÉËÐÄµÄÒ»´Î³öÓÎ£¬×øÀÂ³µÅÅ¶Ó ×ø´ó°ÍÅÅ¶Ó £¬´ÓÔçÉÏ8µã³ö·¢ £¬ÍíÉÏ10µã²ÅÏÂÉ½£¬ÖÐÍ¾ÍæÑ©3¸öÐ¡Ê±£¬ÆäÓà¶¼ÔÚÅÅ¶Ó¡£ÅÅ¶Ó³¬¼¶³¬¼¶Àä £¬ÌØ±ðÊÇÏÂÉ½ÅÅ¶ÓµÈ´ó°ÍºÍÀÂ³µµÄÊ±ºò£¬ÕûÁË¼¸¸ö¿¾»ðµÄÖ»ÊÇ°ÚÉè£¬ÓÐÈ¡Å¯Æ÷Ò²Ö»ÊÇ°ÚÉè£¬Ð¡ÅóÓÑÒ»¸ö¸ö¶¼ÔÚ¿Þ£¬·þÎñÈËÔ±ÕÒ²»µ½£¬µÈ°ÍÊ¿µÄÊ±ºò¾ÍÒ»¸ö°²±£ÈËÔ±ÔÚÖ¸»Ó £¬°²±£ÈËÔ±Ò²ÔÚ±§Ô¹£¬Ç®¶¼ÀÏ°åÕõÁË£¬ËûÃÇ¾Í150Ò»Ìì£¬ÀÏ°å»¹²»Ô¸Òâ¶àÇëÁ½¸öÈË¡£Õâ´ÎÈ¥µÄÈË±íÊ¾ÒÔºóÔÙÒ²²»È¥Î÷ÁëÑ©É½Ë£Ñ©ÁË¡£
800.µ¼ÓÎºÜ¸ºÔð£¡·ç¾°Ò²ºÜºÃ£¡¾ÍÓÐ¸ö±£°²Ïñ¸ö±¦ÅúÁúÒ»Ñù£¬ÎÒÍ¬°é½ÅÅ¤ÁË£¡×ß²»ÁËËÄ¸öÈËÌ§90½ïµÄÃÃÃÃ Ò»Â·ËµÖØ¾ÍËãÁË£¬ÄÇ¸öÅÖ±£°²×ì°ÍÏñ***Ò»ÑùËµÊ²Ã´ÍÈ²»ÐÐÁËÒª½ØÖ«ÁË£¬ÎÒËµ×ÏÍâÏß¹ýÃôÂé·³·ÅÒõÁ¹´¦Ðª»á¶ù£¬ËûËµ¶Ô¶Ô¶ÔµÈ»á¶ùÉ¹³ôÁË£¬ÎÒ¾ÍÏëËµËû¼ÒËÀÁËÈËÂð£¿×ì°ÍÕâÃ´³ô£¡²»»áËµÈË»°¾Í±Õ×ì£¡²»Ïë×öÕâ·Ý¹¤×÷¾Í±ðÀ´£¡×ìÌ«¼úÁË
801.Ò¹³¡Ñ©³¡¾ÍÊÇÄáÂêÐ¦»°£¬7µã¿ªÊ¼9µã½áÊø¡£ÃÅÆ±98£¬ÀÂ³µ»¹Òª50¡£7µã¿ªÊ¼ÅÅ¶Ó½øÃÅ£¬ÃÅ¿Ú¹¤×÷ÈËÔ±¸úÉµ×ÓÒ»Ñù£¬ÅÅÄÇÃ´³¤¶ÓÎé¾ÍÒ»¸ö¿Ú½ø¡£°ë¸öÐ¡Ê±²Å½øÑ©³¡¡£ÀÂ³µÂýµÄÒªËÀ£¬»¬ÁË3ÌË£¬8µã30ÀÂ³µ¾Í²»×¼ÉÏÁË¡£ÕæµÄ¸ãÐ¦£¬148¾Í»¬ÁË3ÌË£¬ÎÒÄáÂê°¡£¬Ò»ÌË50¡£Æ¯ÁÁ£¬Ì«ÄáÂêÉµ±ÆÁË£¬Ë­ÔÙÀ´Ë­Éµ±Æ
802.×ÜÌå·Ç³£**£¬Ïàµ±ÓÚ»¨ÁË1000¶à¿ª³µ£¬×øÀÂ³µÍæ¡£µÚÒ»¹ÜÀí»ìÂÒ£¬ÎÒÃÇµ±Ê±ÅÅ¶ÓÏÂÉ½ÅÅÁË30·ÖÖÓ×óÓÒÒÔºó£¬ÎÞÈÎºÎÍ¨ÖªÓÖÐÂ¿ªÁËÒ»¸öÍ¨µÀ£¬¼·½øÀ´ÁËºÃ¶àºóÀ´µÄÈË²å¶Ó¡£µÚ¶þÉÏÃæµÄÓéÀÖÏîÄ¿´ó¶à·Ç³£ÎÞÁÄ£¬Ñ©µØutv»¹Ã»ÓÐÈËÅÜµÄ¿ì¡£ÈÈÆøÇò¾ÍÉÏÏÂÍù·µÒ²Ò»°ã°ã¡£µÚÈýÒ»¶¨²»ÒªÃ¤Ä¿ÂòµÚ¶þ¶ÎË÷µÀ£¬ÒòÎª´ó¸ÅÂÊÎí´óÉ¶¶¼¿´²»¼û¡£µÚËÄÈ¥Ö®Ç°Ò»¶¨ÎÊºÃÑ©³¡¿ª²»¿ª£¡£¡£¡£¡£¡£¡£¡ÕâÊÇ×îÖØÒªµÄ¡£
803.È¥Äê¿çÄêºÍÄÐÅóÓÑÒ»ÆðÈ¥ÁË³É¶¼£¬¶¨ÁË°ü³µÓÎ°Ñ³É¶¼ÖÜ±ßÒ²¶¼¹äÁËÒ»È¦£»Î÷ÁëÑ©É½Ó¡ÏóÓÈÎªÉî¿Ì£¬Ò»´ÎÐÔÌåÑéÁË×³ÀöÑ©¾°¡¢ÔÆº£ºÍÉ­ÁÖÎÂÈª£»È¥ÄêµÄ¿çÄê¹ýµÄÓÈÆäÓÐÒâÒå ¡¾ÐÐ³Ì¼ò½é¡¿ Day1 ³É¶¼-Î÷ÁëÑ©É½£¨Ñ©¾°+»¬Ñ©£©-»¨Ë®ÍåµÚÒ»´åÎÂÈª¾Æµê£¨ÅÝÎÂÈª£© 08£º00 °ü³µÉÏÃÅ½ÓËÍ£»³µ³Ì2¸ö°ëÐ¡Ê±£¬120¹«Àï×óÓÒ 10£º30-15£º30µ½´ïÎ÷ÁëÑ©É½¾°Çø£¬¿ÉÒÔÑ¡Ôñ×øË÷µÀÉÏÉ½£¬É½ÉÏÓÐ»¬Ñ©³¡£¬ÎÒÃÇÇëÁË½ÌÁ·£¬ÍæÁË3¸öÐ¡Ê±£¬ÃãÇ¿ÈëÃÅÁË£¬¹þ¹þ 15£º30£º¿ª³µµ½´ï¾Æµê£¬³µ³Ì´ó¸Å30·ÖÖÓ 16£º00 °ìÀíÈë×¡£¬»»ºÃÒÂ·þºó£¬¾Í¿ÉÒÔÈ¥¾ÆµêÊÒÍâÎÂÈªÅÝÒ»ÅÝÀ²£¬¾ÆµêÊÇÉ­ÁÖÎÂÈª£¬ÕûÌåµÄË½ÃÜÐÔ²»´í£¬»·¾³Ò²ºÃ£»ÎÂÈªÍíÉÏÒ²¿ÉÒÔÅÝ£¬ÍíÉÏµÄÎÂÈªÎÂ¶È»¹»á¸ü¸ßÐ© Day2 ¾Æµê-º×ÃùÉ½-°²ÈÊ¹ÅÕò-³É¶¼ 08£º30 ¾Æµê×ÔÖúÔç²Í 09£º30ÍË·¿³ö·¢Ç°Íùº×ÃùÉ½£¬É½²»¸ß£¬ÊÇ¸öºÜÓÄ¾²µÄµÀ½ÌÊ¥µØ 11£º30 µ½´ï°²ÈÊ¹ÅÕò£¬ËäÈ»ÊÇ¸öÃâ·Ñ¾°µã£¬µ«ÊÇÖµµÃÍÆ¼ö£¬Çà×©ÇàÍß£¬Ê¯°å½ÖµÀ£¬ÀïÃæÓÐ48¸ö²©Îï¹Ý£¬¿ÉÒÔÔ¤ÁôÊ±¼ä¹äÒ»¹ä 12£º00 Îç·¹¿ÉÒÔÔÚ¹ÅÕòÄÚ½â¾ö 15£º00 ·µ»Ø³É¶¼ ¡¾Tips¡¿ 1.Î÷ÁëÑ©É½ÓÐÁ½¸öË÷µÀ£¬Èç¹ûÏë¿´ÔÆº£ºÍÑ©¾°£¬Ë÷µÀÒ»¶¨Òªµ½×îÉÏÃæ 2.°²ÈÊ¹ÅÕò£¬ÓÖ±»³ÆÎª²©Îï¹ÝÐ¡Õò£¬¿ÉÒÔÔ¤ÁôÊ±¼ä¹äÒ»¹ä 3.¶¬ÌìÑ©¾°·´¹â£¬¼ÇµÃ´øºÃÄ«¾µ 4.É½ÉÏ×ÏÍâÏßÇ¿£¬·ÀÉ¹ÐèÒªÍ¿ºÃ 5.Î÷ÁëÑ©É½º£±¨3000+£¬ÎÂ¶ÈµÍ£¬ÇÐ¼Ç×öºÃ±£Å¯
804.Î÷ÁëÑ©É½£¬¶¬¼¾»¬Ñ©+ÉÍ¾°ÂÃÓÎ¹¥ÂÔ

Î÷ÁëÑ©É½
ÓµÓÐ´¨ÄÚ¹æÄ£×î´óµÄ»¬Ñ©³¡
Ñ©³¡ÄÚ¹²Éè6ÌõÑ©µÀ
³õ¼¶µÀ2Ìõ¡¢ÖÐ¼¶µÀ1Ìõ
¸ß¼¶µÀ2Ìõ¡¢µ¥°å¹«Ô°µÀ1Ìõ
Ñ©µÀ×ÜÃæ»ýÔ¼20ÍòÆ½·½Ã×
´Ó¸ß´¦Ò»³å¶øÏÂ
ÏíÊÜËÙ¶ÈÓë¼¤Çé

ÍÆ¼ö»¬Ñ©ÏîÄ¿
¢ÙÉßÐÎÑ©ÇÁ
ÐÂÏÊºÃÍæµÄÑ©ÇÁ
ÈçÉßÒ»°ã»¬ÐÐ
ÈçÉßÒ»°ãÁé¶¯
¢ÚÑ©µØÄ¦ÍÐ
Ô´×Ô¼ÓÄÃ´óºÍÈÕ±¾½ø¿Ú
ÅäÓÐ3Ìõ1000Ã×¡Á8Ã×µÄ»·ÐÎÄ¦ÍÐ³µµÀ
¿ÉÒÔ³ä·ÖÁìÂÔÑ©µØÉÏ·ç³Ûµç³¸µÄ¿ì¸Ð
ÔÚÉ­ÁÖÑ©µÀÖÐ¹ÛÉÍÑ©É½É­ÁÖµÄÃÀ¾°
¢ÛÑ©µØÏã½¶´¬
Ñ©µØÏã½¶´¬ÊÇÓÉÏã½¶´¬ºÍÑ©µØÄ¦ÍÐ
Ç£Òý¶¯Á¦×é³É
¿ÉÒÔÍ¬Ê±³Ë×ø2-6ÈË
ÊÇÇéÂÂ¡¢¼ÒÈË¿ÉÍ¬Ê±ÌåÑéµÄÏîÄ¿
¢ÜÆäËû
»¹ÓÐ±ùµñ³¤³Ç¡¢Ñ©µØ³å·æÖÛ
Ñ©ÉÏ·Éµú¡¢ÈÈÆøÇò...
µÈ´Ì¼¤µÄ±ùÑ©ÓéÀÖÏîÄ¿

ÍÆ¼ö¶¬ÈÕÃÀ¾°
¢ÙÈÕ³ö
³õÉýµÄÌ«ÑôÎªÔÆº£É½´¨¶ÆÉÏ½ð±ß
ÉñÊ¥¶øÃÀÀöµÄ³¿êØ½ð¹â
Ò«ÑÛ¶áÄ¿£¬Õðº³ÄÚÐÄ
¢ÚÔÆº£
³Ë×øË÷µÀ
´©¹ý²ã²ãÔÆÎí
ÑÛÇ°µÄÔÆº£·Â·ð´¥ÊÖ¿É¼°
¢ÛÑ©É½ÁÖº£
¿´¶àÁËÓôÓô´Ð´ÐµÄÉ­ÁÖÑõ°É
À´¿´¿´Ñô¹âÕÕÒ«ÏÂµÄÑ©É½ÁÖº£°É
Í¯»°°ãµÄÁÖº£ÎíÚ¡
ÔÌ²Ø×ÅÒ»¸ö±ùÑ©¾§Ó¨µÄÏÉ¾³

³ÔÌØÉ«ÃÀÊ³ÑòÈâÌÀ¡¢·Ê³¦ÑªÍú
×¡ËÄ×ê¸ß¶ËÏ£¶û¶Ù»¶Åó¾Æµê
½»Í¨Î÷ÁëÑ©É½´¨±±¡¢´¨ÄÏÖ±Í¨³µ
#±Ê¼ÇÁé¸Ð #¶¬ÈÕÂÃÐÐ¼Æ»® #´¨Î÷ÍæÑ©Ð¡»·Ïß #Î÷ÁëÑ©É½ 
#ÄîÄî²»ÍüµÄ2021 #³Á½þÊ½Èë¶¬
805.#³É¶¼ÔõÃ´Íæ OMG!³É¶¼ÖÜ±ßÕâÐ©µØ·½ÒÑ¾­ÏÂÑ©À²!×î½ü1h!|||#·¢ÏÖ±¦²ØÂÃÐÐµØ #±Ê¼ÇÁé¸Ð 
Ó¦¸ÃÃ»ÓÐÈË²»°®¿´Ñ©°É£¡È¥Äê¶¬ÌìµÈÀ´ÁË³É¶¼³ÇÇøµÄ¶ìÃ«·ÉÑ©£¬½ñÄê»¹ÄÜµÈµ½Ò»³¡¹²°×Í·µÄÀËÂþÂð£¿ÆäÊµ³É¶¼ÖÜ±ßÕâ¼¸¸öµØ·½Ôç¾ÍÓ­À´ÁËÈë¶¬ºóµÄµÚÒ»³¡·ÉÑ©£¬Òø×°ËØ¹ü£¬·ÉÑ©Ñ¹½ðÖ¦£¬±ðÓÐÒ»·¬ÔÏÎ¶£¬ÍðÈçÎóÈë¹¬Æé¿¥µÄ¶¯Âþ±ùÑ©ÃØ¾³£¬Ì«¾øÁË¡£½â·âÁË£¬³Ã×ÅÖÜÄ©³ö·¢°²ÅÅ¡£
¡¤
¶ëÃ¼É½
ÀÖÉ½ÊÐ¶ëÃ¼É½ÊÐ»ÆÍåÕò£¬×Ô¼Ý1h
ÃÅÆ±£ºÍú¼¾160/ÈË£¬µ­¼¾110/ÈË
ÔçÔÚ10ÔÂ21ÈÕ£¬¶ëÃ¼É½¾ÍÓ­À´ÁËÉîÇïµÄµÚÒ»³¡Ñ©£¬½ðÏñ¡¢Ê¯Ê¨¡¢ÎÝ¶¥¡¢Ì¨½×¡­¡­¶¼¸²¸ÇÉÏ±¡±¡Ò»²ãÑ©£¬Í¤Ì¨Â¥¸ó³õÑ©ÈÖ×°£¬ÔÆÎíçÔÈÆ£¬èóÒôôÁôÁ£¬ÏÉÉ½ÏÉ¾³¶¼Ê¥½àÆðÀ´ÁË¡£
¡¤
Áú²Ô¹µÉ­ÁÖ¹«Ô°
ÑÅ°²Üþ¾­ÏØÁú²Ô¹µ£¬×Ô¼Ý2.5h
ÃÅÆ±48/ÈË£¬²»º¬¹Û¹â³µ20/ÈË£¬Í½²½Â·ÉÏÂÔ»¬£¬¼ÇµÃ´©·À»¬Ð¬Å¶
Áú²Ô¹µµÄÑ©±Ì¶ëÃ¼É½À´µÃ¸üÍíÒ»Ð©£¬11ÔÂÏÂÑ®¶¬Ñ©Æ®·É£¬Áú²Ô¹µÏª¹È¹µÛÖ£¬°×Ñ©¸²¸Ç£¬ÍðÈô½øÈë¹¬Æé¿¥µÄÍ¯»°ÊÀ½ç¡£²»¹ý£¬¸ÕÈë¶¬Ñ©Á¿²»È·¶¨£¬ÏÂÑ©Ê±¼ä²»¹Ì¶¨£¬¿ÉÒÔÏÈ´òµç»°×ÉÑ¯¾°ÇøÔÙÈ¥¡£
¡¤
ÍßÎÝÉ½
ÑÅ°²ÊÐºéÑÅÕòÍßÎÝÉ½·ç¾°Çø
ÃÅÆ±+¹Û¹â³µ³ÉÈËÆ±168/ÈË£»Íù·µË÷µÀ98/ÈË
ÍßÎÝÉ½µÄÑ©¾°ÔÚ12-3ÔÂ·Ý¶¼ÊÇ¶«±±¼¶±ðµÄ£¬10ÔÂÏÂÑ®µÄ³õÑ©Ã»ÄÇÃ´°õíç£¬É½¶¥ÉÏ·×·×ÑïÑï£¬ÍðÈô¸ÇÍ·µã×ºÔÚÕ»µÀ¡¢Ö¦Í·£¬É½ÏÂÑ¤ÀöµÄ²ÊÁÖ£¬ÓëÖ®¶Ô±ÈÏÊÃ÷£¬ÍðÈô»Æ°×·ÖÃ÷µÄÓÍ»­»­¾í¡£
¡¤
Î÷ÁëÑ©É½
´óÒØÎ÷ÁëÑ©É½£¬×Ô¼Ý2h
ÃÅÆ±+½»Í¨Ë÷µÀÍù·µ+¹Û¹â³µ120/ÈË
ÃÅÆ±+½»Í¨Ë÷µÀÍù·µ+¹Û¹â³µ+¹Û¾°Ë÷µÀ 198/ÈË
Î÷ÁëÑ©É½µÄÑ©£¬Ö÷Õ½³¡ÔÚº£°Î3250Ã×µÄÈÕÔÂÆº¾°Çø£¬ËØ×°Òø¹ü£¬ÃÀ²»Ê¤ÊÕ¡£11ÔÂµ×ÕýÖµÎ÷ÁëÑ©É½ºìÒ¶×î¼Ñ¹ÛÉÍÆÚ£¬ºìÒ¶ÌäÑª£¬Óë°¨°¨°×Ñ©½ÐÏù¡£Ñ©ÖÐºìÒ¶ÁîÈËÐÄ×í£¬Âþ²½²½ÐÐµÀ£¬Ï¸Ï¸Æ·ÉÍ¡£
¡¤
º£ÂÝ¹µ
¸Ê×Îãò¶¨ÏØÄ¥Î÷Õòº£ÂÝ¹µ±ù´¨É­ÁÖ¹«Ô°£¬×Ô¼Ý5h
ÃÅÆ±£º90/ÈË
ËêÄºÌìº®£¬Í®ÔÆÄðÑ©£¬º£ÂÝ¹µ»¹³Á½þÔÚ²ãÁÖ¾¡È¾µÄÇïÈÕÊ¢¾°ÖÐ£¬Ò»³¡â§²»¼°·ÀµÄ´óÑ©£¬½«É½ÌåÒþ²ØÔÚÃìÃ£ëüëÊÖ®ÖÐ£¬³Ë×øÀÂ³µ´ÓÑ©¾°ºÍÅ¨ÎíÖÐ´©Ëó£¬ÍðÈôÖÃÉíÏÉ¾³¡£ #åâåË¶¬ÈÕÃÀ¾° #³å°¡ÀËÈËÃÇ #¶¬Áî½ø²¹ºÃÊ±½Ú
806.#åâåË¶¬ÈÕÃÀ¾° |||¡¾ÖÜÄ©ÉÍ±ùÑ©£¬³É¶¼µÚÒ»·åÎ÷ÁëÑ©É½È¥Èö»¶¡¿ Î÷ÁëÑ©É½£¬Î»ÓÚ³É¶¼ÊÐ´óÒØÏØ¾³ÄÚ£¬¾à³É¶¼½ö95¹«Àï¡£¾°ÇøÄÚÓÐÖÕÄê»ýÑ©µÄ´óÑ©É½£¬º£°Î5353Ã×£¬Îª³É¶¼µÚÒ»·å¡£ ÕâÀïÒòÒò¶Å¸¦µÄÇ§¹Å¾ø¾ä¡°´°º¬Î÷ÁëÇ§ÇïÑ©£¬ÃÅ²´¶«ÎâÍòÀï´¬¡±¶øµÃÃû¡£ ÖÜÄ©µÇÑ©É½£¬Ì÷Ô¶É½£¬¹ÛÔÆº££¬ÉÍÑ©¾°¡­¡­ÔõÃ´ÅÄ¶¼Æ¯ÁÁ£¬ÔõÃ´Íæ¶ù¶¼¿ªÐÄ¡£ ÔÚÄÏ¹úÉÍ²»ÊäÓÚ¶«±±µÄ±ùÑ©£¬¾ÍÓ¦¸ÃÕâÑù¹ý£¡ #³Á½þÊ½Èë¶¬ #³å°¡ÀËÈËÃÇ #Î÷ÁëÑ©É½
807.À´×ÔËÄ´¨ÈËÃñµÃÍÂ²Û:ÊÕÕâÃ´¹óµÄÃÅÆ±µÃ²»µ½Ò»µã·þÎñºÍÖÈÐòÎ¬»¤£¬¹¤×÷ÈËÔ±ÄØ£¿£¿ÊÕÁËÃÅÆ±ÉÏÀ´ÈÕÔÂÆºË÷µÀ»µÁË£¬²½ÐÐµÀÒ²²»¿ª£¬È«²¿ÈË¶¼ÔÚË÷µÀÃÅ¿ÚÂ¥ÌÝµÈ£¬Ã»Ò»¸ö¹¤×÷ÈËÔ±³öÀ´Í¨Öª£¡£¡ÇóÇóÄãÑ§Ñ§ÈË¼Ò¶ëÃ¼É½°É£¬ÕâÃ´´óÒ»¸öÂÃÓÎµã£¬ÕûµÃ¸únmÏçÍ·¸Ï¼¯Ò»Ñù£¬ÕæµÄÍÂÁË£¡£¡£¡¹ØÃÅ°É
808.#´óÒØÔõÃ´Íæ 
?Î÷ÁëÑ©É½Î»ÓÚËÄ´¨³É¶¼´óÒØÏØ¾³ÄÚ 
?ÊôÊÀ½ç×ÔÈ»ÒÅ²ú¡¢´óÐÜÃ¨ÆÜÏ¢µØ
?AAAAÂÃÓÎ¾°Çø¡¢¹ú¼ÒÖØµã·ç¾°ÃûÊ¤Çø
?ÉÍÑ©¾°£¬¿´²ÊÁÖ
?¹ÛÈÕ³öÈÕÂäºÍºÆå«µÄÔÆº£
?µ«·²È¥¹ýµÄÈË
?ÎÞÒ»²»±»Ñ©É½µÄÓÄÃÀºÍÃÔÈËÆøÏ¢Ëù¾ªÑÞ
-
¡º¾ÆµêÁÁµã¡»
¾ÆµêÎ»ÓÚÎ÷ÁëÑ©É½¾°ÇøÄÚ
Ä¿Ç°Á½ÖÖ·¿ÐÍ£ºµ°ÎÝ·½²Õ
Ò»ÑÛ±ãÄÜ·ý»ñÎÒµÄÐÄ
·¿¼äÄÚµØÅ¯¡¢¿Õµ÷¡¢µçÊÓ¡¢ÎÀÉú¼ä¡¢ÁÜÔ¡¼ä¡¢ WiFiµÈÉèÊ©ÆëÈ«
ÍêÈ«²»ÓÃµ£ÐÄÌìÆøÆøÎÂ»áÓ°ÏìÈë×¡ÌåÑé
ÍíÉÏÌÉÔÚ´²ÉÏ¿´¿´µçÊÓ£¬ÏíÊÜÒ¹ÍíµÄÄþ¾²
-
¡º¹ØÓÚ²ÍÒû¡»
Ó³Ñ©¹ã³¡ÓÐµÂ¿ËÊ¿¡¢ÓÎ¿Í²ÍÌü¡¢±ãÀûµê¡¢²èÒûµêµÈ£¬³¬¶àÃÀÎ¶Ñ¡
-
¡ºÓÎÀÖÉèÊ©¡»
Î÷ÁëÑ©É½»¬Ñ©³¡
Ç××ÓÀÖÔ°¡¢²Êºç»¬µÀ¡¢
ÈÈÆøÇò¡¢»¬²Ý¡¢
ÁïË÷¡¢ÅÊÑÒ¡¢
Éä¼ý¡¢ATVÉ½µØÔ½Ò°³µµÈ
-
¡ºÖÜ±ßÓÎÍæ¡»
Ó³Ñ©¹ã³¡
ÐÜÃ¨ÁÖ
ÒõÑô½ç
ÈÕÔÂÆº
-
tips£º
×¼±¸È¥Î÷ÁëÑ©É½µÄÐ¡»ï°éÒ»¼ÇµÃ×¼±¸·ÀË®ÃæÁÏµÄ±£Å¯ÒÂÎïºÍÐ¬×Ó
Ä«¾µ¡¢ÊÖÌ×ºÍ¿ÚÕÖÒ²²»ÒªÍü¼Ç´øÁË
-
ËÄ´¨Ê¡³É¶¼ÊÐ´óÒØÏØÎ÷ÁëÑ©É½»¬Ñ©³¡¾°ÇøÄÚ
³É¶¼ÊÐÇø×Ô¼Ýµ½Î÷ÁëÑ©É½Ô¼2Ð¡Ê±³µ³Ì
Â·ÃæÒ²±È½ÏÆ½Õû£¬¿ªµ½É½½ÅÏÂ¾°ÇøÃÅ¿ÚÍ£³µ³¡£¬×øË÷µÀÉÏÉ½¼´¿É
´óÒØ³µÕ¾-Î÷ÁëÑ©É½»¬Ñ©³¡
Ã¿Ìì08:30¡¢10:30¡¢13:30¡¢15:00¹Ì¶¨°à´ÎÖ±´ï»¬Ñ©³¡¾°Çø
¡ª¡ª¡ª¡ª¡ª¡ª¡ª¡ª¡ª¡ª¡ª¡ª¡ª¡ª¡ª
#³Á½þÊ½Èë¶¬ #åâåË¶¬ÈÕÃÀ¾° #ÌØÉ«¾Æµê #Ò»Õ¾Ê½¶È¼Ù¾Æµê
809.±ù´¨À¶É«ÃØ¾³£ºÀä¸Á´ë

µØÖ·£ºËÄ´¨Ê¡¸Ê×Î²Ø×å×ÔÖÎÖÝ

×Ô¼Ý£ºµ¼º½¡°°ïÄ¾¼ªµÂ´å¡±£¬½¨ÒéÍ¾¾¶ÐÂ¶¼ÇÅÊ±ÐÝÏ¢

-

²»Êä±´¼Ó¶ûºþµÄÆæ»ÃÀ¶±ùÃØ¾³

ËüÊÇÔ¶¹Û¹±¸ÂÉ½µÄ×î¼ÑÊÓÒ°µã£¬ÓëÄÇÂê·å¡¢¹±¸ÂÖ÷·åÁ¬³ÉÒ»ÌõÖ±Ïß¡£ÈÕÕÕ½ðÉ½¡¢ÔÆº£µ¹Ó°¡¢ÉñÉ½µ¹Ó°¡¢ÒøºÓ¹°ÇÅ...µ½ÁË¶¬Ìì£¬¼ÈÓÐ×³¹ÛÃÎ»ÃµÄÀ¶±ù¾°¹Û£¬ÐÇ¿ÕÒ²ÊÇ×î³Î³ºµÄÊ±ºò¡£

-

´¨ÄÚÐ¡±±Å·£ºÍßÎÝÉ½

µØÖ·£ºËÄ´¨Ê¡Ã¼É½ÊÐºéÑÅÏØÍßÎÝÉ½ÕòÉäÍ¤´å

½»Í¨£º¿ÉÒÔ³Ë×øÖ±´ïÃ¼É½µÄ¶¯³µ

ÃÅÆ±£º236Ôª£¨11ÔÂ25ÈÕ»Ö¸´ÓªÒµ£©

-

ÍßÎÝÉ½ÓÖµ½ÁËÑ©»¨·ÉÎèÒø×°ËØ¹üµÄÊ±ºòÁË¡£

¶¬Ìì×ß½øÉ½ÁÖÖÐ£¬Ò»Æ¬¾§Ó¨½à°×£¬·Â·ðÎóÈëÈË¼äÏÉ¾³£¬±»´óÑ©ÁýÕÖ£¬±»É½ÁÖ°üÎ§¡£

-

×ßÏÂÀÂ³µÄã½«»á±»±ùÑ©Íõ¹ú°ü¹ü£¬ÏëÅÄÈËÉÙµÄÕÕÆ¬µÄ»°£¬Ë³×ÅÕ»µÀÍùÀï×ß¾ÍÐÐ¡­¡­¿´ÔÆº£ÐèÒª×ßµ½É½¶¥£¬½¨ÒéÉÏÎç11µãÇ°½øÈë¾°Çø¡£

-

¾ÅÕ¯¹µ

µØÖ·£ºËÄ´¨Ê¡²Ø×åÇ¼×å×ÔÖÎÖÝ¾ÅÕ¯¹µÏØ

×Ô¼Ý£ºÉ½Â·Æéá«£¬½¨ÒéÀÏË¾»ú¿ª³µ

µ­¼¾£ºÃÅÆ±80¡¢³µÆ±80

Íú¼¾£ºÃÅÆ±169¡¢³µÆ±90

-

¾ÅÕ¯¹µ½ñÄêÖØ¿ª£¬´Ó´ËÇ°85%±äÎª100%£¬12¸öÐÂ¾°Çø£¬7Ìõ¾«Æ·ÂÃÓÎÏßÂ·£¬17¸öÏç´åÂÃÓÎ×ÛºÏÌå£¬Ï¤ÊýµÇ³¡¡£×÷ÎªÊÀ½ç×ÔÈ»ÒÅ²ú¡¢¹ú¼Ò¼¶×ÔÈ»±£»¤Çø£¬²¹×±¹éÀ´µÄ¾ÅÕ¯¹µÒÀÈ»ÃÀÀö¡£

-

¶¬ÈÕ¾°ÇøÄÚ£¬114¸ö¸ßÉ½ºþ²´ÐÇÂÞÆå²¼£¬´äº£¡¢·ÉÆÙ¡¢²ÊÁÖ¡¢Ñ©·å¡¢À¶±ùÎåÉ«°ßìµ£¬ÏëÖØÎÂ¾ÅÕ¯¹µµÄÈË¼äÏÉ¾³£¬Õâ¸ö¶¬ÈÕ²»Òª´í¹ý¡«

-

³É¶¼»¬Ñ©Ê¤µØ£ºÎ÷ÁëÑ©É½

µØÖ·£ºËÄ´¨Ê¡³É¶¼ÊÐ´óÒØÏØ

½»Í¨£º×Ô¼Ý»òÊÇ³Ë×øÖ±´ï´óÒØµÄ¶¯³µ

ÃÅÆ±£º120Ôª£¨°üº¬ÀÂ³µ+¹Û¹â³µ£©

-

¸ú³É¶¼ÈËËµ¡°×ß£¬È¥¿´Ñ©¡±£¬80%µÄÈËµÚÒ»·´Ó¦¿Ï¶¨¾ÍÊÇÎ÷ÁëÑ©É½ÁË¡£×÷ÎªÒ»×ù¾àÀë³ÇÊÐ×î½üµÄÑ©É½£¬É½¶¥³£Äê»ýÑ©£¬¿ª³µ2h¾ÍÄÜµ½¡£

-

ÈÈÆøÇòºÍÅ·Ê½Ð¡ÎÝ£¬ËæÊÖÒ»ÅÄ¶¼ºÜÏñÍ¯»°ÊÀ½ç£¬ÅóÓÑÈ¦ËØ²ÄÒ²ÓÐÁËÅ¶~ÍæÑ©ÒÔºóÏÂÉ½ÔÚ»¨Ë®ÍåÅÝ¸öÎÂÈª£¬ºÃ²»ã«Òâ¡£

-

Ê¥µ®ÀÏÈËµÄ¼Ò£º¹âºÍÔÆ¶ä

µØÖ·£ºËÄ´¨Ê¡ËÉÅË¾³ÄÚ

½»Í¨£º×Ô¼ÝÉ½Â·Æéá«£¬½¨ÒéÀÏË¾»ú¿ª³µ

ÃñËÞ£º980¡«1680

-

ËÉÅËÏØ²Ø×åÐ¡É½´åÀï£¬Õý¶Ô×ÅÑ©±¦¶¥Ñ©É½£¬±»É­ÁÖ»·ÈÆÁË7¶°Ð¡Ä¾ÎÝ£¬ÔçÒÑ±»°×Ñ©¸²¸Ç¡£Õâ×ù¡°Ë¯¡±ÔÚÉ­ÁÖµÄÍ¯»°³Ç±¤Ì«»ðÀ²ÃñËÞÐèÌáÇ°Ô¤Ô¼£¬ÌýËµ¶¼ÒÑ¾­ÅÅµ½Ã÷ÄêÁË¡£

-

ÔÚÎÂÅ¯Ä¾ÎÝÀïÍ¶¹ýÂäµØ´°ÐÀÉÍÎÝÍâµÄ°×Ñ©°¨°¨£¬×øÔÚ¿ÍÌü»¹ÄÜ¿´µ½Ô¶´¦µÄÑ©É½à¸~
 #³Á½þÊ½Èë¶¬ #åâåË¶¬ÈÕÃÀ¾°
810.ËÄ´¨ÂÃÐÐ£ü´¨Î÷ÉÍÑ©ºÃÈ¥´¦6´ó¾°µãÍÆ¼ö

Ã»ÓÐ²È¹ýÑ©µÄ¶¬ÌìÊÇ²»ÍêÕûµÄ£¬µ«ËÄ´¨µÄÑ©×Ü¹éÓÐµãÌØ±ð¡£ÆæÃîµÄ±ùÑ©»Ã¾³¡¢ÉñÊ¥µÄÈÕÕÕ½ðÉ½Òà»òÃÎ»ÃµÄÔÆº££¬ÕâÀï¶¼ÓÐ~

Î÷ÁëÑ©É½
ºÃ¶àËÄ´¨ÈËÃ¿Äê¶¼ÒªÈ¥µÄÑ©¾°Ê¥µØ£¬³É¶¼×Ô¼Ý2h¾ÍÄÜµ½¡£ÕâÀïÓÐÌìÈ»»¬Ñ©³¡£¬Ã¿Äê11ÔÂµ×µ½´ÎÄê3ÔÂÊÇ»ýÑ©ÆÚ£¬»¬Ñ©¡¢ÉÍÑ©¶¼·Ç³£ÊÊºÏ¡£
²Î¿¼Æ±¼Û£º30Ôª120Ôª£¨ÃÅÆ±+Ë÷µÀ£©£¬»¬Ñ©³¡180/ÈË
µØÖ·£ºÎ»ÓÚËÄ´¨Ê¡³É¶¼ÊÐ´óÒØÏØ¾³ÄÚ

´ï¹Å±ù´¨
Àë³É¶¼×î½üµÄÉÍÑ©µØ£¬É½¶¥Ò»ÄêËÄ¼¾¶¼±»±ùÑ©¸²¸Ç£¬´íÂäÓÐÖÂµÄÉ½·åºÍÃÔÈËµÄÒøÊ÷ÔÚÑô¹âÕÕÉäÏÂÌØ±ðºÃ¿´¡£ÕâÀïÊÇ¡¶ÖÐ¹ú»ú³¤¡·È¡¾°µØ£¬Ò²ÊÇÃû¸±ÆäÊµµÄËÄ´¨¡°Ð¡ÈðÊ¿¡±¡£
²Î¿¼Æ±¼Û£º120180Ôª£¨ÃÅÆ±+Ë÷µÀ£©
µØÖ·£ºËÄ´¨Ê¡°¢°Ó²Ø×åÇ¼×å×ÔÖÎÖÝºÚË®ÏØ

ËÄ¹ÃÄïÉ½
Ëü±»³ÆÎª¡°¶«·½µÄ°¢¶û±°Ë¹¡±£¬Ò²ÊÇÖÕÄê±»±ùÑ©¸²¸Ç¡£ÔÚÕâ¶ùÄãÄÜ¿´µ½ÈÕÕÕ½ðÉ½£¬ÌåÑé¶ÀÌØµÄÂ¶Óª¡¢ÅÊÑÒ»î¶¯£¬°®ºÃÃ°ÏÕµÄÄã¿É²»Òª´í¹ý¡£
²Î¿¼Æ±¼Û£ºº£×Ó¹µ60£¬Ë«ÇÅ¹µ160Ôª£¨º¬¹Û¹â³µ£©£¬³¤Æº¹µ90Ôª£¨º¬¹Û¹â³µ£©
µØÖ·£º°¢°Ó²Ø×åÇ¼×å×ÔÖÎÖÝÐ¡½ðÏØ

±ÏÅï¹µ
ÏëÒª³©¿ìÍæÑ©£¬À´±ÏÅï¹µ¾Í¶ÔÁË¡£ËäÈ»ÏÄÇïÁ½¼¾µÄ±ÏÅï¹µÃÀ¾°ÉîÈëÈËÐÄ£¬µ«¶¬¼¾ÉÍÑ©Ò²ºÁ²»Ñ·É«ÔÚ±ÏÅï¹µÄã¿ÉÒÔ»¬Ñ©¡¢ÅÊµÇÑ©·å¡¢Ñ©µØÄ¦ÍÐ...Íæ·¨¾Þ¶à£¡
²Î¿¼Æ±¼Û£º7060Ôª£¨ÃÅÆ±+¹Û¹â³µ£©
µØÖ·£ºËÄ´¨Ê¡°¢°Ó²Ø×åÇ¼×å×ÔÖÎÖÝÀíÏØÆÓÍ·Õò

¾ÅÕ¯¹µ
¶¬ÌìÀ´¾ÅÕ¯¹µ£¬ÄÜ¿´¼û¶¬ÈÕÏÞ¶¨µÄÀ¶±ù¾°¹Û¡£É½ÁÖÒø×°±ù»¨£¬¾Þ´óµÄ±ùá£ÓÄÀ¶³Î³º¡£¶¬ÌìµÄ¾ÅÕ¯ÊÇµ­¼¾£¬ÕâÊ±ºòÀ´¾ÅÕ¯£¬ÄÜ³Ð°üÕû×ù¶¬ÈÕµÄ±ùÑ©Íõ¹ú¡£
²Î¿¼Æ±¼Û£ºÍú¼¾£¨4ÔÂ1ÈÕ-11ÔÂ15ÈÕ£©16990Ôª£¨ÃÅÆ±+¹Û¹â³µÆ±£©
µ­¼¾£¨11ÔÂ16ÈÕ-´ÎÄê3ÔÂ31ÈÕ)80Ôª80Ôª
µØÖ·£º°¢°Ó²Ø×åÇ¼×å×ÔÖÎÖÝ¾ÅÕ¯¹µÏØÕÄÔúÕò301Ê¡µÀ

º£ÂÝ¹µ
ÕâÀï¾ÍÊÇ¶¬¼¾Ñ©¾°µÄÑÕÖµÌì»¨°å£¡Ã¿Äê11ÔÂ£¬º£ÂÝ¹µ±ã¿ªÊ¼ÏÂÑ©ÁË¡£ÈÕÕÕ½ðÉ½¡¢Ô­Ê¼É­ÁÖ¡¢±ù´¨ÇãÐº£¬Ã¿Ò»Ö¡¶¼ÊÇÃÀ¾°¡£ÔÚº£ÂÝ¹µ»¹ÄÜÓ­×ÅÑ©»¨ÅÝÎÂÈª£¬°ÍÊÊµÃºÜ~
²Î¿¼Æ±¼Û£º90Ôª150Ôª£¨ÃÅÆ±+Ë÷µÀ£©
µØÖ·£ºÎ»ÓÚ¸Ê×Î²Ø×å×ÔÖÎÖÝ¶«ÄÏ²¿

¸Ï½ô°ÑÕâÐ©ÉÍÑ©Çåµ¥¼ÓÈëÄãµÄÊ¥µ®¡¢¿çÄêÂÃÐÐÇåµ¥Àï°É£¬¸÷Î»±¦±¦ÓÐÐÐ³Ì»òÆäËûÄ¿µÄµØ×ÉÑ¯SÎÒ»òÁôÑÎ
#ÂÃÐÐ #ÂÃÓÎ #Ð¡ÖÚÂÃÐÐµØ #ËÄ´¨ÂÃÓÎ
811.´¨Î÷×Ô¼ºµ½Ìì¿ÕÖ®³ÇÀíÌÁÂ·Ïß³É¶¼³ö·¢µ½Î÷ÁëÑ©É½ÍæÒ»Ìì¡£ÍíÉÏ×¡µÄ´óÒØÏØ£¬µÚ¶þÌìÒ»Ôç³ö·¢µ½¿µ¶¨£¬ÔÚ¿µ¶¨×¡ËÞ¡£µÚÈýÌìÒ»Ôç³ö·¢É½Â·Ê®°ËÍä£¬ÕÛ¶àÉ½£¬¿µ¶¨»ú³¡Ëþ¹«²ÝÔ­£¬¾ÍÒ»Â·Íø318¡£¾­¹ýÉãÓ°ÌìÌÃÐÂ¶¼ÇÅ×¡ËÞ¡£µÚ4Ììµ½´ïÌì¿ÕÖ®³ÇÀíÌÁ¡£×¢Òâ´ÓÐÂ¶¼ÇÅµ½ÀíÌÁÒ»Â·ÓÐºÜ¶àµÄ¹Ø¾°Ì¨£¬¿ÉÒÔÆïÂí£¬¿´êóÅ££¬ÌìÕæµÄÊÇ¾ö¾ø¡£µ½´ïÀíÌÁÈ¥´ò¿¨¹ÅÕòºÍËÂÃí¡£È»ºó»ØÈ¥ÐÝÏ¢£¬µÚ¶þÌìÒ»Ôç·µº½ÍíÉÏÖ±½Óµ½³É¶¼¡£
812.#´óÒØÔõÃ´Íæ 
[Sun]Î÷ÁëÑ©É½¡¢»¨Ë®ÍåÐ¡Õò¡¢Ð±ÔªÐ¡Õò´óÒØÏØ³ÇÄÚÐ¡³Ô°²ÈÊ¹ÅÕò¡¢½¨´¨²©Îï¹Ý
Î÷ÁëÑ©É½ÍÆ¼öÒ»¶¨ÒªÈ¥,Ò»ÌìµÄÐÐ³Ì×ã¹»,´Ó´óÒØÏØ³ÇÄÚÏòÎ÷ÁëÑ©É½ÄÚ×ß»á¾­¹ýº×ÃùÉ½,ºÜÍÆ¼ö,ÕâÊÇ¸öµÀ½ÌÊ¥µØ,Ê®·ÖÇå¾»ÓÄ,·ÕÎ§ºÜºÃ,ÀúÊ·Ò²±È½ÏÓÆÔ¶,ÆäÖÐÇóÇ©Èç¹ûÊ±¼äÔÊÐí,ÓÐÐËÈ¤,¿ÉÒÔÈ¥ÇóÒ»Çó,ºÜÁé¡£½Ó×Å»áÍ¾¾¶Ð±ÔªÐ¡Õò,ÕâÊÇ½üÐ©ÄêÀ´²Å´òÔìµÄÐ¡Õò,µ«Æä·½Ïò²»ÊÇ¹ÅÕò,¶øÊÇÐÝÏÐÑøÉúÐ¡Õò,ÕâÀï¿ÉÒÔÏ·Ë®,¿ÉÒÔÏíÊÜÂýÉú»î,Í¼Ò»±ãÊÇ¡£ÔÚÈ»ºóÍ¾¾­»¨Ë®ÍåÐ¡Õò,ÔÚÓÄ³¤µÄÉ½Â·ÉÏ,Ò»ÑÛÓ³ÈëÑÛÁ±µÄÊÇÅ·Ê½½¨ÖþÈºÌå,ºÜÕðº³,ºÜ¾ßÃÀ¸Ð,»¨Ë®ÍåÐ¡ÕòÏÄÌìÊÊºÏ±ÜÊîºÍÆ¯Á÷,¶¬ÌìÊÊºÏÅÝÎÂÈª,ÕâÀïµÄ¾Æµê¼Û¸ñÒ²²»ÊÇºÜ¹ó,È¥Äê¶¬ÌìÖÜÁùÈ¥×¡ÁËÒ»¸öÍíÉÏ,·Å¼Ù´ó¸Å300×óÓÒ,µ«»¹±£Á½¸öÈËµÄÎÂÈªÆ±(½¨ÒéÔÚ×¨ÃÅÅÝÎÂÈªµÄµØ·½È¥ÅÝ,ÆäºÍ¾ÆµêÓÐºÏ×÷,ÊÇÃâÆ±µÄ),È»ºó¾ÍÊÇÎ÷ÁëÑ©É½À²,"´°º¬Î÷ÁëÇ§ÇïÑ©",µ«ÎÒÒ²Ö»ÔÚ´ºÌìÈ¥¹ýÒ»´Î,ÄîÄî²»ÍüµÄµÄÊÇÆäÔÆº£,Î÷ÁëÑ©É½ÓÐÁ½¸öË÷µÀ,Ò»¸öµ½»¬Ñ©³¡,Ò»¸öµ½ÒõÑô½ç,½¨Òé¿´¾°Ò»¶¨ÒªÉÏµ½×îÉÏÃæ¡£Õâ¸öÐÐ³ÌÈç¹ûÖ»ÊÇÍíÎ÷ÁëÑ©É½,Ò»Ìì¾Í¹»ÁË,µ«ÈôÊÇ»¨Ë®ÍåÒ²ÍæµÄ»°,½¨ÒéÁ½µ½ÈýÌì¡£
´óÒØ³ÇÄÚÐ¡³Ô,ÒªÊÇÓÐÊ±¼ä¿ÉÒÔÈ¥Ð¡³Ô½Ö,ÔÚ°Ù»õ´óÄÄÀï,ºÜ¶à³ÔµÄ,Ò»Ìõ½Ö×ßÏÂÀ´,±£Ö¤³ÔµÄºÃºÃµÄ,ÖØµã,ÌØ±ðÌØ±ðÍÆ¼ö,80Ê±¹âÊÖ¹¤±ù·Û,³¬ºÃ³Ô,Æä±ù·Û×öµÄºÜÁ¼ÐÄ,·ÝÁ¿ÌØ±ð×ã,ÍÆ¼öÍÆ¼ö,±ù·ÛÊÇ´¿ÊÖ¹¤±ù·Ûè÷×öµÄ,ôÙôÎÒ²ÊÇÊÖ¹¤Ô­Ê¼µÄ¡£
°²ÈÊ¹ÅÕò,ÒªÊÇÈ¥°²ÈÊ¹ÅÕò,½¨Òé×¡Ò»Íí,ÍíÉÏÒ»¶¨ÒªÍÁÌ«ÈË¸Ê·½Ôçµ«µ«°×¹¤·ÃÍæÒ¶ÁÐ Z ÉêÍÁÉñ1I
813.ºÜÊÊºÏÇ××ÓÓÎµÄÄ¿µÄµØ£¬É½·çÁ¹¿ì£¬²ÍÒû·½±ã
814.×ÜÌå³¬ÔÞ£¬ÐÔ¼Û±È¸ß£¬ÓÐÈ¤ºÃÍæ£¬¾°É«²»´í£¬
815.¾°É«²»´í£¬ÓÐÈ¤ºÃÍæ£¬×ÜÌå³¬ÔÞ£¬ÐÔ¼Û±È¸ß£¬
816.¾°É«²»´í£¬ÐÔ¼Û±È¸ß£¬ÓÐÈ¤ºÃÍæ£¬×ÜÌå³¬ÔÞ£¬
817.¾°É«²»´í£¬ÓÐÈ¤ºÃÍæ£¬ÐÔ¼Û±È¸ß£¬×ÜÌå³¬ÔÞ£¬
818.×ÜÌå³¬ÔÞ£¬ÐÔ¼Û±È¸ß£¬ÓÐÈ¤ºÃÍæ£¬¾°É«²»´í£¬
819.ÓÐÈ¤ºÃÍæ£¬ÐÔ¼Û±È¸ß£¬
820.ÓÐÈ¤ºÃÍæ£¬¾°É«²»´í£¬ÐÔ¼Û±È¸ß£¬×ÜÌå³¬ÔÞ£¬
821.3ÔÂ14ÈÕ¾°ÇøÄÚ¾°£¬»¬Ñ©ÇøÐèµ¥¶ÀÂòÃÅÆ±¡£
822.ÊôÓÚ´º½ÚÄ©Î²2ÌìÈ¥µÄ£¬Ô§Ñì³ØÒÑ¾­»ýÑ©²»¶àÁË£¬É½¶¥ÓÐÑ©£¬Ð¡ÅóÓÑÔÚÉ½¶¥ÍæºÜ¿ªÐÄ¡£µ½ÈÕÔÂÆºµÄË÷µÀÒ»¶¨Òª×ø²ÅÄÜ¿´¼ûÑ©É½µÄ·çÃ²£¬²»¹ýÎÒÃÇÓÐÒ»¶Î±»´óÎíµ²×¡ÁËÊÓÏß£¬Ö»¿´¼ûÁËÒ»²¿·Ö£¬»¹ÊÇ²»´íµÄ¡£×ÜÌå¸Ð¾õ¾ÍÊÇÓÐµãÐ¡¹ó£¬×Ô±¸¸ÉÁ¸»áºÃºÜ¶à¡£
823.¾°É«ÊÇ·Ç³£ÃÀµÄ£¡¾ÍÊÇÑ©ºÜ»¬£¬Ë¤¸ö´ó¸ú¶·£¡
824.ÓÐÈ¤ºÃÍæ£¬¾°É«²»´í£¬×ÜÌå³¬ÔÞ£¬ÐÔ¼Û±È¸ß£¬ÖµµÃÒ»È¥¿´Ò»¿´ÔÆº££¬³åÆÆÅ¨Îí¼ûÇçÌì£¬ÈËµÄÐÄÇéÒ»ÏÂ¾Í²»Ò»ÑùÁË£¬ÐÄÀïµÄÒõö²Ò²ËæÖ®É¢È¥
825.¾°É«²»´í£¬ÓÐÈ¤ºÃÍæ£¬ÐÔ¼Û±È¸ß£¬×ÜÌå³¬ÔÞ£¬
826.ºÜ²»´íµÄµ±µØ¾°µã£¬¾ÍÊÇµÀÂ·Ëú·½ÓÐµãÄÑ×ßÅ¶ÖµµÃÍÆ¼ö£¬¾°É«²»´í£¬
827.ÖµµÃÍÆ¼ö£¬¾°É«²»´í£¬
828.Î÷ÁëÑ©É½·ç¾°ÓÅÃÀ£¬ÓÎÀÖÏîÄ¿ºÜ¶à£¬Î÷ÁëÑ©É½»¬²Ý³¡Î»ÓÚÎ÷ÁëÑ©É½ºóÉ½£¬ÕâÀï¶¬¼¾ÊÇ»¬Ñ©ÌìÈ»Ê¤µØ£¬ÏÄ¼¾ÊÇ»¬²Ý³¡£¬»¬²ÝÊ±ÓÎ¿Í½Å²ÈÂÄ´ø£¬ÔÚ²ÝÆÂÉÏ»¬ÐÐ·É³Û£¬»¬²ÝÏîÄ¿ÊÇÊÊºÏ´º¡¢Çï¡¢ÏÄ¼¾µÄÓÎÀÖÏîÄ¿¡£ÕâÀïµÄº£°Î¸ß¶ÈÎª2200Ò»2400Ã×£¬ÏÄÌìÊÇ±ÜÊî¶È¼ÙµÄÌìÈ»´óÑõ°É¡£
829.Î÷ÁëÑ©É½ÊÇ³É¶¼ÖÜ±ß·Ç³£ÓÐÃûµÄ¾°Çø£¬Ò²ÊÇÖøÃûµÄ±ÜÊîÊ¤µØ£¬ÏÄ¼¾·Ç³£Á¹¿ì£¬Ã¿ÄêµÄÏÄÌìÕâÀïÈËÉ½ÈËº££¬ÒòÎªÕâÀï¿ÕÆø·Ç³£ÇåÐÂ£¬¸ºÑõÀë×Óº¬Á¿ºÜ¸ß£¬·ç¾°ÐãÀö£¬ÕâÐ©¾°É«ÊÇÔÚ½øÈë¾°ÇøÃÅÇ°ÅÄÉãµÄ¡£ÕâÀïµÄ¶¬ÌìÒ²ÊÇÎüÒýÓÎ¿ÍÇ°À´ÉÍÑ©¾°µÄºÃµØ·½¡£
830.µ½ÁË¶¬Ìì¿´Ñ©µÄ¼¾½ÚÁË£¬Àë³É¶¼×î½üµÄÑ©É½ÔÆº£¡£#ÄãµÄ¼ÒÏçÏÂÑ©ÁËÂð #ÄÐÓÑÅÄµÄÂÃÐÐÕÕ #ÖÜ±ßÓÎ°²ÐÄºÃÈ¥´¦ #¶¬ÌìÈ¥ÄÄÍæ #×îÃÀº½ÅÄ
831.ºÜ°ô£¬¿´µ½ÁËÑ©¾°
832.¶¬¼¾¿ÉÒÔÈ¥ÍæÒ»Íæ
833.ÀÂ³µ¶¼Ö±½ÓË£Éí·ÝÖ¤£¬²»ÓÃÔÙÈ¡Æ±£¬·½±ã
834.µÚÒ»´Î´øº¢×ÓÈ¥ ÈËÁ÷Á¿»¹¿ÉÒÔ Ñ©»¯µÄ²î²»¶àÁË ¶¼ÊÇ±ù²ê×Ó Ìå»á²»µ½ÍæÑ©µÄÀÖÈ¤ ¶ÔÓÚ¸ö±±·½ÈËÀ´ËµÃ»Ê²Ã´ÎüÒýÁ¦ ÌåÑéÏîÄ¿»¹²»´í Ð¡º¢Ï²»¶Íæ¶ù 1ÔÂ³õÀ´±È½ÏºÏÊÊ Ã»ÌåÑé»¬Ñ© ÏÂ´ÎÔÙÀ´
835.ÕæÐÄÍÆ¼öÎ÷ÁëÑ©É½¿´Ñ©  Ôªµ©½ÚÈ¥Ò»µãÒ²²»¼·  Ë÷µÀËÙ¶ÈºÜ¿ì  »ù±¾ÉÏ²»ÓÃÅÅ¶Ó   Ñ©¾°³¬ÔÞ   ÀïÃæÓÎÍæÏîÄ¿Ò²¶à  ¿ÉÒÔ´øÐ¡ÅóÓÑÈ¥  ÐÔ¼Û±È¸ß£¬ÓÐÈ¤ºÃÍæ£¬¾°É«²»´í£¬×ÜÌå³¬ÔÞ£¬
836.´ÓÎ÷ÁëÑ©É½Ô§Ñì³Ø³Ë×øË÷µÀÒ»Ö±ÏòÉÏ£¬¾ÍÊÇÈÕÔÂÆº¾°ÇøÁË£¬µ±Äã×øÔÚË÷µÀÀï¸©î«Î÷ÁëÑ©É½£¬¿´µ½µÄÊÇÂúÑÛµÄÂÌºÍÒ»¸ö¸öÏÂÐÐµÄË÷µÀÀÂ³µ´ÓÑÛÇ°¾­¹ý¡£Î÷ÁëÑ©É½µÄÉ­ÁÖ¸²¸ÇÂÊ·Ç³£¸ß£¬¸ß¿Õ¸©î«ÓÈÎª×³¹Û¡£
837.ºÜºÃÍæ  ÖµµÃÈ¥
838.¾°É«ÒËÈË£¬¿ÕÆøÇåÐÂ£¬ÖÜÄ©¶È¼ÙÊ¤µØ¡£
839.ÌìÆø²»ºÃ£¬ÎíÃÉÃÉÒ»Æ¬£¬Ê²Ã´¶¼Ã»¿´µ½¡£¾°Çø¹ÜÀíÕæÐÄ²î£¬ÅÅ¶ÓÈëÃÅµÄÊ±ºòÌ«»ìÂÒ¡£
840.²»´í¾°É«²»´í£¬ÓÐÈ¤ºÃÍæ£¬×ÜÌå³¬ÔÞ£¬
841.ÎåÔÂÖÐÑ®È¥µÄ£¬Õû¸ö¾°ÇøÃ»ÓÐÑ©ÁË£¬Ñô¹âÒ²²»ºÃ£¬ºÜÒÅº¶£¬Ö»ÄÜÔÚÉ½Àï×ß×ß¹ä¹ä£¬ºôÎü¸ºÑõÀë×Ó£¬ËãÊÇÌ¤Çà°É¡£½¨Òé´ó¼Ò¶¬ÌìÈ¥¡£
842.Î÷ÁëÑ©É½ÔÚÓÚÉÍÐÄÔÃÄ¿£¬·ç¾°ÐãÀö£¬³äÂúÊ«Çé»­Òâ£¡³É¶¼»ð³µÕ¾ºÍÐÂÄÏÃÅÓÐÖ±´ï°à³µ18Ôª£¬Ò²¿ÉÔÚ´óÒØÏØ³Çµ¹³µµ½¾°Çø¡£ÃÅÆ±ÄÏÃÅ20Ôª£¬¶«ÃÅ80Ôª£¬½»Í¨³µÍù·µ10Ôª¡£
843.ÊÛÆ±Ô±Ì¬¶È³¬¼¶²î£¬ÓÐµ¼ÓÎÖ¤Ò²²»Ãâ·Ñ£¬¸ã
844.Ö±½ÓÍêµ½ÁËÌìºÚ£¬¼ûÑ©·è¿ñµÄËÄ´¨ÈË
845.ºÃ¶àÇ®µÄÃÅÆ±£¬ÀïÃæÓÐÐ¡ÅóÓÑË£Ã»ÓÐ
846.²»´í£¬ÏÖÔÚºÜ·½±ãÁË£¬Ë÷µÀÊÇÀ´»ØµÄ£¬Í·ÌìÉÏÉ½£¬µÚ¶þÌìÏÂÉ½¡£Ì×Æ±±ãÒËÁË²»ÉÙ£¬Èç¹û²»ÊÇ½Ú¼ÙÈÕ»¹Òª±ãÒËÐ©¡£Èç¹ûÊ±¼ä¹»µÄ»°£¬ÆäÊµ½¨ÒéÂòº¬ÈÕÔÂÆºË÷µÀµÄ´óÌ×Æ±¸ü»®Ëã¡£
847.·ç¾°²»´í£¬¹úÇìÃÅÆ±ÓÅ»Ý¼Û¸ñºÜ»®Ëã
848.µ±Ê±Ò»¼ÒÈË¶¼È¥ÁËµÄ£¬Ã»Ïëµ½4ÔÂ·Ý¶¼»¹µÃÏÂÑ©£¬Î¨Ò»ÒÅº¶ÁË¾ÍÊÇ»¬Ñ©³¡ºÍÆäËûÓéÀÖ³¡Ëù¶¼¹ØÁË£¬Âô³ÔµÄÒ²Ã»µÃÉ¶×Ó£¬Ó¦¸ÃÊÜÒßÇéÓ°Ïì°É£¡ÌåÑéºÜºÃ£¬ÖµµÃÍÆ¼ö£¬¾°É«²»´í£¬
849.ÈË¶à£¬Ã»ÓÐÆäËûµÄÁË£¬ÀÂ³µÅÅ¶Ó£¬¹Û¹â³µÅÅ¶Ó£¬»Ø³ÌÒ²ÊÇ¸÷ÖÖÅÅ¶Ó£¬Ò»Ìì¶¼ÔÚÅÅ¶Ó£¬ÍæµÄ¶«Î÷ÉÙÖ®ÓÖÉÙ£¬¶øÇÒ¾°ÇøÔ­ÒòÈË¶àÔì³Éµ½ÁËµã»¹²»ÈÃÉÏµÚ¶þ³Ì£¬ÓÐÆ±Ò²²»ÈÃÉÏ£¬Ò²²»ÈÃÍËÆ±£¬¾ÍÊÇ°ÔÍõÌõ¿î£¬·Ç³£¶ñÐÄµÄ¾°Çø¡£
850.Ñ©µÀ¿í¶È²»´í£¬Ñ©ÖÊÔÙ½áÊµÐ©¸ü¼Ñ
851.¾°É«²»´í£¬ÓÐÈ¤ºÃÍæ£¬×ÜÌå³¬ÔÞ£¬
852.ÐÔ¼Û±È¸ß£¬ÓÐÈ¤ºÃÍæ£¬×ÜÌå³¬ÔÞ£¬
853.¾°É«²»´í£¬ÓÐÈ¤ºÃÍæ£¬ÐÔ¼Û±È¸ß£¬
854.×ÜÌå³¬ÔÞ£¬¾°É«²»´í£¬ÓÐÈ¤ºÃÍæ£¬
855.¾°É«²»´í£¬×ÜÌå³¬ÔÞ£¬ÓÐÈ¤ºÃÍæ£¬
856.¾°É«²»´í£¬×ÜÌå³¬ÔÞ£¬ÐÔ¼Û±È¸ß£¬
857.Î÷ÁëÑ©É½ ·ç¾°Í¦ºÃµÄ£¬»¬Ñ©³¡ºÃÍæ¾ÍÊÇ½ÌÁ·ÊÕ·ÑÓÐµã¸ßÁË£¬´óÈË¿ªÐÄ£¬º¢×ÓÍæÑ©
858.¶¬ÌìºÍÏÄÌì¶¼ÊÊºÏÈ¥µÄºÃµØ·½¡£±ðÑùµÄ·ç¾°£¬±ðÑùµÄÐÄÇé
859.´óÒØÏØµÄÎ÷ÁëÑ©É½¾àÀë³É¶¼ºÜ½ü£¬ÃûÆøºÜ´ó£¬¶Å¸¦µÄ´°º¬Î÷ÁëÇ§ÇïÑ©£¬ÃÅ²´¶«ÎâÍòÀï´¬ÖÐµÄÎ÷Áë¾ÍÊÇÕâÀï£¬Ñ©É½Ë®ÖÊºÜºÃ£¬ÊÊºÏÑøÀäË®Óã£¬ÕâÀïµÄ÷®ÓãÈâÖÊÏÊÃÀ£¬¼Û¸ñºÏÊÊ£¬ºÜ¶àÈË×¨ÃÅ¹ýÀ´³Ô¡£
860.¾°É«¿ÉÒÔ£¬¾ÍÊÇ¶Ô¾°ÇøºóÇÚ¹¤×÷Ïàµ±²»Âú:ÔÚ»¬Ñ©³¡²ÍÌüË¤ÉËÁËÁ÷Ñª²»Ö¹£¬¾°Çø½ô¼±Ò½Îñ´¦ÀíÆðÂë¶¼°ëÐ¡Ê±ÁË²Åµ½£¬¼òµ¥°üÔúÁËÒ»ÏÂ±ØÐëÏÂÉ½È¥Ò½Ôº´¦Àí£¬¶¼²»ÄÜ°²ÅÅ¸öÂÌÉ«Í¨µÀ£¬»¹ÊÇÕý³£ÅÅ¶ÓÏÂÉ½£¬¼òÖ±²»¸ÒÏëÏó
861.Ì×Æ±ËùÓÐÏîÄ¿Ö»ÄÜÌåÑéÒ»´Î£¬µ¥¶ÀÂòÆ±¸÷¸öÏîÄ¿¿ÉÒÔÍæ2-3´Î£¬ËùÒÔ²¢Ã»ÓÐÊ²Ã´»®ËãµÄ¡£¶øÇÒ´°¿Ú»»Æ±ÄÇ¸öÅ®µÄºÜ²»ÄÍ·³£¬¶ÔÓÚÕâÖÖÂòÌ×Æ±µÄ½Ó´ýÌ¬¶ÈºÜ²î£¬»¹ÈÃÎÒÍËÁËÔÚËýÄÇÀïÖØÐÂÂò¡­¡­
862.³É¶¼¸½½üÍæÑ©Ê¤µØ£¬ÖµµÃÒ»È¥¡£
863.Ò»¼ÒÈËÂÃÐÐ£¬Ð¯³Ì·ÖÆÚ·þÎñ²»´í
864.ÐÔ¼Û±È¸ß£¬×ÜÌå³¬ÔÞ£¬Ì«ÄÑÅÀÁË
865.Ò»°ã°ã°Í£¬¿ÉÄÜÊÇÎÒ×Ô¼ºÆ£ÀÍÁË
866.Ì×Æ±²»ÓÃÈ¡Æ±£¬ÔÚ¾°ÇøÖ±½ÓË¢Éí·ÝÖ¤ºÜ·½±ã£¬º¢×ÓÍæµÄ¿ªÐÄ£¬É½¶¥·ç¾°ºÜÃÀ¡£
867.ºÃ£¡£¡£¡£¡£¡£¡£¡£¡£¡£¡£¡£¡£¡£¡£¡£¡£¡£¡£¡£¡£¡£¡£¡£¡£¡£¡£¡£¡£¡£¡£¡£¡£¡£¡£¡£¡£¡£¡£¡£¡£¡£¡£¡£¡£¡£¡£¡£¡£¡£¡£¡£¡£¡£¡£¡£¡£¡£¡£¡£¡£¡£¡£¡£¡£¡£¡£¡£¡£¡£¡£¡£¡£¡
868.»¬Ñ©³¡Ã»¿ª·Å£¬µ«ÊÇÉ½ÉÏÓÐÒ»¶¨»ýÑ©£¬°×°¨°¨µÄÒ»Æ¬£¬¾°É«ÕæÐÄ²»´í¡£ÉÏÉ½µÄÊ±ºò£¬ÕýºÃÔÚÏÂÑ©£¬±ðÓÐÒ»·¬·çÎ¶¡£ÏÂ´ÎÍíµãÀ´£¬µÈ»ýÑ©ÔÙ¶àµãµÄÊ±ºòÈ¥£¬Ò»¶¨¸ü¼ÓºÃÍæ¡£
869.Àîµ¼·þÎñÌ¬¶ÈºÃÈÈÇé¿É°®»îÆÃ
870.×îºÃÊÇ12ÔÂ·ÝÈ¥¾°É«²»´í£¬
871.×¡µÄ¾Æµê¾ÍÔÚ°ëÉ½»¬Ñ©³¡ÅÔ±ß£¬ÓÐÅ¯Æø£¬ÊÒÄÚ·Ç³£ÎÂÅ¯£¬»òÕßËµ·Ç³£ÈÈ¡­¡­Èý²Í²»´í£¬¼Ò³£·¹²Ë²»¹ó»¹Í¦ºÃ³Ô¡£¿ÉÒÔ¶Ë»Ø·¿¼äÏíÓÃ¡£¼¸¼Ò¾Æµê°¤×ÅµÄ£¬Ñ¡ÄÄ¼Ò¶¼¿ÉÒÔ¡£
872.ºÃÀäµÄÎ÷ÁëÑ©É½£¬È¥ÍæÒ»¶¨ÒªÉè±¸ÆëÈ«£¬ÌØ±ðÊÇ´øÐ¡º¢£¬Ò»¶¨Òª¶à´øÁ½Ë«Ð¬
873.ºÃ£¡£¡£¡£¡£¡£¡£¡£¡£¡£¡£¡£¡£¡£¡£¡£¡£¡£¡£¡£¡£¡£¡£¡£¡£¡£¡£¡£¡£¡£¡£¡£¡£¡£¡£¡£¡£¡£¡£¡£¡£¡£¡£¡£¡£¡£¡£¡£¡£¡£¡£¡£¡£¡£¡£¡£¡£¡£¡£¡£¡£¡£¡£¡£¡£¡£¡£¡£¡£¡£¡£¡£¡
874.·Ç³£ºÃ·Ç³£ºÃ·Ç³£ºÃ·Ç³£ºÃ
875.ºÜ°ôºÜ°ô£¬1ÔÂÈ¥ÍæºÜºÃ¡£
876.·Ç³£ºÃ£¬¼´¿É¹ºÂò¼´¿ÉÊ¹ÓÃ
877.ÕæÐÄÍÆ¼öÎ÷ÁëÑ©É½¿´Ñ©  Ôªµ©½ÚÈ¥Ò»µãÒ²²»¼·  Ë÷µÀËÙ¶ÈºÜ¿ì  »ù±¾ÉÏ²»ÓÃÅÅ¶Ó   Ñ©¾°³¬ÔÞ   ÀïÃæÓÎÍæÏîÄ¿Ò²¶à  ¿ÉÒÔ´øÐ¡ÅóÓÑÈ¥  ÐÔ¼Û±È¸ß£¬×ÜÌå³¬ÔÞ£¬ÓÐÈ¤ºÃÍæ£¬¾°É«²»´í£¬
878.¶ÔÓÚÄÏ·½ÈËÀ³É½Çø£¬2¸öÐ¡Ê±³µ³ÌµÄÎ÷ÁëÑ©É½·Ç³£ÖµµÃÈ¥£¬ÌØ±ðÊÇ¶¬Ìì¡£
879.Ñ©É½ÉÏºÃÍæµÄÏîÄ¿ºÜ¶à£¬¿ÕÆøºÃ£¬ÎÒÃÇÈ¥µÄÄÇÌìÏÂÓê£¬É½ÉÏºÜ¶àÎí£¬Ã»ÓÐ¿´µ½Ô¶´¦µÄ¾°É«£¬ÓÐµã¿ÉÏ§£¬µ«ÊÇ×ÜÌåºÜºÃÍæ
880.Ì×Æ±·Ç³£»®Ëã£¬·ç¾°Ò²ºÜºÃ
881.Ò»¼ÒÈË³öÐÐÑ¡Ôñ»¹ÊÇ²»´í
882.ÏÄÌìÁ¹¿ì£¬¶¬ÌìÑ©¾°ÃÀÀö
883.Ò»ÌìÄÜÉÏÉ½£¬²»ÓÃ×¡ËÞÇ®
884.»·¾³²»´í£¬Ôç²Í¿ÉÒÔ
885.20¿éÇ®ÌØ¼ÛÆ±£¬ºÜÊµ»Ý
886.¾°É«²»´í£¬ÓöÇçÌì»¹¸üÎâ
887.¸ÐÐ»ÕÅ½ãµ¼ÓÎµÄ×¨ÒµÖ§³Ö£¬¸Ð¾õ·Ç³£°ô£¬ÌåÑéºÜºÃ£¬µ¼ÓÎÕÅ½ãÖµµÃÍÆ¼ö
888.×Ô¼ÝÒ»ÈÕÓÎµØ·½ÃÀÊ³ÓÎÍæ¡«±¾µØÈË´øÄãÍæ#´ºÌìÀ´À² #ÔÆÉÍÓ£ #´º½ÚºóÂÃÐÐ #ÄÐÓÑÅÄµÄÂÃÐÐÕÕ #ÖÜ±ßÓÎ°²ÐÄºÃÈ¥´¦
889.#³É¶¼ÔõÃ´Íæ #ÖÜ±ßÓÎ°²ÐÄºÃÈ¥´¦ #ºÍÅóÓÑ³öÈ¥Èö»¶¶ù 
Î÷ÁëÑ©É½Ò»ÈÕÓÎ
ÈçºÎ´Ó³É¶¼³ö·¢
100ÔªÓÎÍæÎ÷ÁëÑ©
´Ó³É¶¼³ö·¢£¬ÏÈÔÚÐ¯³ÌÂòÁËÖ±´ï´ó°Í£¬ÔÚÎ÷ÄÏ²Æ´ó57£¬³µÆ±»¹ÓÐµ¼ÓÎ½ãµØÌúa¿Ú´¦ÉÏ³µ£¬ÔçÉÏÁ½°à
7£º30Á½¸ö¶àÐ¡Ê±µ½´ïÄ¿µÄµØ£¬ÏÂÎç4µã5µã
×óÓÒ·µ³Ì£¬µ½³É¶¼Æß°Ëµã

´ÓÉ½½Åµ½°ëÉ½ÑüµÄË÷µÀ£º120Ôª/15·ÖÖÓ¡£ÏÂË÷µÀÖ®ºóÃâ·Ñ´î³Ë¹«³µµ½Ó³Ñ©¹ã³¡¡£ÅÌÓ³Ñ©¹ã³¡Ö÷ÒªÊÇÓéÀÖÉèÊ©£¬ÓÐ»¬Ñ©³¡£¬Ñ©µØÄ¦ÍÐ£¬Ïã½¶´¬£¬ÈÈÆøÇòµÈÏîÄ¿¡£Ïë¿´Ñ©ÍæÑ©µÄÐ¡»ï°éÖ»Òª¹ºÂòÔ§Ñì³ØË÷µÀ¾ÍOK

´Ó°ëÉ½Ñüµ½É½¶¥µÄË÷µÀ£º120Ôª/20·ÖÖÓ¡£ÏÂË÷µÀ¼ÌÐø²½ÐÐÔ¼1.5Ç§Ã×µ½´ïÒõÑô½ç±ØÇÃÖØµã£¡£¡ÔËÆøºÃµÄ»°£¬¿ÉÒÔ¿´µ½Ò»±ßÊÇÇç¿ÕÍòÀïÁ¹£»Ò»±ßÊÇÔÆÕôÎíÓ¿£¨È¥µÄÄÇÌìÊÇÒõÌì£¬ÎíÌ«´óÃ»µ½É½¶¥£¬½ÚÔ¼ÁË120¡£

×¼±¸µÄ¶«Î÷
ÓðÈÞ·þ/±£Å¯ÄÚÒÂ£ºÑ©É½ÉÏÆøÎÂ±È½ÏµÍ£¬»ù±¾ÉÏ¶¼ÊÇÔÚÁãÏÂÆß°Ë¶È£¬±£Å¯´ëÊ©Ò»¶¨Òª×öºÃ£¬±ÜÃâ¸ÐÃ°ÓðÈÞ·þ/±£Å¯ÄÚÒÂ£ºÑ©É½ÉÏÆøÎÂ±È½ÏµÍ£¬»ù±¾ÉÏ¶¼ÊÇÔÚÁãÏÂÆß°Ë¶È£¬±£Å¯´ëÊ©Ò»¶¨Òª×öºÃ£¬±ÜÃâ¸ÐÃ°
Ä«¾µ£ºÑ©µØ·´¹âºÜÑÏÖØ£¬¾ÃÁËÑÛ¾¦ÕæµÄÎÞµÐÄÑÊÜÍ¼
Ã±×Ó£ºÍÆ¼öÄãÃÇÂòÇ³É«Ã±×Ó£¬ÅÄÕÕµÄÊ±ºò±È½ÏÉÏ¾µ
Î§½í£º¼È¿ÉÒÔ±£Å¯ÓÖ¿ÉÒÔµ±×÷ÅÄÕÕµÀ¾ß
Ñ©µØÑ¥¡££º×îºÃÐ¬µ×ÓÐ·À»¬µÄ£¬ÊµÔÚÃ»ÓÐÒ²²»ÓÃÌØÒâÈ¥Âò.ÉÏÉ½µÄÊ±ºòµ½´¦¶¼ÓÐÈËÔÚÂô·À»¬Ð¬Ì×£¬£¨Å®º¢×Ó¿ÉÒÔ´©ÉÏÃÀÃÀµÄ³¤Í²Ñ¥£©
Å¯±¦±¦Å¯×ãÌù£ºÕâ¸öÕæµÄÇ¿ÁÒÄãÃÇ´ø¶àÒ»µã£¡½Å¿ì¶³³É±ù¿éµÄÊ±ºò¿ÉÒÔ·Å½Åµ×£¬¼òÖ±¾ÍÊÇ¾ÈÃüÉñÆ÷ÊÖÌ×£¬×îºÃÊÇÃ«È×È×µÄ£¬Ãþ×ÅÒ²¾õµÃÎÂÅ¯
¿ÉÒÔ´ø×Å¸ÉÁ¸£¬É½ÉÏµÄÊ³Îï×ÅÊµ²»±ãÒË£¬ÄÜ×Ô¼º´øµÄÊÇ×îºÃ
±£ÎÂ±­£º¿ÉÒÔÔÚ¾°Çø´òÈÈË®£¬ºÜÀäµÄÊ±ºòºÈ¿ÚÈÈË®×îÖØÒªµÄ£¬ÏëÒªÅÄÃÀÃÀµÄÕÕÆ¬±ØÐëÒª×¼±¸µÄ×ÔÅÄ¼Ü£¬¿ÉÒÔÔ¶³ÌÒ£¿ØµÄ×îºÃ£¬ÕâÑù¾Í¿ÉÒÔºÍ½ãÃÃßÇàêßÇàêÁË
890.ÔÚ¶¶ÒôÉÏ¿´µ½ÏÂÑ©£¬µ«ÊÇ½ñÌì¹ýÀ´Ã»ÓÐÑ©£¬Ìì¿ÕÎíÃÉÃÉ£¬ÎÒÃÇ¿ª³µ½Ó½üÈý¸öÐ¡Ê±²Åµ½¾°µã£¬»¹ÒÔÎªÄÜ»¬Ñ©£¬ÃÅÆ±³µÆ±120£¬ÉÏÉ½È¥¿´ÁËÒ»ÏÂ£¬×ø¸ö¹«½»³µ²îµãÃ»°ÑÈË¼·ËÀ£¬ÎÒ¶¼²»ÖªµÀÒ»¸ö¾°Çø¾°É«ÄÇÃ´²îµÄÊ±ºò£¬ÈË¶¼ÄÜÄÇÃ´¼·£¬¾Í²»ÄÜ¶à°²ÅÅ¹«½»³µ¼¸Á¾Âð£¿¾°Çøµ½´¦ÔÚÐÞ½¨£¬ÌåÑé¸ÐÕæµÄ³¬¼¶²î£¬ÊÇÎÒÃÇÕâ¼¸ÌìµÄÐÐ³Ì×î²îµÄÒ»¸ö¡£²îÆÀ¡­¡­È¥µÄÈË×îºÃÊµ¼Ê´òÌýÒ»ÏÂÓÐÃ»ÓÐÏÂÑ©ÔÙÈ¥£¬¼òÖ±ÁË¡£
891.ÕâÀïÊÇÒ»¸öÀ´Ò»´Îºó»ÚÒ»´ÎµÄµØ·½£¬À´Ò»´Î¾Í²»ÏëÔÙÀ´¡£ÑØÍ¾µÀÂ·Õ­ÇÒÎ£ÏÕ£¬¶à´¦³Á½µ¡¢¶à´¦Ëú·½£¬·þÎñÔ±Ì¬¶È¶ñÁÓ£¬ÎÊµ½Ò²ÊÇ°®Àí²»Àí£¬·ç¾°Ò²Ã»É¶ºÃ¿´µÄ£¬¶øÇÒÔ×¿ÍÑÏÖØ£¬×¢Òâ²»ÊÇÒ»°ãÂÃÓÎÇøÄÇÖÖÔ×¿Í
892.***
893.ÍæÑ©Ê¥µØ£¬ÖµµÃÒ»È¥£¬
894.¾°É«²»´í£¬ÐÔ¼Û±È¸ß£¬
895.·Ç³£ºÃÍæ£¬º¢×ÓºÜÏ²»¶
896.ºÜ°ô£¬1ÔÂÈ¥ÍæºÜ°ô¡£
897.¹ºÆ±·½±ã£¬¹ÜÀíÓÐÐò¡£
898.È¥µÄÊ±ºòÉ½ÉÏÑ©»¯ÁËºÃ¶à É½¶¥µÄÄ¾Í·Õ»µÀÅ¼¶ûÓÐµã½á±ù µ«ÊÇ×ÜÌåÀ´Ëµ »¹ÊÇºÜ¿ªÐÄµÄ °Ñ·³ÄÕ¶¼Å×¹â¹â ¹þ¹þ¹þ ¿ÕÆøÒ²ºÃ
899.ÐÔ¼Û±È¸ß£¬ÓÐÈ¤ºÃÍæ£¬
900.×ÜÌå³¬ÔÞ£¬¾°É«²»´í£¬
901.¾°É«²»´í£¬ÐÔ¼Û±È¸ß£¬
902.ÐÔ¼Û±È¸ß£¬¾°É«²»´í£¬
903.ÔçÉÏ10µã´Ó³É¶¼339³ö·¢×Ô¼ÝÎ÷ÁëÑ©Â·½ÏÎª³©Í¨Ö»ÓÐ³ÉÃû¸ßËÙÓÐÒ»´¦Ð¡Óµ¶Â,´óÔ¼12µãÖÓµ½Î÷ÁëÕòÏÂµÄÁ½ºÓ¿Ú·¹µê³ÔÎç·¹¡£ÔÙ¿ª³µ30·ÖÖÓ¾Íµ½Î÷ÁëÑ©É½,¾°ÇøÃÅ¿ÚÓÐ´óÐÍÍ£³µ³¡ºÜ·½±ã,ÂòµÄË«ÈËÃÅÆ±¼ÓÉ½¾°ÇøÁË,É½ÉÏ°×Ñ©°¨°¨Ò»Æ¬±±¹ú·ç¹â,´óÔ¼ÓÎÍæµ½ÏÂÎç5Ë÷µÀÌ×Æ±µãÖÓ¿ªÊ¼·µ³Ì,ÕûÌåµÀÂ·¶¼ºÜºÃ,¾°ÇøÓÐÀÂ³µºÍ¹Û¹â¹«½»,ÏÈ×øÒ»³ÌÀÂ³µÔÙ»»³Ë8·ÖÖÓµÄÃâ·Ñ¹«½»¾Íµ½»¬Ñ©³¡,ÔÙ×øÀÂ³µÉÏÉ½¶¥,·Ç³£µÄ·½±ã
904.¾°É«²»´í£¬ÓÐÈ¤ºÃÍæ£¬
905.¾°É«²»´í£¬ÓÐÈ¤ºÃÍæ£¬
906.ÖÜËÄÖÜÎå´øÀÏÆÅº¢×ÓÈ¥µÄ£¬ÈË²»¶à£¬Ä¿Ç°È¥ÍùÎ÷ÁëÑ©É½µÄÂ·ÔÚÐÞ£¬ÖÜÄ©È¥¹À¼ÆºÜ¶Â£¬½¨Òé´í·å³öÐÐ¡£ÒòÎªÉ½ÏÂÏÂÓê£¬ÉÏÃæ»ù±¾¿´²»µ½£¬Ð¡ÅóÓÑºÜÏ²»¶ÍæÕæ¿ªÐÄ¡£
907.¿ÉÒÔºÜ²»´íÃÀ¾°Ò²ÃÀ¡£
908.¾°É«²»´í£¬ÌåÑéºÜºÃ£¬
909.¾°É«²»´í£¬ÌåÑéºÜºÃ£¬
910.¾°É«²»´í£¬ÖµµÃÍÆ¼ö£¬
911.¹þ¹þ¹þ£¬ÖµµÃÌåÑé£¡
912.³¬¼¶°ô£¡£¡£¡£¡£¡£¡
913.ºÜ²»´í£¡£¡£¡£¡£¡£¡
914.·Ç³£ºÃ·Ç³£ºÃ·Ç³£ºÃ
915.É½ÎèÒøÉß£¬Ô­³ÛÀ¯Ïó
916.·Ç³£ºÃ£¬º¢×ÓºÜÏ²»¶
917.·þÎñ²»´í£¬ÈËÌ«¶àÁË
918.³¬¼¶ºÃÍæ£¬ÖµµÃÍÆ¼ö
919.ÐÔ¼Û±È¸ßÈ¥ÍæµÄ¿ªÐÄ
920.ºÃÀä°¡£¡£¡£¡¹þ¹þ¹þ
921.µ¼ÓÎÐ¡ÎâÌ¬¶ÈÌØ±ðºÃ
922.ÉÏÉ½ÒªÏÈÅÅ¶Ó×øË÷µÀ£¬ÏÂÁËË÷µÀÔÙÅÅ¶Ó×ø³µ²ÅÄÜµ½»¬Ñ©³¡£¬µ«ÊÇ»¬Ñ©³¡È·ÊµÍæµÃÍ¦¶àµÄ¡£É½ÉÏ´ó²¿·ÖÊ±¼äÊÇÎíÆøÃÉÃÉ£¬²»¹ýº¢×ÓÏ²»¶»¬Ñ©£¬¶øÇÒÀëÊÐÇø»¹½ü¡£
923.Õâ´ÎÖÕÓÚ¿´µ½ÔÆº£ÁË
924.¾°Çø·ç¾°¶¼Í¦ºÃµÄ¾ÍÊÇÈ¥µÄÂ·ÉÏÐÞÂ·Òª¶ÂºÜ¾ÃÕâµãÌåÑé¸ÐÊÜ²»¼Ñ¡£
925.ÐÔ¼Û±È¸ß£¬»¬Ñ©µÀ³¬°ô£¬Ð¡ÅóÓÑÒ²ºÜÏ²»¶£¡
926.ºÜ°ô£¬Ë÷µÀºÜ¸øÁ¦¡£
927.ºÜ²»´íµÄÒ»´ÎÌåÑé
928.´°º¬Î÷ÁëÇ§ÇïÑ©£¬
929.ºÜ°ô£¬¿´ÉÏÁËÑ©¾°
930.ºÜ²»´í£¡£¡£¡£¡£¡
931.ºÜºÃºÜºÃºÜºÃºÜºÃ
932.²»´í£¬»¹ÊÇ¿ÉÒÔµÄ
933.·Ç³£ºÃµÄÒ»´Î¸ÐÊÜ
934.ÌØ¼ÛÕæµÄÌ«»®ËãÁË
935.Ð¡ÅóÓÑºÜ¿ªÐÄ£¬¾°ÇøÒ²ºÜ³ÉÊì£¬ÒûÊ³·½±ã¡£ÍÆ¼ö´øÀÏÈËºÍÐ¡º¢¡£Ö»ÊÇ¶àÂòÁËÒ»³ÌÀÂ³µ£¬ÓÖ²»ÄÜÍË¡£Ð¡ÅóÓÑÍæµÄ²»Ïë×ß£¬½ñÄêÒßÇéÓÎ¿Í¼õÉÙ£¬²»ÓÃÔõÃ´ÅÅ¶Ó¡£
936.ÅîËÉµÄ°×Ñ©£¬Ì«ÃÀÀ²£¡¾°µãÉèÊ©ÆëÈ«£¬¹ÜÀíÓÐÐò£¬ÒÔºó³É¶¼Ë£Ñ©¾ÍÕâÀïÀ²£¡³¬¼¶ÊÊºÏÐ¡ÅóÓÑ£¬¾°Çø³ÔµÄÒ²·á¸»ÓÐÈ¤ºÃÍæ£¬ÐÔ¼Û±È¸ß£¬¾°É«²»´í£¬×ÜÌå³¬ÔÞ£¬
937.´øº¢×ÓÈ¥¿´Ñ©£¬ËãÊÇÀë³É¶¼×î½üµÄ¿ÉÒÔ½ü¾àÀë¸ÐÊÜÑ©µÄµØ·½ÁË£¬¿ÉÏ§È¥µÄÊ±ºò°×Ã£Ã£Ò»Æ¬£¬ÎíÌ«´óÁË£¬¾°É«¿´²»¼û£¬ÍÞÍÞË£Ñ©ºÜ¿ªÐÄ
938.Æ¯ÁÁµÄÎ÷ÁëÑ©É½£¬³ýÁËÌ«ÀäÃ«²¡£¬¾ö¶¨½ñÄê¾Í×¡ÔÚÉ½ÉÏµÄ¾ÆµêÍæ
939.8ÔÂ
940.¶¬ÌìµÄËÄ´¨£¬ÓÐ×Å¶ÀÌØµÄÃÀ£¬¶¬¼¾ÓëÆäËü¼¾½ÚÒ»Ñù£¬Ò²ÊÇÂÃÓÎµÄºÃÊ±ºò£¬ÊÊºÏ¶¬¼¾ÂÃÓÎµÄºÃÈ¥´¦Ò²ÓÐºÜ¶à£¬µ±ÌìÃ»ÓÐÈËÅÀÉ½£¬ºÃÏñÊÇÒòÎªÑ©Ì«ºñ£¬Â··âÁË¡£
941.²»´í£¬Ï²»¶ÕâµØ·½
942.ÖµµÃÒ»È¥£¬ºÃÃÀ£¡ÏûÙM²»ÙF£¬µ«ÊÇ³Ô|Î÷]ÓÐÕÒµ½ºÏßmµÄµê£¬ÓÐÒ»¼Òµê·Ç³£ß^·Ý£¬¶¼²»ÖªµÀ½oÎÒ³ÔµÄ³­ÊÖÀï·ÅµÄÊÇÊ²üN? îÎïów£¬´ó¼ÒÇ§ÈfeÈ¥¡£D6¡£
943.¾°Çø¹ÜÀíÒ»ËúºýÍ¿£¬ÉÏÉ½ÅÅºÅ²»Í¨Öª£¬ÈÃÒ»ÈºÓÎ¿ÍÉµµÈ£¬ÉÏÉ½¶¼ÊÇÊÕ·ÑÏîÄ¿£¬¾°Çø¹¤×÷ÈËÔ±Ì¬¶È¼«Æä¶ñÁÓ¡£
944.ºÜºÃ ²»´íµÄÌåÑé
945.ÖµµÃ¶¬ÌìÈ¥¿´¿´
946.ÓéÀÖÏîÄ¿Í¦¶àµÄ
947.·Ç³£²»´íµÄÂÃÐÐ
948.ºÜÖµµÃÈ¥µÄµØ·½
949.Ñ©ºÜÆ¯ÁÁ£¬ºÃ¿´
950.ÍæÁËÒ»ÏÂÎç»¬Ñ©
951.ÖµµÃÒ»È¥£¬ºÃÍæ
952.ÓÐµã¹ó....
953.Î÷ÁëÑ©É½Æ¯ÁÁ£¡
954.ÍÞ¶ùÏ²»¶£¬¿ÉÒÔ
955.ËÄÔÂ·ÝÒÑ´ºÅ¯»¨¿ª¼Æ»®È¥¿´Ñ©£¬¾ÓÈ»È¥ÁËÕæÓöµ½ÏÂÑ©ÁË£¬¾ÍÊÇ´©ÉÙÁËºÜÀä£¬Î¨Ò»Ò»¼Ò¿ªÁËµÄ²ÍÌüµÂ¿ËÊ¿¶ÑÂúÁËÀ¬»ø£¬ÒòÎª·þÎñÔ±ÉÙ¿ÍÈË¶à£¬À´²»¼°ÊÕÊ°£¡
956.Ò»Ôç¿ÉÒÔ×øÀÂ³µÉÏÈÕÔÂÆº¡£¿ÉÒÔ¿´µ½ÔÆº££¬Ñ©É½¡£¾°É«ºÜÃÀ¡£
957.Ë÷µÀ¼Û¸ñÈ·ÊµÌ«¹óÁË£¬¾ÍÕâÑùÀ´»ØÁ½ÌË£¬×øÔÚ³µÏáÀï¾Í»¨ÁË160Ã¿ÈË£¬Ã»ÏÂÑ©·ç¾°±È½ÏÒ»°ã°É£¬ÐÄÌÛ´óÑó
958.¸öÈË¾õµÃÀÂ³µÆ±Ì«¹ó£¬ÎÒÈ¥µÄÊ±ºòÈË³¬¶à£¬±¬Âú¡£ÅÅ¶ÓÉÏÉ½Á½¸öÐ¡Ê±£¬ÏÂÉ½Ò»¸ö°ëÐ¡Ê±¡£Ì«ÀÛÁË¡£À´Ò»´Î×ãÒÓ£¬·ç¾°²»´í£¬Ñ©ºÜ´ó
959.·ç¾°ÓÅÃÀ£¬ÔÆº£¡¢Ñ©É½ÈçÊ«Èç»­¡£¶øÇÒÀë³É¶¼ÊÐ²»Ô¶£¡Ïë»¬Ñ©µÄ»°¿ÉÒÔÔÚÔ§Ñì³Ø»¬¡£ÌØ±ðÊÊºÏÒ»¼ÒÈËÓÎÍæ¡£
960.Ð¡º¢ºÜ¿ªÐÄ¡£
961.ÎÞÓÐÈ¤ºÃÍæ£¬
962.5ÔÂ23ºÅÈ¥µÄ£¬É½ÏÂÒõÌì£¬É½ÉÏÒ»Ö±ÏÂÓê£¬Ë®ÎíºÜ´óÉ¶Ò²¿´²»¼û
963.»¹²»´í»¹¿ÉÒÔ
964.»¹¿ÉÒÔ»¹¿ÉÒÔ
965.»¬Ñ©·Ç³£°ÍÊÊ
966.¹ºÂòÌ×Æ±ÔÚ¾°ÇøÖ±½ÓË¢Éí·ÝÖ¤£¬²»ÓÃÈ¡Æ±¡£É½¶¥·ç¾°ºÜÃÀ¡£
967.ÈËÌ«¶àÁË£¬¾°Çø·þÎñÉèÊ©ÓÐµã³Â¾É£¬²»ÊÇÌØ±ðÊÊºÏÐ¡±¦±¦¼ÒÍ¥Ç××ÓÓÎ¡£µ«ÊÇÈÕÔÂÆº·ç¾°È·ÊµºÜ²»´í£¬¾ÍÊÇË÷µÀÌ«¸´ÔÓ£¬ÖÐÍ¾»¹Òª×ø¹«½»³µ£¬ÓÐµãÂé·³¡£
968.Ò»¾ä»°£¬ÈËÌØ±ð¶à£¬²»¹ÜÊÇÖÜÄ©»¹ÊÇÉÏ°àÊ±¼ä£¬¶¼ÊÇÅÅ¶ÓÒ»Ð¡Ê±¶à²ÅÉÏÈ¥£¡ÉÏÃæ»¹ÊÇÓÐµãÀä£¬²»¹ý·ç¾°»¹ÐÐ£¬ÓÎÀÖÏîÄ¿»¹Í¦¶à£¬³Ô¶«Î÷²»·½±ã£¬Í¦¹óµÄ
969.Ò»Ôç¿ÉÒÔ×øÀÂ³µÉÏÈÕÔÂÆº£¬¿ÉÒÔ¿´µ½ÔÆº££¬Ñ©É½¾°É«ºÜÃÀ¡£
970.ºÜºÃÍæÓÐÈ¤£¬ÖµµÃÒ»È¥£¬¾ÍÊÇÐèÒª¶à¼ÓÒÂ·þ£¬±ÜÃâÉ½¶¥¹ýÀä
971.µ½´¦¶¼ÔÚÎ¬ÐÞ£¬¿Ó¿ÓÍÝÍÝµÄ¡£¶øÇÒÏÂÓêÃ»ÓÐ±ÜÓêµÄµØ·½£¬ÅÅ¶Ó×öË÷µÀÅÅÁË4¸öÐ¡Ê±ÓÐÈý¸öÐ¡Ê±¶¼ÔÚÁÜÓê
972.¾°É«ºÜÃÀÓ´
973.¿ÉÒÔÍ¦²»´í
974.Á¹¿ì ¿ÕÆøºÃ
975.·Ç³£ÂúÒâ£¡
976.***
977.×ÜÌå³¬ÔÞ£¬
978.ÓÐÈ¤ºÃÍæ£¬
979.¾°É«²»´í£¬
980.×ÜÌå³¬ÔÞ£¬
981.µØ·½»¹¿ÉÒÔ
982.·Ç³£ºÃÍæ£¡
983.ÐÔ¼Û±È¸ß£¬
984.ÐÔ¼Û±ÈºÜ¸ß
985.ºÃÉ½ºÃ·ç¹â
986.¾°É«²»´í£¬
987.¾°É«²»´í£¬
988.ÓÐÈ¤ºÃÍæ£¬
989.ÓÐÈ¤ºÃÍæ£¬
990.ÐÔ¼Û±È¸ß£¬
991.¾°É«²»´í£¬
992.¾°É«²»´í£¬
993.×ÜÌå³¬ÔÞ£¬
994.ÐÔ¼Û±È¸ß£¬
995.ÈÕ³ö°ô°ôßÕ
996.±Ü¿ª¹úÇì¸ß·åÈ¥µÄµ±µØ¾°µã£¬ÈËºÜÉÙ¾ÍÊÇÓÐµãÀäÅ¶£¡ÓÐ¼¸¸öµÀÂ·´¦Ëú·½ÔÚÎ¬ÐÞÁË¾°É«²»´í£¬ÖµµÃÍÆ¼ö£¬
997.ºÜºÃÍæµÄµØ·½£¬¶¬ÌìÊ±ÉÏÉ½£¬°×Ã£Ã£µÄÒ»Æ¬£¬¾°¹ÛºÜºÃ¡£
998.Í¦Ô¶µÄ£¬´Ó³É¶¼µ½Î÷ÁëÑ©É½Ò»¶¨ÒªÑ¡ºÃ³µÁ¾£¬¼ÇµÃ¶à´øÒÂ·þ£¬¾°Çø³Ô¶«Î÷±È½ÏÀ§ÄÑÈËÌ«¶à¡£¾°É«²»´í£¬
999.ºÜ²»´í£¬ÊÊºÏÒ»¼ÒÈË³öÐÐ£¬°®Ñ©°×ÊÀ½çµÄÇ×ÃÇ°®»¬Ñ©µÄÇ×ÃÇ³å³å³å£¬Ë÷µÀÒ²ÊÇ°ô°ôµÄ£¬»¹ÓÐÐÒÓöµ½ÁÖ¼äËÉÊóÂþ²½Í¾ÖÐ£¬Ï£ÍûÏÂ»ØÔÙÀ´»¬Ñ©£¬Ê±¼ä¿ÉÒÔ¸ü³äÔ£Ð©Ê±¹âÀ´ ¡¾¾°É«¡¿ ¡¾È¤Î¶¡¿ ¡¾ÐÔ¼Û±È¡¿
1000.ÌìÆøÇçÀÊµÄÊ±ºò´ø×Å¼ÒÈËÒ»ÆðÈ¥Áï´ïÁï´ï·Ç³£°ôµÄÑ¡Ôñ
1001.¸¾Å®½ÚÈ¥µÄ  Êµ»Ý  ´øº¢×ÓÇøºÜºÃÍæ
1002.Ò¹³¡Á½Ð¡Ê±98Ôª£¬»®Ëã¡£ÇëÁËÒ»¸ö½ÌÁ·£¬Ò»¶ÔÒ»200¡£½ÌÁ·ºÜºÃ£¬×¨Òµ£¬Ï¸ÐÄ£¬Ð¡ÅóÓÑÁ½Ð¡Ê±Ñ§»áÁË¼¸¸ö¶¯×÷£¬ÍêÈ«¿ÉÒÔ×Ô¼ºÒ»¸öÈË»¬ÁË¡£
1003.ºÜ²»´í ¾°É«ºÜÃÀ ·þÎñÒ²µ½Î» ÀïÃæÂôµÄ¶«Î÷Ò²²»¿ÓÈË Ã÷Âë±ê¼Û ËµÕæµÄÒ²²»¹ó ±ÈÍâÃæ¹ó¸öÎå¿éÇ®Ò²¾Í ×ÜÌå³¬ÔÞ£¬ÐÔ¼Û±È¸ß£¬¾°É«²»´í£¬ÓÐÈ¤ºÃÍæ£¬
1004.Ñ©Ì«´óÂ·Ì«»¬¾°É«²»´í£¬½ü¾°Çø¼¸¹«ÀïÂ·ÇÀÐÞÓÐµã¶Â
1005.È¥µÄÊ±ºòÕýºÃ´óÎíÒõÌì£¬É¶Ò²Ã»¿´Çå£¬µ«ÊÇÂÃÓÎ¾ÍÊÇÒ»¸öÐÄÇé£¬ÎÒ¾õµÃÒ²ÂùºÃ£¬ÏñÏÉ¾³Ò»ÑùµÄ¡£
1006.ÒòÌÆ´ú´óÊ«ÈË¶Å¸¦µÄÇ§¹Å¾ø¾ä¡°´°º¬Î÷ÁëÇ§ÇïÑ©£¬ÃÅ²´¶«ÎâÍòÀï´¬¡±¶øµÃÃû¡£¾°ÇøÄÚÓÐÖÕÄê»ýÑ©µÄ´óÑ©É½£¬º£°Î5364Ã×£¬Îª³É¶¼µÚÒ»·å¡£
1007.´óÄê29ÉÏÉ½£¬ÒòÎªÒßÇéÈË²»¶à£¬É½ÉÏµÄÑ©»ýµÄÍ¦ºñ£¬¶øÇÒ»¹ÔÚÏÂ×ÅÑ©£¬Ð¡º¢µÚÒ»´Î¼ûµ½ÕâÃ´¶àÑ©£¬´òÑ©ÕÌ¡¢¶ÑÑ©ÈË¡¢Íæ»¬µÀ£¬ÍæµÄºÜ¿ªÐÄ¡£
1008.¾°É«»¹²»´íÒ®£¬ÍÆ¼ö£¬¾ÍÉÏÈ¥µÄÊ±ºòÃ»ÓÐÅöÉÏÏÂÑ©
1009.ÏÖÔÚÈ¥£¬·Ç³£»®ËãÅ¶¡£¿ÉÏ§É½ÉÏ²Í¹Ý¿ªÒµµÄ²»¶à£¬ÓÃ²Í²»ÊÇºÜ·½±ã£¬µ«ÓÐ¸öºìÆì³¬ÊÐ£¬ÔçµãÈ¥Âò¶«Î÷£¬Æ·ÖÖ¶àÇÒ»®Ëã¡£
1010.Ì×Æ±»õÕæ¼ÛÊµ£¬½ñÄêÊÇÍæµÃ×î¶àÏîÄ¿µÄÒ»´Î¡£½ñÄêÖÕÓÚÉÏÁËÈÕÔÂÆº£¬ËäÈ»Îí´ó¿´²»µ½¾°£¬Èç¹ûÌìÆøºÃµÄ»°ÉÏÃæµÄ¾°É«Ó¦¸ÃÊÇºÜ²»´íµÄ¡£´¨ÄÚµÄÑ©¾°Î÷ÁëÑ©É½ÊÇÊ×Ñ¡¡£
1011.²»´í£¬Ï£Íû´òÕÕºÃÒ»µã£¬¿ÉÒÔ¶àÍæÍæ¡£µÚ¶þ´ÎÈ¥ÁËÖµµÃÍÆ¼ö¾°É«²»´í£¬ÖµµÃÍÆ¼ö£¬ÌåÑéºÜºÃ£¬
1012.ÎÒÈ¥Äê¹úÇìÈ¥ÁËÒ»¸ö£¬ºÜºÃÍæ£¬ÍíÉÏÐÇÐÇºÜÆ¯ÁÁ
1013.³óÅ«¶ù¡¤²©É½µÀÖÐÐ§ÀîÒ×°²Ìå ËÎ ¡¤ ÐÁÆú¼² Ç§·åÔÆÆð£¬ÖèÓêÒ»ö®Ê±¼Û¡£¸üÔ¶Ê÷Ð±Ñô£¬·ç¾°ÔõÉúÍ¼»­¡£ÇàÆìÂô¾Æ£¬É½ÄÇÅÏ¡¢±ðÓÐÈË¼ä£¬Ö»ÏûÉ½Ë®¹âÖÐ£¬ÎÞÊÂ¹ýÕâÒ»ÏÄ¡£ Îç×íÐÑÊ±£¬ËÉ´°Öñ»§£¬ÍòÇ§äìÈ÷¡£Ò°Äñ·ÉÀ´£¬ÓÖÊÇÒ»°ãÏÐÏ¾¡£È´¹Ö°×Å¸£¬êï×ÅÈË¡¢ÓûÏÂÎ´ÏÂ¡£¾ÉÃË¶¼ÔÚ£¬ÐÂÀ´ÄªÊÇ£¬±ðÓÐËµ»°¡£
1014.ºÙ£¬×î½üÊÇ²»ÊÇºÜÈÈ£¬¿´¿´°ü°ü£¬ÊÇ²»ÊÇÓÐÒ»Ë¿Á¹Òâ³É¶¼ÂÃÐÐÎ÷ÁëÑ©É½
 µ½Ò»¸öÓëÏÖÊµµÄÉú»îÓÐ·Ç³£´ó·´²îµÄµØ·½È¥ÂÃÓÎ£¬ÔÚ´ó×ÔÈ»µÄ±©Å°ÍþÁ¦ÏÂ£¬»áÕæµÄ¿ªÊ¼ÕäÏ§×Ô¼ºµÄÉúÃü¡£
¡¡Ò»¸öÈËÈ¥Á÷ÀË£¬È¥ÂÃÐÐ£¬ÄÇÊÇ´«Ææ¡£Á½¸öÈËÐ¯ÊÖÍ¬ÓÎÌìÏÂ£¬È¥ÂÃÐÐ£¬ÄÇÊ±¹ÊÊÂ¡£Ò»¼ÒÈËÍÏ¼Ò´ø¿Ú×ßËÄ·½£¬È¥ÂÃÐÐ£¬ÄãÊÇÉú»î¡£Ö»ÒªÓÐÃÎÏë£¬¾Í»áÉýÆðÐÒ¸£µÄÔÆ¶ä¡£
1015.³É¶¼ÖÜ±ßÓÎ£üÎ÷ÁëÑ©É½ ??Íæ·¨×¡ËÞÈ«ÔÚÕâ
[!]
×òÌì±»ÏÂÑ©µÄ³É¶¼Ë¢ÆÁ£¡Ð¡Ð¡µÄÑ©»¨ÒÑ¾­×ã¹»ÈÃÈËÐË·Ü£¬¸ü±ðËµµ½Ñ©µØÀï³©ÍæÒ»ÕûÌìÁË¡«
Ë£Ñ©£¬Ò»¶¨ÒªÈ¥ ©zÎ÷ÁëÑ©É½©{ £¬ÔÚÑ©É½Ö®ÉÏ¹ÛÈÕ³öÈÕÂä£¬ÔÆº£·­Ó¿£¬ÔÚÑ©µØÀï·è¿ñ´ò¹öÈÓÑ©Çò£¬»¬Ñ©
°ï´ó¼ÒÕûÀíÁËÒ»·Ý³¬È«ÂÃÓÎ¹¥ÂÔ£¡±¾µØÈËÇ¿ÍÆ£¡È¥ÍæÖ®Ç°£¬¸Ï¿ìÊÕ²Ø£¡¼ÇµÃ¸øÎÒºÍÆÀÂÛàÞ
??±ØÈ¥´ò¿¨µØ
??³¬È«×¡ËÞÍÆ¼ö
??¾°ÇøÂÃÓÎ tips 
Î÷ÁëÑ©É½±ØÈ¥´ò¿¨µØ
??ÈÕÔÂÆº
ÈÕ³öÕæµÄ¾øÃÀ£¬ÌìÆøºÃÄÜ¼ûµ½ÔÆº£·­ÌÚ¡£²½ÐÐ30min¿Éµ½´ï¹Û¾°Ì¨£¬Ò»Â·ÉÏ¶¼ÊÇÑ©£¬»¹ÄÜ¿´µ½Ð¡ËÉÊó
??ÒõÑô½ç
¾ÝËµÌìÆøºÃµÄÊ±ºòÄÜ¿´µ½Á½É«Ææ¾°£¬Ò»°ëÇçÀÊÌì¡¢Ò»°ëÎíÆø·­¹ö£¬³¬¼¶ÉñÃØ£¡
 Ps :ÈÕÔÂÆºµ½ÒõÑô½çÐèÅÀÉ½2h£¬ÌåÁ¦²»ºÃµÄ½÷É÷¿¼ÂÇàÞ£¬¼ÇµÃ±¸Ò»Ð©ÁãÊ³ºÍË®¹þ¡«
??»¬Ñ©³¡
¶¬ÌìÒ»¶¨ÒªÊÔÊÔ»¬Ñ©¶à£¡!£¡ÐÂÊÖ¼ÇµÃÔÚÆ½ÎÈµÄ
µØ·½ÊìÏ¤ºóÔÙÈ¥ÆÂÉÏ»¬¡£»¬Ñ©·ÑÓÃº¬£º»¬Ñ©Ð¬¡¢»¬Ñ©°å£¨Ë«°å£©£¬Èç¹ûÐèÒª»¬Ñ©·þ¡¢»¬Ñ©Ã±µÈµÈ£¬Ðè¶îÍâ×âÁÞ
??Ë¹¿°µÄÄÉ¶À¶°±ðÊûÈº
??Ãâ·ÑÇ××ÓÀÖÔ°£¨Ç±Ë®Í§£©
??Ó³Ñ©ºþ£«ºì·¿×Ó£«ÈÈÆøÇò£¨ÈÈÆøÇò²»¶¨Ê±¿ª·Å£©
×¡ËÞÍÆ¼ö£¨°´¾àÀë¾°ÇøÔ¶½ü»®·Ö£©É½ÉÏ×¡ËÞ£º
??Ê×·å±ðÔ·£¨³É¶¼Ö®áÛ£¬Ö»ÓÐ8¼ä·¿£¬ÍÆ´°±ã¿É¼ûÑ©É½£¬¿´·ç¾°¾øÃÀ£¡»¹¿ÉÒÔ³ÔÑøÉúÌÀ¹ø¡«)
??¿Æ¼¼¸Ð³¬Ç¿µÄ¡°ÖÚÃîµ°ÎÝ¡¢·½²Õ¡±£¨×øÂäÓÚÓ³Ñ©¹ã³¡£¬Ðè³ËË÷µÀÉÏÐÐ
??Ë¹¿°µÄÄÉ¶È¼Ù¾Æµê£¨Å·Ê½·ç£¬Ò¹¾°ºÜÃÀ£©
??Ó³Ñ©¾Æµê
??·ãÒ¶¾Æµê
??Ñô¹â¾Æµê
_
É½ÏÂ×¡ËÞ
??É½µØ¶È¼Ù¾Æµê£¨»¬Ñ©³¡¾°ÇøÉ½ÃÅ´¦£¬ÉÏÉ½·½±ã£©
??»¨Ë®ÍåÎÏÅ£Ð¡ÌÀÃñËÞ
??Î÷ÁëÑ©É½Ô­É½ÃñËÞ
_
»¨Ë®Íå×¡ËÞ£¨¶©²»µ½·¿µÄÐ¡»ï°é¿É¿¼ÂÇÍíÉÏ×¡»¨Ë®Íå£¬´ÎÈÕÈ¥Î÷ÁëÑ©É½£©
??»¨Ë®ÍåµÚÒ»´åÎÂÈª´ó¾Æµê£¨ÒÔÎÂÈªÖøÃû£¬ÐÔ¼Û±È½Ï¸ß£¬Áò»ÇÎÂÈª³¬Êæ·þ£©
??»¨Ë®ÍåÓ£»¨°ØèÝ¶È¼Ù¾Æµê£¨ÊÊºÏÇ××Ó£©
??ÆÓÖ®ËÞÃñËÞ
_
¾°ÇøÂÃÓÎ tips 
??ÓÎÍæÇ°×¼±¸
Ã±×Ó¡¢Î§½í¡¢·ÀË®ÊÖÌ×[HandsUp]¡¢·À»¬Ð¬¡¢¸ÉÁ¸ºÍË®¡¢·ÀÉ¹Ëª¡¢¿ÚÕÖ
??¹ØÓÚ½»Í¨
¡º×Ô¼Ý¡»³É¶¼ÊÐÇø³ö·¢2h×óÓÒµ½£¬ÕûÌåÂ·¿ö²»²î£¡µ½¾°ÇøÃÅ¿Úºó¿É³Ë×øË÷µÀÉÏÉ½¡«
¡¾×ø³µ¡¿µ½³É¶¼²èµê×Ó¿ÍÔËÕ¾³Ë×ø°à³µÖ±´ïÎ÷ÁëÑ©É½
??×¢ÒâÊÂÏî
[!]ÖÜÄ©ÈË½Ï¶à£¬½¨ÒéÌáÇ°Ò»ÍíÔÚÉ½ÏÂ×¡¡£»òÑ¡ÔñÆ½Ê±
[!]²»ÔÊÐíÐ¯´ø³èÎï
.
½üÆÚ×¼±¸À´ÎÒÃÇÎ÷ÁëÑ©É½ÍæË£µÄÐ¡»ï°é¡«
¼ÇµÃÊÕ²Ø±¾±Ê¼ÇÅ¶£¡
££ÂÃÓÎ¹¥ÂÔ££´ò¿¨µØ££ÖÜ±ßÓÎ££ÏÂÑ©££»¬Ñ©££³É¶¼ÂÃÓÎ¹¥ÂÔ££Î÷ÁëÑ©É½
·Ç³£¸ÐÐ»£À- Yueeeeeee ·ÖÏíµÄÂÃÓÎ tips ÒÔ¼°×¢Òâ
ÊÂÏî??
#»¬Ñ©³õÌåÑé
1016.#ÊÖ»úÉãÓ°¼Ò ×òÌìÎÒÃÇ¸ÕÈ¥ÁËËÄ´¨³É¶¼µÄ¹§Î÷ÁëÑ©É½£¬ÕæµÄÊÇÌ«ºÃÍæÁË£¬
¿ÉÒÔºÍÅóÓÑÒ»ÆðÔÚÑ©µØÀïÅÄÕÕ¡¢ÉÍÑ©¡¢»¬Ñ©ÌØ±ðµÄÐÒ¸££¬
²¢ÇÒ¾ÍÔÚ³É¶¼µÄÖÜ±ß¿ª³µÁ½¸öÐ¡Ê±¾ÍÄÜµ½´ï£¬ºÜÊÊºÏ¶ÌÍ¾³öÐÐÂÃÓÎ
Õâ¸ö¶¬ÌìÀ´Ò»³¡Î÷ÁëÑ©É½ÓÎ°É!

ÈÕÔÂÆº¡¢ÒõÑô½ç:Õâ¸öµØ·½ÕæµÄÊÇÌ«ÃÀÁË£¬À´µ½ÕâÀï¼òÖ±²»ÏëÀë¿ª¡£
»¹ÓÐÒõÑô½ç£¬Ò»°ëÇçÌì¡­Ò»°ëÒõÌìÔÚÕâÀïÅÄÕÕ´ò¿¨£¬ÌØ±ðµÄ³öÆ¬!

À´µ½ÕâÀï×îÖØÒªµÄ»¹ÊÇ»¬Ñ©À²!ÎÒ»¹ÊÇµÚÒ»´Î»¬Ñ©ÄØ£¬ÕâÀïÓÐ×¨ÒµµÄÖ¸µ¼ÈËÔ±£¬²¢ÇÒÓÐÁùÌõ»¬Ñ©µÀ£¬
ÎÒÊÇÐÂÊÖ£¬ËùÒÔ¾ÍÔÚ³õ¼¶ÈüµÀ¡£

³ýÁË»¬Ñ©»¹ÓÐÑ©µØÄ¦ÍÐ³µ¡¢Ïã½¶´¬¡¢Ñ©ÉÏ·Éµú¡¢Ñ©ÉÏ·ÉÆ¬µÈµÈ
Ò»¹²20¶à¸öÑ©ÉÏÓéÀÖÏîÄ¿£¬ÔõÃ´ÍæÒ²Íæ²»¹»

ÎÒÃÇÊÇ×Ô¼ÝÒ»³ö·¢£¬´óÔ¼2¸öÐ¡Ê±¾ÍÄÜµ½´ï£¬Ò²¿ÉÒÔ´Ó²èµê×Ó×ø°à³µ
´ó¼ÒÀ´Ö®Ç°Ò»¶¨Òª×öºÃÏà¹ØµÄÂÃÓÎ¹¥ÂÔ²¢ÇÒ´øºÃ±£Å¯µÄÒÂÎï¡£ #Î÷ÁëÑ©É½´ò¿¨Ê¥µØ #»¬Ñ©ºÃÈ¥´¦
1017.#ÃÎ»ÃÂÃÐÐµØ 


ÎÒÃÇÈ¥Ê±£¬ÌìÆøÔ¤±¨ÒõÌìÕóÓê


 #Öµ»ØÆ±¼ÛºÃÈ¥´¦ #³Á½þÊ½Èë¶¬ #³å°¡ÀËÈËÃÇ #ÖÜ±ßÓÎ°²ÐÄºÃÈ¥´¦
1018.ÆÆ¾°µã£¬ÔçÉÏ7µã30´ÓÇàÑòÍò´ï³ö·¢£¬1µã²Åµ½Í£³µ³¡£¬¶Âµ½Äã»³ÒÉÈËÉú¡£ÓÀÔ¶ÓÐÄÄÐ©Ã»ËØÖÊÓÖÒª³öÀ´Ìí¶ÂµÄÈË£¡£¡£¡Ã»ÓÐÕâ¸ö½Ó´ýÄÜÁ¦¾Í²»Òª¸ãÊ²Ã´ÓÅ»ÝÃÅÆ±°¡£¡£¡ÏÂ´Î²»ÒªÇ®¶¼²»»áÔÚÀ´µÄ¾°Çø£¡£¡£¡
1019.Î÷ÁëÑ©É½ Î÷ÁëÑ©É½£¬Î»ÓÚÖÐ¹úËÄ´¨Ê¡³É¶¼ÊÐÎ÷½¼£¬ ´óÒØÏØÎ÷ÁëÕò¾³ÄÚ£¨¾à³É¶¼95¹«Àï£©×ÜÃæ»ý483Æ½·½¹«Àï¡£¸Ã¾°ÇøÓÚ1989Äê8ÔÂ±»ËÄ´¨Ê¡Õþ¸®Åú×¼ÁÐÎªÊ¡¼¶·ç¾°ÃûÊ¤Çø£¬1994Äê1ÔÂ¾­¹úÎñÔºÅú×¼ÎªÖÐ¹úÖØµã·ç¾°ÃûÊ¤Çø£¬ÏÖÎªÊÀ½ç×ÔÈ»ÒÅ²ú¡¢´óÐÜÃ¨ÆÜÏ¢µØ¡¢AAAA¼¶ÂÃÓÎ¾°Çø¡£¾°ÇøÓÚ1999Äê¿ª·¢ÁËÕ¼µØÎª7Æ½·½¹«Àï£¬º£°ÎÔÚ2200¡ª¡ª2400Ã×µÄÖÐ¹ú¹æÄ£×î´ó¡¢ÉèÊ©×îºÃµÄ´óÐÍ ¸ßÉ½»¬Ñ©³¡¡¢´óÐÍÑ©ÉÏÓÎÀÖ³¡ºÍ´óÐÍ»¬²Ý³¡¡¢¸ßÉ½²ÝÔ­ÔË¶¯ÓÎÀÖ³¡¡£ »·¾³×ÊÔ´ ÁëÑ©É½ÊôÁ¢ÌåÆøÎÂ´ø£¬ÏÖÒÑÐÎ³É¡°´ºÉÍ¶Å¾éÏÄ±ÜÊî£¬Çï¹ÛºìÒ¶¶¬»¬Ñ©¡±µÄËÄ¼¾ÂÃÓÎ¸ñ¾Ö¡£¾°ÇøÄÚÂÃÓÎ×ÊÔ´·á¸»£¬ÓÅÊÆ¶ÀÌØ¡£ÓÐÔÆº£¡¢ÈÕ³ö¡¢É­ÁÖ·ð¹â¡¢ÈÕÕÕ½ðÉ½¡¢ÒõÑô½çµÈµÄ¸ßÉ½ÆøÏó¾°¹Û¡£ Î÷ÁëÑ©É½Ô­Ê¼É­ÁÖ¸´¸ÇÂÊ´ï90%£¬¾°ÇøÄÚÓÐ6000¶àÖÖÖ²Îï£¬ÆäÖÐÓÐÕäÏ¡Ê÷ÖÖÒøÐÓ¡¢Ïã¹ûÊ÷¡¢çîÍ©µÈ£¬¹ð»¨ÁëÓÐÁ½Æ¬Ô­Ê¼¹ð»¨ÁÖ£¬Ãæ»ý½ü1000Ä¶£¬Ê®·ÖÕä¹ó¡£¸÷ÖÖ¶¯Îï³£³öÃ»ÓÚÁÖ¼äÉ½½§£¬ÆäÖÐÓÐ´óÐÜÃ¨¡¢Å£Áç¡¢½ðË¿ºï¡¢Ð¡ÐÜÃ¨¡¢â¨ºï¡¢ÔÆ±ª¡¢½ð¼¦µÈÕä¹ó¶¯Îï¡£
1020.´øº¢×ÓÈ¥¿´Ñ©£¬¾°Çø±È½Ï³ÉÊì£¬²»ÐèÒªÅÀÉ½£¬Ö±½ÓË÷µÀºÍÆû³µ£¬½ÚÔ¼ÌåÁ¦¡£ÆäËûÒ²Ã»É¶¸Ð¾õ¡£²»ÊÊºÏ´ø¸¸Ä¸Ò»Í¬Ç°Íù£¬ËûÃÇ»ù±¾Ã»É¶¿ÉÍæµÄ£¬¾Í´øº¢×ÓÉÏÉ½¾Í¿ÉÒÔÁË£¬ÒÔºóÇ××ÓÓÎµÄ£¬¸¸Ä¸ÁôÔÚÎÂÈª¾ÆµêÄÇ±ß£¬×Ô¼º´ø×Åº¢×Ó¡üÑ©É½Íæ¶ùÁËÒÔºóÏÂÉ½£¬Ë³µÀ½ÓÉÏ¸¸Ä¸»Ø³Ç£¬ÕâÑùµÄ°²ÅÅ¾Í±È½ÏÍêÃÀ
1021.´º½ÚÆÚ¼äÈ¥µÄ£¬´í·å¼¸ºõÃ»ÓÐÅÅ¶Ó£¬ÔçÉÏ8µã°ëµ½´ï¾°Çø£¬ÏÂÎç2µã¶à×øË÷µÀÏÂÉ½¡£15¡¢16ÈÕÉ½ÉÏ»¹ÔÚÏÂÑ©£¬ÌìÆøÒ²²»´í¡£´øÐ¡ÅóÓÑÍæÑ©Ö»×øµ½Ô§Ñì³ØµÄË÷µÀ¾Í¹»ÁË£¬ÔÚ±ùÑ©¼ÎÄê»ªÀïÐ¡ÅóÓÑÍæÁËÒ»ÉÏÎç¡£Ö»ÊÇÐÔ¼Û±È²»Ì«¸ß¡£
1022.ÈË³¬¼¶¶à£¬Òª¼·ºÃ¾Ã²ÅÄÜÉÏÉ½£¬ÏÂÉ½Ò²Òª¼·ºÃ¾Ã£¬É½ÉÏ³Ô·¹Í¦¹ó£¬ÓÎÀÖÏîÄ¿Ò²ÓÐµã£¬µ«»¹ÊÇ¹ó£¬×ÜµÄÀ´ËµÖ»ÄÜÉÏÈ¥ÍæÍæÑ©£¬¿´¿´·ç¾°¡£¡£
1023.ÏÂÎçÈ¥µÄÊ±ºò°×Ã£Ã£Ò»Æ¬¿É¼û¶ÈµÍ¡£ÉÏÃæºÜ¶àµ±µØÈË¼ñ¶ªÀ¬»øÍ°µÄ»¬°åµÈ¶«Î÷£¬È»ºóÓÖÂô¸øÂ·ÈË£¬ËùÒÔ´ó¼ÒÒª×¢Òâ°¡£¬²»ÒªËæ±ãÂò¡£Ó³Ñ©ÄÇÀïÖ»ÓÐÌú°åöÏÓãºÃ³Ô£¬ÆäËû¶«Î÷²»¸Ò¹§Î¬¡£µÂ¿ËÊ¿µ½ÁËÖÐÎçÈ«ÊÇÈË£¬Ò»·Ý·¹¶¼Òª50+¡£È·ÊµÊÇÆ«¹ó¡£ÔÚÉÌµêÖÐ¼äÒ²ÓÐÒ»¸öºìÆìÁ¬Ëø£¬Ã»ÓÐ¹óºÜ¶à£¬ÍêÈ«¿ÉÒÔ½ÓÊÜ£¡ÎÒÃÇÊÇ×¡ÁËÒ»ÌìËùÒÔ¾õµÃ»¹ºÃ¡£²»È»×øÔÚÍâÃæ³Ô¶«Î÷ £¬Ã»µØ·½»»¿ã×ÓÒÂ·þ»¹ÊÇºÜÄÕ»ðµÄ¡£
1024.·ç¹âÎÞÏÞºÃ°É¡¢²»¹ýÕâ¸ö½ÚÄ¿¾ÍÊÇÏàµ±ºÃ¿´Å¶
1025.¾°É«²»´í£¬×ÜÌå³¬ÔÞ£¬
1026.¾°É«²»´í£¬ÓÐÈ¤ºÃÍæ£¬ÖµµÃÍÆ¼ö£¬¸ÏÉÏÏÂÓê¡£
1027.Î÷ÁëÑ©É½ÕûÌå¸Ð¾õ±ÈÒÔÇ°¸ü¹æ·¶ÁË£¬µ«ÊÇÎÒ·¢ÏÖ¸öÎÊÌâ£¬¾ÍÊÇ°ëÉ½Ñü´¦Ãâ·Ñ¸øÓÎ¿ÍÐª½Å¿ÉÒÔ×ø×Å³Ô×Ô¼ºËù´øÊ³ÎïµÄÕÊÅñÃ»ÓÐÁË£¬È¡¶ø´úÖ®µÄÊÇÒ»ÅÅÅÅµÊ×ÓÃ»ÓÐ·½±ã·ÅÊ³ÎïµÄ×À×Ó£¬»òÊÇÖ»ÓÐÐèÒªÏû·ÑµÄµêÆÌ¡£ÎÒ¾õµÃÕâÑùÌ«²»ÈËÐÔ»¯ÁË
1028.·Ç³£ºÃÍæ£¬ÏÂ´Î»¹À´£¬´óÈËÍæµÄ¿ªÐÄ£¬Ð¡º¢¸ü¿ªÐÄ£¬¾ÍÊÇÓÐµãÀä£¬½¨Òé´ó¼Ò¶à´©Ò»µã£¬²»¹ý»¹ÊÇÒª¿´Ê²Ã´Ê±ºòÈ¥£¬×Ô¼º×îºÃ´øµã³ÔµÄÉÏÈ¥
1029.1¡¢Èç¹û²»ÊÇÏÂÑ©ÌìÈ¥£¬·ç¾°ÕæµÄºÜÒ»°ã¡£ 2¡¢±¾À´90ÔªµÄÓÎÀÖÉèÊ©Ì×Æ±µ¹ÊÇºÜ»®Ëã£¬µ«1µãºó£¬Ã¿¸öÏîÄ¿ÅÅ¶ÓµÄÈËºÜ¶àÁË£¬Ô¼40·ÖÖÓÃ¿¸öÏîÄ¿£¬ÎªÁË¸Ï4µã¶à»Ø³É¶¼µÄ°à³µ£¬ËùÒÔºÃ¼¸¸öÏîÄ¿¶¼Ã»Ê±¼äÍæ¡£ Ì×Æ±µÄÎÊÌâ¾ÍÊÇÕâÑù£¬ÂôÆ±µÄÊ±ºòÉÌ¼ÒÖ»¹ÜÂô£¬²»»á¿¼ÂÇÃ¿¸öÏîÄ¿µÄÅÅ¶ÓÊ±¼ä£¬ÓÎ¿ÍÂòÁËÌ×Æ±£¬ÓÐÐ©ÏîÄ¿²»Íæ¾Í¸Ð¾õ¿÷£¬Ö»ÄÜÅÅ¡£ 3¡¢80ÔªµÄÈÈÆøÇò×÷ÎªÈëÃÅÌåÑé»¹ÐÐ¡£
1030.ºÃÍæ£¬ÐÔ¼Û±È¸ß£¬ÉèÊ©ÍêÉÆ£¬·ç¾°Æ¯ÁÁ£¬ÖÐ¼ä²ÍÌüµÄ·¹²Ë·Ç³£µÄ¿É¿Ú£¬ÌØ±ðÍÆ¼öôä´ä¾Â²Ë£¬ÏãËÖ¿É¿Ú£¬ÊÇºÜÓÐË®Æ½²Å×öµÄ³öÀ´µÄÒ»µÀ²Ë¡£
1031.ºÃ¸ÐÊÜµ½ÁË¹é¼ÒµÄ¸Ð¾õ£ºÕâÀïÓÐ×¡¼ÒµÄ¿É¿Ú²ËëÈ£¬ÕâÀïÓÐÎÂÜ°Èç¼ÒµÄ»·¾³£¬»¹ÓÐÄÇÖÜµ½ÆëÈ«µÄÈ«Ììºò·þÎñ¡£Èç¹ûÓÐ»ú»á£¬ÎÒ»¹»áÀ´ÕâÀï¡£
1032.Î÷ÁëÑ©É½·ç¾°Çø°üÀ¨Á½´ó²¿·Ö£¬Ò²¾ÍÊÇ·ÖÇ°É½¾°ÇøºÍºóÉ½¾°Çø¡£ºóÉ½¾°Çø¾ÍÊÇÒÔÓ³Ñ©ºþÎªÖÐÐÄµÄ»¬Ñ©¡¢»¬²ÝµÄ´«Í³¾°µã¡£Ç°É½¾°Çø¾ÍÊÇÒÔ´ó·ÉË®ÎªÖÐÐÄµÄÔ­Ê¼×ÔÈ»¾°¹Û£¬·ç¾°·Ç³£ºÃ¡£
1033.×ÜµÄÀ´ËµºÃÍæ£¬ÌØ±ðÊÇ»¬Ñ©£¬»¹ÏëÈ¥£¬µ«ÊÇ¸öÈË¾õµÃ¼Û¸ñÉÔÎ¢ÓÐµãµã¸ß£¬¿ÉÄÜÊÇÒòÎª¸ÕºÃÊÇ¶¬Ìì°É£¬¸ÕºÃÊÊºÏ»¬Ñ©£¬µ«ÊÇÄÇ¸öÓÐ¼ÍÄîÒâÒåµÄÃ±×ÓÈ´±»ÎÒ½ãÅª¶ªÁË
1034.Î÷ÁëÑ©É½¹ºÆ±Âý£¬×öË÷µÀ¸úÂý£¬µ½ÁËÓÎ¿ÍÖÐÐÄ¼òÖ±¾ÍÊÇÒ»ÍÅÔã£¬×îÉúÆøµÄÊÇºÃ²»ÈÝÒ×ÅÅ1¸öÐ¡Ê±ÂòÁËÆ±£¬ÏÂÀ´µÄÊ±ºòÅÅ¶ÓÁ½¸ö¶àÐ¡Ê±£¡²îµãÀäËÀ£¡µ«ÊÇ£¬ÕâÀïµÄ·ç¾°²»µÃ²»Ëµ£¬ÕæµÄµÈÕâÃ´¾ÃÊÇÖµµÃµÄ£¡ÌØ±ðÊÇÔÆº££¬ÕæµÄÌ«Æ¯ÁÁÁË£¬Ã»ÓÐ¿´µ½ÈÕÕÕ½ðÉ½ÓÐµãÒÅº¶¡£²»¹ý£¬ÕæµÄºÜÖµµÃÀ´¿´¿´£¡
1035.2017Äê1ÔÂ8ºÅÈ¥µÄ£¬³É¶¼µ½Î÷ÁëÑ©É½Ò»ÈÕÓÎ¡£
ÉÏÎç8µã45     µ½ÐÂÄÏÃÅ³µÕ¾£¬8µã50ºÍ9µã30Á½°à³µ£¬33Ôª£¬¿ÉÒÔÔÚ×ø³µ´¦Âò·µ³ÌÆ±£¬ÏÂÎç4µã10·ÖµÄ£¬Í¬Ñù33Ôª
ÉÏÎç11µã40    Àú³Ì2Ð¡Ê±30·Ö×óÓÒ£¬µ½Î÷ÁëÑ©É½¾°ÇøÃÅ¿Ú¡£Âò¾°ÇøÆ±120(ÓÐÑ§ÉúÖ¤60)¼ÓÉÏÔ§Ñì³ØË÷µÀÆ±120 
ÖÐÎç12µã20    ×øË÷µÀµ½Ó³Ñ©¹ã³¡¡£ÖÜÎ§ÓÐºÜ¶àÓÎÀÖÏîÄ¿£¬»¬Ñ©ÊÇ120Ò»Ð¡Ê±£¬ÆäËûµÄÒ²ÊÇ¼¸Ê®µ½Ò»°Ù¶à¡£¡£³ÔµÄ¿ÉÒÔÈ¥ºìÆì³¬ÊÐÂò£¡£¡±ÈÆäËûµêÊµ»Ý¡£
ÏÂÎç2µã10      ³ËË÷µÀµ½´ïÈÕÔÂÆº¡£¡£Ë÷µÀ120£¬ÕâÀï²ÅÊÇÕæÕýµÄÃÀ¾°¡£ÉÏÐÐË÷µÀºÜÂý£¬40·ÖÖÓ°É£¬ÎÒµ±Ê±Óöµ½Í£µç£¬×øÁËÒ»¸öÐ¡Ê±¡£ÒÔÎªÏÂÐÐÒ²ºÜÂý£¬¾ÍÃ»È¥ÒõÑô½ç£¬Ë­ÖªµÀÏÂÐÐºÜ¿ì£¬Ö»Òª10·ÖÖÓ¡£
ÏÂÎç4µã20     ÏÂÉ½µ½Í£³µ³¡£¬³Ùµ½ÁËÒ»»á¶ù£¬Êµ¼ÊÉÏ³µÒ²ÊÇ4µã50¶à²Å¿ª×ßµÄ¡£
ÍíÉÏ7µã20       µ½³É¶¼ÐÂÄÏÃÅµØÌú¿Ú£¬½áÊøÒ»ÌìÐÐ³Ì
1036.ÎÒÃÇÊÇÊ®¶þÔÂÊ®Ò»ºÅÏÂÎçµ½µÄÉ½½Å£¬³ÔÁË¸ö±ã·¹£¬£¨ps:×îºÃÊÇÔÚ³É¶¼Íæ¶ù»á¶ù³ÔÁË¶«Î÷ÔÙÈ¥£¬»òÕßÔÚÎ÷ÁëÕòµÄ¹Ý×Ó³ÔÁËÔÙÈ¥£¬É½½ÅÏÂµÄÄÑ³ÔµÄÒªËÀ»¹¹ó£©³µ×ÓÍ£ÔÚÏÂÃæ£¬ÊÕ·Ñ20,ÒòÎªÎÒÃÇ¶¨µÄÊÇ°ëÉ½ÑüµÄ¾Æµê£¬×øµÚÒ»µÀË÷µÀÌá×ÅÐÐÀîÉÏÈ¥Ê®·ÖÖÓ×óÓÒ°É£¬Á½ÈË160¡£ÓÐÃâ·ÑµÄ´ó°Í³µËÍµ½Ó³Ñ©¹ã³¡£¬ÕÒµ½¾Æµêºó³öÃÅ¹äÁË¹ä£¬·ç¾°ÆäÊµ²»´í£¬¿ÕÆøºÃ£¬¿ÉÏ§ÎÒÃÇÈ¥ÔçÁË£¬Ã»É¶Ñ©£¬²ÝÆºÉÏÓÐÐ©£¬³öÃÅÁ½Èý·ÖÖÓ¾ÍÊÇÓ³Ñ©¹ã³¡£¬ÓÐÂô¶ÑÑ©ÈËµÄÓÃ¾ß£¬ÓÐÐ¡³Ô£¬³¬ÊÐÀïµÄ¶«Î÷²¢²»¹ó£¬Ö»ÊÇÓÐÐ©Ïë³ÔµÄÃ»ÓÐ£¬ËùÒÔË®ÁãÊ³Ê²Ã´µÄ¼òµ¥Ê³Æ·¶¼¿ÉÒÔÔÚÄÄ¶ù¹ºÂò£¬º¦µÃÎÒÂòÁËÒ»´ó¶ÑÉÏÀ´¡£»¬Ñ©³¡¶¼ÊÇÈËÔìÑ©£¬²»¹ý¸úÕæµÄÒ»Ñù£¬ºÜ¶àÐ¡ÅóÓÑ¶ÑÑ©ÈËÍæ¶ù£¬ÍíÉÏÍâÃæÒ²Í¦ÈÈÄÖµÄ£¬ºÜÁÁ£¬²»¹ýÎÒÃÇÔÚ³É¶¼ÍæÁËÒ»Ìì¿ª³µ¹ýÀ´ÓÖÀÛÍâÃæÓÖÀä¾ÍÃ»³öÈ¥¡£µÚ¶þÌìÔçÉÏ¾ÅµãÂòÆ±ÉÏÈÕÔÂÆº£¬Á½ÈËÒ²²ÅÒ»°Ù¶à£¬ÕâÊÇµÚ¶þ¸öË÷µÀ£¬±È½ÏÂý£¬±¾À´¾Í³¤£¬ÐÀÉÍ·ç¾°»¹²»´í£¬40·ÖÖÓ£¡£¡É½¶¥¶¼ÊÇÄ¾ÖÆÕ»µÀ£¬Ã¿¸ôÒ»¶ÎÂ·¾ÍÓÐ²tÍûÌ¨ºÍÏ´ÊÖ¼ä£¬»¹ÊÇÈÈË®ÄØ¡£²»¹ýÎÒ¿ÉÄÜÈ±·¦¶ÍÁ¶°É¼ÓÉÏº£°ÎÓÐµã¸ßÒ»µ½ÉÏÆÂÊÆÒ»µã¶ùµÄ¾Í¾õµÃºôÎüÄÑÊÜ£¬´ó¿Ú´ó¿Ú´­ÆøµÄ¡£ÓÐµãÂý¡£¡£¡£½ÓÏÂÀ´¾ÍÊÇÒ»Â·ÐÀÉÍ¼Ó×ÔÅÄ¡£ºóÃæµÄ»°Ã»Ê²Ã´¿´Í·ÁË£¬Ö÷ÒªÊÇÒªÔ­Â··µ»Ø£¬Ã»µ½µ×£¬²»¹ýÒ²²»ÒÅº¶£¬ºÃ¶àËÉÊó°¡£¬¶ªÁËµãµ°¸â³öÀ´ºÃ¶àÖ»£¬Ò»µãÒ²²»ÅÂÈËÂï¡£ÏÂÉ½ºó°Ñ¼Ä´æÔÚ¾ÆµêµÄÐÐÀî´øÉÏ×ø´ó°ÍÏÂÉ½È¥ÁË¡£¾Í°Ý°ÝÁË¡£Å¶£¬ÎÒÔÚÍøÉÏÂòµÄË÷µÀÌØÒâ¿´ÁËµÄ£¬¶¼ÊÇ¿ÉÒÔµÚ¶þÌìÏÂÉ½Ê¹ÓÃµÄ£¬²»Òªµ£ÐÄ£¬Íù·µµÄ£¡Ö»ÄÜËµÎÒÀ´µÄÔçÁËµã¶ù£¬Ã»ÄÜ¿´µ½ºñÑ©¡£²»¹ýÐÐ³Ì±È½ÏÃ¦£¬ÄÜÀ´¶¼ºÜºÃÁË£¬´ó¼ÒÔªµ©ºóÈ¥»áºÃµã£¬²»¹ý¿ÉÄÜ¼Û¸ñ»áÕÇ°É¡£ÉÏ´«ºÃ¼¸ÕÅÍ¼£¬ÌìºÜÀ¶£¬Ã»Ìí¼ÓÂË¾µµÄÌì¶ùÕæÃÀ£¡£¡
1037.ÏÈºóÈ¥¹ýÁ½´ÎÁË£¬¸ÐÊÜÈçÏÂ¡£1¡¢·ç¾°ºÜºÃ£¬ÔÚËÄ´¨ÄÑµÃ¿´µ½ÕâÑùÃÀµÄÑ©¾°£¬¼òÖ±¾ÍÏñÔÚ¶«±±Ò»Ñù¡£2¡¢¼Û¸ñ²»·Æ¡£ÎÒÃÇµÚ¶þ´ÎÊÇ×¡ÔÚÉ½ÉÏ£¬µ«Í¬ÑùÒª¸øÃÅÆ±·Ñ£¬Òª¸øË÷µÀ·Ñ¡£´ËÍâ»¬Ñ©µÈ¸÷ÖÖÏîÄ¿¶¼ÒªÊÕ·Ñ£¬×ÜÖ®£¬µ½ÕâÀïÀ´ÍæÈ·Êµ»¨Ç®£¬³ý·ÇÖ»¿´¾°¡£µ«ÒªÈ¥ÒõÑô½çÒÔÉÏ¿´¾°Ò²ÒªµÚ¶þµÀË÷µÀÇ®¡£3¡¢É½ÉÏ³ÔµÄÒ²Í¦¹ó£¬ÎÒÃÇÊÇÒ»ÔÂ·ÝµÄË«ÐÝÈ¥µÄ£¬ÈËºÜ¶à£¬ÉÏÉ½ÏÂÉ½²»ÂÛÊÇ×ø³µ»¹ÊÇ×øË÷µÀ¶¼ÐèÒªÅÅ³¤¶Ó¡£½¨Òé×îºÃÊÇº®¼ÙÀïÑ¡¹¤×÷ÈÕ´øÍÞÍÞÈ¥£¬¿ÉÄÜÈË»áÉÙÒ»µã£¬ÍæµÃºÃÒ»Ð©¡£
1038.1¡¢Î÷ÁëÑ©É½£¬Î»ÓÚËÄ´¨Ê¡³É¶¼ÊÐ´óÒØÏØ¾³ÄÚ£¬¾à³É¶¼½ö95¹«Àï£¬×ÜÃæ»ý375Æ½·½¹«Àï£¬ÊôÊÀ½ç×ÔÈ»ÒÅ²ú¡¢´óÐÜÃ¨ÆÜÏ¢µØ¡¢AAAA¼¶ÂÃÓÎ¾°Çø¡¢¹ú¼ÒÖØµã·ç¾°ÃûÊ¤Çø¡£ Î÷ÁëÑ©É½ÒòÌÆ´ú´óÊ«ÈË¶Å¸¦µÄÇ§¹Å¾ø¾ä¡°´°º¬Î÷ÁëÇ§ÇïÑ©£¬ÃÅ²´¶«ÎâÍòÀï´¬¡±¶øµÃÃû¡£¾°ÇøÄÚÓÐÖÕÄê»ýÑ©µÄ´óÑ©É½£¬º£°Î5353Ã×£¬Îª³É¶¼µÚÒ»·å¡£ 2¡¢Î÷ÁëÑ©É½µÄÖøÃû¾°µãÊÇ£ºÉ­ÁÖ·ð¹â¡¢ÒõÑô½ç¡¢ÈÕÕÕ½ðÉ½¡¢Îå²ÊÆÙ¡¢±ªÐ¥Èª£»¿ª·ÅÊ±¼ä£º09:00~18:00£»ÃÅÆ±¼Û¸ñ£ºÇ°É½ÃÅÆ±£º30.00Ôª ºóÉ½ÃÅÆ±£º120.00Ôª£»ÊÊÒËÓÎÍæ¼¾½Ú£º¶¬¼¾×î¼Ñ¡£ 3¡¢Î÷ÁëÑ©É½£¬É½ÉÏÈÕ³öÉ½ÏÂÓê£¬µÀÊÇÎÞÇçÈ´ÓÐÇç¡£Ñ©É½ÓÉÏÂ¶øÉÏÆøÏó±ä»¯ÎÞ³££¬´Ó¶ø¾°É«Ò²±ä»¯¶à¶Ë¡£ 4¡¢ÓÎÀÀÎ÷ÁëÑ©É½¹ý³ÌÖÐ£¬Äã»á¸ÐÊÜµ½Î÷ÁëÑ©É½×îÃ÷ÏÔµÄ±ä»¯¾Íº£°Î¸ß¶ÈÓëÌìÆø±ä»¯¼äµÄË¿Ë¿Ïà¿ÛµÄ¹ØÏµ£ºÀ¶Ìì¡¢Ñô¹â¡¢ÔÆº£¡¢Îíº£¡¢ÒõÇç¡¢ÓêÎí£¬µÈµÈµÄ±ä»¯£¬¶¼»áËæ×ÅË÷µÀÀÂ³µÉÏÉÏÏÂÏÂµÄÒÆ¶¯¹ý³ÌÖÐË²¼ä±ä»¯¶øÏàÓ¦µØ±ä»¯¡£ 5¡¢Î÷ÁëÑ©É½£¬²»ÒòÎªÑ©¶øÈ¥£¬ËýµÄÃÀ£¬²¢·Ç½ö½ö¾ÖÏÞÔÚÑ©£¬¶øÊÇÔÚÔÆÎíÖ®¼ä£¬ÎíÆøÀ´È¥ÎÞ¶¨£¬ÓÌÈçÏÉ¾³°ãµØ¸øÈËÒÔÃÎ»Ã£¬ËüËÆÄÇÖÖÈË¼äµ½ÌìÌÃµÄ´©Ô½¸Ð¡¢¾ýÁÙÌìÏÂÉýÌÚ¸Ð¡£ 6¡¢ÓûÖª¸ü¶àÓÐ¹ØÎ÷ÁëÑ©É½¾°ÇøµÄÓÎÀÀÐÅÏ¢¼°ÕÕÆ¬£¬Çë²ÎÔÄÎÒµÄÐ¯³ÌÓÎ¼Ç£º¡¶Ñ©ÔÚÊÖÖÐ ÔÆÔÚÉíÅÔ ÎíÔÚ½ÅÏÂ¡ª¡ª³É¶¼Î÷ÁëÑ©É½Ò»ÈÕÐÐÓÎ¼Ç¡·£¬Á´½ÓµØÖ·£ºhttp://you.ctrip.com/travels/xilingxueshan1484/2791948.htm
1039.Î÷ÁëÑ©É½Î»ÓÚ³É¶¼ÊÐ´óÒØÏØ¾³ÄÚ¡£×Ô¼Ý»ò×ø´ó°Í¶¼ºÜ·½±ã¡£´Ó³É¶¼³ö·¢¡ª¡ª³ÉÎÂÚö¸ßËÙ¹«Â·£¬´óÒØ³ö¿Ú×ªÉÏÎ÷ÁëÑ©É½»¨Ë®ÍåÂÃÓÎ¿ìËÙÍ¨µÀ¡ª¡ª´óË«Â·º×ÃùÉ½(µÀÔ´Ê¥³Ç)¡ª¡ª»¨Ë®ÍåÎÂÈª¶È¼ÙÐ¡Õò¡ª¡ªÎ÷ÁëÕò£¨ÓÒ×ª£©¡ª¡ªÎ÷ÁëÑ©É½»¬Ñ©³¡¾°Çø£¨È«³ÌÔ¼110¹«Àï¡£ ÊôÊÀ½ç×ÔÈ»ÒÅ²ú¡¢´óÐÜÃ¨ÆÜÏ¢µØ¡¢AAAA¼¶ÂÃÓÎ¾°Çø¡¢¹ú¼ÒÖØµã·ç¾°ÃûÊ¤Çø£¬¾°ÇøÄÚÓÐÖÕÄê»ýÑ©µÄ´óÑ©É½£¬º£°Î5353Ã×£¬Îª³É¶¼µÚÒ»·å¡£Î÷ÁëÑ©É½·ç¾°ÇøÊÇÒ»¸öÒÔ¸ßÉ½×ÔÈ»·ç¹âÎªÌØÉ«µÄ¹ú¼ÒÖØµã·ç¾°ÃûÊ¤Çø¡£µØ´¦ÚöáÁÉ½ÂöÖÐ¶Î£¬ÊôÇà²Ø¸ßÔ­¶«²¿±ßÔµºÍ³É¶¼Æ½Ô­¹ý¶ÉµØ´ø¡£¾°Çø×ÔÈ»×ÊÔ´·á¸»£¬¾°¹ÛÀàÐÍ¶àÑù£¬É½¡¢Ë®¡¢ÁÖ¡¢Ê¯¡¢ÊÞ¡¢ÌìÏó¾°¹ÛµÈ¼¯ÓÚÒ»Ìå£¬¾ßÓÐÅ¨ÓôµÄÔ­Ê¼ÆøÏ¢¡£·á¸»µÄÖ²ÎïÖÖÀà£¬ÖÚ¶àµÄÕäÇÝÒìÊÞ£¬ÎªÓÎÈËÌ½ÏÕ¡¢ÁÔÆæÔöÌíÁË·á¸»µÄÄÚÈÝ¡£Á¬ÃàÆð·üµÄ³çÉ½¾þÁë¡¢ÐüÑÂÇÍ±Ú¡¢Ææ·åÒìÊ¯µÈÉ½¡¢Ê¯¾°£¬ÖÚ¶àµÄÆÙ²¼¡¢·ÉÈª¡¢µøË®¡¢ÉîÌ¶µÈË®¾°£¬¼«´óµØ·á¸»ÁËÓÎÈËµÄ¹ÛÉÍÄÚÈÝ¡£¾°ÇøµØÓòÁÉÀ«£¬·ç¾°×ÊÔ´·á¸»£¬¾°¹ÛÆæÐã£¬¼¯É½¡¢Ë®¡¢ÁÖ¡¢Ê¯¡¢Æø¡¢Ìì¸÷¾°ÎªÒ»Ìå£¬¸ß¡¢ÖÐ¡¢µÍÉ½×éºÏ±ðÖÂ£¬¾ßÓÐÅ¨ÓôµÄ×ÔÈ»·çÃ²ºÍÄÏ·½¸ßÉ½Ô­Ê¼É­ÁÖÌØÉ«¡£ÆäÄÚº­Ö®¹ã£¬ÈÝÁ¿Ö®´ó£¬Îª·ç¾°ÇøÖ®º±ÓÐ£¬ÌØ±ðÊÇÒõÑô½çµÄµØÀíÆæ¹ÛÎªÌìÏÂº±¡£ ´°º¬Î÷ÁëÇ§ÇïÑ©£¬ÃÅ²´¶«ÎâÍòÀï´¬¡±£¬ÇÒ²»¿¼¾¿¶Å¸¦ËùËµµÄÎ÷ÁëÊÇ²»ÊÇ¾ÍÊÇÕâ¸öÑ©É½£¬µ¥ÊÇËüÀë³É¶¼ÊÐÇø½ö95¹«Àï¾ÍÄÜÉÍÑ©ÕâÒ»µãÒÑ¾­×¬×ãÁË·Ö¡£ºóÉ½ÕûÌå¸Ð¾õ²»´í£¬°ëÉ½ÉèÊ©ÍêÈ«£¬²»ÖÁÓÚËµÑ©É½Àï¶«Î÷Ï¡È±£¬Ìì¼Û¶¼ÄÑÂòµÄÇé¿ö£¬ÓéÀÖÉèÊ©Ò²ÊÇºÜ·á¸»¡£ÔËÆø½ÏºÃ£¬µÚ¶þÌì¿´µ½ÈÕ³öºÍÔÆº£¡£ÃÀÖÐ²»×ãµÄÊÇÕâ¼¸ÌìÌìÆø±È½ÏÅ¯£¬Ã»¼ûµ½È«Ê¢µÄÑ©¾°¡£ÃÅÆ±ºÍË÷µÀÉÔÎ¢ÓÐµã¹ó¡£
1040.Ñ©É½ÏÂµÄ¾Æµê¼ÛÎ»ÔÚ150-300Ö®¼ä£¬·Ö±ðº¬Å¯ÆøºÍµØÅ¯£¬¼ÛÎ»µÍµÄ±»×Ó½Ï±¡¡£ÉÏÉ½½¨ÒéÂòÌ×Æ±240Ôª°üº¬ÃÅÆ±ºÍµÚÒ»¸öË÷µÀÀ´»Ø£¬µÚ¶þ¸öË÷µÀÊÇµÇ¶¥µÄ£¬Ã»±ØÒªÉÏÈ¥£¬µ±È»ÓÐÐ©ÅóÓÑÓÐ¡°Ò»ÀÀÖÚÉ½Ð¡¡±µÄÇé½á³ýÍâ¡£ÒòÎª¡£ÔÚµÚÒ»Ë÷µÀµ½´ïÉ½ÉÏÊ±ÒÑ¾­ÔÚÔÆº£Ö®ÉÏÁË¡£ËµËµÓéÀÖÏîÄ¿£¬ÓÐ±ùµñ³¤³Ç¡¢¹·À­Ñ©ÇÁµÈµÈÏîÄ¿¼Û¸ñ¶¼»¹ÄÜ½ÓÊÜ100ÔªÒÔÄÚ¡­ÎÒÊÇ±¼×Å»¬Ñ©°®ºÃÀ´µÄ£¬²¢Ã»ÓÐÈ¥ÍæÆäËûÏîÄ¿¡£»¬Ñ©ÖÜÒ»ÖÁÖÜÎå120ÔªÁ½Ð¡Ê±£¬ÖÜÄ©180ÔªÁ½Ð¡Ê±£¬½Ú¼ÙÈÕ220ÔªÁ½Ð¡Ê±£¬Ñº½ð800Ôª/ÈË£¬²»¿ÉÊÖ»úÖ§¸¶£¬Ïû·Ñ´ÓÀï¿Û³ý£¬»¬Ñ©³¡¹ñ×Ó30Ôª/¸ö£¬½¨ÒéÒ»ÈºÈË×âÒ»¸ö¹ñ×Ó¼´¿É£¬¹»´ó£¬Ò»°ã¶¼ÓÃÀ´·ÅÐ¬×Ó¡£ÐèÒª½ÌÁ·µÄ240Ôª/Ð¡Ê±£¬µ«ÊÇÕâ¸öÊ±¼äÒÔÄÚÄã¿ÉÒÔ¼¸¸öÈËÒ»ÆðÑ§£¬ÈÏÕæÒ»µã30·ÖÖÓ¾ÍÄÜÑ§»á»ù±¾ÒªÁì¡£ÍíÉÏ»¬Ñ©¿ª·ÅÊ±¼äÎª19:00-21:00£¬Ö»»¨98Ôª¼´¿É£¬Èç¹ûÐèÒª½ÌÁ·»òÕß×â¹ñ×Ó¾ÍµÃ½»500Ôª/ÈËÑº½ð¡¢Ò»ÐÐÈË½»Ò»¸öÑº½ð¾Í¿ÉÒÔÁË£¬µ«ÊÇ°×Ìì±ØÐëÃ¿ÈË800£¬¶àÍËÉÙ²¹£¬ÍíÉÏ»¬Ñ©Îí½Ï´ó¡£×îºó¾ÍÊÇÒûÊ³£¬»¬Ñ©³¡ÍâÓÐÒ»ÅÅ·¿×ÓÂô³ÔµÄ£¬ÃæÊ³Ò»°ãÔÚ25Ôª×óÓÒÒ»·Ý£¬·ÖÁ¿ÉÙ£¬Î¶µÀ²»ÐÐ¡£Ç¿ÁÒÍÆ¼öÕâÅÅ·¿×ÓµÚÒ»¼Ò£¨×îÁÙ½ü»¬Ñ©³¡£©Ð¡³´²Í¹Ý£¬·ÝÁ¿×ã£¬Î¶µÀÔÞ£¬¼Û¸ñºÏÊÊ£¬Ò»°ãÒ»ÅÌ²ËÔÚ38Ôª×óÓÒ£¬ÉÏ²ËËÙ¶È¿ì£¡Ï£ÍûÄÜ°ïÖúµ½ÄãÃÇ¡£
1041.Æ½°²Ò¹Ç°×¼±¸È¥Î÷ÁëÑ©É½»¬Ñ©£¬´Ó³É¶¼Ô¤Ô¼ÁËË³·ç³µµ½´ï¾°Çø×ÔÓÉÐÐ£¬ÒòÎªÊÇÏÂÎç³ö·¢µÄ£¬ËùÒÔÍíÉÏ×¡µÄÊÇ¾°ÇøÍâÃæµÄ¾Æµê±È½Ï¾­¼ÃÊµ»Ý£¬µÚ¶þÌìÒ»ÔçÆð´²ÂòÃÅÆ±×øË÷µÀÉÏÉ½£¬Ë÷µÀ·ÖÎª°ëÉ½ºÍÉ½¶¥£¬ÎªÁË¿´ÈÕ³ö£¬ËùÒÔÖ±½Ó×øµ½ÁËÉÏ¶¥£¬ÈÕ³öºÍÑ©¾°ºÜÃÀ£¬ÖÐÎç´ÓÉ½¶¥×øË÷µÀ»Øµ½°ëÉ½£¬¿ÉÏ§°ëÉ½È«ÊÇÎí£¬Â·¶¼¿´²»Çå£¬Ô­ÒÔÎªÄÜ»¬Ñ©£¬ÎÊÁËºó²ÅÖªµÀ½ñÄêÑ©»¹Ã»ÏÂ¹»£¬ÒªµÈµ½1ÔÂ³õµÄÊ±ºò²ÅÄÜ¿ª·Å»¬Ñ©ºÍÆäËûÓéÀÖÏîÄ¿£¬ËùÒÔÔÚ°ëÉ½Í£ÁôÁËÒ»»á¾Í·µ»Ø³É¶¼ÁË¡£×ÜµÃÀ´ËµÉ½¶¥µÄ·ç¾°ºÜÃÀ£¬µ«ÊÇÈç¹ûÄÜ»¬Ñ©¾Í¸üÍêÃÀÁË£¬½¨ÒéÍæÒ»µ½Á½Ìì£¬Ñ©É½ÆøÎÂÔÚ0¶È×óÓÒËùÒÔÒ»¶¨µÃ×¢Òâ±£Å¯£¡
1042.ÕâÀï·ç¾°ºÜºÃ£¬ÎÒÊÇ12ÔÂ·ÝÈ¥µÄ¡£È¥µÄÊ±ºòÉ½¶¥ÕýºÃÔÚÏÂÑ©¡£¶ÔÓÚÒ»¸öÃ»ÓÐ¼û¹ýÏÂÑ©µÄÈËÊÇ¶àÃ´µÄÐË·Ü°¡¡£µÚÒ»ÌìÈ¥µÄÊ±ºòÉ½ÑüÈ«ÊÇÎíÊ²Ã´Ò²Ã»¿´¼û£¬µ«µÚ¶þÌì¾Í³öÌ«ÑôÁË£¬ºÜÃÀ¡£ÒòÎªÑ§ÉúÖ¤²»ÒªµÚÒ»½ÚË÷µÀ·ÑÂï£¬ËùÒÔµÚ¶þÌìÓÖÈ¥ÁËÒ»´Î¡£ºÜÖµµÃÈ¥Å¶¡£
1043.×¡ÔÚ»¨Ë®Íå£¬·ç¾°²»´í£¬ÈËÒ²ºÜ¶à¡£±¾À´ÒÔÎª´í·å³öÐÐ£¬Ã»Ïëµ½»¹ÊÇÅÅºÜ¾ÃµÄ¶Ô£¬»¬Ñ©ºÜÓÐÈ¤£¬µ«ÊÇÈË¶à·þÎñÒ²²»ÊÇºÜºÃ£¬¹«¹²ÉèÊ©Ò²²»ºÃ£¬¼Û¸ñ¹ó¼ÆÊ±²»ºÏÀí£¬½ÌÁ·ÉÙ£¬Ö»ÄÜ×Ô¼ºÔÚÑ©ÉÏË¤õÓÍæÁË£¬Ð¡ÅóÓÑµ¹ÊÇºÜ¿ªÐÄ£¬ÏÂ´ÎÒ»¶¨Ñ¡Ôñµ­¼¾È¥¡£
1044.ÐÔ¼Û±ÈºÜ¸ßµÄµØ·½£¬½¨Òé×¡É½ÉÏµÄ¾Æµê£¬±ÈÈçÎÒÃÇ×¡Ó³Ñ©¾Æµê£¬»¹ÊÇ²»´íµÄ£¬¸É¾»£¬³ö¾Æµê¾ÍÊÇÍæÑ©µØ·½¡£ÍíÉÏÓ³Ñ©¹ã³¡»¹ÓÐ¿ªÒ¹¼ä»¬Ñ©³¡£¬ÐÔ¼Û±ÈºÜ¸ß98Ôª¿ÉÒÔ»®Á½¸ö°ëÐ¡Ê±£¬°×Ìì¼Û¸ñ¿ÉÊÇ120Ò»Ð¡Ê±£¨Æ½³£¼Û£©»ò180Ò»¸öÐ¡Ê±£¨ÖÜÎå¡¢Áù¼°½Ú¼ÙÈÕ£©£¬×øÀÂ³µÖ±´ïÉ½¶¥·Ç³£ºÃÍæ
1045.Î÷ÁëÑ©É½µÄÇ°ºóÉ½¶¼ÅÀÁË£¬»¹ÊÇºóÉ½¸ü¼Ó¾ªÏ²£¬×øË÷µÀÉÏÈ¥¸ÕºÃÓöÉÏÐ¡Ñ©£¬×÷Îª¹ã¶«ÈËµÚÒ»´Î¼ûÑ©ÕæµÄÊÇÐË·Ü¼«ÁË£¬¼ÙÈç²»»¬Ñ©µÄ»°½¨ÒéÔÚ»¬Ñ©¹ã³¡¹äÒ»È¦¾Í¿ÉÒÔÖ±½ÓÉÏÈÕÔÂÆºÁË£¬È«²¿×ßÍêÈÕÔÂÆºÉÏµÄ¾°µãÍ¦ºÄÌåÁ¦µÄ£¬µ«ÊÇÒ»Â·±ùÑ©ÊÀ½çÕæµÄºÜÃÀ¡£×ÜÌåÉÏ£¬Î÷ÁëÑ©É½µÄ·ÑÓÃÊÇ±È½Ï¸ßµÄ£¬ÃÅÆ±115£¨Î¢ÐÅ¹ºÂò±ãÒË5¿é£©£¬Ë÷µÀÌ×Æ±Ö±½ÓÔÚÊÛÆ±´¦¹ºÂò¸üÓÅ»Ý£¨Ô§Ñì³Ø+ÈÕÔÂÆº£©168Ôª£¬ÔÙ¼ÓÉÏ»¬Ñ©ÏîÄ¿£¬»¹ÊÇÍ¦¿É¹ÛµÄÊýÄ¿¡£È«³ÌÊÊºÏÓÎÍæÒ»Á½Ìì¡£
1046.ÐÇÆÚÎåÈ¥µÄ£¬Õû¸ö¾°ÇøÈË²»Ëã¶à£¬ºÜ°²¾²¡£µÈµ½Àñ°ÝÁùÀë¿ªµÄÊ±ºò¾ÍÃ÷ÏÔ¸Ð¾õÈË¶àÁË¡£ÔçÉÏÎíÆøÌØ±ð´ó£¬ÔçÆð¿´ÈÕ³öµ«ÊÇÃ»ÓÐ¿´µ½£¬ÐÒÔËµÄÊÇ¿´µ½ÁËÔÆº£¡£Ñ©É½ÉÏ»¹ÓÐÒ»ÌõÌôÊ³µÄ¹·¹·£¬²»³ÔÃæ°ü£¬Ö»³ÔÈâ¡£Ñ©É½ÉÏ×îÁôÄî¾ÍÊÇÕâÌõ¹·¹·ÁË
1047.¹úÇìÔÚÐ¯³ÌÍøÉÏ²Î¼ÓÍÅ¹º»î¶¯£¬Ô¤¶¨×¡µÄÉ½¶¥Î¨Ò»µÄÊ×·å±ðÔ·£¨¼ûÏÂÍ¼À¶É«·¿×Ó£©£¬260ÔªÃ¿ÈËÁ½ÈË¹²¼Æ520Ôª¡£»¹°üº¬ÁËÉÏÏÂÈ«²¿ÀÂ³µÆ±£¨ÆäÊµ¿Û³ýÈ«³ÌÍù·µÀÂ³µÆ±·¿¼ä²ÅÍ¶¼Û200Ôª£¬»¹ÊÇ»®ËãµÄ£©£¬²»ÓÃÔçÆðÅÅ¶Ó×øÀÂ³µÉÏÉ½£¬´²ÉÏ·­ÏÂÀ´´©ºÃÒÂ·þ¾ÍÈ¥¿´ÈÕ³öÁË£¬¿´ÍêÔÙ»Ø·¿¼äÊÕÊ°ºÃÔÙÍ½²½È¥ÒõÑô½çµÈ¾°µã£¬ÒòÎª³õÇïÌìÆø²»ºÃ£¬¾ÍËãÍ¬Ò»Ìì²î±ð1¡¢2¸öÐ¡Ê±£¬¿´µ½µÄ¾°É«Ò²»á²»Í¬£¬ÔÚ´óÎíÀ´ÁÙÖ®Ç°¿´µ½²»Ò»ÑùÒ»ÍûÎÞ¼ÊµÄÔÆº£ÃÀ¾°£¡Ìý¼ûÉÏÀ´µÃÍíµÄÓÎ¿Í±§Ô¹Ê§Íû£¬ÄÇÊÇÒòÎªÔÆº£¶ã½ø´óÎíÁË£¬Ò²ÊÇÒÅº¶¡£
1048.ÏÂÑ©ÌìÈ¥·Ç³£µÄ°ô£¬¿ÉÒÔ»¬Ñ©ÌåÑé¸ÐºÜÇ¿¡£
1049.ºËÐÄ¾°Çø²»´ó£¬´¨Î÷³£¼û·ç¾°¡£³Ë³µÅÅ¶ÓÊ±¼ä½Ï³¤£¬³É¶¼³ö·¢Íù·µ12¸öÐ¡Ê±£¬ÆäÖÐÓÎÀÀ4¸öÐ¡Ê±£¬³Ô·¹2¸öÐ¡Ê±£¬ÆäËû6¸öÐ¡Ê±¿ª³µÅÅ¶Ó×øË÷µÀ¡£°²ÅÅÒ»ÌìÊ±¼ä»á±È½ÏÀÛ¡£Èç¹û×¡Á½Ìì£¬´øÀÏÈËÍÞÍÞÂÃÓÎ±È½ÏºÏÊÊ£¬ÇåÁ¹±ÜÊî¡£
1050.Í¦ºÃµÄ£¬¿´µ½¹Ù·½Î¢²©ËµÊÇÐ¡ÅóÓÑµÄÒ²ÐèÒªÔ¤¶¨£¬¸Ï½ôÀ´Ð¯³ÌÔ¤¶¨ÁËÒ»¸ö¡£ËäÈ»µ½ÏÖ³¡ÈËÌ«¶à¡£¾°ÇøËµ²»ÓÃÈ¥»»Ö½ÖÊÆ±£¬Ö±½Ó´ø×ÅÐ¡ÅóÓÑ½ø¾ÍÐÐ¡£µ«ÊÇÐ¯³Ì»¹ÊÇ¸øÎÒÃÇÌá¹©ÁË±ãÀûÁË
1051.ÃÅÆ±+Ë÷µÀË¢¶þÎ¬Âë¼´¿ÉÊ¹ÓÃ£¬·Ç³£·½Ãæ¡£Î÷ÁëÑ©É½¾°É«¾ªÑÞÁËÎÒÃÇ£¬ÒÔÎªÔ¶Ô¶¿´Ò»ÏÂÑ©É½¾ÍºÃ£¬Ë­ÖªµÀÉ½ÉÏÈ«ÊÇÑ©£¬¾°É«ÌØ±ðÃÀÀö¡£¶øÇÒÆøÎÂ»¹ÊÇÌØ±ðµÍ£¬´©µÄÃÀµãÕÕÏàÒ²²»Àä¡£
1052.Î÷ÁëÑ©É½ºÜÃÀ£¬Ã«µ¼ºÜÈÈÇé£¬¾°É«²»´í£¬
1053.·Ç³£ÔÞµÄÒ»¸ö¾°µã
1054.Î÷ÁëÑ©É½·Ç³£×³¹Û£¬À´ÕâÀïµÄÓÎ¿Í·Ç³£¶à
1055.Ê¦¸µ¿ª³µ¼¼ÊõºÃ
1056.·þÎñºÜºÃ£¬²ËÒ²ºÜºÃ³Ô ÕûÌåÌØ±ð°ô ÍÆ¼ö
1057.Ò»¸öÈ¥ÁË»¹ÏëÔÙÈ¥µÄ¾°µã£¬Ç¿ÁÒÍÆ¼ö£¡
1058.ÓöÉÏÏÂÓê£¬Ê²Ã´¶¼Ã»ÓÐÍæ³É¡£Èç¹ûÌìÇçµÄ»°£¬¾°É«Ó¦¸ÃÊÇ±È½ÏÃÀµÄ¡£ÉÏÃæ»¹ÓÐÌ«¿Õ²Ö×¡£¬¾ÍÊÇ±È½Ï¹ó£¬799Ò»Íí£¬¶¬ÌìÈç¹ûÀ´»¬Ñ©£¬µ¹ÊÇ¿ÉÒÔÑ¡ÔñÔÚÉÏÃæ×¡£¬²»ÖªµÀÀä²»Àä¡£
1059.´°º¬Î÷ÁëÑ©É½£¬±ðÓÐÒ»·¬·çÎ¶µÄ¾°É«¡£
1060.ÉÏÖÜ³É¶¼ÊÐ³ÇÇøÊµÔÚÊÇÌ«ÈÈÁË£¬Ã¿Ìì¶¼ÊÇÉÕ¿¾Ä£Ê½£¬½ñÌìµñÁù£¬ÆÈ²»¼°´ýµÄ¼Ý³µÀ´µ½Î÷ÁëÑ©É½£¬ÔÚ¾°ÇøÃÅ¿ÚÕÒÁË¸öÅ©¼Ò±ö¹Ý×¡ÏÂ£¬Ì«Ë¬ÁË£¬ÊÒÍâÆøÎÂÖ»ÓÐ20¶à¶È£¬Á¹Ë¬µÃºÜ¡£
1061.´øº¢×ÓÈ¥Íæ£¬Ã»°ì·¨ÂýÂýÅÀÉ½£¬¶¼ÊÇ×öÀÂ³µ¡¢µçÆ¿³µÉÏÉ½ÏÂÉ½µÄ¡£Á½¶ÎÀÂ³µÊÇ·Ö±ðÊÛÆ±µÄ¡£É½ÉÏ¾°É«ÒËÈË£¬ºÜÊÊºÏ¶È¼Ù±ÜÊî¡£ÓÎÍæÏîÄ¿½Ó´ýÄÜÁ¦²»×ã£¬ËÄÂÖ»¬²Ý³µ¾ÍÊ®¼¸¸öÈË£¬Ò²ÅÅ¶ÓµÈÁË°ëÐ¡Ê±ÒÔÉÏ£¬»¹ºÃÒõÌìÌ«Ñô²»´ó¡£
1062.¾°É«²»´í£¬×ÜÌå³¬ÔÞ£¬ÐÔ¼Û±È¸ß£¬ÓÐÈ¤ºÃÍæ£¬ÏÂ´Î×¡Á½Ìì¶àÍæÍæ£¡²»À¢ÊÇ³É¶¼µÄ±ùÑ©ÌìÌÃ£¬Ö»ÐèÒª¼¸¸öÐ¡Ê±³µ³Ì¾ÍÄÜÖ±´ï¡£ÅÝÅÝÎÂÈªÒ²²»´í£¬¹þ¹þ¹þ¡£
1063.ÕæµÄ²»´íÕæµÄ²»´íÕæµÄ²»´íÕæµÄ²»´í
1064.´°º¬Î÷ÁëÇ§ÇïÑ©£¬·Ç³£Æ¯ÁÁµÄ¾°É«¡£
1065.Ò»ÍûÎÞ¼ÊµÄ£¬Êæ·þµÄ£¬ÂúÒâÔÞÒ»¸ö¡£
1066.·Ç³£µÄÆ¯ÁÁ£¬Î÷ÁëµÄÑ©É½¿°³ÆÒ»¾ø£¡
1067.ÖÜÄ©ÐÝ¼ÙºÃÈ¥´¦£¬¾ÍÊÇ»¬Ñ©ÈËÌ«¶àÁË
1068.¡¾¾°É«¡¿ÃÀÀöÑ©É½£¬´º½ÚÇ°£¬ÈË²»¶à
1069.Í¦ºÃµÄ£¬È«¼ÒÈËÒ»Æð³ö·¢£¬ÀÖÈ¤ÎÞÇî
1070.·ç¹âÎÞÏÞºÃÕæ²»´í¡£ÔÚÄÄÀï°ó¶¨²»ÁË
1071.ÈË¶à£¬¾°É«²»´í£¬Ê¤ÔÚÀë³É¶¼ÊÐÇø½ü
1072.·Ç³£¿ªÐÄµÄÖÜÄ©£¬ÀÏÈËÐ¡º¢¶¼Ï²»¶£¬×¡»¬Ñ©³¡ÊÇÃ÷ÖÇµÄÑ¡Ôñ£¬Ò¹¾°Ì«ÃÀÁË£¬ÈÕ³öÔÆº£Ò²ºÜÃÀ¡£º¢×ÓÍæµÄ²»Ïë»Ø¼Ò£¬´ðÓ¦ËûÃ÷ÄêÓÖÀ´²ÅÒÀÒÀ²»ÉáµÄºÍ¾ÆµêÑ©ÈË»¬Ñ©°å¡­¡­Ëµ°Ý°Ý
1073.²»´í£¬´øÐ¡º¢×ÓÒ»ÆðÈ¥£¬×¡µÄ¾ÆµêÒ²ºÜºÃ£¬ÓÐµØÅ¯£¬Ñ©¾°ºÜÃÀ£¬ÈËÒ²²»¶à¡£²»´í£¬´øÐ¡º¢×ÓÒ»ÆðÈ¥£¬×¡µÄ¾ÆµêÒ²ºÜºÃ£¬ÓÐµØÅ¯£¬Ñ©¾°ºÜÃÀ£¬ÈËÒ²²»¶à¡£
1074.Í¦ºÃÍæµÄ£¬²»´í£¬ÏÂ´Î»¹»áÈ¥µÄ¡£¾°É«²»´í£¬ÓÐÈ¤ºÃÍæ£¬×ÜÌå³¬ÔÞ£¬ÐÔ¼Û±È¸ß£¬
1075.ÐÔ¼Û±È¸ß£¬×ÜÌå³¬ÔÞ£¬¾°É«²»´í£¬
1076.¡¾¾°É«¡¿Ç§ÇïÑ©¾ÍÊÇÔÚÕâÀïµÄ¾°É«
1077.¹úÄÚÄÏ·½µÄ»¬Ñ©³¡¶øÑÔ»¹ÊÇ²»´íµÄ
1078.Ñ©¾°ºÜºÃ¿´£¬ºÜÊÇÏ²»¶£¬ºÜ×³¹Û¡£
1079.µ±Ê±È¥µÄÊ±ºò£¬ÕýºÃ»î¶¯¼Û¸ñ£¬ÓÅ»ÝÁËÒ»°ë£¬ºÜ»®Ëã£¬É½ÉÏºÜÀä£¬¿´Ñ©ÊÇ°ô°ôµÄÐÔ¼Û±È¸ß£¬¾°É«²»´í£¬
1080.ÄÇÄê¶¬ÌìÈ¥µÄ ÏÂÑ©ÌìºÜ²»´í ºÜÏ²»¶
1081.Í¦ºÃµÄÅ¶¾°É«²»´í£¬ÓÐÈ¤ºÃÍæ£¬ÖµµÃÍÆ¼ö£¬ÌåÑéºÜºÃ£¬·´ÕýÖµµÃÈ¥¾ÍÊÇÉÏÈ¥»¹ÒªÃÅÆ±ÓÐµã¿ÓÇ®ÕæµÄºÜ¿ÓÇ®½ð×ÖËþÏû·ÑÔ½À´Ô½¸ß
1082.ÂùÔ¶£¬À´»ØÒªËÄÐ¡Ê±£¬É½ÏÂÓÐÎÂÈª
1083.ÕýºÃÍæ£¬µÚÒ»´ÎÍæÕâ¸ö·Ç³£µÄÐË·Ü
1084.²»´í£¬·þÎñÖÜµ½£¬ÖµµÃ³Æ
1085.ÍæµÄ»¹Ëã¿ÉÒÔ£¬ÒÅº¶µÄÊÇ²»ÄÜ»¬Ñ©
1086.»·¾³ÓÅÃÀã«Òâ£¬¿ÕÆøÇåÐÂÍÑË×¡£
1087.ºÜºÃÍæ ÏÖÔÚÉÏÉ½»ù±¾ÉÏ¶¼ÊÇ±ùÁË
1088.***********************************************************ÖµµÃÍÆ¼ö£¬
1089.Óä¿ìµÄÂÃÍ¾£¬¼Û¸ñÊµ»Ý£¬¾°É«ÒËÈË£¬¿ÕÆøÇåÐÂ£¬ÀÏÈËÐ¡º¢¶¼ÁµÁµ²»Éá£¬Ô¼¶¨Ã÷ÄêÓÖÀ´£¬Ð»Ð»Ð¯³ÌµÄÆ±£¬ÓÅ»ÝÊÇÊµÊµÔÚÔÚµÄ£¬ÔÙ¼ûÑ©É½£¬ÔÙ¼ûÑ©ÈË£¡
1090.²»ÖµµÃÈ¥£¬µ½´¦¶¼ÔÚÐÞÂ·£¬ÂÒÆß°ËÔã£¬Ã»ÓÐ·ç¾°¿ÉÑÔ
1091.¾°É«²»´í£¬×ÜÌå³¬ÔÞ£¬ÓÐÈ¤ºÃÍæ£¬ÐÔ¼Û±È¸ß£¬ÊÊºÏ¸÷ÖÖÄêÁä¶ÎµÄº¢×ÓÍæË££¡
1092.**µØ·½£¬²»»áÍÆ¼öÅóÓÑÈ¥
1093.¾°Çø¹¤×÷ÈËÔ±Ì¬¶È¿ÉÒÔ£¬¿ÕÆøºÃ£¬Èç¹ûÔÚ¿ª·¢Ò»ÏµºÃµÄÓÎÀÖÏîÄ¿¾ÍßçºÃÁË
1094.×ùÀÂ³µÒ»¶¨ÒªÈ¥×î¸ßµÄÉ½¶¥£¬ÒªÃ´¾ÍÊÇ°×À´£¬É½¶¥µÄ¾°É«ÃÀ²»Ê¤ÊÕ£¬Á÷Á¬Íü·µ£¬ÕæÕý¿ÉÒÔÌåÑéÒ»°ÑÊ²Ã´½Ð×ö¸¡ÔÆÕÚÍûÑÛ
1095.»¹¿ÉÒÔ£¬¸úÄÐÅóÓÑÒ»ÆðÈ¥µÄ
1096.ÂíÂí»¢»¢£¬Ò»Ö±ÏëÀ´Ñ©É½Íæ£¬¾°É«ºÍÏîÄ¿»¹¿ÉÒÔ£¬µ«ÊÇÃ»ÓÐÏëÏóÖÐºÃÍæ
1097.»¹¿ÉÒÔ£¬·þÎñºÃ¡£¾ÍÊÇÌìÆø²»ºÃ£¬È¥Á½Ìì¶¼ÊÇÏÂÓê£¬ÔçÉÏÓÐÁ½Ð¡Ê±Ã«Ã«ÓêË£ÁËÒ»»á£¬Óê´óÁËÃ»·¨Íæ£¬Ö»ÓÐ»Ø±ö¹ÝË¯¾õ
1098.»¹¿ÉÒÔ¡£¡£¡£¡£¡£¡£¡£¡£¡£¡£¡£¡£¡£¡£¡£¡£¡£¡£¡£¡£¡£¡£¡£¡£¡£¡£¡£¡£¡£¡£¡£¡£¡£¡£¡£¡£¡£¡£¡£¡£¡£¡£¡£¡£¡£¡£¡£¡£
1099.ÕâÀï²»ÊÇÅ·ÖÞµÄ°¢¶û±°Ë¹É½Âö£¬ÕâÀïÊÇ³É¶¼µÃ¶¬Ìì¡£ #Å®ÐÔÂÃÐÐÍ¼¼ø
1100.½Ú¼ÙÈÕ ³É¶¼³ö·¢¿ª³µÁ½Ð¡Ê± ÅÅ¶ÓÉÏÉ½Á½Ð¡Ê± »¹ºÃÏÂÉ½Ñ¡µÄÈËÉÙµÄÊ±ºò
1101.·ç¾°±È½ÏºÃ£¬Ò²ÓÐÐí¶àÓéÀÖÏîÄ¿£¨²»¹ý¶¼Òªµ¥¶ÀÊÕ·Ñ£¬»¹ÓÐµã¹ó£©£¡
1102.×ÜÌåÀ´ËµÐÔ¼Û±È¸ß£¬¾°É«²»´í£¬×ÜÌå³¬ÔÞ£¬ÓÐÈ¤ºÃÍæ£¬Ñ©¾°±È½ÏºÃ¡£
1103.²»´í£¬°ÍÊÊ£¬ÖµµÃÒ»¿´
1104.¾°É«²»´í£¬ÍøÉÏ¶©¹º·½±ã£¬Óöµ½ÏÂÑ©£¬³öÌ«Ñô£¬¼ûËÉÊó£¬Ì«ºÃÔËÁË¡£
1105.ÓÐÈ¤ºÃÍæ£¬¾°É«²»´í£¬
1106.ÓÐÈ¤ºÃÍæ£¬×ÜÌå³¬ÔÞ£¬¾°É«²»´í£¬ÐÔ¼Û±È¸ß£¬ÏÂ´ÎÔÙÀ´£¬ÍæµÄàË£¬¡­
1107.ËùÓÐÐÐ³ÌÖÐ×îÓÐÈ¤µÄÒ»¸ö ºÜÇìÐÒÑ¡ÔñÁËÑ©É½ ±¨ÁËÒ»¸öµ±µØÓÎµÄÍÅ½»Í¨ºÍÃÅÆ±¸ù±¾²»ÐèÒª×Ô¼º²ÙÐÄÍæË£Ê±¼äÒ²ºÜ³äÔ£ ´ó°ÍÔçÉÏÆßµã¶à³ö·¢ ´Ó³É¶¼ÊÐÇøÁ½¸ö¶àÐ¡Ê±µÄÂ·³ÌË¯Ò»¾õ¾ÍºÃ Èç¹ûÏëÒªÍæµÄÍ¸³¹½¨Òé×¡Ò»Íí ¿ÉÒÔÅÝÎÂÈªºÃºÃÐÝÏ¢Ò»ÏÂ
       ½ñÄêÑ©É½µÄµÚÒ»³¡Ñ©±ÈÍùÄêÔçÁËÒ»¸öÔÂ ËäÈ»Ã»ÓÐºñÊµµÄ»ýÑ© É½¶¥Ò²ºÜÓÐÈ¤ÁË ½¨Òé¹ºÂòµÚ¶þ¶ÎË÷µÀÆ± ·Ç³£ÖµµÃ ÏÂÉ½ÓÐÒ»¶ÎÊ÷ÁÖÐ¡Â· ¿´µ½ÁËÐ¡ËÉÊó£¡µ¼ÓÎËµÕâÀïµÄ¶¯Îï¶¼²»Ì«ÅÂÈË  ÔÚÉ½ÑüµÚÒ»´Î×øÁËÈÈÆøÇò ÒòÎª¿Ö¸ßÊ±¼äºÜ¶ÌÒ²¸ÕºÃ×ã¹»ÁË...
1108.*******************************************************
1109.***********************************************************
1110.¾°µãºÃ£¬»·¾³ºÜ¸É¾»
1111.ÃÅÆ±Á¬×ÅË÷µÀ240£¬Ñ©ÉÏ·ÉÆ¬40²»ÏÞÊ±¡£¹·À­Ñ©ÇÁ50×ª50Ã×Â·£¬Ñ©ÉÏ³å·æÖÛ30¡£Ñ©È¦30¡£»¬Ë÷60¡£»¬Ñ©120 1¡«2¸öÐ¡Ê±240 3¸öÐ¡Ê±¸ß¼¶½ÌÁ·240 1Ð¡Ê±£¬³õ¼¶½ÌÁ·120 1Ð¡Ê±
1112.³µ¶¼Ã»ÉÏ Ì¸ºÎ¾°É«
1113.ÖÐ¹ú×îÖµµÃÈ¥¿´µÄÊ®×ùÉ½£¬Õâ±²×ÓÒ»¶¨ÒªÈ¥¿´¿´
1114.¿ÉÍæÐÔµÍ£¬ÐÔ¼Û±ÈµÍ£¬ÖÐ×ªµÄ¹«½»³µÊ¦¸µÃ¿Ò»¸ö¶¼Ïñ¼ÒÀïËÀÁËÈËÒ»ÑùµÄ×½¼±ÔÚÅÌÉ½Â·¿ª³µ£¬¶Ì¶ÌÎå·ÖÖÓÂ·³Ì£¬ÎÒÏÂ³µ¾ÍÍÂÁË£¬ÎÒ»¹´øÒ»¸ö¼¸¸ö¸öÔÂµÄÓ¤¶ù
1115.ºÜºÃ¾°É«²»´í£¬
1116.Ó¡ÏóÉî¿ÌÁ½µã¡Ã1.ÃÅ¿ÚÖ±½Ó×øÀÂ³µ¹«½»ÀÂ³µµ½ÈÕÔÂÆº£¬ÖÐ¼äÃ»ÓÐÊ²Ã´ÄÜÓÎÍæµÄ£»2.ÕâÖÖº£°Î½Ï¸ßÉ½·åºÜ¿¼ÑéÌìÆø£¬¹À¼ÆºÜÄÑ¿´µ½Ã»ÓÐÎíÆøµÄÇé¿ö£¬É½¶¥´óÎíÃÖÂþ£¬ÄÑ¼û¾°ÖÂ
1117.¾°É«²»´í£¬ÌåÑéºÜºÃ£¬Ç°Ì¨Ð¡¹ù°ô°ôßÕ
1118.Î»ÓÚËÄ´¨Ê¡³É¶¼ÊÐ´óÒØÏØ¾³ÄÚ£¬¾à³É¶¼½ö95¹«Àï£¬×ÜÃæ»ý483Æ½·½¹«Àï£¬ÊôÊÀ½ç×ÔÈ»ÒÅ²ú¡£ÒòÌÆ´ú´óÊ«ÈË¶Å¸¦µÄÇ§¹Å¾ø¾ä¡°´°º¬Î÷ÁëÇ§ÇïÑ©£¬ÃÅ²´¶«ÎâÍòÀï´¬¡±¶øµÃÃû¡£¾°ÇøÄÚÓÐÖÕÄê»ýÑ©µÄ´óÑ©É½£¬º£°Î5353Ã×¡£
1119.ÎÒÃÇÒ»¼ÒÈËÊÇÈ¥Äê¹úÇìÈ¥µÄ¹þ µ±Ê±Ã»ÓÐÏÂÑ© ²»¹ýÌìÆø»¹ÊÇÌØ±ðÀä È¥µÄÅóÓÑÒ»ÑùµÃ´øºñÒÂ·þ Èç¹ûÃ»ÓÐ´ø É½ÉÏÒ²ÓÐ×âµÄ¡£¹úÇìÈ¥¾ÍÖ»ÓÐ»¬²Ý ¿ÕÆøÌØ±ðºÃ ×Ô¼ÝµÄÅóÓÑÒªÐ¡ÐÄ¿ª³µ Â·Õ­ ÍäµÀ±È½Ï¶à ÃÀ²»ÃÀÇë¿´Í¼
1120.²»ÒªÀ´£¬È«ÊÇÈË£¬ÒªÃ´ÉÏÈ¥²»ÁË£¬ÉÏÈ¥ÁËÓÖÏÂ²»À´£¬Ì«Ôã¸â
1121.Ñ©É½Éè±¸·Ç³£µÄºÃ£¬×øÀÂ³µ·ç¾°Èç»­£¬¾°ÇøÀïÃæÓÐºÜ¶àÓÎÀÖÉèÊ©·Ç³£ÊÊºÏÐ¡ÅóÓÑ¶¬¼¾À´²ÈÑ©¡£×ÜÌå³¬ÔÞ£¬
1122.ºÜºÃ¡£À´»ØÀÂ³µ
1123.Õâ¶ÎÊ±¼ä²»ÒªÃÅÆ±£¬Ë÷µÀÆ±168Ôª°ü¸É£¬ºÜ»®ËãÅ¶£¡¹Ø¼üÄÜÓÐºÃÌìÆø£¬Óöµ½ÁËºÃµÄ¾°É«£¬¾Í³¬»®ËãÁË¡£
1124.Å¼¶û¿´µ½Î÷ÁëÑ©É½·ç¾°Çø£¬³å×Å¶ÔÑ©µÄÏòÍùÀ´µÄÕâÀï£¬ÒÅº¶£¬Ã»ÓÐ¼ûµ½ÂúÌì·ÉÑ©£¬Ö»¼ûÎíÃÉÃÉÆ¬£¬ºÃÊ§Âä£¡µ«ÎÒÒ»µã²»ºó»Ú£¬ÏÂ´ÎÔÙÀ´£¬Õâ´ÎÀ´ÔçÁË¼¸Ìì£¬ÎÒÏàÐÅ12ÔÂµ×¿Ï¶¨ÊÇ°×Ã£Ã£µÄÒ»Æ¬¡£
1125.2016Äê´óÄê³õÈýÈ¥µÄ£¬ÂúÉ½µÄÑ©£¬Ð¡±¦±´¶ùºÜÐË·Ü£¬Èë×¡µÄÉ½ÉÏÑô¹â¼ÙÈÕ¾Æµê£¬¾ÆµêµÄË®Å¯ÍíÉÏË¯¾õ²»¸É²Ú£¬ÏÂ´Î´ø±¦±´¶ùÀ´»¹×¡ÕâÀï£¬ÀëÓ³Ñ©¹ã³¡ºÜ½ü£¬ÍíÉÏÒ²¿ÉÒÔÍæÑ©£¬Õâ´ÎÂÃÐÐºÜ¿ªÐÄ
1126.Ñ©¶¼Ã»ÓÐ Ò²²»ºÃÍæÁË ÔçÉÏ¾ÅµãÉÏÉ½ÅÀÍêÏÂÀ´ÏÂÎçÒ»µã  Í¦Ã»ÒâË¼µÄ Ã»ÓÐ¶ëÃ¼É½ºÃÍæ ÉÏÃæÉ¶Ò²Ã»ÓÐ ¾Í¼¸Ö»ËÉÊó
1127.Ò»Ö±ÓÐ¸öÒÉ»ó ÎªÊ²Ã´Ã÷Ã÷ÓÐµÇÉ½²½µÀ ¾ÍÊÇ²»¿ªÍ¨ ÄÑµÄÎ¬»¤Âð£¿Ò»¶¨Òª×øË÷µÀÉÙÁËµã×ÔÈ»·ç¾°ÇøµÄÄÚº­
1128.×î°®È¥Î÷Áë¡£Á½¶ÎË÷µÀÁ¬ÂòºÜºÏËã¡£½ñÄê´º½ÚÒâÍâåâåËÈÕ³öºÍÔÆº££¬ÃÀ·­ÁË¡£
1129.Í¦Êæ·þµÄ£¬µÚÒ»´ÎÈ¥Î÷ÁëÑ©É½£¬È¥É½¶¥¿´ÁËÔÆº££¬»¹ÓÐÌ«Ñô£¬ÕÕ×ÅÌØÊæ·þ¡£¶øÇÒÔËÆøºÃ£¬ÅÄµ½ÁËËùÎ½µÄÒõÑô½ç¡£´ó¿ªÑÛ½ç¡£¾ÍÊÇÀäµÄ´ò¶¶¶¶¡£¹þ¹þ
1130.#¹ýÄê»Ø¼Òµ¹¼ÆÊ± #Öµ»ØÆ±¼ÛºÃÈ¥´¦ #ÄãµÄ¼ÒÏçÏÂÑ©ÁËÂð #¶¬ÌìÈ¥ÄÄÍæ #Ò»¸öÈËËµ×ß¾Í×ß Õâ²»ÊÇÅ·ÖÞµÄ°¢¶û±°Ë¹É½Âö£¬ÕâÊÇ³É¶¼µÄ¶¬Ìì£¬¶Å¸¦±ÊÏÂµÄ´°º¬Î÷ÁëÇ§ÇïÑ©£¬ËµµÄ¾ÍÊÇÕâ×ùÎ÷ÁëÑ©É½
1131.ÒßÇéÆÚ¼äµÄ»î¶¯Æ±£¬±ÈÆ½Ê±±ãÒË¼¸Ê®¿é£¬¸ÕºÃÇåÃ÷²»¸Ò³öÔ¶ÃÅ¾ÍÀ´ÕâÀï£¬É½Àï¿ÕÆøºÃ£¬ÊÊºÏ·ÅËÉ¡«
1132.¿ÉÄÜÊÇÈ¥µÄÄÇÌìÌìÆø²»ºÃ°É£¬ÅÀµ½É½¶¥È«ÊÇ´óÎí£¬Ê²Ã´Ò²¿´²»¼û£¬¸Ð¾õ¾ÍÄÇÑù£¬¾ÍÅÀÉ½ÁË£¬Í¦ÀÛµÄ
1133.ÔÚÑ©É½×¡ÁËÈýÍí£¬ÆÚ¼äÏÂÁË³¡´óÑ©£¬¾°É«ºÜÃÀ£¬Ð¡º¢ÔÚÑ©³¡Ñ§»áÁË»¬Ñ©£¬µ«Í»ÈçÆäÀ´µÄ**ÒßÇéÓ°ÏìÁË´ó¼ÒµÄÐÄÇé£¬´òÂÒÁË³É¶¼µÄÐÐ³Ì£¬Äê³õÒ»ÏÂÉ½´ÒÃ¦¸ÏÈ¥»ú³¡£¬Ñ©É½Ò²ÓÚµ±ÌìÍ£Ö¹ÓªÒµÁË
1134.·Ç³£·Ç³£*****************************************************¡­¡­ÖµµÃÍæË£
1135.Ñ¡ºÃÊ±¼ä£¬Ñ©ÔÙ´òµã»á¸üºÃ£¡¾°É«²»´í£¬¾ÆµêÌáÇ°Ô¤¶©£¬»¹ÊÇºÜ¹ó³Ô·¹µØ·½±È½ÏÔ¶£¬Î¶µÀÒ»°ã£¡Ð¡ÅóÓÑÍæµÃµØ·½ºÜ¶à£¬»¹Ã»ÓÐÈ¥×¨Òµ»¬Ñ©³¡£¬Ëæ±ãÒ»¸öµØ·½¾ÍÄÜÍæºÜ¾Ã
1136.Í¦ºÃÍæµÄ£¬Ð¡º¢×ÓÃÇºÜ¿ªÐÄ£¬ÏÂ´ÎÔÙÀ´£¬ÏÂ´ÎÔÙÀ´£¬ÏÂ´ÎÔÙÀ´£¬ÏÂ´ÎÔÙÀ´
1137.ÄêÇ°È¥ÈË»¹ÊÇºÜ¶à£¬Õâ´ÎÈ¥Ñ©ºÜ¶à£¬ÀÏµÄÉÙµÄ¶¼Ë£µÄºÜàË£¬¼¸ÄêÇ°È¥¹ý£¬ÕâÊÇµÚ¶þ´ÎÈ¥ÁË£¬ÏÖÔÚ¿ÉÒÔÍøÉÏÂòÆ±ºÜ·½±ã£¬Ë¢Éí·ÝÖ¤¾Í¿ÉÒÔ½â¾ö£¬
1138.ÔÚÐ¯³ÌÉÏ¶©µÄ°ëÉ½Ó³Ñ©¾Æµê£¬¾°É«³¬¼¶ºÃ£¬ÁíÍâ£¬Î÷ÁëÑ©É½¾°É«¸øÈËÒ»ÖÖÊÀÍâÌÒÔ´£¬²»¸ÒÏàÐÅÊÇÕæÊµµÄ¸Ð¾õ£¬¸üÎª¹Ø¼ü£¬Î÷ÁëÑ©É½ÈË±È¾ÅÕ¯»ÆÁúÉÙ£¬µ«ÊÇ·ç¾°¾ø¶Ô²»Êä£¬Õâ¾ÍÊÇÇ¿ÁÒÍÆ¼ö£¡
1139.ÃÅÆ±¹ó£¬Èç¹ûÄÜ±ãÒËµã¾ÍºÃÁË ¸Ð¾õ²»Ö¹ÄÇÃ´¶àÇ®
1140.¸ÐÐ»ÕÅ½ãµ¼ÓÎµÄ×¨ÒµÖ§³Ö£¬¸Ð¾õ·Ç³£°ô£¬ ÌåÑéºÜºÃ£¬ µ¼ÓÎÕÅ½ãÖµµÃÍÆ¼ö
1141.Ö±½ÓÆ¾½è¶þÎ¬Âë½øÈë¾°Çø£¬¼òÖ±²»ÒªÌ«·½±ã£¡½ÚÊ¡ÁË²»ÉÙÊ±¼ä£¬Ð¯³ÌÔ¤¶©ÊÇ¸öºÜ²»´íµÄÑ¡ÔñÅ¶
1142.·Ç³£·Ç³£·Ç³£·Ç³£·Ç³£·Ç³£·Ç³£·Ç³£·Ç³£·Ç³£·Ç³£ºÃ·Ç³£ºÃ£¬£¬£¬£¬£¬£¬£¬£¬£¬£¬£¬£¬£¬£¬£¬£¬£¬£¬£¬£¬£¬£¬£¬£¬£¬£¬£¬£¬£¬£¬£¬ ÖµµÃÍæË£
1143.·Ç³£ÖµµÃÈ¥£¬1µãµ½É½½Å£¬Ö±½ÓÉí·ÝÖ¤È¡Æ±£¬×øË÷µÀÔÙ¹«½»µ½°ëÉ½£¬µ½¾Æµê·Å¶«Î÷Å¯ºÍÁËÒ»ÏÂ¡£³öÈ¥»î¶¯ÁË¼¸Ð¡Ê±¡£¡£µÚ¶þÌìÒ»Ôç9µã×øË÷µÀÉÏÉ½£¬´©¹ýÔÆ²ã£¬Ñô¹âÆÕÕÕ¡£¡£Ì¨½×¸ß¶ÈÒ²ºÜºÏÀí¡£¡£¾°É«ÃÀÃÀßÕ
1144.2021-12-15?¾Ù±¨?9
1145.Ì«ÄÕ»ðÁË! 11ÔÂµ×È¥µÄ£¬¶Â³µ¶Â1Ð¡Ê±£¬ÉÏÉ½ÅÅ¶Ó2.5Ð¡Ê±£¬ÏÂÉ½ÅÅ¶Ó2.5Ð¡Ê±£¬ÀÂ³µÔËËÍÄÜÁ¦Ì«²î¡£ »¬Ñ©³¡Ã»Ñ©£¬ÈÕÔÂÆºÖ»ÓÐÂ·±ßÉÏ²ÝÆºÉÏÓÐÒ»µãµãÑ©¡£ ½ÓÈÈË®»¹µÃµÈ°ëÐ¡Ê±£¬Ó³ÔÂ¹ã³¡Ö»ÓÐ1Ì¨ÈÈË®»ú£¬ÅÝ¼¸Í°ÅÝÃæ¾ÍÃ»Ë®ÁË¡£ Õû¸ö¾°ÇøÖ»ÓÐÎ¬³ÖÖÈÐòµÄ±£°²£¬×ÉÑ¯¡¢·þÎñµÄÈË¶¼Ã»µÃ¡£ »¹µ½´¦Î§ÆðÀ´ÔÚÊ©¹¤£¬ÌåÑéÕæµÄÌ«²î¡£
1146.2021-11-20?¾Ù±¨?50
1147.2021-10-28?¾Ù±¨?23
1148.·Ç³£²»´í£¬ÏÂ´Î»áÔÙÀ´
1149.¾°É«²»´í£¬ÓÐÈ¤ºÃÍæ£¬ÐÔ¼Û±È¸ß£¬×ÜÌå³¬ÔÞ£¬
1150.·Ç³£°ô£¬ºÜÖµµÃÈ¥Íæ¶ùÐÔ¼Û±È¸ß£¬¾°É«²»´í£¬ÓÐÈ¤ºÃÍæ£¬×ÜÌå³¬ÔÞ£¬
1151.ÕâÑ©É½£¬Î¨Ò»ÓÅÊÆ¾ÍÊÇÀë³É¶¼ÊÐÇø½ü£¡ ´ÓÍ£³µ³¡µ½»¬Ñ©µÀ£¬×î¿ì²»ÅÅ¶Ó¶¼ÒªÒ»Ð¡Ê±£¬²½ÐÐ¡ª¡ªË÷µÀ¡ª¡ª´ó°Í¡ª¡ª²½ÐÐ¡ª¡ªË÷µÀ£¬×Ô´ø°å¼òÖ±Í´¿à£¬»¹Ã»¿ªÊ¼¾ÍÒÑ¾­¿¸°å×ßÁËÎåÇ§²½¡£ ÉÏÉ½Ë÷µÀÊÕ·Ñ£¬»¬Ñ©Ë÷µÀÒ²ÊÕ·Ñ£¬Í·¿ø£¬Ñ©·þ¶¼µÃÊÕ·Ñ£¬Á¬ÓÃ´µ·ç»ú¶¼ÒªÊÕ·Ñ¡£ ÍøÉÏÂòµÄ×î¹óµÄÆ±Ö»ÊÇÃÅÆ±£¬½øÀ´»¬Ñ©»¹µÃÊÕ·Ñ£¬Á½Ð¡Ê±Ò»°Ù¶þÊ®¶à£¬´ÓÄÃ¿¨¿ªÊ¼¼Æ£¬»¹¿¨½áÊø£¬»»·þ×°Ê±¼ä¶¼µÃËãÉÏ¡­¡­ Ñ©µÀÓÐÈýÌõ£¬±È½ÏÔà£¬ºÜ¶àÑ©Çò£¬Ä¢¹½ºÍÄàÍÁ£¬ÆÂ¶ÈÒªÃ´ºÜ»º£¬ÒªÃ´ºÜ¶¶£¬ÊÊºÏ³õÑ§ºÍ¸ßÊÖ¡£ ¾°É«Ò»°ã£¬¿ÉÍæÐÔµÍ£¬ÐÔ¼Û±ÈµÍ£¬ÓÐ´ý¸Ä½ø£¬
1152.¾°É«²»´í£¬×ÜÌå³¬ÔÞ£¬ÓÐÈ¤ºÃÍæ£¬ÐÔ¼Û±È¸ß£¬
1153.µÚÒ»´ÎÈ¥£¬Ð¡º¢ÍæÑ©ÍæË¬ÁË£¬ÉÏµ½É½¶¥£¬ÌìÆø³¬¼¶ºÃ£¬¿´µ½ÔÆº££¬É¹×ÅÌ«Ñô£¬¶¼²»Ïë×ßÁË¡£
1154.Ö÷ÒªÊÇ´øÐ¡ÅóÓÑÈ¥¿´Ñ©£¬ÈËÌ«¶àÁË£¬Ë÷µÀ´î³µ¶¼ÒªÅÅ¶Ó£¡£¡¸ÕÈ¥ÅÄÁË¼¸ÕÅÕÕ£¬ºóÃæ¾ÍÆðÎíÁË¡«ÍæµÃ±È½ÏÀÛ£¬ÕÒ¸öÐÝÏ¢µÄµØ·½¶¼Ã»£¬ÁÙÊ±´î½¨µÄÐÝÏ¢»§ÍâµÄ²»ÊÇÊÒÄÚ£¬ËùÒÔÐÝÏ¢Ò²ºÜÀä£¬¶øÇÒÓÐÐ©ÔàÂÒ¡«Ï£Íû¾°ÇøÄÜÌáÉýÒ»ÏÂÖÊÁ¿°É£¬±Ï¾¹¼Û¸ñÒ²²»±ãÒË¡£
1155.ÓÐÈ¤ºÃÍæ£¬×ÜÌå³¬ÔÞ£¬ÐÔ¼Û±È¸ß£¬¾°É«²»´í£¬
1156.ÌåÑéºÜºÃ£¬¾°É«²»´í£¬
1157.Ò»¼ÒÈËºÍÅóÓÑ¼Ò£¬º¢×ÓÍæµÃºÜ¿ªÐÄ£¬¾ÍÊÇ³ÔµÄ±È½Ï¹ó£¬Ò²ÄÜÀí½â£¡ÖµµÃÍÆ¼ö£¬¾°É«²»´í£¬£¡
1158.ÖµµÃÍæË£µÄºÜºÃºÜºÃºßºÜºÃºÜºÃºß£¬£¬£¬£¬£¬£¬£¬£¬£¬£¬£¬£¬£¬£¬£¬£¬£¬£¬£¬£¬£¬£¬£¬£¬£¬£¬£¬£¬£¬£¬£¬£¬£¬£¬£¬£¬£¬£¬£¬£¬£¬£¬£¬£¬£¬
1159.ÈËÌ«¶à£¬Èû³µ2.5Ð¡Ê±£¬ÅÅ¶Ó2Ð¡Ê±²ÅÄÜÉÏÉ½£¬ÊÕ·Ñ²»ÊÇÌ«ºÏÀí£¬ÂòÁË¾°µãÃÅÆ±£¬»¹µÃÂòÀÂ³µÆ±£¬ÉÏÈ¥ÁË»¹µÃÂòÓÎÀÖÏîÄ¿Æ±£¬»¬Ñ©»¹µÃÁíÍâÂòÆ±£¬×°±¸£¬±£¹Ü¼Ó½ÌÁ·£¬·ÑÓÃ±È¹úÍâ»¹¹ó£¬¶øÇÒ»¹Òª·Ö³¡´Î£¬Èç¹ûÄã½ñÌì»¬Ñ©ÁË£¬Ã÷ÌìÏë»¬Ñ©»¹µÃ½èÓÃÇ×ÆÝÅóÓÑµÄÉí·ÝÖ¤ºÅÀ´ÂòÆ±£¬ºÃ²»ÈËÐÔ»¯¡£µ«ÊÇÎ¨Ò»ºÃ´¦ÊÇµÍ¼¶µÀÓÐ·ÉÌºÉÏÈ¥£¬²»ÓÃ×ß£¬¸ß¼¶µÀ¾ÍµÃÇë½Ì½Ì²ÅÄÜÉÏÈ¥»òÕßÂò»¬Ñ©ÀÂ³µÆ±¡£¶øÇÒ×¡ÉÏÉ½Ì«¹óÁË£¬ÐÔ¼Û±ÈÒ²²»¸ß£¬ËùÒÔÃ»ÓÐÑ¡Ôñ×¡É½ÉÏ£¬Á½ÌìÉÏÉ½»¬Ñ©·ÑÓÃ»áºÜ¸ß£¬»¹ÀË·ÑºÜ¶àÈû³µÅÅ¶ÓÊ±¼ä£¬»¬Ñ©°®ºÃÕß»¹ÊÇÈ¥¹úÍâ»¬Ñ©³¡ÌåÑéºÃÐ©£¬ÒòÎªÑ©µØÖÊÁ¿²»ºÃ£¬ÕâÀïµ¹ÊÇÊÊºÏ´øÐ¡ÅóÓÑÉÏÀ´ÍæÍæÑ©£¬¾°É«»¹ÊÇ¿ÉÒÔµÄ¡£¾ÍÊÇ¹«¹²ÉèÊ©»·¾³Ò»°ã£¬²ÞËù¡­¡­ÄãÃÇ¶®µÄ¡£
1160.¾°É«»¹²»´í£¬¾ÍÊÇ¸Ð¾õ¾°ÇøÆ±¼ÛÓÐµãÐ¡¹ó¡£È¥µÄÊ±ºòÈËÍ¦¶àµÄ£¬ÉÏÈ¥Ê±ºòÑ©ºÜ´ó£¬Òª×¢Òâ±£Å¯¡£Ð¡º¢ºÜÏ²»¶ÄÄÀïÍæ£¬×îºÃ´øµã³ÔµÄ¶«Î÷£¬¾°ÇøÉÏÃæÊ²Ã´¶¼¹ó£¬¿ÉÒÔËæ±ã³Ôµã£¬£¬ÏÂÀ´ºóÔÚ³ÔÕý²Í¡£»¹ÓÐ¾ÍÊÇÉÏÃæÃ»É¶Ãâ·ÑÍæË£ÏîÄ¿£¬£¬Ê²Ã´¶¼ÒªÊÕ·Ñ¸Ð¾õ²»Ì«ÈËÐÔ»¯¡£Ì«ÉÌÒµÐÔÁË¡£
1161.ÄÇÄê£¬Ò²ÊÇÔÚ¹ýÄê£¬Ò»¼ÒÈËÈý¿Ú£¬¿´µ½±¨ÉÏËµ»á½µµÚÒ»³¡´óÑ©£¬ÓÚÊÇÇý³µÇ°ÍùÎ÷ÁëÑ©É½£¬¸Ï×ÅÁËÕâ³¡´óÑ©£¬ÄÇÑ©ºÜ´ó£¬È¥µÄÈËÒ²·Ç³£¶à£¬Ò»ÌìÏÂÀ´£¬ÀÏÆÅÒÑ¾­ÀÛÁË£¬¶ù×ÓÃ»ÓÐ¾¡ÐË£¬¿´µ½Ëû¸ú×ÅÎÒÃÇÍùÏÂÉ½Â·×ß£¬ÂúÑÛÁµÁµ²»Éá£¬ÏÖÔÚÏëÀ´£¬Õæ¸ÃÈÃ
1162.À´³É¶¼¿´Íû´óÑ§Í¬Ñ§£¬Ë³±ãÀ´ÁËÖøÃûµÄ¡°´°º¬Î÷ÁëÇ§ÇïÑ©£¬ÃÅ²´¶«ÎâÍòÀï´¬¡±µÄÎ÷ÁëÑ©É½£¬¶³³É¹·£¬µ«ÊÇ²»Ðé´ËÐÐ£¬ÕæµÄºÃÃÀ°¡£¬¸Ð¾õ×Ô¼ºÏñÀ´µ½ÁË³¤°×É½£¬¶¬¼¾»ýÑ©ÆÚÎª11ÔÂµ×ÖÁ´ÎÄê3ÔÂµ×£¬´ËÊ±µÄÎ÷ÁëÑ©É½£¬ÊÇ±ùÑ©ÓÎÀÖµÄºÃµØ·½£¬ÂþÌìµÄ°×É«£¬´¿½à°²Ïê£¬ÐÄÇéÒ²ÎªÖ®ºÃÁËÐí¶à£¬ÔÞÔÞÔÞ¡£
1163.ÔÚ¾°ÇøË¢Éí·ÝÖ¤¾ÍÈ¡Æ±ÁË£¬¸Ð¾õ»¹ÐÐ£¬ÒÔºóÔÙÀ´ ºÜ²»´íÒ»¼ÒÈËÍæµÃºÜ¿ªÐÄ£¬ÕâÁ½Ìì·ç¾°ºÜºÃ£¡ ºÜ·½±ãºÍÊµ»Ý£¬¿Í·þÈËÔ±Ò²ºÜÈÈÐÄÌ¬¶ÈºÃ £¬Ô¤¶¨ºÍÈ¡Æ±¶¼·Ç³£ÂúÒâ£¬ÒÔºó»áÔÙÀ´µÄ£¬
1164.-×ÜÒªÈ¥Ò»´Î´¨Î÷Ñ°Çï°É£¬ÒòÎªÕâÀïÓÐÑ©É½¡¢²Ýµé¡¢ÐÇ¿Õ¡¢ºÓÁ÷¡¢°×èëÁÖÃÀµÄÏñ»­Ò»Ñù ´¨Î÷ÂÃÐÐ#ÌØÉ«ÀÏ×ÖºÅ´óÉÍ #×ÔÖÆÐÂÄê´óµçÓ° #ÆæÝâ¾Æµê´óÉÍ #´º½ÚºóÂÃÐÐ #ÄÐÓÑÅÄµÄÂÃÐÐÕÕ
1165.·þÎñÌ¬¶ÈºÜ²î£¬µÚÒ»´Î²îÆÀ£¬±ÈÈçËµ»®ÖÐ¸ß¼¶³¡£¬ÏÈÒ²²»¸æÖªÐèÒª×âÍ·Ã±£¬Ò»¸ö¿¨Ö»ÄÜ×âÒ»¸öµÈ£¬·´Õý²»·½±ã£¡
1166.É¹Ì«Ñô£¬×ÏÍâÏß°ÑÍ·Ð¼¸ø¸ÉÃ»ÁË¾°É«²»´í£¬
1167.´ÓÉ½ÏÂ×øË÷µÀµ½Ô§Ñì³ØÔÙ×øÃâ·Ñ¹«½»³µ£¬¿ÉÒÔ»¬Ñ©£¬Èç¹ûÒª¼ÌÐøÉÏÉ½¾Í»¹ÐèÒª¼ÌÐø×øË÷µÀ
1168.µ¼ÓÎÆ¼½ã·Ç³£°ô°¡£¬°²ÅÅµÄ¶¼ºÜµ½Î»£¬µãÔÞ
1169.Õâ¸ö¼¾½ÚÈ¥¾ÍÊÇÁ¹¿ì£¬¼Û¸ñÒ²Êµ»Ý¶àÁË¡£
1170.ºÜºÃÍæ£¬Ñ©Ò²´ó£¬ÏîÄ¿Ò²¶à£¬ËäÈ»È¥µÄÊ±ºòÌìÆø²»ÕùÆø£¬²»¹ýÑ©ÊÇÕæµÄºÃÍæ£¬Ã÷Äê»¹À´
1171.¸÷·½Ãæ¶¼²»´í£¬Î¨Ò»ÒÅº¶Ìì¹«²»×÷ÃÀ£¬¸Õµ½É½ÉÏ¿ªÊ¼ÏÂÓê£¬³Ô¸ù¿¾³¦Ö»ÓÐÍùÏÂ×ßÁË£¬Ï£ÍûÏÂ´ÎÓÐ»ú»áÔÚÌìÆøºÃµÄÊ±ºòÔÙÀ´¿´¿´£¬ÌØ±ðÊÇÔÙÀ´¿´¿´Ñ©¾°£¬Õâ´ÎÊ±¼ä²»¶Ô»¹¿´²»µ½Ñ©¾°
1172.É½ÉÏÁ¹¿ì£¬×¡ËÞ»·¾³Ò²ºÃ È¥µÄÊ±ºòÃ»Ñ© ¶¬ÌìÔÙÈ¥Ò»´ÎÌåÑéºÜºÃ£¬¾°É«²»´í£¬ÖµµÃÍÆ¼ö£¬
1173.Ñ©×ã¹»´ó£¬×ã¹»¶à£¬Ò²ÐíÎÒ¿´µÃÌ«¶àÁË
1174.Ñô¹âÃ÷ÃÄ£¬»ýÑ©»¹¿ÉÒÔ´òÑ©ÕÌ£¬Ó³Ñ©¹ã³¡µÄÑ©ÉÏ·Éµú³¬¼¶Ï²»¶£¬Ë÷µÀºÜ·½±ãÒ²ºÜÕðº³
1175.¾°É«²»´í£¬¿ÉÏ§Ì«ÑôÌ«´ó£¬É½¶¥Ã»ÓÐÑ©
1176.³ÉÊì¾°Çø£¬¸÷·½Ãæ¶¼»¹²»´í£¬ÖµµÃÒ»È¥£¬ÓÈÆäÊÇ»î¶¯ÆÚ¼ä£¬ÔÚÀÂ³µÉÏÐÀÉÍÑ©¾°Ò²²»´í
1177.Í¦²»´íµÄ£¬µÚ¶þ¶ÎË÷µÀ±È½Ï³¤£¬É½¶¥Ò²Ì«ÀäÁË£¬´©µÄ¶ÌÐä£¬Ã»´ô¶à¾Ã¾Í¸Ï½ôÏÂÉ½ÁË¡£
1178.¾°É«·Ç³£Æ¯ÁÁ£¬ÖµµÃÒ»È¥£¬ÏñÈðÊ¿Ð¡Õò
1179.×îºóµÄË÷µÀÉÏÈ¥£¬É½ÉÏºÜÀä£¬Òª´øÍâÌ×
1180.¶øÏÄ¼¾µÄÎ÷ÁëÆäÊµÒ²ÊÇ²»·¦Î¶µÄ£¬ÒòÎªÕâ¸ö¼¾½ÚÏÊ»¨Ê¢¿ª°¡£¡

Î¨Ò»µÄ²»×ãÊÇµ­¼¾µÄ¾°ÇøÀïÃ»Ê²Ã´³Ô·¹µÄµØ·½£¬¾ÆµêµÄ·¹²ËÕÕÀýÊÇ¼Û¸ñ¸ßÇÒÎ¶µÀÌ«Ò»°ã£¬»¹ºÃÎÒÃÇÓ¢Ã÷ÉñÎäÔÚÉ½ÏÂ¾Í´ò°üÁËÏòÊ¦Â±ÖíÌã¡£
1181.ÐÔ¼Û±È²»¸ß£¬Ì«¶àÅÅ¶ÓµÈ´ýµÄÊ±¼ä¡£
1182.ÓÐÈ¤ºÃÍæ£¬×ÜÌå³¬ÔÞ£¬¾°É«²»´í£¬ÐÔ¼Û±È¸ß£¬ÓÐÊ±¼ä»¹ÒªÔÙÈ¥Ò»´Î£¬ÌØ±ðÊÇ¶¬Ìì¡£
1183.ÅóÓÑÈýËÄÒ»ÆðÈ¥»¬Ñ©??Ò»ÆðÍæ¶ù¸÷ÖÖÓÎÀÖÏîÄ¿£¬Ò»¸ö×ÖàË×ÜÌå³¬ÔÞ£¬ÓÐÈ¤ºÃÍæ£¬
1184.·ç¾°ºÜ²»´í£¬Ö®Ç°È¥¹ýÁ½´Î¶¼Ã»ÓÐ¼ûµ½Ñ©£¬Õâ´ÎÈ¥ÁËÖ®ºóÖÕÓÚ¼ûµ½ÁË¡£¾°É«²»´í£¬
1185.¾°ÇøÉèÊ©»¹ÊÇ±È½ÏÍêÉÆ£¬¼ÙÆÚ³öÐÐÈËºÜ¶à£¬ÉÏÉ½ÅÅ¶Ó1¸ö°ëÐ¡Ê±£¬ÏÂÉ½2¸öÐ¡Ê±£¬
1186.ÔÚÈÕÔÂÆº£¬¿´µ½ÁËÔÆº££¬ºÜÃÀºÜÆ¯ÁÁ£¬º£°Î»¹ºÃ£¬Ã»¸ß·´£¬¾°ÇøÉèÊ©ºÜÍêÉÆ£¬²ÞËùÀïÓÐÅ¯Æø£¬Ò²¿ÉÒÔ½Ó¿ªË®£¬ÈÕÔÂÆºÉÏÃæÓÐ²ÍÌü£¬¸Ç½½·¹40Ò»·Ý£¬½«¾Í³ÔÒ»¶Ù¡£¾°É«²»´í£¬
1187.È¥µÄÄÇÌìÃ»ÓÐÌ«ÑôµÄÊ±ºò£¬Ê®·ÖÁ¹Ë¬
1188.ÃÅÆ±Ë÷µÀÕ¼ÁË»¨·ÑµÄ´ó²¿·Ö£¬µ«ÊÇ¾°É«ÕæµÄºÜ²»´í£¬ÓÎ¿Í²»¶à£¬ÅÄ³öÀ´ÕÕÆ¬·Ç³£ÃÀ
1189.ÓÉÓÚÌìÆøÔ­ÒòÍæË£µÄÏîÄ¿²»ÊÇºÜ¶à
1190.Íù·µ³µ´Î²»´í£¬¾ÍÊÇ¾°µã²»ÔõÃ´Ñù
1191.Ã¿Äê¶¼È¥£¬²»´íÕâ´Î´øÁË¸öÍÈÉËµÄ½ãÃÃ£¬¾°Çø·þÎñºÜÖÜµ½¾°É«²»´í£¬ÓÐÈ¤ºÃÍæ£¬
1192.»¹¿ÉÒÔ£¬Ö÷ÒªÊÇÄÏ·½ÈËÃ»ÓÐ¿´¹ýÑ©£¬ºÍÅóÓÑÒ»ÆðÈ¥µÄ¡£µ«ÊÇ¸Ð¾õ²»ÊÇÄÇÖÖºÜÅîËÉµÄÑ©£¬ÓÎ¿ÍÓÐµã¶à¡£Ã»ÓÐÈ¥ÌåÑé»¬Ñ©£¬ÌåÑéÁËÏã½¶´¬ÏîÄ¿£¬»¹²»´í¡£
1193.º¬µÚÒ»¶ÎË÷µÀÆ±£¬ÃÅÆ±£¬³µÆ±£¬²»°üÀ¨ÉÏÃæµÄË÷µÀ£¬É½ÉÏÀä£¬ÏÄÌìÒ²Òª´ø¸öÍâÌ×
1194.Î÷ÁëÑ©É½ÏÄ¼¾¸ã»î¶¯£¬ÐÔ¼Û±ÈºÜ¸ß¡£Ö±½ÓÉí·ÝÖ¤Ë¢¿¨½øÈ¥Ë÷µÀ£¬²»ÓÃÅÅ¶ÓÈ¡Æ±¡£
1195.ÏÖÔÚµÄÎ÷ÁëÑ©É½ÃâÃÅÆ±£¬ÇïÒâÕýÅ¨£¬²ÊÁÖºì·¿£¬³¬Æ¯ÁÁµÄ¡£¼ÓÉÏÈÕ³ö£¬ÃÀ±¬ÁË£¡
1196.Ê²Ã´ÍæÒâÂï ÌåÑé¸ÐÌ«²îÁË ÎÞÓïÁË
1197.É½ÉÏÒ»Ö±ÏÂÓê£¬É¶¶¼¿´²»¼û
1198.Àë³É¶¼×î½üµÄÑ©É½£¬¿ÉÍæÀÖ£¬¿ÉÐÝÏÐ£¬¿É¶ÍÁ¶£¬¿ÉÉÍ·ç¾°£¬È·ÊµÖµµÃ¶à´ÎÈ¥¡£
1199.¶¬Ìì´øÍÞÍÞÍæÑ©µÄºÃµØ·½£¬ÓÖ¿É»¬Ñ©ÓÖÓÐºÜ¶àÑ©ÉÏÏîÄ¿£¬º¢×ÓÍæµÃ·Ç³£¿ªÐÄ¡£
1200.Ã¿Äê´øº¢×Ó¿´Ò»´ÎÑ©¡£Õâ´ÎÀ´ÈË²»¶à¡£²»¹ýÒÅº¶ÊÇÃ»ÓÐ¿´µ½´óÌ«ÑôÏÂµÄÑ©¾°¡£
1201.
1202.ÉÏÈ¥´óÎíÊ²Ã´Ò²Ã»¿´¼û£¬ÒÅº¶£¡
1203.Íú¼¾À´Òª360£¬ÏÖÔÚ²ÅÒª19.9£¬¸Ð¾õ·Ç³£»®Ëã£¡
1204.¾°ÇøÃ»ÓÐºÏÀíÔ¤¹ÀÄÜÈÝÄÉµÄÓÎ¿ÍÊýÁ¿£¬ÅäÌ×ÉèÊ©Ã»×öºÃ£¬ÍøÉÏÏÔÊ¾ÓÎ¿ÍÒÑÂú£¬µ«ÊÇÏÖ³¡ÒÀÈ»¿ÉÒÔÅÅ¶Ó¹ºÆ±£¬ÈË¶àµ½²»ÐÐ£¬
1205.¿ÉÒÔ¾°É«ºÜÃÀ¾ÍÊÇ·¿¼äÓÐµã¾É
1206.¾°É«ºÜºÃ£¬¾ÍÊÇÃ»ÓÐÓÎÍæÏîÄ¿
1207.È¥ÁËÔÚÏÂÑ© ´óÈËÐ¡º¢¶¼Íæ¿ªÐÄÁË¡£É½ÉÏÂò¶«Î÷²»¹ó£¬ÒÔºó¶¼²»ÓÃ´ø³ÔµÄÉÏÈ¥
1208.½ñÌìÈ¥£¬Ñ©»¹Í¦ºñµÄ¡£È»ºó¾ÍÊÇ¾°ÇøµÄ¶«Î÷È·ÊµÍ¦¹ó£¬×Ô¼º´ø·½±ãÃæÈ¥ÅÝ¡£
1209.½¨ÒéÈ¥ÈÕÔÂÆºÉÏ²Î¹Û£¬ÎíÊ±¶øÏûÉ¢Ê±¶ø³öÏÖ£¬Ö»ÊÇ¶¬ÌìÉÏÉ½ÁËÒ»¶¨Òª´©ºñµã
1210.ÓÐÈ¤ºÃÍæ£¬ÌåÑéºÜºÃ£¬¾°É«²»´í£¬ÖµµÃÍÆ¼ö£¬Ã¿Äê±ØÐëÈ¥µÄµØ·½¾ÍÊÇÎ÷Áë¡£
1211.·ç¾°²»´í£¬Ì«±ãÒËÀ²¡£»®Ëã¡£
1212.ºÃÍæ£¬Àîµ¼ÓÎ·þÎñºÜÖÜµ½£¡
1213.Óöµ½´óÌ«Ñô£¬É½¶¥¾°É«»¹²»´í£¬¿ÉÏ§²»È»¿´ÁËÈÕÂäÏÂÉ½£¬ÈÕÂäÓ¦¸ÃºÜÃÀ¡£
1214.¾°É«²»´í£¬ÓÐÈ¤ºÃÍæ£¬ÐÔ¼Û±È¸ß£¬×ÜÌå³¬ÔÞ£¬ÌìÆøºÃµÄ»°¾Í¿´¼ûÔÆº£ÁË£¬
1215.×ÜÌå³¬ÔÞ£¬tÐÔ¼Û±È¸ß£¬ÓÐÈ¤ºÃÍæ£¬¾°É«²»´í£¬ÏÂ´Î»¹ÒªÈ¥»¬Ñ©£¬³¬ÔÞ
1216.µÚÒ»¸öË÷µÀÉÏÈ¥ Ë£µÄºÜ¶à×ÜÌå³¬ÔÞ£¬¾°É«²»´í£¬  É½¶¥µÄÑ©ÕæµÄºÜÆ¯ÁÁ
1217.¾°É«²»´í£¬ÐÔ¼Û±È¸ß£¬×ÜÌå³¬ÔÞ£¬ÓÐÈ¤ºÃÍæ£¬»¹ÊÇ²»´íÁË£¬ÖµµÃÈ¥Íæ°É
1218.×òÄêÔªµ©È¥¹ý£¬Ì«¹óÁË£¬ÃÅÆ±Ò»Á½°Ù£¬ÉÏÉ½Ò»´ÎË÷µÀ120£¬½á¹ûÖ»µ½ÁËÒ»°ë£¬ÁíÒ»°ë»¹ÐèÒª´ÓÐÂ¸¶·Ñ¡£ÄªÃûÆäÃî¡£²»¹ýÈç¹ûÓÐÓÅ»Ý»¹ÊÇºÜÖµµÃÈ¥µÄ£¬ÉÏÃæÂùÆ¯ÁÁ
1219.·Ç³£ºÃÍæ£¬È»ºóÈËÒ²²»ÊÇÌØ±ðÌØ±ðµÄ¶à£¬Ò»¼ÒÈË³öÈ¥Íæ¶ùÒ²ºÜÓÐÒâË¼£¡£¡£¡£¡×î×î×î»®ËãµÄÊÇÆ±¼Û¾ÓÈ»²Å¼¸°Ù¿éÇ®£¬¾Í¿ÉÒÔÏíÊÜÕâÃ´ÕâÃ´ÕâÃ´Æ¯ÁÁµÄÃÀ¾°£¡»®Ëã£¡
1220.»¬Ñ©Ä§ÌºÌ«¿ÓÁË£¬±¾À´¾ÍÁ©Ð¡Ê±£¬½á¹ûÄ§ÌºÉÏÈ¥Ò»´ÎÃ»ÓÐ20·ÖÖÓ¶¼ÉÏ²»È¥£¬Ò»Ö±¹Ø£¬Ò»»á¹ØµÄ£¬ÈË¶¼ÒªË¤ÏÂÈ¥ÁË
1221.ÐÔ¼Û±È¸ß£¬ÖµµÃÒ»ÓÎ£¡
1222.µ­¼¾ÕæµÄÃ»Ê²Ã´¿É¿´µÄ
1223.ÓÐÈ¤ºÃÍæ£¬¾°É«²»´í£¬
1224.¾°É«²»´í£¬ÓÐÈ¤ºÃÍæ£¬
1225.ÓÐÈ¤ºÃÍæ£¬¾°É«²»´í£¬
1226.¾°É«²»´í£¬ÐÔ¼Û±È¸ß£¬
1227.´òÕÛÓÅ»Ý£¬µ«ÈËÌ«¶àÀ²
1228.¾°É«²»´í£¬ÓÐÈ¤ºÃÍæ£¬ÐÔ¼Û±È¸ß£¬×ÜÌå³¬ÔÞ£¬
1229.ÐÔ¼Û±È¸ß£¬ÓÐÈ¤ºÃÍæ£¬¾°É«²»´í£¬×ÜÌå³¬ÔÞ£¬
1230.³¬¼¶°ôµÄµ¼ÓÎ£¬ºÜÏ²»¶
1231.¾°É«²»´í£¬ÓÐÈ¤ºÃÍæ£¬ÐÔ¼Û±È¸ß£¬×ÜÌå³¬ÔÞ£¬
1232.ÌåÑéºÜºÃ£¬ÖµµÃÍÆ¼ö£¬¾°É«²»´í£¬ÓÐÈ¤ºÃÍæ£¬
1233.½ÚÈÕÓÎÍæ£¬ÅÅÁË½ü2Ð¡Ê±²Å×øÉÏË÷µÀ£¬ÓÖÅÅ¶Ó×øÓÎÀÀ³µ£¬ÊÜÌìÆø²»ºÃÔ­Òò£¬Õû¸öÉ½¼äÁýÕÖÔÚÓêÎíÖÐ£¬ÄÜ¼û¶È·Ç³£²î£¬Ò»Â·ÉÏ¶¼´¦ÔÚÓêÎíÖÐ£¬ÎÞ·¨ÁìÂÔµ½Î÷ÁëÑ©É½ÃÀ¾°£¬ºÃ²»ÈÝÒ×ÉÏÉ½£¬Ö»ÓÐÅ¨Å¨µÄÓêÎí£¬Ê²Ã´Ò²¿´²»µ½£¬Ö»ÓÐÓÖÅÅ¶ÔÏÂÉ½¡£·Ç³£²îµÄÒ»´ÎÌåÑé¡£ÌåÑé²»¼Ñ£¬¿ÉÍæÐÔµÍ£¬
1234.ÓÐÈ¤ºÃÍæ£¬ÖµµÃÍÆ¼ö£¬
1235.¾°É«²»´í£¬ÖµµÃÍÆ¼ö£¬
1236.¾°É«²»´í£¬ÖµµÃÍÆ¼ö£¬ÌåÑéºÜºÃ£¬ÓÐÈ¤ºÃÍæ£¬
1237.Ñ©¾°·Ç³£Æ¯ÁÁ£¡µÚ¶þ¶ÎÀÂ³µÉÏÏÂ³µµÄËÙ¶ÈÓÐµã¿ì£¬±§º¢×Ó²»ÊÇÌØ±ð·½±ã£¡ÈÕÔÂÆºÉÏÃæºÜÀä£¡ÐèÒª×¢Òâ·À¶³£¬µ«ÊÇ¾°É«ºÜÆ¯ÁÁ£¡ÌØ±ðÊÇÏÂÎçµÄÊ±ºò£¬ÔÆ¾°ºÜÕðº³£¡
1238.»¹²»´í£¬¾ÍÊÇºÃÀä°¡
1239.ÍíÉÏºÜ±ãÒË£¬µ«ÈËºÜ¶à£¬³¡µØºÜÐ¡£¬×¨ÃÅ»¬Ñ©µÄ»°»¹ÊÇÈ¥Ì«×ÓÁë°É
1240.ÎÂÈªÊæ·þÐÔ¼Û±È¸ß£¬
1241.²»ÓÃ»»Æ±£¬ÄÃÉí·ÝÖ¤Ö±½Ó¾Í½ø¾°ÇøÁË£¬·½±ã
1242.Çï¼¾Ã»¿´µ½Ñ©£¬ÏÂÑ©ºóÒ»¶¨ÒªÔÙÈ¥»¬Ñ©
1243.·ç¾°ºÜºÃ£¬ÏÂ´ÎÔÙÈ¥
1244.¼ìÆ±¿Ú²»¼ìÆ±£¬ËùÓÐÈËÎÞ²î±ð·ÅÐÐ½øÈë£¬Èç¹ûÄãÖ»Âò¸öË÷µÀÆ±¾Í¿ÉÒÔ½ø¾°ÇøËæ±ãÍæÁË¡£Ïàµ±ÓÚ±»Æ­120¿éÇ®
1245.ÐÔ¼Û±È²»ÊÇÌ«¸ß¡£
1246.ÓÐÈ¤ºÃÍæ£¬ÓÐÐ©Àä
1247.ºÜºÃ¡£µ¼ÓÎ½âÊÍÐÐ³Ì·Ç³£ÏêÏ¸×ÜÌå³¬ÔÞ£¬
1248.ºÜºÃµÄÒ»´ÎÌåÑé¡£
1249.4ÔÂ·ÝÈ¥»¹Óöµ½ÏÂÑ©£¬ÔËÆøÕæµÄ²»´í£¬ÊÇÒ»¸öÖµµÃÈ¥ÍæÑ©µÄµØ·½
1250.Ó³Ñ©¹ã³¡»¹¿ÉÒÔ
1251.»¹ÐÐ°É£¬»¹ÐÐ°É
1252.»¹ºÃ°É£¬ÀäµÄºÜ
1253.·ç¾°ºÜÃÀ£¬ºÜ°ôµÄÒ»´Î³öÐÐ¾°É«²»´í£¬×ÜÌå³¬ÔÞ£¬ÓÐÈ¤ºÃÍæ£¬
1254.ÐÔ¼Û±È¸ß£¬ÓÐÈ¤ºÃÍæ£¬¾°É«²»´í£¬×ÜÌå³¬ÔÞ£¬»Øµ½¼Ò»¦µç¹É·Ýjngsun@gjsmhs¾ÍÊÇÒªÉÏ°àÊ²Ã´¿Î»¹ÊÇ¸öÄãÊÖ»ú²»ÊÇÂí¿ËË¼¿¨Å«ËÍ°¡¿¨¾ßËÀÄÄ
1255.ºÜÃÀÖµµÃÍÆ¼ö£¬
1256.·Ç³£ºÃ£¬ºÜÊµ»ÝÌåÑéºÜºÃ£¬ÓÐÈ¤ºÃÍæ£¬ÖµµÃÍÆ¼ö£¬¾°É«²»´í£¬
1257.Õâ´ÎÓÎÍæ»¹ÊÇÍ¦¿ªÐÄµÄ£¬ÄÄµÄ³Ô¹ó£¡²»¹ý¿ÉÒÔÂò·½±ãÃæ»¬Ñ©ÓÎ¿ÍÖÐÐÄÓÐ¿ªË®Ãâ·Ñ¡­¡­
1258.ÆäÊµ»¹ÊÇ²»´í
1259.ºÃÀä°¡£¡¾°ÃÀ
1260.ºÜºÃÍæ£¬Ð¡ÅóÓÑµÚÒ»´Î¼ûµ½Ñ©£¬ºÜÐË·Ü£¬ÁÙ×ß»¹²»Ô¸Òâ×ß¡£
1261.Í¦ºÃÍæµÄ£¬¾ÍÊÇÏÖÔÚÃ»ÓÐÑ©¾°£¬µ«»¹ÊÇÍ¦Æ¯ÁÁµÄ£¬ÖµµÃÈ¥Íæ
1262.Í¦ºÃ ·ç¾°²»´í
1263.ÐÂÄê¼ÙÆÚ³öÓÎ£¬ÈËÍ¦¶àµÄ¡£ÖÐÎçÊ±¼äÅÅ¶ÓµÄÈË³¬¶à£¬½¨Òé´ó¼Ò±Ü¿ªÕâ¶ÎÊ±¼ä¡£µ½»¬Ñ©³¡µÄÃÅÆ±¼ÓÀÂ³µÀ´»Ø¹²280Ôª£¬Ïà¶ÔºÏÀí°É£¬ÊÊºÏÎÒÕâÖÖÀÁÈË¡£
1264.ËÄ´¨Î÷ÁëÑ©É½£¬¸ÐÊÜ¿çÄêÑ©Î¶£¡ 2022ÄêÔªµ©µ±ÈÕµÄÑ©É½ÊµÅÄÅ¶£¡ÖµµÃÒ»¿´£¡¸üÖµµÃÒ»Íæ£¡ Í¶¸åÀ´×Ô£ºËÄ´¨µ±µØÏòµ¼Ò¦Á¦ÇÈ¡¢ËÄ»ð @´¨²ØÏòµ¼»¨Éú
1265.ÍæÑ©»¹¿ÉÒÔ
1266.¾°É«²»´í£¬
1267.¾°É«²»´í£¬
1268.ÐÔ¼Û±È²»´í
1269.¾°É«²»´í£¬
1270.¾°É«²»´í£¬
1271.¾°É«²»´í£¬×ÜÌå³¬ÔÞ£¬ÐÔ¼Û±È¸ß£¬
1272.×ÜÌå³¬ÔÞ£¬
1273.¾°É«²»´í£¬
1274.¾Í½ü±ÜÊîÅÀÉ½²»´í£¬ÍÆ¼öÑ¡ÔñºÏÊÊµÄ¼¾½ÚÀ´ÅÀÉ½¾°É«²»´í
1275.ÖµµÃÍÆ¼ö£¬ÌåÑéºÜºÃ£¬¾°É«²»´í£¬ ÖÜÄ©ÂÃÐÐµÄ²»´íÑ¡Ôñ¡£
1276.»¹ÊÇÖµµÃÒ»Æð  ²»¹ý¶ÔÓÚÎÒÒ»¸öÈ¥ÁËÎå´Î¶¼¿ìÃ»É¶¸Ð¾õÁË
1277.¾°É«²»´í£¬
1278.»¹²»´í£¬ÂòÆ±ºÜ·½±ã¡£¶Ò»»Á÷³ÌºÜ¿ì£¬Ã»ÓÐµÈ´ýºÍÅÅ¶Ó¡£
1279.ÖµµÃÍÆ¼ö£¬ÓÐÈ¤ºÃÍæ£¬¾°É«²»´í£¬
1280.È¥µÄÊ±ºòÕýºÃÓöµ½ÏÂÑ©??£¬4ÔÂ·ÝÁË»¹ÏÂÑ©¡£ÕæµÄºÜ°ô
1281.Ò»°ã°ã£¬³ýÁËÈÕÔÂÆº·ç¾°»¹¿ÉÒÔ£¬¾°ÇøÀïÃæÒ»°ã¶¼ºÜ¿Ó
1282.»¹ÊÇºÜºÃÍæ¶ù£¬¾ÍÊÇºÜÉÕÇ®£¡²Êºç»¬µÀÍæ¶ùµÄ²»ÒàÀÖºõ
1283.µÚÈý´ÎÈ¥£¬Ã¿´ÎÈ¥¶¼²»Í¬·ç¾°£¬ºÜÊÊºÏÖÜÄ©È¥ÔË¶¯Ò»ÏÂ
1284.ÍíÉÏÉ½ÉÏÈË²»¶à£¬·ç¾°ÃÀÀö¡£ÍæÑ©ºó¿ÉÒÔÃÀÃÀµÄË¯Ò»¾õ
1285.µ¼ÓÎ³¬¼¶ÓÐÄÍÐÄ£¬ºÜ°ôºÜÏ²»¶£¬´ø×ÅÅ®¶ù¾õµÃºÜ·½±ã¡«
1286.¶¬Ìì·ç¾°ºÜºÃ£¬»¬Ñ©³¡ºÜÈÈÄÖ£¬¸÷ÖÖÑ©ÉÏÏîÄ¿nice
1287.ÓÐµã¹ó£¬·ç¾°»¹ÊÇ²»´í£¬ÔÆº£ÌØ±ðÆ¯ÁÁ£¬Òª×ß1300¶àÃ×²Åµ½ÒõÑô½ì£¬º£°Î±È½Ï¸ß£¬×ßÂ·ÓÐµãÀÛ¡£
1288.»¹ÐÐ°É£¬»¬Ñ©ÃÅÆ±¼°Ë÷µÀ»¹ÊÇ¹óÁËµã£¬²»¹ý¿ªÐÄ¾ÍºÃ£¬ÓÐ»ú»á»áÔÙÀ´¡£»¬Ñ©´óÈËÐ¡ÅóÓÑ¶¼±È½ÏÏ²»¶£¬ÓÐ¸üÇ×ÃñµÄ¼Û¸ñ¸üºÃ£¬½»Í¨±ãÀû£¬Ò×Í£³µ¡£
1289.²»´íºÜÖµµÃÈ¥ÓÎÍæ£¬ÍíÉÏ»¬Ñ©ÕæµÄ²»´í£¬ÓÐÈ¤ºÃÍæ£¬
1290.·¿¼äºÜ²»´í   ¾ÍÊÇÖÜÁùÍíÕÇ¼ÛÌ«À÷º¦   »¹Ã»Ôç²Í
1291.Ì«ÃÀÁËÌåÑéºÜºÃ£¬ÖµµÃÍÆ¼ö£¬¾°É«²»´í£¬ÓÐÈ¤ºÃÍæ£¬
1292.¾°É«²»´í£¬´øÐ¡º¢ÉÏÈ¥Íæ£¬¿ªÐÄ©c(¡ð^?^)??
1293.¾°É«²»´í£¬ÖµµÃÍÆ¼ö£¬ÌåÑéºÜºÃ£¬ ½ÏÔ¶ ³Ô¶«Î÷²»·½±ã
1294.ÕæÐÄ¾õµÃÂùÆ¯ÁÁµÄ£¬ÌØ±ðÊÊºÏÇ××Ó³öÓÎ£¡È¥µÄÊ±ºòÌìÆø±È½ÏºÃ£¬ËùÒÔ¹û¶Ï×øµÚ¶þÌõË÷µÀÉÏÁËÉ½¶¥¡£É½¶¥ºÍÉÏÏÂÍêÈ«ÊÇÁ½ÖÖ·ç¾°£¬ÔÆº£Ì«Æ¯ÁÁÁË£¡
1295.·ç¾°ºÜÃÀ£¬È¥ÁË»¹ÏëÈ¥µÄ¡£ÔçÉÏµÄÌ«ÑôÕÕ×ÅÑ©ÌØÃÀ¡£
1296.ÄÏ·½µÄÅóÓÑÃÇÒ»¶¨ÒªÈ¥¿´¿´£¬°×Ã¢Ã¢ÊÀ½çµÄÈ·Õðº¶£¡
1297.¾°É«²»´í£¬ÓÐÈ¤ºÃÍæ£¬´º½ÚÆÚ¼äÕÇ¼Û£¬×ÜÌå³¬ÔÞ£¬
1298.ÐÔ¼Û±È¸ß£¬ÓÐÈ¤ºÃÍæ£¬×ÜÌå³¬ÔÞ£¬¾°É«²»´í£¬Ï²»¶
1299.ºÃË£¾°É«²»´í£¬ÌåÑéºÜºÃ£¬ÖµµÃÍÆ¼ö£¬ÓÐÈ¤ºÃÍæ£¬
1300.×Ô¼Ý¹ýÈ¥µÄ£¬Â·¿öºÜºÃ£¬µ½ÁËÔ§Ñì³ØÓ³Ñ©¹ã³¡ÕýºÃÏÂ´óÑ©£¬ÈÕÔÂÆºµ¥¶ÀÁíÍâÂòµÄÆ±£¬É½¶¥ÉÏ´óÌ«ÑôÑ©²»ºñ£¬Ð¡º¢ÍæµÄºÜ¿ªÐÄ£¬Ã÷Äê»¹ÒªÀ´£¡£¡
1301.Ïë²»µ½Ò»¸ö²»´óµÄµØ·½£¬Æä¾°É«ÃÀµÄÁîÈËÁ÷Á¬Íü·µ£¬¾ÍËã°¤À§£¬¾ÍËãÂÃÍ¾Ò£Ô¶£¬ÔÙ¶àÐÁ¿àÒ²ÊÇÖµµÃµÄ£¡ÓÐ»ú»á¿ÉÄÜÔÙÔ¼ÉÏ°®µÄÈËÒ»ÆëÈ¥ÐÀÉÍ£¡
1302.ÐÔ¼Û±È¸ß£¬¡£×ÜÌå³¬ÔÞ£¬¾°É«²»´í£¬ÓÐÈ¤ºÃÍæ£¬
1303.´øº¢×Ó»¬Ñ©£¬ÀÏÈËÅÀÉ½£¬ÖµµÃÍÆ¼ö¡£×ÜÌå³¬ÔÞ£¬
1304.Ò¹³¡»¬Ñ©ÐÔ¼Û±È¸ß£¬ÈË²»¶à£¬ÀÏÊ¦1V1Ò²ÈÏÕæ
1305.ÓÐµãÆ«¹ó£¬°ËµãÖÓÈ¥¾ÍÖ»ÄÜÍæÒ»¸öÐ¡Ê±£¬²»»®Ëã
1306.´òµç»°µÄÎÊÁË¿Í·þÍËÎé¾üÈË²»ÃâÃÅÆ±£¬ÓÚÊÇ¼ìÆ±µÄÊ±ºòÃ»³öÊ¾ÍËÎéÖ¤£¬½á¹ûÎÊÁíÒ»¸ö¼ìÆ±ÈËÔ±ÓÖËµ¿ÉÒÔÃâÆ±£¬µ«ÊÇ¼ì¹ýÆ±Õâ¸öÇ®¾ÍÎÞ·¨ÍËÁË
1307.×ÜÌå²»´í£¬¾ÍÊÇÔËÆø²»ºÃÈ¥µÂÊ±ºò´óÎíÃ»¿´µ½Ñ©
1308.Ë¾»úÌØ±ðÊµ³Ï£¡·þÎñºÃ£¬Ò»Â·ÉÏ·ÅµÄ¸èÒ²ºÃÌý¡£
1309.¾Æµê´ó¹æÄ£×°ÐÞ£¬ÍíÉÏÊ®µã¶¼»¹ÔÚ¶¯¹¤£¬±¾À´Ò»ÌìÅÀÉ½¾ÍÏëÔçµãÐÝÏ¢£¬½á¹ûÓ²ÊÇ¸ãµ½Ê®µã¹ý¡£Õâ¹ø£¬Ð¯³ÌÒ²Õ¼Ò»°ë£¬±ÈÆäËûÆ½Ì¨¹ó²»Ëµ£¬´ó¹æÄ£×°ÐÞ¾ÓÈ»Ã»ÓÐÃ÷ÏÔµÄ±êÊ¶¡£ÕæµÄÊÇ¡£9µã¸øÇ°Ì¨¿Í·¿´ò¼¸¸öµç»°Ò²Ã»ÈË½Ó£¬Ò²Ã»¼û»Ø¹ýÀ´¡£Ô¡¸×Ò²Ôà£¬»¹Ã»ÓÐÒ»´ÎÐÔÌ××Ó¡£ÕâÃ´¶àÄê£¬µÚÒ»´Î¸ø²îÆÀ£¬ÊµÔÚÊÜ²»ÁË¡£
1310.´Ë´ÎÎ÷ÁëÑ©É½ÕæµÄÈÃÎÒÊ§Íû²»ÒÑ£¬ÔçÉÏ7µã³É¶¼³ö·¢£¬ÏÂÎç1µãµÖ´ï£¬Ã»³Ô·¹£¬2µã¹ý½ü3µã×øÉÏË÷µÀ£¬×øµ½É½¶¥£¬Ã»ÓÐÑ©£¬Ò»Ö±ÏÂÓê£¬¿´ÁË¸ö¼ÅÄ¯£¬³ÔÁËÍëÅÝÃæ£¨ÔÙ²»³ÔÈË¶¼ÒªÐéÍÑÁË£©£¬ÏÂÉ½£¬ÓÖÊÇÎÞÏÞµÄÅÅ¶Ó£¬ÅÅ¶ÓµÈË÷µÀ£¬ÅÅ¶ÓÉÏ¹«½»³µ£¬²¢ÇÒÅÅ¶ÓµÈ¹«½»³µÖÈÐò»ìÂÒ£¬ÎÞ¹ÜÀíÈËÔ±£¬¶¼ÊÇ±§×ÅÐ¡º¢µÄ£¬´ó¼ÒÄã¼·ÎÒÎÒ¼·Äã£¬»¹ÊÇÒßÇéÆÚ¼ä£¡ÍêÁËÓÖÅÅ¶Ó×øÏÂÒ»¸öË÷µÀ£¬µ½¼Ò¶¼ÍíÉÏ12µã¡£ÖØµãÊÇÎÒ»¨ÁË198È¥£¬2¸öÈË400£¬ºÃ¶àÈËÊÇ19.9£¬ÄÑµÃ¸øÆÀ¼Û£¬»¹¸øÁËÒ»¸ö²îÆÀ£¬²»¹âÈç´Ë£¬ÎÒ»¹Òª´òÊÐ³¤ÈÈÏß·´Ó³Çé¿ö¡£¾°Çø¹ÜÀí»ìÂÒ£¡
1311.³ý·ÇÌìÆøºÜÊÊÒË£¬·ñÔòÍêÈ«²»ÖµµÃÈ¥£¬¾°É«Ò»°ã£¬Ò»µ©ÆðÎíÊ²Ã´¶¼¿´²»µ½¡£ÁíÍâ¾°Çø¹¤×÷ÈËÔ±ËØÖÊ¼«µÍ£¬°üÀ¨µ«²»ÏÞÓÚ±£°²£¬¹«½»Ë¾»ú£¬ÀÂ³µ¹¤×÷ÈËÔ±ºÍ²ÍÌü·þÎñÔ±£¬×øÀÂ³µÉÏÈ¥¸ÕºÃ¿´µ½Ò»¸ö¹¤×÷ÈËÔ±ÂîÒ»¸öÓÎ¿ÍÌý²»¶®ÈË»°£¬Ö»ÊÇÒòÎªÓÎ¿ÍÃ»ÌýÇåËýËµÊ²Ã´£¬¹À¼Æ¾°Çø¾ÍÃ»Ïë¹ý×¬»ØÍ·¿Í
1312.×ÜÌå³¬ÔÞ£¬ÐÔ¼Û±È¸ß£¬ÓÐÈ¤ºÃÍæ£¬¾°É«²»´í£¬
1313.ÓÐÈ¤ºÃÍæ£¬¾°É«²»´í£¬×ÜÌå³¬ÔÞ£¬ÐÔ¼Û±È¸ß£¬
1314.×ÜÌå³¬ÔÞ£¬¾°É«²»´í£¬ÓÐÈ¤ºÃÍæ£¬ÐÔ¼Û±È¸ß£¬
1315.¸É¾»Õû½à »·¾³²»´í ÌÀ¹ø¿¾Èâ»ð¹øÖµµÃÔÚ´Î¹âÁÙ
1316.ÐÔ¼Û±È¸ß£¬ÓÐÈ¤ºÃÍæ£¬×ÜÌå³¬ÔÞ£¬¾°É«²»´í£¬
1317.¾°É«²»´í£¬ÓÐÈ¤ºÃÍæ£¬×ÜÌå³¬ÔÞ£¬ÐÔ¼Û±È¸ß£¬
1318.×ÜÌå³¬ÔÞ£¬ÓÐÈ¤ºÃÍæ£¬ÐÔ¼Û±È¸ß£¬¾°É«²»´í£¬
1319.½¨Òé²»Òª½Ú¼ÙÈÕÈ¥£¬ÈËÌØ±ð¶à£¬ÅÅ¶Ó¾ÍÒªºÃ¾Ã
1320.×ÜÌå³¬ÔÞ£¬¾°É«²»´í£¬ÓÐÈ¤ºÃÍæ£¬ÐÔ¼Û±È¸ß£¬
1321.Ñ©ºó·çÇé£¬ÖµµÃÍÆ¼ö£¬´©Ô½ÀúÊ·ÓëÊ«ÈËÎÕÊÖ¡£
1322.¾°É«²»´í£¬ÐÔ¼Û±È¸ß£¬ÓÐÈ¤ºÃÍæ£¬×ÜÌå³¬ÔÞ£¬
1323.ºÜ²»´í£¬Ð¡º¢ºÜ¿ªÐÄ£¡
1324.¾°É«²»´í£¬ÓÐÈ¤ºÃÍæ£¬ÐÔ¼Û±È¸ß£¬×ÜÌå³¬ÔÞ£¬
1325.ÐÔ¼Û±È¸ß£¬ÓÐÈ¤ºÃÍæ£¬¾°É«²»´í£¬×ÜÌå³¬ÔÞ£¬
1326.¾°É«²»´í£¬×ÜÌå³¬ÔÞ£¬
1327.ÓÐÈ¤ºÃÍæ£¬×ÜÌå³¬ÔÞ£¬ÐÔ¼Û±È¸ß£¬¾°É«²»´í£¬
1328.×ÜÌå³¬ÔÞ£¬¾°É«²»´í£¬ÐÔ¼Û±È¸ß£¬ÓÐÈ¤ºÃÍæ£¬
1329.×ÜÌå³¬ÔÞ£¬ÐÔ¼Û±È¸ß£¬ÓÐÈ¤ºÃÍæ£¬¾°É«²»´í£¬
1330.ÐÔ¼Û±È¸ß£¬ÓÐÈ¤ºÃÍæ£¬×ÜÌå³¬ÔÞ£¬¾°É«²»´í£¬
1331.ºÍÅ®ÅóÓÑÈ¥µÄ£¬ÊÊºÏÅÄÕÕ£¬×î½üÈË»¹²»ÊÇºÜ¶à
1332.¾°É«²»´í£¬ÓÐÈ¤ºÃÍæ£¬ÐÔ¼Û±È¸ß£¬×ÜÌå³¬ÔÞ£¬
1333.Í¦²»´íµÄ£¬ÖµµÃÈ¥¿´Ñ©
1334.¾°É«²»´í£¬×ÜÌå³¬ÔÞ£¬ÓÐÈ¤ºÃÍæ£¬ÐÔ¼Û±È¸ß£¬
1335.×ÜÌå³¬ÔÞ£¬¾°É«²»´í£¬ÓÐÈ¤ºÃÍæ£¬ÐÔ¼Û±È¸ß£¬
1336.¾°É«²»´í£¬ÓÐÈ¤ºÃÍæ£¬ÐÔ¼Û±È¸ß£¬×ÜÌå³¬ÔÞ£¬
1337.ÐÔ¼Û±È¸ß£¬ÓÐÈ¤ºÃÍæ£¬¾°É«²»´í£¬×ÜÌå³¬ÔÞ£¬
1338.×ÜÌå³¬ÔÞ£¬¾°É«²»´í£¬ÓÐÈ¤ºÃÍæ£¬ÐÔ¼Û±È¸ß£¬
1339.ÓÐÈ¤ºÃÍæ£¬¾°É«²»´í£¬×ÜÌå³¬ÔÞ£¬ÐÔ¼Û±È¸ß£¬
1340.ÐÔ¼Û±È¸ß£¬ÓÐÈ¤ºÃÍæ£¬¾°É«²»´í£¬×ÜÌå³¬ÔÞ£¬
1341.ÓÐÈ¤ºÃÍæ£¬¾°É«²»´í£¬×ÜÌå³¬ÔÞ£¬ÐÔ¼Û±È¸ß£¬
1342.¾°É«²»´í£¬ÓÐÈ¤ºÃÍæ£¬
1343.×ÜÌå³¬ÔÞ£¬¾°É«²»´í£¬ÓÐÈ¤ºÃÍæ£¬ÐÔ¼Û±È¸ß£¬
1344.ÌåÑéºÜºÃ£¬¾°É«²»´í£¬
1345.ÖµµÃÍÆ¼ö£¬¾°É«²»´í£¬ÌåÑéºÜºÃ£¬ÓÐÈ¤ºÃÍæ£¬
1346.ÖµµÃÍÆ¼ö£¬ÌåÑéºÜºÃ£¬¾°É«²»´í£¬ÓÐÈ¤ºÃÍæ£¬
1347.¾°É«²»´í£¬ÖµµÃÍÆ¼ö£¬ÌåÑéºÜºÃ£¬ÓÐÈ¤ºÃÍæ£¬
1348.ÐÔ¼Û±È¸ß£¬ÖµµÃÍÆ¼ö£¬ÌåÑéºÜºÃ£¬¾°É«²»´í£¬
1349.ÌåÑéºÜºÃ£¬ÖµµÃÍÆ¼ö£¬¾°É«²»´í£¬ÓÐÈ¤ºÃÍæ£¬
1350.ÓÐÈ¤ºÃÍæ£¬¾°É«²»´í£¬ÌåÑéºÜºÃ£¬ÖµµÃÍÆ¼ö£¬
1351.¾°É«²»´í£¬ÌåÑéºÜºÃ£¬ÓÐÈ¤ºÃÍæ£¬ÖµµÃÍÆ¼ö£¬
1352.ÌåÑéºÜºÃ£¬¾°É«²»´í£¬ÓÐÈ¤ºÃÍæ£¬ÖµµÃÍÆ¼ö£¬
1353.ÌåÑéºÜºÃ£¬ÓÐÈ¤ºÃÍæ£¬ÖµµÃÍÆ¼ö£¬¾°É«²»´í£¬
1354.ÓÐÈ¤ºÃÍæ£¬ÖµµÃÍÆ¼ö£¬ÌåÑéºÜºÃ£¬¾°É«²»´í£¬
1355.¾°É«²»´í£¬ÌåÑéºÜºÃ£¬ÖµµÃÍÆ¼ö£¬ÓÐÈ¤ºÃÍæ£¬
1356.ÖµµÃÍÆ¼ö£¬¾°É«²»´í£¬ÌåÑéºÜºÃ£¬ÓÐÈ¤ºÃÍæ£¬
1357.¾°É«²»´í£¬ÓÐÈ¤ºÃÍæ£¬ÌåÑéºÜºÃ£¬ÖµµÃÍÆ¼ö£¬
1358.ÓÐÈ¤ºÃÍæ£¬ÖµµÃÍÆ¼ö£¬¾°É«²»´í£¬ÌåÑéºÜºÃ£¬
1359.ÓÐÈ¤ºÃÍæ£¬ÌåÑéºÜºÃ£¬ÖµµÃÍÆ¼ö£¬¾°É«²»´í£¬
1360.¾°É«²»´í£¬ÖµµÃÍÆ¼ö£¬ÌåÑéºÜºÃ£¬ÓÐÈ¤ºÃÍæ£¬
1361.ÓÐÈ¤ºÃÍæ£¬¾°É«²»´í£¬ÌåÑéºÜºÃ£¬ÖµµÃÍÆ¼ö£¬
1362.¾°É«²»´í£¬ÖµµÃÍÆ¼ö£¬ÓÐÈ¤ºÃÍæ£¬ÌåÑéºÜºÃ£¬
1363.ÌåÑéºÜºÃ£¬¾°É«²»´í£¬ÓÐÈ¤ºÃÍæ£¬ÖµµÃÍÆ¼ö£¬
1364.ÓÐÈ¤ºÃÍæ£¬ÌåÑéºÜºÃ£¬ÖµµÃÍÆ¼ö£¬¾°É«²»´í£¬
1365.ÌåÑéºÜºÃ£¬ÖµµÃÍÆ¼ö£¬¾°É«²»´í£¬ÓÐÈ¤ºÃÍæ£¬
1366.ÖµµÃÍÆ¼ö£¬¾°É«²»´í£¬ÓÐÈ¤ºÃÍæ£¬ÌåÑéºÜºÃ£¬
1367.ÌåÑéºÜºÃ£¬ÖµµÃÍÆ¼ö£¬¾°É«²»´í£¬ÓÐÈ¤ºÃÍæ£¬
1368.ÒßÇéÆÚ¼äÃâ·ÑÃÅÆ±£¬ÓÎÀÖÉèÊ©Ì×Æ±ÓÅ»Ý£¬²»´í
1369.¾°É«²»´í£¬ÖµµÃÍÆ¼ö£¬ÌåÑéºÜºÃ£¬ÓÐÈ¤ºÃÍæ£¬
1370.ÖµµÃÍÆ¼ö£¬ÌåÑéºÜºÃ£¬¾°É«²»´í£¬ÓÐÈ¤ºÃÍæ£¬
1371.ÖµµÃÍÆ¼ö£¬ÓÐÈ¤ºÃÍæ£¬ÌåÑéºÜºÃ£¬¾°É«²»´í£¬
1372.Ò¹³¡ÈËÉÙ·½±ã¡£º¢×ÓÑ§»áÁË¼òµ¥µÄ»¬Ñ©¼¼ÇÉ¡£
1373.ÖµµÃÍÆ¼ö£¬¾°É«²»´í£¬ÌåÑéºÜºÃ£¬ÓÐÈ¤ºÃÍæ£¬
1374.¾°É«²»´í£¬ÖµµÃÍÆ¼ö£¬ÌåÑéºÜºÃ£¬ÓÐÈ¤ºÃÍæ£¬
1375.ºÃÍæ¡¢Ï²»¶¡¢ÏÂ´Î»¹À´
1376.Î÷ÁëÑ©É½£¬Î»ÓÚËÄ´¨Ê¡³É¶¼ÊÐ´óÒØÏØ¾³ÄÚ£¬¾à³É¶¼½ö95¹«Àï£¬×ÜÃæ»ý483Æ½·½¹«Àï£¬ÊôÊÀ½ç×ÔÈ»ÒÅ²ú¡¢´óÐÜÃ¨ÆÜÏ¢µØ¡¢AAAA¼¶ÂÃÓÎ¾°Çø¡¢¹ú¼ÒÖØµã·ç¾°ÃûÊ¤Çø¡£ ÒòÌÆ´ú´óÊ«ÈË¶Å¸¦µÄÇ§¹Å¾ø¾ä¡°´°º¬Î÷ÁëÇ§ÇïÑ©£¬ÃÅ²´¶«ÎâÍòÀï´¬¡±¶øµÃÃû¡£¾°ÇøÄÚÓÐÖÕÄê»ýÑ©µÄ´óÑ©É½£¬º£°Î5364Ã×£¬Îª³É¶¼µÚÒ»·å¡£
1377.¡¾¾°É«¡¿À´µ½Î÷ÁëÑ©É½ÕæµÄ²»µÃ²»¸Ðµ½´ó×ÔÈ»¹í¸«Éñ¹¤µÄÕðº³Ö®´¦£¬¸ÐÐ»´ó×ÔÈ»¸³ÓèÎÒÃÇÖÐ¹úµÄÒ»²ÝÒ»Ä¾Ò»É½Ò»Ë®£¬ÉõÖÁÑ©ÓêÌ«Ñô ¡¾È¤Î¶¡¿Õ¾ÔÚÕâÀï£¬ºÜÓÐ¹Å´ú´óÏÀÏàÓöµÄµØ·½£¬Ò»ÌõÌõ²¼ÂúÑ©µÄÕ»µÀ£¬ÕæÕæÊÇ±ðÖÂµÄ·ç¾°ÄØ£¬ÏÂ´ÎÏÄÌìÒ²ÒªÀ´¿´¿´Äã²»Ò»ÑùµÄÎ÷ÁëÑ©É½¹þ¹þ¹þ ¡¾ÐÔ¼Û±È¡¿ÐÔ¼Û±ÈºÜ¸ßµÄÅ¶£¡£¡
1378.´óÐ¡ÅóÓÑ¶¼ÊÊºÏÍÆ¼ö¸ø´ó¼Ò»¶Ð¦ÉùµØ²»¶Ï£¡ÉèÊ©ÆëÈ«£¬½»Í¨·½±ã£¡£¡
1379.É½¶¥¾°É«³¬ÃÀ£¬¶øÇÒºÍÉ½ÑüÍêÈ«²»Í¬£¬½¨ÒéÒªÈ¥µ½É½¶¥¡££¨ÊÖ²Ð£¬ÕÕ²»³öÀ´¡££©ÒªÊÇÏëÒ»ÌìÍæºÃ£¬¿ÉÒÔÔçÉÏÔçµãÈ¥£¬²»ÓÃ¹ÜËûµÄÊ±¼ä£¬ÎÒÃÇ8µã¹ýÈ¥µÄÒ²ÄÜÉÏÈ¥£¬¶øÇÒÈË²»»áºÜ¶à£¬ÒªÊÇÍíµãÈ¥¾Í²»ÖªµÀÈËÓÐ¶àÉÙÁË¡£»¬Ñ©Ò²½¨ÒéÈ¥ÌåÑéÒ»ÏÂ£¬ÆäÊµ½ÌÁ·Ã»¶à´óµÄ±ØÒªÇë£¬ËäÈ»¸Õ¿ªÊ¼»áº¦ÅÂ£¬µ«ÊÇÕÆÎÕ¼¼ÇÉ¾ÍÃ»¶à´óÎÊÌâÁË£¬ÉíÌåÒ»¶¨ÒªÍùÇ°Çã£¬²»ÒªÍùºóÑö¡£ÒªÊÇÄãÏëÈ¥µ½»¬Ñ©³¡µÄÉÏÃæ¿ÉÄÜ¾ÍÐèÒª½ÌÁ·ÁË£¬³ý·ÇÄãÊÇ×¨ÒµµÄ»òÕßÑ§¹ý¡£ÆäÊµÉ½ÉÏ²»»áºÜÀäµÄ£¬¶à»®¼¸ÏÂÑ©¾Í»á³öº¹ÁË£¬Èç¹ûÄãµ½ÁËÉ½¶¥¾Í¸ü²»ÓÃµ£ÐÄÁË£¬ÉÏÃæÊÇÇç¿Õ¸ßÕÕµÄ£¨²»ÖªµÀÊÇ²»ÊÇÒ»Ö±¶¼ÊÇÇçÌì£©£¬Èç¹ûÓÐÌõ¼þµÄ¿ÉÒÔ×¡ÔÚÉ½ÉÏ£¬ÔÚÉÏÃæ¿´ÈÕ³öÒ»¶¨ºÜÃÀ£¬µ±È»»¹ÒªÄãÔËÆøºÃ£¬Ëµ²»¶¨»¹ÄÜ¿´µ½ÒõÑô½ç£¨·´ÕýÎÒÃÇÊÇÃ»¿´µ½£©¡£ÔÙÕß¾Æµê£¬Í£³µ³¡ÅÔµÄ¾ÆµêÒ»°ã300¶àÒ»Íí£¬Èç¹ûÄãÏÓ¹ó¿ÉÒÔÈ¥ÄÇÐ©Å©¼Ò£¬µ±µØÈË×Ô¼ºµÄ·¿×Ó£¬Ò»°ã100¶àÒ»Íí£¬¿ÉÒÔ¸úËû½²¼ÛµÄ£¬ÎÒÃÇ×¡µÄÊÇ140£¨Î÷ÁëÑ©É½Ò»°ãÊÇÖ¸ºóÉ½£¬ÓÐÐ©Ã»È¥¹ýµÄ¿ÉÄÜ»á°Ñ¾Æµê¶©ÔÚÇ°É½£¬Ò»¶¨ÒªÎÊÇå³þÊÇ²»ÊÇºóÉ½£¬²»È»¿ÉÄÜ»áÓÐ²»±ØÒªµÄ¿ªÖ§£¬ÎÒÃÇ¾ÍÊÇÖ®Ç°°Ñ¾Æµê¶¨ÔÚÇ°É½ÁË£¬ÓÖ²»ÄÜÍË£¬Õâ100¶à¾ÍÀË·ÑÁË£©£¬ÏñÕâ¼¸Ìì£¬ÄãÍíÉÏÖ±½ÓÈ¥×¡¶¼»áÓÐ·¿¼äµÄ£¬ËùÒÔÃ»±ØÒªÔÚÍøÉÏ¶©¡£
1380.ÔÚÉ½ÃÅµÄÊ±ºòÃ»ÓÐ¿´µ½Ñ©»¹Í¦Ê§ÍûµÄ¡£»»Æ±µÄµØ·½»ù±¾Ã»ÈË£¬·Ö·ÖÖÓ¸ã¶¨¡£È»ºó½øÈ¥×øÅÅ¶Ó×øË÷µÀ£¬ÉÏÁËË÷µÀÒ»Â·¾Í¿´µ½Òø×°ËØ¹üµÄ£¬ÍÞÍÞºÜÊÇÐË·Ü¡£ÏÂÁËË÷µÀ½Ó×ÅÓÖ×øÁËÊ®Îå·ÖÖÓµÄ¹«½»³µµ½Ó³Ñ©¹ã³¡¡£É½ÉÏ·Ç³£Æ¯ÁÁ£¬ÀïÃæÓÐºÜ¶àÏîÄ¿¡£Ïë×Å¿ÉÒÔÉ¨ÂëÖ§¸¶¾ÍÃ»ÓÐ´øÇ®£¬½á¹ûÖ»ÄÜÏÖ½ð£¬É¶×Ó¶¼Ã»ÓÐË£³É¡£ÍÞÍÞ¶ÑÁËÑ©ÈË£¬ÍæÁËÇïÇ§£¬ÍæÁË»¬»¬ÌÝºÜ¿ªÐÄ¡£
1381.ÏÄÌìÆßÔÂÈ¥µÄ£¬³É¶¼µÄÏÄÌì»¹ÊÇºÜÈÈ£¬38¡æÊÇÕý³£µÄ£¡µ«ÊÇ£¬Î÷ÁëÑ©É½ÉÏÃæÊ®·ÖÁ¹Ë¬£¬ÃÅÆ±ÈýÊ®£¬É½½Åµ½Îå²ÊÆÙ²¼´ó¸ÅÍ½²½ÒªÈý¸öÐ¡Ê±£¨¿ìµÄÁ½¸ö¶àÐ¡Ê±£©£¡ÏÄÌìÈ¥²»»á¾õµÃÈÈ£¬Ò»Â·¶¼ÓÐÏªË®¿ÉÒÔÓÎÍæ£¬Å¼¶û±ÄßÕ¼¸Ö»ºï×Ó£¬¿ÉÒª×¢Òâ°²È«ÁË£¡¶ÔÁË£¬ÏÄÌì´øÉÏÐ¡ÅóÓÑÈ¥»¬²ÝÒ²ÊÇÊ®·ÖÓÐÈ¤µÄ£¡»¬²Ý°ËÊ®Æ±¼Û£¡
1382.9ÔÂ3ÈÕ´Ó²èµê×Ó×øÁË3¸öÐ¡Ê±µ½ºóÉ½¡£ÈËºÜÉÙ£¬160ÔªÌ×Æ±£¨ÃÅÆ±¼°À´»ØÀÂ³µ£©¡£2µã²Åµ½ÈÕÔÂÆº£¨ÉÏ´ÎÀ´½ÐÃí»ùÆº£©£¬·ç¹â»¹²»´í£¬ÎÊÁËÏÂ×¡ËÞ£¬ÕÊÅñ200£¬3ÈË¼äÒª600¶à¡£ºÜÏë×¡ÏÂµÚ¶þÌì¿´ÈÕ³ö¡£²»¹ý¶©ÁËµ½»¨Ë®ÍåÈ»ÎÂÈª¾Í·ÅÆúÁË¡£ÒòÎªµ­¼¾£¬µê¶¼¹ØÃÅÁË£¬³ÔµÄ²»·½±ã¡£
1383.ÓÉÓÚ¸Õ¸Õ´Óº£ÂÝ¹µ¹ýÀ´£¬ËùÒÔ´ó¼Ò¶¼¾õµÃ²»ÉÏºóÉ½ÁË£¬Õâ´ÎÑ¡ÔñÇ°É½ÓÎÍæ¡£ ×Ô¼Ý³µµ½Ç°É½£¬´ó¸ÅÔÚ¾àÀëÊÛÆ±´¦100Ã××óÓÒ£¬ÓÐµ±µØ·¹¹ÝµÄÈË£¬ÐØÇ°¹Ò×Å¹¤×÷ÈËÔ±Ö¤µÄ£¬Ö¸»ÓÎÒÃÇÍ£³µ£¬ÐÒºÃÎÒÃÇÃ»ÓÐÌýËûµÄ£¬ÆäÊµÊÛÆ±´¦ÄÇÀïÓÐ×¨ÃÅµÄÍ£³µ³¡¡£ Ç°É½·Ç³£ÊÊºÏÍ½²½ÂÃÐÐ£¬Ò»Â·ÑØ×ÅÉ½Ïª¶øÉÏ£¬±È½ÏÆ½»º£¬Èç¹ûÏÄÌìÈ¥¾Í¸ü¼ÓºÃ¡£
1384.ÔÚº®¶¬Àï£¬Ã¿Ò»¸öÄÏ¹úµÄº¢×Ó£¬¶ÔÓÚÂþÌì·ÉÑ©¶¼»³´§Ò»Ë¿ã¿ã½¡£ËÆºõÖ»ÒªÓÐ´óÑ©µÄÅã°é£¬Õâ¸ö¶¬¼¾¼´±ãº®·çÏôÉªÒ²µ²²»×¡ÄÚÐÄµÄ¿ñ»¶¡£º®¶¬À°ÔÂµÄ±±¹ú£¬ÔçÒÑ´óÑ©·×·É¡£¶ø´¦ÓÚµÍÎ³¶ÈµÄÄÏ¹ú£¬³ýÁËÈçµ¶ÇÊ°ãÏ¬ÀûµÄº®·ç£¬¾ÍÊÇÒõÓêÃàÃàµÄÏÂÓêÌì¡£Ô­±¾ÒÔÎª¿ÉÄÜÖ»ÓÐÌýÓÉÌìÃü£¬Æíµ»¿ÉÒÔ¿´Ò»³¡Ñ©¡£µ«ÊÇÒòÎªËÄ´¨µØÐÎµØÃ²·á¸»£¬²»ÓÃÈ¥±±¹ú£¬ÔÚº®¶¬ÀïÎÒÃÇÔÚ³É¶¼´óÒØµÄÎ÷ÁëÑ©É½¾Í¿ÉÒÔÏíÊÜÑ©»¨·×·ÉµÄÊÓ¾õÊ¢Ñç¡£
Î÷ÁëÑ©É½£¬Î»ÓÚ³É¶¼´óÒØÏØ¾³ÄÚ£¬¾àÀë³É¶¼ÊÐÇø½ö95¹«Àï¡£×î¸ßº£°Î5353Ã×£¬Îª³É¶¼µÚÒ»·å¡£
¡¾½»Í¨¡¿³É¶¼²èµê×Ó¿ÍÔËÕ¾£¬Ã¿ÌìÉÏÎç9:00ºÍ9:30¸÷ÓÐÒ»°à°à³µ¿ªÍùÎ÷ÁëÑ©É½¾°Çø£¬ÐÐÊ»Àï³Ì137¹«Àï£¬Ô¼2.5Ð¡Ê±¡£Æ±¼Û£º29Ôª/ÈË¡£°à³µ»áÂ·¹ýÎ÷ÃÅÑ©É½´ó·ÉË®¾°Çø£¨Î÷ÁëÑ©É½Ç°ÃÅ£©¡¢»¨Ë®ÍåÎÂÈªÖÐÐÄ£¬ÖÕµãÍ£¿¿Î÷ÁëÑ©É½»¬Ñ©³¡¾°Çø£¨Î÷ÁëÑ©É½ºóÉ½£©¡£³É¶¼ÐÂÄÏÃÅ³µÕ¾£¬Ã¿ÌìÉÏÎç9:00ºÍÏÂÎç15µã¸÷ÓÐÒ»°à°à³µ¿ªÍùÎ÷ÁëÑ©É½¾°Çø£¬ÐÐÊ»Àï³Ì125¹«Àï¡£Æ±¼Û£º33Ôª/ÈË¡£ÔÚÍâÃæ°ü³µ¼Û¸ñ£ºµ¥³Ì 40Ôª/ÈË¡£

ÃÅÆ±¡¿»¬Ñ©³¡¾°Çø£¨Î÷ÁëÑ©É½ºóÉ½£©£º120Ôª/ÈË£¬Ôªµ©¡¢´º½Ú160Ôª/ÈË¡£Ô§Ñì³ØË÷µÀ£ºÍù·µ120Ôª/ÈË£¬µ¥³Ì70Ôª/ÈË£¨ÔËÓªÊ±¼ä9£º00¡ª17:30£©ÈÕÔÂÆºË÷µÀ£ºÍù·µ120Ôª/ÈË£¨ÔËÓªÊ±¼ä9:00¡ª17:00£©¡£ÍøÉÏ¶©Æ±£ºÃÅÆ±+Ô§Ñì³ØË÷µÀÆ±Íù·µ£º230Ôª/ÈË£¨´º½Ú¡¢Ôªµ©³ýÍâ£©
´ó·ÉË®¾°Çø£¨Î÷ÁëÑ©É½Ç°É½£©£ºÃÅÆ±30Ôª/ÈË¡£
Î÷ÁëÑ©É½´ó·ÉË®¾°Çø£¨Ç°É½£©£¬Ö÷ÒªÊÊºÏÈÈ°®µÇÉ½ÔË¶¯µÄÂÃÓÎ°®ºÃÕß¡£¸ù¾ÝÅÀÉ½ËÙ¶È²»Í¬£¬Í½²½µ½ÈÕÔÂÆº¾°Çø£¬Ô¼ 9Ð¡Ê±¡ª¡ª10Ð¡Ê±¡£¾°ÇøÄÚÓÐ×¡ËÞ£¬Ìõ¼þÉèÊ©±È½Ï¶ñ
ÁÓ¡£ËÄ¼¾·ç¹â¸÷²»Í¬£¬¿É¹Ûºþ¡¢ÆÙ²¼¡¢Ð¡¶¯Îï¡¢ºìÊ¯Ì²¡¢¶Å¾é»¨¡¢Ñ©É½ºìÒ¶¡£
Î÷ÁëÑ©É½»¬Ñ©³¡¾°Çø£¨ºóÉ½£©£¬Ö÷ÒªÊÊºÏÒ»ÈÕÓÎ£¬¶þÈÕÓÎµÄÂÃÓÎ°®ºÃÕß¡£»¬Ñ©³¡¾°Çø£¬ÏÄ¼¾»¬²Ý£¬¶¬¼¾»¬Ñ©¡£»¬Ñ©ÏîÄ¿ÓÐ£ºÑ©µØ»¬³µ¡¢Ñ©ÅÀÀç¡¢Ñ©µØÔ½Ò°³µ¡¢ÁïË÷¡¢Ñ©ÉÏ·Éµú¡¢Ñ©µØÄ¦ÍÐ¡£Ö÷ÒªÓÎÍæ£ºÓ³ÔÂºþ»®´¬¡¢ÈÈÆøÇòÏîÄ¿£¬ÈÕÔÂÆº¡¢ÒõÑô½ç¹Û¾°¡£¿ÉÒÔ×Ô´ø»¬Ñ©¹¤¾ßÉÏÉ½£¬ÔÚ»¬Ñ©ÍæË£¡£

³Ë×ø°à³µµ½ÖÕµãÏÂ³µºó£¬µ½ÊÛÆ±Ìü×ÔÖúÂòÆ±»òÈ¡Æ±£¬³Ë×øÔ§Ñì³ØË÷µÀÉÏÉ½£¬ÏÂË÷µÀºó³Ë×ø¾°Çø¹«½»£¨Ãâ·Ñ£©µ½´ï»¬Ñ©³¡£¨Ó³ÔÂºþ¹ã³¡£©¡£Ô§Ñì³ØÏÂ Ë÷µÀµÄµØ·½£¬¿ÉÆ¾ÃÅÆ±ÅÄÔ¿³×¿ÛÕÕÆ¬¡£¶þÈÕÓÎ£¬¿ÉÒÔµÚÒ»ÍíËÞ»¬Ñ©³¡£¬¾°Çø×î·±»ªÖ®µØ£¬·ãÒ¶¾Æµê¡¢Ñ©»¨¾ÆµêµÈ¡£Ó³ÔÂºþ¹ã³¡ÓÐ³¬ÊÐ¡¢²ÍÌü¡¢Ð¡³Ôµê¡¢ÕÊÅñ¾Æ°É¡£³Ô·¹µÄÊ±ºòÒ»µãÒªÏòÀÏ°åÒªÅÝ²Ë£¬Ñ©Ë®ÅÝ²Ë£¬ºÜÃÀÎ¶¡£Ñ©»¨¾ÆµêµÄ²ÍÌü²ËÆ·¿ÚÎ¶»¹ÐÐ£¬Ïû·Ñ´ïµ½40Ôª/ÈË£¬ËÍÔç²Í¡£Ôç²ÍºÜ·áÂú£¬Ò²ºÜÃÀÎ¶¡£µÚ¶þÌì£¬×øÈÕÔÂÆºË÷µÀ£¬¹ÛÔÆº£ÈÕÂä¡£


¡¾ÖµµÃ×¢ÒâÖ®´¦¡¿Ó³ÔÂºþ¹ã³¡
1385.µ½ÁËÉ½½ÅÂòºÃÆ±¾Í9µã°ëÁË£¬¸ú×Å×ø2¸öË÷µÀµ½ÈÕÔÂÆº£¬»¹ºÃÉÏÀ´µÄÔç£¬¿´µ½ÁËÔÆº££¬´ÓÒõÑô½ç»ØÀ´Ê±£¬ÔÆº£¶¼É¢ÁË£¬³ÉÁËÎí£¬¿´µ½ÆäËûÈË»¹ÔÚÅÄ£¬ÐÄÀïÃæÇÔÏ²£¬»¹ºÃÌýÁËµ¼ÓÎ½¨ÒéÉÏÎçÉÏÀ´¡£3ÔÂ³õÓ³ÔÂ¹ã³¡µÄÑ©²î²»¶à»¯ÍêÁË£¬Ö»Ê£ÍæÑ©µÄÏîÄ¿»¹ÓÐºÜºñµÄÑ©£¬»¬Ñ©100¿é¿ÉÒÔ»®Ò»Ìì£¬Íú¼¾180Ò»¸öÐ¡Ê±¡£¿ÉÊÇÉ½¶¥ÏÂÀ´¶¼ÀÛËÀÁË£¬Ò²¾ÍÃ»ÓÐ»¬¡£Æ½Ê±²»¶ÍÁ¶µÄÅóÓÑ½¨Òé¶à×ö×¼±¸£¬·´ÕýÎÒÊÇÈõ±¬ÁË£¬´ÓÈÕÔÂÆºµ½ÒõÑô½ç£¬ÎÒÒ»¸öÀ´»ØÓÃÁË3¸ö°ëÐ¡Ê±£¬ÓÐ¸ßÔ­·´Ó¦Ñ½£¬£¬Èõ±¬ÁË¡£³ÔµÄºÜ¹ó£¬ËùÒÔÌáÇ°×¼±¸ÁËÁãÊ³£¬ÏÂÉ½³ÔµÄ
1386.Ã¿Äê¶¼ºÃÏñ»áÓÐÒ»¶ÎÊ±¼äÃâÃÅÆ±£¬12ÄêµÄ10ÔÂµ½11ÔÂ£¬¾ÍºÍÐ¡»ï°é¸ß¸ßÐËÐËµÄÈ¥ÁË£¬½á¹ûÑ©Ò²Ã»ÓÐ£¬·ãÒ¶Ò²Ã»ÓÐ£¬Ê²Ã´¶¼Ã»¿´µ½¡£²»¹ý¾°É«»¹ÊÇºÜºÃµÄ¡£ÏÂ´ÎÒ»¶¨ÒªÓÐÑ©ÁËÔÙÈ¥£¬¾ÝËµ»¹ÓÐÈÈÆøÇò~£¬²»¹ýÎ÷ÁëµÄ×¡ËÞºÜ¹ó£¬Ò»¶¨ÒªÄÍÐÄÕÒÐÔ¼Û±È¸ßµÄ¾Æµê£¬ÉÏÃæÓÐ¼ÒºìÆìÁ¬Ëø£¬ÎÒÃÇµÚÒ»Ìì5µãµ½ÄÇµÄÊ±ºòÒÑ¾­¹ØÃÅÁË£¬µÚ¶þÌì¾ÍÔÚÄÇ´óËÁµÄ²É¹º³ÔµÄ£¬Îï¼ÛºÍÉ½ÏÂ²î²»¶à¡£
1387.Àë³É¶¼×î½üµÄÑ©É½£¬Ç××Ó³öÐÐ£¬ÒÔºó»¹»áÀ´
1388.É½¶¥·ç¾°ÃÀÀö£¬º¢×ÓÌØ±ðÏ²»¶ÍæÑ©£¡¾ÍÊÇ»¬Ñ©Ïû·Ñ½Ï¸ß£¬ÆäÊµËÄ´¨¿´Ñ©µÄµØ·½ºÜ¶à£¬²»Ò»¶¨À´Î÷ÁëÑ©É½£¬Ã»ÓÐÀ´¹ýÒ²¿ÉÒÔÀ´Ò»´Î£¡£¡£¡
1389.¶¼ÊÇÌ×Â·£¬µ«¾°É«²»´í£¬ÈË¶àÒ»Æð±È½ÏºÃÍæ
1390.ÌìÆøºÜºÃÅ¶ ·Ç³£Æ¯ÁÁÌåÑéºÜºÃ£¬¾°É«²»´í£¬
1391.´øÐ¡º¢Íæ¶ùºÜ²»´í
1392.´í·å³öÐÐÈËÏà¶ÔÉÙ£¬¾°É«²»´í£¬¾ÍÊÇÔ§Ñì³ØË÷µÀÏÂÐÐÍ¾ÖÐÍ»È»Í£Ö¹£¬Õû¸öÀÂ³µÒòÎª¹ßÐÔÒ¡»ÎµÄÀ÷º¦£¬ÏÅµ½ÁË£¬ºÍ¶ÔÃæµÄÀÂ³µÃæÃæÏàêï
1393.²»´íºÜÖµµÃÈ¥ÓÎÍæ£¬ÍíÉÏ»¬Ñ©ÕæµÄ²»´í£¬
1394.Ð¡ÅóÓÑÍæµÄºÜ¿ªÐÄ
1395.ÈË²»¶à£¬Ñ©¾°ºÜÃÀ
1396.ÄÄÌìÊ±¼äÌ«½ôÁË¡£
1397.Ôªµ©½ÚÈ¥µÄ£¬Ñ©ºÜ´ó£¬Ò»¼ÒÈËÍæµÄºÜ¿ªÐÄ
1398.»¹²»´í£¬·ç¾°ºÃ¡£¾°É«²»´í£¬ÓÐÈ¤ºÃÍæ£¬
1399.ºÜºÃ£¬×î½üÓÅ»ÝÁ¦¶ÈºÜ´óÊÊºÏÇø¶È¼Ù±ÜÊî
1400.ºÜ»®ËãµÄ£¬¾ÆµêÒ²ºÜ²»´í£¬¿ÉÒÔÇáËÉÍæ¡£
1401.ºÜ²»´í£¬ºÍÅóÓÑÒ»ÆðÈ¥µÄ£¬»¹ÓÐÐ¡±¦±´£¬ÎÒ¼ÒÐ¡±¦±´Íæ¶ùµÄ¿É¿ªÐÄÁË£¬¸ù±¾¾Í²»Ïë×ß£¬²»¹ý£¬µ­¼¾¾ÍÊÇÓêË®Ì«¶àÁË£¬¶¬ÌìÈ¥Ò»¶¨ºÜ°ô
1402.ÐÔ¼Û±È½Ï¸ß£¬Ê±¼äÔÚ¶àÒ»¸öÐ¡Ê±¾Í¸üºÃÁË
1403.µÚÈý´ÎÈ¥ÁË ·Ç³£ºÃ
1404.ºÜ**£¬¹ÜÀí¼«²î£¬¼«¶È»ìÂÒ£¬ÅÅ¶Ó¼ÓÆðÀ´ÅÅÁË4 5¸öÐ¡Ê±È»ºóÖ»ÍæÁËÒ»¸öÐ¡Ê±£¬ÈËÕâÃ´¶à»¹²»ÖªµÀÏÞÁ÷£¬·¢ÊÄÒÔºó²»»áÔÙÀ´ÁË£¡
1405.Î÷ÁëÑ©É½¾°Çø»¹ÊÇ¿ÉÒÔµÄ£¬±È½ÏÓÅ»Ý°¡
1406.¾°É«²»´í£¬ÔÙÀ´
1407.²»ÐèÒªÁìÆ±Ö®ÀàµÄ Ö±½ÓË¢Éí·ÝÖ¤ºÜ·½±ã
1408.Ñ©É½ºÜÆ¯ÁÁ£¬¼Û¸ñºÜÇ×Ãñ£¬ÏÂ´Î»¹»áÈ¥
1409.Ò¹³¡»¬Ñ©£¬·Ç³£nice£¡ÐÔ¼Û±È³¬¸ß
1410.Õâ¸öÌ×Æ±²»´í£¬Ö±½ÓË¢Éí·ÝÖ¤¾ÍÐÐÁË¡£
1411.ÀÏË¾»ú´øÄã³¬Î÷ÁëÑ©É½ ¼¼ÊõÊ®·Ö²»´í
1412.Ãâ·ÑºÜÊæ·þ£¬¾ÍÊÇÎíÌ«´ó£¬ÄÜ¼û¶È²»¸ß
1413.¹úÇì·Å¼ÙÈ¥µÄÔÚÏÂÓê£¬É¶Ò²Ã»ÓÐ¿´µÄ£¡È«³Ì¶¼ÊÇË÷µÀ£¡¾ÍÉ½¶¥ÓÐ²½ÐÐµÄ¾°µã£¡µ«ÊÇ3000¶àÃ×µÄº£°Î£¬ÓÖÊÇÓêÌì£¡É¶Ò²Ã»ÓÐ°¡£¡
1414.Í¦°ôµÄ²»´í»·¾³
1415.ÌìÆø²»ºÃÈ¥ÅÀÉ½ÍêÈ«ÊÇ¿´ÔÆÎí
1416.ÃÅÆ±¹ó£¬ÍæµÄÉÙ£¬Ò»Â·ÉÏ·ç¾°»¹²»´íÅ¶
1417.¸úÅóÓÑÒ»ÆðÈ¥µÄ£¬µ½ÁË¿´µ½ÕâÃÀÀöµÄÑ©¾°ÕæµÄÊÇÐË·ÜËÀÁË£¬ÍæµÄÏîÄ¿Ò²¶à£¬Ì«´Ì¼¤ÁË£¬¸Ð¾õÃ»Íæ¹»£¬ÓÐ»ú»á»¹ÒªÔÙÀ´Ò»´Î£¬Ì«°ôÁË
1418.Õâ¸öÑ©É½ºÃÃÀ£¬ºÜ×³¹Û£¬Ò²ÊÇµÇÉ½°®ºÃÕßµÄÒ¡Àº£¬µ±È»ÄãÐèÒªÓÐ×¨Òµ¼¼ÄÜ£¬·ñÔò²»ÒªÇáÒ×³¢ÊÔ£¬³£Äê»ýÑ©¸²¸Ç£¬ºñ¶ÈºÜºñ£¬ºÜÃÀ£¬À´¿´¿´ÐÄÇé»íÈ»¿ªÀÊ¡£
1419.³öÆ±·½±ã¿ì½Ý¡£Ö±½ÓÓÃÉí·ÝÖ¤¾Í½øÈ¥
1420.´øº¢×Ó»¬Ñ©£¬ÀÏÈËÅÀÉ½£¬ÖµµÃÍÆ¼ö¡£
1421.¾°É«ºÜÃÀ£¬²»³åµ½É½¶¥¾Í´í¹ýÁËÃÀ¾°
1422.·Ç³£ºÃ£¬·½±ã¾°É«²»´í£¬ÓÐÈ¤ºÃÍæ£¬
1423.Àë³É¶¼×î½üµÄÑ©É½£¬Ç××Ó³öÐÐÊ×Ñ¡¡£
1424.8ÐÔ¼Û±È¸ß£¬ÓÐÈ¤ºÃÍæ£¬×ÜÌå³¬ÔÞ£¬
1425.ÍæÎ÷ÁëÑ©É½£¬ÍÆ¼ö¾Æµê£¬°ô¼«ÁË
1426.ÔÚÐÞÂ·£¬ËÄµã°ë³ö·¢Æßµã°ëµ½ÎÄ»¯¹¬
1427.¿´×Å·ç¾°Ò»¼¶Ò»¼¶µÄ²»Í£±ä»¯ ºÜ²»´í
1428.Òª×¡Ò»ÍíÉÏ²ÅÄÜ¿´µ½ÔçÉÏºÍÍíÉÏµÄÃÀ
1429.·ç¾°³¬ÃÀ£¬ÖµµÃÍÆ¼ö£¬ÓÐÈ¤ºÃÍæ£¬¡£
1430.¾°É«ÓÅÃÀ£¬¿ÕÆøÇåÎú£¬´¨Î÷ÃÀ¾°Ö®Ò»
1431.ÓÐÈ¤ºÃÍæ£¬¾°É«²»´í£¬×ÜÌå³¬ÔÞ£¬
1432.¾°É«²»´í£¬ÓÐÈ¤ºÃÍæ£¬×ÜÌå³¬ÔÞ£¬
1433.¾°É«²»´í£¬ÐÔ¼Û±È¸ß£¬ÓÐÈ¤ºÃÍæ£¬
1434.ÐÔ¼Û±È¸ß£¬×ÜÌå³¬ÔÞ£¬¾°É«²»´í£¬
1435.¾°É«²»´í£¬×ÜÌå³¬ÔÞ£¬ÓÐÈ¤ºÃÍæ£¬
1436.Î÷ÁëÑ©É½ºÃË£Ó´£¬´ó¼Ò¶¼À´¿´Ñ©°¡
1437.ÐÔ¼Û±È¸ß£¬
1438.¾°É«²»´í£¬×ÜÌå³¬ÔÞ£¬ÓÐÈ¤ºÃÍæ£¬
1439.ÓÐÈ¤ºÃÍæ£¬¾°É«²»´í£¬×ÜÌå³¬ÔÞ£¬
1440.Ö»ÊÇ´øº¢×ÓÍæ£¬¾Í²»ÒªÈ¥ÈÕÔÂÆºÁË
1441.¾°É«²»´í£¬Ñ©µØÏîÄ¿¶à ÃÅÆ±¼ÓË÷µÀ¼Û¸ñµ¹Ò²²»±ãÒË ¡£Ó¦¸ÃÌáÉýÒ»ÏÂ²ÍÒûµµ´Î ¿§·ÈÄÇÐ©¶¼Ã»ÓÐ¼ÒÏñÑùµÄ ¿ì²ÍÖ»ÓÐµÂ¿ËÊ¿ ¹©²»Ó¦Çó
1442.ÐÔ¼Û±È¸ß£¬ÓÐÈ¤ºÃÍæ£¬×ÜÌå³¬ÔÞ£¬
1443.¾°É«²»´í£¬ÐÔ¼Û±È¸ß£¬×ÜÌå³¬ÔÞ£¬
1444.ÓÐÈ¤ºÃÍæ£¬ÐÔ¼Û±È¸ß£¬×ÜÌå³¬ÔÞ£¬
1445.ÓÐÈ¤ºÃÍæ£¬ÐÔ¼Û±È¸ß£¬¾°É«²»´í£¬
1446.×ÜÌå³¬ÔÞ£¬¾°É«²»´í£¬ÓÐÈ¤ºÃÍæ£¬
1447.ÐÔ¼Û±È¸ß£¬¾°É«²»´í£¬×ÜÌå³¬ÔÞ£¬
1448.ÐÔ¼Û±È¸ß£¬ÓÐÈ¤ºÃÍæ£¬×ÜÌå³¬ÔÞ£¬
1449.¾°É«²»´í£¬ÓÐÈ¤ºÃÍæ£¬×ÜÌå³¬ÔÞ£¬
1450.´ó°ÍÌõ¼þÌØ±ðºÃ ×øÆðÌØ±ðÊæ·þ¿í³¨
1451.¾°É«²»´í£¬×ÜÌå³¬ÔÞ£¬ÓÐÈ¤ºÃÍæ£¬
1452.ÐÔ¼Û±È¸ß£¬ÓÐÈ¤ºÃÍæ£¬¾°É«²»´í£¬
1453.¾°É«²»´í£¬ÓÐÈ¤ºÃÍæ£¬×ÜÌå³¬ÔÞ£¬
1454.ÔÚÄÏ·½ÄÜ¼ûµ½ÄÇÃ´¶àÑ©ÕæµÄÌ«ºÃÁË
1455.ÌìÆø²»ÊÇºÜºÃ£¬²»¹ýÍæ¶ùÑ©ºÜ¿ªÐÄ
1456.½Ú¼ÙÈÕÈËÌ«¶à ÉÏÉ½¶Â³µ2Ð¡Ê±ÅÅË÷µÀ2¸öÐ¡Ê±ÅÅ¶Ó³Ô·¹2Ð¡Ê±ÓÎÍæ2Ð¡Ê±ÏÂÉ½ÅÅË÷µÀ2Ð¡Ê±¾ÍÊÇÒ»ÌìÁË
1457.ÐÔ¼Û±È¸ß£¬ÓÐÈ¤ºÃÍæ£¬¾°É«²»´í£¬
1458.ÐÔ¼Û±È¸ß£¬×ÜÌå³¬ÔÞ£¬ÓÐÈ¤ºÃÍæ£¬
1459.ÐÔ¼Û±È¸ß£¬×ÜÌå³¬ÔÞ£¬¾°É«²»´í£¬
1460.×ÜÌå³¬ÔÞ£¬¾°É«²»´í£¬ÓÐÈ¤ºÃÍæ£¬
1461.¾°É«²»´í£¬×ÜÌå³¬ÔÞ£¬ÓÐÈ¤ºÃÍæ£¬
1462.µ¼ÓÎ³¬¼¶°ô£¬´ø×Åº¢×ÓºÜ·½±ãÅ¶¡«
1463.¾°É«²»´í£¬ÓÐÈ¤ºÃÍæ£¬ÖµµÃÍÆ¼ö£¬
1464.ÖµµÃÍÆ¼ö£¬ÌåÑéºÜºÃ£¬ÓÐÈ¤ºÃÍæ£¬
1465.·ç¾°²»´í£¬°ëÉ½ÑüÓÐÒ»Ð©ÓéÀÖÏîÄ¿
1466.ÌåÑéºÜºÃ£¬ÖµµÃÍÆ¼ö£¬¾°É«²»´í£¬
1467.ÌåÑéºÜºÃ£¬ÖµµÃÍÆ¼ö£¬¾°É«²»´í£¬
1468.¾°É«²»´í£¬ÌåÑéºÜºÃ£¬ÖµµÃÍÆ¼ö£¬
1469.ÌåÑéºÜºÃ£¬¾°É«²»´í£¬ÖµµÃÍÆ¼ö£¬
1470.ÌåÑéºÜºÃ£¬ÓÐÈ¤ºÃÍæ£¬¾°É«²»´í£¬
1471.¾°É«²»´í£¬ÖµµÃÍÆ¼ö£¬ÓÐÈ¤ºÃÍæ£¬
1472.ÓÐÈ¤ºÃÍæ£¬ÌåÑéºÜºÃ£¬ÖµµÃÍÆ¼ö£¬
1473.ÌåÑéºÜºÃ£¬¾°É«²»´í£¬ÖµµÃÍÆ¼ö£¬
1474.ÌåÑéºÜºÃ£¬¾°É«²»´í£¬ÖµµÃÍÆ¼ö£¬
1475.Ð¡º¢×ÓÏ²»¶Ñ© ËãÊÇÀë³É¶¼×î½üµÄ°É
1476.ÖµµÃÍÆ¼ö£¬ÌåÑéºÜºÃ£¬ÓÐÈ¤ºÃÍæ£¬
1477.ÖµµÃÍÆ¼ö£¬ÌåÑéºÜºÃ£¬¾°É«²»´í£¬
1478.¾°É«²»´í£¬ÌåÑéºÜºÃ£¬ÖµµÃÍÆ¼ö£¬
1479.ÖµµÃÍÆ¼ö£¬¾°É«²»´í£¬ÌåÑéºÜºÃ£¬
1480.»¹²»´í£¡£¡
1481.ÖµµÃÍÆ¼ö£¬ÌåÑéºÜºÃ£¬¾°É«²»´í£¬
1482.ÌåÑéºÜºÃ£¬ÖµµÃÍÆ¼ö£¬¾°É«²»´í£¬
1483.É½¶¥º£°ÎÓÐµã¸ß£¬²»¹ý·ç¾°ºÜºÃ£¡
1484.Í¬ÅóÓÑÒ»Æð¡¢Óö¼ûºÃÌìÆø¡¢»¹¿ÉÒÔ
1485.½øÒ¹³¡ÐèÒªÌáÇ°ÔÚÐ¯³Ì¹ºÆ±£¬98Á½¸öÐ¡Ê±¡£300Ñº½ðÒª½»8Ôª±£ÏÕ¡£º¢×ÓÇëÁËµ¥°å½ÌÁ·£¬ÌØ±ð¸ºÔð£¬Ò¹³¡Á½¸öÐ¡Ê±200ÔªÒ»¶ÔÒ»¡£½ÌÁ·ÓÎÓÂÌØ±ð±íÑï£¬º¢×ÓºÜÏ²»¶¡£
1486.ºÃË£ÊÇºÃË££¬¾ÍÊÇÈËÌ«¶àÁË£¬ÏÂÉ½ÅÅ¶ÓÅÅ¶à¾Ã²ÅÉÏË÷µÀ¡£¹«½»³µÒ²ÒªÅÅ¶Ó¶à¾Ã¡£
1487.Ò»¶¨ÒªÔçµãÈ¥ Í·Ò»ÌìÍíÉÏ×¡ÂþË®ÍåµÚ¶þÌìÔçµãÉÏÉ½Òª²»È»ÈËºÜ¶à¡£¹ýÄêµÄÊ±ºòÈ¥µÄÉÏÃæÑ©ºÜ´ó ¿´×ÅÌØ±ðË¬£¬È¥»¬ÁËÑ©£¬ºÜÊæ·þ
1488.ÈËÌ«¶à£¬ÀÂ³µºÍ¹Û¹â³µÅÅ¶Ó¶¼Ã»ÓÐÎ¬³ÖÖÈÐòµÄ¹¤×÷ÈËÔ±£¬È«¿¿×Ô¼º¼·£¬½¨Òé²»Òª´øÐ¡º¢£¬±»¼·µÄºÜ²Ò
1489.·Ç³£ÂúÒâµÄ³öÐÐ ¼ÒÈËÒ²ÍæµÄ¿ªÐÄ
1490.È¥ÁËÈý´ÎÁË  µ«ÊÇÆ±¼ÛËæÊ±±ä»¯
1491.ÖµµÃÒ»È¥£¬ÌØ±ðÊÇÓÐÐ¡º¢µÄ¼ÒÍ¥
1492.¾°ÇøÅäÌ×ºÜºÃ¾ÍÊÇ·ç¾°È«¿¿ÌìÆø
1493.Ê±¼ä²»¶Ô£¬³ýÁË±ãÒË£¬Ã»µÃÁÁµã
1494.¾°É«ºÜÃÀ¾°É«²»´í£¬ÖµµÃÍÆ¼ö£¬
1495.¾°Çø²»´í£¬ÍøÉÏ¶©Æ±Ò²Í¦·½±ãµÄ
1496.·ç¾°²»´íÅ¶£¬¾ÍÊÇÌ«ÑôÌ«´óÁË¡£
1497.Æ¾½èÉí·ÝÖ¤½øÈë£¬·Ç³£µÄ·½±ã£¬×ÜÌåÀ´ËµÊÇÒ»´ÎÌØ±ð²»´íµÄ³öÐÐ£¬¸Ð¾õºÜÂúÒâ
1498.ÍøÉÏ¹ºÆ±ºÜ·½±ã£¬ÓÃÉí·ÝÖ¤Ë¢¾Í¿ÉÒÔÁËÒ²ºÜ·½±ã£¬ËæÂòËæÓÃ£¬²»ÓÃ»¹¿ÉÒÔÍË¡£
1499.ÃÀÀöµÄÑ©É½£¬´Ì¼¤µÄ»¬Ñ©³¡£¬¾ªÐÄµÄ¸ß¿ÕË÷µÀ£¬ÖÁ¸ßµãµÄÈÕÔÂÆÁ£¬ÔÆÎíçÔÈÆÓëÑô¹âÃ÷ÃÄµÄ½çÏßÒõÑô½çµÈ¶¼ÊÇÍ¦²»´íµÄ¾°µã¡£»¹´òËãÏÂ´ÎÔÙÈ¥ÍæÍæ¡£
1500.Õâ¸öÊ±ºò¸ÕºÃÊÇÀÏÑ©¾°µÄÊ±ºò
1501.Ð¡Àîµ¼ÓÎ½²½âÊ²Ã´µÄ¶¼Í¦ºÃµÄ
1502.ÀÏ°åÌØ±ðºÃ£¬Ç×ºÍÁ¦Ç¿£¬ÈÈÇé
1503.ÍøÉÏ¶©Æ±ºÜ±ã½Ý£¬Ê¡ÐÄ£¬¿ªÐÄ
1504.Ñ©¾°ºÜÃÀ£¬º¢×ÓÍæµÃºÜ¿ªÐÄ¡«
1505.·Ç³£ºÃÍæ£¬»¬Ñ©Ð¡ÅóÓÑ×îÏ²»¶
1506.°ô°ôßÕ£¡¸öÈË¾õµÃ±ÈÌ«×ÓÁëºÃ
1507.²»´í²»´í   ¿ÉÏ§µ±Ê±ÎíÌ«´ó
1508.´óÑ©£¬ºÜÃÀ£¬ÄÏ·½ÈË¼ûºÜ¾ªÏ²
1509.Î÷ÁëÑ©É½ºÜºÃÍæ£¬È¥¹ýºÜ¶à´Î
1510.ºÜºÃ£¬ºÜ·½±ã¡£¡£¡£¡£¡£¡£¡£
1511.ÒõÓêÌì£¬É¶¶¼¿´²»¼ûÒ²Íæ²»³É
1512.È¥µÄµ±ÌìÏÂÓê ²»¹ýÅÄÕÕÈ·ÊµÃÀ
1513.ºÜÊÊºÏ¼ÒÍ¥³öÓÎ£¬¿ÕÆøÇåÐÂ
1514.ÒÑ¾­Ì«¹ýÉÌÒµ»¯ÁË£¬É¶¶¼ÊÕ·Ñ£¬Á¬»¬Ñ©Ñ©ÇÁ¶¼²»ÄÜ´øÉÏÉ½£¬Ö»ÄÜÓÃ¾°ÇøµÄ£¬ÐÔ¼Û±È·Ç³£µÍÁË£¬»¹ÊÇÒª´ÓÏû·ÑÕß½Ç¶ÈÈ¥ºÏÀí¹æ»®¾°Çø£¬ÒÔºóÈ¥ÖÜ±ßÆäËû»¬Ñ©µÄµØ·½ÍæÁË
1515.ºÃ£¬ÒßÇéÔ­ÒòÈËÉÙ²»ÅÅ¶Ó£¡
1516.Ò»°ã°É£¬µ«Ë÷µÀÍ¶×ÊÈ·Êµ´ó
1517.¸ß¼¶µÀÀÂ³µÒª°ì»áÔ±²ÅÄÜ×ø
1518.ºÜºÃµÄÂÃÓÎ¾°µã£¬ÍÆ¼öÒ»ÏÂ
1519.µ±Ê±È¥µÄÊ±ºòÈËºÃÉÙ£¬Ë¬·­
1520.²»´í£¬»¹ÊÇÒª´í·å³öÓÎ×îºÃ
1521.Ì×Â·°¡£¬²»°üº¬ÉÏ¶¥Ë÷µÀ·Ñ
1522.»¹ÊÇ²»´í¡£³ýÁËÑ©ÓÐµãÔà¡£¸Ð¾õ¹ÜÀí»¹ÊÇ²»¹»ºÃ¡£ÀïÃæ¶þ´ÎÏû·ÑÏîÄ¿»¹ÊÇÂù¶àµÄ¡£²»¹ýÖ»ÊÇ¿´¿´Ñ©¾°Ò²»¹ºÃ¡£ÉÏÈ¥ÒÔºóÓöµ½´óÎíÖ»ÓÐ°×Ã£Ã£µÄÒ»Æ¬¡£²»¹ýº¢×ÓÏ²»¶¡£
1523.´º½ÚÆÚ¼äÈ¥µÄ£¬·ç¾°ºÜÆ¯ÁÁ£¬¾ÍÊÇÈË¶àÅÅ¶ÓÊ±¼ä³¤
1524.ÎÞÁÄÖÁ¼« ÕóÓê½µÑ©Ã»µÃÈÎºÎÌáÊ¾ ÂòÁËÓêÒÂÒ²È«ÉíÊªÍ¸ ÍêÈ«Ã»·¨Ë£ ÀË·ÑÇ®
1525.ÅÅÁË¶Ó½øÈë»¹ÒªÔ¤Ô¼ÅÅ¶Ó£¡ÎªÊ²Ã´ÃÅ¿Ú²»¸øÌáÊ¾£¡£¿¹ÜÀíÖÆ¶ÈÌ«²îÁË£¡
1526.¿ÉÒÔ£¬ºÃÍæ£¬ÌØ±ðÊÇÐ¡º¢
1527.Î÷ÁëÑ©É½É½¶¥ÕæµÄºÜÆ¯ÁÁ
1528.·ç¾°ÓÅÃÀ´øº¢×Ó¸ÐÊÜÑ©»¨
1529.Ð¯³Ì¶©ÈÎºÎ²úÆ·¶¼ºÜ°ô¡£
1530.Ð¡º¢Í¦¿ªÐÄ£¬´óÈËÍ¦ÀÛ¡£
1531.À´»ØºÜ·½±ã£¡ÖµµÃÍÆ¼ö¡£
1532.¾°É«²»´í£¬rÓÐÈ¤ºÃÍæ£¬
1533.Àë³É¶¼×î½üµÄ»¬Ñ©³¡ÁË°É
1534.»¹ÊÇ¿ÉÒÔ¹þ¡£Í¦ºÃ£¬Çú¸·
1535.Ã»È¥¹ý»¹ÊÇ¿ÉÒÔÈ¥Ë£Ò»ÏÂ
1536.·ç¾°ÓÅÃÀ£¬·þÎñÌ¬¶ÈºÜºÃ
1537.Ò¹³¡»¬Ñ©²»½¨Òé£¬Ä§ÌºÌ«Æ²ÁË£¬Ò»Ö±»µºÜ¶àÈË¶¼×Ô¼º×ßÉÏÈ¥ÔÚ»¬ÏÂÀ´
1538.×ÜÌå³¬ÔÞ£¬¾°É«²»´í£¬
1539.ÓÐÈ¤ºÃÍæ£¬¾°É«²»´í£¬
1540.ÓÐÈ¤ºÃÍæ£¬×ÜÌå³¬ÔÞ£¬
1541.ÐÔ¼Û±È¸ß£¬¾°É«²»´í£¬
1542.¾°É«²»´í£¬ÓÐÈ¤ºÃÍæ£¬
1543.¾°É«²»´í£¬×ÜÌå³¬ÔÞ£¬
1544.×ÜÌå³¬ÔÞ£¬¾°É«²»´í£¬
1545.ÐÔ¼Û±È¸ß£¬ÓÐÈ¤ºÃÍæ£¬
1546.ÐÔ¼Û±È¸ß£¬ÓÐÈ¤ºÃÍæ£¬
1547.¾°É«²»´í£¬ÓÐÈ¤ºÃÍæ£¬
1548.ºÃ£¬²»´í£¬º¢×ÓºÜÏ²»¶
1549.¾°É«²»´í£¬ÓÐÈ¤ºÃÍæ£¬
1550.¾°É«²»´í£¬×ÜÌå³¬ÔÞ£¬
1551.µÚ¶þ´ÎÈ¥ÁË£¡¸Ð¾õºÜºÃ
1552.ÐÔ¼Û±È¸ß£¬×ÜÌå³¬ÔÞ£¬
1553.¾°É«²»´í£¬ÓÐÈ¤ºÃÍæ£¬
1554.×ÜÌå³¬ÔÞ£¬¾°É«²»´í£¬
1555.ÐÔ¼Û±È¸ß£¬×ÜÌå³¬ÔÞ£¬
1556.ÐÔ¼Û±È¸ß£¬ÓÐÈ¤ºÃÍæ£¬
1557.ÐÔ¼Û±È¸ß£¬ÓÐÈ¤ºÃÍæ£¬
1558.¾°É«²»´í£¬ÓÐÈ¤ºÃÍæ£¬
1559.¾°É«²»´í£¬ÐÔ¼Û±È¸ß£¬
1560.ÓÐÈ¤ºÃÍæ£¬¾°É«²»´í¡£
1561.¾°É«²»´í£¬º¢×ÓºÜÏ²»¶
1562.ÐÔ¼Û±È¸ß£¬×ÜÌå³¬ÔÞ£¬
1563.ÓÐÈ¤ºÃÍæ£¬×ÜÌå³¬ÔÞ£¬
1564.ÓÐÈ¤ºÃÍæ£¬¾°É«²»´í£¬
1565.ºÜ·½±ã£¬ÏÂµ¥Á¢¼´ÉúÐ§
1566.¾°É«²»´í£¬×ÜÌå³¬ÔÞ£¬
1567.¾°É«²»´í£¬×ÜÌå³¬ÔÞ£¬
1568.ÐÔ¼Û±È¸ß£¬ÓÐÈ¤ºÃÍæ£¬
1569.×ÜÌå³¬ÔÞ£¬¾°É«²»´í£¬
1570.¾°É«²»´í£¬ÓÐÈ¤ºÃÍæ£¬
1571.¾°É«²»´í£¬ÓÐÈ¤ºÃÍæ£¬
1572.¾°É«²»´í£¬×ÜÌå³¬ÔÞ£¬
1573.¾°É«²»´í£¬ÓÐÈ¤ºÃÍæ£¬
1574.ÓÐÈ¤ºÃÍæ£¬¾°É«²»´í£¬
1575.»¹ÊÇ¿ÉÒÔ¹þ¡£Í¦ºÃ°²ÒÝ
1576.¾°É«²»´í£¬×ÜÌå³¬ÔÞ£¬
1577.¾°É«ÓÅÃÀ£¬½»Í¨·½±ã¡£
1578.ÓÐÈ¤ºÃÍæ£¬¾°É«²»´í£¬
1579.´º½Ú³öÓÎ£¬ÒßÇé·â±ÕÁË
1580.ÌåÑéºÜºÃ£¬ÓÐÈ¤ºÃÍæ£¬
1581.¾°É«²»´í£¬ÖµµÃÍÆ¼ö£¬
1582.ÌåÑéºÜºÃ£¬¾°É«²»´í£¬
1583.Ìõ¼þ·þÎñ»·¾³¶¼ºÜºÃ£¡
1584.¾°É«²»´í£¬ÖµµÃÍÆ¼ö£¬
1585.·Ç³£²»´í£¬ÃÅÆ±Ãâ·Ñ£¡
1586.ÓÐÈ¤ºÃÍæ£¬¾°É«²»´í£¬
1587.»¹²»´í£¬Ñ©¾°ºÜÆ¯ÁÁ¡£
1588.·ç¾°³¬ÃÀ£¬ÖµµÃÍÆ¼ö¡£
1589.ÖµµÃÍÆ¼ö£¬ÌåÑéºÜºÃ£¬
1590.ÌåÑéºÜºÃ£¬ÖµµÃÍÆ¼ö£¬
1591.ÖµµÃÍÆ¼ö£¬¾°É«²»´í£¬
1592.ºÜºÃ£¬²»´í£¬ÕýÈ·Ñ¡Ôñ
1593.ÌåÑéºÜºÃ£¬ÖµµÃÍÆ¼ö£¬
1594.ÌåÑéºÜºÃ£¬ÓÐÈ¤ºÃÍæ£¬
1595.ÓÐµãÐ¡¹ó£¬ÆäËû»¹ºÃ£¡
1596.·Ç³£Êæ·þµÄÒ»´ÎÂÃÐÐ£¡
1597.Î÷ÁëÑ©É½ºÜºÃÍæ£¬ÒªÈ¥ÔçÒ»µã£¬ÅÅ¶ÓÐèÒªÊ±¼ä£¬×ÜÌå¸Ð¾õ»¹ÊÇ²»´íµÄ£¬Ñ©ºÜºñ£¬¿ÉÒÔÈ¥ÌåÑéÌåÑé£¬ÎÒÊÇ´º½ÚÈ¥µÄ£¡
1598.ßÇ ÉÁÍËÁ½´ÎÁË ÎÒ²»¸Ò±à¼­ÁË ÓÖÒª°×·ÑÁËÈ¥Ð¯³Ì¶©¾Æµê¼Û¸ñÂïÕâÖÖ¾ÆµêÕæÒª¿´¼¾½ÚµÄ£¬È¥ÍæµÃ¿ªÐÄ·½±ãÊÇ×îÖÕµÄÄ¿µÄÊÇ°É ºÙºÙ£¡ÎÒ¶¨µÄ°ëÉ½µÄ¾Æµê·½±ã»¬Ñ©ºÍÉÏÈÕÔÂÆº¿´ÔÆº£ÈÕ³ö£¬Äã¶¨É½ÏÂµÄµÚ¶þÌìÉÏÉ½»¹µÃÔÙÂòÒ»´ÎÃÅÆ±Ë÷µÀÆ±£¬ÏëÍæµÃ³©¿ì¾¡ÐË½¨Òé×¡°ëÉ½.Ïë°ÑÑ©É½µÄ·ç¾°ºÍÑ©Ò»Æð¿´ÁËÍæÁË¹À¼ÆµÃ»¨È¥Ò»¸öÍêÕûµÄÁ½ÌìÒ»Ò¹£¬³ýÈ¥ÉÏÉ½ÏÂÉ½µ¢¸éÁËµÄ´ó°ëÌì²»Ëã.getÏÂÎÒÉÏÉ½µÄÁ÷³Ì£¬´í·åÏÂÎçËÄµã°ëµ½´ï£¬ÂòÆ±Ð¡ÅóÓÑ²»ÐèÒªÖ¤¼þÒ»Ã×¶þÒÔÏÂ²»ÒªÆ±£¬ÏëÂòÓÅ»ÝÆ±¾ÍÒª´øÉÏÏàÓ¦µÄÖ¤¼þ£¬Ñ§ÉúÖ¤Ê²Ã´µÄ£¬ÏëÈ¥¿´ÈÕ³öÔÆº£Ö»ÓÐ×¡°ëÉ½µÄ¾Æµê£¬Ñ©»¨¾Í²»´í¼Û¸ñÊÊÒË»·¾³¿ÉÒÔ£¬»¹ÓÐ·ãÒ¶Ñô¹âÓ³Ñ©ÕâÈý¸ö£¬¾ÆµêÀëµÃ¶¼²»Ô¶£¬ÎÒÂòµÄË÷µÀÌ×Æ±É½µ×µ½°ëÉ½Ô§ÑìÆº¡¢Ô§ÑìÆºµ½É½¶¥ÈÕÔÂÆºµÄ.Ô§ÑìÆº»¬Ñ©ÍæÑ©£¬ÈÕÔÂÆº¿´ÔÆº£·ç¾°.×¡°ëÉ½µÚ¶þÌìÕâÐ©Æ±¶¼¿ÉÒÔÓÃ£¬ÎÒÊÇÏÂÎçÉÏÔ§ÑìÆºµÚ¶þÌìÒ»ÔçÉÏÈÕÔÂÆº£¬µÚ¶þÌìÏÂÎçÏÂµÄÉ½.Ã»ÏÂÉ½Ë÷µÀÆ±¶¼²»Òª¶ªÅ¶£¡Ë÷µÀÆ±Ò»ÕÅ120 Ì×Æ±188¶¼ÊÇ°üº¬ÉÏÏÂµÄ£¬ÃÅÆ±120Ã»Ñ©µÄÊ±ºò¾Í²»ÒªÃÅÆ±µÄ.  Á÷³Ìµ½´ïÍ£³µ³¡-ÂòÆ±-ÉÏË÷µÀµ½´ï°ëÉ½Ô§ÑìÆº-×øÉÏÃâ·Ñ¹«½»µ½´ïÓ³Ñ©¹ã³¡-Èë×¡Ñ©»¨¾Æµê¶¼ºÜ½ü¼¸·ÖÖÓÂ·³Ì-¾Æµê³Ô·¹-»¬Ñ©ÓÎÍæµÚ¶þÌìÔçÉÏ×øÈÕÔÂÆºË÷µÀÉÏÈÕÔÂÆºÉÏÈ¥ºó¹Û¾°Õ»µÀºÜ³¤£¬ÍùÇ°×ß»áÓÐ¸ü¶à¸ü¿íÀ«µÄ¹Û¾°Æ½Ì¨£¬Ò»Â·»¹ÓÐÐ¡ËÉÊó£¬°ëÉ½ÎíÃÉÃÉÉ½¶¥ÌìÆøºÜºÃ¡£É½¶¥ÒªÍêÈ«×ªÏÂÀ´¹À¼Æ3Ð¡Ê±×óÓÒ×îºÃ´øÉÏË®ºÍ³ÔµÄ¡£È»ºó×øË÷µÀµ½Ô§ÑìÆº£¬-»Ø¾Æµê³ÔÎç·¹2µã³ö·¢ ÅÅ¶Ó×ø¹«½»È¥×øË÷µÀÏÂÉ½ÅÅ¶Ó´ó¸Å»¨ÁË20·ÖÖÓ .ÏëÇáËÉµã²»ÓÃÌ«¼·Ò»¶¨Òª´í·å. »¹ÓÐÒ»µã ²»ÒªÏàÐÅÉ½µ×À¹×ÅÄãµÄ³µËµ²»ÄÜ½øÈ¥ Ë÷µÀÍ£ÁËÈÃÄãÈ¥×¡ËûÃÇ¾ÆµêµÄÈË£¬×îºÃ×Ô¼º»¨¼¸·ÖÖÓÈ¥ÊÛÆ±´¦È·ÈÏÏÂ£¬±Ï¾¹Ã¿¸ö¼¾½ÚµÄÊ±¼ä¶¼²»Ò»Ñù £¬¶¬ÌìÒª³Ùµã¹À¼Æ¾Åµã£¬ÏÄÌìºÃÏñÊÇ5µã30¡£Õâ¸öºÃÏñÊÇÒ¹³¡»¬Ñ©Æ±µÄÆÀ¼ÛÅ¶²»¹ÜÁË
1599.ºÜÆ¯ÁÁµÄÑ©¾°£¬ºÜ¶àÑ©ÉÏÓÎÍæÏîÄ¿£¬±¦±´ÍæµÃ³¬¼¶¿ªÐÄ£¬ÌØ±ðÊÇ¶ùÍ¯Ñ©µØÄ¦ÍÐºÍÑ©ÉÏ·ÉÆ¬£¬±¦±´ÍæµÃ²»ÒàÀÖºõ£¡¹·À­Ñ©ÇÁÊ±¼äÌ«¶Ì£¬¸Õ¸ÕÒ»È¦£¬Í¦²»´íµÄµØ·½£¡
1600.²»ÒªÊ²Ã´¹¤×÷ÈËÔ±¶¼Òª£¬Ê²Ã´¶ñÐÄ²Ù×÷°¡£¬ºÍ¹¤×÷Ô±ÉÌÁ¿ºÃÁËÍËÆ±£¬ËµµÄ1-3ÌìÍË£¬µÚËÄÌì»¹ÊÇÃ»ÓÐÍË£¬´òµç»°¹ýÈ¥¾Í²»³ÐÈÏÕâ¸öÊÂÇéÁË£¬Ò²ÊÇÎÒÃÇÃ»ÓÐÂ¼Òô£¬¾Í³ÔÁËÒ»´ÎÑÆ°Í¿÷
1601.ÄêÇ°È¥Ó¦¸ÃÓàºÃÍæÐ©
1602.ÈÕÔÂÆº²ÍÒûÌá¹©½ÏÉÙ
1603.·Ç³£Ï²»¶µÄÒ»´ÎÍæÑ©
1604.×ÜÌå³¬ÔÞ£¬·þÎñ²»´í
1605.ÈËÓÐµã¶à×ÜÌå³¬ÔÞ£¬
1606.ÏÂÓê£¬Ê²Ã´¶¼Ã»¿´µ½
1607.²»´í£¬É½ÉÏ·ç¾°Æ¯ÁÁ
1608.ÈËÉÙ£¬ÏîÄ¿Í¦ÓÐÒâË¼
1609.Èç¹ûÊÇ¸öÇçÌì¾ÍºÃÁË
1610.ÏÂÓêÌì£¬ÍæÁË¸ö¼ÅÄ¯
1611.ºÜ¿ÉÒÔÏ²»¶µÄ¿ÉÒÔÈ¥
1612.ÓÐÈ¤ºÃÍæ£¬»¹²»´ÖÀ´
1613.ÌìÆøºÜºÃÅ¶ ·Ç³£Æ¯ÁÁ
1614.ºÜÔã¸â£¬±¸×¢²»Ã÷È·£¬ÒÔÎªÊÇÒßÇéÆÚ¼äÓÅ»Ý¼Û£¬½á¹ûµ½ÄÄ¶ùÖ»ÊÇ°ë½ØË÷µÀ¼Û£¬ÄÇÎªºÎ²»±¸×¢Çå³þÄØ£¡µ¼ÖÂÎÒÃÇµ½ÄÇ¶ùÓÖÂòÁËÈ«Æ±£¬Ã»ÓÐÏíÊÜµ½ÍøÉÏµÄÂòÒ»ËÍÒ»£¬¶à¸¶ÁËÒ»°Ù¶àÔªÇ®£¡
1615.ºÜÃÀ£¬ÊÊºÏÒ»¼ÒÀÏÐ¡
1616.µ­¼¾È¥¹Û¹âÏÂ»¹¿ÉÒÔ
1617.²»´íµÄ£¡¾ÍÊÇÈËÌ«¶à
1618.ÎÒíµÄß@Ìì£¬É½í¶¼ÔÚÏÂÓê£¬´óìF¡£Ã°Óê×ßµ½êê½çÊ²üN¶¼¿´²»µ½£¬ÓÐücÐ¡Ê§Íû¡£ µ«Ó³ÔÂºþºÜÆ¯ÁÁ£¬°Ù»¨ýR·Å£¬ºÜÓÐÏÄÌìµÄÎ¶µÀ£¬ÓÖ²»á£¬¹ûÈ»ÊÇ±ÜÊîÙµØ¡£¶øÇÒßh¿´ÓÐücÈðÊ¿Ð¡æµÄÒâË¼¡£ ÖµµÃÒ»È¥¡£
1619.²»ÏÞÁ÷£¬ÅÅ¶ÓÄÕ»ð
1620.¿ÉÒÔ£¬£¬£¬£¬£¬£¬
1621.ºÃ¡£¡£¡£¡£¡£¡£¡£
1622.Å®¶ùÍæµÄ·Ç³£¿ªÐÄ
1623.·½±ã£¬²»ÓÃÈ¡Æ±ÁË
1624.»¬Ñ©³¡²»´í£¬ºÃÍæ
1625.ºÜºÃµÄ£¡£¡£¡£¡£¡
1626.Í¦ºÃµÄ£¬Ñ©Í¦¶àµÄ
1627.²»´í£¬ÍÞÍÞÍæ·èÁË
1628.»¹ÐÐ°ÉÓÐÈ¤ºÃÍæ£¬
1629.Å®¶ùÍæµÄ·Ç³£¿ªÐÄ
1630.ºÜÇìÐÒ£¬ÐÒÔËµÄÊÂ
1631.ÕæµÄÒ»´Î²»ÈçÒ»´Î
1632.¾°Çø¹¤×÷ÈËÔ±¶ñÐÄ
1633.»¹ÊÇ¿ÉÒÔ¹þ¡£Í¦ºÃ
1634.·Ç³£ºÃµÄÒ»´ÎÂÃÐÐ
1635.¹úÇìÌØ¼ÛºÜ»®Ëã¡£
1636.ÖµµÃÍÆ¼ö£¬ºÜºÃË£
1637.²»´íµÄ ÃÀÀöµÄ·ç¾°
1638.¿ñ×§ìÅ¸»µõÕ¨Ìì¡£
1639.²»´í£¬¾ÍÊÇºÃÀä°¡
1640.Ò»¼Ò³öÓÎÍæµÄ¸ßÐË
1641.Ïàµ±²»´í£¬Êµ»Ý£¡
1642.ºÃ°¡£¬Ë£Ñ©²»´í£¡
1643.¿´µ½ÁËÔÆº££¬ºÜºÃ
1644.ºÃÆÀºÃºÃºÃºÃºÃºÃ
1645.×ß×ß¿´¿´£¬Ì«ÀäÁË
1646.¸ÏÔÚ´º½ÚÇ°È¥µÄ£¬ÓÎ¿Í²»Ëã¶à£¬¸÷ÖÖÑ©ÉÏÏîÄ¿ÓÎÍæµÃ·Ç³£¾¡ÐË¡£
1647.ËÙ¶ÈºÜ¿ì£¬Ãë³ö
1648.É½¶¥Ñ©·Ç³£Æ¯ÁÁ
1649.ÉÏÉ½±ØÑ¡¡£¡£¡£
1650.ÌìÆøÇçÀÊ¾Í²»´í
1651.·Ç³£ºÃ³Ô·¹ÄÇ¶ù
1652.µ¼ÓÎÐ¡ÎâºÜ¸ºÔð
1653.µ¥°å¹«Ô°ÔÞÔÞÔÞ
1654.»¹»áÔÙ´Î¹â¹Ë£¡
1655.·½±ã¾°É«²»´í£¬
1656.²»´í£¬Ò¹³¡ºÜºÃ
1657.¿ÉÒÔË££¬¿ÕÆøºÃ
1658.²»´í£¬ÏÂ´ÎÔÙÀ´
1659.»¹¿ÉÒÔ£¡ºÜºÃÍæ
1660.»¹»áÔÙ´Î¼ûµ½Äã
1661.¾°É«²»´í£¬¿ÉÒÔ
1662.×ÜÌåÀ´Ëµ»¹¿ÉÒÔ
1663.Í¦ºÃµÄ£¬ÖµµÃÈ¥
1664.ÖµµÃÈ¥£¬Í¦ºÃµÄ
1665.´øº¢×Ó ·Ç³£²»´í
1666.ºÜÆ¯ÁÁ·Ç³£¸ÐÐ»
1667.ºÜºÃµÄÍæË£Ö®µØ
1668.Ò»ÄêËÄ¼¾¶¼¿ÉË£
1669.ºÜ²»´íµ±ÌìÀ´»Ø
1670.È¥µÄµ±ÌìÌìÆøÌØ±ðºÃ£¬Ñô¹â²ÓÀÃ£¬ÐÄÇéÓäÔÃ¡£±Ü¿ªÓµ¶Â´í·å³öÓÎ£¬²»ÓÃµ¢ÎóÌ«¶àÊ±¼äÔÚÅÅ¶ÓÉÏ¡£Ð¡ÅóÓÑÍæµÄºÜ¿ªÐÄ£¬ÌåÑéÁËºÜ¶àÏîÄ¿£¬ÕæµÄÊÇÀÖ²»Ë¼Êñ¡£
1671.ÌåÑé²»´í£¬¼Û¸ñÒ²²»ÊÇºÜ¹ó£¬Ê±¼äÌ«´Ò´Ù£¬ËùÒÔÃ»Íæ¶ù¾¡ÐË¡£
1672.ÌØ±ðÆ¯ÁÁ£¡ÍæµÃÌØ±ð¿ªÐÄ£¡Íê³ÉÁË¶ùÊ±Ïë¶ÑÑ©ÈË?µÄÃÎÏë£¡ÓÐÒ»µãÒÅº¶µÄÊÇ£¬ÌìÆø²»ÊÇºÜºÃ£¬Ã»ÄÜ¿´µ½ÔÆº££¡ÌýËµËÄ¼¾µÄ·ç¾°¶¼²»Ò»Ñù£¬ÓÐ»ú»á»¹»áÈ¥µÄ£¡È¥¿´ÎÒÏë¿´µÄÔÆº££¡
1673.¸Ð¾õ²»ÖµÆ±¼Û¿ÉÍæÐÔµÍ£¬ÐÔ¼Û±ÈµÍ£¬
1674.»¹²»´íÍ¦ºÃÅ¶
1675.·ç¾°ºÜÃÀ£¬ÔÞ
1676.ÖµµÃÈ¥£¬³¬ÔÞ
1677.»¹ÊÇÖµµÃÈ¥£¡
1678.·Ç³£ÖµµÃÒ»È¥
1679.ºÜºÃ²»´íºÃÍæ
1680.ºÜºÃºÜºÃºÜºÃ
1681.Ò¹³¡·Ç³£»®Ëã
1682.º¢×ÓºÜÏ²»¶£¡
1683.·ç¾°Æ¯ÁÁµÄºÜ
1684.ÓÐÈ¤ºÃÍæ£¬r
1685.ÕûÌå¸Ð¾õ²»´í
1686.¾°É«²»´í£¬
1687.²»´í²»´í²»´í
1688.·ç¾°·Ç³£°ô£¡
1689.ºÜ²»´íµÄµØ·½
1690.×ÜÌå»¹ÊÇ²»´í
1691.²»´í£¬ºÜ·½±ã
1692.ÍæµÄ¸ßÐË¡£ÃÀ
1693.ºÜºÃ »¹»áÈ¥µÄ
1694.·Ç³£ºÃºÜ¿ªÐÄ
1695.¿ÉÒÔ£¡£¡£¡£¡
1696.²»´í£¡£¡£¡£¡
1697.·½±ã£¡£¡£¡£¡
1698.¼Û¸ñÊµ»ÝµÃºÜ
1699.ÀÂ³µºÜÓÐÒâË¼
1700.ÍæµÃºÜÓä¿ì£¡
1701.±ÈÖ±½ÓÂò»®Ëã
1702.Ñ©¾°ÌØ±ðºÃ¿´
1703.ºÜ²»´íµÄÌåÑé
1704.¼¸ºõÃ¿Äê¶¼È¥Ò»´Î£¬Ã¿´Î¶¼ÓÐ²»Ò»ÑùµÄ¸ÐÊÜ£¬ÄÏ·½³ÇÊÐÄÑµÃÓÐ¿´Ñ©ÍæÑ©µÄµØ·½£¬Ð¡ÅóÓÑÌØ±ðÏ²»¶£¬È¥Äê»¹Ñ§»áÁË»¬Ñ©£¬Ã¿´Î¶¼ÍæµÄÌØ±ð¿ªÐÄ£¬ÍÆ¼öÍÆ¼ö
[truncated: 127,313 more chars]
