# Supplementary material for: Image perception of ice and snow tourism in China and the impact of the Winter Olympics
Source: PLoS One. 2023 Jun 23;18(6):e0287530. doi: 10.1371/journal.pone.0287530 (PMC10289359; doi:10.1371/journal.pone.0287530)
Supplement: S1 File — (ZIP) [file pone.0287530.s002.zip › S1 Dataset./Data before the 2022/Yabuli/New Yabuli Ski Resort.txt]

2.¸Ð¾õ»¹²»´í£¬ÃÅÆ±²»°üÀ¨½ÌÁ·µÄ¡£µ«ÈëÃÅµÄÊ±ºò£¬ÓÐ¸ö½ÌÁ·´øÄã½øÈ¥£¬ÎÒÃ»Çë½ÌÁ·£¬¸øËýÇëÁËÒ»¸ö½ÌÁ·£¬ÍµÊ¦ÁËÒ»ÏÂ£¬¾ÍÄÜ¹»»ù±¾»¬ÐÐ£¬ºÍ»ù´¡ÏÂÆÂ×ªÍäÁË£¬¿¿Àí½âºÍ³¢ÊÔµÄÓÂÆø£¬Ö»Ë¤ÁËÒ»´Î£¡¸Ð¾õ²»´íÅ¶£¡»¹×¨Òµ¼¶Ñ©µÀ£¡
3.ºÍÅóÓÑÒ»ÆðÈ¥µÄ£¬³¬¼¶ºÃÍæ£¬Ò»´Î¾ÍÑ§»áÁË£¬¾ÍÊÇÑ©·þÃ»ÓÐÔÚ´°¿Ú×âµÄºÃÁË£¬Ñ©¾µÒ²²»ºÃ£¬ÈÃÎÒµ±Î§²±ÓÃÁË£¬¹þ¹þ
4.Æ±Âò¶àÁË²»¸øÍË£¡²»ºÏÀí£¡»¬Ñ©ÖÈÐòÒ»ÍÅÂÒ£¡
5.ÕæµÄÊÇ·Ç³£ºÃÍæÅ¶ Ç¿ÁÒÍÆ¼öµÄ½ÌÁ· ²»ÐèÒª¸øÐ¡·Ñ¡¸»¬Ñ©ÍÏÇ£¡¹¡¸»¬Ñ©µÀ¡¹
6.»¹ÐÐ
7.Ã»Ê²Ã´¿ÉËµµÄ£¬²»Î¬È¨ÍËÇ®¾ÍËã¸øÃæ×Ó£¬µÈÁË45·ÖÖÓ¡«Ê±¼äÄãÃÇ×Ô¼ºÖªµÀ£¬Ïàµ±²»ÂúÒâ
8.·þÎñÌ¬¶È·Ç³£²î£¬ÈË¸ù±¾Ã»ÓÐµ½Ñ©³¡²»¸øÍË£¬¸æËßÎÒÆ±ÒÑ¾­³öÍêÁË£¬ÈËÃ»ÓÐµ½»¬Ñ©³¡Æ±ÒÑ¾­³öÁËÕâ¸öÎÒ¾ÍºÜÊÇ²»Àí½â£¬ÑÏÖØ²îÆÀ
9.²»´íÅ¶£¬¾ÍÊÇ¼Û¸ñÌ«¹óÁË£¬×â»¹·þ×°µÀ¾ß¾Í»¨È¥1Ð¡Ê±
10.·þÎñºÜºÃ£¬Ç¿ÁÒÍÆ¼ö¡£Í¦ºÃµÄ£¬ÒÔºó»¹»áÀ´¡£
11.±ÈÈ¥ÊÛÆ±´°¿Ú±ãÒËÌ«¶à£¬»¬µÀÒ²²»´í
12.·þÎñÌ¬¶È·Ç³£ºÃ
13.ÌØ±ð¿Ó  Ò»È¥µÄÊ±ºò½ÌÁ·¿ÉÈÈÇéÁË  Ò»¸ö¾¢µÄ°ïÄãÄÃÕâÄÃÄÇÎÞ·Ç¾ÍÊÇÈÃÄãÇëËû½ÌÄã  2¸öÐ¡Ê±Ñ§·ÑÁ½Èý°Ù²»ËµÁË  ±ðÈËÓ¦µÃµÄ  ÈÃÈË¶ñÐÄµÄÊÇ½ÌÍêÁË***ÎÊÄãÒªÐ¡·Ñ  ·´ÕýÎÒÊÇ½ÓÊÜ²»ÁË  ¶ÙÊ±ÂÃÓÎ¾°µã¶¼Ã»ÒâË¼ÁË
14.·þÎñÍ¦ºÃµÄ£¬Ç¿ÁÒÍÆ¼ö£¬·þÎñÈÈÇé£¬Ñ©µÀÉè¼ÆÒ²²»´í
15.»¹Ëã²»´í£¬ÉèÊ©Ò²Í¦ÐÂµÄ£¬³ÔµÄ²ËÔÚÑÇ²¼Á¦À´Ëµ»¹Ëã±È½ÏÓÐÁ¼ÐÄµÄ£¬Á¿ºÜ×ã¡£²»¹ý¸Ð¾õ½ÌÁ·±ÈÓÎ¿Í»¹Òª¶à
16.Ó²¼þ¶¼Ã»Ê²Ã´ÎÊÌâ£¬Ïû·ÑÒ²²»´í£¬½ÌÁ·ÈËÈÈÇé£¬ÈÏÕæ¡£
17.ºÜË§ÆøµÄÑ©µÀ£¬ÊÊºÏ³õÑ§Õß£¬Ñ©ÖÊºÜºÃ¡£
18.·þÎñ²»ºÃ£¬ÈËºÜ¶à¡£¾ÍÊÇÑÇ²¼Á¦³öÃû£¬ÍâµØÅóÓÑµÃ´ø×ÅÀ´³öÃûµÄµØ·½¡£·´ÕýÎÒÊÇÒÔºó²»ÏëÔÙÀ´ÁË¡£ÓÖÀä»¹°¤Ë¤¡£Ã»¾¢¡£
19.»¹¿ÉÒÔ£¬¾ÍÊÇÎ»ÖÃ²»ÊÇºÜºÃÕÒ£¬À´»ØÕÛÌÚºÃ¼¸È¦¡£ÒòÎª¸½½ü¶¼ÊÇ»¬Ñ©³¡¡£
20.¸÷·½Ãæ»¹¶¼²»´í£¬¾ÍÊÇÎ»ÖÃ²»ÊÇÌ«ºÃÕÒ£¬¸½½ü¶¼ÊÇ»¬Ñ©³¡¡£
21.ÉèÊ©ÍêÉÆ£¬·þÎñÌ¬¶ÈºÜºÃ£¬ÏÂ´Î»áÔÙÀ´
22.ÈôÊÇÓÐ»ú»á£¬»¹ÏëÈ¥¡­¡­¿ÉÏ§Ã»»ú»áÁË
23.µ­¼¾È¥£¬¸ÏÉÏÎ´°à³µ£¬ÈËÉÙ£¬ÌìÆøºÃ£¬Ñ©Ø¡¢³¡µØÉèÊ©¶¼ºÃ£¬ÕâÐ©ºÜÖØÒª£¬ÒµÎñÐ¡¸çÌáÇ°ÓëÎÒÁªÏµ£¬°²ÅÅºÃ»¬Ñ©ÊÂÏî£¬»¬ÍêÑ©ÍË¿¨Ê±³öÁËµãÐ¡²åÇú£¬µ«»¹ÊÇË³Àû½â¾öÁË¡£
24.»¬Ñ©µÄÉèÊ©ÆëÈ«£¬¹ÜÀí±È½Ï¹æ·¶£¬Ì¸ºÃÁËµÄ¼ÛÇ®±È½ÏÓÐ±£ÕÏ¡£µ«ÊÇ×îºÃ±ðÔÚÄÇÀïÂòÊ³Æ·£¬ÈÝÒ×±»Ô×¡£
25.¼Û¸ñ¸ß£¬Ã÷Ã÷ÎÒÃÇ¶¨µÄÊÇÐÂÌåÎ¯£¬×îºóÈ´´øÎÒÃÇÈ¥ÁËÁíÒ»¸ö²»ÖªÃûµÄ»¬Ñ©³¡£¬½ÌÁ·»¹ËÀÃüµÄÒªÐ¡·Ñ£¬ÊµÔÚÊÇ¶ñÐÄ
26.ÉÌ¼Ò·þÎñÈÈÇé£¬±ØÐë5·Ö£¡°ïÃ¦½ÓËÍ£¬·Ç³£¸ÐÐ»£¡µ«ÊÇÂíÀ­ÅÀÀç¹ý³ÌÖÐ£¬ÓÐ¸öºÚµØµÀ£¬Ç§Íò±ð½ø£¬Ì«¶ñÐÄÁË£¬³ö¿Ú´¦¾ÓÈ»ÓÐÈËÄÃ¹÷×ÓÍùÈËÆ¨¹ÉÉÏ´ò£¬Ê²Ã´ËØÖÊ£¡Ê²Ã´ÍæÒâ£¡Ò»ÌìµÄºÃÐÄÇé¶¼Ã»ÁË£¡ÉÌ¼ÒÓëÕâÖÖ¾°µãºÏ×÷ÊÇ·ñÒª¿¼ÂÇÏÂ£¿Ì«²î¾¢£¡
27.·þÎñ²»ºÃ£¬¼Û¸ñ»¹»¹Õæ¹ó£¬¶øÇÒµ½ÀïÃæ¸½¼Ó·ÑÓÃÌ«¶àÁË
28.Í¦ºÃµÄ¡£¼ÛÇ®²»¹ó¡£²»¹ýÅª¸ö¼Û¸ñ¹óµã»¬Ñ©Ê±¼äÔÙ³¤Ò»µãµÄ¸üºÃ¡£Ò»Â·³µ½Ó³µËÍµÄºÜ·½±ã
29.ºÜ»®Ëã£¬ÐÔ¼Û±È¸ß£¬Î¨Ò»ÓÐµãÍ´¿àµÄ¾ÍÊÇ×ø³µ±È½ÏÂé·³£¬¹«½»³µÌ«ÉÙÁË£¬×Ô¼º¿ª³µ¹ýÈ¥µÄ»°»¹ÊÇºÜ²»´í¡£
30.ÂÒ¸Ä»¬Ñ©³¡µØ£¬½ÌÁ·Ë÷Òª½±Àø·Ñ¡£ºÚ¡£·þÎñÌ¬¶È²»ºÃ¡£ÏÂ´Î²»»áÔÙÀ´¡£
31.·Ç³£ºÃ  Ê¦¸¸ÎªÁË½ÓÎÒÃÇµÈÁËºÃ¾Ã
32.´Ì¼¤£¬Ò»¶¨ÒªÉÏÍ·¿ø£¬ÉÏÈ¥Íæ£¬ÏÂÃæµÄÌ«Ã»ÌôÕ½ÐÔÁË
33.¾ÍÊÇ±»¿ÓÁË£¬±»´øµ½Ò»¸öÐ¡Ð¡µÄ»¬Ñ©³¡£¬Õâ»¹²»Ëµ£¬»¹±»ÀïÃæ½ÌÁ·ÓÖ¿ÓÒ»°Ñ¡£ÊµÔÚÊÇÌ«¿ÓÁË¡£
34.Í¦ÓÐÒâË¼µÄ  ÈËÍ¦¶à  ¾ÍÊÇ½ÌÁ·»¹ÓÐÒªÐ¡·ÑµÄÇé¿ö
35.ÍøÉÏ¶©µ¥ËµÓÐ°ëÐ¡Ê±»»×°±¸Ê±¼ä£¬Êµ¼ÊÉÏ¸æÖª´ÓÈ¡µÚÒ»¼þ×°±¸¼ÆÊ±£¬»¹ÊÇ×Ü¼ÆÊ±¼ä¶þÐ¡Ê±
36.ÌØ±ðºÃ£¡ÕæµÄ£¡¿ªÊ¼ÒÔÎªÃ»ÓÐ³µ½Ó³µËÍ¡£½á¹û¿ìµ½Õ¾ÁË£¬ÀÏ°å¸øÎÒ´òµç»°¡£ÎÒºÍÎÒµÄÐ¡»ï°é¶¼¾ª´ôÁË¡£·þÎñ³¬¼¶ºÃ¡£Ï²»¶Ï²»¶¡£
37.·Ç³£ºÃ ·þÎñ·Ç³£µ½Î» ÍæµÄºÜ¿ªÐÄ °¢ÒÌÊåÊåÈËºÜºÃÒ»Â·ÕÕ¹Ë ¸ºÔð½ÓËÍ ºÜ¸ºÔð
38.²»´í°¡£¬¾ÍÊÇÈ¥µÄÄÇÌì±È½ÏÀä£¬·þÎñÌ¬¶ÈÂùºÃµÄ£¬×¢Òâ°²È«
39.Ì×²Í»®Ëã,½ÓËÍÈËÔ±ÈÏÕæ,ÑÇ²¼Á¦×¨Òµ»¬Ñ©µÄ³¡×Ó,ÈÃÈËºÜÕðº³.ÖµµÃÈ¥µÄµØ·½
40.²Üµ¼ÓÎÐ¡½ã·þÎñ·Ç³£ÂúÒâ£¬Èç¹ûÏÂ´ÎÔÚÈ¥»¹»áÕÒÄãÃÇ¼ÒµÄ¡£
41.²»´íµ½ÁËÄÏÕ¾³µ½Ó³µËÍ£¡Ë¾»ú»¹´øÎÒÃÇÍæ±ðµÄÏîÄ¿£¬·þÎñºÜÖÜµ½£¡
42.ÌåÑé²»Õ¦µØ£¬·þÎñ²»ºÃ£¬²»ËµÃ÷°×ÔÚÄÄ½Ó£¬»¹¹ÒÎÒµç»°
43.ºÍÅóÓÑÒ»ÆðÈ¥µÄÃ»ÓÐ»¬¹»£¬ÆÚ´ýÏÂ´ÎÏà¾Û»¹È¥
44.Ã»¼û¹ýÑ©µÄÖµµÃÒ»Íæ£¡
45.¶¨µÄÑÇ²¼Á¦Æ±£¬»¹²»¸ø³ö£¬·ÇµÃµÚ¶þÌì¸ø³ö£¬´óÀÏÔ¶À´µÄ£¬»¹µÃµÈ£¬²»ÄÜ³öÎªÉ¶²»Ð´ÉÏµÚ¶þÌì³öÆ±£¬¸øÎÒÃÇÕûÐÂÌåÎ¯È¥ÁË£¬ÄÇÒ²ÐÐ£¬ÈÌÁË£¬È¡¸öÆ±»¹¸ú»ÆÅ£·¸Ò»Ñù£¬µ¥¶À½ÓÍ·£¬É¶ÍæÒâ¶ù°¡£¬ÔÙÒ²²»À´ÁË
46.¹¤×÷ÈËÔ±·þÎñÌ¬¶ÈºÜºÃÅ¶£¡ÌØ±ð¸ÐÐ»ÑîÐùÔ¯£¡¼ÙÆÚ»¹ÒªÈ¥ÍæÄØ£¡¾ÍÊÇÀäÁËµã .....
47.·þÎñÌ¬¶ÈºÃ£¬¶øÇÒÈ¥ÄÄ¸öÑ©³¡¶¼¿ÉÒÔ£¬³µ½Ó³µËÍ£¬»¹ÓÐÀÂ³µ£¬Íæ¶ùµÄºÜ¿ªÐÄ£¬Ð¡Ë§¸çºÜË§
48.»¬Ñ©³¡µÄ·þÎñÌ¬¶ÈºÃ£¬ºÜÖÜµ½¡£»áÌáÇ°Ñ¯ÎÊÊÇ·ñÐèÒª³µ½Ó£¬°²ÅÅÑ¡ÔñÊÊºÏµÄÑ©³¡¡£×ÜÌå°ô°ôßÕ
49.²»´í£¬±È×Ô¼ºÍæºÏÊÊ£¬½ÓËÍ³µ·Ç³£¸ßµµ£¬Ã»ÓÐÇ¿¼ÓÊÕ·Ñ£¬5·Ö¡£ÊÖ»úÃ»µçÁË£¬ÆÀ¼ÛÍíÁË¡£
50.ÄÇ¸ö¸ºÔðµÄÐ¡Ë§¸çºÜ¿É°®¡£È»ºóÕâ¸ö¼Û¸ñÍ¦»®ËãµÄ
51.´úÀí´ó¸çÈËÕæµÄºÜºÃ¡«
52.ºÜ¿Óµù£¬×ø×Å³ôÆøÑ¬ÌìµÄÑ©ÇÁ£¬ÏëÏÂ³µÍæÒ»ÏÂ£¬²»ÅÄÕÕ²»¸øÏÂ³µ£¬×êÍÁ·ËÎÑ±»¿ÓÁËÁ½Æ¿Ë®ºÍÒ»Í°ÅÝÃæ¡£
53.»¬Ñ©ÆäÊµÊÇºÜ¿ªÐÄµÄ µ«ÊÇ×îºó±»½ÌÁ·±Æ×Å¸øÐ¡·ÑÈÃÈË¸Ð¾õºÜ±¬Õ¨
54.»¹²»´í £¬µÈ´ýÊ±¼äÓÐµã³¤£¬²»¹ýÎÒÅ®ÅóÓÑÍæµÄºÜ¿ªÐÄ£¬ÔÞÒ»¸ö¡£
55.³öÆ±Ê±¼ä¿ì£¬µê¼Ò»¹ËÍÎÒÃÇµ½»ð³µÕ¾£¬·þÎñºÃ£¡
56.·Ç³£ºÃ£¬ºÜÂúÒâ£¬ËÄ¸öÈËÈ¥µÄ£¬ÓÐÈ«³Ì½ÓËÍ£¬»¹¸øÎÒÃÇºÜ¶à²»´íµÄÓÎÍæ½¨Òé¡£Õû¸öÐÐ³Ì·Ç³£Óä¿ì£¬Ç¿ÁÒÍÆ¼ö£¡
57.ÍÅ¹ºÉÌ²»ÊÇÉÌ¼Ò£¬ÊÇ¸öÈËËãÊÇµ¼ÓÎ£¬µ¼ÓÎ·þÎñºÜÖÜµ½£¡
58.Á¼ÐÄÉÌ¼Ò£¬Ö÷¶¯ÁªÏµÂò¼Ò£¬³µ½Ó³µËÍ·þÎñÌØ±ðºÃ£¬Ç¿ÁÒÍÆ¼ö£¡£¡£¡
59.ÃÀÍÅÕæµÄºÜ»®Ëã£¬¶øÇÒ·þÎñÌ¬¶È³¬¼¶ºÃ£¬È«³Ì½ÓËÍÅãÍ¬£¬Ã»ÓÐÈÎºÎ¸½¼Ó·ÑÓÃ£¬½¨ÒéÈ¥»¬Ñ©µÄÈË»¹ÊÇÃÀÍÅ»®Ëã£¬ÅóÓÑÈý¸öÈËÈ¥µÄÍæµÄºÜºÃ
60.ÂíÀ­ÅÀÀç²»ÊÇºÜÓÐÒâË¼£¬µ«ÊÇ¿´×Å¸ÏÂíµÄÂí·òºÜÐÁ¿à£¬´óÀäÌì¶ùµÄÔÚÍâ±ß¶ùµÈ×Å£¬ÑÇ²¼Á¦»¬Ñ©³¡»¹Í¦ºÃÍæ¶ùµÄ£¬Ã»ÓÐÍæµ½Ñ©È¦
61.·þÎñÈÈÇé£¬·Ç³£ºÃ£¬½ÓËÍÃâ·Ñ£¬ÏÂ´ÎÔÙÀ´
62.»¬Ñ©ºÜºÃÍæ £¡£¡ Ç¿ÁÒÍÆ¼ö  ÕæµÄºÜ¹ýñ«
63.·þÎñÌØºÃ!½Ó´ý·þÎñ³¬ºÃ¡«ÍÆ¼ö!
64.»¹ÐÐ°É£¬¾ÍÊÇ¸Ð¾õ£¬Ê±¼äÓÐµã¶Ì£¬
65.µÚÒ»´Î»¬Ñ©£¬¸Ð¾õ²»´í£¬·þÎñÈÈÇé
66.»¬Ñ©³¡²»´ó,½ÌÁ·Ò»ÈË200ÂÔ¿Ó¡­¡­»¬Ñ©Ê±¼äÒ²²»³¤£¬¿ÉÒÔ»¬3£¬4´Î×óÓÒ
67.
68.»·¾³ºÜºÃ£¬4Ð¡Ê±ÍæµÄºÜ¾¡ÐË£¬³Ô·¹µÄÑ¡ÔñÂÔÓÐµãÉÙ¡­
69.´ó¼Ò¶¼À´°¡ ÌØ±ðºÏÊÊ ÕæµÄÌØ±ðºÃ
70.ËäÈ»µøÁË¼¸õÓ£¬µ«ºÜÏ²»¶ÕâÏîÔË¶¯£¬¾õµÃ³¬´Ì¼¤µÄ
71.Ì¬¶ÈºÜ²î£¬ÃèÊöÀïÃæ¾ÆµêºÍÑ©³¡ÊÇÃâ·Ñ½ÓËÍµÄ£¬´òµç»°¸øËûÖ±½Ó¹ÒÄãµç»°£¬¶îÍâÊÕ·Ñ£¬»Ø»ð³µÕ¾Ò²ÊÇ×Ô¼º×øµÄ°à³µ¡£ÏÈ°ÑÄãµÄÈ¯ÑéÖ¤ÁËÈ»ºó¾Í¶ÔÄã°®Àí²»Àí¡£»¬Ñ©³¡µÄ½ÌÁ·ÔÚ½áÊøÖ®Ç°¶¼»áÉìÊÖÒªÐ¡·Ñ£¬ºÇºÇ¡£
72.Ê±¼äÉÔÒ»µ¢Îó¾Íµ½Á½¸öÐ¡Ê±ÁË£¬È¡Ð¬»»Ð¬µÈ¶¼ËãÊ±¼ä£¡³öÈ¥»¬¾ÍÊ£Ò»¸ö°ëÁË£¬×öÀÂ³µÉÏÁ½ÈýÌËÊ±¼ä¾Íµ½ÁË£¡½ÌÁ·»¹ÒªÐ¡·Ñ£¡
73.·þÎñºÜºÃ£¬³µ½Ó³µËÍ¡£»¹ÓÐ»¬Ñ©·þ£¬ºÜºÏÊÊ
74.·þÎñÖÜµ½£¬ÈÈÇé£¡»¬Ñ©³¡µØÉèÊ©ÆëÈ«£¬ÍÆ¼öÅóÓÑÒ»ÆðÈ¥ÕâÀïÀ´»¬Ñ©£¡
75.ÖµµÃ£¡ºÃÍæ£¡¸ÕÑ§»¬°å Ë¤ËÀÎÒÁË...
76.·Ç³£°ô¡¢µ«ÊÇÎÒ²»ÖªµÀÎÒÈ¥µÄÊÇÄÄ¸ö»¬Ñ©³¡¡¢±¾À´ËµÒªÈ¥ÐÂÌåÎ¯¡¢À´µÄÊÇÁÖÒµ¾Ö¡¢ÎÒÒ²²»ÖªµÀÕâÁ©ÊÇ²»ÊÇÒ»¸ö¡¢·´ÕýÊÇºÜ°ô¡¢Ë¤ÁËºÃ¼¸´Î¡¢É½¶¥µÄ½ÌÁ·ÈËºÜºÃ¡¢×§ÎÒÆðÀ´°ïÎÒÒ²²»¾À²ø×ÅÒªÎÒÇë½ÌÁ·É¶µÄ¡¢Í¦ºÃ¡¢Ã»°×À´¡¢±È³¤´º»¬Ñ©³¡Ç¿ÉÏÒ»°Ù±¶
77.µÚÒ»´ÎÈ¥¡¢¸Ð¾õ»¹²»´í    ±È½ÏÕý×Ú   ²»ÏñÄÇÐ©¾ÆµêµÄÐ¡Ñ©³¡    Õâ¸ö·Ç³£×¨Òµ   ±Ï¾¹ÊÇ¹ú¼Ò¸ãµÄ    ÏÂ´Î»¹»áÈ¥    Î¨Ò»Ò»µã²»Ì«ºÃµÄ¾ÍÊÇ½ÌÁ·»áÒªÐ¡·Ñ£¬±¾À´½ÌÁ·¾ÍÊÇ»¨Ç®¹ÍµÄ½ÌÁ·   ½á¹û»¹Òª¸úÄãÒªÐ¡·Ñ£¡¿ÉÒÔ¸Ä½ø
78.³öÆ±ËÙ¶ÈºÜ¿ì£¬µ«ÊÇ½âÊÍµÄ²»Çå£¬Ì¬¶ÈÒ»°ã¡£
79.¹þ¹þ¹þ¡£ÕæµÄ³¬¼¶ºÃÍæ¡£ºÍÄÐÅóÓÑÍæÁËÒ»ÏÂÎç¡£·þÎñÌ¬¶ÈÒ²ºÜºÃ¡£¼òÖ±Ì«°ôÀ²
80.ºÍÏëÏóµÄÓÐÐ©³öÈë£¬Çë½ÌÁ·»¹ÒªÐ¡·Ñ£¬½ÌÁ··ÑÓÃ²»µÍÁË100Ò»Ð¡Ê±
81.ÕûÌåÉÏÎÒÃÇÒ»ÐÐ°ËÈË»¬µÃ¶¼ÌØ±ð¿ªÐÄ£¡ÐÂÌåÎ¯»¬Ñ©³¡ÓÐ³õ¡¢ÖÐ¡¢¸ß¼¶µÀ£¬ÉèÊ©»¹ËãÆëÈ«¡£ËäÈ»³õ¼¶µÀ¾Í¸Ð¾õÍ¦¶¸µÄ¡£¡£µÚÒ»´Î»¬Ñ©£¬»¬ÁËËÄÐ¡Ê±ÃãÇ¿Ñ§»á£¬¸Ð¾õ»¹ÊÇ²»¾¡ÐË£¬ÏÂ´ÎÔÙÀ´°É£¡Áì¶Ó·þÎñºÜºÃ£¬×¢ÒâÊÂÏî½²µÃºÜÇå³þ£¬°ü½ÓËÍ£¬×ÜÖ®ºÜÓä¿ìµÄÒ»´ÎÍæË££¡
82.
83.·þÎñ²»´í¡£¾ÍÊÇµÈµÄÊ±¼ä³¤ÁËµã¡£
84.ÉèÊ©ÆëÈ«£¬·þÎñÖÜµ½£¬ÓÐ³µ½ÓËÍ·þÎñ
85.2Ð¡Ê±µÄÊ±¼äÕæ²»¹»°¡£¬ÏÂ´ÎÕûÒ»ÌìµÄ¡£
86.¾°É«ºÜÃÀ£¬Ò²ºÜºÃÍæ£¬Ç£ÒýµÀËÙ¶ÈÌ«Âý£¬½ÌÁ·ÃÇÌ«¹ýÈÈÇé¡£
87.ÍæµÃºÜ¿ªÐÄ£¬ÎÒÃÇ×Ô¼ºÃ»ÕÒµ½´ó°Í»¹ÓÐÈËÀ´½Ó£¬ÆÂÒ²²»¶¸ÎÒÃÇÕâÖÖÃ»ÓÐ»ù´¡µÄÔÚ½ÌÁ·µÄÒýÁìÏÂÒ»¸öõÓÒ²Ã»ÓÐË¤£¬ÎåÐÇºÃÆÀ
88.Ñ©µÀ·Ç³£ºÃ£¬»¬µÄºÜÊæ·þ£¬ºÜ´ø¾¢
89.¿ÉÒÔÏëÏñµÃµ½ÁË£¬Í¦ºÃµÄ£¬²»ÐèÒª½ÌÁ·
90.²»´í¡£±ÈÏÖ³¡¹ºÆ±Òª±ãÒËºÜ¶à£¬ºÜÃ÷ÖÇµÄÑ¡ÔñÁËËÄ¸öÐ¡Ê±µÄ
91.ºÜºÃ   ·þÎñÖÜµ½  ³µ½Ó³µËÍ  ÍÆ¼öÊ³ËÞ ºÜ²»´í
92.±¾À´ÏÐÊ±¼ä¶ÌÁË  Íæ×ÅÍæ×ÅÒ²¾ÍÕâÑù  »¹ÐÐ
93.ÉèÊ©²»´í£¬»·¾³Í¦ºÃ£¬ÈË°ëÌì²»À´£¬µ¼ÖÂÃ»ÓÐ¸ÏÉÏ»ð³µ
94.°ü½ÓËÍ£¬Áì¶ÓÌ¬¶ÈºÃ£¬ÍæµÄºÜ¿ªÐÄ
95.Ç¿ÁÒÍÆ¼ö¶¬Ìì¿ÉÒÔÈ¥µÄµØ·½£¬²»»á»¬Ñ©µÄÈËÒ²»áÏ²»¶µÄµØ·½£¬ÆäÊµÑ§ÆðÀ´²»ÄÑ£¬»¹ºÜ½¡¿µ¡£Á½¸öÈËÈ¥Ò²ÊÊºÏ¡£ÇéÂÂ»¥Ïà°ïÖúÑ§Ï°ÉñÂíµÄÕæÊÇÌØ±ðÓÐ°®;-)
96.ÍæµÃ¿ªÎÒÐÄ£¬µ¼ÓÎÁì¶ÓºÜºÃ£¬°²ÅÅ¶¼Í¦ÂúÒâµÄ£¬ÐÝÏ¢µÄµØ·½Ò²²»Àä¡£³ÔµÄ¶¼ÊÇÈÈºõºõµÄ¡£¶ÔÑ©µÄºñ¶ÈÕæÊÇ³¬³öÆÚ´ý¡£ÏÂ´Î»¹»ØÀ´¡£
97.¸ÐÐ»ÐÝÏ¢Ìì´ó¼ÒÒ»ÆðÍÅ¹ºÈ¥ÍæµÄ£¬Ê×ÏÈÕæÊÇÍÅ¹ºÍ¦ºÏÊÊµÄ£¬Æä´Î¾ÍÊÇÍæµÃ¶¼Í¦¾¡ÐËµÄ¡£ÍÅ¹ºÏíÊÜµÄ´ýÓöÒ²Ã»ÓÐ²î£¬ÍÆ¼öÕâ¼ÒÍÅ¹º¡£
98.Ò»¶¨ÒªÎÊÇå³þÊÇÔõÃ´ÑùµÄÑ§³¡£¡£¡£¡
99.·ç¾°²»´í£¬»¬Ñ©³¡ºÜ²»´í£¬·çºÃ´ó¡«
100.ºÃÍæ£¬¾ÍÊÇÀïÃæ½ÌÁ·±È½Ï¹ó¡£¸úÅóÓÑÒ»ÆðÈ¥µÄ
101.±È½Ï¿ÓµÄÒ»¸öµØ·½ ¾ÍÊÇºýÅªÄÏ·½ÓÎ¿ÍÀ´×Å µ«ÊÇÃ»Ïëµ½ÎÒÕâ¸ö¶«±±µÄ¾¹È»ÉÏµ±ÁË
102.Í¦ºÃµÄ£¬»¹ÓÐ½ÓËÍµÄ£¬¾ÍÊÇÀïÃæÃ»Ê²Ã´³ÔµÄ£¬×ÜÌåÂúÒâ°É£¬
103.Ö»ÄÜËµºÇºÇ¡£Õâ¸ö¸ãµÃÕæÊÇÃ»Ë­ÁË
104.·þÎñºÜÖÜµ½£¬·Ç³£ÂúÒâ£¡£¡£¡£¡Ï£Íû»¹ÓÐ»ú»áÈ¥£¡
105.Ã»È¥³É£¬²»¹ýÓ¦¸Ã²»´í°É£¬¡£¡£¡£
106.³Ô°¡¼òÖ±ÁË£¬Ì«¹óÁË£¬½ÌÁ·ºÜ²»¶à
107.¶ÔÓÚ³õÑ§ÕßÀ´Ëµ£¬È¥Ò»´ÎÑÇ²¼Á¦»¹ÊÇ²»µÃÒªò¥µÄ£¡
108.²»´í²»´íÎÒºÜÏ²»¶»¬Ñ©  »¬Ñ©³¡²»À¢ÊÇÑÇÖÞÖ®×î°¡
109.×ÜÌå²»ºÃ£¬¸÷ÖÖ¿Ó¡£È°´ó¼Ò×Ô´øÑ©·þ£¬ºÍÑ©¾ß¡£ÔÚµ±µØ×âÌØ±ð¿Ó¡£×âÒ»¸±ÆÆÑÛ¾µ¶¼Òª100¿é¡£Çë¸ö½ÌÁ·200£¬ÎÒÊÇ³õÑ§Õß£¬Ò»¿ªÊ¼ÄÇ¸ö½ÌÁ·Ò»Ö±Å¤×ÅÎÒÒªÎÒÇë¸ö½ÌÁ·¡£ºóÀ´×ÔÑ§ÁËÒ»»á¶ùÒ²¶¼Ñ§»áÁË¡£¡£ËùÒÔ´ó¼ÒÇ§Íò±ð±»¿ÓÁË¡£¡£²»¹ýÍæµÄ»¹ÊÇÍ¦¿ªÐÄµÄ¡£
110.Óä¿ì »¹Í¦ºÃÍæµÄ12112222
111.»¬Ñ©³¡²»´ó,½ÌÁ·Ò»ÈË200ÂÔ¿Ó¡­¡­»¬Ñ©Ê±¼äÒ²²»³¤£¬¿ÉÒÔ»¬3£¬4´Î×óÓÒ
112.×ÜÌåÀ´Ëµ»¹ÐÐ¡«¾ÍÊÇÊ±¼äÒ²¾ÍÒ»¸öÐ¡Ê±×óÓÒ¡«ÒªÊÇÇë½ÌÁ·¾Í¸Ï½ôÔçµãÇëÈ¥ÁË¾ÍÇë²»È»ÊÕ·ÑÏàÍ¬Ê±¼äºÜ¶Ì¡«ÊÕ·Ñ200¡«È»ºó×ßµÄÊ±ºòÓÖºÍÎÒÃÇÒªÁË100µÄÐ¡·Ñ¡«»¨·ÑÒ²²»ÉÙ¡«ÍæµÄÍ¦ºÃµÄ£¡ÖµµÃÒ»À´¡«²»¹ýµÃºÃºÃ¼Æ»®ºÃ¡«²»È»ºÜÀË·ÑÊ±¼äµÄ¡«
113.ÆÂ¶ÈÍ¦´ó Ã»ÓÐ½ÌÁ·µÚÒ»´Î¸ù±¾²»¸Ò»¬ Ö±½Ó¾ÍÏÂÈ¥ÁË ½ÌÁ·Í¦ÈÏÕæ Á½¸öÐ¡Ê±»ù±¾ÄÜÑ§»á ¾ÍÊÇÍÆ¼öÈ¥ÁËÖ±½ÓÇë½ÌÁ· ²»È»ÉÏÆÂÒÔºóÔÙÇë ½ÌÁ·»¹ÒªÏÂÈ¥ÕÛÌÚÁË¶þÊ®·ÖÖÓµ¢Îó»¬Ñ©µÄÊ±¼ä
114.ÆäÊµ»¹Ëã¿ÉÒÔ£¬ÑÇ²¼Á¦µÄ½ÌÁ·×éÃÇÒÔÇ°¾ÍÁì½Ì¹ý£¬½ñÌìËµÉ¶Ò²Ã»Çë£¬Õâ¸ö»¬µÀÒªÊÇ²»»áÍæµÄÀ´ÌåÑé¡¢»¹ÊÇºÜºÏÊÊµÄ£¬Ñ§²»´í£¬Ë¤ÁËÒ²²»ÌÛ£¬¾ÍÊÇÅÀ²»ÆðÀ´¡«¹þ¹þ¡«
115.ËµÊµ»°Ì«¿ÓÁË Ñ©·þÁí×â150Ò²ËãÁË ×¡µÄÅ©¼ÒÀÖ »·¾³²»ºÃÒ²¾ÍËãÁË ·¿¼äÊ²Ã´Ò»´ÎÐÔÓÃÆ·¶¼Ã»ÓÐ ÕâÒ²ËãÁË Å©¼ÒÀÖÒ»¸ö³´¼¦µ°Ò»¸öÖíÈâ·ÛÌõ110¿é Ã»¼û¹ý¸ü¿ÓµÄÁË  ×ÜÖ®ÍêÈ«±»¿ÓÁË
116.ËäÈ»Ð´µÄÊÇÑô¹â£¬µ«ÊÇÈ¥µÄÈ´ÊÇºÃººÆÂ£¬¶øÇÒÄÇÀïÕæµÄºÃ¿ÓºÃÂð£¡ÎÒ»¬ÁËÒ»ÏÂ¾ÍÃ»ÓÐ»¬ÁË£¬ÒòÎªÎÒ²»»á»¬¶øÇÒ½ÌÁ·²»ÇëËûËü¾Í×ÜÊÇÔÚÄãÅÔ±ßÀä³°ÈÈ·í£¬ÎÒµÄÐÄÇé¶¼¸ã²»ºÃÁË¡£²»¹ýÌá¹©ÁËÑ©·þ£¬ËãÊÇÒ»¸öÓÅµã°É¡£ÕæµÄ²»Ó¦¸Ã¿´±ãÒËµÄÍÅ°¡.
117.Ê×ÏÈ¸ÐÐ»ÃÀÍÅÈ«ÌåÔ±¹¤£¡ÎÒÊÇÖÒÊµÓÃ»§£¬ÓÐÃÀÍÅÈ·Êµ·½±ã£¬¼Û¸ñ±ãÒËÓÐºÃ¶àÓÅ»Ý£¡¿´µ½µÄ¸Ï½ô¶¨Õâ¸ö¶©µ¥£¬×ÜÌåÈ·Êµ²»´í£¬Ï£ÍûÌáÇ°Ò»ÌìÔ¤¶¨Ò»ÏÂ£¬µ¼ÓÎ¸ø°²ÅÅµÄ³µ½ÓÎÒÃÇºÜ·½±ã£¬Ò²¿ÉÒÔ×ø¹«½»³µÒ²ºÜ·½±ã£¬Í¦ºÃÍæµÄ£¬´©Ñ©·þ»¹ÓÐÒ»Ì×Éè±¸£¡ºÜ¿á£¡¹þ¹þ£¡
118.´ó¸çºÜÈÈÇé Èç¹û²»»á»¬Ñ©ÒªÇë½ÌÁ· ´Ó1500Ã×ÅÜµÀÏÂÀ´ºÜ´Ì¼¤ ÂíÀ­ÀçÒ²²»´í  ÖÐÍ¾ÓÐÅ©¼ÒÔº¿ÉÒÔÆ·³¢¼å±ýºÐ×ÓÎåÔªÒ»¸öÍ¦ºÃ³ÔµÄ ÍÁ·ËÎÑ³öÃÅÊ±ºò»¹±»ÍÁ·Ë´ò½Ù ¾ÍÊÇ×¡µÄÐÂÎÅÂ¥ÓÐµã²î Å¯Æø²»ÐÐ
119.»¬Ñ©³¡µØ²»ºÃ£¬×â¹ñ×Ó»¹Òª20Ôª£¬½ÌÁ·200£¬½ÌÍê²î²»¶à1Ð¡Ê±£¬½ÌÁ·¾Í×ßÁË£¬»¹ÒªÐ¡·Ñ£¬¸øÁË50Ôª¡£¿Óµù£¬Ã»°ì·¨²»¸ø
120.µÚÒ»´ÎÈ¥»¬Ñ©£¬ÇëÁË½ÌÁ·,¶þ°Ù£¬ÓÐµãÐ¡¹ó£¬²»¹ý½ÌÁ·ºÜºÃ£¬ºÜÈÏÕæ£¬¾ÍÊÇÊ±¼äÉÏÓÐµãÉÙ£¬ËµÊÇÁ½¸öÐ¡Ê±£¬Ò²¾ÍÒ»¸ö¶àÐ¡Ê±£¬´ÓÄÃ»¬°å¿ªÊ¼¼ÆÊ±£¬µ½ËÍ»¬°åµ½¹¤×÷ÈËÔ±ÄÇÒ»¹²Á½¸öÐ¡Ê±
121.Ò»°ã°É Ã»ÓÐÏëÏóÖÐµÄºÃ Ñ©³¡Ò»°ã ¶øÇÒ×ÜÊÇÏëÒªÄãÇë½ÌÁ· ºÜÄÑ¾Ü¾ø Ï£ÍûÄÜ¸Ä½øÒ»ÏÂ ²»¹ýÎÒÃÇ»¹ÊÇÇëÁË ¶øÇÒ½ÌÁ·ÒªÐ¡·Ñ ¸øÁËÒ»°Ù
122.³õ ÖÐ ¸ß¼¶Ñ©µÀ ¶¼ÓÐ ·Ç³£×¨Òµ ³õÑ§Õß¿ÉÖ±½ÓÇë¸ö½ÌÁ· É½ÉÏÏÖÖ»¸ºÔð´øÏÂÉ½
123.¶ÔÓÚÐÂÊÖÀ´Ëµ»¬Ñ©µÀÌ«¶¸£¬·þÎñµÄÒ²²»ÔõÃ´ºÃ¡£
124.Ð¡¸Õ¼ÒÅ©¼Ò¿»ºÃÆÀ£¡ÃÅ¿ÚÓÐÌØÉ«ÇïÇ§£¬¼Ò³£²ËµØÈýÏÊºÃ³Ôµ½±¬Õ¨£¡¼ÒÀïµÄ·þÎñÔ±ºÍÀÏ°åÀÏ°åÄï·Ç³£µÄºÃÈË£¡
125.²»´í ¾ÍÊÇÌ«¶àÈËÁË È«ÊÇÄÏ·½µÄÅóÓÑ ÂúÎÝÈ«ÊÇÄÏ·½¿ÚÒô »ù±¾¿´²»µ½¶«±±»òÕß¹þ¶û±õ¿ÚÒôµÄÈË »¬Ñ©»¹ÊÇ²»´í ºÜ¿ªÐÄ ÔÚ´«ËÍ´øÅÔ±ßµÄÊåÊåÈËÕæºÃ °ïÎÒÃÇÕÕÏà  ¹þ¹þ ½Ó´ýµÄÈËÒ²²»´í »¹°üÀ¨»¬Ñ©·þ
126.ÕâÍ¦ºÃµÄ£¬ÏÂ´Î»¹À´Õâ£¬½ÌÁ·Ò²ºÃ£¬Ò²Ã»ÓÐÈÃÎÒÃÇÇ¿ÖÆÐÔµÄÇë½ÌÁ·
127.½Ó´ýÈËÔ±ÈÈÐÄÌ¬¶ÈºÃ£¬²»¹ýÑ©³¡Àï·þÎñ·ÑÓÃºÃºÚ
128.ËµºÃµÄÒÂ·þ»¹Òª¸¶Ç®£¬»¹²»±ãÒË£¬Õæ¹ý·Ö£¡²»¹ýÄÑµÃµÄÒ²¾Í²»¼Æ½ÏÁË
129.ÎÒÖ»ÄÜËµ·þÎñÌ¬¶È¼«²î£¬µ½ÁË·ÇÒªÎÒÃÇÇë½ÌÁ·£¬²»Çë½ÌÁ·»¹àÖ¹¾àÖ¹¾£¬²»Ô¸Òâ´îÀíÎÒÃÇ£¬Í¾ÖÐÓÐÒ»¸öÅ®µÄ½ÅáËÁË£¬ÀïÃæµÄ¹¤×÷ÈËÔ±¾ÍËµ·çÁ¹»°¾ÍËµ¡°Ë­ÈÃÄã²»Çë½ÌÁ·£¬½ÅáËÁË°É£¬ÏÖÔÚÒ²À´²»¼°ÁË¡±£¬Ì«Ê§ÍûÁË£¬Ç×ÃÇÉ÷ÖØ
130.·Ç³£²»´íµÄµØ·½ ³µ½Ó³µËÍÒ²ºÜ·½±ã Ñ©µÀÌ«Ë¬ÁË
131.×¡µÄµØ·½Ò»°ã°É£¡£¡·þÎñÌ¬¶ÈºÃ£¬ËïÐ¡¸çÃ»ÓÐ¶àÓàµÄÍÆÏú£¬²»´í£¬³ÔµÄÅ©¼Ò·¹£¡£¡¾°µãÒ»°ã¶¼²»±ãÒË£¡£¡¸ø¸öºÃÆÀ£¡£¡ÏÂ»Ø»áÔÙÀ´µÄ£¡£¡µ«ÊÇ»¬Ñ©Çë½ÌÁ·£¬Òª×¢Òâ°²È«£¡£¡£¡
132.ÀäËÀ£¬ÍæÒ»Ìì¾Í¹»ÁË£¬ËÀÀ²¹ó£¬»¬Ñ©»ù±¾´©ÉÏÐ¬Ê±¼ä¾Íµ½ÁË
133.Í¦ºÃµÄ£¬Ö»ÊÇ»¬Ñ©³¡ÀïÇë½ÌÁ·Ì«¹ó£¬240Ò»¸ö½ÌÁ·£¬½ÌÁ·»¹¹ÜÎÒÃÇÒªÁË50µÄÐ¡·Ñ£¬ÕæÊÇµÄ£¬»¬Ñ©³¡1500£¬ÆÂ±È½Ï´ó£¬³õÑ§»¹ÊÇÑ¡Ôñ³õ¼¶Ñ©µÀ±È½ÏºÃ
134.×ÜÌå¶øÑÔ·Ç³£ºÃ£¬´ó¸çÌØ±ðÈÈÇé£¬´øÎÒÃÇ°ìºÃÁËÒ»ÇÐ£¬»¹Åã×ÅÎÒÃÇ¡£»¬µ¹»¹ÓÐÈ¥·öÆðÀ´£¬ÌØ±ðÌØ±ðÖµµÃµÄÒ»´ÎÍÅ¹º£¬Îï³¬ËùÖµ£¬ºÜÏ²»¶¡£»¬µÄÒ²ºÜºÃÍæ£¬ËäÈ»ºÜÀÛ£¬µ«ÊÇÌØ±ðÌØ±ð¿ªÐÄ¡£¸ÐÐ»´ó¸ç£¬¸ÐÐ»Õâ´ÎÍÅ¹º£¬Ñ©ºÜ»¬£¬¸ßÉ½»¬Ñ©µÚÒ»´ÎÍæºÜºÃºÜºÃÍæ¡£
135.¾õµÃºÃºÃÍæ£¡µ«ÊÇµÚÒ»´ÎÈ¥×îºÃÇë½ÌÁ·£¬²»È»Ë¤µ½¿Þµ½²»»á»¬£¬½ÌÁ·»áÒªÐ¡·ÑÇë¿´×Å¸ø¡£
136.·þÎñÌ«°ôÁË£¬ºóÀ´ÓÖ¼ÓÁËÁ©Ð¡Ê±£¬Õâ¸ö¸ç¸çÓÖÈ¥°ìÀí£¬ºÜÊµ»Ý£¬Ã»ÓÐ¶àÓàµÄÏû·Ñ£¬ËäÈ»Òª×Ô¼º³ö³µÆ±Ç®£¬µ«ÊÇ±È¸úÍÅ×ßÊ¡ºÜ¶à
137.´øÎÒÃÇÈ¥µÄ¸ù±¾²»ÊÇÐÂÌåÎ¯µÄ»¬Ñ©³¡ ¸Ð¾õºÃ¿Ó
138.ÎÒÅöµ½µÄÕâ¸ö½ÌÁ·×Ô³ÆÊÇº®¼Ù×ö¼æÖ°µÄ´óÑ§Éú£¬ÎªÁËÈÃÎÒÃÇÃ¿ÈËÇë200ÔªÒ»Î»µÄ½ÌÁ·£¬¾ÍËµÃ¿Ìì¶¼ÓÐÈËÒòÎª²»»á»¬ÓÖ²»Çë½ÌÁ·¶ø±»µ£¼ÜÌ§×ßµÄ£¬Ì«¿É¶ñÁË£¬ÊÂÊµÖ¤Ã÷³õ¼¶»¬Ñ©µÀ¸ù±¾Ã»ÓÐÄÇÃ´Î£ÏÕ£¬×ÜÖ®£¬ÈÃÎÒÃÇÕâ´ÎÂÃÐÐÁôÏÂÁË²»ÃÀºÃµÄ»ØÒä
139.Î»ÖÃ²»´í£¬»·¾³Ò»°ã£¬½ÌÁ·ÉÏÀ´²»ÊÇ½Ì»¬Ñ©¶øÊÇÃ÷È·µÄÒªÐ¡·Ñ£¬Ê±¼ä±È½Ï¿Óµù£¬×Ü¹²ÔÚÀïÃæ´ô²»³¬¹ýÒ»¸öÐ¡Ê±£¬½ÌÁ·¿ªÊ¼Ïë°ì·¨ÈÃÄã×ß£¬±ÈÈçÕÕÏàµÈ£¬·´ÕýºÍÎÒÓ¡ÏóÖÐÍêÈ«²»Ò»Ñù¡£
140.»·¾³»¹¿ÉÒÔ£¬»¬Ñ©³¡²»´ó²»Ð¡µÄÑù×Ó£¬±ÈÏëÏóÖÐµÄÒªÐ¡Ò»µã£¬Ñ©·þºÍÑ©¾ß¶¼ÊÇ´øµÄ£¬×â¹ñ×ÓÐèÒªÁíÊÕ·Ñ£¬½ÌÁ·ÓÐµã¿Ó£¬Ã»Ò»»á¾Í¿ªÊ¼ËµÐ¡·ÑµÄÊÂ£¬¸ãµÃÈËÐÄÇé²»ºÃ
141.»¹ºÃ¾ÍÊÇÌ«ÀäÁË£¬´øº¢×ÓÈ¥µÄÖ»ÄÜÍæÑ©È¦£¡
142.Ñ©ÖÊºÜºÃ£¬Ñ©³¡Ò²ÓÐ¾­³£ÇåÑ©£¬´´ÔìÁËÁ¼ºÃµÄ»¬Ñ©»·¾³£¬Ñ©µÀ×ã¹»³¤£¬»¬ÆðÀ´·Ç³£Ë¬£¡¹¤×÷ÈËÔ±Ò²¶¼ºÜÈÏÕæ¸ºÔð¡£ÏÂ´Î»¹»áÈ¥µÄ£¡
143.»¬Ñ©ºÜË¬£¬4¸öÐ¡Ê±ÍæµÄºÜ¿ªÐÄ£¬¾ÍÊÇË¤µÃÌ«¶à´ÎÀ²¹þ¹þ
144.¼Û¸ñ±ÈÔÚÃÅµê±ãÒËºÜ¶à£¬ÍÅÆ±È¡Æ±Ò²ºÜ·½±ã£¬´ò¸öµç»°¾Íµ½ÁË£¬»¬Ñ©¸÷·½Ãæ¸Ð¾õ¶¼²»´í£¬Ö»ÊÇÇë½ÌÁ··ÑÓÃÓÐÐ©ÆÄ¸ß£¬240Ôª
145.·þÎñ²»´í£¬»¹ÄÜ½ÓËÍÈ¥ÑÇ²¼Á¦ÄÏÕ¾¡£Ñ©µÀÒ²ºÜºÃ£¬Ö»ÊÇ½ÌÁ·°ÑÑÇ²¼Á¦µÄ»¬Ñ©¸ã³ôÁË£¬ÒÑ¾­¸øÁË½ÌÁ··Ñ£¬»¹Ë½ÏÂÂþÌìÒªÐ¡·Ñ£¬²»ÈçÒâ¾Í²»½ÌÄã£¬»òÕß´ß×ÅÄã»¹Ñ©¾ß£¬ÈÃÈË¸Ðµ½¶ñÐÄ
146.»¬Ñ©ÕæµÄºÜºÃÍæ£¬¶øÇÒÕâ¸öÌ×²ÍºÜ»®Ëã£¡
147.Ïàµ±ÓÚÒ»¸öÖÐ½é£¬´ó¸çÈË²»´í=.=¾ÍÊÇ»¬Ñ©³¡±È½Ï¿Ó
148.·þÎñÌ«²îÁË£¬¾ÍÃ»¼û¹ýÒªÏÈÑéÖ¤ÃÀÍÅºÅµÄÍÅ¹º£¬È¥²»ÁËÁË¾Í¸øÑÓÆÚÈýÌì£¬ÔÙÏëÑÓÆÚ¾Í²»¸øÑÓÆÚ£¬ÌìÆøÔ­Òò¶¼²»ÐÐ.ÈË¶àµÄÒªËÀ£¬²»Çë½ÌÁ·µÄ»°Á¬°å¶¼²»¸øµ÷£¬¾ÍÒ»´óÆÂ£¬¸úÏÂ½È×ÓËÆµÄ
149.ºÜ²»´í£¬Ò²ºÜ»®Ëã£¬²»»áÇ¿ÖÆÈÃÇë½ÌÁ·£¬²»¹ýÅ®ÉúµÚÒ»´ÎµÄ»°»¹ÊÇÒªÇë£¬²»È»²»¸ÒÏÂÈ¥£¬ÒªÐ¡·Ñ£¬×¢ÒâÏÂ
150.ÑÇ²¼Á¦³õ¼¶»¬Ñ©³¡»·¾³²»´í£¬·ç¾°ºÃ£¬µ«ÊÇ±Ï¾¹ÊÇÒª»¬Ñ©£¬Ñ©µÀ²»³¤´ó¸Å120Ã×£¬ÆÂ¶ÈÆ½»º¶¸ÆÂ30Ã××óÓÒ£¬ÎÒÖ®Ç°ÔÚÓñÈªÍæ¹ýÒ»´Î£¬ËùÒÔÕâ´ÎÕæÐÄ¸Ð¾õ²»ºÃÍæ£¬¶øÇÒ²»ºÏËã¡£
151.µê¼Ò»¹ÊÇºÜ¸ºÔðµÄ ÂùºÃµÄ¡£²»¹ýÎÒÃÇÈ¥ÄÇ»á¾ÍÊÇÈËÌ«¶àÁË¡£»¹ÓÐÄÇ±ßµÄ½ÌÁ·ÕæÊÇ¿Ó ±Æ×ÅÎÒÃÇÕâÐ©ÇîÑ§ÉúÒªÐ¡·Ñ ¸øÁËÃ´»¹ÏÓÉÙ ×í×íßÕ¡£
152.Ð´µÄÊÇÌáÇ°Ô¤¶¨ ÏÖÈ¥Ò²¿ÉÒÔ Ö±½Ó×øµÄ´ó°Í³µ»¹Òª¸÷ÖÖµ¹³µ »¹ÊÇ×ø»ð³µ·½±ã »¹ºÃÓÐ×¨³µ½ÓËÍ ËäÈ»¶à»¨ÁËµãÇ® Ò²ÖµµÃÁË Ò»ÕûÌìµÄÊ±¼ä¼¸ºõ¶¼ÓÃÔÚ×ø³µÉÏ Ö»ÎªÍæÄÇÁ½¸öÐ¡Ê± È¥ÁËÒ²Ã»Ê§Íû ÍæµÃºÜ¾¡ÐË ¾ÍÊÇÈË¶àÐ© °øÍíÈË¾ÍÉÙÁË µÚÒ»´Î»¬Ñ© ÄÑÍüµÄ¾­Àú
153.Ã»ÓÐÑ©·þ£¬×ÜÍÆ¼ö½ÌÁ·£¬»¹Òª¸øÐ¡·Ñ¡­
154.Õý¸ÐÉÏÔªµ©,ÑÇ²¼Á¦ËùÓÐ·ÑÓÃ¶¼³¤ÁË£¡Çë½ÌÁ·Ò»ÈË240 Ôª,·ÅÐ¬µÄÐ¡ËÜÁÏ¿òÒ»¸ö20Ôª,·ÅÒÂ·þµÄ¹ñ×Ó50Ôª£¡¸ºÔð½ÓÕ¾µÄÐ¡ËïÊ¦¸µÌ¬¶ÈºÃ£¡ÏÂ´ÎÀ´»¹ÕÒËû£¡
155.Ò»°ã£¬ÍÅµÄÊ±ºòËµÓÐÑ©·þ£¬»¹ÓÐÎç²Í£¬È¥ÁËÉ¶Ò²Ã»ÓÐ£¬¾ÍÒ»¸öÑ©³¡£¬²»¹ýÍæµÄÍ¦¸ßÐËµÄ
156.×ÜÌå¶øÑÔ»¹²»´í£¬¾ÍÊÇÑ©·þ×â½ðÌ«¹ó£¬ÊÖÌ×Ò²Ì«¹ó£¬ÔÚÉ½ÏÂ¶¼±¸ºÃÄÜÊ¡Ð©¡£½ÌÁ·Ì«¶ÈºÃ¿É·ÑÓÃ¸ß¡£×ÜÖ®ÍæµÃºÜ¿ªÐÄ¡£
157.½ÌÁ·Ò»¸öÈË200£¬ÆäÊµÑ§ÁË¸úÃ»Ñ§Ò»Ñù£¬´óµ¨µã¾ÍÐÐ£¬200²»ÖµµÃ£¬
158.½ÓËÍÍ¦ÈÈÇéµÄ£¬Ö»ÊÇ¹ýÄêÆÚ¼äÈ¥µÄÃ»ÓÐËµÃ÷ÖÐµÄÅäÌ×»¬Ñ©·þ£¬2Ð¡Ê±´Ó¿ª¿¨Æð¼ÆËã£¬°üÀ¨»»Ð¬Ê±¼äµÈ£¬Òò´ËÓÖÁí¼Ó2Ð¡Ê±Íæ¹ýñ«¡£
159.»¬Ñ© Ò»Ïî¾ø¶ÔÉÕÇ®µÄÔË¶¯¡£80Ôªº¬Ñ©·þ»¹ÊÇ·Ç³£Êµ»ÝµÄ¡£ÒòÎª´øÁËÁ½¸öº¢×Ó °²È«µÚÒ» ¾Í¹ÍÁËÈý¸ö½ÌÁ· ½ÌÁ·µÄ·þÎñ»¹ÊÇ·Ç³£²»´íµÄ ½¨ÒéÃ»ÓÐ»¬¹ýÑ©µÄÅóÓÑÕæµÄÐèÒª½ÌÁ·µÄ Ð¡ËïºÜÃ¦Ñ½ µ«ÊÇ¶¼ÊÇÎ¢Ð¦·þÎñ ·þÎñºÜµ½Î»
160.²»´í£¬ÂíÉÏ¾ÍÒª¹ØÁË£¬ÈË²»¶à¡£·þÎñÒ²»¹²»´í¡£
161.·þÎñÌ«°ôÁË£¬ºóÀ´ÓÖ¼ÓÁËÁ©Ð¡Ê±£¬Õâ¸ö¸ç¸çÓÖÈ¥°ìÀí£¬ºÜÊµ»Ý£¬Ã»ÓÐ¶àÓàµÄÏû·Ñ£¬ËäÈ»Òª×Ô¼º³ö³µÆ±Ç®£¬µ«ÊÇ±È¸úÍÅ×ßÊ¡ºÜ¶à
162.´óÄê³õ¶þÈ¥µÄ£¬ÈË²»ÊÇºÜ¶à£¬¸Ð¾õÑ©µÀ²»ÊÇºÜÆ½Ì¹£¬Ö»ÊÇÄ½Ãû¶øÈ¥£¬¾õµÃºÜÒ»°ã£¡
163.²»»á»¬Ñ©µÄÅóÓÑÐèÒª»¬Ñ©·þ£¬³õ¼¶ÈüµÀÒ²Âù¶¶£¬ÐèÒª×Ô¼º´øÊÖÌ×
164.ºÜºÃ£¡ÈËºÜ¶à£¬½ÌÁ·½ÌµÄºÜºÃ£¬ÏÂ´Î»¹»áÈ¥µÄ£¡
165.»¹ÐÐ£¡Í¦ºÃÍæµÄ£¡¾ÍÊÇÏîÄ¿Ì«ÉÙ£¡ÅÀµÄÍ¦ÀÛÈË£¡»¬ÏÂÀ´ºôÀ²Ò»ÏÂ¾ÍÏÂÀ´ÁË£¡
166.Ñ©³¡»·¾³ºÃ£¬ÉèÊ©ÍêÉÆ£¬ÊÇ¹ã´ó»¬Ñ©°®ºÃÕßµÄÌìÌÃ
167.µ½ÄÇÖ®ºó¼ÓÇ®ÁË£¬ÍæµÄÊÇ´óµÄÄÇ¸ö£¬»¹ÇëÁË½ÌÁ·¡£½ÌÁ·ºÃ¹ó¡£
168.µÚÒ»´ÎÈ¥»¬Ñ©£¬Ã»¶Ô±È¹ýÆäËû¼Ò£¡¸ø¸öÖÐ¿ÏµÄÆÀ¼Û£¡½Ó´ýÍÅ¹ºµÄÊ¦¸µ»¹²»´í£¡²»»Ø»¬Ñ©µÄÒªÇë½ÌÁ·¶î£¡µ«ÊÇÎÒÃÇÅöÉÏµÄÄÇ¸öÅ®½ÌÁ··þÎñÌ¬¶ÈºÜ²»ºÃ£¬¶àÎÒÃÇºÜ²»ÄÍ·³£¬ÍêÁË»¹Ë÷ÒªÐÁ¿à·Ñ£¡ÎÒÃÇ¿ÉÊÇ½»ÁË200½ÌÁ··ÑÁË£¡»¹ÓÐ¾ÍÊÇÄÇÌìÈË¶à£¬Ã»Ñ©·þ
169.¹â»¬Ñ©»¹ÊÇ²»´íµÄ£¬¾ÍÊÇÃ»È¥ÕæÕýµÄÑÇ²¼Á¦Ñ©µÀ
170.½ÌÁ·ºÜºÚÐÄ£¬ºÜÉÌÒµ»¯£¡Õâ¸öÍÅ¹ºÊôÓÚÍâ°ü£¬°ïÄãÈ¡ºÃ¿¨Ö®ºó£¬¾ÍÃ»ÈËÁË£¡»¬Ñ©³¡»¹ÐÐ
171.·þÎñÌ«²î£¬Ñ©°å¸øµÄ±ÈÈË»¹¸ß£¬Ã÷Ã÷ÓÐ»¹²»¸ø»»£¬½²ÁË°ëÌì²Å¸ø»»Ì¬¶È»¹ÌØ±ð²î....ÆäËû·½Ãæ»¹¿ÉÒÔ
172.ÂòµÄÆßµã¶àµÄ»ð³µ£¬ÒòÎªÆðÍíÁËÃ»È¥³É£¬ÒòÎªÆ±ÐèÒªÌáÇ°ÑéÖ¤£¬ËùÒÔÆ±Ò²Ã»ÍË³É
173.ÐÂÌåÎ¯Ñ©µÀºÜºÃ£¬ÉÏÀÂ³µ¶Ô³õ¼¶×ÅÈ·ÊµÓÐµãÃãÇ¿£¬ËïÏÈÉúÈËÒ²ºÜÈÈÇé£¬Í¦ºÃµÄ£¬
174.½ÓÕ¾µÄÈËÌ¬¶È³¬²î£¬¸Ð¾õ¿´Ë­¶¼Ç·Ç®ËÆµÄ¡£»¬Ñ©³¡»¹ÊÇÖµµÃÈ¥µÄ£¬½ÌÁ·»áË÷ÒªÐ¡·Ñµ«ÊÇ¼á¾öÒ»µã¾Í¿ÉÒÔ²»¸ø¡£×ÜÖ®Õâ¸öÍÅ¹º²îÆÀ£¬¿ÉÒÔÈ¥Ð¯³ÌÂò£¬±ãÒËºÜ¶à¡£
175.Ñ©³¡²»ÊÇºÜºÃ£¬Ç§Íò²»ÒªÖ±½ÓÈ¥É½¶¥ÉÏ£¬Èç¹û²»»á»®µÄ
176.½ÓËÍ·þÎñºÜºÃ£¬»¬Ñ©ºÜ´Ì¼¤£¬Ò²ºÜÀÛ£¬½ÌÁ·»¹Ëã¸ºÔðµÄ
177.°ïÅóÓÑÍÅµÄ£¬ËýËµºÜºÃÍæ£¬½ÌÁ·½ÌµÄÒ²ºÜºÃ£¬ÓÐ»ú»á»¹»áÈ¥£¡
178.½ÓÎÒÃÇµÄ³µ»¹Í¦ºÃµÄ£¬Ê¦¸µÒ²²»´í£¬×¡µÄÍ¨ÐÅÉ½×¯¾ÍÓÐµãÆÆÁË£¬ÐÂÌåÎ¯½ÌÁ·Ò»Ö±²ø×ÅÒªÐ¡·Ñ£¬ËµÃ»ÁãÇ®Ëý¾ÓÈ»»¹Ëµ¿ÉÒÔÕÒ¸øÎÒ£¬
179.µÚÒ»´ÎÈ¥£¬Ïû·ÑÂÔ¹ó£¬µ«ÊÇºÜºÃÍæ
180.»¹ÐÐ  »¹ËãÊÇ²»´í  ¸Äµ½ÁÖÒµ¾ÖÈ¥ÁË  ²»¹ý»¹ÊÇÈ¥ÐÂÌåÎ¯ºÃ  ¸Ð¾õÁÖÒµ¾ÖÆÂÌ«Ð¡Ì«¶Ì
181.ÍÅ¹ºÉÏËµ´øÑ©·þ£¡µ½ÁËÈËÓÖËµ³õÒ»µ½³õÆß²»´øÑ©·þÁË£¡å
182.ÔõÃ´ËµÄØ¡£·þÎñÌ¬¶ÈºÃ¡£µ¹ÊÇ×ßµÄÊ±ºòÃ»ÓÐ³µËÍ¡£¶øÇÒËµ»°Åç³ö¿ÚË®¡£ °¥¡£¿ÉÁ¯°¡
183.ºÜ±ãÒËÁË£¬¾ÍÊÇ¶ªÁË²¿ÊÖ»ú±íÊ¾ÎÞÁÄ¡£»¹ºÜÈÈÇé°ïÎÒÃÇ²éÊÓÆµ¡£
184.·þÎñºÜºÃ£¬ÍæµÄºÜ¿ªÐÄ£¬ÄÑÍüµÄ¹þ¶û±õÖ®ÂÃ£¬·Ç³£Ï²»¶£¬Ç¿ÁÒÍÆ¼ö
185.ºÜ²»´í£¬ÓÐ³µ×¨ÃÅ½ÓËÍ£¬Ò²²»»áÇ¿ÖÆÏû·Ñ
186.»·¾³²»´í »¬Ñ©µÀÓÐµãÐ¡´Ì¼¤ ÕûÌå»¹ÊÇ²»´íµÄ
187.Æ±¼ÛÖµ»ØÁË£¬ÍæµÃºÜÓä¿ì£¬µ«ÊÇ¿ªÏúÕæµÄ²»ÉÙ¡£
188.¹ó°¡ ½ÌÁ·¹ó°¡ Á½¸öÈË»¬¸öÑ© Ò»Ç§°¡
189.ºÜºÃ£¬·þÎñÖÜµ½ÈÈÇé¡£
190.ºÜÊÊºÏ³õÑ§Õß£¬µØ·½²»´óÈËÒ²²»¶à£¬Õâ¸ö¼ÛÇ®Ò²Öµ£¬Ñ©·þ¶¼°üÀ¨£¬²»ÐèÒªÁíÍâÏû·Ñ£¡
191.»¬Ñ©³¡²»´ó£¬ÆÂ¶È±È½ÏÊÊºÏ³õÑ§Õß¡£
192.ÉèÊ©»·¾³¼«¼Ñ£¬·þÎñ¹ÜÀí»ìÂÒ£¬ÊÕ·Ñ³¬¸ß
193.²»´í²»´í£¬¾ÍÊÇÇë½ÌÁ·Ì«¹óÁË£¬»·¾³Í¦ºÃµÄ¡£
194.Í¦²»´íµÄ£¬Ã»ÓÐÇ¿ÖÆÐÔÏû·Ñ µ«Ñ©³¡µÄ½ÌÁ·ºÜÌÖÑá °ÑÎÒÃÇºöÓÆµ½Ñ©µÀÉÏ²»¹ÜÁË ¹ÊÒâÈÃÎÒÃÇ»¬ÏÂÈ¥Ë¤µÄºÜÌÛ ¾ÍÊÇÎªÁËÈÃÎÒÃÇÇë½ÌÁ· ½ÌÁ·ºÜÃ»ËØÖÊ
195.²»´íÀ²£¬½ÌÁ·Ã»ÓÐËµÌ¬¶È²»ºÃ£¬¶¼±È½ÏÓÐÀñÃ²
196.¾ÍÊÇÅ©¼Ò·¹£¡ÌØ±ðµÄ¹ó£¡Ê²Ã´¶¼ÒªÇ®£¡Ò»Ö»¼¦ÒªºÃ¼¸°Ù
197.ºÜ²»´í    ¸ß¶ÈºÜ¸ß³¬´Ì¼¤  ËêÊý²»´óµÄÈ¥Í¦ºÃ  ½Ó´ýºÜµ½Î»
198.½Ó´ýºÜºÃ~ÎÒÃÇËÄ¸öÈËÓÖ¼ÓÁËÁ½Ð¡Ê±¡£ÖÐ¼ä³öÁËÊÂ¹Ê£¬»¹°ïÎÒÃÇ´¦ÀíÁË
199.·þÎñÌ¬¶È·Ç³£ºÃ£¬´Ó¹þ¶û±õ×Ô¼º×ø»ð³µ¹ýÈ¥µÄ£¬µ½ÁËÄÇ±ß¿ÉÒÔ½ÓËÍ£¬µÚÒ»´ÎÍæ£¡ËùÒÔÓÖ¼ÓÊ±ÁË£¡±ÈÖ±½ÓÈ¥»®Ëã¶àÁË£¡´óÔÞ
200.ÓÐµã±»¿ÓµÄÏÓÄý¡£ÉÏÃæËµÁËÁ½¸ö»¬Ñ©³¡¿ÉÒÔ¶þÑ¡Ò»£¬½á¹û¹ãµçÄÇ¸ö²»ÈÃÑ¡£¬È¥ÁËÒ»¸ö»¬Ñ©³¡±¾´øÈýÌ×Ñ©·þ£¬½á¹ûÖ»ÃâÇ¿¸øÁËÒ»Ì×£¬ÁíÍâ³õ¼¶²»Èç¾ÍÍÅ40µÄÁË£¬²»Ñ©ÍÅ80µÄ£¬³¡µØ¶¼Ò»ÑùµÄ
201.ºÜ¶àÅóÓÑÒ»ÆðÈ¥µÄ£¬ºÜ¿ªÐÄºÜÏ²»¶³¬Ï²»¶
202.»¹ºÃ°É ¾ÍÊÇ½ÌÁ·Ì«·³ÈËÁË£¬²»ÕÒËûÃÇ¶¼¸ú»î²»ÆðÁËËÆµÄ£¬Ò»Ö±¸ú×ÅÄ«¼£¡¢Í¦ÌÖÑáµÄ
203.Ì¬¶ÈºÜÔÞ£¬½ÓÎÒÃÇµÄ¸çºÍ´øÎÒÃÇÈ¡»¬Ñ©·þµÄ¸ç³¤µÃÌ«ÏñÁË£¡×îºó²ÅÖªµÀÊÇÇ×ÐÖµÜ£¬Èý¸öÈËÒ»ÆðÈ¥µÄ£¬¾ÍÊÇ¿ÉÏ§µÄÊÇÃ»ÓÐÕÕºÏÓ°£¬²»¹ýÍæµÄºÜ¿ªÐÄ£¬°ô£¡
204.¾ø¶ÔµÄÖµµÃÍÆ¼ö£¬½Ó´ýÎÒÃÇµÄËïµ¼·Ç³£¸ºÔðºÍÅ¯ÐÄ£¬Ñ©³¡Ò²ºÜÕý¹æ£¬³õÑ§ÕßÓÐ±ØÒªÇë¸ö½ÌÁ·£¬½ÌÁ·Ò²ºÜ¸ºÔð£¬È¥ÁË¾ÍºÃºÃÏíÊÜ°É£¡
205.·þÎñÌØ±ðºÃ£¬²»Çë½ÌÁ·µÄ»°²»»á»¬£¬×îºóÓÖÇëÁË½ÌÁ·´ÓÉ½ÉÏ»¬ÏÂÀ´£¬ºÃ¿ªÐÄ£¡
206.ÔÙÒ²²»»áÈ¥ÁË£¬¿Ðµù£¬²»Çë½ÌÁ·ÄãË¤õÓÒ²²»»áÓÐÈËÄñÄã£¬Ò»¸ö½ÌÁ·»¹Ö»ÄÜ½ÌÒ»¸öÈË£¬200Ò»¸öÈË
207.ÕûÌå»¹²»´í£¬×¡µÄÅ©¼ÒÔº£¬ÎÝ×ÓºÜÅ¯
208.»¹ºÃ°É£¬±È²Î¼ÓÆäËûµÄÒªºÃ£¬Ã»ÓÐÆäËûÊÕ·Ñ£¡½ÌÁ·ÊÇ×Ô¼ºÑ¡£¬ÕûÌå»¹ÊÇ¿ÉÒÔµÄ£¡
209.ÃÀÍÅ»ºÍ½Ó´ýµÄ´ó¸ç²»ÓÃËµÁË£¬¶¼Í¦ºÃµÄ¡£Ö»ÊÇÕæÐÄ²»½¨ÒéÈ¥ÑÇ²¼Á¦¶øÒÑ£¡
210.·Ç³£°ô ¾ÍÊÇÈË¶àÁËµã Çë½ÌÁ· ½ÌÁ·ÒªÐ¡·Ñ
211.ÔÚÍøÉÏ²éÁËºÜ¶à±ãÒËµÄÒ»ÈÕÓÎ£¬ÅÂ±»¡°Ô×¡±£¬¾ÍÑ¡ÁË×Ô¼º×ø»ð³µÂòÍÅ¹ºÆ±£¬½á¹û·Ç³£ºÃ£¬½Ó´ýµÄÐ¡ËïÊ¦¸µºÜºÃ£¬Ê¡ÁË²»ÉÙÇ®£¬´óÔÞ£¡
212.ÓÐ³µµ½ÑÇ²¼Á¦ÄÏÕ¾½Ó£¬Ò²ËÍ»ØÑÇ²¼Á¦»ð³µÕ¾£¬·þÎñºÜºÃ¡£»¬Ñ©Ò²ºÜºÃÍæ£¬ÒòÎªÊÇµÚÒ»´Î»¬Ñ©£¬ÇëÁË½ÌÁ·£¬200Ôª/2Ð¡Ê±£¬Ò²Ñ§»áÁËÒ»Ð©¼¼ÇÉ¡£×ÜµÄÀ´½²²»´í£¬ÍæµÃºÜ¿ªÐÄ¡£
213.½ÓÎÒÃÇµÄ´ó¸çºÜºÃ£¬¾ÍÊÇ»¬Ñ©µÄÄÇÐ©½ÌÁ·£¬Ì«ºÚÁË¡£Ò»½øÈ¥¾Í¸úÕâÄã£¬¶ÔÄãºÜÈÈÇéµÄ±³ºó¾ÍÊÇÈÃÄãÇëËûµ±½ÌÁ·£¬Äã²»ÇëµÄ»°ÂíÉÏµôÁ³×ßÈË£¬²»¹ÜÄã¡£±³ËûÃÇºÚÁË60Ôª£¬Ë½×Ô×°½ø×Ô¼ºµÄ¿Ú´ü
214.³¬¼¶³¬¼¶³¬¼¶ºÃÍæ¡«µ«ÊÇµÚÒ»´ÎÈ¥µÃÇë½ÌÁ·¡«
215.Í¦ºÃµÄ£¬·þÎñÒ²²»´í£¬ÍÆ¼ö¡£¡£¡£
216.ËïÊ¦¸µ·þÎñÈÈÇéÖÜµ½£¬±È½ÏÂúÒâ
217.ÈËÌ«¶àµÄÊ±ºò¾Í²»ÒªÈ¥ÁË£¬ÏÂ½È×ÓÒ»Ñù¡£µ¼ÓÎËï¸çÈËºÜºÃ£¬µ«ÊÇ»¬Ñ©Ö®Ç°Ò»¶¨ÒªÄÃµ½×Ô¼ºµÄµ¥×ÓºÍÏû·Ñ¿¨£¬»¹ÓÐ²»Òª³¬Ê±¼ä£¬³¬Ò»»á¶¼¸úÄãÒªÁ½¸öÐ¡Ê±µÄÇ®¡£
218.ºÜºÃ£¬°ÖÂèÍæµÄ¶¼ºÜ¿ªÐÄ£¬¾ÍÊÇÂÃÍ¾±È½ÏÔ¶£¬ºÜ¿ÉÏ§Ã»ÓÐ»¬Ñ©£¬ÏÂ´ÎÈ¥Ò»¶¨ÒªÌåÑéÒ»ÏÂ
219.³ýÁËÈË¶àÁËµãÆäËû¶¼ºÜ°ô   ½ÌÁ·ÕæµÄÊÇºÜÄÍÐÄ
220.°ËÊ®¿éÇ®ºÜÖµ »¹ÓÐ³µ½ÓËÍ¡£µ¼ÓÎ Ë¾»úÌ¬¶È¶¼ºÜºÃµ±È»ÔÚÑ§³¡¶þ°ÙÒ»¸ö½ÌÁ·ºÜÔÞ£¡ÊÇ¸ö´óÅ¯ÄÐ£¡ºÜÌùÐÄ¡«
221.»¹¿ÉÒÔ°É£¬Ò»°ã£¬²»¹ý»¹ÊÇÓÐÈË´ø×ÅÈ¥±È½ÏºÃ£¬×Ô¼ºÕÒ²»µ½µØ·½µÄ£¡Ð¡»ï°éÍ¦¿ªÐÄµÄ£¡
222.·Ç³£ÊÊºÏ³õÑ§Õß£¬¸Ð¾õ»¹²»´í£¬Èç¹û½ÌÁ··ÑÄÜ±ãÒËÐ©¸üºÃ¡£
223.»¹²»´íÁË£¡ÍæµÄÍ¦¿ªÐÄµÄ£¬½Ó´ýµÄÈËÒ²Í¦ÈÈÇéµÄ
224.ÐÔ¼Û±È¸ß£¬·þÎñÌ¬¶ÈºÜºÃºÃ£¬µ«ÊÇ³µÖ»°ÑÎÒËÍµ½ÑÇ²¼Á¦ÄÏÕ¾£¬²»ËÍµ½ÑÇ²¼Á¦Õ¾£¬º¦ÎÒ¶à»¨ÁËÊ®¿éÇ®
225.ÕâÀïµÄ½ÌÁ·¶¼¹ÜÈËÒªÐ¡·Ñ£¬¶øÇÒ³ÔµÄ»¹Ã»ÓÐ£¬Ö»ÄÜÈ¥³ÔÊ²Ã´Å©¼ÒÀÖ£¬ËÀ¹íËÀ¹óµÄ£¬Í¦¿Ó
226.ÕæµÄÊÇ³¬¼¶³¬¼¶³¬¼¶ÂúÒâµÄÍÅ¹º£¡»á½ÓËÍ£¬¶øÇÒ½ÌÁ·ÌØ±ðºÃ£¡
227.Ñ©ÖÊºÜ²»´í£¬·þÎñÒ²ºÜÖÜµ½£¬¾ÍÊÇÈËÓÐµã¶à
228.·Ç³£ºÃ£¬ÀÏ°åºÜNice¡«¡«¡«¡«¡«¡«¡«¡«¡«¡«
229.·Ç³£ÊÊºÏ³õÑ§Õß£¬ÒªÊÇ½ÌÁ··ÑÄÜ±ãÒËÐ©¾Í¸üºÃ¡£
230.Ò»°ã°É·´Õý±ãÒË³¡µØµ±È»Ò²²»ìÅ¿á£¬²»¹ý¶ÔÃ»»¬¹ýÑ©µÄ¸ÐÊÜ¸ÐÊÜÒ²µÄÈ·¹»ÁË¡£×îÈÃÈËÌÖÑáµÄÊÇ²ø×ÅÈË²»·ÅµÄ½ÌÁ·¡£ÀÍ×ÊµÚÒ»´Î×Ô¼º»¬¾ÍËãÃþË÷×ÅË¤µãõÓÎÒÀÖÒâ°¡£¬ÄãÑ¾µÄ¸ú¸ö³ô³æÒ»Ñùð¤×ÅÌÖ²»ÌÖÈËÏÓ£¿
231.ÎÒÃÇÈ¥µÄÊÇÑÇ²¼Á¦³õ¼¶»¬Ñ©£¬Í¦ÊÊºÏ³õÑ§Õß£¬¹Ë¸ö½ÌÁ·Õæ²»´í£¬±£Ö¤°²È«£¬»¹ÄÜ½Ì»áÎÒ»¬Ñ©£¬ÓÉÆäËïÊ¦¸µÕæºÃ£¬Ãâ·Ñ½ÓËÍÎÒÃÇÀ´»ØÑÇ²¼Á¦»ð³µÕ¾£¬Ò²²»´Ù½øÄã×Ô·ÑÊ²Ã´µÄ£¬ÈËÕæºÃ¡£
232.»¬Ñ©²»ºÃÑ§°¡     ½ÌÁ·200  Ð¡·Ñ50   ÎØÎØ   À´µÄ´ø¹»Ç®°¡
233.ËäÈ»¹ý³ÌºÜ¿²¿À£¬µ«ÍæµÄºÜ¿ªÐÄ£¬ÀÏ°åÈË·Ç³£ºÃ£¬ÖµµÃÍÆ¼ö
234.È¥ÁË¾ÍÖªµÀ£¬¶à´øµã¶ùÇ®£¬ÉíÐÄ¾ß±¹
235.Í¦ºÃÍæ£¬Ã»Çë½ÌÁ·£¬×Ô¼ºË¤ÁËºÃ¼¸¸ö¸úÍ·¾ÍÑ§»áÁË¡£
236.ºÜ»®Ëã£¬´ó¸çÒ²·Ç³£ÈÈÇé£¬¿ÉÒÔÐÅÀµµÄµê¼Ò
237.ºÜºÃ£¡µ«Áí×âÑ©¾µ50Ôª£¬Çë½ÌÁ·2Ð¡Ê±240Ôª
238.Éý¼¶µÄÐÂÌåÎ¯£¬µÚÒ»»¬Ñ©£¬ÇëÁË¸ö½ÌÁ·240£¬ÅóÓÑÃ»Çë±ÈÎÒ»¬µÄºÃ°¡¡£
239.Ì«²îÁËÉÏÈ¥µÄ´«ËÍ´øÒ²²»ºÃÊ¹×ßµ½ÉÏÃæ¶¼Ã»Á¦ÆøÍæÁË »·¾³Ò²²»ºÃÑ©³¡»¹²»Æ½ ¸Ð¾õ±»Æ­ÁË
240.±¾À´¶¨ºÃÁù¸öÈËÒ»ÆðÈ¥µÄ£¬½á¹û²»È¥ÁË£¬Ò²²»ÄÜÍËÇ®
241.»¬Ñ©³´¼¦Ë¬£¬ÓÐÑ©·þ£¬»¹ÓÐ³µ½è³µËÍ£¬Ö»²»¹ýÁ½¸öÐ¡Ê±Ê±¼äÓÐµã¶Ì£¬¶¼Ã»Íæ¹»
242.Á½¸ö×Ö£¡²îÆÀ£¡ÈÎË­¶¼±ðÈ¥ÁË£¡´¿³ÔÈË²»ÍÂ¹ÇÍ·µÄ**£¡¶ªÃÀÍÅµÄÁ³£¡
243.·þÎñºÜºÃ£¬»¹½ÓËÍ£¬»¬Ñ©³¡µØºÜ²»´í£¬¹»´ó£¬ÍæµÄºÜ¿ªÐÄ
244.·þÎñºÜºÃ£¬ÈËÒ²ºÜ²»´í£¬ÏÂ´ÎÒ»¶¨´ø°ÖÂèÀ´£¬ÍÆ¼ö´ó¼Ò¶¼È¥ÍæÍæ¡«
245.²»´í²»´í ·þÎñÖÜµ½ Ëï¾­ÀíÈË·Ç³£ÈÈÐÄ ÈËÆ··Ç³£ok ÍæµÄºÜÓä¿ì£¡
246.Ì«»¬ÁË ËäÈ»»á µ«ÊÇÒ²µÃÊÊÓ¦ÊÊÓ¦ÁË
247.´óÐÖµÜÌØ±ðÊµÔÚ£¬µÚÒ»´Î»¬Ñ©ÕæÐÄ¸Ð¾õ²»´í
248.²»´íÅ¶£¬·þÎñºÜµ½Î»£¬¹Ü½ÓËÍ£¬×îºÃµÄÊÇ»¹ÓÐÑ©·þ£¬¾Í²»ÓÃ×Ô¼ºÔÙÈ¥×âÁË£¬È¥µÃ³õ¼¶³¡£¬Ò²ÍæµÄºÜhighÄØ¡­ºÜÍÆ¼öÅ¶£¡ÔÞÒ»¸ö¡­
249.ÍÆ¼öÍíÉÏµ½ÑÇ²¼Á¦£¬ÔçÉÏ8µã×óÓÒÈ¥»¬Ñ©£¬¾ø¼ÑÊ±¼ä!ÆäËûÊ±ºòÈ«ÊÇÈË!
250.µÚÒ»´Î»¬Ñ©  ¾ÍÓöµ½ÕâÃ´»®ËãµÄ  ÓÐÃâ·ÑµÄ³µ½ÓËÍ½ÌÁ·Ò²ºÜÈÏÕæ£¡
251.Ëï¸çÈËºÜ²»´í£¬È¥ÁËÖ»Òª¸ºÔðÍæ¾ÍÐÐÁË£¬Ñº½ðÊ²Ã´µÄ¶¼²»ÓÃ£¬ÍæµÄºÜË¬£¬²»ÒªÅÂË¤ºÜ¿ì¾ÍÁ·µÄ²î²»¶àÁË£¬ÏÂ»ØÀ´»¹ÕÒËï¸ç
252.Ð¡Ëï·þÎñºÜºÃ  ÖµµÃÒ»È¥  Ï£ÍûÒÔºó¼ÌÐø¡£
253.³õ¼¶»¬Ñ©³¡¸Ð¾õ²»´í£¬µÚÒ»´Î»¬Ñ©²»Ì«»á£¬»¹ÕÒÁË½ÌÁ·£¡µ«ÊÇ»¹ÊÇºÜ¿ªÐÄµÄ£¡£¡
254.¸Ð¾õ»¬Ñ©¾ÍÊÇÒ»¸ö×ÖË¬¡£Õâ¸öÍÅ¹ºÒ²ºÜ»®Ëã
255.½ÌÁ·ÓÐÒªÐÁ¿à·ÑµÄÏÖÏó   ÆäËûµÄÉèÊ©»¹¿ÉÒÔ
256.·þÎñºÜµ½Î»£¬³µ½Ó³µËÍ¡£ÈËÒ²ÈÈÇé£¬È«Îå·Ö¡£
257.½Ó´ýµÄ´ó¸çÌØ±ðºÃ  Ò»Ö±¶¼ºÜÄÍÐÄ¶øÇÒ»¹ËÍÁËµãÁãÊ³¸øÎÒÃÇ
258.»¬Ñ©µÀ»¹¿ÉÒÔÁË£¬µ«ÊÇµÃµç·öÌÝÈ´»µÁË£¬»¬ÏÂÀ´10Ãë£¬ÉÏÈ¥10·ÖÖÓ
259.½á¾ÖÌ«¿©½øÈë´óÂ½¿©Ä§ÓóÊÇÄÛÄ£KTVÄØ
260.Ê¦¸µÈË²»´í£¬»¬Ñ©ºÜºÃÍæ¶ù£¡ºÃÔÞ£¡ÏÂ´Î»¹»áÔÙÀ´ßÕ
261.ÁÙÊ±ÒâÍâÓÐÊÂ¶ùÃ»È¥³É£¬Íü¼Ç´òµç»°ËµÒ»ÉùÁË£¬¶¼¹ýÁË»ð³µµÄÊ±¼ä»¹´òµç»°ÎÊÎÒµ½Ã»µ½£¬ºÃÆÀ°ÉËäÈ»Ã»È¥
262.¶¼Í¦ºÃµÄ£¬¾ÍÊÇ½áÊøµÄÔç£¬µÃµ½ÑÇ²¼Á¦Õ¾×ø»ð³µ£¬»¹ÓÐ½ÌÁ·¶¼ÒªÐ¡·Ñ
263.Ñ©µÀÓÐ±ù£¬×î¹Ø¼üÊÇÎÒÔÚÀÂ³µ³ö¿ÚÅÔ±ß»»Ñ©°å£¬Ñ²Âß¾¹È»¸úÎÒ´òºð´ó½Ð£¬·þÎñÌ¬¶ÈÌ«´Î
264.ÕæÐÄºÃ°¡ÔÞÔÞÔÞ£¡£¡£¡£¡         ÕæµÄ²»´í
265.²»»á»¬Ñ©µÄ    »¹ÒªÇë½ÌÁ· 200ÄØ  ³¬¼¶ÀÛ
266.»¬Ñ©Í¦Ë¬µÄ£¬¾ÍÊÇ²»»á»¬ÅÂË¤µÄ»°µÃÇë½ÌÁ·£¬½ÌÁ·±È½Ï¹ó£¬Òª240¡£ºÍÄÐÅóÓÑ£¬µÜµÜÒ»ÆðÈ¥µÄ£¬¶¼ÊÇµÚÒ»´Î»¬£¬ËûÁ©»¹Í¦ºÃ£¬ÎÒÅÂË¤¾ÍÇëÁË½ÌÁ·ÁË¡£·þÎñ¶¼Í¦ºÃ£¬ÎÞÂÛÊÇ½Ó´ý»¹ÊÇ½ÌÁ·¡£
267.Í¦ºÃµÄ¡£¾ÍÊÇ½ÌÁ·ºÃ·³ËØÖÊµÍ¡£ÎÒÃÇ»¹Íæ³¬Ê±¼äÁË¡£²»¹ýºÜ¿ªÐÄ¡£
268.¸Ð¾õ·Ç³£²»´í£¬»·¾³ºÜºÃ£¬ÖµµÃÈ¥£¬Ö»ÊÇÏû·Ñ²»µÍ¡£
269.Í¦ºÃµÄ ´ýÈËÀñÃ² °´Ê±½ÓËÍ ÎÒÃÇÄÑµÃÈ¥¹þ¶û±õ»¬Ñ©Ò²ËãÃÀÂúÁË
270.È¥ÁË»¬Ñ© ½ÌÁ·ºÜ»áÍÏÊ±¼ä Ê²Ã´¶¼²»Ëµ °ÑÄãËÍÉÏÈ¥Ö®ºóÔÙ»ØÈ¥»»»¬Ñ©Ð¬
271.·þÎñµÄºÜºÃºÜ·½±ãºÜÌùÐÄ ÏÂ´ÎÀ´»¹ÊÇ»áÑ¡ÔñÕâÀï
272.·Ç³£ÂúÒâµÄÒ»´ÎÍÅ¹º£¬ÍæµÃÏàµ±¿ªÐÄ¡£
273.µ¼ÓÎ³¬¼¶ÔÞ¡£»¬Ñ©ºÜºÃÍæÅ¶¡£Õâ¸öÍÅºÜÊµÔÚ
274.ÕæµÄºÜ¿ÓÈË£¬Ó²ÊÇÒª±ÆÆÈÇë½ÌÁ·£¬²»È»¶ªÏÂ²»¹Ü¡£
275.ºÜºÃ£¬¸Ð¾õÖÜÄ©¹ýµÃºÜÓä¿ì¡£È¥»¬Ñ©£¬É¢É¢ÐÄ¡£»¹»áÔÙ´øÅóÓÑÀ´µÄ¡£ºÜºÃµÄÒ»µãÊÇ£¬Ã»ÓÐ¶îÍâÏû·Ñ¡£
276.Ñ©³¡²»ÊÇºÜ´ó£¬µ«ÊÇºÜºÃÍæ£¬ºóÀ´ÂÃÓÎÍÅÈË¶àÁË¾Í²»ºÃÍæÁË
277.ÈËÍ¦ÈÈÇéµÄ ·þÎñÌ¬¶ÈÒ²¿ÉÒÔ Ñ©³¡Í¦ºÃÍæµÄ ÊÊºÏ³õÑ§Õß
278.²»´íÍ¦ºÃµÄ
279.Ð¡ËïË§¸çÈËºÜºÃµÄ£¬»¬Ñ©ºÜ¿ªÐÄ£¬ÒÔºó»¹»áÔÙÈ¥µÄ
280.Í¦ºÃµÄ£¬½ÓÍÅµÄÈËÌØ±ðºÃÌØ±ðÈÈÇé£¬Ç××Ô¹ýÀ´½ÓÎÒÃÇµÄÈ»ºó»¹ËÍÎÒÃÇÈ¥×ø³µ£¬·Ç³£¸ÐÐ»ÁË
281.ºÜºÃ ºÜ»®Ëã ²»´í ËïÊ¦¸µÒ²ºÜÈÈÇé
282.·þÎñÖÜµ½£¬Ã»ÓÐÆäËü·ÑÓÃ£¡»¬Ñ©·þºÜÓÐ±ØÒªµÄ£¡×îÖ÷ÒªµÄ»¹ÊÇÃâ·ÑµÄ£¡×ÜÖ®ÍæµÄºÜºÃ£¡
283.ºÜºÃ¡£³õ¼¶ÕßÍæµÄ¡£´øµÜµÜÌåÑéµÄ¡£²»´í¡£
284.×¡ÔÚÐ¡¸ÕÅ©¼ÒÔº£¬¸É¾»Êµ»Ý¡£ÁÙ×ßÍü¼ÇÍË·¿¼äÑº½ð£¬µêÀÏ°å¸ø³ä»°·ÑÍËÁË¡£ÕâÀïÔÞÒ»¸ö¡£
285.´Ó¹þ¶«Õ¾³ö·¢µ½ÑÇ²¼Á¦ÄÏÕ¾£¬Ã»ÓÐÆäËûÒªÏû·ÑµÃ
286.²»´íµÄÌåÑé ÀÏ°åÈËÍ¦ºÃµÄ ÎÒÍêÁË4¸öÐ¡Ê± ¼ÓÁËÇ®µÄ
287.Ñ©µÀÕæÐÄ²»´í£¬¾ÍËã³õ´Î»¬Ñ©Ò²¿ÉÒÔÇë¸ö½ÌÁ·ÌåÑéÒ»ÏÂ¡£
288.²»´íµÄÒ»´ÎÌåÑé£¬ËäÈ»²»»á»¬»¹áËÁË½Å(?¡ä?`?)*??*
289.ÈüµÀºÜ³¤£¬ÀÂ³µÒ²ºÜºÃ£¬ÍæµÄºÜ¸ßÐË¡£·þÎñÒ²ºÜºÃ¡£
290.ÍæµÄºÜ¿ªÐÄ£¬¾ÍÊÇ¾õµÃÓÐµãÀä£¬²»Ï²»¶¾À²øµÄ½ÌÁ·£¬×Ô¼ºÍæÍ¦ºÃµÄ
291.ºÜÈÈÇéµÄ¡£½Óµ½ÄÇÀï¡£µ«Ö»ÄÜ»¬Á©Ð¡Ê±¡£Ã»ÒÔÇ°ÐÔ¼Û±È¸ßÁË¡£²»¹ý»¹ÊÇÖµµÃÒ»È¥µÃ
292.±È¸úÍÅÈ¥ºÃ¶àÁË£¬¾ÍÊÇ¼ÇµÃÒ»¶¨Òª¸ÏÉÏ»ð³µ¡£ÉÏÎç11µã¿ªÊ¼»¬µÄ£¬ÏÂÎç2µã¶àÄÇÐ©ÍÅÀ´ÁË£¬ÈËÕæµÄ³¬¼¶¶à
293.ºÃÍæ¡£  µ¼ÓÎÍ¦ÓÐÔðÈÎ¸Ð¡£ÎÒÃÇ×Ô¼º¿ª³µÈ¥µÄ ºÜÀÛ¡£½¨Òé×ø»ð³µ
294.¾ÍÊÇÊ±¼ä¶Ì£¬ÆäËû»¹¿ÉÒÔ°É£¬ÔÞÔÞÔÞÔÞÔÞ
295.ÊÇ³õ¼¶»¬Ñ©³¡£¬£¬ÔªÔÂ2ºÅÈ¥µÄÈËÌ«¶àÁË¡£¡£¼±ÈË£¬ÈËÉÙÈ¥»òÐí²»´í£¬
296.¸øÎÒÃÇÕâÖÖÁã»ù´¡µÄ»¬Ñ©£¬ºÜ²»´í¡«¡«¼ÛÇ®±ãÒË£¬ÀÏ°å·þÎñºÜÖÜµ½£¬²»ÊÇÄÇÖÖÈÃÈËÇ¿ÖÆÈ¥Ïû·ÑµÄÈË¡£
297.Í¦ºÃµÄ£¬·þÎñÒ²ºÜºÃ£¬¼Û¸ñÒ²ºÜºÃ£¡¾ÍÊÇ½ÌÁ·Ì«¹óÁË£¡
298.³õ¼¶Ñ©µÀ£¬Èç¹ûÒªÇë½ÌÁ·»òÕß¼Ä´æ¶«Î÷ÐèÒªÁíÍâ¼ÓÇ®
299.ÆäËû¶¼»¹ºÃ£¬ËïÊ¦¸µÈËºÜºÃ£¬¾ÍÊÇÇ¿ÖÆÇë½ÌÁ·ÈÃÈËºÜ²»Ë¬
300.»¬Ñ©³¡Ð¡ÁËÒ»µã¡­×ÜÌåÀ´Ëµ²»´í
301.ºÜºÃ¹þ~~~~~~¹¤×÷ÈËÔ±·Ç³£»ý¼«¶øÇÒºÜ×¼Ê±~²»»áÂÒÊÕ·ÑÓÃ£¬»¹ÓÐÆäÊµÈ¥»¬Ñ©²»ÓÃ×â»¬Ñ©·þ£¬´©µÄ·½±ãÒ»µã¾ÍºÃÀ²~
302.Ò»°ã£¬ÐèÒªÁíÍâ½»Ç®£¬»·¾³»¹¿ÉÒÔ°É£¬½ÓµÄÊ±ºòÍíÁËºÜ¾Ã£¬¶¼Òª¶³ËÀÁË
303.²»´í£¬·þÎñÌ¬¶ÈºÃ£¡¾ÍÊÇÊ±¼äÓÐµã¶Ì£¬²ÅÁ½¸öÐ¡Ê±£¡
304.ºÜºÃ µ½ÑÇ²¼Á¦ÓÐÈË½Ó ÓÐÈË°ïÃ¦ÅªºÃ È»ºóÒ²ºÜ¿ªÐÄ ×ÜÖ®ºÜ²»´í
305.Í¦²»´íµÄ£¬Ê¦¸µÈËºÜºÃ£¬ÍæµÄÊ±ºòµÚÒ»´ÎÒ»°ã¶¼ÒªÇë½ÌÁ·200£¬²»È»ÊÇÍ¦±ãÒËµÄ
306.·þÎñºÜÖÜµ½ ÀÏ°åÈËºÜºÃ ÍæµÄºÜ¿ªÐÄ
307.ºÜºÃ£¬½Ó´ýµÄËïÊ¦¸µÈËºÜºÃ£¬´ó¼Ò¶¼¶¨¹º°É£¬¶ÔÓÚ³õ´Î»¬Ñ©µÄÈËÈ¥Õâ¸öºÜ»®Ëã£¬
308.È«ÊÇ±ù°¡
309.·þÎñÌ¬¶ÈÍ¦ºÃµÄ£¡»¬Ñ©³¡Ö»ÊÇ³õ¼¶µÄ£¡
310.µÚÒ»´ÎÌåÑéÒ»ÏÂ»¬±ùµÄ´Ì¼¤£¬ÍæµÄ²»ÒàÀÖºõ£¬½Ó´ýµÄËïµ¼ºÜÈÈÇé£¬À´»Ø½ÓËÍ£¬·þÎñÖÜµ½£¬·Ç³£¸ÐÐ»£¡
311.mad¡­¡­¹íÆ¨½ÌÁ·Ç§Íò±ðÉÏµ±¡­¡­Ò»¶Ç×Ó»ð
312.±ãÒË...»·¾³ºÃ...ºÜÂúÒâ...
313.¾Æµê²î£¬È÷µê²î£¬Ôç²Í²î£¬Ôç²Í²î£¬Ã»¶«Î÷³Ô£¬
314.Í¦ºÃµÄÑ¡Ôñ£¬¾ÍÊÇÅ©¼ÒÀÖ³Ô·¹±È½Ï¹ó
315.ÀÏ°å·þÎñÖÜµ½¡£
316.»¹¿ÉÒÔ°É£¬±È½ÏÐ¡£¬Ê¦¸µÈË»¹²»´í
317.ÀÏ°åÈË³¬ºÃà¸£¬ÏÂ´ÎÈ¥»¹»áÕÒËïÊ¦¸µßÕßÕ^_^
318.À´¿´¿´ »¹Õæ²»´í ÓÖÊ¡Ç®ÓÖ´Ì¼¤ Ð¡»ï°éÃÇ¿ìÀ´°É
319.ºÜ²»´í£¬ÌåÑéÁËÒ»»Ø´Ì¼¤µÄ¸Ð¾õ
320.¸Ð¾õ±»¿ÓÁË
321.»¹²»´í  ¾ÍÊÇ»¹ÒªÇë½ÌÁ·Ì«¹óÁË
322.ºÜ´ó£¬´Ì¼¤¡£¹»Àä
323.ºÃ£¬
324.²»´í
325.ÄÇ´ó¸çÍ¦ºÃ¡£ºÜÈÈÇé¡£´ø×ÅÎÒÃÇ³Ô·¹¡£³µ½Ó³µËÍµÄ£¬Ö»²»¹ýÖ®Ç°¸úÎÒÃÇËµÊÇÐÂÌåÎ¯µÄ»¬Ñ©³¡¡£ºóÀ´¸Ä³ÉÒ»¸öÐ¡µÄ¡£¡£ÕâµãºÜ²»Ë¬¡£µ«ÊÇÍæµÄ»¹ÊÇºÜ¿ªÐÄ¡£×¡µÄµØ·½Ò²²»´í¡£Ö»²»¹ý¡£¡£Ã×·¹Ê®ÁùÒ»Íë¡£½È×ÓÈýÊ®¶þÒ»ÅÌ¡£
326.»¹ºÃ
327.ÂúÒâ µ¼ÓÎÈËºÜºÃ ³ÔµÃÒ²²»´í
328.ÑÇ²¼Á¦£¬°¥¡£³õ¼¶µÀÔÚÄÄÀï¶¼Ò»Ñù£¬»¹·Ñ¾¢ÖÜÕÛÅÜµ½ÑÇ²¼Á¦È¥ºÃººÆÂ£¬Ã»ÒâË¼¡£»¹ÕûÌìÍÆÏúË½½Ì£¬·³ËÀÁË
329.Ñ©³¡Ö»ÓÐÒ»¸öÑ©µÀ£¬¹¤×÷ÈËÔ±°ÑÎÒÃÇËÍµ½ÁËºÃºº²´»¬Ñ©³¡£¬Ñ©·þ¶¨µ¥ÖÐÓ¦¸ÃÊÇÃâ·ÑÌá¹©Ê¹ÓÃµÄ£¬µ½ÁËÒÔºóÓÖËµÒª¶îÍâÏû·ÑµÄ£¬½ÌÁ·»¹ÏòÎÒÃÇÊÕÈ¡Ð¡·Ñ£¬¸Ð¾õÕâÀïµÄÈËÌØ²»ÊµÔÚ
330.ºÜ²»´í
331.ÏÈÌáÐÑ´ó¼Ò£¬Õâ¸öÍÅ¹º²»ÊÇÐÂÌåÎ¯¹Ù·½·¢ÊÛµÄ¡£Ò²ÊÇ¸öÈËÀ­µÄµ¥¡£²»¹ýÊ¦¸µÈËÍ¦ºÃµÄ£¬Ãâ·Ñ½ÓËÍ¡£Í¦ÓÐÐÅÓþ£¬µÄÈ·ÊÇÈ¥µÄÐÂÌåÎ¯µÄ»¬Ñ©³¡¡£ÉèÊ©»·¾³Ê²Ã´µÄ¶¼²»ÓÃËµ£¬³¬¼¶ÔÞ¡£
332.ÎªÊ²Ã´Ã»ÓÐÑ©·þ¡£ÎªÊ²Ã´ÒªÔÚ»¨50È¥Âò×âÑ©·þ¡£ÎªÊ²Ã´½ÓËÍµÄ³µÒª¶ïÕ©ÎÒÃÇ¡£Ô­±¾¾ÍÒª»µµÄ³µÃÅ¡£ÒÑ¾­ºÜÄÑ¹ØÉÏ¡£³µÃÅÒÑ¾­ºÜ·¢ÖáÁË¡£ºÜÄÑ¹ØÉÏ¡£ÎÒÃÇÒÔÕý³£µÄ·½Ê½¿ªÃÅË¾»ú¾Í¶ïÉÏÎÒÃÇÁË¡£Æ«ËµÊÇÎÒÃÇ°ÑÃÅÅª»µµÄ¡£È°´ó¼Ò×ø³µÒª×¢Òâ¡£²»Òª±»¶ïÉÏ¡£
333.ËµºÃµÄ¼Û¸ñµ½ÄÇ»¹ÕÒÎÒÒªÇ®£¬ËùÒÔ·Ç³£²»ÂúÒâ
334.¹ýÄêÊ±È¥ÈËºÜ¶à£¬»¹Ëã»¬µÃ¿ª°É£¬¾õµÃÃ»ÓÐÏëÏóÖÐ´ó£¬·þÎñµ¹ÊÇÍ¦ºÃµÄ¡£
335.³ýÁËÏë¿ÓÇ® ÎÒ¿´²»µ½ÈÈÇé
336.ºÃ¿Ó£¬±»´øÈ¥³õ¼¶µÀ£¬¸æËß´ó¼ÒÇ§Íò±ðÌýÐÅ×â»¬Ñ©·þÖ®ÀàµÄ°¡£¬ÓÖ¹óÓÖÃ»ÓÃ£¬ÄÇ±ßºÜ¶à»ÆÅ££¬×î±ãÒËÒ»¸öÈË50£¬±ÈÍÅ¹º±ãÒË¶àÁË£¬¸ß¼¶µÀ¿´ÆðÀ´Í¦Å£±Æ£¬²»¹ýÈ¥²»ÁË£¬³õ¼¶µÀÏñÊºÒ»Ñù£¬±È±±¾©²îÔ¶ÁË
337.µÚÒ»´ÎÈ¥»¬Ñ©»¹ÒªÔÙ¸¶½ÌÁ··Ñ200£¬Ö®Ç°ÍêÈ«²»ÁË½â
338.Å©¼ÒÀÖ¾ÍÊÇ¿ÓµùµÄ£¬³ÔµÄ³¬¼¶¹ó
339.ÎÒÃÇ³õÑ§ÕßµÄ»¬Ñ©µÀÆÂ¶ÈÌ«´óÁË£¬¾ÍÊÇ±Æ×ÅÄã²»µÃ²»Çë½ÌÁ·¡£¶øÇÒÇë½ÌÁ·Ì«¹óÁË£¬200´óÔª£¬Õâ»¹²»ËãÍê£¬½ÌÁ·»¹ÎÊÎÒÃÇÒª·þÎñ·Ñ£¬ÕâËãÉñÂí¡£¶øÇÒºóÀ´Ã÷Ã÷»¹ÓÐÊ±¼ä£¬½á¹û½ÌÁ·Ò»¸ö¾¢¶ù¿´ÊÖ»ú£¬ºóÀ´»¹ÏÈ×ßÁË£¬µÈ×ÅÅÅºÅ½Ó´ý±ðÈËÈ¥ÁË
340.µ¼ÓÎ»¹ËãÈÈÇé~~»¬Ñ©³¡Ñ©ºÜÓ²£¬Ò»¹²¾ÍÒ»Ìõ³õ¼¶µÀ¡­»¬Ñ©·þ150ÂòÁËÄÜÑÓÊ±»¬Ñ©~²»Ìá¹©´¢Îï¹ñ£¬30Ò»¸ö¼Û¸ñ¸ß»¹²»Õ¦µØ¡­»¹ÊÇÈ¥Õý×ÚµÄ»¬Ñ©³¡à£~~×¡µÄµØ·½Àä~¾ÍÊÇ²ÍÌüºÜºÃ~·þÎñÔ±ºÜÈÈÇé£¬·¹²ËºÃ³ÔÁ¿´óµ«ÊÇ¹ó
341.»ù±¾²»ÐÐ£¬µ¼ÓÎ¸ü²î£¬»¹ÊÇ×ÔÓÉÐÐ×îºÃ£¡
342.µÚÒ»´Î»¬Ñ©£¬ÍæµÄ±¶Ë¬¶ù£¬»·¾³²»´í£¬½Ó´ýÈËÔ±·þÎñÒ²ºÜºÃ£¬ÒÔºó»¹»ØÈ¥£¡
343.ÒþÐÎÏû·ÑÑÏÖØ
344.·þÎñÌ¬¶ÈÌØºÃ£¬³µ½Ó³µËÍ£¬½éÉÜ¾°µã£¬¶¼²»ÓÃ¶îÍâ¸¶¿î£¨³ýÁËÑ©·þÁí×âÒªÇ®£©
345.ÕûÌåÀ´Ëµ²»´í £¬·¹²Ë³¬¹óµÄ£¡£¡£¨ÓÐÇ®ÈËËæÒâ£©
346.»¹¿ÉÒÔ°É£¬¾ÍÊÇÈç¹û²»Çë½ÌÁ·µÄ»°ºÜÄÑ£¬Çë½ÌÁ·È´ºÜ¹ó
347.°¥
348.Ëï´ó¸ç·þÎñÈÈÇéÖÜµ½£¬Ã»ÓÐÊ²Ã´ÒþÐÎÏû·Ñ ¶øÇÒ¶ÔÎÒÃÇÁ½¸öÅ®´óÑ§Éú¸ñÍâ¹ØÕÕ Ã»¼ÓÇ®¾ÍÍæÁËÑ©³¡ÄÇ¸ö´óÂÖÌ¥ »¹´øÎÒÃÇÈ¥ÕòÉÏ×ª À´ÄêÓÐ»ú»á»¹»áÔÙ¹ýÀ´£¡
349.Ò»°ã¶øÒÑ£¬×¡µÄ²»Ì«ºÃ£¬³ÔµÄºÜ¹ó
350.³õ¼¶»¬Ñ©´óÊ§ËùÍû    ¾ÍÊÇÒ»¸öÐ¡ÆÂ  ÓÐÍ¼ÓÐÕæÏà
351.Ã»È¥³¤°×É½Ö®Ç°¾õµÃÍ¦ºÃ È¥¹ý³¤°×É½Ö®ºó¾õµÃÑÇ²¼Á¦Ì«Ð¡ÁË ¶øÇÒÑ©È¦ºÍÀ­ÅÀÀçÌ«¹ó£¡
352.ºÜºÃ°¡£¡
353.Ëïµ¼·þÎñ²»´í£¬×¡ËÞÌõ¼þÒ»°ã£¬¹À¼ÆÊÇÒòÎª´º½ÚµÄÔ­Òò°É£¡
354.×¡µÄ²»´í£¬¾ÍÊÇ³Ô·¹Ö»ÓÐÒ»¸öµØ·½£¬·Ç³£¹ó¡£
355.Ëï¸çµÄ½Ó´ý·Ç³£²»´í£¬ÍæµÄÒ²Í¦ºÃÏÂ´Î»áÍÆ¼öÅóÓÑ¹ýÀ´
356.Í¦ºÃµÄ
357.ÕæÐÄÃ»ÓÐËµÆÀÂÛÉÏËµµÄºÃ£¬ËµºÃÁËËæ±ã´øÈ¥»¬Ñ©³¡£¬ÕæÐÄµÄ²»ÊÇÓ´£¬ÄÇ¸ö³õ¼¶Ñ©³¡Ã»ÓÐà¥¸öË£ÁË£¬ÕæÐÄÈõ±¬ÁË£¡
358.ÍÅ¹ºÊ±ËµÑ©¾ßÃâ·ÑÓÃ£¬ÕæÕýÓÃÊ±Ñ©·þºÍÑ©¾µ¶¼»¨Ç®£¬²¢ÇÒÇë³õ¼¶½ÌÁ·Ò»¸öÈË²»µ½2Ð¡Ê±240Ôª£¬ºÜ¹ó£¬¸ü¿ÉÆø»¹ÒªÐ¡·Ñ£¬ÏÂ´Î²»È¥ÁË
359.×ÜµÄÀ´Ëµ²»´í
360.²»´í
361.»¹ºÃ
362.ËïÎò¿Õ´ó¸ç·þÎñÈÈÇé£¬¹þ¹þ¹þ¡£¸ßÐË ÈÃÎÒÃÇÀ´×ÔÄÏ·½µÄº¢×ÓºÜÊÇÎÂÅ¯ÄØ£¬ ÏÂÄêÓÐ»ú»á´øÅóÓÑÒ»ÆðÀ´¡«
363.Í¦ºÃµÄ£¬Í¦ÈÈÇé£¬×¡µÄÒ²Í¦ºÃ£¬Ö»ÊÇÃ»ÓÐ´ó´²£¬¶¼ÊÇ±ê¼ä£¬¶øÇÒËµÊÇÈýÐÇ¼¶±ö¹Ý£¬´µ·ç»ú£¬wifi ¶¼Ã»ÓÐ£¬Ï£ÍûÕâ¸öÄÜ¸ÄÉÆÒ»ÏÂ£¬²»¹ý·þÎñÌ¬¶ÈÍ¦ºÃ£¬»¬Ñ©Ò²Í¦ºÃµÄ£¬×ÜµÄÀ´Ëµ»¹²»´í£¬µÚÒ»´ÎÍÅ¹º³öÓÎ£¬Í¦ÂúÒâ£¬Ð¡ËïÈËÍ¦ºÃµÄ£¬ÓÐ»ú»á»¹»á¹ýÈ¥Íæ
364.Í¦ºÃµÄ£¬ÏÂ´Î»¹»áÀ´µÄ
365.Ò»°ã»¹ºÃ
366.µ¼ÓÎ½Ó´ýºÜÈÈÇé£¬·þÎñºÜÖÜµ½¡£ºÜÂúÒâ¡£µ«ÊÇ½ÌÁ·ÓÐÒªÐ¡·ÑÏÖÏó¡£Ï£ÍûÏÂ´ÎÔÙÈ¥
367.²»´í£¬µ¼ÑÝÈËÒ²ºÜºÃ£¬ÓÐ»ú»áÏÂ´Î»¹¶¨
368.»¹²»´í
369.°ü»¬Ñ©·þ¾ÍÊÇÆ­ÈË£¬ÈÈÇéÊÇÈÈÇé¾ÍÊÇÌ«¹ó£¬Ò»¸ö½ÌÁ·200°¥Ñ§ÉúÕæÐÄÊÜ²»ÁË¡£¡£
370.°ü»¬Ñ©·þ¾ÍÊÇÆ­ÈË£¬ÈÈÇéÊÇÈÈÇé¾ÍÊÇÌ«¹ó£¬Ò»¸ö½ÌÁ·200°¥Ñ§ÉúÕæÐÄÊÜ²»ÁË¡£¡£
371.·þÎñÌ¬¶È·Ç³£ºÃ   ÖµµÃÍÆ¼ö  ÏÂ´Î»¹»áÍÅÕâ¸ö!
372.Å©¼Ò·¹²ËÔ×¿ÍÃ»ÉÌÁ¿£¬»¬Ñ©³¡È¥µÄºÃºº²´£¬ºÜÒ»°ã£¬¸ú×îºÃµÄ²»ÄÜ±È£¬½ÌÁ·µÄ·ÑÓÃ³¬¹ó¡£
373.»·¾³»¹¿ÉÒÔ£¬¾ÍÊÇÒþÐÔÏû·ÑÌ«ÑÏÖØ£¬´ó¼ÒÕå×Ã¡£
374.»¬Ñ©³¡È·ÊµºÜ²»´í£¬²»¹ýÊÊºÏÑ§¹ý»¬Ñ©µÄ£¬Èç¹ûÊÇ³õÑ§Õß»¹ÊÇµÃÇë½ÌÁ·
375.½Ó´ýµÄÈËÍ¦ºÃµÄ£¬ÔÚÄÇ´ôÁËÁ½¸öÐ¡Ê±Ò»µãÒ²Ã»Àä£¬»¹²»´í
376.Ò»°ã×¡µÄÓÐÐ©Ôã¸â
377.µÚÒ»´Î»¬Ñ©  Ã»Çë½ÌÁ· ÍæµÄºÜ¿ªÐÄ
378.³ýÁË³Ô·¹²»ÈÝÒ×ÓÐµã¿ÓÍâÆäËû¶¼»¹ÐÐ£¡
379.ÃÀÀöµÄ·ç¾°£¬ÕæÊµ¸öºÃµØ·½£¬ÂÃÓÎµÄºÃµØ·½
380.»¬Ñ©¸½¼ÓÏû·ÑÌ«¶à£¬½ÌÁ··Ñ200ÔªÒ»ÈË£¬×âÑ©·þ50ÔªÒ»ÈË£¬´æ¶«Î÷20ÔªÒ»¿ð¡£¶¨¼Û²»ÊÇÌ«±ê×¼£¬ÍêÈ«È¡¾öÓÚµ¼ÓÎ¡£
381.·½±ã
382.×¡µÄµØ·½³øÊ¦²»´í¡£
383.Ò»½ø»¬Ñ©³¡½ÌÁ·¾Í×·×ÅÄãÇëËýÃÇ£¬200Ò»Î»ºÃ¹ó°¡
384.ÕæµÄºÜÊ¡£¬Ñ©µÀÒ²ÌØ±ðºÃ¡£
385.ºÜºÃ£¡¹þ¶û±õÈË¸Á¸ÁÈÈÇé¡«
386.QQÍ¼Æ¬ÊÇÈÃÈËÉñÇåÆøË¬ÈËÉñÇåÆøË¬ÈËÉñÇåÆøË¬
387.ºÃºÃºÃ£¬ÕæµÄºÃÄØ£¡³¬¼¶³¬¼¶³¬¼¶³¬¼¶³¬¼¶³¬¼¶µÄ
388.ÐÔ¼Û±È²»´í¡«¡«¡«¡«¡«¡«¡«¡«¡«¡«¡«
1.ÆÀÂÛÕýÎÄ
2.ÍæµÄºÜºÃ£¬ÉèÊ©ÆëÈ«£¬ÂúÒâ£¡
3.ÑÇ²¼Á¦»¬Ñ©³¡£¬¿´±ðÈË»¬Ñ©£¬ËäÈ»Ã»ÓÐÌåÑéµ½»¬Ñ©£¬µ«ÊÇÒ²·Ç³£µÄ¿ªÐÄ£¬¿´¿´Ò²²»´í£¬¿ÉÏ§ÊÖ»ú²»¸øÁ¦£¬ÔÚÊÒÍâÊ®Ãë¾ÍÖ±½ÓËÀ»ú°Õ¹¤ÁË¡£
4."Ñ©ÏçÕæµÄºÃÃÀ°¡£¬ÎÒÃÇÔËÆøºÃ£¬¸Õµ½ÄÇ±ß¾ÍÏÂ¶ìÃ«´óÑ©£¬Õû¸ö±»ÀËÂþ×¡ÁË¡£ÏÈÀ´ËµËµ½»Í¨£º
5.??ÎÒÃÇ´ÓÉòÑô³ö·¢×ø¸ßÌúµ½¹þ¶û±õ£¬ÑØÍ¾ÄÜ¿´µ½ºÃ¶àºÜÃÀµÄ·ç¾°£¬¸Ð¿®×æ¹úµÄ´óºÃºÓÉ½¡£µ½ÁË¹þ¶û±õ¸ßÌúÕ¾£¬È»ºó´ò³µÈ¥ÊÐÇøºÜ½ü¾Í¼¸¹«ÀïµÄÑù×Ó£¬ÄÇ±ßÆð²½¼Û8Ôª£¬´ò³µ»®Ëã¡£È¥Ñ©ÏçÎÒÃÇÊÇµÚ¶þÌì±¨ÍÅµÄ£¬ËãÊÇÁ¼ÐÄÍÅÁË£¬Ã÷Âë±ê¼ÛµÄ£¬Ã»ÓÐÆäËû¶îÍâÊÕ·Ñ£¬À´È¥¶¼ÓÐÉÏÃÅºËËá£¬»¹Í¦Ê¡ÊÂ¡£ÒòÎª×Ô¼º×Ô¼ÝÒ²²»·½±ã¶¼ÊÇÉ½Â·Ñ©Â·£¬¶øÇÒÌýËµ°ü³µÒ²²»Ì«»®Ëã£¬ÅÂ±»¿Ó£¬»¹ºÃÕâ¸öÍÅÍ¦¸øÁ¦¡£
6.??ÔÙÀ´ËµËµ³ÔµÄ·½Ãæ£¬ÔÚÑ©ÏçÄÇ±ß³ÔÁË¶«±±¼Ò³£²Ë£¬Ìú¹øìÀ»¹ÓÐ¶«±±½È×Ó£¬»ù±¾Ã¿¶Ù¶¼ÓÐËá²Ë£¬¶øÇÒÆÕ±éÆ«ÏÌ£¬³Ô²»¹ßµÄ¾Í³ÔÅÝÃæ°É¹þ¹þ£¬ÄÇ±ßÓÐÍ¦¶à¶³Ë®¹û£¬Ïñ¶³Àæ¶³ÊÁ×Ó¶³ÆÏÌÑ£¬Ïë³¢³¢µÄ¿ÉÒÔÊÔÊÔ£¬ÎÒ¾õµÃ¶³ÊÁ×Ó»¹Í¦ºÃ³ÔµÄ
7.??ÎÒÃÇÔÚÑ©Ïç´øÁËÁ½ÌìÒ»Íí£¬×¡µÄ¿»£¬ÒòÎª»·±£Òª±£»¤Ñ©¾°£¬ËùÒÔÄÇ±ß»ù±¾¶¼ÊÇµç¿»£¬Ò²·Ç³£Å¯ºÍ£¬Ï´ÔèÍêÈ«Ã»ÎÊÌâ£¬×¡ËÞÍâÃæÄã¾Í¿ÉÒÔ·è¿ñ³¢ÊÔÆÃË®³É±ù¡£¶øÇÒ¿»´²¾Þ´ó£¬ÎÒ¼ÇµÃ×ÛÒÕÀïÃæÒ²³öÏÖ¹ý£¬ÆÌ×Å¶«±±´ó»¨°ÀµÄ´ó´²£¬Ó²ÊÇÓ²Ò»µã£¬¿í³¨µÄºÜ
8.??ÓéÀÖ£ºÄÇ±ßµÄÑ©µØÄ¦ÍÐ·Ç³£·Ç³£·Ç³£´Ì¼¤£¬±ÈÄÇÖÖÔ½Ò°³µ·è¿ñ¶àÁË£¬ÓÈÆäÊÇÏÂÆÂÈ«³ÌÆ¨¹É¾ÍÃ»×ÅµØÄÇÖÖ¸Ð¾õ£¬È»ºó¾ÍÊÇÑÇ²¼Á¦»¬Ñ©³¡£¬ÌìÈ»µÄÑ©³¡£¬¾°¹Û²»´íÍ¦×³¹ÛµÄ£¬»¬Ñ©ºÃºÃÍæºÃÉÏñ«°¡£¬ÔÚÄÇ±ß240ÔªÇë½ÌÁ·2Ð¡Ê±£¬ÁíÍâÎÒÃÇµÄÍÅ±¾Éí¾Í°üº¬ÁËÃÅÆ±£¬ÁíÍâ»¬Ñ©Èý¼þÌ×¶¼ÓÐÌá¹©£¬×Ô¼º±¸Ò»¸öºÃµãµÄÑ©¾µ¾ÍºÃÁË¡£²»È»×âµÄ»°»¹ÊÇÍ¦¹óµÄ£¬Òª50Ôª×óÓÒ¡£
9.??ÅÄÕÕ£ºÒ»¶¨ÒªÅÄÄÇ±ßµÄÎíÚ¡£¬Ñ©É½ÄÄÄÄ¶¼ÄÜÅÄ³ö´óÆ¬£¬ËæÊÖÅÄ¾ÍºÃÁË£¬µ«ÊÇÒ»¶¨Òª´©´÷ºÃ·Àº®ÒÂÎï£¬·´ÕýÎÒÊÇ´©ÁË6¼þ£¬ÓÅÒÂ¿âµÄÊ²Ã´±£Å¯ÄÚÒÂÒ¡Á£ÈÞ±¡ÓðÈÞÈ«¸øÓÃÉÏÁË£¬´øÃ±×ÓºÍÊÖÌ×£¬·ñÔòÒ»ÏÂ×Ó¾Í»á±»¶³½©
10.Õâ´ÎÒòÎªÒßÇéÃ»ÅÝµ½ÎÂÈª¾ÍºÜÒÅº¶£¬ÏÂ´Î¾ÍÆÚ´ý³¤°×É½ÎÂÈª»¬Ñ©Ö®ÂÃÁË£¡
11. #³Á½þÊ½Èë¶¬ #¶¬ÌìÈ¥ÄÄÍæ #ÖÐ¹úÑ©Ïç #¹þ¶û±õÔõÃ´Íæ"
12.ÐÐ×ßÔÚ¹þ¶û±õµÄ´ó½ÖÐ¡Ïï£¬¼ÈÃ»ÓÐ´îÚ¨À­ÂòÂôµÄÞç¿Í£¬Ò²Ã»ÓÐÍµÇÀÔÒµÄ»µ·Ö×Ó£¬¸ü²»¼ûÔàÙâÙâµÄÈËÈº¡£¶¼Ò»¸ö¸ö±¶¶ù¾«Éñ£¬¶¼Ò»¸ö¸öºÜÀûÂä¡£Å®ÈËÉí²Ä¶¼ºÜºÃ¿´£¬Æ¤·ôÒ²ºÃ£»ÄÐÈËÒ»¿´È«ÊÇÇåÒ»É«µÄ´¿Ò¯ÃÇ¶ù£¬Í¦°Î½¡Ë¶¡£Ò²ÐíÊÇ±»ÕâÀä·ç´¸Á¶µÄ£¬Ò²ÐíÊÇºÈÕâºÃµÄË®×ÌÑøµÄ£¬Ò²ÐíÊÇÕâ¹ãÙóÍÁµØÀï²Ø²»µÃÐ¡¼Ò×ÓÆø
13.´ºÑ©ÆÚµÄÑ©ÖÊµØËÉÈí£¬×´ÈçÉ°ÌÇ£¬ËùÒÔÒ²±»³Æ×÷¡°É°ÌÇÑ©¡±¡£ÆøÎÂ»ØÉýÔÙ½µµÍÊ±£¬»ýÑ©±íÃæ»¹»á½á±ù£¬ÐÎ³É±¡±¡µÄ±ùÄ¤£¬Ê¹»¬ÐÐºÍ×ªÍä±äµÃ¸ü¼ÓÈÝÒ×£¬¸³ÓèÁË»¬Ñ©ÕâÏîÔË¶¯²»Í¬ÒÔÍùµÄÐÂÆæÌåÑé¡£³©»¬´ºÑ©£¬×ÝÏí×ÔÓÉ£¬´ºÌìÀïÒ²ÄÜÈÈ¡°Ñ©¡±·ÐÌÚ£¬´ð°¸¾ÍÔÚ¹þ¶û±õ~
14.ÑÇ²¼Á¦»¬Ñ©³¡Èç¹ûÄãÃ»»¬¹ýÑ©£¬ÄÇ»¬Ñ©Ò»¶¨ÊÇÄã²»ÄÜ´í¹ýµÄ£¬µ«ÊÇÒ»¶¨Òª×¢Òâ°²È«£¬°×Ìì»¬Ñ©£¬ÍæÑ©È¦£¬µ½ÁËÍíÉÏÔÙÅÝ¸öÎÂÈª¡£¶þ¡¢Ñ©Ïç£¬×øÑ©µØÄ¦ÍÐ£¬¿´Ñ©ËÉ¡£ÕâÀïÊÇÖµµÃÈ¥µÄ£¬ÒòÎªÕâÀïÊÇ¹úÄÚ½µÑ©Á¿×î´óµÄµØ·½Ö®Ò»£¬Ã»¹ýÏ¥¸ÇµÄÑ©µØÍ½²½¡£Èý¡¢±ùÑ©´óÊÀ½çÊÀ½ç±ùµñ´óÈü¾ÍÔÚÕâÀï¾Ù°ì£¬Äã¿´µ½µÄÃ¿Ò»¸ö±ùµñ¶¼ÊÇÀ´×ÔÊÀ½ç¸÷µØµÄÒÕÊõ¼ÒÖ®ÊÖ¡£ÕâÀï¿ÉÒÔ¿´±ùµñÕ¹£¬¸ÐÊÜ340Ã×µÄ±ù»¬ÌÝ£¬ÒÔ¼°ÊÕµ½ÑÛ»¨çÔÂÒµÄ±ùÉÏÏîÄ¿¡£
15."#³Á½þÊ½Èë¶¬ 
16.¶¬ÌìÈ¥µÄ¹þ¶û±õ£¬±¨ÁËÂÃÓÎÐ¡ÍÅ°É¡£
17.Ñ©ÏçÑÇ²¼Á¦2ÈÕÓÎ¡£
18.ÐÐ³ÌÅÅµÄÂúÂúµ±µ±¡«
19.ÅÊµÇ´óÍº¶¥×ÓÉ½£¬Ñ©µØÄ¦ÍÐ+¹Û¹â³µ£»ÂþÓÎ±ùÑ©»­ÀÈ£¬·Ç³£³öÆ¬£»ÍíÉÏÈë×¡Ñ©Ïç¡£
20.Ã»ÓÐ´«ËµÖÐµÄ¿Ó£¬¾ÍÊÊµ±Ïû·ÑÑ½£¬¸ù¾ÝÐèÇóÏû·Ñ°É£¬Ñ©ÔÏ´ó½ÖÉÏÒ²ÓÐµÂ¿ËÊ¿Ö®ÀàµÄ²ÍÒûÀ²¡£ÍíÉÏ»¹ÓÐ´óÐÍ±ÄµÏÏÖ³¡£¬Í¦àËµÄ¡£
21.µÚ¶þÌì»¹È¥ÁËÑÇ²¼Á¦»¬Ñ©³¡£¬³õ´Î»¬Ñ©Ò»°ã¶¼Ã»É¶¼¼ÇÉ£¬ÅÄÅÄÕÕ»¹ºÃ¡£
22. #ÄîÄî²»ÍüµÄ2021 #ÑÇ²¼Á¦Ñ©ÏçÓÎ¼Ç #³ÇÊÐµÄÐÂ´ò¿ª·½Ê½ #ÂÃÐÐÈÈµã"
23."¹þ¶û±õÂÃÓÎ¹¥ÂÔ|¶¬¼¾À´¹þ¶û±õÂÃÓÎ±Ø¿´

24.#¹þ¶û±õÂÃÐÐ #¹þ¶û±õÂÃÓÎ¹¥ÂÔ 
25.ÓÖµ½ÁËÒ»ÄêµÄ¶¬Ìì£¬Ò»³¡³¡·çÑ©ÓÖÓëÎÒÃÇ²»ÆÚ¶øÓö¡£
26.Õâ¸ö¶¬¼¾Ò»¶¨ÒªÀ´Ò»´Î¹þ¶û±õÂÃÓÎ
27..
28.¹þ¶û±õ¾°µã¶à£¬ÇÒÒ»Â·¶¼ÊÇ±ùÌìÑ©µØµÄ£¬ÔõÃ´Íæ²ÅÄÜ¾¡ÐÄÄØ?	»¹ÊÇ¸ú¸ö¿¿Æ×µÄµ±µØÍÅÏãÀ²£¬³ÔºÃ×¡ºÃÍæºÃ£¬²»ÓÃµ£ÐÄ½»Í¨×¡ËÞÎÊÌâÀ²~
29.¾ªÏ²»î¶¯:ÌìÒ¹ÈË¾ù1000×óÓÒ
30..
31.¾­µäÂ·Ïß
32.µÚÒ»Ìì£ºµÖ´ï¹þ¶û±õ
33.µÚ¶þÌì£ºÑÇ²¼Á¦»¬Ñ©³¡£¨»¬Ñ©¡¢±ùÑ©´ó×÷Õ½¡¢º®µØÎÂÈª£©
34.µÚÈýÌì£ºÑÇ²¼Á¦ÖÐ¹ú¸»Ê¿É½Ñ©Ïç
35.µÚËÄÌì£ºÑ©Ïç°ôé³É½¹Û¹âÕ»µÀÆæÈ¤Ñ©ÈË¹È±ùÁè¹È»Ø¹þ¶û±õ
36.µÚÎåÌì£ºÊ¥Ë÷·ÆÑÇ½ÌÌÃÖÐÑë´ó½Ö·µ³Ì
37..
38.ÈÈÃÅ¾°µãÍÆ¼ö
39.1.?Ê¥Ë÷·ÆÑÇ´ó½ÌÌÃ
40.2.?ÖÐÑë´ó½Ö
41.3.?±ùÑ©´óÊÀ½ç
42.14.?Ñ©Ïç
43.15.?ÑÇ²¼Á¦
44..
45.ÃÀÊ³ÍÆ¼ö
46.ËÉÈÊÐ¡¶Ç¡¢ÀÏ¶¦·áÔÂ±ý¡¢¹þ¶û±õÑ¬¼¦¡¢ºì³¦¡¢¹ø°üÈâ¡¢´óÀ­Æ¤¡¢´óÁÐ°Í¡¢Âíµü¶û±ù¹÷¡¢·ç¸É³¦
47..
48.³öÐÐÐ¡tips
49.½¡¿µÂëºÍ¿ÚÕÖ:ÒßÇé·À¿ØÆÚ¼ä£¬ÕâÁ½Ñù»¹ÊÇÐèÒªµÄ
50.Ð¯´øÖ¤¼þ£¬ÈçÉí·ÝÖ¤¡¢Ñ§ÉúÖ¤¡¢¾ü¹ÙÖ¤µÈ
51.´øºÃ±£Å¯ÒÂÎïºÍ×°±¸:Èç±£Å¯ÒÂ¡¢ÓðÈÞ·þ¡¢Î§²±¡¢ÊÖÌ×¡¢±£ÎÂ±­¡¢ÒþÐÎÑÛ¾µ¡¢Ñ©µØÑ¥£¬Å¯±¦±¦(ÊÖ»úÒ²ÒªÌù)µÈ£¬Ð¬×ÓÒ»¶¨ÒªÑ¡Ôñ·À»¬µÄ
52.×Ô±¸¸ÐÃ°Ò©ºÍ³¦Î¸Ò©¡¢ÔÎ³µÒ©(È¥Ñ©ÏçµÄÂ·ºÜÔ¶)
53.´øºÃÊÖ»ú¡¢³äµçÏß¡¢³äµç±¦¡¢ÓÐÏà»úµÄ´øºÃÏà»úÓðÈÞÕÖ(ÊÒÍâÎÂ¶ÈµÍ£¬¿ÉÄÜ»á±»¶³µ½ÏÔÊ¾ÆÁ²»ÏÔÊ¾»­Ãæ)
54.ÌáÇ°×öºÃ¹¥ÂÔ¡¢¶©ºÃ¾Æµê¡¢»úÆ±£¬ÏÂÔØÒ»¸öÊÖ»úµ¼º½µØÍ¼
55..
56.ÈçºÎÊ¡Ç®£¿
57.1¡¢²»ÒªÈ¥±¾µØÈË²»³£È¥µÄ²ÍÌü³Ô·¹£¬¼Û¸ñºÍÎ¶µÀ¿ÉÄÜ¶¼²»ÈçÒâ
58.2¡¢²»ÒªÁÙÊ±È¥¶©¾Æµê£¬ÃÅÆ±Ö®Àà£¬ÓÈÆäÊÇ½Ú¼ÙÈÕÆÚ¼ä£¬Òª²»¾ÍÊÇ¶©²»µ½£¬Òª²»¶©µ½ÁË£¬Ò²»á±È½Ï¹ó
59.3¡¢²»Òª´¿´â×ÔÓÉÐÐ£¬×ÔÓÉÐÐÄÃµÄÃÅÆ±¾Æµê¼Û¸ñ¶¼ÊÇÖ±¿ÍµÄ¼Û¸ñ£¬»á±ÈÂÃÐÐÉçÄÃµÄ¼Û¸ñ¸ß
60.4¡¢²»Òª¸ú»ú³¡¡¢³µÕ¾³ö¿Ú´¦µÄÀ­¿Í´óÂèÈ¥ËýÃÇ½éÉÜµÄ¾Æµê£¬ÄÇ¿ÉÊÇÒ»Ìõ±»Ô×µÄ²»¹éÂ·°¡~
61.5¡¢²»Òªµ½ÁË³ö·¢µØ²Å±¨ÍÅ£¬Òª¸úÍÅµÄ»°ÒªÌáÇ°±¨µ±µØ±¨ÍÅ£¬ÈÕÓÎ£¬ÈË¾ù×óÓÒ"
62.2021Äê11ÔÂ7ÈÕ£¬ÎÒÕýÌ§Í·ÍûÏòÒõ³ÁµÄÌì¿Õ£¬ÒòÎª½ñÌìÊÇÁ¢¶¬£¬ÆÚÍû×Å½ñÌìÄÜ¹»¿´µ½½ñÄêµÄ³õÑ©£¬µ«ºÜÒÅº¶£¬±ÊÕßÉí´¦ÎÂÅ¯³±ÊªµÄ³É¶¼£¬¼´±ãÏÂÑ©Ò²ÊÇÔÚÉî¶¬ÖÐÆ®ÏÂ¼¸Æ¬ÈÃÄÏ·½ÈËÐË·ÜµÄ¡°Í·Æ¤Ñ©¡±¡£ ÄÏ·½µÄ¶¬ÌìÒõÀä³±Êª£¬Àä·çºôÐ¥£¬±»ÈËÃÇÇ×ÇÐµÄ³ÆÖ®Îª¡°¸½´øÄ§·¨ÉËº¦¡± ¶ø¶ÔÑ©µÄÃÔÁµÊÇÄÏ·½ÈËµÄÒ»ÖÖ³¤ÆÚ¿ÊÍû£¬¾¿ÆäÔ­Òò²»ÍâºõÈý¸ö×Ö;Ã»¼û¹ý£»ÊÔÎÊÄÄÒ»¸öÄÏ·½ÈËÃ»ÓÐ»ÃÏë¹ý×Ô¼ºÔÚÑ©µØÖÐÈö»¶ÍæÄÖ£¬ºÍÅóÓÑÒ»ÆðÍ´Í´¿ì¿ì´òÑ©ÕÌµÄ³¡¾°ÄØ£¿ÒÀÏ¡¼ÇµÃ2020Äê³É¶¼µÄ¶¬Ììº±¼ûµÄÏÂÆðÁËÐ¡Ñ©£¬¶àÉÙÈËÐË·ÜµÄÅÜ³ö¼ÒÃÅ£¬È´·¢ÏÖÖ»ÓÐ±¡±¡µÄÒ»²ã¡£ ÕâÈÃÈË²»ÓÉµÃÏëÆðÒ»¸ö¿´Ñ©µÄ¾ø¼ÑÈ¥´¦¡ª±ù³Ç¹þ¶û±õ£¬±»ÓþÎª±ù³ÇµÄ¹þ¶û±õÊÇ¶¬¼¾ÂÃÐÐ±¬»ðµÄ¼¸´ó³ÇÊÐÖ®Ò»¡£µØ´¦¸ßÎ³¶ÈµØÇøµÄ¹þ¶û±õÃ¿Äê¶¼»á×¼Ê±µÄ¹üÉÏÒ»²ãºñºñµÄ¶¬×°£¬Ò»Ò¹Ö®¼ä³ÇÊÐ±ãÒø×°ËØ¹ü£¬±äµÃ±ùÑ©ÀÃÂþ£»¿´ÏòÖ¦Í·£¬¹ÒÉÏÁËÒ»²ãºÃËÆ±ùÌÇµÄÉ½é«Ê÷£¬ÈÃÈËºÞ²»µÃÒ§ÉÏÒ»¿Ú³¢³¢Î¶µÀ¡£Ì÷ÍûÔ¶·½·¢ÏÖÑÛµ×¾»ÊÇÒ»Æ¬´¿¾»µÄ°×£¬ÈÃÈËÐÄÖÐÐÄ¿õÉñâù¡£ ÂÃÐÐ¹þ¶û±õÓÖÓÐÄÄÐ©ÁÁµãÄØ£¬ÈÃÎÒÀ´Îª´ó¼ÒÖÖ²ÝÒ»Ð© ¹þ¶û±õÑ©Ïç ¹þ¶û±õÑ©ÏçµÄÑ©¾°³ÆµÃÉÏÒ»¾äÈ«¹úÖ®×î£¬ÎÝ¶¥ÉÏµÄÃÞ±»Ñ©¡¢Ô°ÖÐµÄÄ¢¹½Ñ©£¬¸÷ÖÖ¸÷ÑùµÄÑ©¾°ÈÃÈËÓ¦½Ó²»Ï¾£¬Ò¹Ä»½µÂä£¬ÖÃÉíÓÚ´óºìµÆÁýÓ³ÕÕÏÂµÄÃÎ»ÃÑ©ÊÀ½ç£¬åâåËÒ»¸öÀ´×Ô±±¹úµÄÍ¯»°ÊÀ½ç Ì½Ñ°ÄêÎ¶¶ù Èç¹ûËµÒªÔÚÈ«ÖÐ¹úÕÒÒ»¸öÄêÎ¶¶ù×îÅ¨ºñµÄµØ·½£¬ÄÇÎÞÒÉ¾ÍÊÇ¶«±±µØÇø£»ÂòÄê»õ¡¢°ü½È×Ó¡¢·ÅÑÌ»¨¡¢²ÂµÆÃÕ¡¢¼ô´°»¨¡¢ÌøÑí¸è¡¢°Ý´óÄê£¬»¹ÓÐÃ¿Äê¶¼±Ø²»¿ÉÉÙµÄÄêÒ¹·¹£¬ÔÚ±ùÌìÑ©µØµÄÑ©ÏçÖÐ½øÐÐÕâÐ©×î´«Í³ºÍÔ­Ö­Ô­Î¶µÄÄêË×»î¶¯»ØÒä×î´«Í³µÄÐÂÄêÎªÂÃ³Ì½õÉÏÌí»¨ ¶íÊ½·çÇé£¬ÒìÓò·ç¹â ËäÎ´µ½¶íÂÞË¹£¬È´ÒÀ¾ÉÄÜ¸ÐÊÜµ½×îÓÐÒÇÊ½¸ÐµÄ¶íÊ½·çÇé£¬ÔÚÕâÀïÄãÄÜÕÒµ½¸÷Ê½¸÷ÑùµÄ¶íÂÞË¹·ç¸ñ½¨ÖþºÍ¶íÂÞË¹ÎÄ»¯¡£Ò»ÆðÏ¸Ï¸Ì½Ñ°¶«±±ºÍ¶íÂÞË¹µÄÀúÊ·Ô¨Ô´ Âþ²½ºáµÀºÓ×Ó¹ÅÕò Õâ×ù°ÙÄê¹ÅÕò£¬ÔÚÉ³¶íºÍÈÕÎ±Ê±ÆÚÒ»Ö±¶¼ÊÇ¶«±±µÄ¾üÊÂÒªÈû£¬Èç½ñ»¹±£Áô×ÅÔ¼200´¦¶íÊ½½¨Öþ£¬ÓÖ±»³ÆÎªÓÍ»­´å£¬¼ÈÓÐ±±¹ú·ç¹â£¬ÓÖÓÐÅ·Â½·çÇé£¬¸üÓÐÈ«¹úÎ¨Ò»µÄÄ¾ÖÆ½ÌÌÃ£¬ÐÐ×ßÔÚ¶íÂÞË¹ÀÏ½ÖÖÐ£¬ÔÚÕâÀï¸ÐÊÜÒ»¸öÊÀ¼ÍµÄÏ´Àñ¡£ ³Û³ÒÑ©³¡£¬×ÔÓÉ»¬Ñ© ¶¬ÌìÀïµÄÑ©ÉÏ»î¶¯²»¿ÉÎ½²»·á¸»£¬ÓÈÒÔ»¬Ñ©Îª×î¼Ñ£¬ÑÇ²¼Á¦»¬Ñ©³¡ÊÇÎÒ¹ú¹ú¼ÒÑ©ÉÏÔË¶¯ÑµÁ·»ùµØ£¬Ò²ÊÇÎÒ¹úÄ¿Ç°×î´óµÄ¼¯¾º¼¼ÌåÓýÓëÂÃÓÎÐÝÏÐÓÚÒ»ÌåµÄ×ÛºÏÐÔ»¬Ñ©³¡£¬ÊÇÈ«¹úÓÐÃûµÄÇàÉÙÄê±ùÑ©»î¶¯³¡µØ£¬ÓµÓÐÈ«ÊÀ½ç×î³¤Ñ©µÀÖ®³Æ£¬³õ¼¶¡¢ÖÐ¼¶¡¢¸ß¼¶Ñ©µÀÄÜÂú×ã¸÷ÖÖÓÎ¿ÍÐèÇó ÏëÒªÇå³¿ÆðÀ´Õö¿ªÑÛ ¾ÍÍû¼û´°»§ÉÏµÄ¸£×Ö¡¢ÎÝéÜÉÏµÄµÆÁý »¹ÓÐÄÇÒ»Æ¬°×Ñ©¸²¸ÇµÄÊÀ½ç ¶¬ÈÕÑô¹âÎÂÈáµØÈöÏÂÀ´ Óë¼ÒÈË¹²Í¬Âþ²½ÔÚÃ£Ã£Ñ©Ô­Ö®ÉÏ »òÕßÀ´Ò»³¡¾«²Ê·×³ÊµÄ»¬Ñ©ÌåÑé ÔÙÔÚÒ¹Ä»½µÁÙÇ° ÓëÐ¡»ï°éÍ´Í´¿ì¿ì´ò´ÎÑ©ÕÌ ÕâÐ©ÖµµÃÕä²ØÒ»ÉúµÄ¼ÇÒä ²»ÔÙÊôÓÚ¸ßÂ¥ÁÖÁ¢µÄ¶¼ÊÐ Ò²²»ÊôÓÚÈËÈºÐúÄÖµÄ¾°Çø ¶øÊÇÔÚÕâ¿Å°×É«ÐÇÇòÉÏ½ö½öÊôÓÚÎÒÃÇ×Ô¼ºµÄÅã°é¼ÇÒä
63."¶«±±Ñ©Ïç¡¬5Ìì4ÍíÂÃÓÎÏßÂ·×îÈ«¹¥ÂÔ
64.Ñ©Ïç£¬ÓÖÃûË«·åÁÖ³¡£¬ÓµÓÐ¡°ÖÐ¹úµÚÒ»Ñ©Ïç¡±µÄÊ¢Óþ£¬ÊÇµ±ÏÂ±±·½×îÀíÏëµÄÏç´åÌØÉ«±ùÑ©ÂÃÓÎÊ¤µØ¡£

65.ÈçºÎµ½´ïÑ©Ïç

66.´Ó¹þ¶û±õÈ¥Ñ©ÏçÓÐÁ½ÖÖ·½Ê½£¬¿ÉÒÔÑ¡ÔñÆ´³µ»ò°ü³µ£¬Ò²¿ÉÒÔÑ¡Ôñ×Ô¼º³Ë×øÂÃÓÎ´ó°Í£¬ÈË¶àµÄ»°°ü³µ»¹ÊÇ±È½ÏºÏÊÊ£¬ÈËÉÙµÄ»°°ü³µ¾Í±È½Ï¹ó£¬¿ÉÒÔÔÚÍøÉÏÑ°ÕÒÆ´³µµÄÅóÓÑ

67.È¥Ñ©ÏçµÄ×î¼Ñ¼¾½Ú

68.Ã¿Äê12ÔÂ-´ÎÄê3ÔÂÎªÑ©Á¿×î´óÆÚ£¬Ñ©¾°×îÃÀ£¬ÊÊºÏ²ÎÓëÑ©ÉÏ»î¶¯¡£12ÔÂ·ÝÓÎ¿Í²¢²»¶à£¬Ñ©ÏçÉ½¶¥ÎíËÉºÍÈÕ³ö»áºÜÆ¯ÁÁ¡£´ÓÕýÔÂ³õÒ»µ½³õÆßÑ©ÏçµÄ×¡ËÞ¡¢²ÍÒû·ÑÓÃ»áÕÇ¼Û£¬ÓéÀÖÏîÄ¿Ò²ÕÇµÄÀëÆ×£¬²»Ì«ÍÆ¼ö´ËÊ±È¥ÓÎÍæ

69.Ñ©Ïç×¡ËÞ

70.¶«±±Å©¼ÒµÄÌØÉ«¾ÍÊÇ¿»£¬Ñ©Ïç¸ü²»ÀýÍâ¡£ÕâÀïµÄÈÈ¿»Í·ºÜÅ¯ºÍ£¬¶¬¼¾ÊÇÑ©ÏçµÄÍú¼¾£¬¼Û¸ñ¿Ï¶¨ÂÔ¹ó£¬ËäÈ»Ç°¼¸ÄêÕû¶Ù¹ýN´Î£¬µ«ÊÇ×ÊÔ´Ï¡È±µ¼ÖÂ¼Û¸ñ²»»á±ãÒË£¬´ó¼ÒÒ²ÄÜÀí½â¡£È¥Ö®Ç°×îºÃÔÚÍøÉÏÌáÇ°Ô¤¶¨·¿¼ä£¬¸úÍÅµÄ»°¾Í²»ÓÃ²ÙÐÄÁË

71.Ñ©ÏçÃÅÆ±

72.ÃÅÆ±:80Ôª/ÈË¡£¾ü¹ÙÖ¤¡¢Ñ§ÉúÖ¤µÈ°ë¼Û¡£ÌáÐÑ´ó¼ÒÒ»¶¨Òª±£¹ÜºÃÃÅÆ±£¬³öÑ©Ïç¡¢ÅÀÍº¶¥É½µÈ¶¼ÐèÒª³öÊ¾ÃÅÆ±£¬·ñÔò»á±»µ±×÷ÌÓÆ±£¬ÁíÍâ½øÈ¥ºóÒ»Ð©ÏîÄ¿¶¼ÊÇµ¥¶ÀÊÕ·ÑµÄ£¬²¢²»ÊÇÒ»Æ±µ½µ×Å¶

73.Ñ©ÏçÃÀÊ³

74.Ñ©Ïç²ËëÈÒÔìÀ¡¢³´¡¢½´¡¢¿¾¡¢ìÁ¡¢ìÖµÈÅëâ¿·½·¨ÎªÖ÷£¬ÐÎ²ÚÉ«ÖØÎ¶Å¨£¬¶¼ÊÇÒÔµ±µØ¾ÓÃñ×Ô¼ºÖÖÖ²µÄÊß²Ë¡¢ÁÖ¼ä²ÉÕªµÄÉ½Ò°¼°×Ô¼ÒÎ¹ÑøµÄ¼ÒÇÝÎªÔ­²ÄÁÏ½øÐÐ¼Ó¹¤Åëâ¿¡£¡¶Éà¼âÉÏµÄÖÐ¹ú¡·µÚ¶þ¼¾ÈÃ¡°Ñ©Ïç°Ë´óìÀ¡±ÃûÑïÌìÏÂ£¬ÍÆ¼öÆ·³¢

75.ÐÐ³Ì°²ÅÅ

76.D1:È«¹ú¸÷µØ-¹þ¶û±õ£¬½Ó»úËÍµ½¾Æµê

77.D2:¹þ¶û±õ-Ñ©Ïç-Ñ©ÔÏ´ó½Ö-°ôé³É½¹Û¾°Ì¨Ò¹¾°-ÍíÉÏ¹Û¿´¶«±±Ñí¸èºÍÇ§ÈËóô»ðÍí»á

78.D3:Ñ©Ïç-ÑÇ²¼Á¦»¬Ñ©³¡£¨º¬»¬Ñ©×°±¸£©
79.??Tips£º
80.1¡¢±ùÌìÑ©µØ²»ÊÊºÏ×Ô¼Ý¡£½¨Òé¸ú¸ö10ÈËÒÔÏÂÐ¡ÍÅÂú×ãÊæÊÊ¶È¡£
81.2¡¢ÅÀÑ©É½±ØÐëÅä±¸±ù¹Ï¡¢Ñ©Ì×¡£
82.3¡¢ÁãÏÂ40¶È£¡³ý±ØÐë×¢ÖØ¸öÈË·Àº®±£Å¯Ö®Íâ£¬»¹ÇëÎñ±ØÐ¯´øÏà»úÓëÊÖ»úµÄ·Àº®±£Å¯Ì×¡£
83.4¡¢½¨Òé´©ÄÜ¹»·ÀË®±£Å¯µÄ»¬Ñ©·þ¡¢Ñ©µØÑ¥¡£
84.¡ª¡ª¡ª¡ª¡ª¡ª¡ª¡ª¡ª¡ª¡ª¡ª¡ª¡ª¡ª

85. #±¾µØÈË´øÄãÓÎ #ÂÃÐÐ±Ø±¸¼¼ÄÜµã #ÎÒÊÇ»§ÍâÐ¡´ïÈË"
86."Ëµµ½¶¬¼¾µÄ¶«±±£¬³ýÁË¹þ¶û±õ£¬ÑÇ²¼Á¦¾ø¶ÔÊÇ×îÊÜ»¶Ó­µÄÒ»Õ¾ÁË£¡ÕâÀï¼¯»¬Ñ©³¡¡¢¾Æµê¡¢ÎÂÈª¡¢²ÍÌüµÈÓÚÒ»Ìå£¬Ì«ÊÊºÏ¶¬¼¾ÂÃÐÐÀ²£¡
87.¡¤
88.ÑÇ²¼Á¦¶È¼ÙÇøÓÉ3×ùÉ½·å×é³É£º´ó¹ø¿øÉ½£¨1374.8m£©¡¢¶þ¹ø¿øÉ½£¨1258m£©¡¢ºÍÈý¹ø¿øÉ½£¨1000m£©£¬»¬Ñ©ÒÔ2hÎª×îÐ¡µ¥Î»£¬¼Û¸ñÔÚ150-300²»µÈ¡£
89.¡¤
90.Ñ©³¡Ñ¡Ôñ
91.»¬Ñ©¶È¼ÙÇøÓÐ10¼¸¸ö»¬Ñ©³¡£¬50Ìõ»¬µÀ£¬´Ó³õ¼¶µ½ÖÐ¸ß¼¶£¬×¨ÏîµÀ¶¼ÓÐ¡£´ÓÌôÕ½ÐÔºÍÉè±¸À´¿´¶¼ÊÇ¹úÄÚÒ»Á÷µÄ¡£ÍÆ¼öÂòÒ»ÕÅÑÇ²¼Á¦Ñô¹â¶È¼Ù´åµÄÑ©Æ±£¬¾ÍÄÜ³©»¬Õû¸öÑÇ²¼Á¦µÄ»¬Ñ©³¡Å¶¡£ÒÔÏÂ6¸ö»¬Ñ©³¡×îÖµµÃ´ò¿¨£º
92.¡¤
93.ÑÇ²¼Á¦Ñô¹â¶È¼Ù´å»¬Ñ©³¡£¨ÖÐ¹ú´óÖÚ»¬Ñ©ÔË¶¯·¢Ô´µØ£¬»¬Ñ©Ìõ¼þÓÅÔ½£¬¶¬¼¾Ñ©ºñ1-2Ã×£¬¹²ÓÐ17ÌõÑ©µÀ£©
94.ÐÂÌåÎ¯»¬Ñ©³¡£¨ÎÒ¹ú×î´óµÄÔË¶¯Ô±ÑµÁ·±ÈÈüµÄ×ÛºÏÐÔ»¬Ñ©³¡£¬Ð¡°×ºÍ´óÉñ¶¼ÄÜÍæ£¬ÇÒ½¨ÓÐ×¨ÒµÑ©³¡£¬Í¬¼¶±ðÀïÃæÐÔ¼Û±È×î¸ß£©
95.Ñ©¶¼¹ú¼Ê»¬Ñ©³¡£¨Åä±¸³õ¼¶&¶ùÍ¯×¨ÓÃ»¬Ñ©µÀ£¬ÊÊºÏ´øÍÞÌåÑé£©
96.ÐÂÑÇ²¼Á¦»¬Ñ©³¡£¨³õ¼¶»¬Ñ©³¡£¬Ñ©µÀÆ½Ì¹£¬ÊÊºÏ³õÑ§Õß£©
97.ºÃººÁë»¬Ñ©³¡£¨¹æÄ£×î´ó×îÐÂµÄ³õ¼¶»¬Ñ©³¡£¬¼Û¸ñ½Ï¸ß£¬ÊÊºÏ»¬Ñ©Ð¡°×£©
98.ÇàÔÆ»¬Ñ©³¡£¨³ý»¬Ñ©Íâ»¹ÓÐÑ©µØÄ¦ÍÐ¡¢ÂíÀ­ÅÀÀç¡¢Ñ©µØÅöÅö³µµÈÏîÄ¿£¬ÊÊºÏ³õÖÐ¼¶»¬Ñ©°®ºÃÕßºÍÓÎ¿Í£©
99.¡¤
100.×°±¸
101.¿ÉÁì£ºÑ©°å¡¢Ñ©Ð¬¡¢Ñ©ÕÌ
102.¿É×â£ºÑ©·þ¡¢Í·¿ø¡¢Ñ©¾µ¡¢»¤¾ß
103.¿É´ø£ºÊÖÌ×¡¢Ñ©Íà¡¢ºúÁ³
104.¡¤
105.µ¥°å»¹ÊÇË«°å
106.Ë«°å£ºË«½Å·Ö¿ª¿ØÖÆ»¬°å£¬»¹ÓÐÑ©ÕÌÖ§³Å£¬Ë¤µ¹Ò²ÊÇ²àË¤£¬ÊÜÉË¼¸ÂÊÐ¡£¬ÊÊºÏÐÂÊÖ
107.µ¥°å£ºÖØÐÄÄÑ¿ØÖÆ£¬¿¼ÑéÍÈÁ¦ÑüÁ¦£¬Ë¤µ¹ºóÈÝÒ×Î²¹ÇÊÜÉË£¬µ«ÈëÃÅÄÑ£¬Ìá¸ß¿ì£¬ÊÊºÏÓÐ¾­ÑéÕß
108.¡¤
109.ÑÇ²¼Á¦2ÌìÐÐ³Ì£¨´Ë·½°¸ÊÊºÏÑÇ²¼Á¦µ¥¶ÀÓÎÍæ£©£º
110.D1¹þ¶û±õ¡ªÑÇ²¼Á¦¡ª¹ø¿øÉ½µÇÉ½¡ªÊÀ½çµÚÒ»»¬µÀ¡ª¶È¼Ù´åÄÚ×¡ËÞ
111.D2É­ÁÖÐ¡»ð³µ¡ªÒ°Éú¶¯ÎïÔ°¡ªÑÇ²¼Á¦Ñô¹â¶È¼Ù´å»¬Ñ©³¡»¬Ñ©¡ªÉ­ÁÖÎÂÈª¡ª·µ³Ì
112.¡¤
113.×¡ËÞ½¨Òé
114.¶È¼ÙÇøÄÚºÍÖÜÎ§5kmÄÚÓÐºÜ¶à¾Æµê£¬µµ´Î¸ßµÍ²»Í¬£¬¿É¸ù¾ÝÔ¤ËãÑ¡Ôñ
115.½¨Òé×¡ÑÇ²¼Á¦¶È¼ÙÇøÄÚ£¬½»Í¨·½±ã£¬ºÜ¶à¾Æµê»¹´øÓÐÎÂÈª£¬»¬Ñ©ºóÅÝÌÀºÜÊæÊÊ
116.12ÔÂ-2ÔÂÑÇ²¼Á¦ÊÇ»¬Ñ©Íú¼¾£¬¾Æµê×îºÃÌáÇ°Ô¤¶©
117.¶È¼ÙÇøÄÚ¾Æµê£ºµØÖÐº£¾ãÀÖ²¿¡¢ãåÔÆÂ¥¡¢ÑÇ²¼ÂåÄáÑÇ¼ÙÈÕ¾Æµê
118.¶È¼ÙÇøÍâ5kmÄÚ¾Æµê£º»¬Ñ©ÎÂÈªÉ­ÁÖ¾Æµê¡¢Á¼ÆÜÇàÔÆÃñËÞ¡¢»¬Ñ©Ä¾ÎÝ±ðÊû¡¢Ñ©ÅÖ×ÓÉ½×¯µÈ
119.¡¤
120.ÃÀÊ³Ð¡³Ô
121.Ìú¹øìÀ¡¢Ð¡¼¦ìÀÄ¢¹½¡¢´ó¹Ç°ô¡¢¶«±±´ó·áÊÕ¡¢¶³Ë®¹û¡¢¿¾ÀäÃæ

122.#ÎÒµÄÓÐ°®ÂÃÍ¾"
123.¶¬¼¾£¬¹þ¶û±õ»¯ÉíÎªÃÀÀöµÄ±ù³Ç£¬½ÖÍ·ÏïÎ²ÖÐÔÌ²Ø×Å¶ÀÌØ·ç¾°¡ª¡ª±ùµñ Ò¹Ä»ÏÂµÄ¹þ¶û±õ±»±ùÑ©²ÊµÆÓ³ÕÕµÃÁ÷¹âÒç²Ê£¬×îÎªÃÀÀö¡£Ã¿ÄêµÄ11ÔÂÖÐÑ®ÖÁ´ÎÄêµÄ3ÔÂ¶¼ÊÇÀ´¹þ¶û±õ¿´Ñ©¾°µÄ×î¼ÑÊ±¼ä£¬»¹Ã»¼û¹ýÑ©µÄÄÏ·½ÅóÓÑ£¬¿ÉÒÔÑ¡ÔñÕâ¶ÎÊ±¼ä¹ýÀ´Å¶£¡ÕæµÄ³¬¼¶ÃÀÀö . ¹þ¶û±õÂÃÓÎ±Ø±¸µ¥Æ·£º ÉÏ×°£º±£Å¯ÄÚÒÂ¡¢ÈÞÒÂ¡¢Ã«ÒÂ¡¢×¥ÈÞÍâÌ×¡¢³å·æÒÂ¡¢¼ÓºñÓðÈÞ·þ ÏÂ×°£ºÈÞ¿ã¡¢ºñÃÞ¿ã¡¢³å·æ¿ã£¨·ÀË®·À·ç£© Ð¬Íà£ºÑ©µØÑ¥»ò»§ÍâµÇÉ½Ð¬£¬Ö»Òª·ÀË®¡¢·À»¬¡¢±£Å¯¡¢Ð¬µ×ºñÊµµÄÐ¬¾ÍºÃ£¬Íà×ÓÒª±£Å¯µÄÑòÈÞÍàÒªÎüº¹ºÃµãµÄ ÆäËû£ºÕëÖ¯Ã±»òÕß»¤¶úµÄ±£Å¯Ã±×Ó¡¢ºñÎ§½í¡¢¿ÚÕÖ ±£ÎÂ±­£ºÔÚÊý¾Åº®ÌìµÄ¶«±±£¬ÓÐ±£ÎÂ±­Äã²ÅÄÜÓÐÈÈË®ºÈ£¬»¹ÄÜÍæÆÃË®³É±ù ÑÛ¾µ£ºÔÚÑô¹âÔÚÑ©µØÉÏÕÛÉäµÄ¹âÏß£¬ÈÝÒ×ÒýÆðÑ©Ã¤£¬ËùÒÔ´ø¸öÌ«Ñô¾µºÍÄ«¾µºÜÖØÒª ÁãÊ³£ºÔÚ¶µÀï´§Ð©ÇÉ¿ËÁ¦¡¢Å£Èâ¸ÉµÈ¸ßÈÈÁ¿µÄÊ³Æ·£¬ÔÚÓÎÍæ¹ý³ÌÖÐ¿ÉÒÔ¼°Ê±²¹³äÄÜÁ¿ ÅÄÕÕ£ºÊÖ»úºÍÏà»úÓöÀäºÜÈÝÒ×Ã»ÓÐµç£¬±¸ºÃÅ¯Ìù£¬³äµç±¦ . ¹þ¶û±õÂÃÓÎÐèÒª×¢Òâ£º Ã»ÓÐÑ©µØ¿ª³µ¾­Ñé×îºÃ²»Òª×Ô¼ÝÓÎ£¬²»°²È« Ñ§Éú¿ÉÒÔ´øÉÏÑ§ÉúÖ¤£¬ÓÐµÄ¾°µã»áÓÐÓÅ»Ý ´ò³µÑ¡ÔñµÎµÎ£¬ÕâÑù²»»á±»¿Ó . ¹þ¶û±õÆßÈÕÓÎÂ·Ïß£º D1£º¹þ¶û±õÊÐÈ«Ìì¼¯ºÏ D2£º¹þ¶û±õ-ÑÇ²¼Á¦»¬Ñ©³¡-¶þÀËºÓÁÖ³¡ D3£º¶þÀËºÓÁÖ³¡-ÃÎ»ÃÑ©É½-ÖÐ¹úÑ©Ïç D4£ºÑ©Ïç-¾µ²´ºþÀ¶±ù-¶þµÀ°×ºÓÕò D5£º¶þµÀ°×ºÓÕò-³¤°×É½È«Ìì-¶þµÀ°×ºÓÕò D6£º¶þµÀ°×ºÓÕò-Ñ©µØ¿óÈªË®Æ¯Á÷-¼ªÁÖÊÐ D7£º¼ªÁÖÊÐ-ÎíÚ¡µº-¼ªÁÖÊÐ»ð³µÕ¾½âÉ¢ . Tips£ºÒ»¶¨Òª´øÏÊÑÞµãµÄÒÂ·þ¹ýÀ´£¬ÅäÉÏÃÀÀöµÄÑ©¾°£¬Ïë²»³öÆ¬¶¼ÄÑ µÚÒ»´ÎÈ¥¹þ¶û±õÂÃÓÎµÄÐ¡»ï°é²»½¨Òé×ÔÓÉÐÐ£¬ÒòÎª¾°µãÏà¶Ô·ÖÉ¢£¬½»Í¨Ò²²»ÊÇºÜ±ã½Ý¡£×îºÃÊÇ¸ú¸ö±¾µØÍÅ£¬´¿ÍæÎÞ¹ºÎï£¬²»½ø¹ºÎïµê²»ÍÆ×Ô·ÑÀàËÆÉÏÃæÏßÂ·7ÈÕÓÎµÄ±¾µØÍÅ£¬ÈË¾ù´ó¸Å2000×óÓÒ£¬ÓÐÊìÏ¤Â·¿ìµÄÀÏÊ¦¸µ¿ª³µ£¬¸ü°²È«£¬³Ô×¡ÐÐÍæ¶¼°²ÅÅºÃ£¬Ò»¼ÛÈ«º¬£¡ºÜÊ¡ÐÄ£¡ #¶«±±ÂÃÓÎ#¹þ¶û±õÂÃÓÎ
124."Ñ©Ïç×îÃÀÒ¹¾°£¬Ïñ¼«ÁËÍ¯»°ÊÀ½ç

125.¹þ¶û±õ+Ñ©Ïç7Ìì6Íí±£Ä·¼¶ÂÃÓÎ¹¥ÂÔ³öÐÐ±Ø¿´
126.´ó¼ÒºÃ£¬ÎÒÊÇÍ¾Í¾¡£
127.Èç¹ûËµÇïÌìÊÇÉ«²Ê°ßìµµÄ»°£¬ÄÇÃ´¶¬Ìì¾ÍÊÇ´¿½àÎÞè¦µÄ¡£ôæôæÈ÷Âä´óµØÖ®ÖÐ£¬ÑÚ¸ÇµôÂíÂ·¡¢·¿ÎÝ¡¢Â·µÆ....Ö»ÁôÏÂ°×Ñ©Ã£Ã££¬Ò»Ö±ÂûÑÓµ½Ô¶·½µÄ
128.¶«±±¹þ¶û±õ+Ñ©ÏçÂÃÓÎ×¢ÒâÊÂÏî¡£³öÐÐ±Ø¿´
129.1.ÆøÎÂ£º11ÔÂÏÂÑ®µ½´ÎÄê2ÔÂÄ©Îª×îÀä¼¾½Ú£¬ÆøÎÂÆÕ±éÁãÏÂ20¶È-ÁãÏÂ32¶È¡£
130.2. ´©´÷£ºÉÏÉí½¨Òé´©±£Å¯ÄÚÒÂ+Ã«ÒÂ+ÌùÉí±¡ÓðÈÞ·þ+ºñÓðÈÞ·þ£¬ÍâÌ×ºñÓðÈÞ·þ×îºÃÖÐ³¤¿îÓðÈÞ·þ»òºñµÄ³å·æÒÂ£¬ÇÒÒª¿íËÉ¡£
131.ÏÂÉí½¨Òé´©Çï¿ã+ÓðÈÞ¿ã+·Àº®³å·æ¿ã£¨¼ÓÈÞµÄ£©¡£Ã±×ÓÒª´øÃ«ÏßÖ¯µÄºñÃ°×Ó»òÀ×·æÃ±£¬ÌØ±ðºÃ£¬ÄÜ¸Ç×¡¶îÍ·£¬ÔÙ¿ÛÉÏÓðÈÞ·þÃ±×Ó£¬ºÜ±£Å¯¡£Î§²±ºÍ¿ÚÕÖ¡¢ÊÖÌ×ÊÇ±ØÐëµÄ£¬¶¼ÒªºñµÄ¡£Ð¬×Ó¿ÉÒÔÂòµ×ÎÆÉîµÄºñµÄµÇÉ½Ð¬£¬Òª±ÈÆ½³£´©µÄÐ¬×Ó´óÒ»Âë£¬·À»¬ÓÖ±£Å¯£¬Æ½µ×µÄÑ©µØÐ¬ÄÏ·½ÈË²»ÊÊºÏ´©£¬ºÜÈÝÒ×Ë¤µ¹¡£Íà×ÓÂòºñµÄÃÞÍà×Ó¡£
132.3. »¤·ô£ºÒª´øÐ©ÓÍÐÔ½Ï´óµÄÏãÖ¬Àà»¤·ôÓÃÆ·¡¢Èó·ôËª¡¢Èó´½¸à£¬¶àºÈ¿ªË®»ò¶à³ÔÒ»Ð©Ë®¹û£¬·ÀÖ¹Æ¤·ô´Ö²Ú¡¢¸ÉÁÑ¡£
133.4. »¤ÑÛ£º×¼±¸Ì«Ñô¾µ»òÑ©¾µ£¬ÒòÑ©·´¹â»á´ÌÑÛ£¬¿´Ê±¼ä³¤ÈÝÒ×Ôì³ÉÑ©Ã¤£¬¿´²»¼û¶«Î÷£¬ËùÒÔÐèÒª·ÀÖ¹Ñ©µØ·´Éä¹â´ÌÑÛ£¬ÉËÑÛ£»
134.5. ·À»¬£º¶¬¼¾±±·½Â·¶àÓÐ±ùÑ©£¬Â·Ãæ½Ï»¬£¬ÔÚ±ùÑ©µØÃæÉÏÐÐ×ßÊ±£¬Òª¼Ç×¡¡°×ßÂ·²»Òª¸ßÌ§½Å£¬Ð¡²½»¬ÐÐµø²»µ¹£¬Ë«ÊÖ²»Òª²åÒÂ´ü£¬µøµ¹Ò²²»³öÒâÍâ¡±¡£Óöµ½±ùÂ·ÃæµÄÊ±ºò¿ÉÒÔÐ¬µ×ÍÏµØÌË×Å×ß£¬±ÜÃâË¤µ¹¡£ÖØÐÄ²»ÎÈµÄÍ¯Ð¬½¨ÒéÂò¸ö±ù×¦Ì×ÔÚÐ¬×ÓÉÏ¾Í°²È«¶àÁË¡£
135.6. ·À¶³£ºÔÚº®ÀäµÄÌõ¼þÏÂ£¬µç³ØµÄÄÜÐ§»áÓÐ²»Í¬³Ì¶ÈµÄ½µµÍ£¬ÊÖ»ú»òÏà»úÒ²»áÓÉÓÚµçÁ¦²»×ãÈÝÒ×Ê§Áé£¬ÓÈÆäÊÇÊýÂëÏà»ú¸üÅÂ¶³£¬Òò´Ë£¬ÔÚ»§ÍâÅÄÉãÍêºó£¬Òª¼°Ê±½«Ïà»ú·Å½øÍâÒÂÀïÃæ±£Å¯£¬ÓÃÊ±ÔÙÄÃ³öÀ´£¬Ò»¶¨Òª¶à±¸Ð©µç³Ø¡£

136.ÄãÔÚÄÏ?µÄ·½?ÑÞÑôÀï³Ô?ÌðÌð?È¦£¬ÎÒÔÚ±±·½µÄ?Ìì¶¬?Àï»¬?Ñ©×Å?È¦¡£ÓÐÉúÖ®Äê?¶¨Ò»?ÒªÈ¥?´ÎÒ»?µÄ£¨Ñ©Ïç£©£¬Äþ¿É?¹ý´í?È«ÊÀ½çÒ²²»Òª´í¹ýµÄµØ·½¡­??\u0002?
137.²½ÂÄ?Í£²»? £¬µÚÒ»´Î?Ñ©È¥?Ïç±Ømake¹¥ÂÔ£¬?¶ÈÉî?Ì½Ë÷¡°Ç§Àï?·â±ù?£¬Íò?Ñ©Àï?Æ®¡±£¬Ò»´ÎÍæ¹»ÊµÏÖ?ÐÐÂÃ?×ÔÓÉ¡£
138..
139.³öÐÐÇ°±Ø±¸£º
140.£ºÒßÇé·À?ÆÚ¿Ø?¼ä£¬ÇëÅå´÷?¿ÚºÃ?ÕÖ¼°?¿µ½¡?Âë
141.£ºÓðÈÞ·þ£¬ÓðÈÞ¿ã£¬?µØÑ©?Ñ¥£¨·À»¬µ×£©£¬Å¯?±¦±¦?£¬±£ÎÂ±­£¬ÑÛ¾µ£¬?µç³ä?±¦£¬Î§²±£¬ÊÖÌ×µÈ?ÎÂ±£?ÒÂÎïÓÃÆ·£¨¼ÇµÃ?Ó¾´ø?ÒÂ??Å¶£¬ÌåÑé?ÍâÊÒ?±ùÑ©ÎÂÈª£©
142.£ºÌáÇ°?ºÃ×ö?¹¥ÂÔ£¬Íù·µ»úÆ±»ò?³µ»ð?Æ±£¨ÂÃÓÎ?¼¾Íú?£¬ÒÔÃâ·¿Æ±£©
143..
144.±Ø´ò?¾°¿¨?µã£º
145.Ê¥?·ÆË÷?ÑÇ½Ì?£ºÌÃ?Ç¿ÁÒÍÆ¼öÒ¹Íí?£¬À´?ÌåÑéÒ¹Ä»ÏÂµÄ¡°¶«?Ð¡·½?°ÍÀè¡±
146.ÖÐ?´óÑë?½Ö£ºÒ»Â·ÉÏ¶¼ÊÇ?ÂÞ¶í?Ë¹·çÇé½¨Öþ£¬Ò²ÊÇµ±?×îµØ?·±»ª?½ÖµÄ?µÀ
147.±ùÑ©´óÊÀ½ç£º?ÄêÃ¿?µÄÖ÷Ìâ?Í¬²»?£¬ÓÐ±ùµñ£¬ÓÐ?ÌÝ»¬?µÈ¶àÖÖ?ÀÖÓé?ÏîÄ¿
148.Îí?µºÚ¡?£º½à°×?Ó¨¾§?µÄËª»¨¹ÒÂúÖ¦?£¬Í·?¿°±ÈÈË?ÏÉ¼ä?¾³
149.³¤°×?ÌìÉ½?³Ø£º±ù·âºóÒ»¶¨Òª?µÄÈ¥?´ò¿¨£¬?³£·Ç?×³ÃÀ
150.Ñ©?£ºÏç?Ãû¸±ÆäÊµµÄÍ¯?ÊÀ»°?½ç£¬¡¶°Ö?È¥°Ö?ÄÄ¶ù¡·ÅÄ?µØÉã?¡£
151.³¯ÏÊÃñ×å?£ºÏç?Ç×Éí?ÑéÌå?³¯ÏÊÈË?µÄÃñ?ÈËÍÁ·çÇé¡£
152.´ó?¶¥Íº?×ÓÉ½£ºÓÐ×Å¡°Áú?µÚ½­?Ò»·å¡±µÄÃÀÓþ
153.ÃÎ»Ã¼ÒÔ°£º¶«?ÌØ±±?É«¶þÈË?ÑÝ×ª?Òï
154.ÑÇ²¼Á¦»¬Ñ©?£º³¡?ÑÇÖÞ×î?µÄ´ó?»¬Ñ©³¡£¬ÊÇºÜ?»¬¶à?Ñ©°®ºÃÕßµÄ?¼¯¾Û?µØ¡£
155..
156.ÃÀ?Ö¸Ê³?ÄÏ£º
157.ºì³¦¡¢Âíµü?±ù¶û?¹÷¡¢¸ñÍßË¹¡¢É±Öí²Ë¡¢¹ø°üÈâ¡¢¶«?ÉÕ±±?¿¾¡¢´óÁÐ°Í¡¢¶íÊ½Î÷²Í¡¢µØÈýÏÊ¡¢Ìú¹øìÀ¡¢¶«±±´óÀäÃæ¡¢´º±ý¡¢±ù?ºùÌÇ?Â«¡¢Á¹°è?À­´ó?Æ¤¡¢½È×Ó¡¢¶³ÊÁ×Ó¡¢¶³ÀæµÈ
158..
159.×¡?Ö¸ËÞ?ÄÏ£º
160.½¨Òé×¡ÔÚ?ÑëÖÐ?´ó½Ö¸½½ü
161..
162.ÏßÂ·?ÄÏÖ¸?£ºËÄ?ÈýÌì?Íí
163.??????£º?¹úÈ«?¸÷µØ~¹þ¶û±õ¼¯ºÏ
164.??????£º?¶û¹þ?±õ-ÑÇ²¼Á¦»¬Ñ©-¹ÛÉÍÑ±Â¹Ô°
165.??????£ºÑÇ²¼Á¦-´óÍº?×Ó¶¥?É½-Ê®Àï»­ÀÈ-Ñ©Ïç
166.??????£ºÑ©Ïç-ÑÇÑ©¹«Â·-¹þ¶û±õ£¨·µ³Ì£©³Ì?Êø
167..
168.¸ü¶àÌì?ÓÎÊý?ÍæÂ·Ïß×¨Êô?ÖÆ¶©?£¬×Ö?ÓÐÊý?ÏÞ£¬¿ÉÒÔSiÐÅ»òÆÀÂÛ?´òÇø?ÈÅÅ¶
169.¶«±±ÂÃÐÐ£ü¹þ¶û±õ?ÏçÑ©?¹¥ÂÔ©¦³¤°×É½Ìì³ØÂÃ?ÓÎ¹¥ÂÔ£ü¹þ?±õ¶û?°ü³µÆ´³µ©¦¹þ¶û±õ?ÓÉ×Ô?ÐÐ£üÎíÚ¡µº"
170."¹þ¶û±õÂÃÓÎ¹¥ÂÔ£üÑ©ÏçÂÃÓÎ¹¥ÂÔ£ü¹þ¶û±õÂÃÓÎ°ü³µ£üÑ©ÏçÂÃÓÎ°ü³µ£ü¹þ¶û±õÂÃÓÎ£ü³¤°×É½ÂÃÓÎ°ü³µ
171..
172.¿´Ñ©£¬ÊÇ¶¬ÈÕ±Ø²»¿ÉÉÙµÄÒÇÊ½¸Ð¡«Ç§Àï±ù·â£¬ÍòÀïÑ©Æ®µÄ¶«±±£¬ÊÇ±ùµÄÒÕÊõº£Ñó£¬ÊÇÑ©µÄÃÎ»ÃÊÀ½ç
173.Èç¹ûÓÐ»ú»á£¬ÎÒÏëºÍÄãÏàÔ¼ÔÚÑ©µÄÊÀ½çÀï´ôÒ»Õû¸ö¶¬Ìì
174..
175.ÐÐÇ°×¼±¸
176.Ö¤¼þ£ºÉí·ÝÖ¤£¬Ñ§ÉúÖ¤ÒÔ¼°ÉÙÁ¿ÏÖ½ð¡£
177.Éú»îÓÃÆ·£º±£ÎÂ±­£¬»¤·ôÆ·¡£
178.´©´÷£ºÎ§½íÊÖÌ×£¬ÕÚ×¡¶ú¶äµÄÃ±×Ó£¬Ñ©µØÑ¥£¬ºñÍà×Ó£¬ºñÐ¬µæ£¬±£Å¯ÒÂ£¬»¤Ï¥£¬Ä«¾µ
179.ÆäËû£ºÅ¯±¦±¦£¬³äµç±¦£¬ÊÖ»ú¹ÒÉþ£¨°ÑÊÖ»ú¹Òµ½ÒÂ·þÀï¿ÉÒÔ¸øÊÖ»ú±£Å¯»¹ÓÐ·À¶ª£©¡£
180.Ps£º´©×Å¸ù¾Ý×Ô¼ºµÄÐèÇóÀ´£¬ÎÒ¸öÈË¾õµÃ£¬Õý³£µÄÄÏ·½ÈËÒ»¼þºñµÄ±£Å¯ÄÚÒÂ£«Ò»¼þºñµÄÃ«ÒÂ£«Ò»¼þºñµÄÓðÈÞ·þ£¬´øÉÏÎ§½í¶úÅ¯ºÍÊÖÌ×£¬´©ÉÏÒ»Ë«ºñµÄÍà×ÓÅäÑ©µØÑ¥¾ÍºÜOKÁË
181..
182.ËÄÈÕÓÎ¾°µãÂ·Ïß
183.¼¯ºÏÈÕ
184.È«¹ú¸÷µØÐ¡»ï°é¹þ¶û±õÌ«Æ½»ú³¡¼¯ºÏ¡£ÎÒË¾¸ºÔð24Ð¡Ê±½Ó»ú·þÎñ£¬×ÔÓÉ»î¶¯£¬×¡¼¯ºÏ¾Æµê£¬¹äÖÐÑë´ó½Ö£¬Ë÷·ÆÑÇ½ÌÌÃ-
185.DAY1:¹þ¶û±õ¡ªÑÇ²¼Á¦
186.ÑÇ²¼Á¦»¬Ñ©³¡»¬Ñ© -¼¤Çé³»¬ÈýÐ¡Ê±-ÌåÑé´ó¶«±± À­ÅÀÀç-Ñ©µØ×ª×ª¡«µÈ£¨»ð¿»£©×¡ËÞ
187.DAY2:ÑÇ²¼Á¦¡ªÑ©Ïç
188.Í½²½´©Ô½ÁÖº£Ñ©Ô­-Ñ©µØÄ¦ÍÐ-ÓÎ·ç³µÑ©É½-¿ª¹ÒÊÔÓÎÀÀÑ©ÔÏ´ó½Ö-ÃÎ»Ã¼ÒÔ°-´óÐÍóô»ðÍí»á-¶«±±´óÑí¸è
189.DAY3:Ñ©Ïç¡ª¹þ¶û±õ
190.Íøºì´ò¿¨Ñ©Ïç¡­ÆÃË®³É±ù-Ñ©µØ³¤Áú-¹Û´óÍº¶¥×ÓÉ½¡«ÑÇÑ©¹«Â·-¹þ¶û±õ
191..
192.¹ØÓÚ½»Í¨
193.ÔÚ¹þ¶û±õÊÐÇøÄÚ£¬Ö÷ÒªµÄ³öÐÐ·½Ê½ÊÇ´ò³µ»¹ÓÐµØÌú»ò¹«½»
194.¹þ¶û±õ¶¬Ìì£¬ÏÂÎç4µã¾Í¿ªÊ¼ÌìºÚÁË£¬Ñ©µØÂ·»¬¡£ËùÒÔÎÒÊÇ²»½¨Òé×Ô¼Ý³öÐÐµÄ£¬»áÏà¶Ô±È½ÏÎ£ÏÕ!
195.¹þ¶û±õ¶¬ÌìÂ·Ãæ¶¼ÊÇ±ùÌìÑ©µØµÄ£¬ÖÜ±ßÈ¥Íæ½»Í¨Ö®ÀàµÄ²»ÊÇºÜ·½±ã£¬¼ÝÊ»¾­Ñé²»×ã²¢ÇÒÊÇµÚÒ»´ÎÈ¥µÄÐ¡»ï°é£¬½¨Òé¸úÍÅ»òÕß¶¨ÖÆÓÎ°ü³µ @²¨¸ç£ºÇáÉÝÂÃÐÐ ÎÒÃÇÁì¶Ó
196.¢Ù¹þ¶û±õºì³¦£¬ºÜÓÐÃû£¬¿ÉÒÔÂòÒ»µã»ØÀ´
197.¢ÚÂíµü¶ûÑ©¸â£¬ÔÚÑ©µØÀï³ÔÑ©¸â£¬¸Ð¾õºÜ°ô
198.¢Û¹þ¶û±õÕý×Ú³´ÀäÃæ£¬ÓÐµãÌðÌðµÄ
199.¢Ü¹þ¶û±õÌú¹øìÀ£¬Á¿´ó¡¢Êµ»Ý£¬ÖØÒªÊÇ»¹ºÃ³Ô
200.¢Ý¹ø°üÈâ£¬ÍâËÖÀïÄÛ£¬ËáËáÌðÌðµÄ
201.¢ÞÆäËûÃÀÊ³£º´óÁÐ°Í¡¢½´¹Ç¡¢¶íÊ½Î÷²Í¡¢É±Öí²Ë¡¢ÉÕ¿¾¡¢µØÈýÏÊ¡¢¸ñÍßË¹£¨ÒûÁÏ£©¡¢¿¾ÀäÃæ¡¢±ùÌÇºùÂ«¡¢Âíµü¶ûËáÄÌ¡¢°ÇÈâ¡¢¹øÀÓ
202. #ÂÃÐÐÅÄÕÕ¼¼ÊõÁ÷ #Ð¡ÖÚ·¢ÏÖÉç #ÎÒµÄÂÃÐÐVlog"
203.¹þ¶û±õÎ»ÓÚÖÐ¹ú¶«±±µØÇø±±²¿£¬ºÚÁú½­Ê¡ÄÏ²¿£¬ËÉ»¨½­´©³Ç¶ø¹ý¡£¹þ¶û±õÊÇÖÐ¹úÀúÊ·ÎÄ»¯Ãû³Ç£¬½ð¡¢ÇåÁ½³¯·¢ÏéµØ£¬ÊÇÈÈµãÂÃÓÎ³ÇÊÐºÍ¹ú¼Ê±ùÑ©ÎÄ»¯Ãû³Ç¡£ÖøÃû¾°µãÓÐ:Ì«Ñôµº¡¢ÖÐÑë´ó½Ö¡¢ÑÇ²¼Á¦»¬Ñ©³¡µÈ¡£
204.¶¬ÌìÈ¥»¬¸öÁ½Ìì»¹ÊÇºÜ²»´íµÄ£¬¼Û¸ñÆð·ü±È½Ï´ó
205.ºÃÓêÖªÊ±½Ú£¬µ±´ºÄË·¢Éú£¬Ëæ·çÇ±ÈëÒ¹£¬ÈóÎïÏ¸ÎÞÉù
206.²»À¢ÊÇ¹ú¼Ê¼¶±ðµÄ£¡¾ÍÊÇ²»Ò»Ñù£¡¶ÔÓÚÎÒÕâÑùÒ»¸öÐÂÊÖ£¬ÎÒÈ¥ÁËÃ»ÕÒ½ÌÁ·£¬Ò²Ë¤²»ÌÛ£¬Ò»»á¾ÍÑ§»áÁË£¬ÕæµÄÊÇÌØ±ðË¬ÁË£¬ÎÒÒÑ¾­ÉÏñ«ÁË¶¼¡£ÕæµÄÊÇÌ«°ôÁËÄÇ¸öµØ·½£¬ÎÒ¾õµÃÏÂ´Î»¹ÒªÈ¥£¡
207.?¶¬ÌìÔõÃ´ÄÜÃ»ÓÐÑ©£¬¿ìÀ´¶«±±ÍæÑ©°É~ÖÐ¹úÑ©Ïç£¬Ò»¸öÃû¸±ÆäÊµµÄÍ¯»°ÊÀ½ç£¬µ½´¦¶¼ÊÇÃÀ¾°£¬¼¤Çé»¬Ñ©£¬Í½²½Ñ©É½£¬ÂíÀ­ÅÀÀç£¬Æ·³¢¶«±±Õý×ÚÌú¹øìÀ¡­´ø×Åº¢×ÓÀ´ÌåÑé×Ô¼ºÐ¡Ê±ºòµÄ¿ìÀÖ°É~ #¶¬¼¾»¬Ñ©¼¾ #×îÃÀ¶¬¼¾Ñ©¾° ¹þ¶û±õ¡¤ºÚÁú½­
208."#¶¬ÌìÈ¥ÄÄÍæ 
209.ÖÐ¹ú×î´ó¹¦ÄÜ×îÈ«µÄ×ÛºÏÐÔ»¬Ñ©³¡¡ª¡ªÑÇ²¼Á¦»¬Ñ©³¡
210.ÕâÁùÌõ¹¥ÂÔÒ»¶¨ÒªÊÕºÃ£¡
211.1??Í¨³£Ã¿Äê11ÔÂÖÐÑ®¿ªÒµµ½µÚ¶þÄêÈýÔÂÄ©£¬12ÔÂÖÐÑ®ÖÁ2ÔÂÊÇ×î¼Ñ»¬Ñ©Ê±¼ä£¬ÈýÔÂ·ÝµÄÎÂÅ¯µ¼ÖÂ²»ÊÇÄÇÃ´ÊÊºÏ»¬Ñ©ÁË£¡
212.2??ÑÇ²¼Á¦Ò»¹²ÓÐ´ó´óÐ¡Ð¡Ê®¼¸¸ö»¬Ñ©³¡¹²Í¬×é³É£¬Ñ©³¡Ã»ÓÐ´óÃÅÆ±£¬Ö»ÓÐÐèÒªÈ¥ÀïÃæµÄ»¬Ñ©³¡»¬Ñ©²Å»áÓÃµ½ÃÅÆ±£¬Ò»°ãÒÔ2Ð¡Ê±Îª×îÉÙ»¬Ñ©Ê±¼ä£¡¼Û¸ñ??150-300Ôª/ÈËÁ½Ð¡Ê±²»µÈ£¡
213.3??×¢Òâ×Ô±¸ÊÖÌ×£¬¾°ÇøÄÚÊÖÌ××øµØÆð¼Û£¬¶ø×Ô¼ºÔÚÍøÉÏ¶þÈýÊ®¿é¾ÍÄÜÂòµ½ÐÄÒÇµÄÊÖÌ×£¡
214.4??»¬Ñ©ÃÅÆ±°üÀ¨Ñ©Ð¬Ñ©°åÑ©ÕÌ»¹ÓÐ»¬Ñ©¿¨£¬¶ÔÓÚ0Áã¾­ÑéµÄÓÎ¿ÍÀ´½²£¬½¨Òé¿ÉÒÔ¹ÍÒ»¸ö½ÌÁ·Ò»¶ÔÒ»Ö¸µ¼£¡¼Û¸ñ??240Ôª/ÈËÁ½Ð¡Ê±£¡
215.5??»¬Ñ©·þ²»ÊÇ¸ÕÐèÃ»±ØÒª×âÁÞ£¬Èç¹ûÄãÓÐ·ÀË®ÐÔ¡¢¿¹·çÐÔ¡¢±£Å¯ÐÔ½ÏºÃµÄ³å·æÒÂ£¬¿ÉÒÔ´úÌæÑ©·þ´©×Å½øÈë»¬Ñ©³¡£¡
216.6??ÎªÁË°²È«£¬Í·¿øºÍ»¤Ä¿¾µÒ»°ã½¨Òé×â£¡Ò²¿ÉÒÔ×Ô±¸
217. #»¬Ñ©³õÌåÑé #»¬Ñ©ºÃÈ¥´¦ #ÑÇ²¼Á¦»¬Ñ©"
218.¹þ¶û±õÑÇ²¼Á¦»¬Ñ©³¡Ñ©Ïç¶«±±ÂÃÓÎ¾°µã Ëµµ½¶¬Ìì×î»ðµÄÔË¶¯£¬90% µÄÈËÏëµ½µÄÓ¦¸Ã¾ÍÊÇ»¬Ñ©£¬ ¶ÔÓÚ»¬Ñ©·¢ÉÕÓÑÀ´Ëµ£¬ÕâÊÇ²»ÄÜ½äµôµÄ°×É«Ñ»Æ¬£¬ ÄÇÖÖÑ©ÉÏ³Û³ÒµÄËÙ¶È¸Ð£¬ÒÔ¼°Ë²¼ä´Ó¸ß´¦¶øÏÂµÄ¡°·ÉÏè¡±¸Ð£¬ µÄÈ·»áÈÃÈËÉÏñ«£¬²¢ÇÒ²»ÄÜ×Ô°Î¡£ ÔÙ¼ÓÉÏ¸÷´ó×ÛÒÕµØÆµ·±Ñ¡ÔñÑ©Ïç×÷ÎªÂÃÓÎµØ£¬ µÈÁËÒ»ÄêµÄÑ©ÓÑÃÇÔçÒÑÔ¾Ô¾ÓûÊÔ£¬ ¶ø¸Õ¸Õ×¼±¸Èë¿ÓµÄ¡°²ËÄñÃÇ¡±»¹ÔÚ¿àÓÚÑ©³¡µÄÑ¡Ôñ£¬ ÏÖÔÚ¸ø´ó¼ÒÍÆ¼öÒ»¸ö×î¼Ñ»¬Ñ©³¡Ëù¡£ ¹þ¶û±õÑÇ²¼Á¦Ñ©Ïç÷ÈÁ¦±ù³Ç£¡ ¶ÔÓÚÄÏ·½µÄºÜ¶àÐ¡º¢×ÓÀ´Ëµ£¬ Ñ©¿ÉÄÜÖ»ÊÇµçÊÓÀïµÄ³¡¾°¡¢Êé±¾ÀïµÄ»­Ãæ¡£ Âú×ãº¢×ÓµÄºÃÆæÐÄ£¬ °Ö°ÖÂèÂè´øº¢×ÓÀ´¶«±±¿´ÕæÕýµÄÑ©°É£¡ ´ó½ÅÑ¾Ð¡½ÅÑ¾£¬Ò»Æð×ß¹ýÖÁÃÀ¶¬¾°£¡ ²»ËµÄú¿ÉÄÜ²»ÖªµÀ£¬ÑÇ²¼Á¦»¬Ñ©³¡Çå³¯Ê±ÆÚÔøÊÇ»ÊÊÒºÍÂúÇå¹ó×åµÄá÷ÁÔÎ§³¡ÄØ£¡Õû¸ö»¬Ñ©³¡´¦ÓÚÈºÉ½»·ÈÆÖ®ÖÐ£¬ÁÖÃÜÑ©ºñ£¬·ç¾°Ïàµ±×³¹Û¡£»¬Ñ©³¡¹²ÓÐ11Ìõ³õ¡¢ÖÐ¡¢¸ß¼¶»¬Ñ©µÀ£¬ËüµÄ¸ßÉ½»¬Ñ©µÀÊÇÑÇÖÞ×î³¤µÄ¡£»¬Ñ©³¡ÄÚ»¹ÓÐ³¤´ï5¹«ÀïµÄ»·ÐÎÔ½Ò°Ñ©µÀÑ©µØÄ¦ÍÐ¡¢Ñ©ÇÁ×¨ÓÃµÀ£¬µõÒÎË÷µÀ¡¢ÍÏÇ£Ë÷µÀ¡¢Ìá°ÑÊ½Ë÷µÀ¶¼ÓÐ£¡»¬Ñ©Õß¿ÉÒÔ´ÓÈÎºÎÒ»´¦³ËË÷µÀ£¬²»ÐèÒªÍÑµôÑ©°å£¬»¬±é³¡ÄÚÈ«²¿Ñ©µÀ¡£ Òò¡¶°Ö°ÖÈ¥ÄÄ¶ù¡·¶ø¸ü¼ÓÉùÃû´óÔëµÄË«·åÁÖ³¡£¬ÊÇ¶¬¼¾ÂÃÓÎ±Øµ½Ö®µØ£¡Ñ©ÆÚ³¤£¬Ñ©Á¿¿°³ÆÖÐ¹úÖ®×î£¬ÇÒÑ©ÖÊºÃ£¬ËØÓÐ¡°ÖÐ¹úÑ©Ïç¡±µÄÃÀÓþ¡£ Ñ©ÏçÓµ×Å²ã²ãµþµþµÄ»ýÑ©£¬°ÙÓà»§µÄ¾ÓÃñÇøÓÌÈçÒ»×ùÏàÁ¬µÄ¡°Ñ©ÎÝ¡±£¬ÎÞÊ±ÎÞ¿Ì²»É¢·¢×ÅÑ©µÄÉñÔÏ¡£Ã¿Äê¶¬Ìì£¬Ñ©ÏçÊÇÒ»µÀÃÀÀöµÄ·ç¾°£¬ÑØÍ¾ÐÀÉÍÃÀÀöµÄ±±¹ú·ç¹â£¬Ç§Àï±ù·â£¬ÍòÀïÑ©Æ®¡£Í¾¾­ÑÇÑ©æäÕ¾Ê±£¬¿É×ÔÓÉ¹ÛÉÍÑ©¾°£¬½øÈëÑ©Ïç´å×Óºó¸°Ñ©ÔÏ´ó½Ö£¬ÉÍÑ©¡¢Ï·Ñ©£¬×ÔÓÉÉãÓ°¼°Ñ©ÖÐÂþ²½£¬´òÑ©ÕÌ£¬¶ÑÑ©ÈËµÈÀ´ÏíÊÜÕâÉñÆæ°ãµÄÑ©Ëù´øÀ´µÄ¿ìÀÖ¡£ #Éí±ßµÄÊ¥µ®·ÕÎ§¸Ð #ÄêÄ©Ïú¼Ù¼Æ»® #Öµ»ØÆ±¼ÛºÃÈ¥´¦ #³Á½þÊ½Èë¶¬ #¶¬ÌìÈ¥ÄÄÍæ
219.#¹þ¶û±õÔõÃ´Íæ #¹þ¶û±õÔõÃ´Íæ #ÄîÄî²»ÍüµÄ2021 #Éí±ßµÄÊ¥µ®·ÕÎ§¸Ð #Ò»Æð³Ô·¹°É 1.71 BGV:/ ÏÂÑ©À²£¬ÏÂÑ©À²~¶¬Ìì¾ö²»ÄÜ´í¹ýµÄÍ¯»°ÊÀ½ç£¬¹þ¶û±õÑ©Ïç¹¥ÂÔÀ´À²~%³õÑ© %ÂÃÐÐ %´øtaÈ¥ÂÃÐÐ £¬¸´Ñu´ËÁ´½Ó£¬´ò¿ªÐ¯³ÌËÑË÷£¬Ö±½Ó¹Û¿´ÊÓÆµ£¡13727
220."ÑÇ²¼Á¦»¬Ñ©³¡
221.ÊÇ¹úÄÚ¹æÄ£×î´óµÄ»¬Ñ©³¡³õ¡¢ÖÐ¡¢¸ß¼¶»¬Ñ©µÀ£¡ÓµÓÐ»¬Ñ©µÀ¹²¼ÆÌõ£¬ËüµÄ¸ßÉ½»¬Ñ©µÀÊÇÑÇÖÞ×î³¤µÄ
222.¹ØÓÚÔõÃ´È¥
223.ÑÇ²¼Á¦ÔÚºÚÁú½­£¬¾àÀëÄµµ¤½­»ú³¡Ô¼1.5Ð¡Ê±³µ³Ì£¬¾àÀë¹þ¶û±õÌ«Æ½»ú³¡Ô¼3Ð¡Ê±³µ³Ì
224.×î¼Ñ·½°¸´Ó¹þ¶û±õ µ½ ÑÇ²¼Á¦ÄÏÕ¾£¨¾ÍÔÚÑÇ²¼Á¦¾°ÇøÄÚ£©Æ±¼Û37.5Ôª£¬Ôç6:57·¢³µ
225.·½°¸´Ó¹þ¶û±õ µ½ ÑÇ²¼Á¦Î÷Õ¾£¬Æ±¼Û72Ôª£¬¾àÀë¶È¼ÙÇø17¹«Àï£¬´ò³µ
226.¿ª´åÈÕÆÚ£º2020Äê12ÔÂ5ÈÕ
227.À´ÕâÀï»¬Ñ©Òª×¼±¸µÄ
228.Ò»°ãÑÇ²¼Á¦µÄÎÂ¶ÈÔÚ -10¡æµ½-30¡æ ×óÓÒ
229.ÐèÒªÓðÈÞ·þµÈ±£Å¯ÐÔºÃµÄÒÂÎï£¬Ñ©µØÑ¥¡¢Ã±×Ó¡¢Î§½í¡¢¶úÕÖ¡¢¿ÚÕÖ
230.ÁíÍâ±£ÊªËª¡¢·ÀÉ¹Ëª¡¢»¤ÊÖËª¡¢´½¸à¡¢ÒþÐÎÑÛ¾µ£¨±ãÓÚ»¬Ñ©£©¡¢±£ÎÂË®±­
231.»¬Ñ©³¡²»´í²»´í£¬½ÌÁ·±È½Ï×¨Òµ¡£
232.ÏÂÒ»¸ö¶¬Ìì£¬ÒªÔÙÈ¥ÕâÀï´ò¿¨»¬Ñ©
233.·Ç³£ºÃ£¬½»Í¨±ãÀû£¬³¡µØ¿í¹ã£¬x
234.Í¬ÊÂ½éÉÜ¹ýÀ´µÄ£¬ËýÈ¥ÄêÀ´¹ý£¬ËµÊÇ²»À´»áºó»Ú£¬Ò»¿ªÊ¼»¹¾õµÃËýÌ«¿äÕÅÁË£¬¼ûµ½ÁËÊµ¼ÊÇé¿öºó£¬ÕæµÄÏëËµ£¬ºÜÃÀµÄµØ·½
235.»¬Ñ©³¡ºÃ£¬±È½Ï´ó£¬Ñ©ÖÊºÃ£¬·þÎñÖÜµ½£¬Ö®ÀàµÄ£¡ Ð»Ð»¸÷Î»ÁË£¡ÐÔ¼Û±È¸ß£¬ÓÐÈ¤ºÃÍæ£¬¾°É«²»´í£¬×ÜÌå³¬ÔÞ£¬
236.ºÍºÃÅóÓÑÒ»µÀ¹ýÀ´ÂÃÓÎ£¬ÎÒÃÇÁ½¸öÈË¿ÉÒÔËµ´ÓÒ»¿ªÊ¼µÄÅÂÀä£¬µ½ÏÖÔÚÆ¤Êµ¶àÁË£¬¹þ¹þ¹þ¡£ÊÇ¸ö²»´íµÄµØ·½
237.×÷Îª¹ú¼ÒÔË¶¯Ô±µÄ»¬Ñ©ÑµÁ·³¡¡£¿ÉÒÔËµ»¹ÊÇ·Ç³£¸ß´óÉÏµÄ¡£ÑÇ²¼Á¦»¬Ñ©³¡Àë¹þ¶û±õÊÐÇø¡£»¹ÓÐÒ»¶Î¾àÀëÐèÒª×øÒ»ÌË»ð³µ¡£µ«ÊÇÑÇ²¼Á¦»¬Ñ©³¡£¬ÕæµÄºÜ´ó¡£ÔÚÕâÀï¡£Äã¿ÉÒÔÌåÑé¸ü¶à¸ü·á¸»µÄ»¬Ñ©ÏîÄ¿¡£·Ç³£µÄ°ô¡£
238.2021-12-08?¾Ù±¨?106
239.2021-10-13?¾Ù±¨?174
240.ÖªµÀÑ½£¬²£Á§ÊÇÒòÎªÑÅ²¼ÀïµÄÂÛÌ³ÔÚÑÇ²¼Á¦»¬Ñ©ËãÊÇ±È½Ï³ÉÊìµÄ»¬Ñ©³¡¡£ÌØ±ðÊÇÔÚ¶¬ÌìµÄÊ±ºò£¬À´ÕâÀï¸ÐÊÜÒ»³¡»¬Ñ©£¬ËüµÄÉèÊ©Ò²·Ç³£µÄÆëÈ«£¬ÄãºÜÏ²»¶Õâ¸öµØ·½£¬ÔÚÕâ¸öµØ·½¸Ð¾õ¿ÉÒÔ¾¡ÇéÊæÊÊµÄË¬»¬£¬ÎÒÏ²»¶Õâ¸öµØ·½¡£
241.ÕûÌå»·¾³»¹²»´í£¬Ñ©³¡·Ç³£´ó£¬¸É¾»Õû½à£¬Ñ©·Ç³£ºñ£¬·Ç³£ÊÊºÏ¼ÒÍ¥À´ÓéÀÖ
242.Ö®Ç°À´¹ýÒ»´Î±±·½£¬ÄÇÊ±ºòÃ»ÓÐ¼ûÊ¶µ½Ñ©°×µÄÃÀ£¬Ì«°ôÁË£¬»¹»áÔÙÀ´µÄ
243.Í¦ºÃÍæµÄ£¬ÍæµÄºÜ¿ªÐÄ¼Û¸ñºÏÀíÂúÒâµÄ£¬ÍæµÄºÜ¿ªÐÄ¼Û¸ñºÏÀíÂúÒâµÄ
244.Ñ©³¡ºÜ´ó£¬Ñ©°×ÓÖºñÊµ£¬ºÜ¿ªÐÄ£¬Éè±¸Ò²ºÃ£¡ÓÐÈ¤ºÃÍæ£¬
245.Ò»Æð³öÀ´ÍæÑ©£¬Ñ©ºÜ°×£¬·þÎñºÜºÃ£¬ÉèÊ©Ò²²»´í£¬¿ªÐÄ
246.ºÜºÃÍæ£¬¶ÔÓÚÄÏ·½ÈËÀ´Ëµ£¬Ñ©¿´ÆðÀ´ºÜÏ¡ÆæÀ²
247.×ÜÌå³¬ÔÞ£¬¾°É«²»´í£¬ÓÐÈ¤ºÃÍæ£¬ÐÔ¼Û±È¸ß£¬
248.ÑÇ²¼Á¦»¬Ñ©³¡Î»ÓÚÉÐÖ¾ÊÐ¶«ÄÏ²¿£¬¾à¹þ¶û±õÊÐ193¹«Àï¡£ »¬Ñ©³¡Ö÷ÒªÓÉ¸ßÉ½»¬Ñ©³¡¡¢×ÔÓÉÊ½»¬Ñ©³¡¡¢ÌøÌ¨»¬Ñ©³¡¡¢Ô½Ò°»¬Ñ©³¡ºÍ¶¬¼¾Á½Ïî»¬Ñ©³¡µÈÎå¸ö¾º¼¼¡¢ÑµÁ·³¡µØºÍÁ½¸öÂÃÓÎ»¬Ñ©³¡×é³É¡£»¬Ñ©ÖÐÐÄ·ÖÎªÁ½´ó»¬Ñ©ÇøÓò£ºÒ»¸öÊÇÑÇ²¼Á¦¾º¼¼»¬Ñ©³¡£¬Ö÷ÒªÓÃÓÚ¾Ù°ì¹ú¼Ê¹úÄÚ¾ºÈü£¬Ò²¿É¹©ÖÐ¡¢¸ß¼¶»¬Ñ©Ë®Æ½µÄ»¬Ñ©ÕßÊ¹ÓÃ£»ÁíÒ»ÇøÓòÊÇ·ç³µÉ½×¯»¬Ñ©³¡£¬Ö÷ÒªÊÇ¹©²»Í¬Ë®Æ½µÄ»¬Ñ©Õß½øÐÐÂÃÓÎ»¬Ñ©ºÍÒ»°ãÐÔ¾ºÈü»¬Ñ©µÄ¡£
249.ÕæµÄºÜÓÐÒâË¼ ÏÂ´ÎºÍÈ«¼ÒÒ»ÆðÀ´
250.À´ÐÂÑÇ²¼Á¦»¬Ñ©³¡£¬¸öÈË±È½ÏÍÆ¼ö£¬Õâ±ßÊÇÒ»¸ö±È½ÏÐÂ¿ª·¢µÄ»¬Ñ©³¡£¬»·¾³ÕæµÄÏàµ±²»´í¡£ÔÚÕâ±ß»¬Ñ©ÕæµÄ³¬¼¶¿ªÐÄÄØ£¬ÍæÁËÕûÕûÒ»¸öÏÂÎç¡£
251.ºÃÍæ£¬ºÃÍæºÃÍæºÃÍæºÃÍæºÃÍæºÃÍæ£¡À´ÑÇ²¼Á¦¾ÍÒªµ½ÐÂÑÇ²¼Á¦»¬Ñ©³¡»¬Ñ©
252.ÑÇ²¼Á¦»¬Ñ©³¡ÊÇ¹ú¼Ò5A¼¶¾°Çø£¬Ò²ÊÇ×¨ÒµµÄ»¬Ñ©±ÈÈü³¡µØ£¬ºÜ¶à¹ú¼Ê»¬Ñ©ÈüÊÂ¶¼ÊÇÔÚÕâÀï¾Ù°ìµÄ¡£»¬Ñ©ÉèÊ©ºÍÑ©µÀ¶¼·Ç³£×¨Òµ£¬ÊÇ×¨Òµ»¬Ñ©°®ºÃÕßµÄ×î¼ÑÑ¡Ôñ¡£
253.Í¦ÂúÒâµÄ¼Û¸ñºÏÀí
254.ÊÊºÏÈ¥ÍæÄÖµÄµØ·½
255.ÍæµÄºÜhighÅ¶
256.ºÜÂúÒâ£¬»¹»áÀ´
257.ºÜÖµµÃÈ¥£¬ÍÆ¼ö
258.ÐÔ¼Û±È¸ß£¬
259.ÐÔ¼Û±È¸ß£¬
260.¾°É«²»´í£¬
261.¶¬¼¾£¬¹þ¶û±õ»¯ÉíÎªÃÀÀöµÄ±ù³Ç£¬½ÖÍ·ÏïÎ²ÖÐÔÌ²Ø×Å¶ÀÌØ·ç¾°¡ª¡ª±ùµñ?? ??Ò¹Ä»ÏÂµÄ¹þ¶û±õ±»±ùÑ©²ÊµÆÓ³ÕÕµÃÁ÷¹âÒç²Ê£¬×îÎªÃÀÀö¡£Ã¿ÄêµÄ11ÔÂÖÐÑ®ÖÁ´ÎÄêµÄ3ÔÂ¶¼ÊÇÀ´¹þ¶û±õ¿´Ñ©¾°µÄ×î¼ÑÊ±¼ä£¬»¹Ã»¼û¹ýÑ©µÄÄÏ·½ÅóÓÑ£¬¿ÉÒÔÑ¡ÔñÕâ¶ÎÊ±¼ä¹ýÀ´Å¶£¡ÕæµÄ³¬¼¶ÃÀÀö . ????????¹þ¶û±õÂÃÓÎ±Ø±¸µ¥Æ·£º ??ÉÏ×°£º±£Å¯ÄÚÒÂ¡¢ÈÞÒÂ¡¢Ã«ÒÂ¡¢×¥ÈÞÍâÌ×¡¢³å·æÒÂ¡¢¼ÓºñÓðÈÞ·þ ??ÏÂ×°£ºÈÞ¿ã¡¢ºñÃÞ¿ã¡¢³å·æ¿ã£¨·ÀË®·À·ç£© ??Ð¬Íà£ºÑ©µØÑ¥»ò»§ÍâµÇÉ½Ð¬£¬Ö»Òª·ÀË®¡¢·À»¬¡¢±£Å¯¡¢Ð¬µ×ºñÊµµÄÐ¬¾ÍºÃ£¬Íà×ÓÒª±£Å¯µÄÑòÈÞÍàÒªÎüº¹ºÃµãµÄ ??ÆäËû£ºÕëÖ¯Ã±»òÕß»¤¶úµÄ±£Å¯Ã±×Ó¡¢ºñÎ§½í¡¢¿ÚÕÖ ??±£ÎÂ±­£ºÔÚÊý¾Åº®ÌìµÄ¶«±±£¬ÓÐ±£ÎÂ±­Äã²ÅÄÜÓÐÈÈË®ºÈ£¬»¹ÄÜÍæÆÃË®³É±ù ???ÑÛ¾µ£ºÔÚÑô¹âÔÚÑ©µØÉÏÕÛÉäµÄ¹âÏß£¬ÈÝÒ×ÒýÆðÑ©Ã¤£¬ËùÒÔ´ø¸öÌ«Ñô¾µºÍÄ«¾µºÜÖØÒª ??ÁãÊ³£ºÔÚ¶µÀï´§Ð©ÇÉ¿ËÁ¦¡¢Å£Èâ¸ÉµÈ¸ßÈÈÁ¿µÄÊ³Æ·£¬ÔÚÓÎÍæ¹ý³ÌÖÐ¿ÉÒÔ¼°Ê±²¹³äÄÜÁ¿ ??ÅÄÕÕ£ºÊÖ»úºÍÏà»úÓöÀäºÜÈÝÒ×Ã»ÓÐµç£¬±¸ºÃÅ¯Ìù£¬³äµç±¦ . ?¹þ¶û±õÂÃÓÎÐèÒª×¢Òâ£º ??Ã»ÓÐÑ©µØ¿ª³µ¾­Ñé×îºÃ²»Òª×Ô¼ÝÓÎ£¬²»°²È« ??Ñ§Éú¿ÉÒÔ´øÉÏÑ§ÉúÖ¤£¬ÓÐµÄ¾°µã»áÓÐÓÅ»Ý ??´ò³µÑ¡ÔñµÎµÎ£¬ÕâÑù²»»á±»¿Ó . ??¹þ¶û±õÆßÈÕÓÎÂ·Ïß£º D1£º¹þ¶û±õÊÐÈ«Ìì¼¯ºÏ D2£º¹þ¶û±õ-ÑÇ²¼Á¦»¬Ñ©³¡-¶þÀËºÓÁÖ³¡ D3£º¶þÀËºÓÁÖ³¡-ÃÎ»ÃÑ©É½-ÖÐ¹úÑ©Ïç D4£ºÑ©Ïç-¾µ²´ºþÀ¶±ù-¶þµÀ°×ºÓÕò D5£º¶þµÀ°×ºÓÕò-³¤°×É½È«Ìì-¶þµÀ°×ºÓÕò D6£º¶þµÀ°×ºÓÕò-Ñ©µØ¿óÈªË®Æ¯Á÷-¼ªÁÖÊÐ D7£º¼ªÁÖÊÐ-ÎíÚ¡µº-¼ªÁÖÊÐ»ð³µÕ¾½âÉ¢ . ??Tips£ºÒ»¶¨Òª´øÏÊÑÞµãµÄÒÂ·þ¹ýÀ´£¬ÅäÉÏÃÀÀöµÄÑ©¾°£¬Ïë²»³öÆ¬¶¼ÄÑ ??µÚÒ»´ÎÈ¥¹þ¶û±õÂÃÓÎµÄÐ¡»ï°é²»½¨Òé×ÔÓÉÐÐ£¬ÒòÎª¾°µãÏà¶Ô·ÖÉ¢£¬½»Í¨Ò²²»ÊÇºÜ±ã½Ý¡£×îºÃÊÇ¸ú¸ö±¾µØÍÅ£¬´¿ÍæÎÞ¹ºÎï£¬²»½ø¹ºÎïµê²»ÍÆ×Ô·Ñ??ÀàËÆÉÏÃæÏßÂ·7ÈÕÓÎµÄ±¾µØÍÅ£¬ÈË¾ù´ó¸Å2000??×óÓÒ£¬ÓÐÊìÏ¤Â·¿ìµÄÀÏÊ¦¸µ¿ª³µ£¬¸ü°²È«£¬³Ô×¡ÐÐÍæ¶¼°²ÅÅºÃ£¬Ò»¼ÛÈ«º¬£¡ºÜÊ¡ÐÄ£¡ #¶«±±ÂÃÓÎ #¹þ¶û±õÂÃÓÎ
262.ÐÂÑÇ²¼Á¦»¬Ñ©³¡ÊÇÒ»¼ä³õÖÐ¼¶»¬Ñ©³¡£¬Ñ©³¡Î»ÓÚÑÇ²¼Á¦¶È¼ÙÇø¶þ¹ø¿øÉ½ÓëÈý¹ø¿øÉ½Ö®¼ä£¬ÅþÁÚÑô¹â¶È¼Ù´å»¬Ñ©³¡¡£³õÑ§Õß×îºÃÇë½ÌÁ·£¬ÄÜºÜ¿ìÉÏÊÖ£¡
263.Ñ§¾ß¶¼ÊÇÐÂµÄ£¬±ÈÐÂÌåÎ¯ºÃ¶àÁË£¬»¬Ñ©µÃÈËÒ²Ã»ÓÐÄÇÃ´¶à
264.·ç¾°ÓÅÃÀ£¬¾ßÓÐµÃÌì¶ÀºñµÄÌìÈ»Ñ©µÀ£¬ÊÊºÏ³õÖÐ¸ß¼¶»¬Ñ©Õß£¬Ñ©¾ßºÍÑ©·þ±È½ÏÐÂ£¬ÌåÑé²»Ò»ÑùµÄ»¬Ñ©ÀÖÈ¤£¬ÊÛÆ±ºÍÈ¡Æ±¼òµ¥·½±ãÁ÷³ÌÉÙ£¬·þÎñÌ¬¶ÈºÃ£¬¼Û¸ñºÏÀí£¬¾ßÓÐ½Ï¸ßµÄÐÔ¼Û±È¡£
265.»¬Ñ©³¡ºÜ´ó£¬½ÌÁ·Ò²ºÜÓÃÐÄ¡£ÕæµÄ²»´í
266.ÐÔ¼Û±ÈºÜ¸ß£¬ÓÐÐËÈ¤µÄÅóÓÑÒ»¶¨ÒªÈ¥¡£
267.ÖµµÃÈ¥Å¶³¬¼¶ºÃÍæ ÕÒÁË½ÌÁ· ³¬¼¶ÄÍÐÄ ÂèÂèµÚÒ»´Î»¬Ñ© °ÑÀÏÂèÍæ¿ªÐÄÁË ºÜÆ¯ÁÁºÜÊÊºÏÅÄÕÕÆ¬Å¶ Ò»¶¨²ÁºÃ·ÀÉ¹Ëª ÓÐµãÉ¹¹þ¹þ¹þ¹þ¹þ
268.²»´í£¡....................................................
269.»¬Ñ©³¡ºÜÕý¹æ£¬¾­³£¸úÅóÓÑÀ´ÕâÀï£¡»·¾³°ô°ôßÕ£¬·þÎñÌ¬¶ÈÒ²ÊÇ²»´íµÄÄØ£¡»á½éÉÜ¸øÎÒµÄºÃÅóÓÑÃÇ£¡º¢×ÓÒ²ºÜÏ²»¶Õâ¸öµØ·½
270.ºÜ¿ªÐÄ¡£»·¾³ºÃ£¬ÈËÒ²ºÃ£¬·Ç³£²»´í£¬ºÜ¿ªÐÄ¡£»·¾³ºÃ£¬ÈËÒ²ºÃ£¬·Ç³£²»´í£¬ºÜ¿ªÐÄ¡£»·¾³ºÃ£¬ÈËÒ²ºÃ£¬·Ç³£²»´í
271.Æ½¼ÛÍêÁË  Ò»¸ö¹«½»³µ  Æ½¼ÛÍêÁË  Ò»¸ö¹«½»³µ  Æ½¼ÛÍêÁË  Ò»¸ö¹«½»³µ
272.½ÌÁ·ºÜ×¨Òµ»¬µÄºÜÆ®ÒÝ£¬²»»á»¬Ñ©µÄ»áË¤õÓ°¡¹þ¹þ£¬Ñ©·þÊÇ×âµÄ²»¹ýºÜÐÂ£¬»¬Ñ©³¡Ò²±È½ÏÐÂ£¬¼Û¸ñ¸Ð¾õ¶¼Ò»Ñù°É£¬±Ï¾¹³öÀ´ÍæÒ»´Î£¬Ò²²»²îÕâµãÇ®£¬¿ªÐÄ×îÖØÒª
273.ºÃÆÀ£¬È¥ÁËºÜ²»´íµÄ£¬È¥ÁËºÜ²»´íµÄ£¬ÊÇ²»´íµÄ²úÆ·£¬»¬Ñ©°®ºÃÕßµÄ²»´íÑ¡Ôñ
274.ºÜºÃÍæ°¡£¬µÈº¢×Ó´óÒ»µã£¬×¼±¸´øº¢×ÓÒ»ÆðÈ¥Íæ¡£È«¼Ò×Ü¶¯Ô±¸üÓÐÈ¤Å¶£¡
275.Í¦ºÃµÄ£¬¾ÍÊÇÃ»Çë½ÌÁ·Ô±£¬Ë¤ÁË¼¸ÏÂ£¬½¨Òé³õ´Î»¬Ñ©»¹ÊÇÇë¸ö½ÌÁ·ºÃÐ©
276.Õû¸ö¾°Çø»¹ÊÇ±È½Ï´ó£¬½»Í¨»¹ÊÇ²»´í£¬¾°Çø±È½ÏÏ²»¶£¬ÏÂ´Î»¹»áÔÙÀ´µÄ
277.ºÜ²»´í£¬ºÜºÃÍæ£¬¼Û¸ñÒ²±ãÒË£¬·þÎñÒ²ºÜºÃµÄ£¬ÏÂ´Î»¹»áÀ´µÄ£¬ºÇºÇºÇ
278.ºÜºÃÍæµÄ£¬ÏÂ´Î×¼±¸ºÍÀÏ¹«Ò»ÆðÈ¥Ò»´Î£¬ÉÏ´ÎÊÇºÍÅóÓÑÒ»´Î¹ýÈ¥µÄ¡£
279.ºÜºÃµÄÈíÓ²¼þ»·¾³£¬À´ÁË»¹ÏëÀ´£¬²»´í²»´í£¬ÍæµÄºÜ¿ªÐÄ¡£¡£¡£ºÃÆÀ
280.ºÜºÃµÄÈíÓ²¼þ»·¾³£¬À´ÁË»¹ÏëÀ´£¬²»´í²»´í£¬ÍæµÄºÜ¿ªÐÄ¡£¡£¡£ºÃÆÀ
281.×öµÄappÕæÆæÝâ£¬ÕÒ²»µ½µãÆÀºóµÄÎÄ×Ö
282.ÍæµÄºÜàËÆ¤£¬Éè±¸ÉèÊ©ÆëÈ«£¬°²È«¹¤×÷×öµÄºÜºÃ£¬·ç¾°ºÜÃÀ
283.Õâ¸ö»¬Ñ©³¡È¥¹ý¼¸´Î£¬²»´í²»´íÅ¶
284.¾Í¿©ÄªÂÜÀò¿Ø¿¼ÂÇ¿¼ÂÇ¿©kulookguomalu
285.ÕâÊÀ½ç¶àÃÀºÃ£¬ÓÐÊ±¼äÕæ¸ÃºÃºÃÈ¥ÍæÍæÏíÊÜÒ»ÏÂÉú»î£¡
286.¾°É«ºÃ£¬ÍæµÄºÜ¿ªÐÄ¡£ËäÈ»³öÉúÔÚ±±·½£¬Ò²Ã»ÕâÃ´àË¹ý
287.Í¦ºÃÍæµÄÄØ¡£»¹¹óÑ½¿ËÀ³°Â¡£¹þ¹þ1²»´í²»°¡ÎÒ¡£
288.¿µÂ¡¶ö¼«ÁË¿¼ÂÇ¿¼ÂÇ¿©Å©¼ÒÀÖÁúÍ¼¿´¿Õ¼ä¼¤Á÷ÓÂ½ø
289.À´ÁË¶î¿¼ÂÇ¿¼ÂÇ¿©ÁùÁùÁùÀûÈóÄ«¼£ºÃÁË°¡
290.¿ÏÀ²À²À²À²¿Õ¼äÁì½±ÁË¿©Äª¿¼ÂÇ¿¼ÂÇ¿©¡£
291.·Ç³£¸øÁ¦µÄ»¬Ñ©³¡£¬ÈËÕâÃ´¶à¶àµÄºÃÈÈÄÖ
292.±È½ÏºÃÍæÁË£¬¶ÔÓÚÄÏ·½ÈËÈ¥ ±±·½£¬ºÜÐÂÏÊ
293.°¡¿É¿Ú¿ÉÀÖÁË¿´¿´À±Ä¾¿ª¿ÚÐ¦ÁËÅªÁË¡£
294.all¿Õ¼äÁì½±Áú½­Â·ÃþÃþ»¹ºÃ¿©Ä¾¿Õ
295.ÄãÅµÆÆÅ¶ÆÆ¿©ÆÆÆÅÆÅÅ¶msnÄúÆÆÊÖ»ú
296.Í¦ºÃÍæµÄ£¬ÏÂ´Î»¹ÓÐ»ú»á£¬ÏëÔÙÈ¥Ò»´Î
297.ÌØ±ðºÃÍæ£¬¾ÍÊÇµãÆÀºóÕÒ²»µ½¼ÇÂ¼ÁË
298.°¡À²À²À²¿©µÄ¼ÒÀïÓÃ¾ÝÍ³¼ÆÀïÀÏÁ½¿Ú
299.·Ç³£ºÃÍæ »·¾³Ò²²»´í ÒÔºóÓÐ»ú»áÔÙÈ¥
300.Í¦ºÃÍæµÄ£¬ÓÐ»ú»á»¹»áÔÙÈ¥ÍæÒ»ÏÂ¡£
301.Í¦ºÃÍæµÄ£¬ÏÂ´Î´ø¼ÒÈËÒ»Æð¹ýÀ´Íæ¡£
302.·þÎñºÜºÃ£¬ÍæµÄ¿ªÐÄ£¬ÓÐ»ú»áÁËÔÙÀ´
303.Í¦ºÃ.............
304.Ì«ÃÀÁË£¬ÕæµÄÌØ±ðÏ²»¶Õâ¸öµØ·½Å¶
305.²»´í£¬ÕâµØ·½»¹ÊÇ²»´íµÄºÜ³¬ÖµÅ¶
306.Í¦ºÃµÄÍ¦¿ªÐÄµÄ  ÉèÊ©ºÃ  Õæ²»´í
307.²»´í£¬ÏÂ´Î»¹»á¹ýÀ´Íæ¡£
308.À´¹þ¶û±õ£¬²»À´»¬Ñ©ÔõÃ´ÐÐ£¿Ñ¡ÔñÁË±È½Ï´óµãµÄ»¬Ñ©³¡£¬ÒòÎªÊ§Îó£¬µ±ÌìÎ´ÄÜ³É¹¦¶©Æ±£¬ÐèÌáÇ°Ò»Ìì¶©¹º£¬ÏÖ³¡ÂòµÄ£¬±ÈÐ¯³Ì¹óÁËÒ»±¶£¬µ«»¹ÊÇÄÇ¾ä»°:À´¶¼À´ÁË£¬ÖÐÎçÊ±¼äÈË²»¶à£¬¼¸ºõ¾Í½ÌÁ·£¬ÍæµÃ±È½ÏàË£¬ÒòÎªÒÔÇ°ÍæÂÖ»¬£¬ÈëÊÖÈÝÒ×£¬Çë½ÌÁ·Á½°ÙÁ½Ð¡Ê±¡£·Ç³£²»´íµÄÒ»´ÎÌåÑé¡£
309.½ñÌìÊÇµÚ¶þ´ÎÈ¥ÁË£¬¸úº¢×ÓÒ»ÆðÍæÁËÎå¸öÐ¡Ê±£¡Èç¹ûÓÐÅóÓÑÀ´ÎÒ»áÍÆ¼öÀ´Õâ¼ÒÑ©³¡.Ñ©³¡Ñ©µÀºÃ£¬£¬Ñ©¾ßºÜÐÂ£¬½ÌÁ·±È½Ï¶à£¬´ó²¿·Ö½ÌÁ·ËØÖÊ»¹ÊÇ²»´íµÄ£¬Ï£ÍûÑ©³¡µÄ¹ÜÀíÔ½À´Ô½¹æ·¶£¬ÔÙ¶¬ÌìÁË»¹À´»¬Ñ©
310.·Ç³£ÊÊºÏÍæµÄµØ·½
311.×ÜÌå¸Ð¾õ»¹¿ÉÒÔ
312.Æ½¼ÛÍêÁË  Ò»¸ö¹«½»³µ   Æ½¼ÛÍêÁË  Ò»¸ö¹«½»³µ  Æ½¼ÛÍêÁË  Ò»¸ö¹«½»³µ
313.ºÜºÃºÜ·½±ã
314.ÌØ±ðµÄºÃÍæ
315.ºÃ£¬·Ç³£ºÃ
316.²»´íºÜºÃÍæ
317.ºÜÔÞÅ¶£¬ºÜ´Ì¼¤£¬Ñ©³¡»¬µÀºÜÊÊºÏ³õÖÐ¼¶Ñ§Õß£¬¸ÐÐ»½ÌÁ·µÄÏ¸ÐÄ¸¨µ¼£¬¸ú¿ªÐÄ¡£
318.ÕâÀïµÄÑ©³¡ÊÇÃ÷ÎÄ¹æ¶¨²»Ðí½ÌÁ·ÒªÐ¡·ÑµÄ£¬µ«ÊÇÈÔÈ»ÓÐÆÆ»µ¹æ¾ØµÄ½ÌÁ·ÂÒÒªÐ¡·Ñ£¬¿ª¿Ú»¹¾ÍÊÇ200ÒÔÉÏµÄ£¬Èç¹ûÓÐÓöµ½ÕâÖÖÇé¿öµÄ£¬¼Ç×¡½ÌÁ·µÄÅÆºÅ£¬Ö±½ÓÔÚ¶þÂ¥·þÎñÌ¨ÕÒÁìµ¼Ñ©³¡Í¶Ëß£¬ËûÃÇ»á´¦Àí£¬»¹Ïû·ÑÕßÒ»¸ö¹«µÀµÄ£¡ÍÆ¼öÕâ¼Ò»¬Ñ©³¡£¬ÖÁÉÙÓÐÈË¹ÜÕâÖÖÂÒÒªÇ®µÄÇé¿ö²»ÖÁÓÚÈÃÈËÏ¡ÀïºýÍ¿ÈÃÈËºÚÁË£¬Ïû·ÑÕßÃÇÒªºÏÀí±£»¤×Ô¼ºµÄÈ¨Òæ£¡
319.ºÜÓä¿ìµÄ»¬Ñ©£¬ÁíÍâÇë½ÌÁ·¼ÓÁË240½ÌÁ½¸öÖÓ£¬¸ºÔðÈËËµ°´ÃÀÍÅ¼Û£¬×Ü¹²328.¸Ð¾õ»¹²»´í£¡
320.ºÃ***********************************
321.²»´í£¬ÍæµÄºÜ¿ªÐÄ£¬À´Ò»³¡Ëµ×ß¾Í×ßµÄÂÃÐÐ£¡£¡
322.²»´í²»´í£¬½»Í¨»¹ÊÇ·Ç³£·½±ãµÄ£¬½ÓËÍÒ²¿ÉÒÔ£¬¸Ð¾õ¾ÍÔÚÕâÀï»¬Ñ©µÄµØ·½À´£¬ÓÐÈË½ÓµÄ»°¾ÍÊÇ·Ç³£µÄ·½±ãÒ»µãµÄ£¬¾ÍÊÇ½»Í¨·Ç³£µÄ·½±ã£¬ÌØ±ðÊÇ¶À×ÔÒ»¸öÈËÔÚÕâ¡£
323.************************
324.²»´í£¬ÍæµÄºÜ¿ªÐÄ£¬À´Ò»³¡Ëµ×ß¾Í×ßµÄÂÃÐÐ£¡£¡£¡
325.Ò»³¡·Ç³£ÂúÒâµÄ»¬Ñ©£¬ÖµµÃÍÆ¼ö¡£Æø·ÕÍ¦ºÃ
326.*******************
327.ºÜºÃºÜºÃ?(?)?£¬Ï£Íû´ó¼Ò¶¼À´»¬Ñ©¡£
328.»¬Ñ©³¡·Ç³£µÄ´Ì¼¤£¬ÈÏÊ¶ºÜ¶àºÜ¶àÐ¡»ï°é
329.·Ç³£²»´íµÄÒ»´Î»¬Ñ©£¬´ó¼Ò»ï¶¼·Ç³£Ï²»¶
330.»¬Ò»Ìì²»¹ýñ«£¬µÚ¶þÌìÓÖ»¬Ò»Ìì£¬Ì«Ë¬
331.²»´íµÄÌåÑé£¬»¬Ñ©µÄÈËºÜ¶à£¬³¡µØÍ¦´ó
332.ºÜºÃ£¬¼Û¸ñ¿ÉÒÔÁË¡£²»´í²»´í!ÍÆ¼ö
333.ÕûÌå¸Ð¾õºÜ²»´í£¬ÍæµÃºÜ¿ªÐÄ£¡£¡£¡
334.·Ç³£ºÃÍæ£¬·Ç³£²»´íµÄÒ»´Î»¬Ñ©»î¶¯
335.·þÎñÖÜµ½£¬ÍÆ¼ö£¬ÓÐ»ú»áÏÂ´ÎÔÙÀ´
336.ÓÎÍæµÄºÜ¿ªÐÄ£¬ Ïòµ¼·½±ãºÃÕÒ¡£
337.ºÜºÃÍæ£¬ÓÐÊ±¼ä»¹ÏëÔÙÈ¥£¬ºÙºÙ
338.¾°É«Ò»°ã£¬Îï¼Û¹ó£¬·þÎñÌ¬¶È²î¡£
339.Ñ©³¡Ò»°ã£¬»¹Ëµ¹þ¶û±õ×îºÃµÄ»¬Ñ©³¡£¬¼òÖ±¾ÍÊÇ¸öµÜµÜ¡£ÈËÌØ±ð¶à£¬»ù±¾»¬²»ÆðÀ´¡£·þÎñÌ¬¶ÈÒ»°ã£¬ÈË¶àµÄÊ±ºò¸ù±¾²»ÄÜÂú×ã·þÎñÐèÇó£¬¸øËû¸öÒ»ÐÇ£¬ÊÇÒòÎª×îµÍÖ»ÓÐÒ»ÐÇ
340.¡¾¡°ÌØ²ú¡±ÊÇ¶¬°Â¹Ú¾ü£¡±±¾©¶¬°Â»á9½ðÖÐ£¬4½ð¡°À´×Ô¡±ÕâÀï¡¿È«¹úÁ½»áÆôÄ»£¬¹ØÓÚ¶¬°Â»áµÄ»°ÌâÈÔÈ»ÑÓÐø×ÅÈÈ¶È¡£¡°ÔÚ±±¾©¶¬°Â»áµÄ¸÷¸öÈü³¡£¬µ½´¦¿É¼ûºÚÁú½­ÌåÓýÈËµÄÉíÓ°£¬Áú½­½¡¶ù¸üÊÇ²»Î·Ç¿ÊÖ¡¢·ÜÓÂÕùÏÈ£¬È¡µÃÁË½¾ÈËÕ½¼¨£¬³ä·ÖÕ¹ÏÖÁËºÚÁú½­Ê¡±ùÑ©ÌåÓýµÄµ×ÔÌºÍË®Æ½¡¢ºÚÁú½­ÈËÁ¼ºÃµÄ¾«Éñ·çÃ²¡£¡±Ê®Èý½ìÈ«¹úÕþÐ­³£Î¯¡¢±±¾©¶¬°Â»áÖÐ¹úÌåÓý´ú±íÍÅ¸±ÍÅ³¤¡¢ºÚÁú½­Ê¡¸±Ê¡³¤Ëï¶«ÉúËµ£¬¶¬°Â»áÄý¾ÛÆðÀ´µÄ×ÔÐÅÐÄ×ÔºÀ¸Ð£¬±Ø½«ÔÚ¶«±±È«ÃæÕñÐËÈ«·½Î»ÕñÐËÖÐ·¢»Ó¾Þ´ó×÷ÓÃ¡£ºÚÁú½­¼®ÔË¶¯Ô±ÓÂ¶á9Ã¶½ðÅÆµÄ4Ã¶¡¢ºÚÁú½­¼®½ÌÁ·Ô±Õ¼±È55.56%¡¢Ñ¡ÅÉÖÆ±ùÊ¦ºÍÑ©Í¯·þÎñ¶¬°Â»á¡¢¼¼ÊõÖ§³Ö¡°Ë®Á¢·½¡±×ª»¯¡°±ùÁ¢·½¡±¡­¡­ÔÚÍòÖÚÖõÄ¿µÄ±±¾©¶¬°Â»áÉÏ£¬¡°Áú½­ÔªËØ¡±²»½öÐÇ¹âìÚìÚ£¬»¹ÎÞ´¦²»ÔÚ£¬¾¡ÇéÕ¹ÏÖ×Å¡°Áú½­Á¦Á¿¡±¡£±±¾©¶¬°Â»áÐèÒªÊ²Ã´£¬ÎÒÃÇ¾ÍÖ§³ÖÊ²Ã´¡°±±¾©¶¬°Â»áÐèÒªÊ²Ã´£¬ÎÒÃÇ¾ÍÖ§³ÖÊ²Ã´£»±±¾©¶¬°Â»áÐèÒªÎÒÃÇ×öÊ²Ã´£¬ÎÒÃÇ¾Í×öºÃÊ²Ã´¡£¡±µ±±±¾©¶¬°Â»áÉê°ì³É¹¦ºó£¬×÷ÎªÖÐ¹úµÄ±ùÑ©ÔË¶¯´óÊ¡£¬ºÚÁú½­Ê¡ÕâÑù×¯ÑÏÐû¸æ¡£×÷Îª×î¾ß±ùÑ©µ×ÔÌµÄºÚÁú½­Ê¡£¬ÎªÁËÓÐÁ¦Ö§³Å±±¾©¶¬°Â»á¸÷Ïî¹¤×÷£¬ÖÆ¶¨ÁË¡°ÔÚ±±¾©¶¬°Â»áÉÏ£¬Á¦ÕùºÚÁú½­Ê¡²ÎÈüÔË¶¯Ô±´ïµ½ÖÐ¹ú´ú±íÍÅÔË¶¯Ô±×ÜÊýµÄ40%ÒÔÉÏ£¬²ÎÈü½ÌÁ·Ô±´ïµ½ÖÐ¹ú´ú±íÍÅÖÐ·½½ÌÁ·Ô±×ÜÊýµÄ40%ÒÔÉÏ£¬ÔË¶¯³É¼¨¹±Ï×ÂÊ´ïµ½ÖÐ¹ú´ú±íÍÅµÄ40%ÒÔÉÏ£¬Å¬Á¦³ÉÎªÖÐ¹ú´ú±íÍÅµÄÖØÒªÖ§Öù¡±µÄ¡°Èý¸ö40%¡±¹¤×÷Ä¿±ê¡£ºÚÁú½­Ê¡ÔÚ¶¥²ãÉè¼ÆÉÏÈ«Á¦ÖúÁ¦¶¬°Â£¬³öÌ¨ÁË¡¶¹ØÓÚ¼ÓÇ¿±±¾©¶¬°Â»á±¸Õ½¹¤×÷´óÁ¦·¢Õ¹±ùÑ©ÔË¶¯µÄ¾ßÌå´ëÊ©¡·µÈÕþ²ß´ëÊ©£¬Ã÷È·ÁË23ÌõÈÎÎñ´ëÊ©¼°¸ºÔðµ¥Î»£¬ÎªÖúÁ¦¶¬°ÂÌá¹©ÁËÕþ²ß±£ÕÏ£»Óë¹ú¼ÒÌåÓý×Ü¾Ö¡¢±±¾©¶¬°Â×éÎ¯¡¢ºÓ±±Ê¡Ç©¶©ºÏ×÷¿ò¼ÜÐ­Òé£¬ÎªÈÚÈë±¸Õ½¹¤×÷Ìá¹©ÁË¹¤×÷·½Ïò¡£°´ÕÕ¹ú¼Ò×ÜÌå²¼¾ÖÒªÇó£¬ºÚÁú½­Ê¡ÏÂ´óÁ¦¶È½øÒ»²½µ÷Õû²¼¾Ö£¬ÐÂÔö3´óÏî6·ÖÏî46Ð¡Ïî£¬¹²¿ªÕ¹7´óÏî15·ÖÏî109Ð¡Ïî£¬ÊÇÈ«¹ú¿ªÕ¹ÏîÄ¿¡¢ÈËÊý¡¢µØÊÐ×î¶àµÄÊ¡·Ý£¬ÊµÏÖÁË¶¬¼¾ÏîÄ¿È«¸²¸Ç¡£Îª×öºÃÖúÁ¦¶¬°ÂµÄÑµÁ·±£ÕÏ¹¤×÷£¬ºÚÁú½­Ê¡¶ÔÑÇ²¼Á¦ÌåÓýÑµÁ·»ùµØ³¡µØ¡¢ºÚÁú½­Ê¡±ùÉÏÑµÁ·ÖÐÐÄ³¡¹ÝµÈ½øÐÐÉý¼¶¸ÄÔì¡£2021Äê£¬ºÚÁú½­Ê¡³Ð°ì8ÏîÈ«¹ú±ùÑ©ÈüÊÂ£¬ÒÔÈü´úÁ·£¬ÖúÁ¦±±¾©¶¬°Â»á±¸Õ½ÑµÁ·ºÍ±ÈÈü¡£±±¾©ÊÇÖ÷³¡£¬Áú½­ÊÇÖ÷Á¦Ëï¶«ÉúËµ£¬ÔÚÖÐ¹ú´ú±íÍÅÖÐ£¬ºÚÁú½­¼®ÔË¶¯Ô±ÓÐ63Ãû£¬Õ¼±È43.4%£¬ºÚÁú½­¼®½ÌÁ·Ô±ÓÐ15Ãû£¬Õ¼±È55.56%£¬ÔÚÖÐ¹ú¸÷Ê¡·Ý²ÎÈüÈËÊýÖÐ¾ÓµÚÒ»Î»¡£±¾½ì¶¬°Â»á9Ã¶½ðÅÆÖÐ£¬4Ã¶¡°À´×Ô¡±ºÚÁú½­¡£ÈÎ×ÓÍþ¡¢·¶¿ÉÐÂ¡¢Çú´ºÓê¡¢ÕÅÓêæÃ¡¢¸ßÍ¤Óî¡¢ËåÎÄ¾²/º«´ÏÔÚ¶ÌµÀËÙ»¬¡¢ËÙ¶È»¬±ùºÍ»¨Ñù»¬±ùµÈÏîÄ¿ÉÏÕ¶»ñ½ðÅÆ£¬Áú½­Ãæ¿×ÆµÆµ¡°°ÔÆÁ¡±¶¬°Â¡£Àú½ì¶¬°Â»á22Ã¶½ðÅÆÖÐ£¬13Ã¶ÓëºÚÁú½­ÔË¶¯Ô±ÓÐ¹Ø£¬Õ¼±È³¬¹ýÒ»°ë¡£ÖµµÃÒ»ÌáµÄÊÇ£¬ºÚÁú½­Ê¡Õ¹ÏÖÁú½­µ£µ±ºÍÁú½­Á¦Á¿£¬È«Á¦ÒÔ¸°¡¢ÆÆ³ýÍòÄÑ£¬ÊµÏÖ¡°È«ÏîÄ¿²ÎÈü¡±¡£ÔÚÎÒ¹úÊ×´Î²ÎÈüÏîÄ¿µÄ35¸öÐ¡ÏîÖÐºÚÁú½­Õ¼15¸öÐ¡Ïî£¬Õ¼±È´ïµ½42.9%£¬Îª¹ú¼ÒÊµÏÖÈ«ÏîÄ¿²ÎÈüÕ¹ÏÖÁËÁú½­µ£µ±£¬¹±Ï×ÁËÁú½­Á¦Á¿¡£±±Å·Á½ÏîÑ¡ÊÖÕÔ¼ÎÎÄ³ÉÎªÎÒ¹úÊ×¸ö²Î¼Ó¶¬°Â»á±±Å·Á½ÏîµÄÔË¶¯Ô±£¬´´ÔìÁËÀúÊ·£¬È·±£ÖÐ¹ú´ú±íÍÅµÚÒ»´ÎÄÜ¹»²Î¼Ó¶¬°Â»áÈ«²¿15¸ö·ÖÏîµÄ±ÈÈü¡£¿×·²Ó°×÷Îª²Î¼Ó±±¾©¶¬°Â»á¸ßÉ½»¬Ñ©ÏîÄ¿È«²¿ÔË¶¯Ô±ÖÐ£¬Î¨Ò»Ò»Ãû¸ßÉ½»¬Ñ©È«ÏîÄ¿²ÎÈü¡¢È«ÏîÄ¿ÓÐ³É¼¨µÄÔË¶¯Ô±£¬ÈÃÖÐ¹úÔË¶¯Ô±µÄÃû×Ö³öÏÖÔÚ¸ßÉ½»¬Ñ©ËùÓÐÐ¡ÏîµÄÍêÈüÃûµ¥ÉÏ¡£×ÔÓÉÊ½»¬Ñ©¿ÕÖÐ¼¼ÇÉÔË¶¯Ô±¿×·²îÚÑ¡ÔñÁËÅ®×Ó¿ÕÖÐ¼¼ÇÉÏîÄ¿ÖÐ×îÄÑµÄBack Full-Full-Full£¨Å®×ÓÈýÖÜÌ¨ºó¿Õ·­ÈýÖÜÃ¿ÖÜ×ªÌå360¶È£©¶¯×÷¡£ËäÈ»Ëý×îÖÕÒòÊ§ÎóÃ»ÄÜµÇÉÏÁì½±Ì¨£¬È´ÏòÊÀ½çÖ¤Ã÷ÁËÖÐ¹úÈËÒÑ¾­ÕÆÎÕ¸Ã¶¯×÷£¬ÎªÎÒ¹úÔË¶¯Ô±ÐìÃÎÌÒÌá¹©ÁË±¦¹óµÄ¾­Ñé¡£ÕâÖÖ¡°¸öÈËÏîÄ¿µ±³É¼¯ÌåÏîÄ¿´ò¡±µÄ¾«Éñ£¬Õ¹ÏÖÁË¡°¹¦³É²»±ØÔÚÎÒ£¬¹¦³É±Ø¶¨ÓÐÎÒ¡±µÄµ£µ±¡£2127Ãû¹úÄÚ¼¼Êõ¹ÙÔ±ÖÐ£¬441ÈËÀ´×ÔºÚÁú½­Ê¡£¬³ÉÎª³ý±±¾©ÍâÑ¡ÅÉÈËÊý×î¶àµÄÊ¡·Ý¡£ÔÚ±±¾©2022Äê¶¬°Â»á¿ªÄ»Ê½ºÍ±ÕÄ»Ê½ÖÐ¹ú´ú±íÍÅÈë³¡»·½Ú£¬2ÃûÖÐ¹úÌåÓý´ú±íÍÅÆìÊÖÖÐÓÐ1ÈËÊÇºÚÁú½­Ê¡ÔË¶¯Ô±¡£±±¾©¶¬°Â»á¿ªÄ»Ê½ÉÏ£¬ÖÐ¹úÔ½Ò°»¬Ñ©ÔË¶¯Ô±ÍõÇ¿ºÍµ¥°å»¬Ñ©ÔË¶¯Ô±Áõ¼ÑÓî¡¢ÖÐ¹ú×ÔÓÉÊ½»¬Ñ©²ÃÅÐÔ±ÌÕÓÀ´¿¡¢ÖÐ¹úµ¥°å»¬Ñ©½ÌÁ·Ô±¼¾ÏþÅ¸£¬·Ö±ð´ú±íÈ«Ìå²ÎÈüÔË¶¯Ô±¡¢²ÃÅÐÔ±¡¢½ÌÁ·Ô±ÐûÊÄ¡£4Ãû´ú±íÖÐÓÐ3ÃûÀ´×ÔºÚÁú½­Ê¡¡£ÔÚ°ÂÁÖÆ¥¿Ë»áÆìÈë³¡»·½Ú£¬6ÃûÆìÊÖÊÖÖ´°ÂÁÖÆ¥¿Ë»áÆìÈë³¡¡£ËûÃÇÊÇÖÐ¹ú²»Í¬Ê±ÆÚÓÅÐã¶¬¼¾ÏîÄ¿ÔË¶¯Ô±µÄ´ú±í£¬ÆäÖÐ5Ãû¶¼³ö×ÔºÚÁú½­Ê¡¡£ÔÚ±±¾©¶¬°Â»áÖ÷»á³¡»ð¾æ´«µÝ»·½Ú£¬7Ãû»ð¾æÊÖÖÐÓÐ3ÈËÀ´×ÔºÚÁú½­Ê¡¡£ºÚÁú½­Ê¡»¹Ñ¡ÅÉÁË¿ÆÑÐ¡¢Ò½ÁÆ¡¢³¡µØ·þÎñµÈ±£ÕÏÈËÔ±·þÎñ¶¬°Â»á¡£ÓÐ×Å60¶àÄê±ùÑ©ÔË¶¯µÄ¡°±ùÇòÖ®³Ç¡±ÆëÆë¹þ¶ûÊÐ¾ÍÑ¡ÅÉÁË13ÃûÖÆ±ùÊ¦ºÍ28ÃûÑ©Í¯£¬±¼¸°¶¬°Â»áÏÖ³¡£¬Ìá¹©ÖÆ±ù·þÎñµÈ¡£ÑîÑï¡¢Íõ÷¡¢ÕÅºç¡¢ÁøÒñµÈºÚÁú½­Ê¡ÍËÒÛÓÅÐãÔË¶¯Ô±ÊÜÑû²ÎÓë¶¬°Â»á±ÈÈü½âËµ£¬ÓÄÄ¬×¨Òµ£¬½ð¾äÁ¬Á¬£¬ºÃÆÀÈç³±£¬Õ¹ÏÖÁËÁú½­ÌåÓýÈËÀÖ¹Û»í´ïµÄÐØ»³ºÍ×¨ÒµÑÏ½÷µÄ¾«Éñ¡£¶¬°Â»á¸ß¿Æ¼¼ÖÐµÄ¡°Áú½­ÖÇ»Û¡±°ÂÔËÊ·ÉÏÊ×´ÎÒÔ¡°Î¢»ð¡±·½Ê½µãÈ¼ÁË¶¬¼¾°ÂÁÖÆ¥¿ËÔË¶¯ÓÖÒ»¸ö»Ô»ÍµÄË²¼ä¡£ÕâÒ»ÂÌÉ«»·±£ÀíÄîµÄ±³ºó£¬ÊÇ¹þ¶û±õ¹¤Òµ´óÑ§²ÄÁÏÑ§ÔºËÕÑåÇì½ÌÊÚÍÅ¶Ó3D´òÓ¡¼¼Êõ·¢»ÓÁËÖØÒª×÷ÓÃ¡£ËÕÑåÇì½ÌÊÚËµ£º¡°´Ó2020Äê¿ªÊ¼£¬ÍÅ¶Ó·¢»Ó¶àÄêÀ´ÔÚÐÂ²ÄÁÏ¡¢¾«ÃÜ³ÉÐÎ¼¼ÊõµÈ·½Ãæ¼¼ÊõÓÅÊÆ£¬³É¹¦ÖÆ±¸³ö·ûºÏÌõ¼þµÄÇâ»ð¾æ¼°ÆäÈ¼ÉÕÏµÍ³¡£¡±ÔÚ±±¾©¶¬°Â»áÉÏ£¬ºÚÁú½­Ê¡³ä·Ö·¢»Ó¿Æ¼¼¡¢ÈË²ÅµÈ·½ÃæÓÅÊÆ£¬Í¨¹ý¿ÆÑÐ¹¥¹ØÈ«Á¦·þÎñ¶¬°Â¡£ºÚÁú½­Ê¡ÑÐ·¢µÄÖÇÄÜ±ù³¡ÔÚ±±¾©Ê×¸ÖÔ°ÂäµØÓ¦ÓÃ£¬Îª¹ú¼Ò¶Ó¿ÆÑÐ±£ÕÏÌá¹©ÖÇÄÜ»¯¼¼ÊõÖ§³Å¡£ºÚÁú½­Ê¡ÔÚËÙ¶È»¬±ù¡¢Ô½Ò°»¬Ñ©ÏîÄ¿ÉÏÊµÏÖ¹ú¼Ò¼¶¡¢Ê¡¼¶¿ÎÌâ¹Ø¼ü¼¼ÊõÍ»ÆÆ¡£ºÚÁú½­Ê¡ÅÉ³öµÄ¿Æ¼¼±£ÕÏÍÅ¶ÓÈ«³Ì²ÎÓëÁË¹ú¼Ò¶ÌµÀËÙ»¬ÏîÄ¿¡¢Ô½Ò°»¬Ñ©ÏîÄ¿¡¢µ¥°å»¬Ñ©ÕÏ°­×·ÖðÏîÄ¿¡¢×ÔÓÉÊ½»¬Ñ©ÕÏ°­×·ÖðÏîÄ¿µÄ¶¬°Â¹ú¼Ò¼¯Ñµ¶Ó¿Æ¼¼·þÎñ¹¤×÷£¬ÒÔ¼°ÔË¶¯Ô±¿ç½ç¿çÏî¿ÆÑ§Ñ¡²ÄµÈ¿Æ¼¼±£ÕÏ¹¤×÷¡£¹þ¶û±õ¹¤Òµ´óÑ§Ö÷³Ö±àÐ´ÁËÎÒ¹úÊ×²¿±ùÉÏÔË¶¯³¡¹Ý¹ú¼Ò¼¶¹¤³ÌÏîÄ¿½¨Éè±ê×¼¡¶»¬±ù¹Ý½¨Éè±ê×¼¡·£¬¶Ô¶¬°Â»áºÍºó¶¬°ÂÊ±ÆÚÎÒ¹ú±ùÉÏÔË¶¯³¡¹ÝµÄ¿ÆÑ§½¨ÉèÆðµ½ÖØÒªµÄÖ¸µ¼×÷ÓÃ£»»ñµÃ2022Äê¶¬°Â»áÕÅ¼Ò¿ÚÈüÇø³çÀñÌ«×Ó³Ç±ùÑ©Ð¡ÕòÏîÄ¿Éè¼ÆÈ¨£»²ÉÓÃ¿ìËÙ³¬ËÜ³ÉÐÎ¹¤ÒÕÖúÁ¦ÖÆÔìÉú²úµÄÃÉÆ¤ÖúÁ¦¡°ÈðÑ©Ó­´º¡±¶¬°ÂÁÐ³µÊ×·¢£»ÖúÁ¦¹ú¼ÒÓÎÓ¾ÖÐÐÄ¡°Ë®Á¢·½¡±±äÉí¡°±ùÁ¢·½¡±¡£2021Äê£¬ºÚÁú½­Ê¡ÌåÓý¾ÖÇ£Í·×é½¨È«¹úÌåÓý±ê×¼»¯¼¼ÊõÎ¯Ô±»á±ùÑ©ÔË¶¯±ê×¼»¯¹¤×÷×é£¬²¢½«ÃØÊé´¦ÉèÔÚºÚÁú½­±ùÑ©ÌåÓýÖ°ÒµÑ§Ôº£¬ÎÈ²½ÍÆ½ø±ùÑ©ÌåÓý±ê×¼Éê±¨Á¢Ïî¹¤×÷¡£±±¾©¶¬°Â»áÇ°£¬ÖÆ¶¨µÄ¡¶ËÙ¶È»¬±ùÔË¶¯ÏîÄ¿Í¨ÓÃÊõÓï¡·¡¶´óÖÚ¸ßÉ½»¬Ñ©ÔË¶¯Ë®Æ½µÈ¼¶ÒªÇóºÍÆÀ¼Û¹æ·¶¡·¡¶´óÖÚ¸ßÉ½»¬Ñ©ÔË¶¯ÅàÑµ¹æ·¶¡·µÈ5´óÀà11ÏîµÄ±ùÑ©ÔË¶¯ÁìÓòÍÆ¼öÐÔ¹ú¼Ò±ê×¼£¬ÒÑ¾­¹ú¼ÒÊÐ³¡¼à¹Ü×Ü¾ÖÅú×¼ÕýÊ½Á¢Ïî£¬½øÒ»²½ÌáÉýÎÒ¹ú±ùÑ©ÔË¶¯±ê×¼»¯½¨ÉèË®Æ½£¬ÍØÕ¹·á¸»ÁË±ùÑ©ÔË¶¯±ê×¼»¯ÌåÏµÄÚÈÝ£¬Îªºó¶¬°ÂÊ±´ú±ùÑ©ÔË¶¯¡¢±ùÑ©²úÒµ·¢Õ¹Ìá¹©ÖØÒª»ù´¡Ö§³Å¡£ºÚÁú½­Ê¡ÌåÓý¿ÆÑ§ÑÐ¾¿Ëù²ÎÓëÑÐÖÆµÄËÙ¶È»¬±ù¸ß¶Ë±ùµ¶ÏîÄ¿»ñ¿Æ¼¼²¿¡°¿Æ¼¼¶¬°Â¡±Á¢Ïî¡£¹þ¶û±õÌåÓýÑ§Ôº·¢Ã÷ÐÂÐÍ»ù´¡±ùµ¶£¬»ñµÃ¡°¶¬°Â»á¿ÆÑÐ¹¥¹ØÓë¿Æ¼¼·þÎñÏîÄ¿¹±Ï×½±¡±µÈÖØ´ó½±Ïî£»³Ðµ£ÁË¡°2022Äê±±¾©¶¬°Â»áÑ©Îñ±£ÕÏÑÐ¾¿ÏîÄ¿¡±£¬µÃµ½±±¾©¶¬°Â×éÎ¯×¨ÃÅÖÂÐÅ±íÑï¡£Í¨¹ý¿Æ¼¼¸³ÄÜ£¬ºÚÁú½­Ê¡ÖúÁ¦±ùÑ©×°±¸ÖÆÔìÒµÁúÍ·ÆóÒµ×ö´ó×öÇ¿¡£ÒÔÆëÆë¹þ¶ûºÚÁú¹ú¼Ê±ùÑ©×°±¸ÓÐÏÞ¹«Ë¾¡¢¹þ¶û±õÇ¬Ã®Ñ©ÁúÌåÓýÓÃÆ·ÓÐÏÞ¹«Ë¾µÈÎª´ú±íµÄ±ùÑ©×°±¸ÖÆÔìÆóÒµ£¬ÒÑ³ÉÎªÈ«¹ú±ùÑ©Æ÷²ÄÖØÒª¹©Ó¦ÉÌ¡£¡°ÎªÁËÊÊÓ¦µ±Ç°ÊÐ³¡ÐèÇó£¬¹«Ë¾²»¶Ï´´ÐÂ¼¼ÊõÑÐ·¢£¬³É¹¦ÑÐ·¢ÁËÈ«¹úÊ×ÀýÈ«Ì¼ÏËÎ¬ËÙ»¬µ¶ÏµÁÐ£¬2021ÄêºÚÁú¸ß¶Ë±ùµ¶ÑÐ·¢ÏîÄ¿»ñ¿Æ¼¼²¿Á¢Ïî£¬³ÉÎªÁË¹ú¼Ò¼¶¡®¿Æ¼¼¶¬°Â¡¯ÏîÄ¿¡£¡±ºÚÁú¹ú¼Ê±ùÑ©×°±¸ÓÐÏÞ¹«Ë¾Ïà¹Ø¸ºÔðÈË±íÊ¾¡£Îª¶¬°Â»á´¢±¸±ùÑ©ÈË²ÅÎªÈ«Á¦Ö§³Ö±±¾©2022Äê¶¬°Â»á£¬ºÚÁú½­Ê¡È«ÃæÊµÊ©ÁË¶¬¼¾ÏîÄ¿¾º¼¼ÌåÓýºó±¸ÈË²ÅÑ¡°ÎÅàÑø¹¤³Ì£¬ÂÊÏÈÒÔÊ¡Îªµ¥Î»ÔÚÈ«¹ú½øÐÐ¿ç½ç¿çÏîÑ¡°Î£¬ÅàÑøÓÅÐã±ùÑ©ÌåÓýºó±¸ÈË²Å¡£ºÚÁú½­Ê¡Îª±ùÑ©ÈË²Å´î½¨ÁË´ÓÐ¡½Ó´¥±ùÑ©¡¢³É³¤ÖÐ°éËæ±ùÑ©¡¢Ö°ÒµÉúÑÄÑ¡Ôñ±ùÑ©µÄ¿í¹ãÎèÌ¨¡£ºÚÁú½­Ê¡²»¶Ï¼ÓÇ¿±ùÑ©ÌåÓýÏà¹Ø×¨ÒµÓ¦ÓÃÐÍÈË²ÅÅàÑøÁ¦¶È£¬ÏÈºóÅú×¼³ÉÁ¢ÁËºÚÁú½­±ùÑ©ÌåÓýÖ°ÒµÑ§Ôº£¬½¨Á¢ÁËÖÐ¹ú¶¬¼¾°ÂÁÖÆ¥¿ËÑ§Ôº£¬¹þ¶û±õÌåÓýÑ§Ôº»ñÅú²©Ê¿Ñ§Î»ÊÚÓèµ¥Î»£¬ÅàÑø¸ß¶Ë±ùÑ©ÈË²Å¡£½ØÖÁÄ¿Ç°£¬ºÚÁú½­Ê¡¹²ÓÐ2824ËùÖÐÐ¡Ñ§¿ªÉèÁË±ùÑ©ÌåÓý¿Î³Ì£¬Õ¼È«Ê¡Ñ§Ð£×ÜÊýµÄ87.1%¡£½ö2020-2021Äê¶È£¬ºÚÁú½­Ê¡¾Ù°ìÖÐÐ¡Ñ§±ùÑ©ÌåÓýÈüÊÂ»î¶¯´ï2355Ïî£¬ÖÐÐ¡Ñ§Éú²Î¼Ó±ùÑ©»î¶¯ÈËÊý´ï206ÍòÈË¡£ºÚÁú½­Ê¡ÓÐ91ËùÑ§Ð£±»åàÑ¡Îª±±¾©¶¬°ÂºÍ¶¬²Ð°Â½ÌÓýÊ¾·¶Ñ§Ð££¬13Ëù¸ßÐ£ÉèÖÃÁËÓë±ùÑ©²úÒµ¡¢±ùÑ©ÔË¶¯ÊÂÒµ·¢Õ¹ÏàÆõºÏµÄ×¨Òµ11ÖÖ¡¢×¨Òµ²¼µã31¸ö£¬ÔÚÐ£Éú8818ÈË£¬Ã¿ÄêÊäËÍ¸÷Àà±ùÑ©ÈË²Å2000¶àÈË¡£´ø¶¯ÈýÒÚÈË²ÎÓë±ùÑ©ÔË¶¯£¬Áú½­ÈËÔÚÐÐ¶¯ºÚÁú½­Ê¡ÔÚÈºÖÚ»î¶¯ÉÏÈ«ÃæÍÆ¶¯¶¬°Â¡¢ÔÚÓªÔì·ÕÎ§ÉÏÈ«Á¦Õ¹Ê¾¶¬°Â¡£ºÚÁú½­Ê¡¿ªÕ¹ÁË·á¸»¶à²ÊµÄ±ùÑ©ÌåÓý»î¶¯£¬ÀÛ¼Æ¾Ù°ìÁË¡°È«Ãñ±ùÑ©»î¶¯ÈÕ¡±¡°È«¹ú´óÖÚ±ùÑ©¼¾»î¶¯¡±µÈÓ­¶¬°ÂÏà¹Ø»î¶¯100Óà³¡´Î£¬Õ¹ÏÖÁË±ùÑ©ÌåÓý´óÊ¡µÄÔðÈÎµ£µ±¡£ÎªÁËÆÕ¼°±ùÑ©ÔË¶¯¡¢ÌáÉýÈºÖÚ²ÎÓë±ùÑ©ÔË¶¯µÄ»ý¼«ÐÔ£¬ºÚÁú½­Ê¡½¨Éè¸ÄÔìÁËÒ»ÅúÈºÖÚÉí±ßµÄ»¬±ù³¡¡¢±ùºø³¡¡¢³¡µØÔ½Ò°»¬Ñ©³¡µÈ±ùÑ©³¡µØ£¬¹ÄÀøÀûÓÃ¼¼ÊõÉý¼¶ÊµÏÖ´«Í³ÌåÓý³¡¹ÝÓë±ù³¡µÄÏà»¥×ª»»¡£ºÚÁú½­Ê¡»ý¼«´òÔì¡°´ø¶¯ÈýÒÚÈË²ÎÓë±ùÑ©ÔË¶¯¡±ºËÐÄÇø£¬Á¬Ðø44Äê¿ªÕ¹µÄ¡°°ÙÍòÇàÉÙÄêÉÏ±ùÑ©¡±»î¶¯ÊÇÐÂÖÐ¹ú³ÉÁ¢ÒÔÀ´ÀúÊ±×î³¤µÄ´óÐÍÈºÖÚ±ùÑ©ÔË¶¯£¬ÎªÎÒ¹ú±ùÑ©ÔË¶¯·¢Õ¹ÅàÑøÁË´óÅúÓÅÐãµÄÈË²Å¡£Á¬Ðø6Äê¿ªÕ¹µÄ¡°ÉÍ±ùÀÖÑ©¡±ÏµÁÐ»î¶¯£¬Í¨¹ýÊ¡ÊÐÏØÈý¼¶Áª¶¯µÄ·½Ê½£¬ÀÛ¼Æ¿ªÕ¹¸÷¼¶¸÷Àà±ùÑ©ÈüÊÂ»î¶¯ÊýÇ§Ïî´Î£¬´ø¶¯9000ÍòÈË´Î²ÎÓë±ùÑ©ÔË¶¯¡£ºÚÁú½­Ê¡»¹ÖØµãÍÆ³öÁËÊ®´ó±ùÑ©ÌåÓý»î¶¯ºÍ³¡µØ£¬ÒÔ±ùÑ©ÈüÊÂ»î¶¯ÎªÒÀÍÐ£¬Õ¹ÏÖÁËÁú½­ÈËÃñÏ²Ó­¶¬°ÂµÄÈÈÇéºÍ¾öÐÄ¡£ÔÚ¡°´ø¶¯ÈýÒÚÈË²ÎÓë±ùÑ©ÔË¶¯¡±Í³¼Æµ÷²é±¨¸æÖÐÏÔÊ¾£¬×Ô2015Äê±±¾©Éê°ì¶¬°Â»á³É¹¦ÒÔÀ´£¬È«¹ú12¸öÊ¡ÇøÊÐ±ùÑ©ÔË¶¯²ÎÓëÂÊ´ïµ½30%ÒÔÉÏ£¬ºÚÁú½­µÄ±ùÑ©ÔË¶¯²ÎÓëÂÊÎª57.8%£¬ÎªÈ«¹úµÚÒ»¡£ ÊÕÆðd
341.ÀúÊ±17Ìì£¬±±¾©2022Äê¶¬°Â»áÍêÃÀÂäÄ»¡£Èü³¡ÉÏ£¬´ÓÖÐ¹ú¶ÌµÀËÙ»¬¶ÓµÄ¡°Ê×½ð¡±£¬µ½»¨Ñù»¬±ùË«ÈË»¬ÎªÖÐ¹ú´ú±íÍÅÍê³É½ðÉ«¡°¾Å¹¬¸ñ¡±£¬·ÜÓÂÆ´²«µÄÁú½­ÉíÓ°Îª±±¾©¶¬°Â»á¹±Ï×ÁËÁú½­Á¦Á¿¡£ÔÚ±±¾©2022Äê¶¬°Â»á¶ÌµÀËÙ»¬»ìºÏÍÅÌå2000Ã×½ÓÁ¦¾öÈüÖÐ£¬ÖÐ¹ú¶Ó³É¹¦¶á¹Ú¡£ºúÑ©ÈØÉã±±¾©¶¬°Â»áÖÐ¹ú¶ÓÈÙ»ñµÄ9Ã¶½ðÅÆÖÐ£¬4Ã¶¡°À´×Ô¡±ºÚÁú½­¡£Àú½ì¶¬°Â»áÖÐ¹ú¶ÓÈÙ»ñµÄ22Ã¶½ðÅÆÖÐ£¬13Ã¶ÓëºÚÁú½­ÔË¶¯Ô±ÓÐ¹Ø£¬Õ¼±È³¬¹ýÒ»°ë¡£ÕâÒ²Ó¡Ö¤ÁËºÚÁú½­ÊÇµ±Ö®ÎÞÀ¢µÄ¡°¹Ú¾üÒ¡Àº¡±¡£ºÚÁú½­×÷ÎªÖÐ¹úÎ³¶È×î¸ßµÄÊ¡·Ý£¬±»ÓþÎª¡°±ùÑ©Ö®¹Ú¡±£¬³Ë¶¬°Â¶«·ç£¬ºÚÁú½­³ÖÐø×ö´ó×öÇ¿±ùÑ©²úÒµ±ùÑ©¾­¼Ã£¬ÈÃ¡°Àä×ÊÔ´¡±ÈÈÁËÆðÀ´£¬ÎªÁú½­ÕñÐË·¢Õ¹´òÔìÐÂ¾­¼ÃÔö³¤µã¡£¡°¹Ú¾üÒ¡Àº¡±µ±Ö®ÎÞÀ¢£¬±ùÑ©ÈË²Å´ÓÕâÀï»¬ÏòÊÀ½çÒ»³¡¶¬°Â»á£¬ÈÃ¶¬°Â¹Ú¾ü³ÉÁËºÚÁú½­µÄ¡°ÌØ²ú¡±£¬¶«±±»°³ÉÁË¶¬°Â»á¡°¹Ù·½¡±ÓïÑÔ£¬ÈÎ×ÓÍþ¡¢·¶¿ÉÐÂ¡¢Çú´ºÓê¡¢ÕÅÓêæÃ¡¢¸ßÍ¤Óî¡¢ËåÎÄ¾²¡¢º«´Ï¡­¡­Áú½­Ãæ¿×ÆµÆµ¡°°ÔÆÁ¡±¶¬°Â£¬ÒòÎªÉ¶£¿Õâ¿ÉÒÔ´ÓºÚÁú½­Ê¡ÌåÓý¾ÖÌá¹©µÄÒ»×éÊý¾ÝÖÐÕÒµ½´ð°¸¡ª¡ªÖÐ¹ú´ú±íÍÅÖÐºÚÁú½­¼®ÔË¶¯½¡¶ùÓÐ63Ãû£¬Õ¼±È43.4%£»ºÚÁú½­¼®½ÌÁ·Ô±ÓÐ15Ãû£¬Õ¼±È55.56%£¬º­¸ÇÁË±¾½ì¶¬°Â»á¼¸ºõËùÓÐµÄÏîÄ¿£»2127Ãû¹úÄÚ¼¼Êõ¹ÙÔ±ÖÐ£¬441ÈËÀ´×ÔºÚÁú½­£¬ÕâÊ¹ºÚÁú½­³ÉÎª³ý±±¾©ÍâÑ¡ÅÉÈËÊý×î¶àµÄÊ¡·Ý£»ºÚÁú½­»¹Ñ¡ÅÉÁË¿ÆÑÐ¡¢Ò½ÁÆ¡¢³¡µØ·þÎñµÈ±£ÕÏÈËÔ±·þÎñ¶¬°Â»á£»ÀÛ¼ÆÎª¹ú¼Ò¼¯Ñµ¶ÓÊäËÍµÄÔË¶¯Ô±¡¢½ÌÁ·Ô±¸²¸ÇÁË7´óÏî14·ÖÏî£¬ÈËÊýÎªÈ«¹ú×î¶à¡­¡­ÕâÖî¶à¡°Ö®×î¡±£¬ÊÇºÚÁú½­ÔÚÈË²Å·½ÃæÈ«Á¦Ö§³Ö¶¬°ÂµÄµ×Æø¡¢Á¦Á¿Óëµ£µ±¡£ÕýÈçºÚÁú½­Ê¡ÌåÓý¾Ö¾Ö³¤Ç®¸£ÓÀËùËµ£º¡°±±¾©¶¬°Â»áÐèÒªÊ²Ã´£¬ÎÒÃÇ¾ÍÖ§³ÖÊ²Ã´£»ÐèÒªÎÒÃÇ×öÊ²Ã´£¬ÎÒÃÇ¾Í×öºÃÊ²Ã´¡£¡±³õÖÐÊ±ÆÚµÄÕÅÓêæÃ£¨Ç°ÅÅÓÒÈý£©¡£¹þÊ¦´ó¸½ÖÐ¹©Í¼ÖÐ¹ú¶ÌµÀËÙ»¬¶ÓÄÃÏÂ±±¾©2022Äê¶¬°Â»áÊ×½ðÖ®ºó£¬²»ÉÙ¹þ¶û±õÊÐÃñµÄÅóÓÑÈ¦¾Í±»¹þ¶û±õÊ¦·¶´óÑ§¸½ÊôÖÐÑ§¡°Ë¢ÆÁ¡±ÁË£ºÍÅ¶ÓÖÐÈÎ×ÓÍþºÍÕÅÓêæÃ¶¼Ôø¾Í¶ÁÓÚ´Ë¡£Í¬ÔÚ¹þ¶û±õµÄÁíÒ»ËùÑ§¸®¡ª¡ª¹þ¶û±õÌåÓýÑ§Ôº£¬Ôò¿É³ÆÎª¡°ÐÇ¹â²ÓÀÃ¡±£ºÖÐ¹ú´ú±íÍÅÆìÊÖ¡¢ËÙ¶È»¬±ù¹Ú¾ü¸ßÍ¤Óî¡¢ÄÐ×Ó¸Ö¼ÜÑ©³µÍ­ÅÆ»ñµÃÕßãÆÎÄ¸Û£¬¶ÌµÀËÙ»¬¶Ó·¶¿ÉÐÂ¡¢Çú´ºÓêºÍÕÅÓêæÃ£¬¾ù±ÏÒµÓÚ¹þ¶û±õÌåÓýÑ§Ôº¡£¹ú¼Ò¶ÌµÀËÙ»¬¶ÓÖÐ·½½ÌÁ··¶ºêÎÄ£¬±¾½ì¶¬°Â»á¶ÌµÀËÙ»¬ºÍËÙ»¬¶Ì¾àÀë¹ú¼Ò¼¯Ñµ¶Ó¿ÆÑÐ×é×é³¤ÑÏÁ¦¶¼ÊÇ¹þÌåÔº½ÌÊ¦£¬Í¬ÑùÎª¶á½ð¹±Ï×ÁËÖØÒªÁ¦Á¿¡£×÷ÎªÒ»Ëù±ùÑ©ÌØÉ«ÏÊÃ÷µÄ¸ßµÈÌåÓýÑ§¸®£¬¹þ¶û±õÌåÓýÑ§ÔºÒ»Ö±³Ðµ£×Å±ùÑ©ÏîÄ¿ÔË¶¯Ô±¡¢½ÌÁ·Ô±¡¢±ùÑ©²úÒµÈË²ÅÅàÑøºÍÌÝ¶ÓÈË²Å½¨ÉèÈÎÎñ£¬ÊÇÎÒ¹ú±ùÑ©ÔË¶¯ÈË²ÅÅàÑøµÄÖ÷Òª»ùµØ¡£ËÙ»¬¡°Ð¡½«¡±ÖðÃÎ±ù³¡¡£¹þ¶û±õÊÐÄÏ¸ÚÇøÎ¯Ðû´«²¿¹©Í¼ÎªÈ«Á¦Ö§³Ö±±¾©2022Äê¶¬°Â»á£¬ºÚÁú½­È«ÃæÊµÊ©ÁË¶¬¼¾ÏîÄ¿¾º¼¼ÌåÓýºó±¸ÈË²ÅÑ¡°ÎÅàÑø¹¤³Ì£¬ÂÊÏÈÒÔÊ¡Îªµ¥Î»ÔÚÈ«¹ú½øÐÐ¿ç½ç¿çÏîÑ¡°Î£¬ÅàÑøÓÅÐã±ùÑ©ÌåÓýºó±¸ÈË²Å¡£Í¬Ê±²»¶Ï¼ÓÇ¿±ùÑ©ÌåÓýÏà¹Ø×¨ÒµÓ¦ÓÃÐÍÈË²ÅÅàÑøÁ¦¶È£¬ÏÈºóÅú×¼³ÉÁ¢ÁËºÚÁú½­±ùÑ©ÌåÓýÖ°ÒµÑ§Ôº£¬½¨Á¢ÁËÖÐ¹ú¶¬¼¾°ÂÁÖÆ¥¿ËÑ§Ôº£¬¹þ¶û±õÌåÓýÑ§Ôº»ñÅú²©Ê¿Ñ§Î»ÊÚÓèµ¥Î»£¬ÅàÑø¸ß¶Ë±ùÑ©ÈË²Å¡£Ä¿Ç°£¬È«Ê¡13Ëù¸ßÐ£ÉèÖÃµÄÓë±ùÑ©²úÒµ¡¢±ùÑ©ÔË¶¯ÊÂÒµ·¢Õ¹ÏàÆõºÏµÄ×¨ÒµÓÐ11ÖÖ¡¢×¨Òµ²¼µã31¸ö£¬ÔÚÐ£Éú8818ÈË£¬Ã¿ÄêÊäËÍ¸÷Àà±ùÑ©ÈË²Å2000¶àÈË¡£ºÚÁú½­Îª±ùÑ©ÈË²Å´î½¨ÁË´ÓÐ¡½Ó´¥±ùÑ©¡¢³É³¤ÖÐ°éËæ±ùÑ©¡¢Ö°ÒµÉúÑÄÑ¡Ôñ±ùÑ©µÄ¿í¹ãÎèÌ¨¡£×øÓµ±ùÑ©¡¢ÈÈ°®±ùÑ©£¬Áú½­ÈºÖÚ¹²¸°±ùÑ©Ö®Ô¼ÔÚ¹þ¶û±õÊÐÄÏ¸ÚÇø×î´óµÄÒ»´¦ÊÒÍâ¹«Òæ±ù³¡ÉÏ£¬»¬±ù°®ºÃÕßÃÇ²»Î·ÑÏº®¡¢½ÅµÅ±ùµ¶ÔÚ±ùÃæÉÏ·É³Û¶ø¹ý£¬¾¡ÇéÏíÊÜ±ùÉÏÔË¶¯µÄÀÖÈ¤¡£¡°ÎÒÃ¿Ìì¶¼Áìº¢×ÓÀ´Õâ¶ù»¬±ù£¬±ù³¡ÊÇÃâ·ÑµÄ£¬Àë¼ÒÓÖ½ü£¬ºÜ·½±ã¡£¡±ÊÐÃñËÎÖÇ¿¡Ëµ£¬±±¾©¶¬°Â»áÆÚ¼ä£¬º¢×ÓÌØ±ðÏ²»¶¿´ËÙ»¬±ÈÈü£¬¿´Íê±ÈÈü¾ÍÕÅÂÞÒªÀ´Õâ¶ù»¬±ù£¬ÕâÀïµÄ±ùºÜ¸É¾»£¬ºÜ¶àÊÐÃñ¶¼ÔÚÕâÀïÔË¶¯¡£¹þ¶û±õÊÐÃñÔÚÃâ·Ñ¿ª·ÅµÄÊÒÍâ¹«Òæ±ù³¡ÉÏÓÎÍæ¡£¹þ¶û±õÊÐÄÏ¸ÚÇøÎ¯Ðû´«²¿¹©Í¼ÔÚºÚÁú½­£¬ÈËÃÇ¶Ô±ùÑ©ÔË¶¯ÓÐ×ÅÌìÈ»µÄÇ×ÇÐ¸ÐºÍ¸ßÕÇµÄÈÈÇé¡£µ±±ùÑ©ÔË¶¯´ÓÐ£Ô°×ß½øÇ§¼ÒÍò»§£¬µÃÌì¶ÀºñµÄ¡°°×É«Àä×ÊÔ´¡±ÔÚÕâÆ¬ºÚÍÁµØÉÏ²»¶Ï·¢¹â·¢ÈÈ¡£±ùÑ©×ÊÔ´¡¢ÈºÖÚ²ÎÓë¡¢ÈË²ÅÊäËÍ¡­¡­ºÚÁú½­ÈçºÎ´òÔì¡°´ø¶¯ÈýÒÚÈË²ÎÓë±ùÑ©ÔË¶¯¡±ºËÐÄÇø£¿ºÚÁú½­ÓÐ×ÅÓÆ¾Ã¶ø»Ô»ÍµÄ±ùÑ©ÔË¶¯ÀúÊ·£¬ÈºÖÚ±ùÑ©ÔË¶¯ÔÚºÚÁú½­Ê¡ÒÑ·¢Õ¹³¬¹ý°ë¸öÊÀ¼Í¡£ÕâÀïÏÈºó³Ð°ìÁË7½ìÈ«¹ú¶¬ÔË»á£¬ÊÇ³Ð°ìÈ«¹ú¶¬ÔË»á×î¶àµÄÊ¡·Ý£»ºÚÁú½­¸üÓÐ×ÅÓÉÄÚ¶øÍâµÄ¡°±ùÑ©»ùÒò¡±£¬±ùÑ©ÔË¶¯´Ó¡°ÍÞÍÞ×¥Æð¡±£¬¹²ÓÐ2824ËùÖÐÐ¡Ñ§¿ªÉèÁË±ùÑ©ÌåÓý¿Î³Ì£¬Õ¼È«Ê¡Ñ§Ð£×ÜÊýµÄ87.1%¡£¹þ¶û±õÊÐÆ½·¿ÇøÐÂ½®¶þÐ£2003Äê±»ÈÏ¶¨ÎªÊÐ±ùÇò»ùµãÐ££¬Ê®¼¸ÄêÀ´£¬Ñ§Ð£±ùÇò¶ÓÖÐÓÐ5Ãû¶ÓÔ±ÈëÑ¡¹ú¼Ò¶Ó£¬ÏÖÖÐ¹úÄÐ×Ó±ùÇò¶Ó¶ÓÔ±¹ú¼ÒÄþ¡¢ÏîÐñ¶«£¬Ð¡Ñ§Ê±¾ù¾Í¶ÁÓÚÐÂ½®¶þÐ£¡£¡°½ñÄê£¬¹þ¶û±õÊÐÆ½·¿Çø½«ÒÔ¡®¶¬°Â¡¯ÎªÆõ»ú£¬¼ÌÐøÍÆ¶¯±ùÑ©ÎÄ»¯£¬¿ÆÑ§ÉèÖÃ±ùÑ©¿Î³Ì£¬ÓÅ»¯½ÌÌåÈÚºÏ£¬Îª±ùÑ©×¨ÒµÈË²ÅµÄÑ¡°ÎºÍÅàÑø×÷³ö»ý¼«µÄ¹±Ï×¡£¡±Æ½·¿Çø½ÌÓý¾Ö¾Ö³¤ÀîÎÄ»ÛËµ¡£ÔÚ¡°´ø¶¯ÈýÒÚÈË²ÎÓë±ùÑ©ÔË¶¯¡±Í³¼Æµ÷²é±¨¸æÖÐÏÔÊ¾£¬×Ô2015Äê±±¾©Éê°ì¶¬°Â»á³É¹¦ÒÔÀ´£¬ºÚÁú½­µÄ±ùÑ©ÔË¶¯²ÎÓëÂÊ´ï57.8%£¬ÎªÈ«¹úµÚÒ»¡£Ð¡Ñ§ÉúÃÇ»¬ÉÏ±ù³¡£¬ÌåÑé±ùÑ©µÄ¿ìÀÖ¡£¹þ¶û±õÊÐÄÏ¸ÚÇøÎ¯Ðû´«²¿¹©Í¼ÎªÌáÉýÈºÖÚ²ÎÓë±ùÑ©ÔË¶¯µÄ±ãÀûÐÔ¡¢¿É¼°ÐÔ¼°Æ·ÖÊ£¬ºÚÁú½­Ê¡½¨Éè¸ÄÔìÁËÒ»ÅúÈºÖÚÉí±ßµÄ±ùÑ©³¡µØ£¬Èç¹¤ÆÚ¶Ì¡¢Ôì¼ÛµÍ¡¢¿É²ðÐ¶µÄÆøÄ¤¹Ý£¬¿ÉÒÆ¶¯Ê½»¬±ù³¡£¬±ùºø³¡£¬³¡µØÔ½Ò°»¬Ñ©³¡µÈ£¬¹ÄÀøÀûÓÃ¼¼ÊõÉý¼¶ÊµÏÖ´«Í³ÌåÓý³¡¹ÝÓë±ù³¡µÄÏà»¥×ª»»¡£¡°ºÚÁú½­Á¬ÐøÁùÄê¿ªÕ¹¡®ÉÍ±ùÀÖÑ©¡¯ÏµÁÐ»î¶¯£¬´ø¶¯9000ÍòÈË´Î²ÎÓë±ùÑ©ÔË¶¯£¬³ÉÎª´óÖÚ±ùÑ©ÔË¶¯µÄÒ»ÃæÆìÖÄ¡£¡±Ç®¸£ÓÀËµ¡£×øÓµ±ùÑ©¡¢ÈÈ°®±ùÑ©£¬ºÚÁú½­½«¼ÌÐøÀûÓÃ×ÊÔ´ÓÅÊÆ¡¢ÈË²ÅÓÅÊÆÉî¸û±ùÑ©×ÊÔ´ÖúÁ¦ÎÒ¹ú±ùÑ©ÌåÓýÊÂÒµ·¢Õ¹¡£±ùÑ©¾­¼Ã³ÖÐøÉýÎÂ£¬¡°Àä×ÊÔ´¡±ÊÍ·Å¡°ÈÈÐ§Ó¦¡±±±¾©¶¬°Â»áµãÈ¼ÁËÈËÃÇ¶Ô±ùÑ©ÔË¶¯µÄÈÈÇé£¬Ò²´ø¶¯ÁËºÚÁú½­Ê¡±ùÑ©¾­¼ÃµÄ³ÖÐøÉýÎÂ¡£½ñÄê´º½ÚÇ¡·ê¶¬°Â»á£¬Ê¡ÄÚÑÇ²¼Á¦»¬Ñ©³¡¡¢ÆëÆë¹þ¶û°ÂÔÃÄë×ÓÉ½¹ú¼Ê»¬Ñ©³¡µÈÏà¼ÌÓ­À´»¬Ñ©Ð¡¸ß·å£¬ÓÎ¿ÍÊýÁ¿ÏÔÖøÌáÉý¡£¡°´ÓÔªµ©µ½´º½Ú¼ÙÆÚ£¬Ã±¶ùÉ½Ñ©³¡ÓÎ¿ÍÁ¿²»¶ÏÉÏÉý£¬×î¸ßÃ¿Ìì¿É´ïµ½2000ÈËÒÔÉÏ£¬¼ÙÆÚºÍÖÜÄ©µÄ¿Í·¿¶¼ÒªÌáÇ°Ô¤¶©£¬Í¬Ê±Ò²´ø¶¯ÁËÃ±¶ùÉ½ÕòÉÏÂÃÓÎ¿Í·¿µÄÔö³¤¡£¡±ºÚÁú½­Ê¡ÖÐÇàÂÃÃ±¶ùÉ½·Ö¹«Ë¾×Ü¾­Àí³ÂæÂæÂËµ£¬Î´À´Ñ©³¡»¹ÒªÔÚ×¨ÒµÐÔ¡¢·þÎñÐÔÉÏÖð²½Éý¼¶£¬´òÔìËÄ¼¾Ñ©³¡ºÍÂÃÓÎ¶È¼ÙÇø£¬Ìá¹©¸ü¶àµÄ¾ÍÒµ¸ÚÎ»¡£Ã±¶ùÉ½»¬Ñ©³¡ÏÆÆð±ùÑ©ÔË¶¯ÈÈ¡£Ã±¶ùÉ½»¬Ñ©³¡¹©Í¼±ùÌìÑ©µØÒ²ÊÇ½ðÉ½ÒøÉ½¡£¡°±ùÑ©ÈÈ¡±ÊÍ·Å²úÒµºìÀû£¬ÔÚ¡°¶¬°Â¡±ÈÈ´ÊµÄ±³ºó£¬ÊÇºÚÁú½­Ê¡Ó­À´±ùÑ©¾­¼Ã·¢Õ¹µÄ¾Þ´ó»úÓö¡£½üÄêÀ´£¬ºÚÁú½­Ê¡³ÖÐøÍÆ³ö¸ßº¬½ðÁ¿Õþ²ß£¬Îª·ö³Ö±ùÑ©ÂÃÓÎ¡¢·¢Õ¹±ùÑ©¾­¼Ã´ò³öÁË¶àÌ×¡°×éºÏÈ­¡±¡£2021Äê£¬ºÚÁú½­Ê¡åàÑ¡ÁË100¸öÖØµãÎÄÂÃ²úÒµÏîÄ¿£¬×ÜÍ¶×Ê1792.8ÒÚÔª£¬ÖØµã²¹±ùÑ©ÎÄ»¯ÂÃÓÎ²úÆ·ÓÐÐ§¹©¸ø²»×ãµÄ¶Ì°å¡£ÈÕÇ°£¬ºÚÁú½­Ê¡ÈËÃñÕþ¸®Ó¡·¢¡¶ºÚÁú½­Ê¡ÎÄ»¯ÂÃÓÎ²úÒµÕÐÉÌÒý×ÊÈô¸É·ö³ÖÕþ²ß´ëÊ©¡·£¬ÕâÒ»ºÚÁú½­Ê¡Ê×¸ö×¨ÃÅÕë¶ÔÎÄ»¯ÂÃÓÎÁìÓòµÄÕÐÉÌÒý×Ê·ö³ÖÕþ²ß£¬Ìá³öÒª¡°Ö§³Ö±ùÑ©ÂÃÓÎ²úÒµ·¢Õ¹¡£¡±¡°½¨Éè±ùÑ©Ö÷ÌâÀÖÔ°¡¢±ùÑ©Ð¡ÕòµÈÌØÉ«±ùÑ©¶È¼ÙÇø£¬Äê½Ó´ýÓÎ¿Í50ÍòÈË´ÎÒÔÉÏµÄ£¬¸øÓèÒ»´ÎÐÔ100ÍòÔª½±Àø¡£¡±¡°ÌáÉýÁú½­±ùÑ©µÄºËÐÄ¾ºÕùÁ¦£¬Ó¦·¢»Ó¸÷µØÊÐµÄ¼¼ÊõÌØÉ«£¬ÈË²ÅÌØÉ«£¬×ÊÔ´ÌØÉ«£¬´òÔìÆ·ÅÆ²úÆ·ºÍ·þÎñ¡£¡±ºÚÁú½­Ê¡±ùÑ©ÌåÓýÑÐ¾¿ÔºÔº³¤ÕÅ¹óº£Ëµ£¬½èÖú¶¬°Â»á£¬ºÚÁú½­Ó¦ÒÔ±ùÑ©ÂÃÓÎÎªÒýÁì£¬ÒÔ±ùÑ©ÌåÓýÎªÖ§³Å£¬ÒÔ±ùÑ©ÖÆÔìºÍ±ùÑ©·þÎñÎªÁ½ÒíÍÆ½ø±ùÑ©¾­¼ÃÈ«Ãæ·¢Õ¹¡£Ãæ¶Ô¶¬°Â»áµÄ¾Þ´ó¡°ºó¾¢¡±Óë±ùÑ©ÂÃÓÎì­ÉýµÄÈËÆø£¬ºÚÁú½­Ê¡ÎÄÂÃ²¿ÃÅ³ÖÐø·¢Á¦£¬²»¶ÏÍÆ³öÐÂÏÊ²úÆ·ÖúÍÆ¡°±ùÑ©ÈÈ¡±¡£ºÚÁú½­Ê¡ÎÄÂÃÌüÌü³¤³ÂÕÜËµ£¬ºÚÁú½­Ê¡±ùÑ©¼¾´òÔìÁË·á¸»¶à²ÊµÄ¶¬¼¾ÂÃÓÎ²úÆ·£¬ÍÆ³öÁË5¸öÖØµã±ùÑ©ÂÃÓÎ³ÇÊÐ¡¢6Ìõ±ùÑ©ÂÃÓÎ¾«Æ·ÏßÂ·¡¢15¸ö±ùÑ©ÂÃÓÎ±Øµ½±ØÓÎµØ¡£ÕâÐ©±ùÑ©ÂÃÓÎ²úÆ·´®ÁªÆð´óÁ¿µÄ±ùÑ©ÂÃÓÎ×ÊÔ´£¬»­³öÁËºÚÁú½­Ê¡ÓÉÄÏÖÁ±±¡¢ÓÉ¶«ÖÁÎ÷µÄ²»Í¬Ç±Á¦±ùÑ©ÂÃÓÎÏßÂ·µÄÀ¶Í¼¡£×÷ÎªÖÐ¹ú×îÔç¿ª·¢±ùÑ©¡¢ÔËÓª±ùÑ©µÄÊ¡·Ý£¬ºÚÁú½­Ê¡±ùÑ©ÂÃÓÎ¡¢×°±¸¡¢ÈüÊÂ£¬Ãñ×åÎÄ»¯×ÊÔ´µÈÁìÓò£¬¶¼ÊÇØ½´ýÉîÈë·¢¾òµÄ¡°±¦²Ø¡±¡£ºÚÁú½­±ùÑ©×°±¸²úÒµÆð²½½ÏÔç£¬1951Äê³ÉÁ¢µÄÆëÆë¹þ¶ûºÚÁú±ùµ¶³§ÔøÊÇ¹úÄÚ×î´óµÄ±ùÉÏÌåÓýÔË¶¯×ÛºÏÆ÷²ÄÉú²úÆóÒµ£¬¾­¹ý¶àÄêÀ´µÄ²»¶Ï·¢Õ¹£¬ºÚÁú¹ú¼Ê±ùÑ©×°±¸ÓÐÏÞ¹«Ë¾ÏÖÒÑ¾ß±¸ÁËÖÇÄÜ»¯±ùµ¶Éú²úÏß¡¢»¬Ñ©°åÉú²úÏß£¬Äê²úÄÜ·Ö±ð´ïµ½300Íò¸±¡¢20Íò¸±£¬²úÆ··Ö±ð³ö¿ÚÎÚ¿ËÀ¼¡¢µÂ¹ú¡¢ºÉÀ¼¡¢¶íÂÞË¹¡£¡°ÎªÁËÊÊÓ¦µ±Ç°ÊÐ³¡ÐèÇó£¬¹«Ë¾²»¶Ï´´ÐÂ¼¼ÊõÑÐ·¢£¬³É¹¦ÑÐ·¢ÁËÈ«¹úÊ×ÀýÈ«Ì¼ÏËÎ¬ËÙ»¬µ¶ÏµÁÐ£¬2021ÄêºÚÁú¸ß¶Ë±ùµ¶ÑÐ·¢ÏîÄ¿»ñ¿Æ¼¼²¿Á¢Ïî£¬³ÉÎªÁË¹ú¼Ò¼¶¡®¿Æ¼¼¶¬°Â¡¯ÏîÄ¿¡£¡±ºÚÁú¹ú¼Ê±ùÑ©×°±¸ÓÐÏÞ¹«Ë¾Ïà¹Ø¸ºÔðÈË±íÊ¾¡£×÷Îª¡°±ùÇòÖ®³Ç¡±£¬ÆëÆë¹þ¶ûÊÐÒ²ÔÚ²»¶Ï¹¹½¨Íê±¸±ùÑ©²úÒµÁ´£¬Í¶×Ê4ÒÚÔªµÄ×ÛºÏÐÔ¹ú¼Ê»¯¼×¼¶±ùÇò¹Ý¼°ÔË¶¯Ô±¹«Ô¢ÕýÔÚ¼Ó½ô½¨Éè£¬½¨³Éºó³¡¹ÝÉèÊ©¡¢ÈüÊÂ³ÐÔØÁ¦¡¢·þÎñ±£ÕÏÄÜÁ¦µÈ½«½øÒ»²½ÌáÉý¡£Í¬Ê±£¬ÕýÔÚ¼Ó¿ì½¨ÉèµÄ±ùÑ©ÔË¶¯¹«Ô°ÏîÄ¿£¬°üº¬ÁËÎÂÈª¾Æµê¡¢ÉÌÒµÉèÊ©µÈ£¬ÐÎ³ÉÁË±ùÑ©ÌåÓýÂÃÓÎÍøÂç¡£ºÚºÓº®µØÊÔ³µÉÏÑÝËÙ¶ÈÓë¼¤Çé¡£ºÚºÓÊÐÎ¯Ðû´«²¿¹©Í¼ºÚºÓÊÐµÄ¶¬¼¾±ùÌìÑ©µØ£¬µÎË®³É±ù£¬º®µØÊÔ³µ²úÒµÈ´ÈÃºÚºÓ±ùÑ©¾­¼ÃÔ½¡°Àä¡±Ô½¡°ÈÈ¡±¡£¶àÄêÀ´£¬ºÚºÓÊÐÆ¾½èÁ¼ºÃµÄ×ÔÈ»×ÊÔ´¡¢ÍêÉÆµÄ³ÇÊÐ¹¦ÄÜ£¬³ÉÎªÈ«¹úº®ÇøÆû³µÊÔÑéÓÅÑ¡µØ£¬ÔÚ±ùÌìÑ©µØÖÐÕÒµ½ÁË¾­¼Ã·¢Õ¹µÄÐÂ»úÓö¡£µÃÌì¶ÀºñµÄ±ùÑ©×ÊÔ´£¬±ùÑ©ÔË¶¯µÄÈºÖÚ»ù´¡£¬±ùÑ©²úÒµÁ´µÄÐÎ³É×³´ó£¬¹²Í¬ÖúÁ¦ºÚÁú½­±ùÑ©¡°Àä¡±¾­¼Ã³ÖÐø¡°ÈÈ¡±ÏÂÈ¥¡£ÐÐ×ßÁú½­´óµØ£¬Ò»·ù±ùÑ©»æ³öµÄÃÀºÃ»­¾íÕýÔÚÐìÐìÕ¹¿ª¡£ ÊÕÆðd
342.¹þ¶û±õ¶¯³µµ½ÑÇ²¼Á¦Î÷Õ¾£¬70·ÖÖÓ¡£ÎªÁËÀ´»¬Ñ©£¬ÓÖ×öÁËÒ»´ÎºËËá£¬³ÉÈË×ö±ÇÊÃ×Ó£¬Ò»ÏÂÍ±½ø±Ç×Ó£¬²»ÒªÌ«ËáË¬£¡ºÃÔÚº¢×Ó»¹ÊÇÑÊÊÃ×Ó¡£ÐÂÌåÎ¯»¬Ñ©³¡£¬×îºÃµÄ»¬Ñ©Ê±¼ä10:30-2:30£¬±È½ÏÅ¯ºÍ¡££¨ÃÅÆ±120+»¬Ñ©·þ100+½ÌÁ··Ñ240Á½Ð¡Ê±+Ð¡·Ñ40£©*4=2000Ôª£¬»¬Ñ©ÕæÊÇÉÕÇ®¡£³Ô¹ýÎç·¹£¬×âºÃ×°±¸Á½µãÁË£¬Ô½»¬Ô½Àä£¬3:30»¬²»¶¯ÁË¡£ÎÒ±¾À´²»Ïë»¬£¬ÀÏ¹«·ÇÒªÎÒÌåÑéÒ»ÏÂ¡£»¬ÏÂÀ´»ëÉíËáÍ´£¬¶ñÐÄÏëÍÂ£¬Á¬É²³µ¶¼Ã»Ñ§»á¡£ÀÏ¹«»áÉ²³µ£¬Ñ§¹ÕÍä£¬ÏÂÀ´ËµÍÈËá¡£Ð¡¿ÂÒ²ÄÜ¶ÀÁ¢»¬Ò»¶Î¡£×îÀ÷º¦µÄ¾ÍÊÇä»ÁË£¬¶ÀÁ¢»¬£¬»á¹ÕÍä¡£»¬µÃÌØ±ð´ÓÈÝ£¬µÚ¶þÌì»¹Òª»¬¡£¸Ä³µÆ±£¬11:20¸Äµ½ÏÂÎç15:54¡£ÄÑµÃÀ´Ò»ÌË£¬Ïë»¬±ØÐëÖ§³Ö¡£ ÊÕÆðd
348.ÑÇ²¼Á¦¹úÄÚ×î´óµÄ»¬Ñ©×ÛºÏÌåÈýÉ½Á¬»¬ ÊÇ¹úÄÚ×îÏñÅ·ÖÞ´óÉ½µÄÑ©³¡ÈÃÎÒµÚÒ»´ÎÔÚ¹úÄÚÕÒµ½ÁË»¬´óÉ½µÄ¸Ð¾õÑÇ²¼Á¦ÆäÊµÓÐÈý¸öÑ©³¡£ºÑÇ²¼Á¦Ñô¹â¶È¼Ù´åÐÂÑÇ²¼Á¦»¬Ñ©³¡ºÚÁú½­ÐÂÌåÎ¯»¬Ñ©³¡ÒÔÇ°¶¼ÊÇ¸÷×Ô¾­Óª£¬ÏÖÔÚÈýÉ½ÁªÍø"×é³ÉÁËÈ«ÐÂµÄÑÇ²¼Á¦»¬Ñ©³¡ÒòÎªÕâÒ»Æ¬É½ÂöµÄÃû³ÆÊÇ¹ø¿øÉ½ËùÒÔÈý¸öÉ½Í·Ò²½Ð´ó¹ø¿ø¡¢¶þ¹ø¿øºÍÈý¹ø¿ø@Î¢²©»áÔ±Ð¡ÃØÊé #Èç´Ë¼«ÏÞ##»¬Ñ©##µ¥°å»¬Ñ©# LA½ã´øÄãÀËµÄÎ¢²©ÊÓÆµ ÊÕÆðd
349.#ºÚÁú½­#¡¾Í¼Ëµ #È«ÔÖÖÖ´óÓ¦¼±# Á·ÆðÀ´£¡¡¿ ÁúÍ·ÐÂÎÅ¡¤Éú»î±¨¼ÇÕß´ÓºÚÁú½­Ê¡Ó¦¼±¹ÜÀíÌüÁË½âµ½£¬Îª¸üºÃÊÊÓ¦¡°È«ÔÖÖÖ¡¢´óÓ¦¼±¡±ÐÂÐÎÊÆÐÂÌôÕ½£¬½ñÄêÒÔÀ´£¬ÎÒÊ¡²ÉÈ¡¶àÖÖÐÎÊ½×ÅÁ¦¼ÓÇ¿×¨ÒµÓ¦¼±¾ÈÔ®Á¦Á¿½¨Éè£¬ Õë¶Ô¶¬¼¾±ùÑ©¾ÈÔ®Ô¤°¸£¬Á¬Ðø¾ÙÐÐÑÇ²¼Á¦»¬Ñ©³¡ºÍËÉ»¨½­¹ý½­Ë÷µÀ¹ÊÕÏÓ¦¼±¾ÈÔ®ÑÝÁ·£»Õë¶ÔÉ­ÁÖ²ÝÔ­·ÀÃð»ðÓ¦¼±Ô¤°¸£¬Õë¶Ô»ù²ã×éÖ¯Ó¦¼±ÊèÉ¢£¬×éÖ¯È«Ê¡902¸öÏçÕò¡¢12699¸ö´åÍÍÖÆ¶©Í»·¢Ó¦¼±ÊèÉ¢Ô¤°¸£¬ÓÐÐ§Ìá¸ß·À·¶Ó¦¶ÔµØÕðÔÖº¦¡¢ÆøÏóÔÖº¦¡¢ºéË®ÔÖº¦¡¢µØÖÊÔÖº¦µÈ·½ÃæÊèÉ¢ÄÜÁ¦¡£ °æÈ¨ÉùÃ÷£ºÎ´¾­Ðí¿É½ûÖ¹ÒÔÈÎºÎÐÎÊ½×ªÔØ Í¨Ñ¶Ô±£ºÍõÄþ ÉÛç÷íµ£»¼ÇÕß£ºÓÚº£Ï¼ ÊÕÆðd
350.ÑÇ²¼Á¦»¬Ñ©³¡µÄ¶«±±Ìú¹øìÀ@a7CLUB @Ïà»úcamera #³öµÀ°ÉÐÂÐÇ##ÐÂ½úºìÈË°ñ#¤ÃÀÊ³ 2¹ãÖÝ L¿ªµ½Ý±ÞÂ¹ãÖÝµÄÎ¢²©ÊÓÆµ ?
351.¤ÐÂÊ±´úÐÂÁú½­¡¾ºÚÁú½­ÑÇ²¼Á¦»¬Ñ©³¡¡¿ÊÇÖÐ¹úÄ¿Ç°×î´ó£¬Éè±¸×îÏÈ½ø£¬·þÎñ×îÍêÉÆ£¬¼¯ÂÃÓÎ»¬Ñ©Óë¾º¼¼»¬Ñ©ÓëÒ»ÌåµÄ×ÛºÏÐÔ»¬Ñ©³¡£¬ÊÇ¹ú¼ÒÊ×Åú¡°AAAAA¡±¾°ÇøÄÚµÄ¡°SSSSS¡±¼¶ÂÃÓÎ»¬Ñ©³¡£¬»¬Ñ©ÆÚÎªÃ¿ÄêµÄ11ÔÂÖÐÑ®ÖÁµÚ¶þÄêµÄ4ÔÂ³õ£¬³¤´ï10¶àÌì ºÚÁú½­ÑÇ²¼Á¦»¬Ñ©³¡ÓµÓÐ¶àÌõ³õÖÐ¸ß¼¶»¬Ñ©µÀ¡£¤ºÚÁú½­Éí±ßÕýÄÜÁ¿#´ø×ÅÎ¢²©È¥ÂÃÐÐ# ? ÊÕÆðd
352.¡¾È«¹úµ¥°å»¬Ñ©Æ½ÐÐÏîÄ¿Èü£ºÄÚÃÉ¹Å½¡¶ùÈ¡µÃÐÂÍ»ÆÆ¡¿3ÔÂ22ÈÕ£¬2020~2021Èü¼¾È«¹úµ¥°å»¬Ñ©Æ½ÐÐÏîÄ¿½õ±êÈü¡¢¹Ú¾üÈüÔÚºÚÁú½­Ê¡ÑÇ²¼Á¦»¬Ñ©³¡ÊÕ¹Ù¡£OÈ«¹úµ¥°å»¬Ñ©Æ½ÐÐÏîÄ¿Èü£ºÄÚÃÉ¹Å½¡¶ùÈ¡µÃÐÂÍ»ÆÆ ?
353.#ÑÇ·¨°¸Àý##Ò»Õ¾Ê½¶àÔª½â·×ºÍËßËÏ·þÎñ# ÐÂÐÎÊÆ¡¢ÐÂÒªÇó£¬¸ù¾ÝºÚÁú½­Ê¡¸ß¼¶ÈËÃñ·¨ÔººÍÁÖÇøÖÐÔºµÄÒªÇó²¿Êð£¬ÑÇ²¼Á¦ÈËÃñ·¨ÔºÓÚ2019ÄêÔÚÑÇ²¼Á¦»¬Ñ©³¡½¨Á¢ÁË¾°ÇøÑ²»ØÉóÅÐµã£¬¸ÃÉóÅÐµã³ÉÁ¢ºó£¬Í¨¹ýÓë¾°Çø¹ÜÎ¯»á¡¢¾°Çø¹«°²¾ÖºÍ¸÷Ñ©³¡µÄÃÜÇÐÅäºÏ£¬³É¹¦½â¾öÁËÖî¶àÈËÉíËðº¦¡¢²Æ²úËðº¦ºÍÏû·ÑÕùÒéµÈ¾À·×£¬ÎªÈ«¹ú¸÷µØÓÎ¿ÍÌá¹©ÁËÓÅÁ¼µÄÒ»Õ¾Ê½¶àÔª½â·×µÄËßËÏ·þÎñ¡£½üÈÕ£¬¾°ÇøÑ²»ØÉóÅÐµãÓÖ³É¹¦µ÷½âÒ»Æð²Æ²úËðº¦Åâ³¥¾À·×°¸¼þ¡£O¡¾ÑÇ·¨°¸Àý¡¿Ñ©°åËð»µÒý¾À·× ËßÇ°µ÷½â»¯¸É¸ê O¡¾ÑÇ·¨°¸Àý¡¿Ñ©°åËð»µÒý¾À·× ËßÇ°µ÷½â»¯¸É¸ê ÊÕÆðd
354.Day 2- ÑÇ²¼Á¦»¬Ñ©³¡Ã»Ïëµ½ÎÒ¾ÓÈ»ÊÇ¸ö»¬Ñ©µÄÐ¡ÄÜÊÖ£¿£¿½âËøÐÂ¼¼ÄÜÁË ?
355.Äµµ¤½­»¬Ñ©³¡¢Ù ¶«´å»¬Ñ©³¡×ø24Â·¹«½»¼´¿Éµ½´ï£¬¾°Çø·ÖÆ½ÈÕ£¨ÖÜÒ»µ½ÖÜËÄ£©ºÍÖÜÄ©£¨ÖÜÎåµ½ÖÜÈÕ£©¡£¢Ú ºáµÀ»¬Ñ©³¡×ø¸ßÌú20·ÖÖÓ¡£¢Û ÑÇ²¼Á¦Ñô¹â/ÐÂÌåÎ¯»¬Ñ©³¡ÑÇ²¼Á¦»¬Ñ©³¡ÊÇ¹úÄÚ×î´óµÄ»¬Ñ©³¡£¬ÓÐ¡°¹úÄÚÐ¡ÈðÊ¿¡±Ö®ÃÀÓþ£¬ÓÐ³õ¡¢ÖÐ¡¢¸ß¼¶Ñ©µÀ¡£ 2Äµµ¤½­¡¤Äµµ¤½­Íò´ï¹ã³¡ ?
356.ÑÇ²¼Á¦»¬Ñ©³¡?getÐÂ¼¼ÄÜ? 2¹þ¶û±õ¡¤ÑÇ²¼Á¦»¬Ñ©³¡Ñ©ÉÏÀÖÔ° ?
1.ÆÀÂÛÄÚÈÝ
2.Íæ¶ùµÄºÜ¿ªÐÄ£¬µÚÒ»´Î»¬Ñ©Ð¡°×£¬ÔçÉÏ³ö·¢3Ð¡Ê±µ½´ïÕâ±ß£¬Îç²Í°²ÅÅµÄÒ²²»´í£¬°²ÅÅµÄÒ»Ð©ÓéÀÖÏîÄ¿Ò²·Ç³£ÓÐÒâË¼ºÜ³äÊµ£¬»¬Ñ©µÄÊ±ºòÒòÎªÎÒ¸öÈË±È½ÏÅÂË¤£¬¾ÍÔÚ»¬Ñ©³¡ÇëÁËÒ»¸ö½ÌÁ·£¬¸Ð¾õ»¹¿ÉÒÔ£¬ÓÐ½ÌÁ·´ø×Å¾ÍÊÇ²»Ò»Ñù£¬¹þ¹þ£¬½ÌÁËÎÒ»ù´¡ÖªÊ¶ÒÔºó£¬¼òÖ±ÈçÓãµÃË®£¬Ì«´Ì¼¤ÁË£¬²»¹ý»¬ÁËÒ»»á¶ù¾ÍÀÛÁË£¬¹þ¹þ£¬ÏÂ´ÎÔÙÀ´µÄ»°Ó¦¸Ã¾ÍÓÐ»ù´¡ÁË£¬ºÜ°ô
3.½ñÌìµÄÑÇ²¼Á¦Ò»ÈÕÓÎÕæµÄºÜ¿ªÐÄºÜ´Ì¼¤£¡µ¼ÓÎ½ã½ãºÂ¼ÑÃû×ÖºÜºÃÌýÈËÒ²³¬¼¶ºÃ³ö·¢Ç°Ò»ÌìÔÙÈý¶£ÖöÎÒÃÇÒ»¶¨Òª×öºÃ±£Å¯¹¤×÷£¬ÔÚ³µÉÏÒ²ºÜÏ¸ÐÄ¶¢×ÅÎÒÃÇÏµºÃ°²È«´ø£¬Ê±¼äÉÏÒ²ºÜ×¼Ê±¡£Â·ÉÏ¼¸¸öÐ¡Ê±µÄÂ·³ÌÎÒÃÇ´ó²¿·ÖÊÇÔÚË¯¾õµÄ£¬ÒòÎªÇ°Ò»ÍíË¯µÃÌ«ÉÙÁË£¬ÊµÔÚÊÇÀ§¡£µ½Æ½É½·þÎñÇø³µ×ÓÐÝÏ¢ÁËÒ»ÏÂ£¬È»ºóºÂ¼Ñ½ã½ã¾Í¸øÎÒÃÇ½²ÁËÒ»ÏÂ½ñÌì´ó¸ÅµÄ»î¶¯ºÍÒª×¢ÒâµÄµØ·½¡£µ½ÁËÑÇ²¼Á¦½ã½ã¸øÎÒÃÇÑ©·þÑ©¾µ¿¨£¬»»ºÃÖ®ºó¸øÎÒÃÇ°²ÅÅÁËÂíÀ­ÅÀÀç£¬ÈÆ×Å´å×¯×ßÁËÒ»È¦¿´µ½µÄ»¹ÊÇºÜÓÐÈ¤µÄ¡£ºÂ¼Ñ½ã»¹ÔùËÍ¸øÁËÎÒÃÇÒ»¸öÑ©È¦»¬ÌÝ£¬ÍæµÄÒ²ºÜ¿ªÐÄ¡£³ÔÁËÖÐ·¹ÎÒÃÇ¾ÍÈ¥»¬Ñ©ÁË£¬½øµ½»¬Ñ©³¡ÎÒ¾Í¡°Ê§Áª¡±ÁË£¬ÊÖ»úÒ²¿ª²»ÁË»ú£¬Å¯±¦±¦¶¼ÊÇ±ùÁ¹µÄÁË¡£Çë½ÌÁ·Ò²¶¼ÊÇ×ÔÔ¸µÄ£¬µ«ÊÇÎÒÃÇÃ»Çë£¬Ò²Ã»ÔõÃ´Ë¤£¬¾ÍÊÇÉ²²»×¡³µ¡­¡­»¬ÁËÁ½¸ö¶àÐ¡Ê±·çÔ½À´Ô½´ó£¬ÈËÒ²¶àÁË£¬ÊµÔÚÊÜ²»ÁËÁËÎÒÃÇ¾Í»ØÐÝÏ¢ÊÒÁË¡£×÷ÎªÒ»¸öÄÏ·½ÈËÕâÊÇÎÒµÚÒ»´Î×øÂíÀ­ÅÀÀçµÚÒ»´ÎÌåÑéÁËºÚ·çÕ¯ÍÁ·ËÎÑµÚÒ»´Î»¬Ñ©£¬ÎÒ¾õµÃÊÇºÜ²»´íµÄÒ»´ÎÂÃÐÐÁË£¡
4.»¬Ñ©ºÜºÃÍæ£¬¾°É«ºÜ²»´í£¬ÐÐ³Ì°²ÅÅµÄºÜºÃ£¬·þÎñÒ»Á÷£¬ÍæµÄºÜ¿ªÐÄ£¬Ã»ÓÐ¶îÍâÏû·Ñ£¬·Ç³£²»´íµÄ¸úÍÅÓÎ
5.ºÜ°ôµÄµÄÒ»´ÎÒ»ÈÕÓÎ£¬ËäÈ»ÒòÎªÌìÆøÔ­Òò×ø»ð³µÆðµÄºÜÔç£¬µ«×ø×ÅÂÌÆ¤³µ¿´×ÅÑØÍ¾µÄ·ç¾°Ò²ÊÇ²»´íµÄ£¬ÃÀÀö¿É°®´ó·½µÃÌåµÄµ¼ÓÎÐ¡½ã½ãÒ²ÌØ±ðµÄÊµ³ÏºÍÌùÐÄ£¬¸÷·½Ãæ¶¼¾¡¿ÉÄÜµÄÎªÎÒÃÇ×ÅÏë£¬ÓÎÍæÏîÄ¿Ò²ÊÇºÜ²»´í£¬Èç¹ûÏÂ´ÎÎÒ»¹À´£¬Ò»¶¨ÕÒÕâÐ¡½ã½ã×öµØÅã¡«¡«×ÜÖ®ºÜ°ôµÄµ¼ÓÎÐ¡½ã½ã£¬ÎªÄã´òcall¡£
6.Íæ¶ùµÄºÜ¿ªÐÄ£¬»¬Ñ©·Ç³£´Ì¼¤£¬¼Û¸ñÒ²ºÜÊµ»Ý£¬¶¼°üº¬ÔÚÄÚÁËÃ»ÓÐÆäËûÊÕ·ÑµÄ£¬µ¼ÓÎ·þÎñÈÈÇé£¬ÖÐ²Í³ÔµÄÒ²²»´í¡£
7.ÍæµÄºÜ¿ªÐÄ£¬ÐÐ³Ì°²ÅÅºÏÀíÐÐ³Ì²»½ôÕÅ£¬»¬Ñ©ºÜºÃÍæ£¬·þÎñºÜ°ô£¬ÂíÀ­ÅÀÀçÒ²ºÃÍæ£¬ÌåÑéÒ»ÏÂ¶«±±Ô­Ê¼µÄ½»Í¨¹¤¾ß£¬¸Ð¾õºÜ²»´í£¬ºÜÓÐÆ·ÖÊµÄ¸úÍÅÓÎ
8.±±¹ú·ç¹â£¬±±¹ú·ç¹â£¬±ùÌìÑ©µØÒ»´ÎÄÑÍüÖ®ÂÃ£¬ÌìÀäÀäµÄ£¬ÐÄÀïÅ¯Å¯µÄ£¬Ë¾»úÊ¦¸µ·þÎñ·Ç³£ÈÈÐÄ£¬ÏÂ´ÎÀ´ÕâÀï»¹Ñ¡Ëû¼Ò
9.µ¼ÓÎÈÈÇé£¬È«³¡»î¶¯°²ÅÅ¶¼ºÜ½ÓµØÆø£¬³äÊµ²»ÊÜ¶³£¬Í¦ºÃ£¡£¡£¡
10.ÍæµÃºÜ¿ªÐÄ£¬»¬Ñ©³¡ÉèÊ©·Ç³£°ô£¬µ¼ÓÎÐ¡´äºÜ¸ºÔðÈÎ£¬ÊÇ´¿ÍæÍÅ¿ÉÒÔ·ÅÐÄ±¨Ãû
11.ºÃÆÀ¡£µ¼ÓÎ·þÎñ·þÎñºÃ£¬ÄÍÐÄ¡£Ð»Ð»¡£º¢×ÓÍæµÃ¿ªÐÄ¡£
12.È«³¡°²ÅÅ³äÊµ£¬ÖµµÃ³õµ½¹þ¶û±õµÄÓÎ¿ÍÓÎÍæ
13.Ò»ÈÕÓÎÍæµÄÌØ¿ªÐÄ£¬Á©ÈË³ÉµÄÍÅ£¬µ«µ¼ÓÎ»¹ÊÇºÜÈÈÇé£¬ÕÕ¹ËµÄºÜÖÜµ½£¬»¬Ñ©ÉÏÊÖÒ²Âù¿ìµÄ¡£²»¹ý³õ¼¶Ñ©µÀ±Ï¾¹ÓÐµã¶Ì£¬ºÃ¶àÊ±¼ä¶¼ÓÃÔÚÁËÉÏÉ½ÉÏ¡£ÒªÊÇÄÜÔÙ³¤µã¾Í¸üºÃÁË¡£
14.·Ç³£ºÃ£¬·Ç³£ºÃ£¬¼ÒÈËÍæµÄºÜ¿ªÐÄ£¬ÄÑµÃÒ»Æð³öÀ´Íæ£¬Õâ´ÎÑ¡Ôñ¹þ¶û±õ»¬Ñ©Ò²ºÜÕýÈ·£¬·Ç³£ÂúÒâ£¡
15.¿Í·þ·Ç³£ºÃ£¬½²½âºÜ×ÐÏ¸£¬µ¼ÓÎÒ²ºÜºÃ£¬ÍæÁËÒ»ÌìÃÀÃÀßÕ£¡
16.
17.»¬Ñ©»¹ÊÇ·Ç³£´Ì¼¤µÄ£¬ºÍÅóÓÑÁ½¸öÈËÍæÁËÕûÕûÒ»Ìì£¬ËäÈ»Ð¡ÀÛ£¬È´Ò²³äÊµ£¬Ã÷Ìì¼ÌÐøÍæ£¬Ò®£¡
18.µ¼ÓÎºÍ¿Í·þ¶¼ºÜÓÑÉÆ£¬ÎÒÃÇÍæµÄÒ²ºÜ¿ªÐÄ£¬ºÃÆÀ£¡
19.±±·½µÄÑ©¾°¾ÍÊÇºÃ£¬Ô½¿´Ô½Ï²»¶£¬ÕæÏ£ÍûÃ÷ÄêÔÙÀ´Íæ¡«
20.Ë¾»úºÍµ¼ÓÎ¶¼ºÜºÃ£¬Ò»Â·ºÜÕÕ¹Ë£¬»¬Ñ©Ò²ºÜºÃÍæ£¬¶«Î÷¶¼ÆëÈ«£¬²»ÓÃ×Ô¼º²ÙÐÄ£¬¾ÍÒ»¸ö×Ö£¬Ë¬£¡£¡
21.ºÃ£¬·Ç³£ºÃ£¬ÌØ±ðºÃ£¬³¬¼¶ºÃ
22.ºÜ¾ÃÃ»ÓÐÍæµÄÕâÃ´Í´¿ìÁË£¬ºÜ¿ª¼¤¶¯£¬ÍæÁËÒ»ÌìºÜhappy¹þ¹þ
23.ºÜ°ôµÄÒ»´ÎÂÃÐÐ£¬ÍÆ¼ö´ó¼ÒÑ¡Õâ¸öÂÃÐÐÉç£¬ºÜÓÐÄÍÐÄ£¬¶ÔÓÎ¿ÍºÜÕÕ¹Ë£¬·Ç³£ºÃ£¡
24.×ÜÌåÀ´Ëµ·Ç³£ÂúÒâ£¬Ã¿Äê¶¬Ìì¶¼³öÀ´Íæ»¬Ñ©£¬½ñÄêÑ¡Ôñ¹þ¶û±õ£¬¸Ð¾õ·Ç³£ºÃ¡«
25.·Ç³£°ôµÄÒ»ÈÕÓÎ£¬ÍæµÄºÜ¿ªÐÄ£¬·þÎñÊÕµ½£¬ÐÐ³Ì°²ÅÅµÄºÜ·á¸»£¬ÎåÐÇºÃÆÀ
26.¾«ÖÂÐ¡ÍÅ£¬µ¼ÓÎ·Ç³£ÌåÌùºÜºÃ°¡¡£ÍÆ¼ö£¬ÐÒºÃ±¨ÁËÍÅ¡£
27.ÍêÃÀµÄÒ»´Î³öÐÐ£¡µÚÒ»´Î³¢ÊÔÈ¥ÄÄ¶ùÍøÉÏ¶©¹ºÒ»ÈÕÓÎ£¬Ò»¿ªÊ¼¿´ÖÐµÄ¾ÍÊÇËüµÄ¼Û¸ñ£¬±ÈÍâÃæÂÃÐÐÉçÓÅ»Ý¶àÁË£¬Õâ´ÎÍÅÔ²Ò»¹²¾ÍËÄ¸ö£¬µ¼ÓÎÓÚÓ­´ºÌØ±ðÈÈÇé£¬½²½âÒ²ºÜÏ¸£¬¸÷ÖÖ×¢ÒâÊÂÏîÒ²¶¼»áÌáÇ°¸æËßÎÒÃÇ£¬È¥ÁËÃñË×´å»¹¸øÎÒÃÇÅÄÕÕ£¬ÒòÎª´©×ÅÑ©Ð¬²»·½±ã£¬»¹°ïÃ¦´æ°üÈ¡°ü£¡¼òÖ±ÁËÕâ¸ö·þÎñ£¡ÍêÃÀ£¡£¡£¡
28.¿Í·þºÜÄÍÐÄ½â´ð£¬Ë¾»ú¼¼ÊõºÜ°ô£¬ÍæµÃ¿ªÐÄ£¡³Ô·¹µÄ²ÍÌüÎ¶µÀ²»´í£¬ÖµµÃÍÆ¼ö£¡
29.ÍæµÄÌØ±ðºÃ£¬¸ÐÐ»Ë¾»úÊ¦¸µµÄÈÈÇé£¬Ð»Ð»£¬ÏÂ´ÎÀ´»¹Ñ¡Ëû¼Ò
30.µ¼ÓÎÐ¡ÓÚ½ã½ãÈËÌØ±ðºÃ£¬·þÎñÖÜµ½¡£ËäÈ»ÎÒÃÇÃ»ÓÐ×¡ÔÚÊÐÇøÖÐÐÄ£¬µ«ÌØÒâÀ´½ÓÎÒÃÇ£¬¸ø¸öÔÞ
31.µ¼ÓÎÈÈÇéÇ×ÇÐ£¬Ã»ÓÐ¶îÍâÏû·Ñ£¬ºÃÆÀ£¡
32.»¹ÊÇÓÐ×Ô·ÑÏîÄ¿µÄ£¬µ¼ÓÎ»á¼«Á¦ÍÆÏúÑ©È¦ºÍ»¬µÀ£¬µ«Êµ¼ÊÉÏ»¬µÀÊÇËãÔÚËÄÐ¡Ê±µÄ»¬Ñ©Ê±¼äÀïµÄ£¬Õâ¾ÍºÜ¿ÓµùÁË£¬»¬µÀ´ó¸Å»áÕ¼µ½Ò»°ëµÄ»¬Ñ©Ê±¼ä¡­¡­ÁíÍâ£¬ÍÅ²ÍÌ«²îÁË£¬ËµºÃµÄ¹ø°üÈâÄØ£¬È«ÊÇËØµÄ£¬¿Ï¶¨²»µ½30¡­¡­µ¼ÓÎÒ²ºÜÐ×¡­¡­Ì«Ê§ÍûÁË£¡¸Ð¾õºÍ¼¸Ê®¿éÇ®µÄÍÅÊÇÒ»ÑùµÄ£¡
33.ºÜ¿ªÐÄµÄÌåÑé£¬Ò»ÇÐ¶¼ºÜÍêÃÀ£¬Îç·¹ºó×ã×ãµÄËÄ¸öÐ¡Ê±»¬Ñ©£¬Ã»ÓÐÈÎºÎÆäËûµÄÔÓÏî£¡µ¼ÓÎºÂ¼ÑÈËºÃ£¬·þÎñ¼Ñ£¡ÃÀÅ®Ò»Ã¶£¬ÌåÌùÊµÔÚ£¡ÖØÒªµÄÊÂ¾ÍÊÇ±£Å¯±£Å¯ÔÙ±£Å¯£¡
34.ºÜÂúÒâµÄÒ»´ÎÂÃÐÐ£¬Ò»Ìì±È½Ï³äÊµ£¬ÓÚµ¼·þÎñºÜºÃ£¬¸ø5ÐÇ£¬ÑÇ²¼Á¦»¬Ñ©ºÜºÃÍæ¡£
35.µ¼»¹ÊÇºÜºÃµÄ£¬ÌùÐÄ¡£»¬Ñ©»úÆ÷ÎÊÌâÓ°ÏìÊ±¼ä»¹¸ø»»ÁËÏîÄ¿£¬Ì«ÌùÐÄÁË£¬²»´´ËÐÐ£¡
36.Í·Ò»´Î£¬À´ºÚÁú½­£¬ÕæµÄºÜÃÀ£¬ÌåÑéµ½ÁË£¬»¬Ñ©£¬ÕæµÄºÃ¿ªÐÄ°¡¡£»¹ÓÐÂíÀ­Ñ©ÇÁ£¬¸ßÉ½¹Û¹âµÈµÈ¡£ÍæµÄÌ«¿ªÐÄÁË£¬Òª¸ÐÐ»µ±µØµ¼ÓÎµÄ´øÁì£¬ÈÃÎÒÃÇ»¨×îÉÙµÄÇ®£¬»¹ÍæµÄÄÇÃ´àË¡£ÓÐÏëÀ´ÓÎÍæµÄ£¬¿ÉÒÔÕÒËû£¬ËûÈËÕæµÄ²»´í£¬ÎÒÏòÄãÃÇÍÆ¼öËû£¬151  2466  5816.
37.4ÈË×éµÄÍÅ£¬µ¼ÓÎÒ²ºÜºÃ£¬³µ½Ó³µËÍÒ²ºÜ·½±ã£¬ÂÃÓÎÏßÂ·hin³äÊµ
