# Supplementary material for: Image perception of ice and snow tourism in China and the impact of the Winter Olympics
Source: PLoS One. 2023 Jun 23;18(6):e0287530. doi: 10.1371/journal.pone.0287530 (PMC10289359; doi:10.1371/journal.pone.0287530)
Supplement: S1 File — (ZIP) [file pone.0287530.s002.zip › S1 Dataset./Data before the 2022/Yabuli/Yabuli National Forest Park.txt]

1.	ÑÇ²¼Á¦¹ú¼ÒÉ­ÁÖ¹«Ô°Î»ÓÚ³¤°×É½Âö¡¢Ð¡°×É½Ïµ¡¢ÕÅ¹ã²ÆÁëÎ÷Â´ÖÐ¶Î¡£
2.	ÑÇ²¼Á¦°üº¬»¬Ñ©¡¢ÎÂÈª¡¢ÓÎÀÖÔ°¡¢ÐÜÃ¨¹ÝµÈÓéÀÖÏîÄ¿£¬¹«Ô°Ãâ·Ñ²Î¹Û£¬ÓéÀÖÏîÄ¿ÊÕ·Ñ¡£ÑÇ²¼Á¦¹ú¼ÒÉ­ÁÖ¹«Ô°×øÂäÓÚÑÇ²¼Á¦ÁÖÒµ¾ÖÊ©ÒµÇøÄÚ£¬¾°¹ÛÆæÀö£¬¾ßÓÐµÃÌì¶ÀºñµÄ»¬Ñ©ºÍÉ­ÁÖÉúÌ¬ÂÃÓÎ×ÊÔ´¡£É­ÁÖ¹«Ô°¼¯±ùÑ©¡¢É­ÁÖÉúÌ¬ÂÃÓÎÎªÒ»Ìå£¬ÊÇ×ÛºÏÐÍ½á¹¹µÄÉ­ÁÖÉúÌ¬ÂÃÓÎ¶È¼ÙÊ¤µØ¡£
3.	¹úÄÚµÄ»¬Ñ©Ê¥µØ¡£ÉèÊ©ÍêÉÆ£¬Ñ©µÀÓÅÁ¼¡£ÓëÄÏ·½µÄÈËÔìÑ©³¡ÍêÈ«²»¿ÉÍ¬ÈÕ¶øÓï
4.	Ò»¶¨ÓÐÐ©Ïç³îÉñµo²»ÔøÃè»­ 5. Ò»¶¨ÓÐÐ©½ûµØÁé»ê²»¿Éµ½´ï
6.	ÑÇ²¼Á¦³ö¹þ¶û±õÁË£¬¹þ¶û±õ¹ýÈ¥2Ð¡Ê±°É£¬¿ÉÒÔ×ö´ó°Í£¬Ò²¿ÉÒÔ×ö»ð³µ¡£ÎÒÃÇÍ¼·½±ã£¬Ö±½Ó²Î¼ÓÒ»ÈÕÍÅ£¬580Ôª£¬Èý¸öÏîÄ¿£¬»¬Ñ©£¬ÂíÀ­ÅÀÀç£¬»¬µÀ£¬°üÀ¨»¬Ñ©·þÖ®ÀàµÄ£¬»¹ÊÇÂù»®ËãµÄ¡£ i. ÂíÀ­ÅÀÀçÊÇ6¸öÈË×øÔÚÒ»Á¾Âí³µÉÏÈÆ×ÅÒ»¸ö´å×Ó×ßÒ»È¦£¬µ±ÖÐÂí·ò»áÈÓ±ÞÅÚ£¬¾­¹ýÒ»¸öÍÁ·ËÕ¯£¬¿ÉÒÔ×ö¶«±±´ó¿»£¬×ÜµÄÀ´ËµÒ²ËãÒ»ÖÖ²»´íµÄÌåÑé£¬ÓÐÖÖÁÖº£Ñ©Ô­µÄ¸Ð¾õ¡£ ii. »¬µÀÊÇÑÇÖÞ×î³¤µÄ»¬µÀ£¬ÏÈÒª×öÀÂ³µÉÏÒ»×ùÑ©É½£¬µ½×î¶¥ÉÏ£¬ÓÐµãÀä£¬È»ºóÁ½ÈË×øÒ»Á¾³µ»¬Ï…
7.	¹«Ô°×ÔÈ»¾°¹ÛÆæÀö£¬ËÄ¼¾·ç¹âì½ì»£¬¾ßÓÐµÃÌì¶ÀºñµÄ»¬Ñ©ºÍÉ­ÁÖÉúÌ¬ÂÃÓÎ×ÊÔ´¡£Ô°ÇøÄÚÓÐÖøÃûµÄÈý×ùÁ¬ÌåÉ½·å´ó¹ø¿øÉ½¡¢¶þ¹ø¿øÉ½¡¢Èý¹ø¿øÉ½£¬×î¸ß·å´ó¹ø¿øÉ½º£²¦¸ß¶È1,374.8Ã×£¬·åÂÍÆð·ü¡¢¹µ¹È×Ýºá¡¢Ææ·åÁÖÁ¢¡¢ÐüÑÂÇÍ±Ú£¬ÐÎ³ÉÌØÓÐµÄµØÃ²¾°¹Û¡£
8.	Èç¹û³ýÁË»¬Ñ©ÒÔÍâ»¹ÏëÔÚÑÇ²¼Á¦×ß×ß£¬µ¹ÊÇ¿ÉÒÔÀ´µ½Õâ±ß£¬·ç¾°»·¾³¶¼Í¦ºÃµÄ£¬Ò²ÓÐÓéÀÖÉèÊ©£¬±ÈÈçÉ­ÁÖÐ¡»õ³µ£¬µ«ÊÇÎÒÃÇÃ»ÓÐ×ø£¬ÒòÎª20·ÖÖÓµÄÓÎÀÀ£¬Ã»ÓÐµ¼ÓÎÒª¼Û150ÈíÃÃ±ÒÒ»¸öÈË£¬×ÅÊµÈÃÎÒÃÇ¾õµÃ²¢²»ÖµµÃ£¬ÖÜ±ß»¹ÓÐ¹ã³¡£¬¿ÉÒÔËæ±ã×ª×ª¡£
9.	ÑÇ²¼Á¦»¬Ñ©³¡ÎÅÃûÈ«¹ú£¬ÊÇ¹úÄÚ±êÖ¾ÐÔµÄ±ùÑ©Ê¤µØ
10.	ËüÊÇÌìÈ»Ñ©³¡¡£ÏÄÌìÊÇÃ»ÓÐµÄ£¬ÏÄÌìÓÐË®ÉÏÀÖÔ°£¬»¹ÔÚ½¨ÖÐ£¬ÏÖÔÚÃÅÆ±ÊÇ60£¬ÌýËµ½¨ºÃºóÒª120.¶ÔÃæÓÐ¸ö¾Æµê£¬¸Õ½¨ºÃ£¬ÓÍÆáÎ¶ºÜÖØ¡£ÉÏ¸ö²ÞËù»á±»Âî£¬Ì¬¶È²»ºÃ¡£
11.	°®»¬Ñ©µÄÈËÊÇÒ»¶¨ÒªÈ¥µÄ~±±·½»¬Ñ©ÊÇ¸Ð¾õ²»Ò»ÑùµÄ£¡
12.	ÑÇ²¼Á¦Ô½·¢µÄÎüÒýÈËÁË£¬Õâ¼¸Äê¹ÜÎ¯»áµÄÍ³Ò»¹ÜÀí£¬ÂÃÓÎ±äµÃ¸üÕý¹æÁË£¬×÷ÎªÒ»¸öµØµÀµÄ¹þ¶û±õÈË£¬ÑÇ²¼Á¦¿ÉÒÔËµÊÇÎÒµÚ¶þ¸ö¹ÊÏç£¬Ã¿Äê¶¬Ìì×Ü»áÈ¥ÉÏ¼¸´Î£¬ÔÚÉ½¶¥»¬Ñ©¶øÏÂµÄ¸Ð¾õÕæµÄºÜ°ô£¬¶¬ÌìµÄ°×èëÁÖ¸üÊÇ·ç¾°ÃÔÈË£¬¹ø¿øÉ½ÉÏ£¬×ÜÄÜ·¢ÏÖÌØ±ðµÄ??¡£ 13. ³ÔµãÌØÉ«µÄÌú¹øìÀ¸Ð¾õ°ô°ôßÕ^_^
14.	ÑÇ²¼Á¦¹ú¼ÒÉ­ÁÖ¹«Ô°£¬×øÂäÓÚÑÇ²¼Á¦ÁÖÒµ¾ÖÊ©ÒµÇøÄÚ£¬¾Ù°ì¹ýµÚÈý½ìÑÇÖÞ¶¬¼¾ÔË¶¯»á£¬ÊÇ¹úÄÚ½ÏºÃµÄ»¬Ñ©³¡¡£¶¬¼¾±ùÑ©ÓÎÍæ¡¢ÁÖº£Ñ©Ô­¹ÛÉÍ£¬´º¼¾¹Û¹âÏ·Ë®£¬ÏÄ¼¾±ÜÊî´¹µö¡¢É­ÁÖÔ¡£¬Çï¼¾á÷ÁÔÉÍÇï¾°¡£
15.	È¥Ò»´Î»¹ÐèÒª×ª»ð³µ£¬ÈÈ°®»¬Ñ©µÄ¿ÉÒÔÈ¥´Î~
16.	ÑÇ²¼Á¦»¬Ñ©ÂÃÓÎ¶È¼ÙÇøÊÇ¹ú¼ÒAAAA¼¶¾°Çø£¬Î»ÓÚÉÐÖ¾ÊÐÑÇ²¼Á¦Õò¶«ÄÏ20¹«Àï£¬¾à¹þ¶û±õÊÐ197¹«Àï£¬¾àÄµµ¤½­ÊÐ90¹«Àï£¬301¹úµÀÖ§ÏßÖ±´ï¾°Çø¡£¶È¼ÙÇøÓÉ³¤°×É½ÂöÕÅ¹ã²ÅÁëµÄÈý×ùÉ½·å×é³É£¬¼´º£°Î1374.8Ã×µÄÖ÷·å´ó¹ø¿øÉ½¡¢º£°Î1100Ã×µÄ¶þ¹ø¿øÉ½¡¢º£°Î1000Ã×µÄÈý¹ø¿øÉ½¡£ 17. ÑÇ²¼Á¦»¬Ñ©ÂÃÓÎ¶È¼ÙÇø£¬´¦ÓÚÈºÉ½»·±§Ö®ÖÐ£¬ÁÖÃÜÑ©ºñ£¬·ç¾°×³¹Û¡£¹ø¿øÉ½Ö÷·åÈý¹ø¿øÒÑ¾­±ÙÎª´óÐÍÂÃÓÎ»¬Ñ©³¡£¬´ó¹ø¿øºÍ¶þ¹ø¿øÔøÊÇµÚÈý½ìÑÇ¶¬»áÈüµÀ£¬ÏÖÔÚÊÇ¹ú¼Ò»¬Ñ©ÔË¶¯…
18.	¹þ¶û°¢±öÖÜÎ§×îºÃµÄÑ©³¡£¬¸½½üÑ©µÀ·Ç³£×¨Òµ£¬½Ó´ýÄÜÁ¦ºÜºÃ£¬ÒòÎªÔø¾­¾Ù°ì¹ý¹ú¼ÊÈüÊÂËùÒÔÌõ¼þÃ»µÄËµ¡£
19.	µ±Ê±ÎÒ¸¸Ç×¸ºÔð½¨ÉèÕâÀïµÄÒ»²¿·Ö£¬»¹Ã»½¨³ÉÎÒ¾ÍÔÚÕâÀï»¬Ñ©¡£ÄÇÊ±ºò¸Ð¾õµØÊÆºÃ¸´ÔÓ£¬¸ã²»ºÃÒª´ÓÉ½ÉÏË¤ÏÂÀ´¡£µ±È»ÏÖÔÚÉèÊ©·Ç³£È«ÁË¡£Õâ¸öÑ©³¡×î´óµÄÌØµãÓ¦¸ÃÊÇÑ©µÀµÄÈ«ÃæºÍ¸´ÔÓ£¬·Ç³£ÊÊºÏ¸ßË®Æ½µÄ»¬Ñ©°®ºÃÕßÀ´¡£É½ÉÏµÄ·þÎñÒ²·Ç³£×¨Òµ¡£ÏÄÌìÆäÊµÒ²ÓÐµÃÍæ£¬ÓÐÒ»¸ö·Ç³£³¤µÄ»·É½µÄ»¬µÀ£¬´ÓÉ½ÉÏÏÂÀ´·Ç³£ºÃÍæ¡£²¢ÇÒÕâ±ßÏÖÔÚÒ²½¨³ÉÁËÎåÐÇ¼¶¾ÆµêÁË£¬×¨ÃÅÓÃÀ´½Ó´ý¡°ÑÇ²¼Á¦ÂÛÌ³¡±µÄ¹ó±ö¡£×ÜÌåÀ´½²ÊÇ·Ç³£×ÛºÏµÄÓéÀÖ³¡ËùÁË¡£ÊÊºÏÄÇÖÖÃ»Ê²Ã´×Å¼±µ…
20.	²»ÂÛ¶¬ÌìÏÄÌì¶¼ÊÇ·Ç³£ºÃµÄÈ¥´¦¡£
21.	È¥¿ÉÒÔ×ø»ð³µÈ¥£¬Í¦·½±ãµÄ£¬ÈËºÜ¶à
22.	¹þ¶û±õÓÐÖ±Í¨ÑÇ²¼Á¦µÄ»ð³µ£¬µ±È»×îÊ¡ÐÄµÄ»¹ÊÇ±¨¸öÉ¢¿ÍÍÅ£¬³Ô¡¢×¡¡¢Íæ¶¼²»ÓÃ²ÙÐÄ£¬É½ÉÏÓÐ¸ö»¬µÀ£¬×Ô·ÑµÄ£¬²»ÍÆ¼ö¡£
23.	¸úÍÅÈ¥µÄ£¬ÑÇ²¼Á¦ÓÐ¸ö»¬Ë÷ºÍ»¬µÀ£¬»¬µÀ²»Ì«ÍÆ¼öÈ¥£¬ÒòÎª¸Ð¾õÂùÎÞÁÄµÄ£¬»¬Ë÷²»´í£¬¿ÉÒÔ¸©ÊÓÑÇ²¼Á¦»¬Ñ©µÀ£¬ÔËÆøºÃ»¹ÄÜ¿´µ½ÔË¶¯Ô±¸ß³¬µÄ¼¼ÊõÄØ£¬»¹ÓÐ¸ö³õ¼¶»¬Ñ©µÀ£¬ÔÚÏÂÃæµÄÆ½µØÄÇÀïÍæÁËÒ»ÏÂ
24.	²»´íµÄµØ·½£¬Ö»ÊÇÃûÆøÌ«´óÁË£¬ÈËÃÇ·äÓµ¶øÈ¥£¬ÆäËûÖªÃû¾°µã´æÔÚµÄÎÊÌâÒ»ÑùÒ²ÅÜ²»µô¡£Ê¥ÈË²»ÄÜÃâË×£¬Ê¤¾°Ò²Ò»Ñù¡£
25.	ÎÒÖ»ÊÇÈ¥Ñ©ÏçµÄÂ·Í¾ÖÐ¾­¹ý¶øÒÑ£¬Æ±Ã»ÓÐ½øÈ¥Íæ£¬»¹²»´í ¹ú¼Ò»¬Ñ©¶ÓÑµÁ·³¡ÌýËµÊÇÔÚÕâÀï¡£¡£
26.	Õâ¼ÒÊÇÕæµÄºÜÊµ»Ý£¬È«³ÌÃ»ÓÐÈÃÄã¹ºÎï£¬´¿ÍæºÜ¿ªÐÄºÜ¸ßÐË£¬Ò»Ð©¸Ã×¢ÒâµÄÒ²»á¸úÄãËµ£¬µ¼ÓÎ¾ÍÊÇÔÛ×Ô¼ºÈË£¬À´ÁËÕâÉ¶ÎÊÌâ¾Í¸úµ¼ÓÎËµ£¬¾ÍÎÊµ¼ÓÎ¾Í¿ÉÒÔÁË£¡ÌØ±ð¿¿Æ×µÄÒ»¸öÍÅ£¬Ç¿ÁÒ½¨ÒéÍÆ¼ö´ó¼ÒÑ¡Ôñ
27.	ÓÃ»§Î´µãÆÀ£¬ÏµÍ³Ä¬ÈÏºÃÆÀ¡£
28.	ÓÃ»§Î´µãÆÀ£¬ÏµÍ³Ä¬ÈÏºÃÆÀ¡£
29.	Ò»¸ö³¬¼¶ÈÈÐÄµÄµ¼ÓÎ(?????????(?????????È«³ÌÅãÍ¬£¬»¹¸øÎÒÃÇ½²½âÁËÑÇ²¼Á¦µÄÀúÊ·¹þ¶û±õµÄ½üÏÖ´úÊ·£¬ÓÄÄ¬·çÈ¤£¬ÌåÌùÈëÎ¢£¬½²½âÏ¸ÖÂ(?????????)ÊÖ¶¯µãÔÞ??
30.	ÓÃ»§Î´µãÆÀ£¬ÏµÍ³Ä¬ÈÏºÃÆÀ¡£
31.	ÐÐ³ÌºÜ×ÔÓÉ£¬Ë¾»ú·Ç³£¸ºÔð
32.	×òÌìÍíÉÏÁÙÊ±Ë¢µ½ ¿´ÆÀÂÛ²»´í ¾ÍÁ¢Âí¾ö¶¨ µ¼ÓÎºÜÏ¸ÖÂ ÌáÐÑÁË¸÷ÖÖ×¢ÒâÊÂÏî a) ÐÐ³ÌÒ²·Ç³£½ô´Õ È«³ÌÎÞÏû·Ñ ÌåÑé¸ÐºÜºÃ ÌØ±ðÊÇ»¬Ñ©ÈýÐ¡Ê± Îï³¬ËùÖµ µ¼ÓÎÊ±¼ä°²ÅÅµÄºÜºÏÀí ´í·å³öÐÐ »¬Ñ©µÄÊ±ºòÈËºÜÉÙ ÍêÈ«²»Óµ¼· µÈÎÒÃÇ½áÊøÁË ÈË²Å¿ªÊ¼¶àÆðÀ´ ·´ÕýºÜ²»´íµÄÐÐ³ÌÀ­
33.	ÑÇ²¼Á¦»¬Ñ©³¡ÔÚÍ¯»°°ãµÄÑ©°×ÊÀ½ç´ýÁËÒ»Ìì°ë£¬¸Ð¾õ»¹²»¹»¡£µ«ÊÇÂÃ³Ì»¹ÊÇÒª¼ÌÐø¡£ÄÑµÃÀ´µ½´ó¶«±±£¬ÔõÃ´¶¼ÒªÌåÑéÒ»ÏÂ»¬Ñ©¡£ÑÇ²¼Á¦ÊÇ±È½Ï¾ÉµÄ»¬Ñ©³¡£¨skipark£©ºÜ°ô
34.	µ¼ÓÎÈËºÜºÃ£¬Ñ©ÏçÍæµÄºÜ¿ªÐÄ£¬ÑÇ²¼Á¦»¬Ñ©??»¬µÃºÜ¿ªÐÄ£¬·Ç³£¿ªÐÄµÄÂÃ³Ì£¬ÍÆ¼ö´ó¼ÒÀ´Íæ£¬µ¼ÓÎÈÏÕæ½²½â£¬ÈçºÎÓÎÍæºÍ»¬Ñ©µÄ×¢ÒâÊÂÏî¶¼ÓÐ½²µ½¡£
35.	·Ç³£ÂúÒâ£¡ÕæÕæ´¿Íæ£¬³µÉÏÎÞÈÎºÎÍÆÏú¹ºÎï£¬ÓÚµ¼ÈËÒ²³¬Ö±Ë¬£¬ÂÃ³ÌÖÐµÄÀ§ÄÑ¾¡Á¦½â¾ö£¬¶ÔÓÎ¿ÍÄÍÐÄÏ¸ÖÂ£¬¾°µã°²ÅÅºÏÀí¸ßÐ§£¬ÖµµÃÔÙ´ÎÓµÓÐ
36.	ÕâÊÇÒ»´ÎÎÂÅ¯ÎÂÜ°µÄÂÃÐÐ£¬ÔÚÕâÑùµÄÈÕ×ÓÀï£¬Å¼ÓöÁËÕâ³¡ÎÂÜ°ÀËÂþµÄÒ»Ìì£¬·þÎñÌ¬¶ÈºÜºÃ£¬¾°É«ÒËÈË£¬È·ÊµÖµµÃÒ»ÓÎ£¿
37.	ºÜàËÆ¤µÄÒ»Ìì£¬ËäÈ»ÔçÉÏÆðµÄÔç£¬µ«Ò²´í¿ªÈËÈº¸ß·åÆÚ£¬ÅÅ¶Ó²»ËãÌ«ÑÏÖØ¡£Õâ´ÎÐÐ³ÌÌå»áµ½ÁËÂíÀ­ÅÀÀç£¬»¬Ñ©£¬¿´µ½ÁËÎíÚ¡£¬Ò²ËãÊÇÈËÉíµÚÒ»´ÎÌå»áµ½ÁË±±¹ú·ç¹âµÄÐãÀö¡£Îï³¬ËùÖµ
38.	³ÔµÄºÜ²»´íÁË£¬µ¼ÓÎÒ²ºÜºÃ
39.	·Ç³£²»´íµÄÒ»´ÎÌåÑé£¬ÓÚµ¼ÈËºÜºÃ¡£¶«±±ÈËÐÔ¸ñÒ²ºÜË¬ÀÊ¡«ÐÐ³Ì°²ÅÅµÄºÜºÃ£¬ÍæµÄºÜ¿ªÐÄ£¬ÍÆ¼öµÄÃÀÊ³ ÃÀ¾°Óë·µÍ¾½Ì³ÌÊµÓÃ£¬»¬Ñ©³¡ÍæµÄºÜ¿ªÐÄ£¡
40.	ºÜºÃµÄÐÐ³Ì£¬ÌåÑé»¬Ñ©£¬¸ÐÊÜ²»Ò»ÑùµÄ¶¬Ìì£¬Óê·çÈ¤ÓÄÄ¬¡¢×¨ÒµÐÔÇ¿£¬Ò»Â·ÉÏ¸øÎÒÃÇ´øÀ´»¶ÉùÐ¦Óï£¬¸Ã×¢ÒâµÄÊÂÏîÒ»Ö±¶¼»áÌáÐÑ£¬ÍæµÄºÜ¿ªÐÄ¡£ºÜÂúÒâµÄÒ»´ÎÂÃÐÐ
41.	»¬Ñ©ÍæµÃ²»ÒàÀÖºõ¹þ¹þ£¬ÕæµÄÊÇ´¿ÍæÍÅ£¬ÓÚÓÀ¸Õµ¼ÑÝºÜ¾¡ÐÄ¾¡Ôð£¬Ò»ÇÐ¶¼°²ÅÅµÄÍ×Í×µÎ£¡ÏÂ´ÎÓÐ»ú»áÔÙÀ´ÌåÑé¡£ºÜÂúÒâµÄÒ»´ÎÂÃÐÐ£¬Ê®·ÖÍÆ¼öµÚÒ»´ÎÀ´ÕâÀïµÄÈË
42.	ÑÇ²¼Á¦»¬Ñ©ÕæµÄºÜ²»´í ¼Û¸ñ·½Ãæ»¹ËãºÏÊÊ ²»»áµÄÈË»¹ÊÇ½¨ÒéÇë½ÌÁ· ½ÌÁ·´ø×ÅÑ§ºÜ¿ì ×Ô¼ºÍæÖ»ÄÜÉµºôºôµÄÁË ÖµµÃÒ»È¥
43.	»¬Ñ©ÍæµÃ²»ÒàÀÖºõ¹þ¹þ£¬ÕæµÄÊÇ´¿ÍæÍÅ£¬¾ÍÊÇÌìÆøÔ­ÒòÃ»¾¡ÐË£¬»¬µÀÃ»ÓÐÍæ³É£¬ÏÂ´ÎÓÐ»ú»áÔÙÀ´ÌåÑé¡£ºÜÂúÒâµÄÒ»´ÎÂÃÐÐ£¬Ê®·ÖÍÆ¼öµÚÒ»´ÎÀ´ÕâÀïµÄÈË
44.	ÓÃ»§Î´µãÆÀ£¬ÏµÍ³Ä¬ÈÏºÃÆÀ¡£
45.	ÓÃ»§Î´µãÆÀ£¬ÏµÍ³Ä¬ÈÏºÃÆÀ¡£
46.	Óàµ¼Ç×ÇÐ ·þÎñºÜÖÜµ½
47.	Í¦ºÃµÄ£¬ÓÚµ¼ºÜ¸ºÔðÈÎÒ²ºÜÌùÐÄ£¬¿ÆÆÕÁËºÜ¶àºÃ³ÔºÃÍæµÄ£¬Õû¸öÐÐ³Ì³äÊµ×ÔÔÚ£¬Ã»ÓÐºÚÐÄÇ¿ÍÆÕâÐ©£¡
48.	ÓÃ»§Î´µãÆÀ£¬ÏµÍ³Ä¬ÈÏºÃÆÀ¡£
49.	5¸öÈËÒ»ÆðÀ´µÄ£¬ºÜ¿ªÐÄ
50.	µ¼ÓÎÍ¦ºÃµÄ ³åÔÚµÚÒ»Ïß¹þ¹þ¹þ¹þ
51.	ÓÎÍæ²»´í£¬Ì×²Í±È½Ï»®Ëã
52.	ÍæµÄºÜ¿ªÐÄ£¬µ¼ÓÎµÄ·þÎñÌ¬¶ÈÌØ±ðºÃ£¬ºÜÂúÒâ
53.	Èç¹û¿ÉÒÔ ÕæÏëÃ¿ÄêÀ´¸öÒ»ÌË È·ÊµÊÇÒ»´Î·Ç³£ÃÀÃîµÄÌåÑé
54.	ÓÃ»§Î´µãÆÀ£¬ÏµÍ³Ä¬ÈÏºÃÆÀ¡£
55.	¸ú½éÉÜµÄÒ»Ñù£¬È«³Ì°²ÅÅ½ô´Õ¡¢ºÏÀí¡¢ÎÞ¹ºÎï¡£ÑÇ²¼Á¦»¬Ñ©Ê±¼ä³äÔ££¬ÍæµÃ¾¡ÐË
56.	³¬ÔÞ¡£ Óàµ¼³¬¼¶ºÃ¡£ emmmmmm¡£Îç²ÍÒ²ºÜÔÞ¡£ Ã»¿ÕÏÐµÃÍæÁËÒ»Ìì
57.	ÍæµÄÓä¿ì£¬ÓÚµ¼ÈÈÇéÈËºÜºÃ
58.	µ¼ÓÎÍ¦ÓÐÒâË¼µÄ£¬ÂÃ³Ì²»ÎÞÁÄ£¬ºÜ¿ªÐÄ
59.	ÍæµÄºÜ¿ªÐÄ£¬Ð»Ð»µ¼ÓÎÈ«³ÌÓÅÖÊ·þÎñ
60.	Ò»´Î·Ç³£°ôµÄÂÃÐÐ£¬¿ª³µË¾»úÊ¦¸µÍ¦ºÃµÄ£¬µ¼ÓÎ°²ÅÅµÄ²»´í£¬»¬Ñ©ÊÇÔÚ³õ¼¶³¡£¬¸Õ¿ªÊ¼²»Ì«»á£¬»¬µÄ¶àÁË£¬¾Í»áÁË£¬»¹×öÁËÀÂ³µºÍ»¬µÀ£¬¾ÝËµÊÇÊÀ½çµÚÒ»»¬µÀ£¬ºÜÏ²»¶Õâ¸ö
61.	ÍæµÄºÜ¾¡ÐÔ£¡ºÜºÃÍæ£¬·ç¾°ºÜÃÀ£¬ºÜÌØ±ð
62.	ÕÅ½­ÄÏµ¼ÓÎÒ»Ìì¸÷ÖÖË¥£¬µ«ÊÇËû»¹ÊÇºÜÓÄÄ¬µÄ×ÔÎÒµ÷Ù©£¬ÈÃÎÒÃÇ¿ª¿ªÐÄÐÄ¹ýÍêÐÐ³Ì¡£ÉÏÎçÐÐ³ÌÒòÎª¸ßËÙ¹«Â··âÂ·Ã»ÓÐÍæµ½£¬µ«ÊÇÕÅµ¼°²ÅÅµÄºÜÍ×µ±ÈÃÎÒÃÇ²»Ðé´ËÐÐ£¬²¢ÇÒ¸ÃÍËµÄ·ÑÓÃ¶¼ÍËÁË£¬ÖÐÎçÍÅ·¹Ò²²»´í£¬Æ·ÖÊÍÅÓÐ±£ÕÏÖµµÃ
63.	ºÃÆÀ£¬ÍÆ¼ö£¬ÏÂ´Î»¹»áÀ´
64.	À´ÂÃÓÎµÄÈË»¹²»ÉÙ£¬»¬Ñ©³¡µÄÈËÒ²²»ÉÙ£¬ÕâÒ»ÌìÍæµÄºÜ¿ªÐÄ
65.	ÅóÓÑÍÆ¼ö±¨ÁËÕâ¸öÍÅ£¬»¹ÊÇ²»´íµÄ£¬ÎÒ»¹×öÁË»¬µÀ£¬ÓÐµÄÈË²»¸Ò×ö£¬ÊÇ×öµÄÀÂ³µÏÂÈ¥µÄ£¬»¬µÀ»¹ÊÇÓÐµãÐ¡´Ì¼¤µÄ£¬ÔÚÀÂ³µÉÏ¿ÉÒÔµÇ¸ßÍûÔ¶£¬²»Ðé´ËÐÐ
66.	ÐÐ³Ì°²ÅÅµÄºÏÀí£¬Ã»ÓÐºÜ¸Ï£¬Ë¾»úÊ¦¸µ¿ª³µÒ²ÊÇÎÈÎÈµÄ£¬¶øÇÒÊÇÃ»ÓÐ¹ºÎïµÄ£¬ºÜÏ²»¶ÕâÑùµÄÍÅ
67.	ÓÃ»§Î´µãÆÀ£¬ÏµÍ³Ä¬ÈÏºÃÆÀ¡£
68.	×÷ÎªÑÇÖÞ×î´óµÄ»¬Ñ©³¡ÖµµÃÈ¥ÌåÑéÒ»ÏÂ£¬°ëÌìÈ»°ëÈË¹¤µÄÊÒÍâ»¬Ñ©³¡ºÜ´ó£¬ºÜ´Ì¼¤£¬µÚÒ»´ÎÌåÑé»¬Ñ©??¡£
69.	´óÁõµ¼·Ç³£ÈÈÇé£¬·þÎñ±È½ÏÈÈÇé¡£¾°É«ºÜÃÀ£¬Ñ©µÄ¹ÊÏç£¬Ò»Éú¶¨ÒªÀ´Ò»´Î£¬Ñ©Ïç¿»ºÜÅ¯£¬ÕæµÄºÃÏ²»¶¡£
70.	¸Ð¾õ×ÜÌå»¹¿ÉÒÔ£¬ÍæµÄ»¹ÊÇ²»´íµÄ¡£
71.	Ïà¶ÔÓÚÆäËûÑ©³¡ÈËÊý½ÏÉÙ¡£·þÎñÒ»°ã¡£»¬Ñ©°åÓÐÁ½ÖÖ£¬Ö»¸øÉ¢¿Í¾ÉµÄ£¬ÐÂµÄÐëÇë½ÌÁ·²Å¸ø£¬²»ÖªµÀÎªÊ²Ã´£¿
72.	ÑÇ²¼Á¦»¬Ñ©³¡Ñ¡ÔñÌ«¶àÁË¡£×÷Îª³õ¼¶ÌåÑé»¬Ñ©µÄÈË£¬ÕâÀï»¹ÊÇ²»´íµÄ£¬Ö÷ÒªÊÇÈËÏà¶ÔÉÙÒ»Ð©¡£»¬Ñ©µÀºÜ³¤£¬½ÌÁ·Ò²¼È×¨ÒµÓÖÄÍÐÄ¡£»¹ÊÇºÜ¿ªÐÄµÄ¡£
73.	ÓÃ»§Î´µãÆÀ£¬ÏµÍ³Ä¬ÈÏºÃÆÀ¡£
74.	ÑÇ²¼Á¦ÓÐºÃ¼¸¸ö»¬Ñ©³¡£¬µ±µØÍ¬Ñ§ÍÆ¼öÕâÀï£¬È·Êµ²»´í£¬¸÷ÖÖÑ©ÉÏÓÎÀÖÉèÊ©¶¼ÓÐ£¬ÍæµÄ²»ÒàÀÖºõ¡£
75.	ÂúÑÛµÄ°×É«£¬Ìõ¼þºÜºÃµÄ»¬Ñ©³¡£¬»¬Ñ©ºÜºÃÍæ¡£
76.	ºÜÕý¹æ£¬¹æÄ£±ÈÏëÏóÖÐµÄ´ó¡£ÖµµÃÈ¥ÌåÑé¡£
77.	¿ÕÆøÇåÐÂ£¬»·¾³ÓÅÃÀ£¬ÌåÑé±ùÑ©ÊÀ½ç£¡
78.	ÑÇ²¼Á¦ÁÖÒµ¾Ö»¬Ñ©³¡ÎªÐÂÑ©³¡£¬Ö÷ÒªÒÔ½ÌÑ§Ô±ÎªÖ÷£¬³õÑ§Õßµ½ÕâÀï»¬Ñ©×îºÃ¡£ÕâÀï½ÌÁ·ÊöÖ°ºÜ¸ß£¬ºÜ¿ì¾ÍÄÜÑ§»á£¬»¬Ñ©³¡×ÔÈ»Ìõ¼þÒ²ºÜºÃ¡£
79.	ºÜ´óµÄ£¬¼Û¸ñÉÔÎ¢ÓÐµãÆ«¸ßÁË£¬µ«ÊÇÉè±¸ºÍ·þÎñÊÇÕæ²»´íÑ½¡£ºÜ²»´íµÄµØ·½ÄØ
80.	Ëû¼ÒµÄ½ÌÁ·»¹ÊÇÍ¦×¨ÒµºÍÄÍÐÄ£¬ÖÁÓÚÐ¡·ÑÎÊÌâÎÒ¾õµÃ×îºÃÊÂÏÈÌ¸ºÃ£¬ÒÔÃâ×îºóË«·½¶¼²»Ì«¿ªÐÄ£¬ÕâÀïµÄ»¬µÀ¡¢Ñ©µØ¡¢×°±¸ÖÊÁ¿¶¼»¹ÊÇÍ¦²»´íµÄ
81.	ÑÇ²¼Á¦ÁÖÒµ¾ÖµÄ»¬Ñ©³¡Å¶£¬ºÜ´óµÄ£¬¼Û¸ñÉÔÎ¢ÓÐµãÆ«¸ßÁË£¬µ«ÊÇÉè±¸ºÍ·þÎñÊÇÕæ²»´íÑ½¡£
82.	×÷Îª½ÌÁ·ÀÏÊÇ¶¢×ÅÓÎ¿ÍµÄÇ®°üÕæµÄÈÃÈË¾õµÃ±ðÅ¤£¬¹¤×÷ÂôÁ¦£¬¿ÍÈËÂúÒâ×ÔÈ»»á¸øÐ¡·Ñ¡£ËùÒÔÐÄË¼»¹ÊÇÒª·ÅÔÚÈçºÎ½ÌºÃÑ§Ô±ÉÏ¡£
83.	³¡µØºÜ´ó£¬Éè±¸ÏÈ½ø£¬»¬µÀ»¹ËãÆ½Ì¹£¬¶ÔÓÚ³õÑ§ÕßÀ´Ëµ¿ÉÒÔÈ¥ÄÇÀïÁ·Ï°£¬ÓÐ×¨ÒµÈËÔ±½ÌÄã¡£
84.	´Ì¼¤£¬¾ªÏÕ£¬È¤Î¶ÎÞÇî£¬Éè±¸ÏÈ½ø£¬³¡Ãæºê´ó£¬ÖµµÃÒ»È¥·þÎñÖÜµ½£¬ÎïÓÐËùÖµ¡£
85.	¿í³¨¸É¾»£¬ÓÈÆäÊÇË®ÖÊ·Ç³£¸É¾»£¬³¬ÔÞ£¬»¹»áÔÙÈ¥
86.	ÕæµÄºÜÖµµÃÒ»È¥£¬ºÜÃÀµÄµØ·½£¬ÍæµÄÒ²¶à
87.	»¹²»´í¡­.
88.	»·¾³£º³¡×ÓÍ¦´óµÄ£¬ºÃ¶à¸ö³Ø×Ó£¬¿ÉÄÜÊÇÊÕÓ°Ïì£¬ÈË²»¶à£¬ÀïÃæÎÂ¶ÈÓÐµãµÍ£¬²»¹ýÎÂÈªºÜÊæ·þ£¬ÊÒÍâµÄÎÂÈª±ù»ðÁ½ÖØÌì£¬¸Ð¾õºÜÆæÃî¡«º¹ÕôµÄµØ·½Ò²±È½Ï¿í³¨£¬¸É¾»Õû½à¡£ ÎÂÜ°ÌáÊ¾£ºÀ´µÄ»°½¨Òé×Ô¼º´øÓ¾×°£¬Õâ±ßÂôµÄÓÐµãÐ¡¹ó£¬ÖÊÁ¿²î£¬¶øÇÒ³ßÂëµ¥Ò»¡­È»ºó¼ÇµÃ´ø±£ÎÂ±­£¬ÕâÀïµÄÈÈË®ºÃ¹ó¡­ ·þÎñ£º·þÎñÈËÔ±¶¼»¹ËãÈÈÇé??ÐÔ¼Û±È¸ß£¬
89.	ºÃÍæ¾ÍÊÇÌ«ÀäÁË¡£Ñ©ÖÐÅÝÎÂÈª£¬¼òÖ±Ë¬ÍáÍá£¬ÍíÉÏÅÝÎÂÈª£¬ÓÈÆäÊÒÍâÎÂÈª£¬ÌØ±ðÓÐÒâË¼£¬¾ÆµêÄÚ²¿ÉèÊ©Ò»°ã£¬²ÍÊ³Ò²ÆÕÆÕÍ¨Í¨£¬µ«ÎÂÈªÊÇÌØÔÞ¡£ÓÐÈ¤ºÃÍæ£¬
90.	½»Í¨»¹±È½Ï·½±ã£¬ÎÒÃÇ¿ª³µÖ±½Óµ¼º½¹ýÈ¥µÄ¡£ÖÜ±ß»·¾³¶¼ºÜºÃ£¬Ò»¼Ò³öÓÎºÜÊæ·þ£¬¶øÇÒÔ¤¶¨·½±ã£¬¿Í·þÌ¬¶ÈºÃ£¬ÖµµÃ¹ºÂò¡£×ÜÌåÂúÒâ¡£¶¬Ìì³öÓÎµÄºÃµØ·½£¡
91.	ÊÒÄÚÎÂ¶È¹æÄ£´ó£¬²»¹ý¶Ô±È¹ã¶«µÄÎÂÈª£¬·þÎñºÍÅäÌ×»¹ÊÇÓÐ²îÒì£¬ÎÂÈªºÜÏÖÊµ£¬²èË®ÒªÊÕ·Ñ£¬»ù±¾Ã¿¸öÈËÉ¨ÎÂÈª¶¼ÐèÒªºÈË®£¬²èË®ÊÕ·Ñ²»ÈËÐÔ»¯¡£·¿¼äºÜ´ó£¬»ù±¾ÉèÊ©ÆëÈ«¡£ÖÜ±ßÃ»Ê²Ã´²ÍÒû£¬¾ÍÖ»ÄÜÔÚ¾Æµê²Í¹Ý£¬µ½Ê±µã²ËµÄ»°ÐÔ¼Û±ÈÒ»°ã£¬×ÔÖú²Í±ãÒË£¬²»¹ýÆ·ÖÖ²»¶à£¡
92.	ÊÒÈØÈª ^ºÜ´ó£¬ÓÐÒ»Ð¡ÐÍË®ÉÏß[·ö£¬Ð¡º¢×ÓÍæµÃ·Ç³£é_ÐÄ¡£ßÓÐÊÒÍâØÈª£¬ÔÚ±ùÌìÑ©µØÅÝØÈª µÄ¸ÐÓXÕæµÄÊÇ·Ç³£ÌØe£¬ÅÝÍêØÈªß¿ÉÒÔíÒ»ÏÂÊ¯°åÔ¡¡£¾°É«²»´í£¬ÓÐÈ¤ºÃÍæ£¬
93.	ÃÅÆ±ºÜÖµµÃ£¬¾°É«Ò²ºÜÃÀ£¬½ñÄêÓÐ»ú»á»¹ÊÇÔÙÈ¥Ò»´Î£¬Ð¯³ÌÃÅÆ±¾ÍÊÇ***¡£¾°É«²»´í£¬ÐÔ¼Û±È¸ß£¬ÓÐÈ¤ºÃÍæ£¬×ÜÌå³¬ÔÞ£¬
94.	ÑÇ²¼Á¦É­ÁÖÎÂÈª¾ÆµêÉ¨Âë²âÌåÎÂ³ÖÐø½øÐÐÖÐ......
95.	¹æÄ£ºÜ´ó¡¢¹ÜÀí¹æ·¶¡¢ÉèÊ©Íê±¸£¬×î´óÁÁµã¾ÍÊÇÁãÏÂ22¶ÈµÄÊÒÍâÎÂÈª£¬ÊÇ²»¿É¶àµÃ´Ì¼¤ÌåÑé¡£78ÔªµÄ¼Û¸ñ±È±±¾©¾Å»ªÉ½×¯ÉÔ¹ó£¬ÐÔ¼Û±ÈÂÔµÍÓÚ¾Å»ª£¬µ«»¹ÊÇÖµµÃÍÆ¼ö
96.	¾°É«²»´í£¬ÎÂÈª±È½ÏÆ«Æ§£¬ÈË²»¶à£¬¾ÍÊÇÒªÕâ¸ö¸Ð¾õ£¬ÒÔÊÀ¸ô¾ø¡£»·¾³²»´í£¬·þÎñÒ²ÄÜµ½Î»¡£ÅÝÍêÕû¸öÈËÊæ·þ¶àÁË¡£ÏÂ´Î´ø¼ÒÈËÔÙÀ´ÅÝÅÝ¡£
97.	ÓÐÈ¤ºÃÍæ£¬Í¦ºÃµÄ¶¼Í¦ºÃµÄÖµµÃÍÆ¼ö¶¼Í¦ºÃµÄÖµµÃÍÆ¼ö¶¼Í¦ºÃµÄÖµµÃÍÆ¼öÍ¦ºÃµÄ¶¼Í¦ºÃµÄÖµµÃÍÆ¼ö¶¼Í¦ºÃµÄÖµµÃÍÆ¼ö¶¼Í¦ºÃµÄÖµµÃÍÆ¼öÍ¦ºÃµÄ¶¼Í¦ºÃµÄÖµµÃÍÆ¼ö¶¼Í¦ºÃµÄÖµµÃÍÆ¼ö¶¼Í¦ºÃµÄÖµµÃÍÆ¼ö
98.	Âú×ãÁËÎÒ¶Ô±ùÌìÑ©µØÅÝÎÂÈªµÄ»ÃÏë£¬ÌåÑéÁËÒ»°ÑÉÏÉíÍ··¢Á¢Âí³É±ù£¬ÏÂÉíÅÝÔÚÎÂÈªÀïÅ¯ÑóÑóµÄ¸Ð¾õ
99.	³ýÁË¹óµã£¬±ðµÄ¶¼ºÜºÃ£¬Ë®ºÜÇå³º£¬¸É¾»¼ûµ×£¬Ë®ÎÂÕýºÃ£¬¿ÉÏ§ÔìÀË³ØÃ»ÓÐ¿ª£¬ËµÊÇÇåÏ´¡£
100.	¾°É«²»´í£¬×ÜÌå³¬ÔÞ£¬ÓÐÈ¤ºÃÍæ£¬ÐÔ¼Û±È¸ß£¬Ï²»¶µÄÅóÓÑ¿ÉÒÔÈ¥ÌåÑéÌåÑé£¬ºÜºÃÍæ£¬¿ªÐÄ
101.	ÌØ±ð¾«²ÊµÄÒ»´Î³öÐÐ£¡²»´íµÄ·þÎñÌ¬¶È£¬¸É¾»µÄ»·¾³£¬¸øÈË¼ÒµÄ¸Ð¾õ
102.	Õâ´ÎÍâ³öÖ®ÐÐ£¬ÌìÆøºÃ£¬ÐÄÇéºÃ£¬ÌØ±ðÊÇ×¡µÄµØ·½ÕæµÄÌØ±ðºÃ£¬¼Û¸ñÕæµÄ»®Ëã£¬ÖµµÃÍÆ¼ö
103.	»·¾³ÓÅÑÅ£¬·þÎñÈÈÇé£¬ÊÇÐÝÏÐÑøÉúµÄºÃÈ¥´¦
104.	ºÜ²»´í£¬ÎÀÉúºÜºÃ¸É¾»·þÎñºÜµ½Î»
105.	ÌìÆøÀä£¬µ«ÊÇÕâÀïµÄ»·¾³ÕæµÄºÜºÃ£¬¾°É«ºÃÃÀ£¬ÊÀÍâÌÒÔ´µÄ¸Ð¾õ£¬ÖµµÃÔÙÀ´£¬ÕâÒ»´ÎºÍÅóÓÑÀ´µÄ£¬ÓÐ»ú»áÒ»¶¨´øÉÏ¼ÒÈËÒ»ÆðÀ´ÕâÃÀÀöµÄµØ·½
106.	·Ç³£°ôµÄÎÂÈª¾Æµê£¬³¬¼¶ÌåÑé£¬·þÎñÏ¸ÐÄÖÜµ½
107.	ÐÔ¼Û±È¸ß£¬¾°É«²»´í£¬
108.	·Ç³£ºÃ£¡·Ç³£ÂúÒâ£¡
109.	¿ÉÒÔµÄ£¬ºÜºÃµÄ³öÓÎ
110.	ÃñËÞ´¦ÓÚ³ÇÊÐ·±»ªµØ¶Î£¬ÖÜ±ßÅäÌ×ÉèÊ©ÍêÉÆ£¬Í£³µ³¡»¹Ãâ·Ñ£¬·¿¼äÕû½à¿í³¨£¬²É¹â¼«ºÃ£¬¸ôÒôÒ²ºÃ£¬Ë¯µÄºÜºÃ£¡
111.	±È½ÏÊÊºÏÇ××ÓÓÎÍæ
112.	²»´í ¿ªÐÄÓä¿ì
113.	¾°É«²»´í£¬
114.	¾°É«²»´í£¬
115.	×ÜÌå³¬ÔÞ£¬
116.	¾°É«²»´í£¬
117.	ÐÔ¼Û±È¸ß£¬
118.	ÎÂÈªºÜ¶àßxñ£¬²»ÅÂ¶àÈË£¬¶¬Ìì½þÊÒÍâØÈª¸ÐÊÜÏÂÑ©¸ÐÓX
119.	ÎÂÈªÐ§¹û³¬°ô£¬¹úÇì×îºóÒ»Ìì¹ýÈ¥ÐÝÏÐ£¬·ÅËÉÉíÌåºÃÈ¥´¦
120.	ºÜºÃÍæ£¬Õâ¸ö¼¾½ÚÈ¥ÄÇÀïºÜºÃ£¬ÌØ±ðÊÇº¢×ÓÍæµÄºÃ¿ªÐÄ£¡¶¼²»Ô¸Òâ×ß£¬Ã»Íæ¹»£¬ÎÒÃÇÊÇµÚ¶þ´ÎÈ¥ÁË£¬ÏÂ¸öÊ®Ò»»¹È¥Íæ¡£
121.	#ÊÖ»úÉãÓ°¼Ò ÑÇ²¼Á¦É­ÁÖÎÂÈªÎ»ÓÚºÚÁú½­ÑÇ²¼Á¦ÂÃÓÎ¶È¼ÙÇøÄÚ£¬ÎÂÈª·ÖÊÒÄÚ¹Ý¡¢ÊÒÍâÎÂÈª¶þ¸öÇøÓò¡£ ÊÒÄÚ¹ÝÒÔÈÈ´øÔ°ÁÖ·ç¹âÎªÎÂÈªÖ÷Ìâ£¬½áºÏµ±µØÉ½ÇøÊ¢²úµÄÖÐ²ÝÒ©×ÊÔ´£¬´òÔìµØ·½ÌØÉ«Ò©Ô¡ÎÂÈª£¬ÉèÓÐÈË²ÎÈª¡¢ÁéÖ¥Èª¡¢»ÆÜÎÈª¡¢ÎåÎ¶×ÓÈªµÈ20¶àÖÖÌØÉ«ÎÂÈª#¹ýÄê»Ø¼Òµ¹¼ÆÊ± #Öµ»ØÆ±¼ÛºÃÈ¥´¦ #Ïë×¡N´ÎµÄ¾Æµê #ÄãµÄ¼ÒÏçÏÂÑ©ÁËÂð
122.	ÕæµÄÊÇÍ¦ºÃµÄ£¬ÈË²»ÊÇºÜ¶à£¬·þÎñÔ±µÄËØÖÊ¶¼ºÜ¸ß£¬ÍÏÐ¬¶¼¸ø·Åµ½ÎÒÃæÇ°£¬£¬¿ÕÆøºÜºÃ£¬»¹ÓÐ¾ÍÊÇ×îÖØÒªµÄ£¬ÊÇË®»¹»»£¬ÎÒÃÇ¶¼ÄÜ¿´µ½£¬Õû¸öµÄË®¶¼·Åµô»»ÐÂµÄ£¬ÕæµÄºÜºÃ£¬ºÜ¸É¾»£¬Ï²»¶È¥£¬ÏÂ´Î»¹È¥£¬ÔÚËµÐ¯³ÌÂòÆ±Ò²·½±ã¿ì½Ý£¬£¬
123.	»¬Ñ©³¡ºÃ£¬±È½Ï´ó£¬Ñ©ÖÊºÃ£¬·þÎñÖÜµ½£¬Ö®ÀàµÄ£¡ Ð»Ð»¸÷Î»ÁË£¡¾°É«²»´í£¬ÓÐÈ¤ºÃÍæ£¬ÐÔ¼Û±È¸ß£¬×ÜÌå³¬ÔÞ£¬
124.	Ñ©ºÜºÃ£¬³¡×ÓºÜ´ó£¬·þÎñºÜ²»´í£¬¸É¾»ÓÐÈ¤ºÃÍæ£¬¾°É«²»´í£¬ÐÔ¼Û±È¸ß£¬×ÜÌå³¬ÔÞ£¬
125.	Í¦ºÃÍæµÄ£¬ÈËºÜ¶à£¬µÈµÄÊ±¼äÓÐµã¾Ã¡£»¹»áÔÙÀ´¡£ÖµµÃÍÆ¼ö£¬ÌåÑéºÜºÃ£¬¾°É«²»´í£¬
126.	»·¾³ÓÅÑÅ£¬¾°É«²»´í£¬ÓÐÈ¤ºÃÍæ£¬×ÜÌå³¬ÔÞ£¬ÐÔ¼Û±È¸ß£¬
127.	»·¾³²»´í£¬½»Í¨±ãÀû£¬¸úÅóÓÑÒ»ÆðÀ´µÄºÜºÃµÄÒ»´Î³öÓÎÌåÑé£¬ÒÑÍÆ¼ö¸øÅóÓÑ£¡
128.	¾°É«²»´í£¬ÌåÑéºÜºÃ£¬ÖµµÃÍÆ¼ö£¬ÓÐÈ¤ºÃÍæ£¬¿ÉÒÔÍÆ¼öÈ¥ÍæÒ»ÏÂµÄ£¬Í¦ºÃµÄ
129.	¡£¡£¡£¡£¡£¡£¡£¡£¡£¡£¡£¡£
130.	¾°É«²»´í£¬ÐÔ¼Û±È¸ß£¬ÓÐÈ¤ºÃÍæ£¬×ÜÌå³¬ÔÞ£¬
131.	ÓÐÈ¤ºÃÍæ£¬¾°É«²»´í£¬ÐÔ¼Û±È¸ß£¬×ÜÌå³¬ÔÞ£¬
132.	¿ÉÒÔ£¬²»´í
133.	ÓÐÈ¤ºÃÍæ£¬¾°É«²»´í£¬ÐÔ¼Û±È¸ß£¬
134.	ÀÏÅÆµÄ»¬Ñ©Ê¤µØ£¬Ã»È¥¹ýµÄ¿ÉÒÔÈ¥ÊÔÊÔ£¬È·Êµ²»´íÐÔ¼Û±È¸ß£¬ÓÐÈ¤ºÃÍæ£¬¾°É«²»´í£¬×ÜÌå³¬ÔÞ£¬
135.	ºÜºÃµÄÓÎÍæÖ®ÂÃÖµµÃÍÆ¼ö£¬
136.	²»´í²»´í²»´í×ÜÌå³¬ÔÞ£¬
137.	¾°É«²»´í£¬ÐÔ¼Û±È¸ß£¬
138.	ÖµµÃÈ¥Ò»´Î×ÜÌå³¬ÔÞ£¬
139.	·Ç³£ºÃµÄ¾Æµê£¬ÊÊºÏ´øÀÏÈËÐ¡º¢Ò»ÆðÍæ¡£·¿¼äºÜ¸É¾»£¬¿Õ¼äÒ²´ó£¬Ã¿Ìì»¹ÔùËÍË®¹û¡£ÎÂÈªºÜºÃ£¬·Ç³£Ï²»¶ÔÚÈë×¡ÆÚ¼äÎÞÏÞ´Î³öÈë£¬ÅÝ¹ýºÜ¶àÎÂÈª£¬±ð¼ÒÖ»Òª³öÀ´ºó¾ÍÐèÂòÆ±ÖØÐÂ½øÈë£¬Õâ¸ö·Ç³£ºÃ£¬ÀÏÈËÐ¡º¢ÀÛÁË¿ÉÒÔ»Ø·¿Ë¯Ò»¾õÔÙÀ´¡£ÀïÃæÒ²ÓÐ¶àÐ¡º¢ÍæµÄ£¬¶¼ºÜÂúÒâ£¬ÓÐ»ú»á»¹»áÔÙÀ´µÄ¡£
140.	µÚÒ»´ÎÈ¥£¬ÕæµÄ²»´í£¬Õâ¸ö¼¾½ÚÍæÕâ¸öºÏÊÊ£¬ÎÒÃÇÒ»¼ÒÀÏÐ¡¶¼ÍæµÄ¶¼ºÜàË£¡Ð¡µÄÈ¥¶ùÍ¯Çø£¬ÍæµÄ²»ÒàÀÖºõ£¬ÀÏµÄÅÝÎÂÈª¸ú¸ßÐË£¬ÕæµÄºÜ³É¹¦µÄÒ»¸öÑ¡Ôñ£¡
141.	ÂòÁËÓÅ»ÝÆ±²»µ½50¿éÇ®µÄ¸Ð¾õÌØ±ð»®Ëã ÀïÃæºÜ´ó ÊÒÍâµÄÎÂÈªÍÆ¼ö40¶È ³¬¼¶Êæ·þ
142.	ºÜºÃÖµµÃÓµÓÐ
143.	×ÜÌå³¬ÔÞ£¬
144.	·Ç³£ÖµµÃÈ¥
145.	×ÜÌå³¬ÔÞ£¬
146.	ÌØÉ«£¬¶¬ÌìÊÒÍâÎÂÈª£»×ÜÌå»¹ÊÇ¿ÉÒÔ£¬¾ÍÊÇÈËÌ«¶àÀ²¡£
147.	Õâ¼ÒÎÂÈª¶¬ÌìÊµÔÚÊÇÌ«»ðÁË£¬·¿¼ä1¸öÔÂÇ°¶¼¶©²»µ½£¬µ±Ììµ½Ç°Ì¨¾Í¿ÉÒÔ¶©µ½£¬¹þ¹þ ¹Ö¹ÖµÄ£¡»¹ÓÐÊÒÍâÎÂÈªÅ¶£¡ÒòÎªÊÇÐÂ¿ªÒµ£¬ËùÒÔÎÂÈªµÄÉèÊ©¶¼ºÜºÃ£¬Ç¿ÁÒÍÆ¼öËû¼Ò
148.	×ÜÌå³¬ÔÞ£¬3ÐÔ¼Û±È¸ß£¬ÓÐÈ¤ºÃÍæ£¬¾°É«²»´í£¬
149.	ÐÔ¼Û±È¸ß£¬rÓÐÈ¤ºÃÍæ£¬×ÜÌå³¬ÔÞ£¬¾°É«²»´í£¬
150.	¾°É«²»´í£¬×ÜÌå³¬ÔÞ£¬ÓÐÈ¤ºÃÍæ£¬ÐÔ¼Û±È¸ß£¬
151.	¾°É«²»´í£¬ÐÔ¼Û±È¸ß£¬ÓÐÈ¤ºÃÍæ£¬×ÜÌå³¬ÔÞ£¬
152.	¾°É«²»´í£¬×ÜÌå³¬ÔÞ£¬ÓÐÈ¤ºÃÍæ£¬ÐÔ¼Û±È¸ß£¬
153.	¾°É«²»´í£¬ÓÐÈ¤ºÃÍæ£¬
154.	ÐÔ¼Û±È¸ß£¬×ÜÌå³¬ÔÞ£¬¾°É«²»´í£¬ÓÐÈ¤ºÃÍæ£¬
155.	¾°É«²»´í£¬ÓÐÈ¤ºÃÍæ£¬ÌåÑéºÜºÃ£¬ÖµµÃÍÆ¼ö£¬
156.	·Ç³£²»´íµÄµØ·½£¬ÏÂ´ÎÔÙÀ´£¬Õâ´ÎÍæµÄÊ±¼ä±È½Ï¶ÌÒòÎªÊ±¼ä²Ö´Ù£¬ºÃ
157.	ÌåÑéºÜºÃ£¬ÖµµÃÍÆ¼ö£¬¾°É«²»´í£¬ÓÐÈ¤ºÃÍæ£¬
158.	ÓÐÈ¤ºÃÍæ£¬ÖµµÃÍÆ¼ö£¬ÌåÑéºÜºÃ£¬¾°É«²»´í£¬
159.	ÖµµÃÍÆ¼ö£¬»·¾³ºÜºÃ¡£ÂúÒâÂúÒâÂúÒâÂúÒâÂúÒâÂúÒâÂúÒâÂúÒâÂúÒâÂúÒâ
160.	¾Æµê»·¾³ºÜºÃ£¬ÎÀÉúÏû¶¾µ½Î»£¬·þÎñÔ±Ò²ÈÈÇé
161.	ÓÐÈ¤ºÃÍæ£¬ÏíÊÜÒ»¼ÒÈËÔÚÒ»ÆðÓÎÍæµÄÊ±¹â
162.	±ðÎÊÎÒ´¦¹ý¼¸¸ö£¬´ó¸çÃ»°®¹ýÖµµÃÍÆ¼ö£¬
163.	ÑÇ²¼Á¦³ýÁË»¬Ñ©³¡£¬ÕâÀïÊÇ±ØÈ¥µÄµØ·½
164.	ÎÂÈªºÜÊæ·þ£¬ÅÝÉÏÒ»ÅÝ£¬ÉñÇåÆøË¬ ¡£
165.	Í¦ºÃµÄ°¡£¬£¬ÎªÉ¶Òª´Õ×ÖÖµµÃÍÆ¼ö£¬
166.	»¹Í¦²»´íµÄ
167.	ÓÐÈ¤ºÃÍæ£¬
168.	¾°É«²»´í£¬ÖµµÃÍÆ¼ö£¬ÌåÑéºÜºÃ£¬
169.	¼Û¸ñÊµ»Ý£¬ÅÝµÄºÜÊæ·þ£¬Í¦ÂúÒâµÄ
170.	ÓÐÈ¤ºÃÍæ£¬ÌåÑéºÜºÃ£¬ÖµµÃÍÆ¼ö£¬
171.	¾°É«ÒËÈË£¬¼Û¸ñÊµ»Ý£¬²»Ðé´ËÐÐ
172.	·½±ã¿ì½ÝÑéÆ±µÄ»°·Ç³£·½±ãµÄ¡£
173.	·þÎñÌ¬¶ÈºÃ£¬¸É¾»£¬×¡µÄºÜÂúÒâ
174.	¾°É«²»´í£¬ºÜºÃ¿´ÖµµÃÍÆ¼ö£¬
175.	¼Û¸ñÊµ»Ý£¬ÅÝµÄºÜÊæ·þ£¬ÂúÒâ
176.	ÅèÓÑËµ£¬·Ç³£ÖµµÃÈ¥µÄµØ·½
177.	?ÐÔ¼Û±È¸ß£¬ÓÐÈ¤ºÃÍæ£¬
178.	ÐÔ¼Û±È¸ß£¬×ÜÌå±È½ÏÂúÒâ
179.	ÓÅ»ÝºÜ¶à°¡¡£ÓÐÈ¤ºÃÍæ£¬
180.	ÌåÑéºÜºÃ£¬ÖµµÃÍÆ¼ö£¬
181.	¼Û¸ñÊµ»Ý£¬¶øÇÒºÜºÃÍæ
182.	ºÜºÃºÜºÃºÜºÃºÜºÃºÜºÃ
183.	ÎÂÈª·ÖÎªÊÒÄÚÊÒÍâ£¬×ÜÌå»¹²»´í£¬ÊÊºÏ³öÀ´ÓÎÍæ¡£²»×ãµÄÊÇ£¬ÊÒÍâÎÂÈª¿ª·ÅµÄÌ«ÉÙÁË£¬ÊÒÄÚ£¬ÊÒÍâÈ±ÉÙ¸öÓÎÓ¾³Ø£¬º¹Õô·¿µÄÎÂ¶È²»Ëã¸ß¡£
184.	È¥ÁËºÜÎÂÈª£¬ÏÉÈËÇÅë±Èª£¬Óª¿ÚÎÂÈª£¬ÉñÁúÎÂÈª£¬¡­ÕâÀïÍ·Ò»´ÎÀ´¡£ÎÞÂÛ´Ó»·¾³»¹ÊÇ¹æÄ£¶¼ÊÇºÜ°ôµÄ¡£¸øÎÒÓ¡Ïó×îÉî¿ÌµÄÊÇ¶þÂ¥µÄÐÝÏ¢´óÌü£¬¿í³¨Ã÷ÁÁ£¬»·¾³ÓÅÑÅ£¬·ç¸ñ¶ÀÌØ£¬×ÀÒÎÊæÊ½¡£ÔÚÕâÀïÔ¼¼¸Î»ºÃÓÑÅÝÍêÎÂÈªÉÔÕôÒ»ÏÂ£¬×øÔÚÃ÷ÁÁµÄ¶þÂ¥´óÌüÀï£¬ÅÝÒ»ºøºÃ²è£¬ÌìÄÏº£±±Ï¹ÁÄÒ»Í¨£¬ËùÓÐÒ»ÇÐ·³ÄÔÑÌÏûÔÆÉ¢¡£
185.	ÒòÎªÈ¥µÄÊ±ºòÌìÆø»¹²»ÊÇºÜÅ¯ºÍ£¬ËùÒÔÃ»È¥ÊÒÍâÎÂÈª¡£ÊÒÄÚµÄÎÂÈª³ØÓÐºÜ¶à£¬ÓÐÓãÁÆ£¬Ãµ¹å»¨³Ø£¬»ÆÜÎ³Ø£¬½ª³Ø£¬¿§·È³ØµÈ£¬ÀïÃæºÜ´ó£¬ÓÐ¸÷ÖÖÓéÀÖÉèÊ©£¬ÀÏÈËÐ¡º¢×Ó¶¼ÊÊºÏÍæ¡£¶þÂ¥ÓÐº¹Õô·¿ºÍÐÝÏ¢´óÌü£¬·þÎñÒ²ºÜµ½Î»¡£Î¨Ò»×¢ÒâµÄÊÇÒª×Ô¼º´øµã³ÔµÄ£¬ÒòÎªÃÅÆ±²»º¬²Í£¬µ±È»¶þÂ¥ÓÐ×ÔÖú²Í£¬µ«ÊÇ68Ò»Î»¡£
186.	·Ç³£¿ªÐÄµÄÒ»´Î³öÐÐ
187.	¾°É«²»´í£¬Îå·ÖºÃÆÀ
188.	³öÆ±Í¦¿ìµÄ£¬ºÜºÃ×ÜÌå³¬ÔÞ£¬¾°É«²»´í£¬
189.	Í¦ºÃ£¬ÏÂ´Î»¹ÒªÈ¥
190.	²»´íºÜºÃÍæµÄ¾°µã
191.	ºÜÖµµÃÍÆ¼öµÄÂÃÓÎ
192.	ÂúÒâ£¬·Ç³£ÍêÃÀ
193.	·¿¼ä¸É¾»ÎÞÒìÎ¶
194.	OKÖµµÃÍÆ¼ö£¬
195.	²»´í£¬ÏÂ´Î»¹È¥
196.	ÓÅ»ÝÁ¦¶È¿ÉÒÔµÄ
197.	·þÎñÌ¬¶ÈºÜºÃ
198.	·Ç³£ºÃµÄÌåÑé
199.	¹þ¹þ¹þ¹þ¹þ¹þ
200.	¾°É«²»´í£¬ÓÐÈ¤ºÃÍæ£¬ÐÔ¼Û±È¸ß£¬
201.	ÓÐÈ¤ºÃÍæ£¬
202.	¾°É«²»´í£¬×ÜÌå³¬ÔÞ£¬ÐÔ¼Û±È¸ß£¬
203.	×ÜÌå³¬ÔÞ£¬
204.	ÓÐÈ¤ºÃÍæ£¬
205.	¾°É«²»´í£¬
206.	ºóºÍÄãÒ»Ñù
207.	·Ç³£²»´í£¡
208.	ºÜºÃºÜÇ¿´ó
209.	ÍæµÄºÜ¿ªÐÄ
210.	ÓÐÈ¤ºÃÍæ£¬
211.	ÓÃ»§Î´ÆÀ¼Û£¬Ä¬ÈÏºÃÆÀ
212.	¾°É«²»´í£¬ÐÔ¼Û±È¸ß£¬
213.	¸Ð¾õÕâÀïµÄ¹ñÌ¨¶¼±È½ÏÏÖÊµ£¬Ò»Ö±¶¼ÊÇÇ®Ç®Ç®µÄ£¡µÇ¼ÇÈë×¡ÎÊÎÊÌâÒ²¶¼ÊÇÏÈÊÕÁËÑº½ð²Å¿ÉÒÔ£¡ÎÂÈªÀïµÄ°¢ÒÌ£¬Çå½à·¿¼äµÄ°¢ÒÌ¶¼·Ç³£ÓÐÀñÃ²£¬±È¾Æµê¹ñÌ¨ºÍÎÂÈª¹ñÌ¨µÄºÃ¶àÁË£¡¶ùÍ¯æÒË®ÀÖÔ°ºÜ²»´í£¬¿ÉÊÇÒªÒ»Ö±ÈÃ·þÎñÈËÔ±¿ªË®£¡º¢×ÓºÜÏ²»¶£¡Ôç²ÍÓÐµãÆ½·²£¡
214.	»·¾³ºÜºÃ£¬ÆÚ´ýÏÂ´Î
215.	ºó»ÚÁË³öÀ´ÄÄµøÈÈ
216.	ºÜ²»´íÏÂ´Î»¹À´
217.	ÍæµÄºÜ¿ªÐÄ
218.	³ØË®Í¦¸É¾»µÄ¡£¿ÉÄÜÊÇÖÜÎåÈ¥µÄÔµ¹Ê£¬ÓÐÒ»³Ø²¢Ã»¿ª·Å£¬ÌØ±ðÊÇ°´Ä¦µÄÄÇ¸ö´ó³Ø×ÓÕýÔÚÐîË®¡£ ÒªËµµÄÊÇ½»Í¨ÎÊÌâ¡£ÒòÎªÊÇ×ø»ð³µÈ¥µÄ£¬´ò³µÈ¥ÎÂÈª£¬³ö×âË¾»ú¾¹ËµÊÇÎåÔª£¬»¹Í¦ÒÉ»óµÄ£¬ÒÔÎªºÜ½ü¾Íµ½ÁË¡£ºóÀ´½øÉ½ºóË¾»úÌáÆð²»ÊÇÎåÔªÊÇÎåÊ®Ôª£¬ÆäËûÓÎ¿Í¸ÃÒýÒÔÎª½ä¡£µ±µØÈËÀ´»ØµÄ³µ·ÑµÄÈ·ÊÇÎåÔª¡£
219.	ÊÒÄÚÎÂÈª¾°É«²»´í£¬¸÷ÖÖÓéÀÖÉèÊ©£¬ÊÊºÏÀÏÈËºÍº¢×ÓÀ´Íæ¡£ÎÂÈªµÄÖÖÀàÒ²ºÜ¶à£¬ÓÐÃµ¹å»¨³Ø¡¢½ª³Ø¡¢»ÆÜÎ³Ø¡¢¿§·È³ØµÈ¡£Î¨Ò»ÃÀÖÐ²»×ãµÄÊÇÃÅÆ±²»º¬²Í£¬ÐèÒª×Ô¼º´øµã³ÔµÄ£¬µ±È»Ò²ÓÐ×ÔÖú£¬¿ÉÒÔ×Ô¼ºÑ¡Ôñ¡£¶þÂ¥ÓÐº¹Õô·¿ºÍÐÝÏ¢´óÌü£¬×ÜµÃÀ´ËµÍæµÄ²»´í¡£
220.	ÓÐÈ¤ºÃÍæ£¬ÖµµÃÍÆ¼ö£¬ÌåÑéºÜºÃ£¬¾°É«²»´í£¬
221.	¼Û¸ñÓ¦¸ÃÔÚ±ãÒËµã½ÏÎªºÏÀí
222.	½ñÌìºÍÅóÓÑÃÇÒ»ÆðÀ´µÄ£¬ÎÂÈª»·¾³ºÃ,ÎÀÉúÒ²ºÃ£¬·þÎñÌ¬¶ÈÒ²ºÃ¡£ÎÂÈªÍâ¾°É«ÓÅÃÀ£¬¿ÕÆøÇåÐÂ¡£·Ç³£Óä¿ìµÄÒ»´ÎÂÃÐÐ¡£
223.	ÕûÌå²»´í£¬¾ÍÊÇÏÂÑ©Àä£¬¿ÉÒÔÅÝµÄ³Ø×Ó²»¶à
224.	ÈË¶à£¬·þÎñÒ²Ã»¶àºÃ
225.	»¹¿ÉÒÔ£¬¼Û¸ñÓ¦¸ÃÔÙ½µµÍÐ©²ÅºÏÀí
226.	¿ÉÒÔÈ¥¿´¿´
227.	ÓÐÈ¤ºÃÍæ£¬
228.	¹ëÃÛÃÇÒ»Æð¹ýÐÂÄê£¬ÔÚ2017µÄ×îºóÒ»Ììµ½´ïÁËÑÇ²¼Á¦£¬ÆäÊµÑÇ²¼Á¦µÄ´óÂ·ÍíÉÏÍ¦Æ¯ÁÁ£¬ÎÒÃÇ¾ÍÏë×Å20µãÎÂÈª³öÀ´Ö®ºóÔÙÊ¹¾¢ÀË°¡£¬ÅÄÕÕ°¡£¬½á¹û³öÀ´ÁËÍíµã£¬½ÖÉÏ³ýÁË±ùµÆÆäËûµÄÁÁ»¯¶¼¹ØÁË£¬±È½Ï¿ÉÏ§
229.	×ÜÌåÀ´ËµºÜ²»´íµÄ£¬»·¾³ºÃ ÔõÃ´Íæ¶¼É¹²»ºÚ ·þÎñÉèÊ©Ò²ºÃ ¸É¾»£¬°²È« Ï´ÔèµÄµØ·½ºÜ¸É¾»¶¼ÊÇµ¥¶ÀµÄÐ¡¼äÓÐÃâ·ÑµÄÔ¡½íÔ¡Æ·¶¼ºÜ¸É¾»
230.	»¹ËãÊÇ²»´íÁË
231.	Ð¡ÎÂÈª£¬³åÀË³Ø£¬¶ùÍ¯Ó¾³Ø£¬»¹ÓÐÐÝÏ¢ÊÒ£¬»¹ÊÇºÜ²»´íµÄ£¬´óÌüÀïÒ²ºÜÎÂÅ¯£¬ÎÂÈªÀïµÄ²ÍÌü¼Û¸ñÒ²²»ÊÇºÜ¹ó¡£Õâ¸ö¼Û¸ñÀ´ËµÏûÇ²Ò»Ìì»¹ÊÇ²»´íµÄ¡£
232.	ÔÚÑÇ²¼Á¦¾°ÇøÄÏÕ¾¸½½ü£¬»·¾³ÓÅÔ½£¬ÓÐÊÒÄÚ£«ÊÒÍâÎÂÈª£¬´óµÄÔìÀËÎÂÈª³Ø£¬¿ÉÌÉÔÚË®ÖÐ¿´µçÓ°£¬£¬Ï·Ë®ÀÖÔ°£¬ÈÈ´øÖ²Îï»·ÈÆ£¬»·¾³ÓÅÃÀ£¬ÃÅÆ±³¬Öµ£¬×ÔÖú²ÍÓÐ»ð¹ø£«²ËÆ·£¬Æ·ÖÖ²»¶à£¬¼Û¸ñÐ¡¹ó
233.	È¥ÁËÁ½´ÎÁË£¬´óÈËº¢×ÓÍæ¶ùµÄ¶¼ºÜ¿ªÐÄ£¡»¹»áÔÙÈ¥£¡
234.	Í¦²»´íµÄ£¬ÓéÀÖÉèÊ©ÆëÈ«£¬ÎÀÉúÌõ¼þºÃ¡£Í£³µ»¹·½±ã¡£ÎåÒ»µÄÊ±ºò´øº¢×ÓÈ¥ÍæµÄ·Ç³£²»´í¡£¾ÍÊÇÀïÃæÂô³ÔµÄ¶«Î÷Ì«ÉÙÁË£¬Ôö¼Óµã²ÍÒû¾Í¸üºÃÁË
235.	¿ªÐÄµÄÒ»´ÎÂÃÐÐ ÍæµÄºÜºÃµÄÏÂ´ÎÒ»¶¨´øÅóÓÑÒ»ÆðÍæ
236.	ÍíÉÏ¿ÉÀÖÈöÁËÓÃ·¿¼äÃ«½í²ÁºóÍüÏ´ÁË ÔçÉÏÍË·¿Ç°Ì¨ÈÃÎÒ»ØÈ¥¸øÏ´¸É¾»²¢ÓÉ·þÎñÔ±È·ÈÏ ·ñÔò¾ÍµÃÅâ³¥ ÕâÃ´¶àÄê×¡¾ÆµêµÚÒ»´ÎÓöµ½ÕâÃ´²»°Ñ¿ÍÈËµ±¿Í»§µÄ¹æ¾Ø ÓÉÓÚÓÐÍ¨ÐÐÈËÔ±±ÜÃâµ¢Îó´ó¼ÒÊ±¼ä Ñ¡ÔñÈÏÅâ Ò»ÌõÃ«½í30Ôª Ó¦¸Ã¹»ÂòÒ»´òÁË ÏÖÔÚÍË·¿»¹²é·¿µÄ¾ÆµêÒ²ÊÇºÜÉÙÁË Õâ´Î¾­ÀúÖ±½ÓÑ¹µÍÁËÑÇ²¼Á¦¸øÎÒµÄÓ¡Ïó
237.	ÊÒÄÚ×°ÊÎÍ¦²»´íµÄ Ë®³ØÒ²¶à£¬¾ÍÊÇ¿ÕÆøÖÐ¶àÉÙÐ©²»ºÃµÄÎ¶µÀ£¡Í¦ÊÊºÏ·ÅËÉÐÝÏ¢µÄ¡£²»¹ýÀ´µÄÊ±ºò×îºÃ×Ô±¸Ó¾ÒÂ ÕâÀï¼Û¸ñÍ¦¹ó»¹²»ºÃ¿´¡£
238.	Ï²»¶ÕâÀïÃæµÄº¹Õô£¬µã±­¾Õ»¨²è£¬³öµãº¹£¬Í¦²»´íµÄ£¬ÊÒÍâµÄÎÂÈªÊÜ²»ÁË£¬Ì«ÈÈÁË£¬ÅÝÁËÈË·¢ÔÎ£¬»¹ÊÇÊÒÄÚµÄÎÂ¶ÈºÏÊÊ£¬
239.	ºÃÆÀ£¬ÏÂ´Î»¹»áÕâ¸öµØ·½È¥ÍæµÄ¡£ºÃÆÀ£¬ÏÂ´Î»¹»áÕâ¸öµØ·½È¥ÍæµÄ¡£ºÃÆÀ£¬ÏÂ´Î»¹»áÕâ¸öµØ·½È¥ÍæµÄ¡£ÎªÁË40¸ö»ý·Ö¡£
240.	ºÜ²»´íµÄµØ·½£¬»·¾³ºÃ£¬·þÎñÒ»Á÷£¬ÖµµÃÈ¥¿´¿´¡£
241.	¿ÉÒÔ´Ó¹þ¶û±õ×ø×ÅÐ¡»ð³µÀ´ÅÝÎÂÈª£¬³öÁËÑÇ²¼Á¦ÄÏÕ¾¾ÍÄÜ¿´µ½ÎÂÈª¾Æµê´óÃÅ£¬×ßÂ·50Ã×£¬ÕâÒ»µã×îÔÞ£¬ÌØ±ðÊÊºÏÎÒÃÇÍâµØÓÎ¿Í¡£±È½ÏÌØÉ«µÄÊÇÊÒÍâÎÂÈª£¬Õâ¸öÊ±¼äÌìÆø²»Àä£¬ÈËÓÖÉÙ£¬ÔÚ±ùÌìÑ©µØÀï°²°²¾²¾²ÅÝ¸öÈÈË®Ôè£¬»¹ÊÇÏàµ±·ÅËÉµÄ£¬ËäÈ»²»ÊÇÕæÕýµÄÎÂÈª¡£ÊÒÄÚÎÂÈªÓÐºÜ¶àÖÖÒ©³Ø£¬ºÜ¶à¶¼ÌåÑéÁËÒ»ÏÂ£¬Ó¦¸Ã¶¼ÊÇ»¯Ñ§¹´¶Ò°É¡£ËµºÃµÄ³åÀËÏîÄ¿²¢Ã»ÓÐ³öÏÖ£¬¿ÉÄÜÊÇÒòÎªÈËÌ«ÉÙÁË¡£ÊÒÄÚ¿ÕÆøºÜ²î£¬Ò»ÊÇÒòÎªºÜ¶àÎÀÉú¼ä£¬¶þÊÇÊÒÄÚÈÈ´øÖ²ÎïÊ©ÁËºÜ¶àÓÐ»ú·Ê¡…
242.	»¹²»´í£¬É­ÁÖÎÂÈª¾ÆµêºÜ´ó£¬³Ø×ÓÓÐ²»Í¬ÀàÐÍµÄ£¬ÎÒÃÇÈ¥µÄÊÇÒ¹³¡£¬Êæ»º°×ÈÕ»¬Ñ©Æ£ÀÍ
243.	ÍøÉÏ¹ºÂò·Ç³£·½±ã¿ì½Ý£¬°ìÀí·Ç³£Ë³Àû£¬ÎÒÃÇ·Ç½Ú¼ÙÈÕÇøÈ¥£¬ÈËÒ²²»ÊÇÌØ±ð¶à¡£
244.	¹þ¶û±õÎåÌìËÄÍí³¬È«ÂÃÐÐ¹¥ÂÔ ¸ÐÊÜÍ¯»°ÊÀ½ç 245. - 246. ÄÏ·½º¢Ö½Ã»¿´¹ýÑ© ¶ÔÑ©ÓÐ×ÅÎÞÏÞã¿ã½ 247. ÖÕÓÚÔÚÈ¥Äê12ÔÂÖÐ¸úºÃ½ãÃÃÃÇÀ´ÁË¹þ¶û±õ 248. ±Ø±¸Çåµ¥£º³¤¿îÓðÈÞ·þ¡¢·À·çÊÖÌ×¡¢Ã«ÈÞÃ±¡¢¼ÓÈÞ´òµ×¿ã¡¢¼ÓÈÞ³¤¿ã¡¢»§Íâ³å·æÒÂ¿ã¡¢¼ÓÈÞ³¤Íà¡¢»§Íâ¼ÓÈÞÑ©µØÐ¬¡¢ÄÚ´îÒÂ·þÃ«ÒÂÑòÈÞÉÀµÈ¡¢Å¯±¦±¦ 249. day1£ºËÉ»¨½­-Ë÷·ÆÑÇ½ÌÌÃ-ÖÐÑë´ó½Ö 250. µÚÒ»Õ¾£ºËÉ»¨½­ 12ÔÂÖÐÒÑ¾­½á±ùÁË ºÜ¶àÑ©µØµÄÓÎÍæÏîÄ¿ ÍæµÃºÜHAPPY 251. µÚ¶þÕ¾£ºË÷·ÆÑÇ½ÌÌÃ ºÜ¿ÉÏ…
269.	È¥ÁËºÜ¶à´ÎÁË£¬º¢×Ó¸Õ¿ªÊ¼²»¸ÒÏÂË®£¬ÍæÁËÒ»»á¾ÍºÃÁË£¬¸÷ÖÖ³Ø×Ó£¬Â¥ÉÏ²ÍÌüºÍÐÝÏ¢Ìü¶¼²»´í£¬ÖµµÃÈ¥£¬¾ÍÊÇ²»ÄÜ¹ýÒ¹£¬¶¬ÌìµÄÊ±ºò»¬ÍêÑ©ÏëÅÝ¸öÎÂÈª£¬µ«ÊÇ²»ÄÜ×¡ÊÇ¸öÒÅº¶
270.	ÎÂÈªÒÑ¾­²»ÊÇµÚÒ»´ÎÈ¥ÁË£¬ºÜºÃµÄ¡£»¬Ñ©ÓÐµã¿Ó£¬²»ÊÇ°üº¬ÁËËùÓÐµÄ×°±¸£¬»¹ÐèÒªµ¥¶À»¨Ç®×âÒ»Ð©¶«Î÷¡£²»¹ý·þÎñ»¹ÊÇºÜÈÈÇéµÄ¡£»¹½è¸øÁËÎÒÃÇÊÖÌ×
271.	ÎÂÈª²»´í£¬·þÎñÒ²Í¦ºÃ¡£Ò©Ô¡³ØÔÙ¶àµã¾ÍºÃÁË¡£Ê¯°å´²ÎÂ¶ÈÌØ±ðºÃ£¬·Ç³£Êæ·þ¡£
272.	ÊÒÍâ³ØÉÍÑ©ÅÝÎÂÈª£¬ÈËÉúÒ»´óÏíÊÜ£¡²»ÂÛÈªË®ÎÂ¶È£¬Ë®ÖÊ£¬ÉèÊ©£¬·þÎñÌ¬¶È£¬²ÍÌü²ÍÒûÉèÊ©£¬ÐÝéfÎ»ÖÃ£¬¶¼ÊÇÒ»Á÷µÄ£¡¾ø¶ÔÊÇ¶É¼ÙÐÝéfºÃÑ¡Ôñ£¡
273.	ºÜ¶à´ÎÈ¥ÁË£¬ºÜºÃµÄ¡£º¹ÕôÒ²²»´í£¬µØ·½ºÜ´ó¡£¶¬ÌìÅÝÊÒÍâÎÂÈªºÜÓÐÒâË¼
274.	ÎÂÈªºÜ²»´í£¬»·¾³ÓÅÑÅ£¬ÅäÌ×ÉèÊ©Ò²ºÜºÃ£¬ÐÝÏÐÓéÀÖµÄºÃµØ·½£¬ÖµµÃÈ¥Íæ
275.	¸É¾»ÊæÊÊ£¬·þÎñÈËÔ±µÄÌ¬¶ÈºÃ£¬ÓÐÀñÃ²£¬Ö÷¶¯ÎÊºÃ£¬Ï¸ÐÄÖÜµ½¡£
276.	»¹²»´í£¬¾ÍÊÇÖÜ±ß·¹µê²»¶à£¬³Ô·¹·Ñ¾¢
277.	¹þ¶û±õÕ¾×ø»ð³µÖ±´ïÑÇ²¼Á¦»¬Ñ©³¡ÎÂÈªº¹Õô£¬°ø±ß»¹ÓÐ´óÐÜÃ¨
278.	¡¾ÑÇ²¼Á¦É­ÁÖÎÂÈª¡¿±ùÌìÑ©µØÖÐÅÝÎÂÈª£¬ÈËÉúµÚÒ»´Î£¬ÎÞ·¨ÑÔÓ÷µÄË¬¿ì£¬ÊÒÄÚÎÂÈª±È½Ï¾ªÑÞµÄÊÇÐÝÏÐÇø²¿·Ö£¬ÓÈÆäº¹Õô£¬Ì«°ôÁË¡£
279.	Ð¡ÅóÓÑºÜÏ²»¶£¬ÊÒÍâÎÂÈªºÜÖµµÃÒ»ÊÔ
280.	¹µÍ¨Ë³³©£¬ÎÂÈªÏîÄ¿Ò²±È½Ï¶à£¬Ð¡ÅóÓÑºÍ¼ÒÈËÍæµÄ¶¼ºÜ¿ªÐÄ
281.	È·Êµ²»´í£¡²»»á»¬Ñ©ÔÚÉÏÃæ»¬ÁËÒ»¸ö¶àÐ¡Ê±£¬»¹ÊÇÎÂÈª¸øÁ¦
282.	»¹ÊÇÍ¦ºÃÍæµÄ¾ÍÊÇË®ÖÊ²»Ì«ºÃ£¬ÏÖÔÚ×Ô´ø²Í¶¼¿ªÊ¼ÊÕ·ÑÁË
283.	ÎÂÈªÉèÊ©ºÜºÃ£¬»·¾³Ò²²»´í£¬´ø¸¸Ä¸À´µÄ£¬ÍæµÄºÜ¿ªÐÄ
284.	ºÜ²»´í£¡»§ÍâÎÂÈªÖµµÃÌåÑé£¡
285.	ºÜ°ô£¡»¹Ìá¹©ÒûÓÃ¿óÈªË®ÈÈË®
286.	Ö÷ÈËÒ»¼ÒÈÈÇéºÃ¿Í£¬¼Û¸ñ¾­¼ÃÊµ»Ý£¬·¿¼ä¸É¾»Õû½à¡£
287.	ºÜºÃ£¬Ð¡ÅóÓÑÍæµÄÒ²ºÜ¿ªÐÄ£¬»¬»¬ÌÝÊÇËûÃÇ×î°®£¬ÀïÃæÍ¦´óµÄ£¬Ï´ÔèµÄµØ·½Ò²²»ÓÃÅÅ¶Ó£¬¹ÜÀíÒ²²»´í£¬ÈËÒ²²»¶à£¬´óÈË¿ÉÒÔÈ¥ÏÂÊÒÍâµÄ£¬¹»Ë¬£¡
288.	ÒÔºó»áÔ±¿Ï¶¨²»Âò£¬É¶ÓÃÃ»ÓÐ£¬É¶ÓÃÃ»ÓÐ
289.	ÍæµÄ»¹Í¦¿ªÐÄ¡£Ë®ÖÊÒ»°ã£¬Ð¯³ÌµÄ·þÎñÌ¬¶È²»ºÃ£¬µ«ÊÇÐ§ÂÊ»¹¿ÉÒÔ£¬Ëµµ½×öµ½ÁË¡£
290.	ºÃµØ·½ ¶¬Ìì±ðÓÐ·çÈ¤ ÊÒÍâÈªºÜºÃ
291.	»·¾³²»´í£¬Ë®ÖÊÒ»°ã£¬Ð¯³ÌµÄ¿Í·þËäÈ»ºßµã£¬µ«ÊÇÐ§ÂÊ²»´í£¬Ëµµ½×öµ½¡£
292.	¶þÂ¥×ÔÖú²Í²»´í¡£ÊÒÍâÎÂÈªÓÐÌØÉ«¡£ÎÂÈªË®½¨Òé¶¨Ê±ÇåÀí¹ýÂË£¬ÓÐµãÔà
293.	²»´í£¬ÏÂ´Î»¹»áÔÙÀ´Íæ¡£
294.	É­ÁÖÎÂÈª??Ì«°ôÁË£¡
295.	²»´í£¬ÏÂ´Î»¹»áÔÙÀ´¡£
296.	ÖµµÃÈë×¡£¬ÓÉÓÚ¶¨µÄÓÐµãÍí£¬Ã»ÓÐ¼ÒÍ¥·¿ÁË£¬µ«ÊÇ¿ÉÒÔ¼Ó´²150Ò²ÔùËÍÎÂÈªÃÅÆ±ºÍÔç²Í£¬·¿¼ä»¹ÓÐ¹ûÅÌIÔùËÍ£¬ºÜºÃ³Ô£¬·¿¼äºÜ¸É¾»¡£¾àÀëË®ÉÏÀÖÔ°ºÍÐÜÃ¨¹Ý¶¼³¬½ü¡£Èç¹û¿ÉÒÔÖ±½Ó»Ø¿Í·¿¾Í»á¸üºÃ¡£
297.	ºÜ²»´íµÄÎÂÈª
298.	ÁãÏÂ¶þÊ®¼¸¶ÈÅÝÎÂÈªÕâÌåÑé²»ÒªÌ«Ë¬°¡£¬¸Ð¾õÍ·¶¼¶³Ã»ÁË¡£Õû¸öÎÂÈªÇøÍ¦´ó£¬»·¾³Ò²Í¦ºÃ£¬¾ÍÊÇÊÒÄÚÓÐÐ©µØ·½ºÃ³ô°¡£¬È»ºó¶¼»¨ÁËÒ»Ç§¶à×¡·¿ÁË£¬¾ÓÈ»½øÈ¥º¹ÕôÒªÎå¿éÇ®ÂòË«Íà×Ó£¬Ò²ÊÇ×íÁË£¬»¹ÉÙÕâÎå¿é£¿¸Ð¾õºÜ²»Ë¬ÎÒÅ¤Í·¾Í×ßÁË¡£
299.	»¬Ñ©ºÜ´Ì¼¤£¬Ð¡º¢ºÜÏ²»¶£¬ÎÂÈªºÜÊæ·þ£¬ÓÐÊÒÄÚÓëÊÒÍâ£¬µ«ÊÒÍâ²»¸ÒÈ¥£¬ÓÈÆäËµÒ»ÏÂ½ÓËÍµÄË¾»ú£¬ºÜÈÈÐÄ£¬·þÎñºÜµ½Î»£¬ÓÐÁËÕâÑùµÄ½ÓËÍ£¬±ÜÃâÁËÎÒÃÇÃ»ÓÐ³µµÄ·³ÄÕ£¨ÔÚÑÇ²¼Á¦ºÜÄÑ´òµ½³ö×â³µ£©¡£ÌØ±ð¸ÐÐ»£¡
300.	»·¾³ÓÅÑÅ£¬Ò²¸É¾»Õû½à£¬ÎÂÈªµÄË®ÎÂÒ²·Ç³£µÄºÃ£¬ÊÒÄÚ³åÀËÒ²²»´íÅ¶£¬ÅÝÍêÎÂÈªÔÚµ½º¹Õô·¿ÃÀÃÀµÄË¯Ò»¾õ£¬ÕæÐÄ¾õµÃ·ÅËÉ£¬·Ç³£ÖµµÃÒ»È¥
301.	»¹ÐÐ°É£¬¾ÍÊÇË®µÄÎ¶µÀÌ«´óÁË£¬ÔìÀË³ØÉÏÎç»¹²»¿ª£¬¾ÍÏÂÎç²ÅÓÐ
302.	ÎÂÈªÍ¦ºÃ£¬º¢×ÓÍæµÄÒ²Í¦ºÃ£¬ÐÝÏ¢´óÌüµçÊÓÃ»ÐÅºÅ¡£
303.	È¥ÁËºÃ¼¸´ÎÁË£¬»¹ÐÐ°É£¬Ë®µÄÆ¯°×·ÛÎ¶µÀÌ«´óÁË
304.	»¹ºÃ°É¡£È¥ÁË¼¸´ÎÁË¾ÍÊÇË®µÄÏû¶¾Î¶µÀÌ«´óÁË
305.	ÕâÊÇÒ»´ÎÓä¿ìµÄÂÃÐÐ£¬ÂòµÄÒ¹³¡Æ±ÕæµÄºÜºÃ£¬ÖÜÁùÔÚ¼ÒÐÝÏ¢£¬¼ÒÎñÁËÒ»Ìì£¬ºÜÀÛ£¬Í»È»ÏëÈ¥ÅÝÎÂÈª£¬ÓÚÊÇ¾ÍÔÚÐ¯³ÌÉÏ¶©ÁËÁ½ÕÅÒ¹³¡Æ±£¬Ò¹³¡´ÓÏÂÎçÎåµã¿ªÊ¼£¬ÕâÊ±ºòÈËÒÑ¾­²»¶àÁË£¬²»Ïñ°×ÌìÄÇÃ´àÐÔÓ£¬ËùÒÔÅÝÆðÀ´ºÜã«Òâ£¬ËùÓÐµÄÓÎÍæ´ëÊ©¶¼²»ÓÃÅÅ¶ÓÁË£¬ÊÒÍâÎÂÈªºÜºÃ°¡£¬¸Õ¿ªÊ¼»¹ÅÂÀäÄØ£¬ÆäÊµ²»½ö²»Àä»¹¸üÈÈ£¬×ÜÖ®Õâ´ÎÓÎÍæºÜ¸ßÐË£¬ÏëºÃÁË¹ý¼¸ÌìÔÙÀ´¡£
306.	ÊÒÄÚµÄÒ»°ã°ã£¬½¨ÒéÈ¥ÌåÑéÏÂÊÒÍâµÄ£¬ºÜ´Ì¼¤
307.	À¶Ìì£¬°×Ñ©£¬ÎÂÈª£¬µÚÒ»´Î³¢ÊÔ£¬¸Ð¾õÍ¦ºÃ£¬ºÜ¶àµ±µØÈËÀ´¶È¼Ù£¬ÓÎ¿Í²»¶à£¬¾ÍÔÚÄÏÕ¾±ß£¬»¬ÍêÑ©£¬À´ÅÝÅÝ£¬Êæ»ºÊæ»º½î¹Ç£¬°ô°ôßÕ£¡
308.	»·¾³ºÜºÃ£¬¾ÍÊÇ²»ÖªµÀÊÇ²»ÊÇÕæÕýµÄÎÂÈª¡£
309.	ËùÓÐµÄÎÂÈª¶¼ÌØ±ð°ô£¡£¡£¡¶¼ÓÐ¸ÃÓÐµÄÑù×Ó£¬ÌØ±ðÊÇÊÒÍâµÄÎÂÈª£¬ÁãÏÂÊ®Îå¶ÈÔÚÍâÃæÅÝÕæµÄÊÇ±ðÑùµÄÈ¤Î¶ÄØ¡£¸Ð¾õÎïÓÐËùÖµ¡£ÍÆ¼ö£¡
310.	Ð¡»ï°éÍæµÄºÜ¿ªÐÄ£¬ÀïÃæ³¡µØºÜ´ó£¬Éè±¸ÆëÈ«£¬¾ÍÊÇÇ°Ì¨¼Ä°üµÄ·þÎñÔ±Ì¬¶ÈºÜ²»ºÃ£¬¾ÆµêºÜ¸ß¼¶£¬µ«ÊÇ·þÎñÌ¬¶È»¹ÊÇÍâÃæµÄÐ¡ÂÃ¹ÝºÃ¶àÁË¡£ÅÝÍêÎÂÈªÈ¥É£ÄÃ£¬È»ºóÏ´Ôè£¬ºÜÊæ·þ
311.	²»´í£¬»·¾³ºÜºÃ£¬ºÜºÃÍæ£¡£¡£¡£¡
312.	²»´í£¬º¢×ÓºÜÏ²»¶£¬ÍæµÄºÜ¿ªÐÄ£¬Ë®Ò²ºÜ¸É¾»¡£»¬ÌÝµÄÁ÷Ë®¶¼¹Ø±ÕÁË£¬º¢×ÓÏëÒª·þÎñÈËÔ±ÂíÉÏÓÖ¸øÖØÐÂ¿ªÆôÁË£¬Í¦²»´í¡£
313.	ÕûÌå»¹ÊÇ²»´íµÄ
314.	ºÜºÃ È«Îå·Ö ¼Û¸ñ²»¹ó »·¾³²»´í ¾ÍÊÇÓÐÒ»µã Ë®²»ÈÈ ÏÂÂ¥¾ÍÊÇË®ÉÏÀÖÔ° ²ÍÌüµÄÑùÊ½ºÜ¶à Î¶µÀÒ²²»´í ÊÇ¾Ó¼ÒÂÃÐÐµÄºÃÈ¥´¦ ÏÂ´Î»¹»áÈ¥
315.	»·¾³ºÜºÃ£¬ºÜ·ÅËÉÊÇ¸ö¼õÑ¹µÄºÃµØ·½£¡ÊÊºÏ½á°é¶øÐÐÅ¶£¬ËäÈ»ÁìÆ±Ê±³öÏÖÐ¡²åÇú£¬µ«²»Ó°ÏìÐÄÇé£¬¸ÐÐ»Ð¯³Ì¿Í·þÄÍÐÄ°ïÃ¦£¡
316.	ÕýºÃ¸ÏÉÏ¹ýÄê£¬È¥Ö®Ç°ÒÔÎªÈË¿Ï¶¨ÌØ±ð¶à£¬Ã»Ïëµ½ÀïÃæºÜ´ó£¬ËäÈ»ÈË¶àµ«ÊÇÒ»µã¶¼²»Óµ¼·£¬ÅÝÍêÎÂÈªÔÚº¹ÕôÎÝÀïË¯Ò»¾õ£¬ºÜÊæ·þ£¬ÊÒÍâÎÂÈªÌØ±ðºÃ£¬¿ÕÆøºÜÇåÐÂ£¡
317.	Ì½Ë÷ÊÒÄÚÐÂÍæ·¨£ºÑÇ²¼Á¦É­ÁÖÎÂÈª 318. ÑÇ²¼Á¦²»½öÓÐÊÀ½çÒ»Á÷µÄ´óÐÍ»¬Ñ©³¡£¬»¹ÓÐ¹ú¼ÒÉ­ÁÖ¹«Ô°£¬µ±È»£¬É­ÁÖÎÂÈªÒ²ÊÇÉÙ²»ÁËµÄ¡£ 319. ½ñÌìÎÒÃÇÒ»ÆðÈ¥¿´¿´ÑÇ²¼Á¦É­ÁÖÎÂÈª£¬Ì½Ë÷ÊÒÄÚÐÂÍæ·¨¡£ 320. Ê×ÏÈÓ³ÈëÑÛÁ±µÄÊÇÒ»¸öÀ¶É«µÄ´ó³Ø×Ó£¬ÉÏÃæµÄÎíÆøÓÐµ­ÓÐÅ¨£¬ÏñÇáÑÌ£¬ÏñÃÞÐõ£¬Æ¯ÁÁ¼«ÁË£¡ 321. Ò»¸öÁ¬Ãà·ÉÆÙÕýÔÚÁ÷×Å£¬ºÙ£¡Õâ·ÉÆÙÀïµÄË®¿ÉÅ¯ºÍÁË£¬ÃþÒ»Ãþ£¬¾ÍÓÐÒ»¹ÉËµ²»³öµÄÊæ·þÎ¶¡£ 322. Èç¹ûÄãÈ«ÉíÅÝÔÚÀï±ßµÄ»°ÄÇ¾Í²»ÏëÆðÀ´ÁË£¬ÒòÎªÄã»á¸Ð¾…
330.	ÏÂÎçÔÚÐÂÌåÎ¯»¬Ñ©£¬ÍíÉÏÔÚÉ­ÁÖÎÂÈªÐÝÏÐ£¬»¹ÌåÑéÁËÒ»ÏÂÊÒÍâÎÂÈª£¬±ùÑ©Á½ÖØÌìµÄ¸Ð¾õºÜ°ô
331.	ºÜÓÐÈ¤£¬ÊÒÄÚÊÒÍâÎÂÈª¶¼ÓÐ£¬¿ÉÒÔÔÚ±ùÌìÑ©µØÏÂÅÝÎÂÈªÊÇÒ»ÖÖºÜ²»´íµÄÏíÊÜ£¬ºÜÂúÒâ
332.	¹ºÆ±»»Æ±¹ý³ÌºÜÇúÕÛ°×°×ÀË·ÑÀ²ºÜ³¤Ê±¼ä¡£²»¹ý»¹ÊÇºÜ¸ÐÐ»Ð¯³ÌµÄ·þÎñÈËÔ±ºÍ¹©Ó¦ÉÌµÄÐ­µ÷¡£ÎÂÈªÇ°Ì¨Ã¦ÆðÀ´ºÁÎÞÖÈÐò£¬ÂÒ³ÉÒ»ÍÅ£¬Ã÷Ã÷ÊÇÔÚÅÅ¶ÓÂòÆ±»»Æ±µÄÈ´ÈÃÍÅ¶ÓµÄÈË²»¶ÏµÄ²å¶Ó£¬ºÜÊÇÈÃÈËÉúÆø£¬Ã»ÈË¹ÜÀí¡£ËäËµÔÚÍâÃæºÜÊÇÈÃÈËÎÞÓï£¬µ«ÊÇÄÚ²¿»¹ÊÇºÜºÃµÄº¢×ÓÍæµÄºÜ¿ªÐÄ×ÔÖúÒ²ÊÇºÜ²»´íµÄ
333.	±ùÌìÑ©µØµÄ¶«±±ÄÜÅÝµ½ÎÂÈªÕæÊÇÈËÉúÏíÊÜ£¬ÊÒÄÚ²¿·ÖÓÐ²»ÉÙË®»¬ÌÝ£¬¶¼ÊÇÎÂË®£¬´óÈËº¢×ÓÍæµÃ²»ÒàÀÖºõ¡£ÁãÏÂ¶þÊ®¶ÈµÄÌìÆø¾ÓÈ»»¹¿ª·ÅÊÒÍâ²¿·Ö£¬ÓÌÔ¥ÁËÒ»ÏÂÃ»¸ÒÌåÑé¡£×ÔÖú²ÍÂÔ¹ó£¬168/ÈË£¬ÇÒºÍ×¡¾ÆµêµÄ¿ÍÈË»ìÓÃ£¬´ó²¿·ÖÈË¶¼ÊÇÒÂÃ±ÕûÆëµØÔÚÓÃ²Í£¬´ÓÎÂÈª¹ýÈ¥´©×ÅÉ£ÄÃ·þ»á¸Ð¾õ±È½ÏÞÏÞÎ¡£ 334. ×ÜÌå²»´í£¬ºÜÊÊºÏ»¬Ñ©ºó·ÅËÉ¡£
335.	¿ªÁË3¸ö¶àÐ¡Ê±µÄ³µ²Åµ½£¬ÖµµÃÒ»Íæ£¬º¢×ÓºÜ¿ªÐÄ£¬»·¾³Ò²²»´í£¬
336.	»¬Ñ©ºÃºÃÍæ£¬½ÌÁ·ÔÚÖÐ¼¶»¬µÀ´øÁËÁ½ÌË£¬»ù±¾¿ÉÒÔÔÚ³õ¼¶»¬µÀµ¥»¬£¬»¹ÊÇºÜºÃµÄ£¬Ò»¶¨ÒªÔ¤ÁôºÃ³ä×ãÊ±¼ä
337.	µÚÒ»´ÎÌåÑéº®ÌìÑ©µØÖÐÅÝÎÂÈª£¬ºÜÄÑÍüµÄÒ»´Î¾­Àú£¬Í·ÉÏÏÂ×ÅÑ©£¬ÉíÉÏÅ¯Å¯µÄ¡£»¬Ñ©ºóÅÝÒ»ÅÝ£¬¼¡Èâ¶¼²»ÌÛÁË¡£ÊÒÄÚµÄÓÎÀÖÉèÊ©ºÜ²»´í£¬Ð¡º¢Íæ·èÁË
338.	Í¦ºÃµÄ£¬Ð¡ÅóÓÑºÜÏ²»¶£¬ÌØ±ðÊÇ»¬ÌÝ£¬¶¼²»Ïë»Ø¼ÒÁË¡£Ë®Ò²Í¦¸É¾»µÄ£¬ÏÖÔÚÈ¥ÈËÒ²²»ÊÇÌØ±ð¶à£¬ºÜºÃ
339.	ÖÐÎçµ½µÄ£¬½øÃÅÊÇ¿í³¨µÄ´óÌü¡£ÎÂÈª³ØÖÖÀàºÃ¶à£¬ÅÝÁË¿§·È³Ø£¬Ãµ¹å¡£º¢×ÓÍæµÄÏîÄ¿Ò²ºÜ¶à¡£ÌØ±ðÏ²»¶ÊÒÍâÎÂÈª£¬¿´×ÅÀ¶ÌìÅÝ×ÅÎÂÈª£¬ÌØ±ðË¬¡£
340.	Ê×ÏÈÎÒÃÇÊÇÔçÉÏÈ¥µÄ£¬ÈËºÜÉÙ£¬¾ÍºÜÊæÊÊ£¬ÍøÉÏËµµÄÒª¿´ºÃ×Ô¼ºµÄÃ«½í·ÀÖ¹±»ÈËÄÃ£¬Ò²±È½ÏÇáËÉ¡£ÊÒÄÚ³Ø×Ó»¹±È½Ï¶à£¬Ò©²Ä»¹Í¦¿¿Æ×µÄ£¬ÊÒÍâ3¸ö³Ø×Ó£¬¿ªÁË2¸ö£¬Ò»¸öÓÐÒ©²Ä£¬Ò»¸öÐ¡µãµÄÃ»ÓÐ¡£ÔËÆø±È½ÏºÃµÄÊÇÔÚÊÒÍâÅÝµÄÊ±ºòÏÂÑ©ÁË£¬ÅÝ³Ø×ÓÀïÒ»µã¶¼²»Àä»¹ºÜÃÀ£¬¿ÉÒÔÐÀÉÍÑ©¾°¡£ ÅÝµÄºÜÊæ·þ£¬µ«×¢ÒâÒª×Ô¼º´øË®£¬²»Ìá¹©Ë®£¬²èÊÇ58Ò»ºø£¬ÎÒÃÇÓÐ´ø¾ÆµêËÍµÄ¿óÈªË®¾ÍÃ»ÔÚÅÝÎÂÈªÊ±Âò¡£¶þÂ¥º¹ÕôÈË²»¶àÒ²ºÜÊæ·þ£¬ÓÃ²Í´óÌüµãÁË³ÔµÄ£¬ËØ²Ë½È×Ó48Ò»·Ý£¬Óñ…
341.	×ÜÌå¸Ð¾õÒ»°ã£¬×î¿ÓµùµÄÊÇ£¬ÓÃ¸öÔ¡½í»¹ÒªË¢ÊÖÅÆ£¬¶ªÁËÅâÒ»°Ù¿éÇ®£¬½á¹ûÎÒ½øÈ¥ÅÝµÄÊ±ºò£¬Á½·ÖÖÓÔ¡½í¾Í±»±ðÈËË³×ßÁË£¬º¦µÃÎÒ»¹ÒªË³±ðÈËµÄ£¬ºóÀ´¸Ï¿ì»¹ÁË£¬¹â×ÅÉí×ÓÈ¥ÊÒÍâÅÝµÄ
342.	»·¾³Í¦ºÃµÄ£¬¼ÛÎ»Ò²±ãÒË¡£ÓÃÐ¯³ÌÂòÌØ±ðÓÅ»Ý¡£ÎÂÈªÀïÃæÊ²Ã´¶¼ÓÐ¡£Í£³µ»¹²»ÊÕ·Ñ¡£ÊÒÍâÎÂÈªÒ»µãÒ²²»Àä¡£Ë®ÎÂÒ²ÕýºÃ¡£Ï´ºó»¹»áÈ¥µÄ
343.	»·¾³ºÃ ¼Û¸ñ±ãÒË Ï²»¶ ÒÔºó¾ÍÓÃÐ¯³ÌÁË
344.	ºÜ·ÅËÉ¡¢ÎÂÈªÒ²ºÜÊæ·þ¡¢ÒÔºóÓÐ»ú»á»¹»áÔÙÈ¥¡¢ºÜÖµµÃ
345.	ÁãÏÂ¶þÊ®¶à¶ÈµÄÊÒÍâÎÂÈª±ØÐëÒ»ÊÔ£¬±ù»ðÁ½ÖØÌì£¬Í··¢½á±ù£¬ÉíÉÏ·¢ÌÌ£¬Í¦Ë¬µÄ£¬ÊÒÄÚÍêÈ«ÊÇ¸öË®ÉÏÀÖÔ°ºÍÎÂÈªÅÝ³ØµÄ½áºÏÌå£¬ÌØ±ðÊÊºÏÇ××ÓÓÎ¡£
346.	ÎÂÈªºÜÊæ·þ£¬³Ô·¹¼Û¸ñÒ²ÄÜ½ÓÊÜ£¬Ò»¶¨ÒªÈ¥ÊÒÍâÎÂÈª£¬¿É¹ýñ«ÁË£¡
347.	ºÜºÃµÄÒ»´Î¼ÒÍ¥ÓÎÍæ£¬ÀÏÈËº¢×Ó¶¼ºÜ¿ªÐÄ
348.	ÍæµÃºÜ¿ªÐÄ ÊÒÄÚÊÒÍâ Ò©Ô¡Ë®ÁÆ »·¾³ºÜºÃ ÔìÀËÈç¹û¶àÐ©¾Í¸üºÃÁË
349.	ÕæÐÄ²»´í£¬ÐÝÏÐ ¡¢ ÓéÀÖ ×îºÃµÄÈ¥´¦£¡
350.	»¬Ñ©Ö»ÊÇÈ¥ÌåÑéÒ»ÏÂ£¬ÖØµãËµÒ»ÏÂÎÂÈª£¡ÊÒÄÚ³¡¹Ý±È½Ï´ó£¬¸÷ÖÖÂÌÖ²²¼¾°£¬¶ùÍ¯ÓÎÀÖÇøÒ²²»ÉÙ¡£Ö»ÊÇÕû¸ö³¡¹ÝÎ¶µÀ²»Ì«ºÃ£¬ÊÇ²»ÊÇ²»Í¨·çµÄÔµ¹Ê¡£ÊÒÍâµÄ³Ø×Ó²»¶à£¬¾ÍÊÇÔÚ³¡¹ÝµÄºóÔº£¬Ìõ¼þÒ»°ã
351.	ÎÂÈª¿ÉÍæÐÔ¸ß£¬ÄÚ²¿Õû½àÓÐÐò£¬µØÀíÎ»ÖÃµÃÌì¶Àºñ£¬ÏÄ¼¾ÓÎÍæÏë±Ø±ðÓÐÒ»·¬·çÎ¶
352.	ÎÂÈªÍ¦²»´í£¬¼Û¸ñÒ²±ãÒË£¬ÀïÃæºÜ´ó£¬ÓÐÊÒÄÚºÍÊÒÍâµÄ£¬ÎÒÃÇÊÇÍíÉÏÈ¥µÄ£¬ÈË²»ËãÌØ±ð¶à¡£Ë®ºÜ¸É¾»
353.	Í¦Êµ»Ý·½±ãµÄ£¬ÓÐ³µ»áÔÚÉ­ÁÖÎÂÈªºÍ»¬Ñ©³¡Ö®¼ä½ÓËÍ£¬Îç²ÍµÄ·ÝÁ¿Ò²ºÜ´ó¡£
354.	×ÜÌåÀ´Ëµ»¹²»´í£¬ÎÂÈªÖÖÀàºÜ¶à£¬ÊÒÄÚÊÒÍâ¶¼¿ÉÒÔ
355.	»¹²»´í¡«º¹ÕôÐèÒªÃ¿ÈËÔÙ¸¶ÎåÔªÇ®ÂòÍà×Ó¡£ÊÒÍâÎÂÈªÌ«ÀäÁË¾ÝËµ»¹ÈÝÒ×»¬µ¹¾ÍÃ»¸ÒÈ¥³¢ÊÔ
356.	Î»ÖÃÓÅÔ½ »·¾³ºÃ ÎÂÈªÄÚÉèÊ©Ò»Ó¦¾ãÈ« ²¢ÇÒÐÂ
357.	´óÈËÐ¡º¢·ñºÜÊÊºÏ£¬ÍâÃæ±ùÌìÑ©µØ£¬ÀïÃæÎÂÅ¯Èç´º£¬ºÜã«Òâ¡£
358.	ÖµµÃÒ»È¥µÄºÃµØ·½£¬ÕæÉ½ÕæË®ÕæÎÂÈª¡£
359.	º¢×ÓÃÇÍæµÄºÜ¿ªÐÄ£¬ÏÂ´Î»¹»áÀ´ÍæµÄ
360.	»·¾³ÓÄÑÅ£¬·Ç³£ÖµµÃÒ»È¥µÄºÃµØ·½
361.	ÊÒÍâÎÂÈªÕæÌØÃ´Ë¬£¬Í··¢¶³µÄ¸úÉÏ·¢½ºÒ»Ñù£¬ÎÂÈªÅÝµÄÊæ·þ£¬±ù»ðÁ½ÖØÌì¡«
362.	Í¦ºÃµÄ£¬ºÜÏ²»¶£¬ÏÂ´Î»¹À´£¬ÎÒ¾õµÃ²ÍÌüµÄ·¹ÌØ±ðºÃ³Ô£¬ÌØ±ðÓãÏãÈâË¿¡£
363.	·þÎñÌ¬¶ÈºÜºÃ ÅÝ×ÅÒ²Êæ·þÄØ
364.	ÎÂÈªÕæµÄºÃ¡£º¢×ÓÍæµÄÒ²ÓÐ¡£ºÜºÃÍæ£¬·þÎñÒ²ºÜ¡£Ð¯³ÌÍø±ãÒËÓÖ·½±ã£¡
365.	¾ø¶ÔÎïÓÐËùÖµ£¬ÐÔ¼Û±ÈºÜ¸ß£¬È«³ÌÓÐ³µ½ÓËÍ£¬ÍæµÄµØ·½¶¼ºÜºÃÍæ£¬ÍÆ¼ö
366.	ÎÂÈª²¿È«ÌåÔ±¹¤ÖµµÃ³ÆÔÞ¡¢¸Ð¾õÎÂÈª²¿Óë´óÌÃ¿Í·þµÄÌ¬¶ÈÌìÈÀÖ®±ð¡£
367.	»¹²»´í£¬º¢×ÓÍæµÄÍ¦¿ªÐÄµÄ£¬¾ÍÊÇË®ÖÊ²»Ì«ºÃ£¬¿ÉÄÜÊÇÈË¶àµÄÊÂ°É¡£
368.	»·¾³ºÜºÃ£¬ÖÜÈýÈ¥µÄÈË²»¶à£¬·þÎñºÜÖÜµ½£¬»¹ÓÐÃâ·ÑÌá¹©¾Í²ÍµØµã¡£
369.	¹¤×÷ÈËÔ±·þÎñÖÜµ½ÈÈÇé£¬ÎÂÈªÓéÀÖÉèÊ©ÆëÈ«£¬ÊÇÐÝÏÐÓéÀÖµÄºÃÈ¥´¦£¡
370.	Í¦²»´íµÄÌåÑé£¬ÓÐÊÒÍâµÄÎÂÈª£¬Í··¢½á±ù£¬ÉíÌå»¹ÊÇÈÈµÄ£¬ÍÆ¼öÈ¥¡£
371.	ºÜ²»´íµÄÎÂÈª£¬ÒÑ¾­À´Á½´ÎÁË£¬º¢×ÓºÜ¿ªÐÄ
372.	±ÈÑÇ²¼Á¦¹ú¼ÊÎÂÈªºÃ£¬»¹ÓÐº¹Õô£¬ÐÝÏ¢´óÌü£¬´ýÒ»Ìì¶¼Ã»ÓÐÎÊÌâ
373.	À´½ÓÎÒÃÇµÄ½ãÌØÈÈÇé£¬Ò²ºÜ×¼Ê±£¬Ò»µãÒ²Ã»ÈÃÎÒÃÇµÈ£¬ÌØ±ðºÃ¡£
374.	ºÜÊæ·þ£¬ºÜÅ¯ºÍ£¬±ùÌìÑ©µØµÄÆæÒìÏíÊÜ
375.	»·¾³ÌØ±ðºÃ Ë®Ò²ºÜ¸É¾» ÄÚÌìÈ¥µÄÈËÒ²ºÜÉÙ ×ÜÌåÀ´Ëµ±È½ÏÂúÒâ
376.	»¹ÐÐ°É£¬Ñ©µØÅÝÎÂÈªÒ²ÊÇÒ»ÖÖÌåÑé¡£
377.	Êµ»Ý·½±ã£¬ÒÔºó»á¾­³£Ê¹ÓÃÆ½Ì¨¡£
378.	Í¦ºÃÍæµÄ£¬ÍæµÄºÜ¿ªÐÄ£¬»·¾³ºÜºÃ
379.	»·¾³ºÜ²»´í£¬¿É´øº¢×ÓÈ¥Íæ£¬ÓÐÊÒÍâ³Ø×Ó£¬ÓÐ³åÀËºÍ»¬ÌÝ
380.	ÌØ±ðÊæ·þ£¬ÎÞÂÛÊÒÄÚÊÒÍâ»¹ÓÐÒ©°üÎÂÈª£¬ÌØ±ðË¬£¬»·¾³ºÃ
381.	ÎÒÃÇÔÚÐ¯³ÌÉÏÂòµÄÆ±£¬µ½Ç°Ì¨¾ÍËµ¸úÐ¯³ÌÃ»ÓÐºÏ×÷£¬Ç°Ì¨²»°ïÃ¦²Ù×÷»¹°Ñ×Ô¼ºÆ²µÄ¸É¸É¾»¾»£¬º¦µÃÎÒÃÇ×Ô¼º×ã×ãÕÒÁË¿ìÒ»¸öÐ¡Ê±µÄÈëÃÅÂë£¬ÕâÐ¡µØ·½¼òÖ±Ì«²î¾¢ÁË£¬·þÎñ¼°Æä²î£¬Ã»ÓÐÒ»µãÒÔÈËÎª±¾µÄ·þÎñÒâÊ¶£¡Í¶Ëß
382.	»·¾³²»´í£¬¸É¾»¡£ÓéÀÖÏîÄ¿¶à£¬ÊÊºÏ´øÀÏÈËº¢×ÓÒ»ÆðÍæ
383.	²»´íµÄÒ»´ÎÓÎÍæ£¬¾°µãºÜºÃÕÒ¡£·þÎñÒ²²»´í£¬»¹»áÈ¥
384.	·Ç³£¸ÐÐ»£¬·þÎñÖÊÁ¿¿°³ÆÒ»Á÷£¬Ï£ÍûÏÂ´Î»¹ÄÜÈ¥¡£
385.	ÎÂ¶ÈÊÊÒË ÈË²»ÊÇÌ«¶à£¬²»»á¸úÏÂ½È×ÓËÆµÄ£¬»¹²»´í
386.	·Ç³£ÍêÃÀ£¬ÅóÓÑÃÇ¶Ô»·¾³ºÍ·þÎñÖÊÁ¿¶¼ºÜÂúÒâ¡£
387.	¾ÍÊÇÕâµØÖÜ±ß»·¾³²»ÔõÃ´Ñù£¬³Ô¸ö·¹Ì«·Ñ¾¢ÁË
388.	×ÜÌå¸Ð¾õ²»´í£¬×¡ÔÚ¶È¼Ù´åÄÚ¶¼ÊÇ°ü½ÓËÍµÄ
389.	Í¦°ôµÄ£¬Å¯Å¯µÄ£¬Â¥ÉÏ²ÍÒû²¿·þÎñÒ²ºÜºÃ¡£
390.	µÚÒ»´ÎÀ´Õâ¸öµØ·½£¬ÊÒÄÚÊÒÍâ¶¼¸Ð¾õºÜ²»´í
391.	ÕæµÄºÜ²»´í£¬ÒÑ¾­È¥Á½´ÎÁË£¬º¢×ÓÃÇºÜ¿ªÐÄ
392.	´óÑ©·×·ÉÅÝÎÂÈªÕæ°ô£¬ÏíÊÜµÄ²»Òª²»ÒªµÄ
393.	»·¾³ºÃ¡£¸É¾»¡£¿ÉÍæÐÔ¸ß¡£ÊÊºÏ¼ÒÍ¥³öÓÎ
394.	²»´íµÄÒ»´ÎÌåÑé µ«ÊÇ¸Ð¾õ¼Û¸ñÉÔÎ¢ÓÐµã¸ß
395.	ÊÒÄÚÊÒÍâ¶¼»¹¿ÉÒÔ£¬ÊÒÄÚ×ÔÖúÍ¦ºÃ³ÔµÄ
396.	ºÜÓÐÒâË¼£¡¾ÍÊÇÀïÃæµÄ³ÔµÄÓÐµãÐ¡¹ó£¡
397.	²»´í£¬¼Û¸ñÊµ»Ý£¬·½±ã¿ì½Ý£¬ÏÂ´ÎÔÙÀ´
398.	ÎÂÈª¸Ð¾õºÜÊæ·þ£¬ÊÒÍâÅÝÎÂÈªÌØ±ð´ø¾¢
399.	ÃÅÆ±118 µ«ÊÇÐ¯³ÌÊÕ·Ñ138 »¹Ëµ²»½ÓËÍ ¶¼ÊÇ×Ô¼ºÈ¥ÎÂÈªµÄ£¬¿ÉÊÇ±ðÈË118 »¹°ü½ÓËÍ ´òÁËºÃ¼¸¸öµç»°ÈË¼Ò²Å¿Ï½ÓËÍ ¾õµÃÓÐµã¿÷
400.	±ÈÇ°Ì¨±ãÒËºÃ¶à¡£ÍÆ¼öÕâ¼ÒÎÂÈª??
401.	»¬Ñ©ºÜ´ø¸Ð£¡Ç¿ÁÒÍÆ¼ö£¬ÎÂÈª»¹ÐÐ°É
402.	·Ç³£ºÃÍæ£¬ÌØ±ðÊÇÊÒÍâÎÂÈª£¬Ì«°ôÁË
403.	ÀïÃæÊÒÄÚÍ¦´óµÄ£¬Ð¡ÅóÓÑÍæµÄÍ¦¿ªÐÄ
404.	·Ç³£ºÃµÄÎÂÈª£¬º¢×Ó·Ç³£ÊÊºÏÈ¥Íæ£¡
405.	52138258774425Ñ½
406.	·Ç³£°ô£¬·þÎñÌ¬¶ÈºÃ£¬ÎÂÈªÒ²ºÜ°ô
407.	ÎÂÈª·Ç³£°ô£¬»¹ÓÐº¹Õô»¹ÄÜ¿´µçÓ°
408.	ºÜºÃÍæ£¬Í¦·ÅËÉµÄ£¬ÏÂ´Î»¹»áÈ¥£¬
409.	ºÃºÃºÃ *** ********
410.	ºÜ¿ªÐÄµÃÒ»´ÎÂÃÐÐ ·þÎñµ½Î»
411.	×ÜÌåÌåÑéºÜºÃ ÖµµÃÍÆ¼ö
412.	ÓÐÌØÉ« »·¾³ÓÅÑÅ ºÍÅóÓÑÒ»ÆðÈ¥µÄ ÍæµÃ¿ªÐÄ »¹»áÔÙÈ¥µÄ
413.	àÅ¡­¡­ËãÊÇµ±µØµÄÌØÉ«£¬Íú¼¾ÈËºÜ¶àË®µ±È»¾Í²»ÄÇÃ´(¡ñ¡ª¡ñ)ÊÒÍâµÄ¸Ð¾õ²»´í
414.	»¹¿ÉÒÔ°É£¬¾ÍÊÇË®ÖÊ²»Ì«ºÃ£¬·þÎñÊ²Ã´µÄ¶¼²»´í£¬º¢×ÓÃ»Íæ¹»£¬»¹»áÔÙÈ¥µÄ
415.	Ë®ÎÂºÜÈÈ£¬ÈË»¹Âù¶àµÄ£¬ºÜÏ²»¶º¹Õô·¿£¬·þÎñÈËÔ±Ò²¶¼·Ç³££¬ÏÂ´Î»¹»áÈ¥µÄ
416.	ÊÒÍâÎÂÈª»¹ÊÇ²»´íµÄ ±ùÌìÑ©µØÅÝÎÂÈªºÜºÃµÄÌåÑé
417.	×ÜÌå¸Ð¾õ²»´í£¬Î»ÖÃÍ¦ºÃÕÒ£¬»·¾³½ÏºÃ£¬±È½ÏÊÊºÏÐÝÏÐÉ¢ÐÄ¡£
418.	Ë¢µ¥µÄË¢µ¥µÄ
419.	ÍæµÃºÜ¿ªÐÄ ¾ÍÊÇÐ¯³ÌÆ±Îñ³öµã²í×Ó ÔÚÃÅ¿ÚµÈÁË½«½ü°ë¸öÐ¡Ê±
420.	ÑÇ²¼Á¦É­ÁÖÎÂÈª·Ç³£²»´í£¬¶¬ÌìÈË¶à£¬ÖµµÃÒ»ÊÔ
421.	ºÜÊÊºÏº¢×ÓÈ¥Íæ£¬²»´í£¬º¢×ÓÃ¿´ÎÈ¥¶¼Íæ²»¹»
422.	ÌÀ³Ø±È½ÏÉÙ£¬¼Û¸ñÊÊÖÐ£¬³¡µØ²»ÊÇºÜ´ó
423.	»¹²»´í°É£¬×ÔÖú²ÍÌ«¹ó£¬²»ºÏËã¡£
424.	ÎÂÈª³ØºÜÔà ÊÒÄÚÎÂ¶È¹ýµÍ º¹Õô·¿Ìå¸ÐÎÂ¶ÈÒ²¾Í48¶È£¬ÐÔ¼Û±ÈµÍ£¬¿ÉÍæÐÔµÍ£¬ÌåÑé²»¼Ñ£¬»·¾³³³ÄÖ
425.	¹þ¶û±õÂÃÐÐ¶¬ÈÕÓ¡Ïó/¹þ¶û±õºÍÑ©ÏçÂÃÓÎÌåÑé ¹þ¶û±õ?´ÓÐ¡¾Í¶Ô±±¹ú·ç¹â£¬Ç§Àï±ù·â ÍòÀïÑ©Æ®µÄÃÀ¾°±§ÓÐÎÞÏÞµÄã¿ã½£¬¿ÉÊÇÓÖº¦ÅÂÁãÏÂ¼¸Ê±¶ÈµÄÑÏº®£¬ÀÏ¼ÒÕâ±ßÏÂÁË¼¸³¡²»¾¡ÐËµÄÑ©£¬ÖÕÓÚÉíÌåÀïµÄºé»ÄÖ®Á¦±¬·¢£¬´ø×ÅÀÏ¹«ºÍº¢×Ó¿ªÊ¼ÎÒÃÇµÄ¹þ¶û±õÖ®ÂÃ?? ÐÐ³Ì°²ÅÅ£ºÎªÁË´Ë´Î¹þ¶û±õÂÃÐÐÍæµÄ¼ÛÖµ×î´ó»¯£¬ÎÒÃÇÑ¡ÔñÁËÈ¥ÑÇ²¼Á¦»¬Ñ©ºÍÑ©Ïç DÒ»Ìì¹þ¶û±õÊÐÇøÓÎÍæÒ»ÕûÌì D¶þÌì¹þ¶û±õ-ÑÇ²¼Á¦»¬Ñ© DÈýÌìÑÇ²¼Á¦-Ñ©Ïç DËÄÌìÑ©Ïç-¹þ¶û±õ ???³õ´Îµ½´ï¹þ¶û±õÓ¡Ï…
426.	Ç§ËêÇ§ËêÇ§Ç§Ëê
427.	ÑÇ²¼Á¦»¬Ñ©³¡´óÈ« ÑÇ²¼Á¦»¬Ñ© Éî¶¬ÒÑ½ü£¬·ç´µÑ©»¨ÂäÂúµØ£¬ÎÞÂÛÄãÊÇ±±¹úµÄºº×Ó»¹ÊÇÄÏ·½µÄ¹ÃÄï£¬ÊÇ×ÊÉî»¬Ñ©°®ºÃÕß»¹ÊÇÏòÍù³Û³ÒÓÚÑ©ÖÐµÄÑ©³¡Ð¡°×£¬Ö»ÒªÄãã¿ã½»¬Ñ©£¬ÑÇ²¼Á¦»¬Ñ©¶È¼Ù´å¶¼ÊÇÄã×îºÃµÄÑ¡Ôñ Ê²Ã´Ê±ºòÀ´ÑÇ²¼Á¦±È½ÏºÃ£¿¿ÉÒÔ»¬Ñ©µ½Ê²Ã´Ê±ºò£¿ ¡ª¡ªÑÇ²¼Á¦»¬Ñ©³¡Í¨³£Ã¿ÄêµÄÊ®Ò»ÔÂÖÐÑ®µ½µÚ¶þÄêµÄÈýÔÂ·Ý£¬ÀúÊ±ËÄ¸ö°ëÔÂ£¬ÕâËÄ¸ö°ëÔÂÊÇÑÇ²¼Á¦»¬Ñ©µÄ¸ß·å¡£ ×î¼Ñ»¬Ñ©Ê±¼ä¡ª¡ªÑÇ²¼Á¦µÄ¶¬ÌìÊ®¶þÔÂ·ÝÆøÎÂÔÚÁãÏÂÊ®¶Èµ½ÁãÏÂ¶þÊ®¶à¶È¡£Ò»ÔÂ·Ý…
428.	2020-10-18?¾Ù±¨?27
429.	¾ÍÊÇÈËÓÐµã¶à£¬¸Ð¾õÏñ½È×ÓÒ»Ñù£¡
430.	ÈÃÎÒµÈÁËºÜ¾ÃºÜ¾Ã£¬Ï£ÍûÒÔºóÒª¸Ä±äÕâ¸öÇé¿ö
431.	Ã»ÓÐÏëÏóµÄºÃ£¬¿ÉÒÔÒ»ÊÔ£¬¸öÈËÌåÑé²»Í¬£¡
432.	ÕâÊÇµÚ¶þ´ÎÈ¥ÁË£¬±ÈÆðµÚÒ»´ÎÕâ´ÎÃ»ÓÐµÚÒ»´Î¸Ð¾õºÃ£¬Ê×ÏÈÔ¡½íÊ²Ã´¶¼ÒªË¢ÊÖÅÆÈ¡ÍË£¬Èç¹û¶ªÊ§»¹ÒªÅâ³¥£¬ÄÇÃ´¶àÈË×Ü»áÓÐÄÃ´íµÄË­»¹ÄÜÍæµÄÊ±ºò»¹Òª¿´×ÅÔ¡½íÄØ£»Æä´Îº¹Õô»¹Òª´©°×Íà×ÓËµ²»´©Íà×ÓÅÂÓÐÕæ¾ú¸ÐÈ¾ÕâÐÐ£¬´©±ðµÄÑÕÉ«µÄÍà×Ó»¹²»¿ÉÒÔÃ»ÓÐ¾ÍÒª»¨Îå¿éÇ®ÔÚËûÄÇÂòÒ»Ë«°×Íà×ÓÕâ²»ÊÇÇ¿ÂòÇ¿ÂôÃ´£¬ÊÇÑÇ²¼Á¦ÎÂÈªÉ½×¯¾ÍÈ±ÕâÎå¿éÇ®Ã´£¿
433.	È¥Ö®Ç°¿´ÁËÆÀÂÛËµ¹¤×÷ÈËÔ±»á°ÑÔ¡½íÍµ×ß£¬ÈÃÄãÅã100¿éÇ®£¬ÁìÁËÔ¡½íÒ»Ö±Ð¡ÐÄÒíÒí£¬ÍòÍòÃ»Ïëµ½£¬×îºóÒª³öÀ´µÄÊ±ºò£¬ÔÚ³ö¿ÚÄÇµÄ³Ø×ÓÍæÁËÁ½·ÖÖÓ£¬Ô¡½í¾Í¹ûÈ»²»¼ûÁË£¡ÕæµÄ·À²»Ê¤·À£¡£¡´ó¼ÒÈ¥µÄÊ±ºò×îºÃ´ø×Ô¼ºµÄÔ¡½í£¬ËÙ¸ÉµÄºÜ·½±ã£¬±ð±»¿ÓÁË¡£´ø×Ô¼ºµÄÔ¡½í£¡´ø×Ô¼ºµÄÔ¡½í£¡´ø×Ô¼ºµÄÔ¡½í£¡ÖØÒªµÄÊÂÇéËµÈý±é£¡£¡£¡
434.	³öÃÅ¼ÇµÃ¿´µãÆÀ¡£ºÜÀ¬»øµÄÎÂÈª³¡£¬¾Í¶àÁËÒ»¸öÊÒÍâÎÂÈª£¬ÆäËûºÁÎÞÌØÉ«¡£ ÓÈÆä×¢Òâ£¬Ò»¶¨Òª¿´¹ÜºÃ×Ô¼ºµÄÃ«½í£¬¾°ÇøÄÚÃ«½íÂÒÄÃ£¬Ò»ÌõÃ«½í100£¬Ò»¶¨Òª±£»¤ºÃ¡£ÎÒÓÐ¿´µ½¹¤×÷ÈËÔ±ÄÃ×ßÃ«½í£¬²»ÖªµÀÊÇ²»ÊÇ¾°ÇøÃ»Ç®×¬£¬¹ÊÒâ°²ÅÅ¿ÓÈË¡£²»È»±¾À´¾ÍÊÇÃ¿ÈËÒ»ÌõÃ«½í£¬ÔõÃ´»á±ä³ÉÕâÃ´¶àÈËÔÙÕÒÃ«½í£¬ÄÃÃ«½í¡£ÎÒÒ»ÐÐ4ÈË²»ÖªµÀÇé¿ö£¬·ÅÎÂÈª³ØÅÔ±ßµÄ½×ÌÝÉÏ£¬È«±»ÄÃÍêÁË¡£·´ÕýÊÇÓÐ¹¤×÷ÈËÔ±ÓÐÄÃÃ«½í£¬Õæ¶ñÐÄ¡£ÅÝÎÂÈª¶¼²»×ÔÔÚ¡£
435.	±¾À´ºÜºÃµÄÎÂÈª±»¼¸ÌõÆÆÃ«½í»ÙÁË £¬ÆäËûµØ·½Ã«½í¶¼ÊÇËæ±ãÄÃËæ±ãÓÃ£¬ÕâÀïÄÃÒ»Ìõ»¹Ò»Ìõ£¬ÉÙÒ»Ìõ100£¬ÄãÕâÀïÓÐÊ²Ã´ÌØÊâµÄ?
436.	ÏÈËµÒ»ÏÂ¼Û¸ñ£¬Ð¯³Ì¶¨µÄ±ÈÃÅÆ±Ö±½Ó¹óÊ®Ôª£¬¶øÇÒÈ¥ÁËºÃ¶à´ÎÕâ´Î×î²»ºÃ£¬ÌáÇ°ºÃ¶àÌì¶¨µÄ£¬½á¹ûÈ¥ÁËÑéÖ¤²»ÉÏ£¬ÊÇÐ¯³ÌµÄÎÊÌâ£¬´ò¿Í·þËµÊÇ¸øÍüÁË£¬ºóÀ´¸ø½â¾öÁË¡£°¦ÎÂÈª²»´í£¬ÏÂ´Î²»ÔÙÐ¯³Ì¶©Æ±ÁË
437.	Ë×²»¿ÉÄÍ£¬ØÈª¸üÒÂÊÒ¸ãÄÇüN´ó£¬¾¹È»ßÓÐÒ»¹ÉÄòò}Î¶£¬ÕæµÄÕF£¬·Ç³£²»ÍÆ¡£·¿ég×î¶àÎåÐÇµÈ¼¡£
438.	Ì¬¶È·Ç³£²»ºÃÊ²Ã´¶«Î÷°¡£¬Ëæ±ã¸Ä¼ÛÆÛÆ­Ïû·ÑÕß
ii.	ÓÐÊÂÃ»È¥ÍæÉÏ£¬Ò²²»¸øÍË£¬ÕæÊÇÎÞÓïÁË
