# Supplementary material for: Image perception of ice and snow tourism in China and the impact of the Winter Olympics
Source: PLoS One. 2023 Jun 23;18(6):e0287530. doi: 10.1371/journal.pone.0287530 (PMC10289359; doi:10.1371/journal.pone.0287530)
Supplement: S1 File — (ZIP) [file pone.0287530.s002.zip › S1 Dataset./Data before the 2022/Yabuli/Yabuli New Sports Commission Ski Resort.txt]

2.ÖµµÃÈ¥£¬Ñ©³¡ÀÂ³µÉèÊ©ÖÊÁ¿ºÃ£¬¼Û¸ñ²»ËãÌ«¹ó£¬ÖÐ¼¶Ñ©µÀ³¤Ô¼1¹«Àï£¬»¬ÏÂÀ´±È½ÏÊæ·þ¡£
3.µÚÒ»´Î»¬Ñ©Õß²»ÍÆ¼öÈ¥£¬ ÒòÎª³õ¼¶ÖÐ¼¶»¬Ñ©µÀÊÇÒ»ÆðµÄ£¬×øÀÂ³µÖ»ÄÜÏÈµ½ÖÐ¼¶Ñ©µÀ£¬»¬µ½Ò»°ë²ÅÊÇ³õ¼¶Ñ©µÀ¡£ ³õÑ§Õß²»Çë½ÌÁ·»ù±¾²»¸ÒÔÚÖÐ¼¶Ñ©µÀ»¬ÏÂÀ´¡£ ½ÌÁ·240¶þÐ¡Ê±£¬½áÊøÁË»¹»áË÷ÒªÐ¡·Ñ£¬·´Õý²»¸øÒ²¿ÉÒÔ¡£ »¬µ¥°åÐèÒª×âÁÞ»¤Ï¥ »¤ÍÎ100Ôª¡£
4.´øº¢×ÓÈ¥Íæ£¬ÕæµÄÊÇÂù²»´íµÄ£¬ÈÎÎÒµÄÐ¡ÅóÓÑºÜÏ²»¶Íæ£¬ÕâÀïÓÐÊ±¼ä¾Í´ø×Å¹ýÀ´ÍæÒ»Íæ£¬Ò»Èç¹û²»½øÈ¥ÍæµÄ»°£¬×öºÃ·¿¶«µÄÎïÖÊ°¡£¬ÓÐµãÀä
5.¹þ¶û±õ¹ýÈ¥¸ßÌúÁ½¸ö¶àÐ¡Ê±  µ½ÁËÓÖ×ø´ó°ÍÒ»¸öÐ¡Ê±  µ½»¬Ñ©³¡  ÈËÌØ¶à   ÂÒÆß°ËÔãµÄ   ËùÓÐÉè±¸»¹ÐèÒªµ¥¶À³öÇ®×âºÃ¿÷°¡  ÀïÃæÃ»É¶³ÔµÄ
6.Ò»¸öÐÇÆÚÈ¥Á½´ÎÑµÁ·£¬±¦±´£¬·´Õý»¹ÊÇÂùÏ²»¶µÄ£¬ÀïÃæµÄÌõ¼þÒ²»¹Ëã²»´í£¬¼Û¸ñÒ²Í¦Êµ»ÝµÄ
7.¸É¾»ÎÀÉúÐÔ¼Û±È¸ß£¬·¿¼ä¿í³¨£¬Î»ÖÃÓÅÔ½£¬³öÐÐ·½±ã¡£ÍÆ¼öÈë×¡
8.Æ½°²Ï²· ÈfÊÂíÒâ 
×£Äã ×£ÎÒ ×£ÎÒ.
9.»¹ºÃ°É£¬Ã»ÓÐÊ²Ã´´ó³öÆæµã
10.ÀïÃæµÄ»·¾³»¹²»´í£¬ÉèÊ©±È½ÏÆëÈ«£¬ÍæµÄ±È½Ï¿ªÐÄ
11.ÌáÇ°Ò»ÌìÔÚÐ¯³ÌÔ¤¶©ÁË4Ð¡Ê±³õ¼¶»¬Ñ©Æ±£¬¼Ó±£ÏÕ255Ã¿ÈË¡£Ô¤¶¨³É¹¦ºó£¬ÊÕµ½Ð¯³Ì¶ÌÐÅÌáÐÑ´ÎÈÕ½Ó´ýÈËÔ±µç»°ºÍ½ÓÕ¾Ë¾»úµç»°¡£ºÜÁîÈË·ÅÐÄµÄ¸Ï½Å¡£Ò»ÔçÔÚ¹þ¶û±õÕ¾³Ë×øk7227£¬Ìýµ½¿ÉÒÔ²¹ÎÔÆÌ£¬²¹Ò»¾õÒ²Êæ·þ¡£Ó²ÎÔ59£¬ÈíÎÔ97£¬ÈíÎÔ¾ÍÃ»±ØÒªÁË¡£ºÜÊæ·þµØÌÉÁËÒ»Â·£¬»¹Ë¯ÁË»ØÁý¾õ¡£ÏÂ³µºóÁªÏµË¾»ú£¬ÒÑ¾­µÈ×ÅÁË¡£¿ªÐÄ¡­¡­À´µ½ÌåÎ¯»¬Ñ©³¡£¬ºÜ¸ß´óÉÏµÄ½Ó´ýÖÐÐÄ£¬Õý¹æ¸É¾»¡£Á½Ìõ³õ¼¶µÀ¡£½ÌÁ·ºÃ¶à£¬ÂúÑÛ¶¼ÊÇ¡£³õÑ§ÕßÒ²ºÜ¶à¡£²»¾õµÃÀä¡£³õ¼¶Ñ©µÀÈç¹û¸ü³¤¾ÍºÃÁË¡£ÓÐÄ§ÌºÉÏÈ¥¡£ÏÂÎçÌ«ÑôÎ÷Ð±ºó£¬¾Í¸Ð¾õÓÐÒ»µãÁ¹ÒâÁË¡£¿´µ½ÏÂÎç¸Õ½øÀ´µÄ»¬Ñ©°®ºÃÕß£¬¾õµÃ»áºÃÀä¡£4Ð¡Ê±ºÜ¿ì¹ýÈ¥£¬Ò»Â¥³ÔÁË25ÔªµÄÌ×²Í£¬»¹¿ÉÒÔ¡£¶Ç×ÓÕæ¶öÁË¡£³ÔÍêË¾»úËÍ»ØÈ¥³µÕ¾£¬´óÑ©µñÒ»Í¨ÂÒÅÄ£¬½øµ½ºò³µÊÒ£¬¾ÓÈ»ºÜ¶àÈËÁË¡£Õâ³µÕ¾¹À¼ÆÊÇµ±ÄêÀÏÃ«×Ó¸ÇµÄ£¬ÓÐµã½ÌÌÃµÄÒâÎ¶£¬ºÜ¸ß´ó£¬ºÜÎÂÅ¯¡£»ØÈ¥ª£¬ÒÀÈ»²¹ÁËÒ»ÕÅÓ²ÎÔ59Ôª£¬Êæ·þµØË¯ÁËÒ»Â·»Øµ½ÁË¹þ¶û±õÕ¾¡£ÂÃ³Ì½áÊø¡£
12.D1Ìì¹þ¶û±õ ÖÐÑë´ó½Ö Ë÷·ÆÑÇ½ÌÌÃ ËÉ»¨½­ ±ùÑ©´óÊÀ½ç£¨¹þ¶û±õ£©
D2Ìì¹þ¶û±õ¡ª¡ªÑÇ²¼Á¦£¬11µã×óÓÒµ½´ï³Ô¹ýÎç·¹ºó£¬Ç°ÍùÑÇ²¼Á¦»¬Ñ©³¡»¬Ñ©-ÑÇÑ©æäÕ¾-±ùÑ©»­ÀÈ-Ñ©Ïç£¨Èë×¡Ñ©ÏçÃñËÞ£©
D3ÌìÑ©Ïç¡ª¡ª¾µ²´ºþ¿´¶¬²¶×øÑ©È¦¡ª¡ª³¤°×É½¶þµÀ°×ºÓ£¨Èë×¡¶þµÀ°×ºÓ5ÐÇ¼¶¾Æµê£©
D4Ìì³¤°×É½ÓÎÍæÒ»ÕûÌì£¨Ìì³Ø ÆÙ²¼ ¹Èµ×É­ÁÖ ÂÌÔ¨Ì¶µÈ£©
£¨Èë×¡¶þµÀ°×ºÓ5ÐÇ¼¶¾Æµê£©
D5Ìì³¤°×É½¡ª¡ª¼ªÁÖÊÐ¡ª¡ªÎíÚ¡µº     Èë×¡ÃñËÞ     
D6ÌìÎíÚ¡µº¡ª¡ª¿´ÎíÚ¡µº¡ª¡ª¼ªÁÖÊÐ»ð³µÕ¾ËÍ
13.µ½¹þ¶û±õÍæ,ÅóÓÑÍÆ¼öÈ¥ÕâÀï»¬Ñ©¡£ÓÐµãÔ¶,»¹µÃ ×ø»ð³µ¹ýÈ¥,µ½ÕâÀï»¬Ñ©µÄÈËºÜ¶à¡£ÎÒ²»Ì«»á»¬ Ñ©,Ò²Ã»ÓÐÇë½ÌÁ·¡£Ë¤µÄÓÐµã²Ò¡£×î¿ÉÁ¯µÄÊÇ»¹Ã» ÓÐÈÏÇåÏÖÊµ¾ÓÈ»×øÀÂ³µÅÜµ½ÁËÉ½ÉÏ¡£ÄÇÕæµÄÊÇÒ»Â· Ë¤ÏÂÀ´µÄ°¡¡£ËùÒÔ,Èç¹ûÏñÎÒÒ»ÑùµÄÐÂÊÖ,Òª²»¾Í ±ðÉÏÉ½,ÏëÉÏÈ¥¾ÍÇë¸ö½ÌÁ·°É!Èç¹ûÓÐ»áÍæµÄÅó ÓÑ,¿ÉÒÔÒ»Æð
14.·Ç³£²»´íµÄ»¬Ñ©³¡£¬¸Ð¾õ±È³¤°×É½µÄÄÑ¶ÈÒª¸ß£¬¿ÉÑ¡ÔñµÄÈüµÀÒ²¶à²»ÉÙ£¬¿ÉÏ§ÎÒÖ»ÊÇÈëÃÅ£¬¾ÍÔÚ³õÖÐ¼¶ÍæÍæ¡£½ÌÁ·ÊÕ·ÑÍ¸Ã÷£¬·þÎñÈÈÇé£¬ÕâÒ»µã·Ç³£ºÃ¡£ÒÔºóÓÐ»ú»á»¹»áÀ´¡£µ«ÊÇÇ§Íò±ð´øº¢×Ó£¬ÌåÑé¸ÐÏÂ½µÒ»´ó°ë
15.ºÜÏ²»¶Õâ¸öÐÐ³Ì¡­ ÃÀÅ®Ð¡½ªÈËÆ¯ÁÁÓÖºÃËµ»°£¬·þÎñÌ¬¶È³¬¼¶ºÃ£¬×¨Òµ£¬¾´Òµ£¬¸øËý´ó´óµÄÔÞ¡£ ¹þ¶û±õÑ©Ïç£¬¼Æ»®ÁË¼¸Äê¶¼Ã»ÓÐÀ´£¬½ñÄêÖÕÓÚÊµÏÖÁË¡£Èç¹ûÄãÊÇÒòÎªÅÂÀä£¬²»¸ÒÀ´¹þ¶û±õ£¬ÄÇÃ´ÄãÕæµÄ´í¹ýÁËÄÇÃ´ÃÀµÄ³ÇÊÐ¡­Äã²»À´Äã²»»áÖªµÀËüÓÐ¶àÃÀ£¬²»Í÷´ËÐÐ¡­

×Ô´ÓÐ´ÁËÈ¥Äê¡°ÎÒµÄÑ©¹úÖ®ÂÃ¡±µÄÓÎ¼Ç£¬ÓÐºÜ¶àÐ¡»ï°é×ÉÑ¯È¥Ñ©ÏçÓÎÍæµÄÎÊÌâ£¬Òò¹¤×÷·±Ã¦£¬Î´ÄÜÒ»Ò»´ð¸´£¬Çë¼ûÁÂ£¡

Ñ©ÏçÒÑ¾­¿ªÊ¼ÏÂÑ©ÁË£¬ÏëÈ¥¼ûÊ¶±ùÑ©Í¯»°µÄÐ¡»ï°éÃÇ£¬ÊÇ²»ÊÇÒÑ¾­ÔÚ¹æ»®ÐÐ³ÌÁËÄØ£¡

ÀûÓÃÖÜÄ©µÄÊ±¼ä£¬¸øÒª³öÐÐµÄÐ¡»ï°éÃÇ×Ü½áÁËÈ¥Ñ©ÏçÓÎÍæµÄ¹¥ÂÔ£¬ÂúÂúµÄ¶¼ÊÇ¸É»õ¹þ¡£
×ÛºÏÁËÎÒÖ®Ç°È¥Ñ©ÏçµÄ¾­Ñé£¬¸ù¾ÝÐ¡»ï°éÃÇµÄÊ±¼ä£¬´ò¿¨±ØÍæºÃÍæµÄ¾°µã£¬·Ö±ðÐ´ÁË3ÈÕÓÎºÍ5ÈÕÓÎ¡£½ÓÏÂÀ´Ò»ÆªÊÇ5ÈÕÓÎµÄ¹¥ÂÔ£¬¾´ÇëÆÚ´ý£¡

ÒòÎª¼Æ»®½ñÄêÈ¥Ñ©Ïç¹ýÄê£¬×î½üÒ²¿´ÁËºÜ¶à¹ØÓÚ¡°¹þ¶û±õ-ÑÇ²¼Á¦-Ñ©Ïç¡±µÄ¹¥ÂÔ£¬»¶Ó­È¥¹ýµÄÐ¡»ï°éÁôÑÔ½»Á÷¹þ£¡

¶þ¡¢ÐÐ³Ì°²ÅÅ

Day1:¹þ¶û±õ¡£Ôç²Íºó£¬ÖÐÑë´ó½Ö£¬Ê¥¡¤Ë÷·ÆÑÇ½ÌÌÃ£¬ËÉ»¨½­¹«Ô°ÓÎÍæ¡£Îç²Íºó£¬º£Ñó¼«µØ¹Ý£¬¹þ¶û±õ²©Îï¹Ý£¬¹þ¶û±õ´ó¾çÔº¡£È»ºóµ½Ì«Ñôµº±ùÑ©´óÊÀ½ç¹Û¿´±ùµÆºÍÑ©µñ¡£½áÊøÒ»ÌìµÄÐÐ³Ì£¬¾ÆµêÐÝÏ¢¡£

Day2£ºÑ©Ïç¡£ÑØÍ¾±±¹ú·ç¹â¡£Ñ©¹È´©Ô½¡£ÎíäÁÆæ¾°¡£±ùÑ©»­ÀÈ£¬ÃÎ»Ã¼ÒÔ°£¬Ñ©ÔÏ´ó½Ö¡£Íí×¡ÑÇ²¼Á¦ÃñËÞ¾Æµê¡£

Day3£ºÑÇ²¼Á¦¡£ÂíÀ­ÅÀÀç£¬²Î¹Û°×èëÁÖ£¬Ñ©ÉÏ·Éµú£»ÊÀ½çµÚÒ»»¬µÀ¡£»¬Ñ©3Ð¡Ê±¡£·µ³Ì»Ø¹þ¶û±õ¡£

Èý¡¢¾°µã½éÉÜ

1.¹þ¶û±õ
ÖÐÑë´ó½Ö£¬Ê¥¡¤Ë÷·ÆÑÇ½ÌÌÃ£¬ËÉ»¨½­¹«Ô°£¬·Àºé¼ÍÄîËþ£¬¹þ¶û±õ²©Îï¹Ý£¬Ì«Ñôµº£¬±ùÑ©´óÊÀ½ç¡£

ÓéÀÖÏîÄ¿ÓÐ£º»¬Ñ©È¦¡¢»¬±ùµÀ¡¢´ò±ù¸Â¡¢¿ªÑ©µØÌ¹¿Ë¡¢ÂíÀ­ÅÀÀç¡¢¹·À­ÅÀÀç¡¢Æï±ùÉÏ×ÔÐÐ³µµÈÓÎÀÖÏîÄ¿¡£
Å·ÖÞ·çÇéµÄ¸èÎè±íÑÝ¡¢¹þ¶û±õ±ùÉÏÔÓ¼¼Ðã¡¢ÊÒÍâ´óÐÍ±ùÑ©Êµ¾°ÑÝ³ö¡£
´ó»¬ÌÝ¡¢ÅÊ±ùÑÒ¡¢ÃÔ¹¬¡¢Ñ©µØ¼¤Õ½¡¢Ñ©µØ×ãÇò¡¢±ùÉ³ºøÇòµÈ±ùÉÏÏîÄ¿¡£


2.Ñ©Ïç

±ùÑ©»­ÀÈ£¬¡¶°Ö°ÖÈ¥ÄÄ¶ù¡·µÄÅÄÉã»ùµØ£¬×îÃÀ¾°ÇøÖ®±ùÑ©»­ÀÈ¡£
Ñ©¹È´©Ô½¡£
ÎíÚ¡Ææ¾°£¬¡°Ç§Ö¦ÇíÓñ¡±¡¢¡°ÍòÊ÷»¨¡±µÄÎíäÁÆæ¾°¡£
ÖÐ¹úÑ©¹ÈÍ¯»°ÀÖÔ°¡£
ÃÎ»Ã¼ÒÔ°¡£Ä¢¹½ÎÝ¡£
Ñ©ÔÏ´ó½Ö¡£

ÓéÀÖÏîÄ¿ÓÐ£¬Ñ©µØ³¤ÁúÆ¯ÒÆ¡¢Ä§»Ã·Éµú¡¢Ñ©µØ×ªÅÌ¡¢¶«±±ÃñË×ÀÏÎÝ¡¢¼«ÏÞÌøÑ©¡¢´©Ô½Ñ©¶´¡¢Ñ©ÁúÊ¤¾°¡¢Ñ©µØÇïÇ§¡¢Ñ©µØÆ½ºâ³µ¡¢Ç××ÓÀÖÔ°Ñ©ËÜÇø¡£


3.ÑÇ²¼Á¦

ÑØÍ¾±±¹ú·ç¹â¡£ÁÖº£Ñ©Ô­¡£Ô­Ê¼É­ÁÖ¡£
²Î¹Û°×èëÁÖ¡£
Ñ©ÉÏ·Éµú¡£ÂíÀ­ÅÀÀç¡£
ÑÇ²¼Á¦»¬Ñ©³¡¡£»¬Ñ©3Ð¡Ê±¡£
ÊÀ½çµÚÒ»»¬µÀ¡£

À´ÑÇ²¼Á¦£¬¾ÍÊÇÒª»¬Ñ©!

ÑÇÖÞ×îºÃµÄ»¬Ñ©³¡-ÑÇ²¼Á¦»¬Ñ©³¡£¬ÓµÓÐÈ«ÑÇÖÞ×î³¤µÄ¸ßÉ½Ñ©ÆÂ£¬È«³¤2.2Ç§Ã×£¬18Ìõ¾«ÐÄµ÷ÊÔµÄÑ©µÀ£¬ »¹ÓÐÈ«ÑÇÖÞ×î´óµÄ³¬¼¶äö
17.»¹ÊÇ²»´íµÄ°É£¬µ«ÊÇÓÐÒ»¸öÏûÈ±µã¾ÍÊÇºóÀ´×Ô¼º»¨Ç®ÇëÁË½ÌÁ·£¬½ÌÁ·»¹»áÎÊÄãÒªÐ¡·Ñ£¬¶øÇÒ²»ÊÇÒ»µãµã£¬ÎÒ¾õµÃÕâ¸ö¿ÉÄÜ×´Ì¬¾Í²»ÊÇÌØ±ðºÃ¡£
18.1. Â·ÏßÍÆ¼ö£º
a. ÖÐ¹úÑ©Ïç¶þÈÕÓÎÂ·ÏßÍÆ¼ö
µÚ1Ìì£º¹þ¶û±õ³ö·¢Ç°ÍùÑ©Ïç£¬Ñ©ÔÏ´ó½Ö£¬Ñ©ÔÏÎÂÈª£¬Ñ©Ïç¶þÈË×ª£¬×¡ËÞÑ©ÏçÌØÉ«¾Æµê»òÃñËÞ
µÚ2Ìì£º´óÍº¶¥×ÓÉ½£¬Ñ©Ïç°ôé³É½¹Û¾°Ì¨£¬ÏÂÎç·µ»Ø¹þ¶û±õ
b. ÖÐ¹úÑ©ÏçÈýÈÕÓÎÂ·ÏßÍÆ¼ö
µÚ1Ìì£º¹þ¶û±õ³ö·¢Ç°ÍùÑÇ²¼Á¦£¬ÑÇ²¼Á¦ÐÂÌåÎ¯»¬Ñ©³¡»òÕßÑô¹âÑ©³¡£¬×¡ËÞÑÇ²¼Á¦
µÚ2Ìì£ºÑÇ²¼Á¦Ç°ÍùÑ©Ïç£¬Ñ©ÔÏ´ó½Ö£¬Ñ©ÔÏÎÂÈª£¬Ñ©Ïç¶þÈË×ª£¬×¡ËÞÑ©ÏçÌØÉ«¾Æµê»òÃñËÞ
µÚ3Ìì£º´óÍº¶¥×ÓÉ½£¬Ñ©Ïç°ôé³É½¹Û¾°Ì¨£¬ÏÂÎç·µ»Ø¹þ¶û±õ

2.±Ø×öÊÂÏî£º
¢ÙÕÒ¿éÑ©ºñµÄµØ£¬´òÒ»³¡Ð¡Ñ©ÕÌ
¢Ú³ÔÒ»¿Å¶³Àæ¶³ÊÁ×Ó
¢ÛÍæÒ»´ÎÆÃË®³É±ù(¿ÉÒÔ×Ô¼ºÉÕÈÈË®£¬Ò²¿ÉÒÔ»¨50¿éÈ¥»ð³µÍ·ÆÃ£¬»¹ÓÐÈË¸øÅÄÕÕ£©
¢ÜÂòÒ»´®±ùÌÇºùÂ«£¬ÅÄÕÕÊ±µ±µÀ¾ß£¬ÅÄÍê³Ôµô
¢ÝÉÏÄ¢¹½ÎÝºóÃæµÄÕ»µÀ¸©ÅÄÄ¢¹½ÎÝ
¢Þ°×ÌìÍíÉÏ¶¼Òª¹äÒ»¹ä´å×¯£¬²»Ò»ÑùµÄÌåÑé
¢ßÓÐÎÞÈË»úµÄÒ»¶¨Òª·ÉÒ»»Ø£¬Ì«ºÃ¿´ÁË
¢àÌåÑéÒ»´Î¶«±±´ó¿»£¬³¬Å¯ºÍ
¢áÍíÉÏµ½´óÎèÌ¨²Î¼Óóô»ðÍí»á

3.·À¿ÓÖ¸ÄÏ£º
¢Ù¶þÈË×ª¿ÉÒÔ²»¿´£¬ÂùÎÞÁÄµÄ
¢Ú±ð»¨Ç®½øÃÎ»Ã¼ÒÔ°£¬ºóÃæÕ»µÀ¿ÉÃâ·Ñ¿´
¢Û½¨Òé²»³ÔÑ©ÏçµÄÂíµü¶û£¬ÖÐÑë´ó½ÖµÄ±ãÒËÈÕÆÚÐÂÏÊ
¢Ü¶©·¿Òª¿´ºÃÀëÏÂ³µµãÔ¶²»Ô¶£¬Ñ©ÏçÍÏ×ÅÐÐÀîÌØÄÑ×ß
¢Ý×Ô¼Ý»°½¨Òé´ø±ØÓÃÆ·¾ÍºÃÁË£¬ÆäËûÐÐÀîÁôÔÚ³µÀï
¢Þ1ÔÂ¡«2ÔÂµÄÑ©ÊÇ×îºñµÄ£¬ÄÇÊ±ºòÄ¢¹½ÎÝ»á¾Þ¿É°®
 #¶¬ÌìÈ¥ÄÄÍæ
 #³Á½þÊ½Èë¶¬
 #¼Ù×°ÔÚ¹úÍâ
22.·Ç³£ºÃÍæ£¬´øÀÏÆÅ¶ù×ÓÒ»Æð³öÀ´ÍæµÄ£¬ÍæµÄ·Ç³£¿ªÐÄ£¬»¶ÉùÐ¦Óï²»¶Ï£¬´Ù½øÁË·òÆÞ¸ÐÇé£¬¼ÒÍ¥¹ØÏµ¸ü¼ÓµÄÈÚÇ¢£¬·Ç³£²»´íµÄÒ»´ÎÓÎÍæ¾­Àú£¬ÏÂ´Î»¹»áÔÙÀ´µÄ
23.·Ç³£²»´íµÄ»¬Ñ©³¡£¬±È³¤°×É½µÄÄÑ¶È¸ßÒ»Ð©£¬¿ÉÑ¡ÔñµÄÈüµÀÒ²±È½Ï¶à£¬¸Õ¸ÕÈëÃÅ£¬»¹ÍæµÄ²»ÊÇºÜºÃ£¬ÒÔºó¶àÀ´¼¸´Î°É£¬´øÐ¡º¢À´²»ºÏÊÊ£¬Ã»·¨Íæ
24.ÐÔ¼Û±È¸ß£¬¡£¡£¡£¡£¡£¡£¡£¡£¡£¡£¾°É«²»´í£¬¡£¡£¡£¡£¡£¡£¡£¡£¡£¡£¡£ÓÐÈ¤ºÃÍæ£¬¡£¡£¡£¡£¡£¡£¡£¡£¡£¡£¡£×ÜÌå³¬ÔÞ£¬¡£¡£¡£¡£¡£¡£¡£¡£¡£
25.ÑÇ²¼Á¦ÓÐºÜ¶à»¬Ñ©³¡£¬¸öÈËÈÏÎªÐÂÌåÎ¯ºÍÐÂº¾Ñô¹â±È½ÏÊÊºÏµÚÒ»´ÎÈ¥µÄÓÎ¿Í£¬·´ÕýÊÇ²»»á£¬È¥¾ÍÈ¥¸ö´ó»¬Ñ©³¡£¬ÎÒÃÇÊÇÊ®¶þÔÂÖÐÑ®È¥µÄ£¬»¹Î´µ½Íú¼¾£¬ËùÒÔ»¬Ñ©³¡ÈË»¹²»ÊÇºÜ¶à£¬4´ó1Ð¡£¬È«²¿ÐÂÊÖ£¬¸ø4ËêÐ¡º¢ºÍÀÏÈËÇëÁË½ÌÁ·£¬½ñÄê½ÌÁ·¶¼ÊÇÄêÇáÈË£¬ºÜ¹æ·¶£¬ÓÐ×¨ÃÅ´øÐ¡º¢µÄ½ÌÁ·£¬²¢ÇÒ²»ÊÕÐ¡·Ñ¡£ÎÒºÍÏÈÉúÊÇ×øÀÂ³µµ½Ñ©µÀÉÏ£¬100ÔªÇëÈË´øÁËÒ»ÌË£¬Ö®ºó¾Í¿ÉÒÔ×Ô¼º»¬ÁË£¬¶ÔÓÚ³õÑ§Õß£¬2¸öÐ¡Ê±¾Í»á¸Ðµ½ÀäºÍÀÛÁË£¬ÎÒÃÇÊÇÉÏÎç»¬2Ð¡Ê±ºóÔÚÐÂÌåÎ¯2Â¥ÓÃ²Í£¬ÏÂÎçÎÒºÍÏÈÉúÓÖ¼ÓÁË2Ð¡Ê±£¬»¬Íêºó¾õµÃºÜ¾¡ÐË£¬¸Ï»Ø¹þ¶û±õµÄ»ð³µÊ±¼äÒ²ºÜ³äÔ£¡£
26.²»ºÃÍæ²»ºÃÍæ²» ºÃÍæºÜ¶à²»¿ª·Å
27.»¬Ñ©¹éÀ´Ê®·Ö¿ªÐÄ£¬ÏÂ´Î»áÔÙÀ´Ð¯³Ì¶©Æ±µÄ£¬ÕæµÄ·Ç³£·½±ã»¹Ê¡ÐÄ¡£¡£¡£
28.²»´í²»´í²»´í²»´í²»´í²»´í²»´í²»´í²»´í²»´í²»´í²»´í²»´í²»´í²»´í²»´í
29.µÚÒ»´Î»¬Ñ©£¬Ì«¿ªÐÄÁË¡£ÓÐÈ¤ºÃÍæ£¬ÐÔ¼Û±È¸ß£¬¾°É«²»´í£¬ºÜÖµµÃÍÆ¼ö
30.ÔçÉÏ×ø¸ßÌúÒ»µ½ÑÇ²¼Á¦Î÷Õ¾µ¼ÓÎ¾Í¹ýÀ´½ÓÎÒ£¬µ½ÁË»¬Ñ©³¡¾Í´øÎÒ»»Ñ©·þµÈ×°±¸£¬ÒòÎªÈ¥ÄêÇë¹ýÒ»´Î½ÌÁ·£¬Ñ§·Ñ¼ÓÐ¡·Ñ»¨ÁË²»ÉÙÇ®£¬ËùÒÔ½ñÄê¾ÍÃ»Çë£¬»á¸öµ¥°åºóÈÍÂäÒ¶Æ®¾Í×Ô¼º»¬£¬ÖÐÎç¶öÁËÓÐ×ÔÖú²ÍÌü£¬38ÔªÒ»Î»£¬¿É¿Ú·¹²Ë¿É¾¢Ôì£¬Î¨¶À¾ÍÊÇÖÐ¼ä°ÑÑ©¿¨Ë¤¶ªÁË£¬²¹°ì»¨20Ôª£¬×ÜÌåÀ´ËµÍæµÄ»¹ÊÇÍ¦¿ªÐÄµÄ£¡
31.ÑÇ²¼Á¦ÊÇÖÐ¹ú×î´óµÄ»¬Ñ©Ä¿µÄµØ£¬Ã¿ÄêÓÐ´óÁ¿µÄÓÎ¿ÍÀ´´Ë»¬Ñ©¡£Ä¿Ç°¹ÜÀí¹æ·¶£¬ÑÇ²¼Á¦ºÜ¶àÐ¡ÐÍ»¬Ñ©³¡¼º²»¶ÔÓÎ¿Í¿ª·Å£¬½öÓÐÈý¸ö°²È«´ï±êµÄ´óÐÍ»¬Ñ©³¡£¬ÐÂÌåÎ¯ÓÖÊÇ×î´óµÄÒ»¸ö¡£»¬Ñ©³¡·Ö³õ¡¢ÖÐ¡¢¸ß¼¶Ñ©µÀ¡£³õ´Î»¬Ñ©ÕßÇë½ÌÁ·£¨Ò»¶ÔÒ»£¬¶þÐ¡Ê±£¬240Ôª£©µÄ»°¿ÉÒÔÉÏÖÐ¼¶»¬µÀ£¬Ò»È¦ÏÂÀ´»ù±¾¿ÉÒÔÊµÏÖ×Ô¼º»¬Ò»Ð©¡£Èç¹û»á»¬µÄ£¬¿ÉÒÔ×Ô¼ºÉÏÖÐ¼¶»¬µÀ£¬±ØÐëÒª½è£¨´÷£©Í·¿ø¡£³õ¼¶»¬µÀÊÊºÏ»á»¬Ò»µãµ«Ã»Í·¿øÕß£¬²»»á»¬µÄ²»½¨Òé¡£ÌáÐÑÒ»ÏÂ£¬½ÌÁ·»áÌÖÒªÐ¡·Ñ£¬Ò»°ãÊÇ50Ôª¡£
32.»¬Ñ©Ïàµ±´Ì¼¤£¬¾ÍÊÇ½ÌÁ·»áË÷ÒªÐ¡·Ñ£¬Ëæ±ã¸øµã¾Í¿ÉÒÔ
33.ÎÒÃÇÀë¿ªÑ©ÏçºóÈ¥ÁËÑÇ²¼Á¦»¬Ñ©£¬ÑÇ²¼Á¦»¬Ñ©³¡ÊÇÄ¿Ç°¹úÄÚ×î´óµÄ»¬Ñ©³¡£¬»¬Ñ©³¡¹²ÓÐ17Ìõ²»Í¬¼¶±ð»¬Ñ©µÀ£¬¸ßÉ½»¬Ñ©µÀÊÇÑÇÖÞ×î³¤µÄ¡£Äê»ýÑ©ÆÚ170Ìì£¬Ñ©¼¾³¤´ï5¸öÔÂ£¬¸÷Ïî»¬Ñ©ÉèÊ©´¦ÓÚÈ«¹ú¶¥¼âË®Æ½¡£
Ò»¡¢ÑÇ²¼Á¦»¬Ñ©³¡ÃÅÆ±¼Û¸ñÎª10Ôª/ÈË£¬ÑÇ²¼Á¦»¬Ñ©³¡»¬Ñ©·Ñ¼Û¸ñ140Ôª/2Ð¡Ê±¡¢280Ôª/°ëÌì¡¢380Ôª/È«Ìì¡£×âÑ©·þ¼Û¸ñ70Ôª/Ìì¡¢50Ôª/°ëÌì¡£ÌØÆ¸»¬Ñ©½ÌÁ·¼Û¸ñ180Ôª/2ÈË/2Ð¡Ê±¡¢220Ôª/2ÈË/°ëÌì¡¢260Ôª/2ÈË/È«Ìì¡¢240Ôª/ÈË/2Ð¡Ê±¡¢280Ôª/ÈË/°ëÌì¡¢400Ôª/ÈË/È«Ìì£¬1.2Ã×ÒÔÏÂ¶ùÍ¯°´ÃÅÊÐ¼ÛÎåÕÛÊÕ·Ñ¡£
 ¶þ¡¢ÆäËûÊÕ·ÑÏîÄ¿£º ÊÖÌ×³ö×â£º10Ôª/¸±/2Ð¡Ê±£¬»¬Ñ©·ç¾µ£º20Ôª/2Ð¡Ê±£¬ ¿ÕÖÐÁïË÷£º20Ôª/´Î£¬ ¹Û¹âÀÂ³µ£º°üÏá180Ôª/ÈË´Î£¬¼Ä´æ·Ñ£ºÐ¬5Ôª/Ë«¡¢ÒÂ·þ5Ôª/¼þ¡¢¹óÖØÎïÆ·10Ôª/¼þ¡£
 Èý¡¢¿ª·ÅÊ±¼ä£¬11ÔÂ20ÈÕ-´ÎÄê3ÔÂ31ÈÕ8:30-16:30¡£
 ËÄ¡¢»¬Ñ©ÌåÑé£¬ÑÇ²¼Á¦»¬Ñ©³¡±»ÓþÎª¡°ÖÐ¹úµÄ´ïÎÖË¹¡±£¬´¦ÓÚÈºÉ½»·±§Ö®ÖÐ£¬ÁÖÃÜÑ©ºñ£¬·ç¾°×³¹Û£¬ÉÍÐÄÔÃÄ¿¡£µ«¿ÉÄÜÒòÎª½µÑ©Á¿²»×ã£¬Ñ©µÀÆ«Ó²Ó°ÏìÁËÌåÑé£¬ÁíÍâ»¬Ñ©³¡µÄ¹ÜÀíÓÐ´ýÌá¸ß¡£#ÑÇ²¼Á¦»¬Ñ© #ÖÐ¹úÑ©Ïç
34.¶¡Ê¦¸µ¡¢·þÎñºÜºÃ¡¢³µ¿öºÜºÃ¡¢ºÜÓÄÄ¬
35.·Ç³£ÓÐÒâÒåµÄÒ»´Î³öÐÐ£¬¿ªÊ¼ÊÇÅóÓÑÍÆ¼ö£¬Ã»ÓÐ±¨Ì«´óÏ£Íû£¬À´ÁËÖ®ºó¸Ð¾õºÃºÃ³öÐÐ·½±ã£¬·þÎñÌ¬¶ÈºÜºÃÎ»ÖÃÆøºò¶¼ÊÇÎÒÃ»Ïëµ½µÄ£¬Õæ¸ø¸öÔÞÔÞÔÞÔÞ
36.²»´íµÄµØ·½°¡»¬Ñ©»¬µÄºÜ¿ªÐÄ
37.¾õµÃ»¹ÊÇºÜÖµµÃÒ»È¥µÄ£¬ËäÈ»ÉÌÒµ»¯±È½ÏÑÏÖØ£¬µ«ÊÇÒ²²»Ê§ÎªÒ»¸öÑ§Ï°»¬Ñ©??µÄºÃµØ·½¡£³õÑ§ÕßÈëÃÅÓÐ½ÌÁ·´ø£¬µ«ÊÇÄÇÀï½ÌÁ·ÊÕ·Ñ±È½Ï¸ß£¬½áÊø»¹»áÎÊÄãÒªÐ¡·Ñ£¬ÕâµãºÜ²»Ï²»¶¡£²»¹ý×Ô¼º²»»áÒ²Ã»°ì·¨£¬ÈÏÔÔ¡£
38.²»´íºÜºÃ£¬ºÜ·½±ã
39.»¬Ñ©³¡ºÃ£¬±È½Ï´ó£¬Ñ©ÖÊºÃ£¬·þÎñÖÜµ½£¬Ö®ÀàµÄ£¡ Ð»Ð»¸÷Î»ÁË£¡×ÜÌå³¬ÔÞ£¬ÐÔ¼Û±È¸ß£¬ÓÐÈ¤ºÃÍæ£¬¾°É«²»´í£¬
40.²»´í ¿ªÐÄÓä¿ì
41.ºÜ²»´íÅ¶ ÌåÑé¸Ð·Ç³£ºÃ ºÜàËµÄÒ»´ÎÂÃÐÐ ·Ç³£ÂúÒâµÄ»¬Ñ©ÌåÑé ×ÜÌå³¬ÔÞ£¬ÐÔ¼Û±È¸ß£¬ÓÐÈ¤ºÃÍæ£¬¾°É«²»´í£¬·Ç³£°ô ÍÆ¼öÍÆ¼öÍÆ¼ö
42.·Ç³£µÄÂúÒâ
43.¹þ¶û±õµ½ÑÇ²¼Á¦250¹«Àï£¬µ«¿ª³µÒª4Ð¡Ê±£¬ÖÐÎçµ½ÄÇ³Ô¸ö·¹£¬1µãÖÓ¿ªÊ¼»¬Ñ©£¬4Ìì¾ÍºÚÁË£¬Ïë»¬Ñ©Í´¿ìÒ»µã£¬×îºóµÚ¶þÌìÐÐ³ÌÒ²ÊÇÑÇ²¼Á¦¡£»¹ÓÐÒ»¶¨ÒªÏëºÃÒª²»ÒªÇë½ÌÁ·£¬240Ò»Î»£¬ÃÅÆ±150£¬ºÜ»®ËãµÄ¡£½ÌÁ·µ½Î»ÓÐÈ¤ºÃÍæ£¬×ÜÌå³¬ÔÞ£¬¾°É«²»´í£¬ÐÔ¼Û±È¸ß£¬
44.ÄÏ·½ÈËµÚÒ»´ÎµÄ»¬Ñ©ÌåÑé³¬Ë¬£¬Ð¯³ÌÉÏÔ¤¶¨µÄÑÇ²¼Á¦Ò»ÈÕÓÎµÄ¼ÛÇ®±ÈÈë×¡¾ÆµêÀïµÄÂÃÐÐÉç±¨¼ÛÒª±ãÒË£¬µ¼ÓÎÈÈÇéÏ¸ÐÄ£¬·çÈ¤ÓÄÄ¬¡£ÑÇ²¼Á¦ÐÂÌåÎ¯»¬Ñ©³¡Éè±¸ÆëÈ«£¬µÚÒ»´Î»¬Ñ©ÇëÁËË½ÈË½ÌÁ·£¬½ÌÁ·¼¼Êõ²»´í£¬ÄÍÐÄÖ¸µ¼£¬´ø×ÅÎÒÌåÑé»¬Ñ©µÄÀÖÈ¤¡£
45.·þÎñ»¹ÊÇ²»´íµÄ£¬±È±¨ÍÅÍæµÄºÃ£¬ÏÈ´Ó7:00¹þ¶û±õ¶«Õ¾×ø»ð³µ£¬10:00¶àµ½ÑÇ²¼Á¦ÄÏ£¬ÓÐ×¨³µ½ÓËÍ£¬È¥ÁËÁìµ½Ñ§¾ß°´ÕÕÖ¸¶¨µÄ¼¯ºÏÊ±¼äÍË»¹Ñ§¾ß£¬ÓÖËÍµ½³µÕ¾£¬×øÏÂÎç4:30·µ»Ø¹þ¶û±õµÄ³µ¡£²»Òª±¨ÂÃÐÐÒ»ÈÕÓÎµÄÍÅ£¬×Ô¼ºÈ¥±È½ÏºÏÊÊ¡£
46.ÁìÂÔµ½ÁËÊÀ½ç¼¶µÄ»¬Ñ©³¡£¬´©Æð×°±¸×¼±¸¿ªÁ·ÁË£¬ÎªÁË¸üºÃµÄÌåÑé£¬Çë½ÌÁ··Ç³£ÓÐÐ§£¬¼ÈÌå»áµ½ÁË»¬Ñ©µÄÀÖÈ¤»¬ÁËÒ»´ÎÖÐ¼¶ÈüµÀ£¬Ò²±ÜÃâÁË±»±ùÑ©´óÊÀ½ç»¬ÌÝÕð¹ýÓÐÉËµÄÆ¨¹ÉÔÙÊÜÉËº¦¡£Å®½ÌÁ·ºÜÂôÁ¦£¬¸ø100Ð¡·Ñ²»ËãÉ¶ÁË¡£ÓÐ»ú»á»¹Ïë»¬Ñ©¡£
47.À´»¬Ñ©Ò»¶¨ÒªÀ´ÕâÀïÌ«ºÃÍæÁËÈÃÈËÁ÷Á¬Íü·µ£ºÎÒµÚÒ»´Î»¬Ñ©³¬¼¶ÐÂÊÖ£¬ºÏ×ø³ö×â³µÊ±Ìýµ½Ò»¸ö¸ßÊÖ¸øÅóÓÑ´òµç»°Ëµ»¬Ñ©¼¼ÇÉ£¨ÉíÌåÏòÇ°Çã¾Í¾ø¶Ôµ¹²»ÁË¹Ø¼üÊÇ²»º¦ÅÂ£©£¬ÎÒÐÄÁìÉñ»á°µ×ÔÇÔÏ²£¬µ½ÁËÒ²Ã»Çë½ÌÁ·´©´÷ÕûÆë³öÁË´óÌüÖ±½Ó»¬ÏÂÆÂ---ÍÛ£¡×Ô¼º¾ÍÊÇÌì²Å¾¹È»ÎÈÎÈ»¬µ½µ×¸Ð¾õÌ«°ôÁË£¡£¡£¡½Ó×ÅºýÀïºýÍ¿¸ú×ÅÉÏË÷µÀµÄÈËÈº×øÉÏÁËË÷µÀ£¨°ëÂ·²ÅÖªµÀÖ±½ÓÉÏÖÐ¼¶»¬µÀÁË¸ß½ü2000Ã×£¬³ö´óÌüÓÒ±ßÊÇ³õÑ§ÕßÍæµÄ½ÐÄ§Ìº£©£¬¹À¼ÆÊÇ½ôÕÅÍüÁËÔõÃ´Õ¾ÆÂ¶¥µÄ£¬ÍùÏÂÒ»¿´Ò»Ò§ÑÀ£º³å£¡  ÔÚ³åÏÂÈ¥µÄ0.1ÃëÎÒÍ»È»ÏëÆð×Ô¼º¸ù±¾²»»áÉ²³µ²»»á¹ÕÍäÊÇµÚÒ»´Î»¬Ñ©¾­ÑéÖµÖ»ÓÐ¸Õ²ÅÄÇ¼¸Ã×£¡¶îµÄÄïÑ½ºó¹û¿ÉÏë¶øÖª£¬Ñ©°å¡¢Ñ©ÕÈ¡¢Ã±×ÓÂúÌì·É£¬ÎÒÁ¬¹ö´øÅÀ¼Ó¼¸Ç§¶ÈÄ£×ÝÏòÐý×ªÒ»Â·ÊÖ×¥Ñ©µØµôÁËÏÂÈ¥£¬ÂèÑ½ÍÈÏÅÈíÁË£¡¹ýÀ´Ò»½ÌÁ·£¨ÐÕÐìÈË²»´í£©·öÎÒÆðÀ´Ëµ100Ôª´øÏÂÈ¥¿É½ÌÒ»Ð©»ù±¾¼¼ÇÉ£¬ºÃºÃºÃ£¬¾ª»êÎ´¶¨µÄÎÒÁ¢Âí´ðÓ¦£¬Ëû´øÎÒÏÂÈ¥Ò»Â·ÉÏ½ÌÎÒÄÚ°Ë×ÖÉ²³µºÍÔõÑùÍÈÉÏÁ¦µ÷ÕûÆ½ºâ¼°¹ÕÍä£¬»¹±íÑïÎÒ»¬µÄ²»´í£¬ÔÚÆÂµ×ÉÏÄ§ÌºÔÚ³¬¼¶³õÑ§Õß»¬µÀÁ·Ï°ÁËÒ»»á¸Ð¾õ»º¹ýÉñÁË-----×øË÷µÀ£¬ÉÏ£¡£¡£¡Õâ´ÎµÄ¸Ð¾õ¿Ì¹ÇÃúÐÄ£¬Ò»ÉúÄÑÍü£¬ÒòÎªÎÒ»¬ÆðÀ´ÁË£¬ÔÚ¶¸ÆÂ³åÏÂÀ´ºÃÏñÊ±ËÙ´ïµ½300Âõ£¬¸ú·ÉÒ»ÑùÒ»ÑùµÄ£¬µÚÒ»´Î»¬Ñ©°¡God°¡£¬ÓÃÉúÆ½µÚÒ»´Î³ÔÄÌ¾¢ÄÚ°Ë×ÖÉ²³µÆ½ºâ£¬¹À¼ÆShi¶¼¿ìÊ¹³öÀ´ÁË---ÔÚ¹ÕÍä´¦ÖÐ¼¶»¬ÆÂµ×Í£×¡ÁË£¡Ì«¹ýñ«ÁËÖÕÉúÃú¼Ç£¡½ÓÏÂÀ´Ë³Àí³ÉÕÂÔÚË÷µÀ»¬µÀÍù·µ¼¸´Îºó£¬É²³µ²àx¹ÕÍäµ¹»¬×ß¶ù×ÖÐÎÂýÂýÓÐµãÌå»áÁË£¬µÚÒ»´Î»¬Ñ©¶øÇÒÊÇÔÚÖøÃûµÄÑÇ²¼Á¦ÌåÎ¯»¬Ñ©³¡¾ÍÄÜÏñÄ£ÏñÑùÁË£¡ÎÒÏëÎÄ×ÖÒÑ¾­²»ÄÜ±í´ï×Ô¼ºÐË·ÜÓäÔÃµÄÐÄÇéÁË£¡ÎÒ°®ÉÏÁË»¬Ñ©ÍÆ¼ö´ó¼Ò¶¼À´²»ÒªÓÌÔ¥²»ÁôÒÅº¶£¡
48.ÏíÊÜ¶¬ÈÕÃÀ¾°¡¢»¬Ñ©±Ø´ò¿¨µÄµØ·½£¡
49.ÑÇ²¼Á¦ÎÒÈ¥¹ý£¬µ±Ê±ÎÒÃÇÈ¥µÄÊ±ºòÊÇÅ¯¶¬£¬ÉîÉ½ÀÏÁÖÃ»ÓÐÈ¥¡£ ÅÄÁË¼¸ÕÅÕÕÆ¬£¬µÚ1´Î¿´¼ûÕâÃ´ÉîµÄÑ©£¬ÕæµÄÊÇºÜ¿ªÐÄµÄ¡£ »¬Ñ©Òª×âÒÂ·þ£¬µ±Ê±µÄ·ÑÓÃÊÇ100¿éÇ®¡£
50.ÕâÃ´¾Ã²ÅÀ´ÆÀ¼Û£¬ÍæµÃºÜ¾¡ÐË£¬·þÎñÖÜµ½£¬Éè±¸ºÃ£¬ÏÂ´Î»¹¹ýÕâ±ßÍæ¡£×ÜÌå³¬ÔÞ£¬ÐÔ¼Û±È¸ß£¬ÓÐÈ¤ºÃÍæ£¬¾°É«²»´í£¬
51.ËäÈ»ÊÇµÚÒ»´Î»¬Ñ©£¬µ«µÄÈ·ºÜÖµµÃÒ»È¥¡£´øÎÒµÄ½ÌÁ·½ÌµÃ·Ç³£×ÐÏ¸ºÍÄÍÐÄ£¬ËùÒÔÕû¸ö»¬Ñ©¹ý³Ì·Ç³£¿ªÐÄ¡£×îºó×Ô¼º»¬»¹Ë¤ÁËÁ½õÓ¹þ¹þ£¬²»¹ýÒÔºó»¹»áÏëÔÙÈ¥¡£ÎÒµÄ½ÌÁ·²¢Ã»ÓÐÎÊÎÒÒªÐ¡·Ñ£¬²»¹ýÎÒ¶Ô·þÎñÖÊÁ¿ÊÇ±È½ÏÔÚÒâµÄ£¬ÌåÑé²»´íµÄÎÒ¶¼»á¸øÏàÓ¦µÄÐ¡·Ñ¡£×îºó×Ü½á£¬Õâ´Î»¬Ñ©ÊÇÕû¸ö¹þ¶û±õÂÃÐÐÖÐ×îÖµµÃ»ØÒäµÄ¾­Àú£¡
52.ºÍÒ»¸öÈÕ±¾ÅóÓÑ×¨ÃÅÀ´»¬Ñ©£¬±È±±¾©µÄ»¬Ñ©³¡ºÃÌ«¶àÁË£¬·Ç³£×¨Òµ¡£×¡ËÞÔÚ¶«±±ÃñËÞ£¬»ð¿»£¬·Ç³£¸É¾»£¬·Ç³£Å¯ºÍ£¬ÀÏ°å¼«¶ÈÈÈÇé£¬È¥»¬Ñ©³¡Ãâ·Ñ½ÓËÍ£¬È¥»ð³µÕ¾ÌáÇ°°Ñ³ö×â³µ°²ÅÅºÃ£¬´ó´óµÄÔÞ£¡
53.Ñ©ÖÊºÃ ÓÖ¿í´ó  ·þÎñÌ¬¶ÈºÃ ¼Û¸ñºÜÊµ»Ý  ÊÇ¹Û¹âÂÃÓÎµÄ±ØÑ¡Ö®±ØµØ À´Äê´ø¸ü¶àµÄÅóÓÑÒ»ÆðÀ´¾°É«²»´í£¬
54.ÕæµÄ·Ç³£°ô£¬ÓÅ»ÝÁËºÜ¶à£¬º¢×Ó·Ç³£Ï²»¶£¬¶¬ÌìÍæÊÇ¸ö²»´íµÄµØ·½ÏÂ´ÎÀ´
55.»¬Ñ©µÀºÃ£¬±È½Ï´ó£¬ÍæµÃºÜ¿ªÐÄ£¬¹¤×÷ÈËÔ±·þÎñÌ¬¶ÈÒ²ºÜºÃ£¬·þÎñÖÜµ½£¡
56.2021-12-13?¾Ù±¨?128
57.2021-12-08?¾Ù±¨?8
58.ËµÊÇÌ×Æ±£¬ÉÌ¼ÒËµÉÏ´íÁËÁ´½ÓµÄÎÄ×Ö£¬Ã±×ÓÊÇÃ»ÓÐµÄ£¬»¹ÒªÎÒÃÇË½ÏÂ¶àÊÕ50¿é£¬Ã±×Ó²»¾ÍÊÇÍ·¿øÂð£¿Ã±×Ó²»¾ÍÊÇ°²È«Ã±Âð£¿¸úÎÒÍæÎÄ×ÖÓÎÏ·ÄØ£¿»¹Ëµ²»½»50¿é²»¸øÉÏÖÐ¼¶³¡Ê²Ã´µÄ£¬È»ºó½ñÌìÓÖ¿´µ½Á´½Ó¸Ä³ÉÁËÍ·¿ø£¬ÐÄÀï¾ÍºÜ²»Ë¬ÁË£¬¹û¶Ï²îÆÀ¡£ ×ÜÌåÀ´ËµÑÇ²¼Á¦»¬Ñ©³¡ÊÇÍ¦²»´íµÄ£¬¾ÍÒòÎªÉÌ¼ÒµÄÔ­Òò¡£
59.Ñô¹â»¬Ñ©³¡·þÎñÖÜµ½£¬Éè±¸·Ç³£ºÃ£¬ºÜÂúÒâ£¡ÓÐÈ¤ºÃÍæ£¬¾°É«²»´í£¬
60.ÐÔ¼Û±ÈÊÇÍ¦¸ßµÄÁË£¬ÒòÎªËùÓÐµÄ·ç¾°£¬ÕæµÄ¿ÉÒÔÓÃÒ»¸ö×ÖÐÎÈÝ£¬°×¡£¶øÇÒ¶«±±ÈËºÜºÍÉÆÅ¶¡£
61.ÑÇ²¼Á¦µÄ¾°É«ºÜºÃ¡£°×Ñ©°¨°¨¡£Ò»ÌõÌõ»¬Ñ©µÀÍðÈçÒ»Ìõ¾ÞÁú¡£µ¼ÓÎ·þÎñµÄºÜºÃ¡£ºÜÌùÐÄ¡£ÍæµÃ·Ç³£¿ªÐÄ¡£ÎÒÃÇÒ»¼ÒÎå¿Ú¡£ÓÐµ¼ÓÎ´øÁìµ½ÁË¾ß´óÌü¡£°ìÀíÁË»¬Ñ©ÃÅÆ±¡£´©ÉÏÁË£¬ÖØÖØµÄ»¬Ñ©Ð¬¡£»¬Ñ©½ÌÁ·ÎªÎÒÃÇÄÃ×Å»¬Ñ©°å¡£À´µ½ÁË½à°×µÄ»¬Ñ©µÀÉÏ¡£³öÁËÑ©µØ¾ßÌüÃÅ¿Ú¡£¾ÍÊÇÒ»¸ö»ºÆÂ¡£ÏÂÁË»ºÚéÖ®ºóÎÒÃÇ³Ë×ø°üÏáÊÇÀ¿³µ¡£µ½´ïÉ½¶¥Ö®ºó¡£½ÌÁ·¿ªÊ¼¸øÎÒÃÇÖ¸Òý»¬Ñ©½Ì³Ì¡£´ÓÉ½ÉÏÏòÉ½ÏÂ»¬ÐÐ¡£½ÌÁ··þÎñµÄºÜºÃ¡£Á½¸öÐ¡Ê±ÎÒÃÇÕÆÎÕÁË±ðµÄ»ù±¾¼¼ÇÉ¡£Ê£ÏÂÒ»¸öÐ¡Ê±£¬ÎÒÃÇ×Ô¼ºÍæµÄ¡£·Ç³£¿ªÐÄ¡£»¬Ñ©³¡µÄÐÔ¼Û±È±È½Ï¸ß¡£Ò²ÊÇÑÇÖÞ×î´óµÄ»¬Ñ©³¡¡£·þÎñÓ²¼þÉèÊ©±È½ÏÇ¿¡£·Ç³£ÖµµÃÒ»È¥¡£ÏëÈ¥»¬Ñ©µÄ£¬¿ÉÒÔ×ÉÑ¯ÏÂ·½Í¼Æ¬¡£
62.ÉíÎª¶«±±ÈËÈ·ÊµÍ·Ò»´Î¾­Àú»¬Ñ©£¬×¡ÔÚÖÐÑë´ó½ÖµÄµ¾ÏãÇàÂÃ£¬Ç°Ò»ÌìÍíÉÏ¶¨ÁËµÚ¶þÌìÔçÉÏ6µãµ½ÑÇ²¼Á¦µÄ»ð³µ£¨Á½¸ö¶àÐ¡Ê±£©£¬ÎÒºÍÐ¡»ï°é¶©µÄ»¬Ñ©Ì×²Í160µ«²»°üº¬Ñ©·þ£¬µ½ÁËÒÔºó»¨80Ôª×âµÄ¼ÓÉÏÍ·¿ø»¹ÓÐÇë½ÌÁ·300ÔªÆäËü¾ÍÃ»±ðµÄ·ÑÓÃÁË£¬ÑÇ²¼Á¦µÄ»¬Ñ©³¡ºÜ²»´í£¬½ÌÁ·Ò²ÓÐÄÍÐÄ¡£µÚÒ»´Î³¢ÊÔºÜº¦ÅÂ£¬3¸öÐ¡Ê±Á·ÏÂÀ´Ò²¿ÉÒÔ×Ô¼ºµ¥»¬À²£¬ÎÒÑ¡µÄÊÇµ¥°åÆð³õÑ§ÓÐµãÀ§ÄÑ£¬½ø½×Í¦ÈÝÒ×µÄ£¬ÓÐ»ú»á»¹»áÔÙÀ´ßÕ£¡
63.Ñ©³¡ÌØ±ð´óÌØ±ðºÃ×ÜÌå³¬ÔÞ£¬ÐÔ¼Û±È¸ß£¬ÓÐÈ¤ºÃÍæ£¬¾°É«²»´í£¬
64.ÖµµÃÍÆ¼ö£¬ÌåÑéºÜºÃ£¬·þÎñÁ÷³ÌºÃ£¬¾°É«ÃÀ£¬Í¦²»´íµÄÒ»´ÎÌåÑé
65.³¡×ÓºÜ´ó£¬Ñ©ºÜ°×ºÜºñ£¬ÍæµÄºÜÍ´¿ì£¡ÐÔ¼Û±È¸ß£¬ÓÐÈ¤ºÃÍæ£¬¾°É«²»´í£¬×ÜÌå³¬ÔÞ£¬
66.·Ç³£²»´í£¬ºÜÊÊºÏÐÂÊÖ£¬ÖÐ¼¶»¬µÀ»¹²»´íÅ¶£¬ÉÏÁËÁ½¸öÐ¡Ê±¿ÎÎÒ¾Í×Ô¼ºÈ¥ÖÐ¼¶»¬µÀÁË
67.»¬Ñ©µÀºÃ£¬Éè±¸ºÃ£¬±È½Ï´ó£¬Ñ©ÖÊºÃ£¬·þÎñÖÜµ½£¬³¬¼¶°ô
68.ºÜºÃµÄÌåÑé£¬¿í³¨Ã÷ÁÁµÄ»¬Ñ©
69.·Ç³£ºÃµÄ»·¾³£¬¼ÒÈË·Ç³£Ï²»¶ÕâÀï£¬ÏÂ´Î»¹ÒªÀ´Õâ£¬·þÎñÌ¬¶ÈºÜºÃ¸É¾»ÎÀÉú
70.Ñ©öß²»ËãºÜ´ó ºÃÔÚÈË²»¶à Ë½½ÌÒ»¦Ò»240ÉÐ¡r Ò²ÒªÒ»ücÐ¡ÙM ×ÔîµÄ
71.»¬Ñ©³¡ÌØ±ð´óÌØ±ðºÃ¾°É«²»´í£¬ÓÐÈ¤ºÃÍæ£¬ÐÔ¼Û±È¸ß£¬×ÜÌå³¬ÔÞ£¬ÔÞÒ»¸ö
72.ÒÑ¾­µÚ¶þ´ÎÈ¥ÁË£¬Ã¿ÄêÑ©¼¾ºÜÊÊºÏ´øº¢×ÓÈ¥ÌåÑé¡£
73.¸ßÖÐµÍ¸÷ÖÖ»¬µÀÊÊºÏ²»Í¬µÄ»¬Ñ©°®ºÃÕß£¬¸÷ÖÖÉèÊ©ÆëÈ«¡£ÃÅÆ±Ò²²»¹óÁ½¸öÐ¡Ê±×âÒ»Ì×ÍêÕûµÄ»¬Ñ©×°±¸¹ýÒ»°Ñ»¬Ñ©µÄñ«¡£
74.×ÜÌåÀ´Ëµ»¹¿ÉÒÔ£¬ÀïÃæ»·¾³ÉèÊ©¶¼±È½ÏÆëÈ«£¬ÖÜ±ßµÄ½»Í¨Ò²Í¦·½±ãµÄ¡£
75.Ì«°ôÁË£¬ºÜÓÐÈ¤£¬ºÜºÃÍæ £¬·ç¾°ºÜºÃ£¬ºÜÆ¯ÁÁ£¬ÒÔºó»¹ÒªÀ´£¬Ì«Ï²»¶ÁË
76.¼Û¸ñÍ¦Êµ»ÝµÄ£¬Ò²ºÜºÃÍæ£¬ÎÒÃÇÄÏ·½ÈËÍ¦Ï²»¶µÄ£¬»áÍÆ¼ö¸øÅóÓÑµÄ¡£
77.»¹²»´íµÄ£¬¾ÍÊÇÑ©·þÓÐµã¾ÉÁË£¬µ«ÊÇ»¹Ëã¸É¾»
78.·Ç³£ÂúÒâ£¬º¢×ÓºÜÏ²»¶¾°É«²»´í£¬ÖµµÃÍÆ¼ö£¬ÌåÑéºÜºÃ£¬ÓÐÈ¤ºÃÍæ£¬
79.¸Ð¾õÍ£ÁôÔÚÕâÀïµÄÊ±¼äÌ«¶ÌÁË£¬ºÜÏëÔÙ¶àÍæ¼¸Ìì£¬ÒòÎªÌ«ÓÐÈ¤ÁË¡£
80.ºÜ²»´íµÄÒ»´ÎÌåÑé£¬»¹»áÔÙÀ´µÄ£¬Ò»¶¨ÔÙÀ´£¬¹þ¹þ¹þ£¬Ì«ºÃÍæÁË
81.»¬Ñ©³¡²»´í£¬ºÜ´ó¾°É«²»´í£¬×ÜÌå³¬ÔÞ£¬ÐÔ¼Û±È¸ß£¬ÓÐÈ¤ºÃÍæ£¬
82.À´¹þ¶û±õÍæ±¾ÈË¾õµÃ»¹ÊÇÒªµ½ÕâÀïÍæÒ»ÏÂÑ©£¬ÂúÑÛ¶¼ÊÇ°×°¨°¨µÄÑ©³¡£¬ÔÚÑô¹âÏÂ·¢×ÅÒ«ÑÛµÄ¹âÃ¢£¬¾ÍÏñÒøºÓÂäµØÒ»°ã¡£°ü³µÖ±½ÓËÍµ½Ñ©³¡»»Ð¬´¦£¬Ëæ³µË¾»ú£¨¼æµ¼ÓÎ£©ÌáÇ°¹ºÆ±£¬¼Û¸ñÊµ»ÝÐÔ¼Û±È³¬¸ß£¡
83.»¬Ñ©³¡ºÃ£¬±È½Ï´ó£¬Ñ©ÖÊºÃ£¬·þÎñÖÜµ½£¬°ô°ôßÕ£¡ÐÔ¼Û±È¸ß£¬
84.ÌåÑéºÜºÃ£¬¾°É«²»´í£¬ÖµµÃÍÆ¼ö£¬ÓÐÈ¤ºÃÍæ£¬·þÎñÍÅ¶ÓºÜÈÈÇé
85.Í¦ºÃÍæµÄ£¬´Ó³¤ÆÂÉÏ»¬ÏÂÀ´£¬Ë¬£¬×øÔÚ»¬°åÉÏ»¬ÏÂÀ´Ò²ºÃÍæ
86.Ñ©³¡ºÜ²»´í£¬ÉèÊ©Ò²ºÜÍêÉÆ£¬»¬Ñ©ºÜºÃÍæ¡£²»×ãµÄÊÇÕûÌåÊ¹ÓÃÁ÷³Ì²»ÊÇºÜÃ÷Îú£¬ÁíÍâ»¬Ñ©ÖÐ²»Í£ÓÐÍÆÏúÊ¹ÓÃ½ÌÁ·£¬²»ÊÇºÜºÃ£¬µ«²»Ó°ÏìÕûÌåÓÎÍæ¿ìÀÖ
87.¾°É«²»´í£¬Ñ©µØÌØ±ð´óÐÔ¼Û±È¸ß£¬ÓÐÈ¤ºÃÍæ£¬×ÜÌå³¬ÔÞ£¬
88.¾°É«²»´í£¬ÓÐÈ¤ºÃÍæ£¬ÐÔ¼Û±È¸ß£¬ÂúÒâµÄÒ»´ÎÓÎÍæ¡£
89.ºÃÍæ¾°É«²»´í£¬ÐÔ¼Û±È¸ß£¬ÓÐÈ¤ºÃÍæ£¬×ÜÌå³¬ÔÞ£¬
90.³¬´Ì¼¤£¬¸øÁ¦£¡ÅóÓÑ½éÉÜµÄ£¬ÏÂ´ÎÓÐ»ú»á»¹»áÀ´µÄ
91.³¬¼¶°ô£¬Ñô¹â»¬Ñ©³¡ºÃ´ó£¬·þÎñÓÖÖÜµ½ºÜ¿ªÐÄ
92.ÔÞÐÔ¼Û±È¸ß£¬ÓÐÈ¤ºÃÍæ£¬¾°É«²»´í£¬×ÜÌå³¬ÔÞ£¬
93.ÐÔ¼Û±È¸ß£¬£¬¾°É«²»´í£¬ÓÐÈ¤ºÃÍæ£¬×ÜÌå³¬ÔÞ£¬
94.¾°É«²»´í£¬ÐÔ¼Û±È¸ß£¬ÓÐÈ¤ºÃÍæ£¬×ÜÌå³¬ÔÞ£¬
95.ÓÐÈ¤ºÃÍæ£¬ÐÔ¼Û±È¸ß£¬×ÜÌå³¬ÔÞ£¬¾°É«²»´í£¬
96.¾°É«²»´í£¬ÐÔ¼Û±È¸ß£¬ÓÐÈ¤ºÃÍæ£¬×ÜÌå³¬ÔÞ£¬
97.¾°É«²»´í£¬ÓÐÈ¤ºÃÍæ£¬×ÜÌå³¬ÔÞ£¬ÐÔ¼Û±È¸ß£¬
98.ÌåÑé·Ç³£²î¡£ÕûÌåÒ²¾Í3¸öÐ¡Ê±£¬ÅÅ¶Ó×â¹ñ×Ó×âÒÂ·þ×â×°±¸×âÐ¬×éÑ§°å¾Í»¨ÁËÒ»¸öÐ¡Ê±£¬ÒòÎªÈ«ÊÇ·Ö¿ªÅÅ¶ÓÐ§ÂÊ¼«µÍ¡£ Ñ©³¡ÀïÃæÄØ£¬ÉÏÈ¥µÄ´«ËÍ´øÊ±ºÃÊ±»µ£¬ÉÏÈ¥°ëÐ¡Ê±ÏÂÀ´1·ÖÖÓ¡£Ò²¾Í»¬ÁËÁ½ÈýÌË¾Í½áÊøÁË£¬ÒòÎª»§ÍâÌ«ÀäÁË¡£ ×ÜÌåÌåÑéÕæµÄ²»ÐÐ¡£
99.¾°É«»¹¿ÉÒÔ£¬Ì«ÀäÁË¶³ËÀÈË£¬»¹ÓÐ¾ÍÊÇ½ÌÁ·Ì«¶àÌ«·³ÈËÁË£¬½ÌÁ·ÃÇÒ»Ö±¾À²øËµÒª²»Òª½ÌÁ··þÎñ£¬ÕæÞÏÞÎ£¡£¡£¡£¡£¡£¡£¡£¡£¡£¡£¡£¡£¡£¡£¡
100.ÓÐÈ¤ºÃÍæ£¬ÐÔ¼Û±È¸ß£¬¾°É«²»´í£¬×ÜÌå³¬ÔÞ£¬
101.¾°É«âùÈË£¬×îÖ÷ÒªµÄÊÇÍæµÄ£¬ÓÐÈ¤ÖµµÃÒ»Íæ£¬
102.»¬Ñ©³¡ºÜºÃ¡¢±È½Ï´ó¡¢ÉèÊ©ÍêÉÆ¡¢·þÎñÖÜµ½¡£
103.×ÜÌå³¬ÔÞ£¬¾°É«²»´í£¬ÓÐÈ¤ºÃÍæ£¬ÐÔ¼Û±È¸ß£¬
104.×ÜÌå³¬ÔÞ£¬ÓÐÈ¤ºÃÍæ£¬¾°É«²»´í£¬ÐÔ¼Û±È¸ß£¬
105.Ñ©³¡»¹¿ÉÒÔ£¬Õý·êÉÏÏÂÑ©£¬´óÑ©·×·É£¬²»¹ýÒ»µã¶ùÒ²Ã»¾õµÃÀä£¬ÆøÎÂ±ÈÑ©ÏçºÍÑ©¹È¸ßÒ»Ð©¡£¸Ð¾õÓ¦¸ÃÇëÒ»¸ö½ÌÁ·¿ÉÄÜÑ§µÃ¸ü¿ìÒ»Ð©£¬»òÕßÈ¥»¬Ñ©Ö®Ç°ÏÈÑ§Ï°Ò»ÏÂ»¬Ñ©µÄ¼¼ÇÉºÍÖªÊ¶£¬ÕâÑù¸üÈÝÒ×½øÈë×´Ì¬£¡]ÓÐ×â»¬Ñ©·þºÍ°²È«Ã±£¬Ê¡ÁË²»ÉÙÇ®Å¶£¡
106.ÑÇ²¼Á¦¾àÀë¹þ¶û±õ»¹ÓÐ200¶à¹«ÀïµÄÂ·£¬ÊÇÖÐ¹ú×îºÃµÄ»¬Ñ©µã£¬Ò²ÊÇÖÐ¹ú¶¬°Â»áºÃ¶à¶ÓÎéµÄ¼¯Ñµ³¡Ëù£¬ÑØÍ¾µÄÂ·ÉÏ£¬Ò»Æ¬Òø×°ËØ¹ü£¬Ö»ÓÐÕæÕýµÄµ½´ïÁËÄÇÀï£¬Äã²ÅÄÜÕæÕýÌå»áÊ²Ã´½Ð×öÒ»¸öÍêÃÀµÄ¶¬¼¾£¬ÕâÊÇÎÒÕâ¸öÄÏ·½ÈË´ÓÎ´ÓÐ¹ýµÄÌåÑé£¬µ±È»»®Ñ©Ò²ÊÇÆäÖÐµÄÒ»Ïî£¬²»¹ý»¹ÊÇÌØ±ðµÄ´Ì¼¤¡£
107.ÖµµÃÊÇºÜÖµµÃÈ¥µÄ£¡Ò»¶¨ÒªÈ¥ÌåÑéÒ»ÏÂ£¬ºÜºÃÍæ£¬ºÜ´Ì¼¤£¡¼´Ê¹ÊÇÐÂÊÖ£¬Ò²ºÜÈÝÒ×Ñ§»á£¡¾ÍÊÇµ±µØµÄµ¼ÓÎ¶¼²»ÔõÃ´¿¿Æ×£¬°µµØÀïÒªÐ¡·Ñ±È½ÏÑÏÖØ£¡¸øÁË100»¹ÏÓÉÙ£¬±È½ÏºÚ¡«¡«µ¼ÓÎ·ÑÒª240ÒÑ¾­¸¶¸øËûÃÇÁË¡«²»¿¼ÂÇÕâÐ©£¬»¹ÊÇÍ¦ºÃÍæµÄ¡«×øÀÂ³µµ½°ëÉ½Ñü£¬ÖÐ¼¶»¬Ñ©»¬µ½³õ¼¶¡«ÂùºÃµÄ
108.»¬Ñ©²»´í£¬³õ¼¶Ñ©µÀºÍÖÐ¼¶Ñ©µÀÔÚÒ»Æð£¬¶Ô³õÑ§ÕßÀ´ËµÖÐ¼¶Ñ©µÀÉÏ»¬ÏÂÀ´ÊÇÒ»´óÌôÕ½£¬²»¹ý·ÅÐÄË¤£¬²»ÌÛ£¨ÎÒË¤³öÈ¥10Ã×Ò²Ã»ÊÂ£©¡£²»Òª×²µ½ÈË×îÖØÒª¡£ÊµÔÚ²»ÐÐÒ»Æ¨¹É×øµØÉÏ¾ÍÐÐÁË¡£×îºóÒ»¸ö°ì·¨ÊÇ£¬¿¿±ß×ß°ë³Ì£¬µ½±È½ÏÐ¡µÄÆÂ´¦ÔÙÍùÏÂ»¬£¬Í¬ÑùÒª×¢Òâ±ð×²ÈË¡£
109.Ì«ÔÞÁË ºÜºÃµÄÒ»´ÎÌåÑé ¾°É«ºÜÃÀÍæµÃºÜ¿ªÐÄ
110.Õâ´ÎÂÃÐÐ·Ç³£ÓÐÈ¤£¬Ó¦¸Ã»¹»áÔÙÀ´µÄ£¬ºÃÍæ
111.·Ç³£¿ªÐÄµÄÒ»´ÎÂÃÐÐ£¬ÏÂ´Î»¹Ô¼ÉÏÅóÓÑÒ»Æð
112.»¬Ñ©µ½ºÃ£¬±È½Ï´ó£¬Ñ©ÖÊºÃ£¬·þÎñÖÜµ½£¬Ö®
113.ÓÎ¿ÍºÜ¶à ÌåÑé¸ÐÒ»°ã ½¨ÒéÖ±½ÓÔÚ»¬Ñ©³¡¸½½ü×¡Ò»Íí µÚ¶þÌìÔçÉÏÆðÀ´»¬»áºÜ°ôÓÐ´ý¸Ä½ø£¬
114.³¡µØÉè¼ÆºÏÀí£¬¹¤×÷ÈËÔ±·þÎñÌ¬¶ÈºÜºÃ£¡
115.»¬Ñ©³¡ºÜ²»´í£¬Í¦´ó£¬Ñ©ÖÊºÃ£¬·þÎñÖÜµ½
116.ÐÔ¼Û±È¸ß£¬¿Í·þÌ¬¶ÈºÜºÃ£¬×ÜÌåºÜÂúÒâ
117.¶ÔÓÚÃ»»¬¹ýÑ©µÄÎÒÔÚÕâÀïÍæµÄ¾¡ÐË¼«ÁË
118.ÖµµÃÍÆ¼öµÄµØ·½£¬ºÜÃÀ£¬Ò²ÍæµÃºÜ¿ªÐÄ
119.·þÎñÏ¸ÐÄÖÜµ½£¬Ð¯³ÌµÄ°²ÅÅ·Ç³£ÂúÒâ£¡
120.¾°µã·á¸»£¬ÐÔ¼Û±È¸ß£¬¿ÉÍæÐÔ·Ç³£Ç¿£¡
121.»¬Ñ©ºÜºÃ£¬±È½Ï´ó£¬Ñ©ÖÊºÃ£¬·þÎñÖÜµ½
122.»¬Ñ©µ½ºÃ£¬±È½Ï´ó£¬Ñ©ÖÊºÃ£¬·þÎñÖÜµ½
123.×ÜÌå³¬ÔÞ£¬ÐÔ¼Û±È¸ß£¬ÓÐÈ¤ºÃÍæ£¬b
124.´ó¼Ò¶¼¾õµÃºÜºÃÍæ£¬¾°É«·Ç³£ÓÅÃÀ£¡
125.¾°É«ÓÅÃÀ£¬¾°µã¶à£¬ÈÃÎÒÍæÁË»¹ÏëÍæ
126.Ñ©³¡·Ç³£²»´í  ³¡µØ´óµÄ Ñ©ÖÊºÃ ÂúÒâ
127.×ÜÌå³¬ÔÞ£¬ÐÔ¼Û±È¸ß£¬¾°É«²»´í£¬
128.ÓÐÈ¤ºÃÍæ£¬¾°É«²»´í£¬×ÜÌå³¬ÔÞ£¬
129.¾°É«²»´í£¬ÐÔ¼Û±È¸ß£¬×ÜÌå³¬ÔÞ£¬
130.¾°É«²»´í£¬ÐÔ¼Û±È¸ß£¬ÓÐÈ¤ºÃÍæ£¬
131.¾°É«²»´í£¬ÓÐÈ¤ºÃÍæ£¬×ÜÌå³¬ÔÞ£¬
132.»¬Ñ©³¡ºÃ£¬±È½Ï´ó£¬Éè±¸Ò²Í¦ºÃ£¡
133.ÐÔ¼Û±È¸ß£¬¾°É«²»´í£¬ÓÐÈ¤ºÃÍæ£¬
134.³¡µØºÜ´ó£¬³¬ºÃÍæ
135.Åã¼ÒÈËÈ¥µÄ£¬Ð¡ÅóÓÑÍæµÄºÜ¿ªÐÄ
136.¾°É«²»´í£¬ÓÐÈ¤ºÃÍæ£¬·Ç³£°ô£¡
137.ºÜÂúÒâµÄÒ»´ÎÂÃÐÐ£¬»¹»áÔÙÀ´µÄ
138.¾°É«ºÜÃÀ£¬ÍæµÄÒ²ÓÐÈ¤£¬ºÜÏ²»¶
139.»¬Ñ©³¡·Ç³£´ó£¬ºÜºÃ×ÜÌå³¬ÔÞ£¬
140.·Ç³£ºÃµÄÒ»´ÎÂÃÐÐ£¬¾°É«·Ç³£ºÃ
141.Ñô¹â»¬Ñ©³¡·ç¾°ºÃ£¬Éè±¸Ò²ºÜºÃ
142.ÅóÓÑ½éÉÜµÄ£¬»¹ÊÇÍ¦ÂúÒâµÄ£¬Ë¬
143.Í¦ÓÐÈ¤µÄ£¬ÓÐ»ú»áÏÂ´Î»¹ÒªÀ´
144.ÕæµÄºÜºÃÍæ£¬ÏÂ´Î»¹»áÀ´µÄ£¡
145.·Ç³£ºÃÍæ£¬¾°µã¶à£¬ÓÐÈ¤ºÃÍæ
146.Ñô¹â»¬Ñ©³¡Ñ©ÖÊºÃ£¬·þÎñÖÜµ½
147.»¬Ñ©³¡ºÜ´ó£¬»¬Ñ©ÓÎÀÖ³¡²»´í
148.ºÜÏ²»¶Õâ¸öµØ·½£¬ÓÐ»ú»áÔÙÀ´
149.ËäÈ»ÓÐµãÀä£¬µ«ÊÇ³¬Ï²»¶ÕâÀï
150.»¬Ñ©³¡±È½Ï´ó£¬ÍæµÄºÜ¿ªÐÄ£¡
151.ÍÆÏú±È½ÏÁ÷ÐÐ ¸Ð¾õ»¹ÊÇ²»´íµÄ
152.¾°É«·Ç³£²»´í£¬ÍæµÄºÜ¸ßÐË
153.ÍæµÄºÜ¿ªÐÄ£¬²»¹ó£¬·þÎñºÃ
154.¾°µãÓÐÌØÉ«£¬ÈçÒâºÃÍæÓÐÈ¤
155.Ñô¹â»¬Ñ©³¡ºÜºÃ£¬Éè±¸ºÃ£¬
156.»¬Ñ©Ò»¶¨ÒªÇë½ÌÁ·µÄËµ£¡¾ÍËãÊÇ³õ¼¶»¬µÀÒ²ÊÇÓÐÄÑ¶ÈµÄÅ¶£¡ÓÃÐ¡³µ´ÓÉÏÃæ»­ÏÂÀ´Ã»Ê²Ã´ÒâË¼£¬»¹²»Èç¶àÍæÒ»Ð¡Ê±»¬Ñ©£¡
157.ºÃ¾°É«²»´í£¬×ÜÌå³¬ÔÞ£¬
158.¾°É«²»´í£¬3ÓÐÈ¤ºÃÍæ£¬
159.Í¦ºÃµÄ£¬º¢×ÓÍæµÄºÜ¿ªÐÄ
160.ºÜ²»´íµÄÒ»´ÎÌåÑé£¬ÂúÒâ
161.¾°É«ºÜÃÀ£¬ÏîÄ¿ºÜ´Ì¼¤£¡
162.ºÜÃÀºÃµÄÒ»´ÎÌåÑé£¬¿ªÐÄ
163.ÐÔ¼Û±È¸ß£¬×ÜÌå³¬ÔÞ£¬y
164.ºÜÖµµÃÔÙÈ¥Íæ¡£ÌØ±ð¿ªÐÄ
165.¾°É«²»´í£¬ÐÔ¼Û±È¸ß£¬
166.×ÜÌå³¬ÔÞ£¬ÓÐÈ¤ºÃÍæ£¬
167.ÓÐÈ¤ºÃÍæ£¬¾°É«²»´í£¬
168.¾°É«²»´í£¬ÓÐÈ¤ºÃÍæ£¬
169.¾°É«²»´í£¬×ÜÌå³¬ÔÞ£¬
170.ÐÔ¼Û±È¸ß£¬ÍæµÃºÜ¿ªÐÄ
171.ºÃºÃºÃºÃ......
172.»¹»áÔÙÀ´µÄ£¬ÒòÎªºÃÍæ
173.²»´íµÄÌåÑé ÓÐ»ú»áÔÙÀ´
174.ÓÐÈ¤ºÃÍæ£¬ÐÔ¼Û±È¸ß£¬
175.×ÜÌå³¬ÔÞ£¬ÐÔ¼Û±È¸ß£¬
176.¾°É«Ì«ÃÀÁË£¬²»Ðé´ËÐÐ
177.»¬Ñ©ºÜºÃ£¬·þÎñºÜÖÜµ½
178.ÐÔ¼Û±È¸ß£¬×ÜÌå³¬ÔÞ£¬
179.ÓÐÈ¤ºÃÍæ£¬ÐÔ¼Û±È¸ß£¬
180.ÖµµÃÍÆ¼ö£¬ÌåÑéºÜºÃ£¬
181.ÑÇ²¼Á¦»¬Ñ©³¡ºÜºÃÍæ£¬ÓÐ¸ßÖÐµÍ¼¶±ð»¬Ñ©³¡£¬ÍæµÄºÜ¿ªÐÄ£¬128ÔªµÄÌ×²ÍºÜÊµÔÚ£¬²»½öÍæµÄ¿ªÐÄ»¹ÓÐ°üÎç²ÍµÄ£¬Îç²ÍËäÈ»ÊÇÍ¦¼ò±ãµÄ£¬µ«»¬ÍæÑ©³ÔÒ»¶Ù¼ò²ÍºÜÊæ·þ°¡£¬Ç¿ÁÒÍÆ¼ö£¬´ó½ãºÍ´ó¸çÈË¶¼ºÜºÃ£¬°ü½ÓËÍÈ¥³Ô·¹£¬·þÎñºÜ¼°Ê±ÉÏ²ËÒ²ºÜ¼°Ê±¡£
182.ÓÐÈ¤£¬ºÃÍæ£¬ÖµµÃÈ¥
183.¾°É«²»´í£¬ÏÂ´Î»¹È¥
184.ÌåÑé²»´í£¬ºÜ±ãÒË¡£
185.ÍÆ¼öµÄµØ·½£¬ºÜ¿ªÐÄ
186.²»À¢ÊÇÈ«¹ú×îºÃµÄ
187.»¹»áÔÙÈ¥£¬³¬¹ýñ«
188.»¬Ñ©ÕæµÄÌ«ºÃÍæÀ²
189.¿ÉÒÔ¿ÉÒÔ¿ÉÒÔ¿ÉÒÔ
190.·þÎñÌ¬¶ÈºÃ ´ó¶ø¿í
191.»¬Ñ©³¡ºÃ ÌåÑéºÜÔÞ
192.²»´í²»´í²»´í²»´í
193.ÍæµÄºÜhighÅ¶
194.¶ù×ÓÍæµÄ·Ç³£¿ªÐÄ
195.Ì«Ï²»¶ÁË£¬ºÃÍæ
196.³¬¼¶Ï²»¶»¬Ñ©³¡
197.³¬ÔÞµÄÒ»´Î¹ºÎï
198.ÓÐÈ¤ÓÐÈ¤ÕæÓÐÈ¤
199.³¬ÔÞµÄÒ»´ÎÌåÑé
200.ºÜÊÊºÏ¶¬Ìì¹ýÀ´
201.ÊÊºÏ±ÊÍæÑ©µÄÈË
202.ÂúÒâµÄÒ»´ÎÌåÑé
203.ºÃÍæ£¬ÖµµÃÍÆ¼ö
204.ÂúÒâ£¬ÍæµÃ¿ªÐÄ
205.ÌåÑéºÜºÃ  ²»´í
206.Ñ©³¡ºÜ´ó£¬ºÜºÃ
207.²»´í£¬ÐÔ¼Û±È¸ß
208.Ò»°ã£¬»¨Ç®ÇëÁË½ÌÁ·²»È»ÄãÓÐ×°±¸Ò²Íæ²»ÁË£¬½ÌÁ·»áÒ»Ö±ÈÃÄãÇëËû£¬³ýÁËÃÅÆ±×°±¸»¹ÁíÍâ¸¶ÁË¼¸°ÙµÄ½ÌÁ··Ñ£¬¶øÇÒ¾Í´øÎÒÃÇ´ÓÖÐ¼¶³¡ÏÂÀ´Ò»È¦¡£ÕâÇ®ÕæºÃ×¬¡£±ðÈË¶¼×îÉÙÁ½ÈýÈ¦ÌåÑé²»¼Ñ£¬ÐÔ¼Û±ÈµÍ£¬
209.·Ç³£ºÃÍæÍÆ¼ö
210.ºÃºÃºÃºÃºÃºÃ
211.×ÜÌåÍ¦ÂúÒâµÄ
212.²»´í²»´í²»´í
213.ÖµµÃ±íÑïÒ»ÏÂ
214.¹þ¹þ¹þ¹þ¹þ¹þ
215.ÂúÒâ£¬ºÜ¿ªÐÄ
216.ÖµµÃÈ¥Íæ ºÜºÃ
217.»¹ÊÇ²»´íµÄ
218.×ÜÌå³¬ÔÞ£¬
219.ÓÐÈ¤ºÃÍæ£¬
220.ÓÐÈ¤ºÃÍæ£¬
221.×ÜÌå³¬ÔÞ£¬
222.¾°É«²»´í£¬
223.ºÃºÃºÃºÃºÃ
224.×ÜÌå³¬ÔÞ£¬
225.×ÜÌåÍ¦ºÃµÄ
226.¾°É«²»´í£¬
227.ÐÔ¼Û±È¸ß£¬
228.×ÜÌå³¬ÔÞ£¬
229.66666
230.¿ìÀÖµÄÉú»î
231.×ÜÌå³¬ÔÞ£¬
232.ÓÐÈ¤ºÃÍæ£¬
233.ºÃÍæµÄµØ·½
234.ÍÆ¼ö´ó¼ÒÈ¥
235.ÂúÒâµÄµØ·½
236.ÖµµÃÖµµÃÈ¥
237.ÓÐÈ¤ºÃÍæ£¬
238.ÐÔ¼Û±È¸ß£¬
239.¾°É«²»´í£¬
240.ÓÐÈ¤ºÃÍæ£¬
241.ºÜºÃ²»´í¡£
242.¾°É«²»´í£¬
243.ÓÐÈ¤ºÃÍæ£¬
244.¾°É«²»´í£¬
245.ÓÐÈ¤ºÃÍæ£¬
246.ÌåÑéºÜºÃ£¬
247.ÆäÊµÕâÊÇµÚ¶þÅú¿ª·¢µÄ»¬Ñ©³¡£¬¶Ô³õÑ§ÕßÀ´Ëµ»¹¿ÉÒÔ
248.ÑÇ²¼Á¦£¬ÕâÊÇ×îÖµµÃÈ¥µÄµØ·½£¬ÕâÀï×îÓÐÒâÒåµÄ»î¶¯¾ÍÊÇ»¬Ñ©£¬¾ÍÊÇ»¬Ñ©µÄËÙ¶È±È½Ï¿ì£¬Ñ©·þ×âÒ»Ì×ÐèÒª100Ôª£¬Ñ©¾µ80Ôª£¬Õâ¸öÑ©¾µÈç¹ûÖ»Íæ2¸öÐ¡Ê±£¬¾ÍÃ»ÓÐ±ØÒª×âÓÃÁË¡£Ñ©·þµÄ»°£¬½¨Òé¹ýÀ´¹þ¶û±õÍæµÄÅóÓÑ£¬À´Ö®Ç°¾ÍÂòÒ»Ì×´ø¹ýÀ´£¬°üÀ¨Ã±×Ó£¬ÊÖÌ×£¬»¹ÓÐÐ¬£¬ÒÔ¼°Æ»¹ûÊÖ»úµÄÈ¡Å¯Ì× ÑÇ²¼Á¦ÄÇÀï»¬Ñ©Èç¹û×âÓÃ2¸öÐ¡Ê±¾ÍÊÇÁ½¸öÐ¡Ê±£¬³¬³ö¾Í°´ÔÚÐø2¸öÐ¡Ê±£¬¿ÉÒÔÇë½ÌÁ·£¬Ò»¸ö½ÌÁ·240Ôª£¬Ð¡·Ñ¿ÉÒÔÑ¡Ôñ¸¶£¬Ò²¿ÉÒÔÑ¡Ôñ²»¸¶¡£ Í¬Ê±ÕâÀïÓÐÊÀ½ç×î³¤Ë÷µÀºÍ»¬µÀ£¬Ì×Æ±380£¬ÓÐÐËÈ¤µÄ¿ÉÒÔ¿´¿´£¬ÎªÊ¡Ç®µÄ»°£¬¿ÉÒÔÍ¨¹ýÐ¯³Ì»òÕßÃÀÍÅ¡£
249.¾ÝËµÊÇ×î´óµÄ»¬Ñ©³¡£¬¸Ð¾õ²»´í£¬ÉèÊ©²»ÊÇ×îºÃµÄµ«ÍêÉÆ¡£¶ÔÓÚµÚÒ»´Î»¬Ñ©µÄÄÏ·½ÈË¶øÑÔ£¬ÓÖÀÛÓÖ´Ì¼¤£¬Á½Ð¡Ê±×ã¹»ÁË¡£½ÌÁ·Ò²ºÃ²»´í£¬¾ÍÊÇÊÕÐ¡·ÑÓÐµãÐ×£¬¿ª¿ÚËµ±ðÈË¶¼¸ø200,300µÄ£¬¶øÇÒÒ»Â·¶¼²»Í£ÌáÐÑÒª¸øÐ¡·Ñ£¬ÕâµãÈÃÈËºÜ·´¸Ð
250.ÑÇ²¼Á¦ÐÂÌåÎ¯»¬Ñ©³¡µÄ¾°É«Ê®·ÖÆ¯ÁÁ£¬Ñ©ºóÌìÇç£¬´óµØÅûÉÏÁËÒø×°£¬Ñô¹âÕÕÔÚÑ©µØÉÏ·Å³öÁËÒ«ÑÛµÄ¹âÃ¢£¬°×Ñ©°ÑÂ·±ßµÄÑîÁøÖ¦Ìõ×°°çµÃÇ§×Ë°ÙÌ¬£¬Ïñ¶ä¶äÃÞÐõ£¬·Â·ðÍ¯»°ÊÀ½çÒ»°ã¡£
251.¿ìÀÖ ¾ÍÊÇÈ¥µÄÌ«ÍíÁË ¸Õ¸ÕÍæµÄÁËÈý¸öÐ¡Ê±¾Í¹ØÃÅÁË ÏÂ´ÎµÃÔçÉÏÔçµãÆðÀ´×ø×îÔçµÄ»ð³µÈ¥ ÓÐÒ»¸öÖÐ¼¶»¹ÊÇ¸ß¼¶ÈüµÀ ÉÏÈ¥ºó»áÓÐºÃ¶àÈËÊÕÄãµÄÇ®´ø×ÅÄãÏÂÈ¥ ÊÔÁËÒ»ÏÂÃ»Ê²Ã´µÄ ºÜ´Ì¼¤
252.ÓÐÈ¤ºÃÍæ£¬¾°É«²»´í£¬×ÜÌå³¬ÔÞ£¬ÐÔ¼Û±È¸ß£¬ÎÒ¾õµÃ»¹¿ÉÒÔ£¬²»¹ý¾ÍÊÇÌ«ÀäÁË
253.»¬µÄºÜË¬£¬ºÜ´Ì¼¤¡£»¬Ñ©³¡Ì«´óÁË£¬½ÌÁ·½ÌµÄÒ²·Ç³£ºÃ£¬·Ç³£ÓÐÄÍÐÄ¡£Ö»ÊÇÑ¡ÔñµÄÕâ¸öÌ×²Í²»Ì«ºÃ¡£²»¹ý»¹ÊÇÍæµÄºÜ¿ªÐÄ¡£
254.ºÜÖµµÃÈ¥£¬ÓÐ³õ¼¶ÖÐ¼¶¸ß¼¶¸÷ÖÖ»¬µÀ£¬ÔÚ³õ¼¶Á·Ï°²î²»¶à¾Í¿ÉÒÔÉÏÖÐ¼¶µÄÁË¡£ÖÐ¼¶²»ÊÇºÜ¶¸¡£ÕÕÆ¬ÊÇÔÚÖÐ¼¶»¬µÀÉÏÅÄµÄ¡£
255.¶«±±ÌØÉ«£¬×ÜÓÐµã¿Ó¡£¾°Çø»¹ÊÇÒª¸ü¹æ·¶²ÅºÃ
256.½¨Òé1µãÇ°µ½£¬ÎÒÃÇÊÇ×Ô¼º¶©¸ßÌú¹ýÈ¥£¬×øÍíÉÏ»ð³µ»Ø¹þ¶û±õµÄ¡£Ñ©¾ßºÍÑ©·þ¶¼Í¦ºÃµÄ£¬Ñ©¾µ±¾ÈËÕæÃ»ÓÃÉÏ£¬×Ô¼º´ø¸ö±¡Í·Ì×ºÍ¿ÚÕÖ¾ÍºÃÀ²¡£ÎÒÃÇ¶¼ÊÇµÚÒ»´Î»¬Ñ©£¬ËùÒÔ¶¼ÇëÁË½ÌÁ·ÁË£¬Èç¹ûÇë½ÌÁ·¾Í²»ÓÃ×âÍ·¿øÁË¡£ÎÒÃÇ×âÁË½á¹û½ÌÁ·ÄÃ×ÅÍ·¿ø¹ýÀ´¡­¡­»¹ÓÐ´©×Å×Ô¼ºÍà×Ó¾ÍÐÐ£¬²»ÒªÌýÊ²Ã´»¬Ñ©Ð¬ÔàÀä²î£¬Ã»ÄÇ»ØÊÂ£¬Õâ»¨ÁË30ÔªµÄ´ú¼ÛÁ¢Âí¾Íºó»ÚÁË¡£Çë½ÌÁ·Á½Ð¡Ê±¾ÍÉÏÖÐ¼¶»¬µÀ2»Ø£¬µÚ¶þ´Î¹ýÈ¥¾Í²»ÒªÀË·ÑÕâÇ®ºÍÊ±¼äÁË¡£½ÌÁ·ÀÏµÀµÄ»á¡°Õæ³Ï¡±ËµÐ¡·Ñ£¬ÎÒÃÇÊÇ¸øÁËµ«ÊÇÒ²ÓÐÈËÃ»¸ø£¬¿´×Ô¼º°É¡£
257.ÁªÏµµÄÊ¦¸µÈËÌØ±ðºÃ£¬ÎÒÊÇ´ÓÑÇ²¼Á¦»ð³µÕ¾ÏÂµÄ³µ£¬ÏÂ³µÖ®ºóÊ¦¸µÖ¸µ¼ÎÒÕÒµ½È¥Ñ©³¡µÄ¹«½»³µ£¬×ø°ë¸öÐ¡Ê±µÄ¹«½»³µ²ÅÄÜµ½ÐÂÌåÎ¯»¬Ñ©³¡£¬ÏÂ³µÖ®ºóÕæµÄÊÇÎÞ·ìÏÎ½Ó£¬¿ª³µÈ¥½ÓµÄÎÒ£¬¸øÊ¦¸µÒ»¸ö´ó´óµÄÔÞ£¡ÎÒÔ¤¶©µÄÊÇËÄ¸öÐ¡Ê±»¬Ñ©£¬ÆäÖÐ°üº¬Á½¸öÐ¡Ê±µÄ½ÌÁ·£¬¶ÔÓÚµÚÒ»´Î»¬Ñ©µÄÈËÒ»¶¨ÒªÕÒ¸ö½ÌÁ·£¬²¢ÇÒ×âÒ»¸ö»¤ÍÎ£¡¶­½ÌÁ·½ÌµÄºÜÈÏÕæ£¬´ø×ÅÎÒ»¬ÁËÁ½´ÎÖÐ¼¶µÀ£¬×Ô¼º¾ÍÂýÂý´ÓÖÐ¼¶µÀÉÏ»¬ÏÂÀ´ÁË£¬Èç¹ûÓÐÊ±¼äÕæµÄ¿ÉÒÔÔÚÑÇ²¼Á¦×¡¼¸Ìì¶àÈ¥»¬¼¸´Î¡£
258.ÑÇ²¼Á¦»¬Ñ©³¡µÄÐÜÃ¨¹Ý£¬ºÚÁú½­Ò²ÓÐ´óÐÜÃ¨ÁË£¬²»³öÊ¡Ò²ÄÜ¿´µ½ÕæÕýµÄ´óÐÜÃ¨£¬ÏÄ¼¾À´ÕâÀïÒ²ÊÇ·Ç³£ºÃµÄÈ¥´¦¡£
    ÐÜÃ¨Ë¼¼ÎºÍÓÓÓÓ£¬¶¼ÊÇÅÎÅÎµÄºó´ú¡£ÊÒÍâµÄË¼¼ÎºÜ»îÔ¾£¬ÓÐÊ±»áºÍÄã»¥¶¯£»ÊÒÄÚµÄÓÓÓÓºÜ°²¾²£¬²»Ï²±»´òÈÅ¡£Ð¡ÅóÓÑ»á·Ç³£Ï²»¶¡£»¹°éÓÐºï×Ó£¬ÑòÍÕ£¬¿×È¸µÈ¡£
259.ÑÇ²¼Á¦»¬Ñ©³¡µÄ»¬Ñ©µÀ¿í³¨ÇÒ±È½Ï³¤£¬·ÖÎª³õ¼¶£¬ÖÐ¼¶£¬¸ß¼¶²»Í¬µÄ»¬Ñ©µÀ£¬ÎÒÃÇÊÇÊôÓÚÖ»ÄÜÔÚ³õ¼¶ÇøÁ·Á·µÄ£¬ÕâÀïµÄÑ©ÖÊºÜ²»´í£¬Ë¤ÔÚµØÉÏÒ»µã¶¼²»ÌÛ£¬ÏÂ´ÎÓÐ»ú»á»¹ÒªÀ´ÍæÍæ
260.¶ÔÄÏ·½ÈËÀ´ËµÊÇ²»´íµÄÌåÑé£¬ÃÅÆ±ÊÇ×¡µêÀÏ°åÄÃµÄÓÅ»Ý¼Û£¬Ò»ÈË120Á½Ð¡Ê±¡£¾ÍÊÇÇë½ÌÁ·Í¦¹ó£¬300¿éÒ»¸ö½ÌÁ·Ò»¶ÔÒ»½ÌÁ½Ð¡Ê±¡£ÍêÁË»¹ÎÊÎÒÃÇÒªÐ¡·Ñ£¬¸øÉÙÁË»¹²»ÐÐ¡£Õâ¸ö»¬Ñ©³¡Ó¦¸Ã¼ÓÇ¿¹ÜÀí£¡
261.»¬Ñ©ÖµµÃÌåÑéÒ»ÏÂ£¬ÕæÑ©µÄ¸Ð¾õºÍÈËÔìÑ©ÊÇ²»Ò»ÑùµÄ¡£µ«ÊÇÌ×²ÍÀï»¬Ñ©×°±¸ÊµÔÚÌ«²îÌ«²î£¬»¬Ñ©·þºÍ×°±¸ÆÆÀÃ²»¿°£¬À­Á´¶¼ÊÇ»µµÄ£¬¼òÖ±¾ÍÊÇ¸øÆòØ¤´©µÄ£¬´óÀäÌì»»ÒÂ·þ»¹²»ÔÚ»¬Ñ©³¡ÄÚ£¬¾Í²»Ì¸¼Ä´æ»¹ÒªÁíÍâ¸øÇ®¡£ÖÒ¸æ£¬»¹ÊÇÂò»¬Ñ©ÄÚµÄ·þÎñºÃ¡£
262.ÒòÎªÊµÔÚÊÇÌ«ÀäÁË¾ÍÃ»ÔõÃ´ÅÄÕÕ£¬×ÜÌå¸Ð¾õ»¹²»´í£¬³õ£¬ÖÐÁ½¼¶Ñ©µÀÑ©ÖÊºÜºÃ£¬¾ÍÊÇ½ñÌìÓöµ½ÁËÓÐ·çÌì£¬»¬µÄÊ±ºò±È½ÏÆ¯£¬£¨Èç¹ûÏë»¬ÖÐ£¬¸ß¼¶µÀ¸öÈË½¨Òé×îºÃ×Ô´øÑ©°å£¬ËûÃÇµÄÑ©°åÃ»¿ªÈÐ£¬»¬µÄÊ±ºòÌ«Æ¯£¬Ñ¹²»×¡Ñ©£¬ÀïÃæ¶«Î÷±È½Ï¹óÄÜ×Ô´ø¾Í×Ô´ø£¡£©
263.ËãÊÇ±È½ÏºÃµÄ»¬Ñ©³¡£¬Ö®Ç°È¥µÄÊ±ºòÊÇÔÚ¹þÊÐÖÜ±ßÍæµÄ£¬»¬Ñ©³¡ºÜÐ¡£¬»¹Ò»Ö±ÓÐ½ÌÁ·ÔÚÅÔ±ßÒªÐ¡·Ñ¡£Õâ´ÎÈ¥µÄÑÇ²¼Á¦£¬Ì×²Í100¶à3Ð¡Ê±£¬»¹ËÍÒ»¶Ù²Í×Ô¼ºÓÃ²ÍµØºÍ»¬Ñ©³¡»¹ÓÐÑÇ²¼Á¦ÄÏÕ¾µÄ½ÓËÍ¿ÉÒÔËµÊÇ·Ç³£»®ËãÁË¡£´ÓÖÐ¼¶»¬µÀÉÏÈ¥ºÍÏÂÀ´´ó¸ÅÐèÒª°ë¸öÐ¡Ê±£¬È»ºóÔÙ¼ÓÉÏ´æ¶«Î÷£¬È¡ºÍ»¹»¬Ñ©ÓÃ¾ß¶¼Òª»¨½Ï¶àÊ±¼ä£¬ÑÇ²¼Á¦¶¬Ìì´ó¸ÅËÄµã¶à¾Í±È½ÏÀäÁË£¬¶øÇÒÌìÒ²¿ìºÚÁË£¬ËùÒÔ½¨ÒéÔçµãÈ¥£¬¿ÉÒÔ¶àÍæ»á¡£Õâ´Î»¹ÊÇÃ»ÓÐ¾¡ÐË£¬ÏÂ´ÎÔÙÈ¥¡£ÀïÃæµÄ½ÌÁ·È«³ÌÒ²¶¼±È½ÏºÃ£¬·ÑÓÃ¾ÍÊÇ240/2Ð¡Ê±£¬2Ð¡Ê±Æð×â£¬×îºóÒªÁËÒ»ÏÂÐ¡·Ñ£¬ÎÒÒ²Ã»ÓÐÄÇÃ´¶àÏÖ½ð¡£½ÌÁ·ËµÄÇ¾ÍËãÁË£¬Ò²²»ÒªÓ°ÏìÄãÃÇÀ´ÍæµÄÐÄÇé¡£×ÜÌåÀ´ËµÐÂÌåÎ¯ÊÇ²»´íµÄ
264.Ò» Ë¾»úÊ¦¸µÕæµÄºÜ¸ºÔð£¬ÌáÇ°Ò»Ììµç»°ÁªÏµ¹ý£¬»¹Íê×°±¸£¬·¢ÏÖÑº½ðÌõÔÚÑ©·þÀï Ê¦¸µ°ïÃ¦ÄÃ»ØÀ´µÄÊ±ºò»¹°ÑÎÒÂä¶µÀïµÄ120ÁãÇ®ÉÔÁË»ØÀ´£¬¶«±±ÊµÔÚÈË£¡ÒòÎª»ð³µ»¹Òª¼¸¸öÐ¡Ê±£¬Ê¦¸µ¿ª×Å°ÂµÏËÍÎÒÃÇÈ¥Å©¼ÒÀÖ³Ôµã·¹£¬»¹ÓÐ¿»ÄÜÐÝÏ¢£¬Í¦ºÃ¡£ËäÈ»²Ë±È½Ï¹óÒ²ËãÃ÷Âë±ê¼Û£¬ÍÁ¶¹Ë¿38£¡£¡ µÚ¶þ£¬ËµÏÂ»¬Ñ©³¡Àï±ß£¬ÒòÎªÊÇ½áÎ²ÁËÈË²»ÊÇºÜ¶à£¬ È¡ÁË¿¨ÓÖÁìÁË°å£¬ÒÂ·þ£¬ÕÈ£¬ÅÔ±ßÓÐºÜÈÈÇéµÄ¹¤×÷ÈËÔ±°ïÄãÈ¡£¬Êµ¼Ê¾ÍÊÇ½ÌÁ·ÁË£¬°ïÄãÄÃ¶«Î÷£¬µ÷ÊÔ°å£¬´©°å£¬µ«Ò²¶¼ºÜÕý³£µÄÎÊÐè²»ÐèÒªÇë½ÌÁ·¡£ËµËµ»¬Ñ©³¡£¬³õ¼¶ÖÐ¼¶Á¬Ò»¿é£¬Èç¹û²»×öÀÂ³µ£¬ÔÚ³õ¼¶ÀïÖ»ÄÜ×ßÉÏÈ¥»¬ÏÂÀ´£¬ÒòÎªÀÂ³µÖ±½ÓÈ¥ÖÐ¼¶µÀ¡£»ºÆÂÓÐ»ºÆÂ£¬¶·ÆÆÓÐ¶¸ÆÂ£¬ÖÊÁ¿Í¦ºÃ¡£ Èý ´ó¼ÒÌÖÂÛ±È½Ï¶àµÄÐ¡·ÑÎÊÌâ£¬Êµ¼ÊÉÏÎÒÃÇÒÔÇ°»®¹ýÐ¡»¬Ñ©³¡£¬¾õµÃÒ²¿ÉÒÔ²»Çë×Ô¼ºÃþË÷×ÅÍæ°É£¬½øÈ¥¿´ÁËÖ®ºó»¹ÊÇ¾ö¶¨ÕÒÁ½¸ö½ÌÁ·£¬×îºóÈÏÎªÊÇÃ÷ÖÇµÄ£¬Å®º¢×Ó±È½Ï±¿²»Çë¸ö½ÌÁ·ÕæµÄ²»ºÃÑ§£¬ÎÒµÄ»°Ö»»á¼òµ¥É²³µ²»»á×ªÍäÕâ´ÎÒ²Ñ§»áÁË£¬×îÖ÷ÒªÖÐÍ¾ÓÐÒ»´Î»¬µÄÌ«¿ì¼¸ºõÊ§¿ØÒªË¤µÃºÜ²Ò£¬½ÌÁ·Ò»¸ö¼ÓËÙ¹ýÀ´µ¹×Å»¬°ÑÎÒ½Ó×¡ÁË²ÅÃ»Ë¤ÄÇÒ»ÏÂ£¬ÖµÁË¡£½ÌÁ·´øÁËÒ»¸ö°ëÐ¡Ê±£¬¿ì½áÊøµÄÊ±ºòÌáÁËÒ»ÏÂÐ¡·Ñ£¬µ«Ò²Ã»Ó²Òª£¬µÚÒ»¾õµÃÈ·ÊµÑ§»áÁË£¬µÚ¶þÌ¬¶ÈÒ²Í¦ºÃ£¬¾Í¸øÁËÒ»µã£¬¼ÓÁËÎ¢ÐÅÒÔºó»¹¿ÉÒÔÁªÏµ¡£¶øÇÒÕâ´ÎÑ§»áÁË£¬ÒÔºó»Ø½­ËÕÄÇ±ß»ù±¾¶¼ÄÜ»®ÁË¡£ Î¨Ò»ÌáµÄ½¨Òé¾ÍÊÇ»¬Ñ©³¡µ½µ×ºÍ½ÌÁ·Ö®¼äÔõÃ´·ÖµÄ£¬ÎªÊ²Ã´²»ÄÜºÏÀíÒ»Ð©£¬ÕâÑùµÄÐ¡·Ñ¸ø³öÈ¥×Ü¹é²»ºÃ ÔÒ×Ô¼º¿Ú±®µÄ¡£
265.»¬Ñ©ÕæµÄ³¬´Ì¼¤£¬¸øµÄ½¨Òé¾ÍÊÇÄãÒªÊÇÍæÍæ£¬¾Í¿ÉÒÔ×Ô¼ºÍæ£¬²»ÓÃÇë½ÌÁ·¡£ËµÊµ»°£¬ÎÒ²»ÓÃ½ÌÁ·×Ô¼ºÒ²»á£¬¾ÍÊÇ»áË¤õÓ¡£µ«×Ô¼º¸Ð¾õµ½ÄÇÖÖ´Ì¼¤ºÍÑ§»áµÄ¿ªÐÄÕæµÄÊÇÌØ±ðÓÐ³É¾Í¸ÐµÄ¡£ÎªÑÇ²¼Á¦´òcall.
266.´Ó×¡µÄÂÃ¹Ýµ½ÐÂÌåÎ¯×ø³µºÜ¿ì£¬»¬Ñ©³¡ÄÚ²¿¹ÜÀíÒ²±È½ÏÓÐÌõÀí£¬¼Û¸ñÂÔ¹ó¡£Í¨¹ýÐ¯³Ì¶©µÄÆ±£¬»¹Í¦·½±ãµÄ¡£Èë³¡ÕÒ½ÌÁ·µÄ»°ÊÇ300Á½¸öÐ¡Ê±£¬ÀÏ¹«»áÒ»µã£¬ËùÒÔÃ»ÕÒ½ÌÁ·¡£ÔÚ³õ¼¶³¡µØÍæÁËÒ»»á¶ù£¬×øÀÂ³µÀ´µ½É½¶¥£¬Á½¸ö²ËÄñÃÉÈ¦ÁË£¬±»½ÌÁ·´øÏÂÈ¥µÄ£¬¼Û¸ñÒ»°Ù¡£ËäÈ»Ò»Ç§Îå°ÙÃ×µÄ¾àÀë£¬µ«½ÌÁ·»¹½ÌÁËÎÒÒ»µã£¬ºóÃæ×Ô¼º»¬µÃ¹ûÈ»Ë³¶àÁË¡£ËùÒÔÒ»°ÙÒ²²»¿÷¡£½ÌÁ·È·ÊµÈçÍøÉÏËùËµµÄÄÇÑù£¬»áÒªÐ¡·Ñ£¬ÎÒÃÇÃ»¸ø¡­¡­ËÄ¸öÐ¡Ê±»¹ÊÇ±ØÐëµÄ£¬²»È»¸ù±¾²»¹»Íæ¶ù¡£×ÜÖ®¸÷ÖÖ¿ªÐÄ£¬¸Ð¾õÏ²»¶»¬Ñ©ÁË¡£
267.Õâ¸öÏîÄ¿»¹ÊÇºÜ°ôµÄ£¬ÂíÀ­ÅÀÀçÕæµÄÃ»Ê²Ã´ÒâË¼£¬ÎÒÒ»¸öÈËÍæ·ÉµúÍæÁËÁ½¸öÐ¡Ê±£¬Ì«¹ýñ«ÁË£¬Èç¹ûÈ¥µÄ»°½¨ÒéÂòÕâ¸ö£¬È»ºóÐÂÊÖµÄ»°ÔÚÀïÃæ²»ÒªÇëÄÇÖÖÒ»°Ù¿éÇ®µÄ½ÌÁ·£¬¾Í´øÄã»®Ò»ÂÖÏÂÀ´£¬×Ô¼ºÏÈÑ§»áÉ²³µ¾Í²»´íÁË¡£
268.¸ß¼¶»¬µÀºÜË¬£¬Ã»µãÓÂÆøÏÂ²»À´¡£
269.ËäÈ»¼Û¸ñ²»±ãÒË¡­µ«ÊÇÎÒÃÇÈ¥µÄÈÕ×Ó»¹ÐÐ¡­ÈË²»ÊÇºÜ¶à¡­Ñ¡ÔñµÄ½ÌÁ·Ò²²»´í¡­¿ÉÒÔ´øÄãÈ¥ÖÐ¼¶»¬Ñ©³¡¡­ºÜ»¶ÀÖ£¡¾ÍÊÇ×Ô¼º×°±¸Ã»×¼±¸ºÃ¡­ÀäµÄÊÖÌÛ£¡
270.²»À¢ÊÇ¹ú¼Ò¼¶»¬Ñ©³¡£¬Ñ©ÖÊÌØ±ðºÃ£¬Ñ©µÀÒ²·Ç³£³¤£¬²»¹ý¾ÍÊÇµÃÔçµãÈ¥£¬²»È»ÈË¶àÁËÅÅÀÂ³µ¾ÍÌ«ÀË·ÑÊ±¼äÁË¡£ÖµµÃÒ»ËµµÄÊÇÕâÀïµÄ½ÌÁ·ÊÇÁ½¸öÐ¡Ê±ÆðÒ²²»¹ó£¬ºÍ±±¾©±ÈÊÇÒª±ãÒËºÜ¶à£¬½¨ÒéµÚÒ»´ÎÈ¥µÄÕÒ¸öµ¥¶À½ÌÁ·¡£
271.½¨Òé´ó¼Ò¶©Æ±Ö®Ç°¶¼¿´¿´¡£
Õâ¾ÍÊÇÐÂÌåÎ¯»¬Ñ©³¡Âð£¿

Ì«Ê§ÍûÁË£¡
¸øÕÒµÄÑ©·þÀ­Á´»µÁË»¹²»Ô¸Òâ¸ø»»£¬ÎÒËµ°ëÌì²Å¸ø»»£¬ÁíÍâÑ©·þºÜÔà»¹Êª¡£
ÎÒ¿´Æ±ÀïÃæº¬¼Ä´æ¹ñ£¬µ«ÊÇËûÃÇËµÃ»ÓÐ»¹µÃ¼Ó30¡£²»´÷Í·¿ø²»ÈÃ×øÀÂ³µ£¬ÂòÆ±Ê±Ò²Ã»ËµÃ÷°¡£¬80×âÒ»¸öÍ·¿ø£¬»¹ºÜÆÆ£¬Ö±½ÓÓÖ»¨110£¬Õâ²»ÊÇÆÛÆ­Ïû·ÑÕß£¿ÇÀÇ®£¿
Ñ©°åÒ²Í¦ÆÆµÄ£¬²»ºÃÓÃ¡£
ÖÐ¼¶Ñ©µÀ¾ÍÒ»Ìõ£¬ÖÐ¼äÓÐ¶Î0ÆÂ¶È£¬ºó°ë¶Î¾ÍÊÇ³õ¼¶µÀÆÂ¶È¡£
Ñ©ÖÊºÇºÇ£¬ÓÐ¼¸¶ÎÕætmÓ²£¬Õ¦²»¿ª¸ö»¬±ù³¡£¿µ¥°å¿Ì»¬ÔÚÉÏÃæ²»Ë¤ÊÇ²»¿ÉÄÜµÄ£¬ÁíÍâÀÂ³µËÙ¶ÈÂýµÃÒªËÀ¡£
272.¾°É«²»´í£¬ÐÔ¼Û±È¸ß£¬
273.Êý´Î±±ÉÏ£¬²¢·ÇÏÐÀ´ÎÞÊÂµÄÇé»³£¬Ò²²¢·Ç¿ñÈÈÓÚÂÃÐÐ£¬¶øÊÇÃ¿Ã¿»Øµ½Õâ¿éÊ¥ÍÁ£¬ÐÄÖÐ¶¼ÓÐÖÖÂú×ã¡¢âùÈ»µÄ¹éÊô¸Ð¡£¸æ±ðÑÇ²¼Á¦£¬ÎÒ»¹½«¼ÌÐø±±ÉÏ¡£Éú»î¹¤×÷ÂÃÐÐ¶¼ÊÇÐÞÐÐ¡£¿ËÖÆËæÒâµÄÄÚÐÄ£¬¸ÕÇ¿µÄÒâÖ¾£¬²»ÇáÑÔ·ÅÆúµÄÆ·¸ñÊÇÃ¿¸ö½¡ÉíÈËµÄ»ù±¾ËØÑø¡£¼ÓÓÍ£¬Ã÷¶ù¸ö¼ÌÐø±±ÉÏ£¡
274.ÕâÊÇµÚÒ»´ÎÔÚÐ¯³ÌÉÏÏÂ¶©µ¥£¬ÕâÒ»µ¥ÕæÐÄ±È±ðµÄºÃ¶àÁË£¬µ½ÁËÖ®ºóË¾»úÊ¦¸µ¹ýÀ´½ÓµÄ£¬µ½¾°ÇøºóÈ·ÈÏºÃÁË£¬´ø×ÅÑ©¾ß¾Í¿ªÊ¼ÁË£¬Èý¸öÐ¡Ê±È·Êµ¹»ÁË£¬×ßµÄÊ±ºòÓÖ¸øËÍµ½ÁËÓÎ¿ÍÖÐÐÄ£¬×÷ÎªÒ»¸öµÚÒ»´Î»¬Ñ©µÄ²ËÄñ£¬×îºóµÄÊ±ºòË¤ÁË¼¸´Î£¬Ò²ÊÇÃ»ÓÐÒÅº¶ÁË£¬¸øºÃÆÀ£¡
275.ÖÕÓÚ¼ûÊ¶ÁËÕæÕýµÄ»¬Ñ©³¡£¬Ä¾ÓÐÈËÔìÑ©¡£¸÷ÖÖ¼¶±ðµÄ»¬µÀ£¬ÓÐ¿ÉÒÔ¾Ù°ì¹ú¼ÊÈüÊÂµÄ£¬Ò²ÓÐÊÊºÏ²ËÄñÃþÅÀ¹ö´òµÄ¡£½¨ÒéÆ¸Çë½ÌÁ·£¬²»È»´ç²½ÄÑÐÐ£¬½ÌÁ·µÄÐÔ¼Û±ÈºÜ¸ß£¬¿ÉÒÔ½Ì»¬Ñ©£¬¿ÉÒÔ°ï¿ÍÈËÅÄÕÕ£¬»¹ÊÇ±£»¤¿ÍÈË²»Ë¤ÉË¡£Æ»¹ûÊÖ»ú¾Í²»ÒªÉÝÍû¿ÉÒÔÅÄ¶àÉÙÕÕÆ¬ÁË£¬»ù±¾ÉÏÅÄÈýÕÅ¾ÍËÀ»úÁË¡£×ÜÒª¼ûÊ¶Ò»ÏÂÕæÕýµÄ»¬Ñ©³¡??
276.ÍæµÄÌØ±ð¿ªÐÄÒ²ÌØ±ð´Ì¼¤Î¢Î¢½ãÒ²ÌØ±ðÈÈÇé
277.6666666
278.»¹²»´íµÄ£¡£¡£¡
279.Òì¹ú·çÇéµÄ°ÙÄêÀÏ½Ö----¡¾ÖÐÑë´ó½Ö¡¿£¬Ãû¸±ÆäÊµµÄ  <¶«·½Ð¡°ÍÀè>£¬¹ä¹ä½Ö£¬¹þ¶û±õ£¬ÒÔÏÂÍ¼Æ¬¶¼ÊÇ±¾ÈËÓÃÊÖ»úÅÄµÄ½Ö¾°ºÃö¦¡£
280.´Ó¹þ¶û±õ³ö·¢£¬Ò»Â·ÊÇÎÞÛóµÄ¿õÒ°£¬Ê÷Ö¦¹ÒÂúÑ©»¨£¬Ô¶´¦ÈºÉ½Òø×°ËØ¹ü£¬°éËæ×ÅÒ»Â·»¶ÉùÐ¦Óï£¬ÎÒÃÇÀ´µ½ÁËÑÇ²¼Á¦¡£ ÑÇ²¼Á¦ÓÐÐí¶à¸ö»¬Ñ©³¡£¬ÎÒÃÇµ½µÄÊÇÐÂÌåÎ¯»¬Ñ©³¡¡£
281.ÖµµÃÒ»ÓÎ£¬¾°É«ÓÅÃÀ£¬Å®¶ùÑ§»áÁË»¬Ñ©£¬ÐÔ¼Û±È³¬¸ß¡£
282.³¬¼¶ÖµµÃ£¡ÂíÀ­Ñ©ÇÁÕæµÄ³¬ºÃÍæ¡£Ñ©È¦ËäÈ»Ð¡ÁËµã£¬µ«ÊÇÒ²ºÜ²»´íÅ¶¡£»¹ËÍÒ»¶ÙÎç²Í£¬ÕæµÄ²»´í¡£»¬Ñ©ÕæµÄÊÇÂúÂúµÄÈý¸öÐ¡Ê±£¬ÕâÊÇ×Ü¹²²ÅÄÇÃ´µãÇ®£¬ÕæÊÇ³¬Öµ¡£
283.ÂòµÄÈýÐ¡Ê±»¬Ñ©È¯£¬¸øº¢×ÓÕÒÁËÎ»ÃÀÅ®½ÌÁ·£¬×øË÷µÀÉÏÉ½£¬¿ÉÒÔ´ÓÖÐ¼¶»¬µÀÏÂÀ´£¬½ÌÁ·ÊÖ°ÑÊÖ½Ì£¬º¢×Ó»ù±¾Ñ§»áÁË£¬Ã»Íæ¹»¡£½ÌÁ·½ÓÊÖÇ°¾ÍÓïÑÔ°µÊ¾Èç¹ûÍæµÃ¸ßÐËÊÇ²»ÊÇ¸øµãÐ¡·Ñ£¬Õâ¸ö¸Ð¾õ²»Ì«ºÃ£¬ÒòÎªÎÒÃÇÒÑ¾­½»ÁËÇë½ÌÁ·µÄ·ÑÓÃ£¬ËýÈ´ËµËýÃÇÄÃ²»µ½¶àÉÙ·ÑÓÃ¡£¿´µ½º¢×Ó³õÑ§Ò²»ù±¾Ñ§»áÁË£¬Ò²¾ÍÒâË¼Ò»ÏÂÁË£¡
284.ÂòµÄ**²Íº¬Ñ©È¦ÂíÀ­³µµÈ£¬»¬Ñ©²»º¬½ÌÁ··Ñ¡£Õâ¸öÌ×²Í°²ÅÅºÏÀí¡£ÉÏÎçÔÚ½ÌÁ·´øÁìÏÂ×ßÁË¶þÌËÖÐ¼¶»¬Ñ©³¡£¬ÈËÒÑÀÛ²»ÐÐ£¬3Ð¡Ê±¶Ô³õÍæ»¬Ñ©µÄ×ã¹»ÁË¡£ÖÐÎç»¹ÍêÑ©¾ßÈ¥³ÔÎç²Í£¬Å©¼ÒËá²ËÎ¶ºÜÕý£¬70¶àËêÆÅ×ÓÂè³ÔµÄ2´óÍë·¹¡£Îç·¹ºóÈ¥Ñ©È¦ºÍÂíÀ­³µ£¬´òÑ©ÕÌ£¬ÍÛÈûÌ«Ë¬ÁË¡£Åµ´ó¸ö³¡±»°ü³¡£¬ÂíÀ­³µµÄ´óÊåÌ«¿É°®£¬°ÑÒÂ·þÍÑÏÂÀ´ÈÃÎÒÃÇ¸úÂíÕÕÏà£¬ÈÃÎÒÃÇ¿É¾¢ÕÕ¡£Â·ÉÏËæÊ±º°Í£¾ÍÍ£ÏÂÀ´¡£ÍæÀÛÁËÔÚ´óÌüÐÝÏ¢£¬ÁªÏµË¾»ú»ØÑÇ²¼Á¦ÄÏÕ¾×ø4µã¶à»ð³µ»Ø¹þ¶û±õ¡£
285.È«ÑÇÖÞ×î´óµÄ»¬Ñ©³¡£¬²»»á»¬Ñ©Ö»ÄÜÇë½ÌÁ·£¬240Ôª½ÌÁ·´øÄã»¬Á½È¦³õ¼¶ÏÂÆÂ¡£µ«ÊÇ½ÌÁ·×îºó»¹»áË÷ÒªÐ¡·Ñ£¬²¢²»Óä¿ì¡£½¨Òé×Ô´ø¸ÉÁ¸£¬»¬Ñ©×î¶àÍæ¸ö4Ð¡Ê±£¬ÒòÎªÊÜ²»ÁËÕâÎÂ¶È¡£
286.ÑÇ²¼Á¦»¬Ñ©³¡ºÜºÃÍæ£¬ÓÐ¸ßÖÐµÍ¼¶±ð»¬Ñ©³¡£¬ÍæµÄºÜ¿ªÐÄ£¬168ÔªµÄÌ×²ÍºÜÊµÔÚ£¬²»½öÍæµÄ¿ªÐÄ»¹ÓÐ°üÎç²ÍµÄ£¬Îç²ÍËäÈ»ÊÇÍ¦¼ò±ãµÄ£¬µ«»¬ÍæÑ©³ÔÒ»¶Ù¼ò²ÍºÜÊæ·þ°¡£¬Ç¿ÁÒÍÆ¼ö£¬´ó¸çÈË¶¼ºÜºÃ£¬°ü½ÓËÍÈ¥³Ô·¹£¬·þÎñºÜ¼°Ê±ÉÏ²ËÒ²ºÜ¼°Ê±¡£
287.¶©Æ±·½±ã£¬Ò»¼ÒÈý¿Ú×øÄê´ú¸Ð³¬Ç¿µÄÂÌÆ¤»ð³µµ½ÑÇ²¼Á¦Õ¾µÄ£¬ÃÅ¿Ú¾ÍÓÐÑ©³¡ÓÐ´ó°Í£¬µ½ÁËÓÐ×¨ÈË°ï°ì¿¨È¡Æ±£¬ÌáÐÑ×¢ÒâÊÂÏîµÈ£¬²»µ¢ÎóÊ±¼äºÜË³³©£¬×îÖØÒªµÄÊÇ¾ÓÈ»»¬ÁËÖÐ¼¶µÀ£¡·Ç³£Ë¬µÄÒ»´ÎÌåÑé£¡£¡£¡
288.µÚÒ»´ÎÈ¥¹þ¶û±õ£¬ÌØµØ¹ýÀ´»¬Ñ©£¬ÒÔÇ°Ã»»¬¹ý£¬ËùÒÔÇëÁË¸ö½ÌÁ·£¬½ÌÁ··Ç³£Ï¸ÐÄ£¬Ò»µãµãÈÏÈÏÕæÕæµÄ½ÌÄã£¡µÚÒ»´Î»¬Ñ©»¹ÊÇÍÆ¼öÇë¸ö½ÌÁ·°¡£¬ÂùºÃÍæµÄ£¬ÍÆ¼ö´ó¼ÒÈ¥ÊÔÊÔ£¡
289.»¬Ñ©¹ÌÈ»ÊÇ¸ö¿ªÐÄµÄÊÂ£¬µÚÒ»´Î»¬´ø×ÅÐÂÏÊ´Ì¼¤µÄÐÄÇé£¬×î¿ªÊ¼ÍøÉÏÔ¤¶¨µÄÃÅÆ±¼Ó»¤Ä¿¾µºÍ»¬Ñ©·þ£¨°üº¬»¬Ñ©°å£©160Ôª ²»¹ó£¬ÔÚÏÖ³¡×âÁËÊÖÌ×20Ôª²»¹ó£¬Ò»¶ÔÒ»µÄ½ÌÁ·240ÔªÒ²²»¹ó£¬ÍæµÄ¿ª¿ªÐÄÐÄµÄ¸ø¸öÐ¡·ÑÒ²Õý³££¬ÎÒ¸úÄÐÅóÓÑ¶¼ÍæµÄºÜ¿ªÐÄ£¬¾Í¸øÃ¿¸ö½ÌÁ·Ò»ÈËÒ»°ÙÔªµÄÐ¡·Ñ£¬Ã»Ïëµ½¶þÎ»½ÌÁ·´óÈË¾ÓÈ»²»Öª×ã»¹×·×ÅÎÒÃÇÒªÃ¿ÈËÔÙ¸øÒ»°Ù£¬ÄÇ¾ÍÊÇÎÒÃÇÐ¡·Ñ¾ÍÒª¸øµôËÄ°Ù¿é£¬ÕâÑùÊÇ²»ÊÇ¹ý·ÖÁËµã£¿£¿£¿£¿»¬Ñ©Í¦¿ªÐÄµÄÊÂ£¬Ð¡·Ñ¶àÉÙÒ²ÊÇ×ÔÔ¸¸ø£¬ÄÄÓÐ×·×ÅÈËÒªµÄµÀÀí¡£ÕæµÄÓ°ÏìÐÄÇé£¡£¡£¡
290.ÎÒÃÇÊÇºÃ¼¸¸öÈËÒ»ÆðÈ¥µÄÌØ±ð¿ªÐÄ£¬ÎÒÃÇ´Ó¹þ¶û±õ³ö·¢£¬ÔçÉÏ×øµÄ¹þ¶û±õ¶«µ½ÑÇ²¼Á¦ÄÏµÄ»ð³µ£¬µ½ÑÇ²¼Á¦ÄÏÓÐ×¨ÈË½ÓËÍÉÏÐÂÌåÎ¯£¬ÒÔÇ°µÄµØ½Ó»áÀ­µ¹ÆäËüÑ©³¡ºöÓÆÄã£¬Õâ´ÎÊÇÖ±½ÓÈ¥µÄÐÂÌåÎ¯£¬ÌØ±ðÊµÔÚ£¬½ÓÏÂÀ´¾ÍÊÇ»»Ñ©¾ßÊ²Ã´µÄ£¬¾õµÃ·ç¾µÌØ±ðÓÐÓÃ¡£ÍæÁË3Ð¡Ê±ÒÑ¾­±È½ÏÀÛÁË £¬×ó½Å¹ÕÍäÃ»¾¢ÁË¡£×¨³µËÍ»ØÑÇ²¼Á¦ÄÏ¡£ÏÂÎç×ø»ð³µ»Ø¹þ¶û±õ¡£Ò»ÌìÀ´»ØºÜË¬£¬Èç¹ûÏ²»¶»¬Ñ©¿ÉÒÔ¶àÍæÁ½Ìì¡£
291.ÑÇ²¼Á¦µÄ»°Ñ©³¡ºÜ¶à£¬½¨Òé²»Òª¹ýÄêµÄÊ±ºòÈ¥£¬ÈË»á±È½Ï¶à¡£ÆäËû»¹ÊÇÍ¦ºÃµÄÑ¡Ôñ£¬½»Í¨Ò²·½±ã¡£Èç¹ûÓÐÊ±¼äÔÊÐíµÄ»°¿ÉÒÔÀ´ÕâÀï£¬Íò¿Æ»¬Ñ©³¡Ì«Ô¶ÁË¡£
292.ÖµµÃÀ´£¬¹¤×÷ÈËÔ±ÌáÇ°Ò»ÌìÁªÏµÎÒÃÇ£¬µ±Ìì»¹½ÓËÍ£¬»¬Ñ©³¡¸É¾»£¬ÈËºÜ¶à£¬ºÜºÃµÄÌåÑé£¬¾ÍÊÇ2Ð¡Ê±µÄ½ÌÁ·£¬¿ÉÄÜ¾Í½Ì1¸öÐ¡Ê±°É£¬ÍêÁË»¹ÒªÐ¡·Ñ£¬3¸öÈËÒ»Æð3¸ö½ÌÁ·£¬¸øÁË50£¬ÆäËû¶¼²»´í
293.Ñ©ÖÊºÃ£¬ÔÚ³õ¼¶µÀ»¬µÄÅóÓÑÒ»¶¨Òª×¢Òâ°²È«£¬ËæÊ±¿ÉÄÜ±»ÉíºóµÄÈË²ùµ¹ÊÜÉË
294.ÕâÀïµÄÒÂ·þ²»ÊÇ³¡¹ÝÖ±½Ó×âµÄ ÖÊÁ¿²»´í ¼Û¸ñ¹«µÀ¡£ ÀïÃæÇë½ÌÁ·µÄ»°Á½Ð¡Ê±240 ½ÌÁ·»á¶îÍâË÷ÒªÐ¡·Ñ ÎÒÃÇ¸øÁË100Ôª¡£ Ñ©µÀºÜºÃ ÍæµÄºÜ¿ªÐÄ¡£
295.ÖµµÃÒ»È¥£¬×îºó×Ô±¸Îç²Í£¬ÍæÁ½Èý¸öÐ¡Ê±ÊÇ×î¼ÑµÄ
296.»¬Ñ©µÀ½ÏºÃ£¬ÓÐ³õ¼¶µÀ£¬ÖÐ¼¶µÀ¸÷ÖÖÑ©µÀ£¬³õÑ§Õß¿ÉÕÒ½ÌÁ·´ø¡£·ÑÓÃ²»¸ß£¬240ÔªÁ½Ð¡Ê±£¬µ«½ÌÁ·Ò»°ã»áË½ÏÂË÷ÒªÐ¡·Ñ£¬´Ó¼¸Ê®µ½¼¸°Ù²»µÈ£¬¼ÓÆð²»±ãÒË¡£½ÌÁ·Îª¶àÕõÐ¡·ÑÒ»°ã»á·þÎñ½ÏºÃ¡£Ë½ÏÂÎÊ½ÌÁ·ÊÕÐ¡·ÑÔ­Òò£¬½ÌÁ·±§Ô¹Ìá³ÉÌ«ÉÙ£¬¶øÇÒÒ»ÄêÖ»ÓÐÈý¸öÔÂÊÕÈë¡£»¬Ñ§³¡ÉÌÒµ»¯½ÏÖØ£¬xÒûµÈÏû·ÑºÜ¹ó¡£Ð¡·ÑºÍÏû·Ñ¹óÓ¦¸ÃÊÇÑ©³¡¹ÜÀí²»µ±ËùÖÂ£¬¹ÜÀíÕßÖØÑÛÇ°¶ÌÀûºöÊÓ³¤¾ÃÆ·ÅÆÉùÓþ¡£Èç¹û²»½éÒâÐ¡·Ñ»¬Ñ©»¹ÊÇºÜ²»´íµÄ¡£
297.·Ç³£Ï²»¶Õâ¸ö»¬Ñ©³¡£¬µ«ÊÇ¸Ð¾õµ½ÕâÀïµÄ°à³µÌ«ÉÙÁË£¬³ý·Ç×Ô¼Ý»òÕß´ò³µ¡£½ÌÁ··ÑÒ»¸öÈË260¡£½ÌÁ·ËµËû½ÌÒ»¸öÑ§ÉúÖ»ÓÐ50¿éÌá³É£¬²»ÖªµÀÕæ¼Ù¡£²»¹ý½ÌµÄºÜÈÏÕæ£¬¶øÇÒ»áÈ«³Ì´ø×Å»¬£¬¸ÐÐ»½ÌÁ·À²£¡Õâ±ß³Ô·¹µÄµê¸ú¹þ¶û±õÊÐÄÚ±ÈÆðÀ´ºÃ¹ó¡£²»ÊÇËµ¼ÛÇ®ÎÊÌâ£¬¶øÊÇ¾õµÃ²»ÖµµÃ¡£×ÜÖ®Ñ©³¡ºÜºÃ£¬½ÌÁ·Ò²²»´í¡£
298.Ö®Ç°×ÔÖúÓÎ´Ó¹þ¶û±õ×ø¶¯³µ£¨Ò²¿ÉÄÜÊÇ¸ßÌú£©È¥µÄÑÇ²¼Á¦£¬µ½ÁË»ð³µÕ¾¾ÍÓÐÈËÀ´½Óµ½ÁËÐÂÌåÎ¯»¬Ñ©³¡£¬Ó¡Ïóµ±ÖÐÈ¥Ñ©³¡µÄÂ·±È½ÏÕ­£¬ÈÝÒ×¶Â³µ£¬ËùÒÔ·µ³ÌµÄÊ±ºòÊÇ²½ÐÐ»Ø»ð³µÕ¾µÄ¡£Ñ©³¡´©ÍÑÒÂ·þ¶¼ÐèÒª²»ÉÙµÄÊ±¼ä£¬ËùÒÔµÃÔ¤Áô×ã¹»µÄÊ±¼ä£¬ÄÇ¶ùÒ²ÓÐ½ÌÁ·£¬ºÃÏñÃ¿Ð¡Ê±200Ôª¡£
299.¿ÉÒÔ£¬Ð¯³Ì±¨µÄÊÇÐ¡ÍÅÌå£¬ºÃÏñ»¬Ñ©³¡×Ô¼ºÒ²¿ÉÒÔ×âÓÃÑ©·þÑ©¾ßËÆºõ»á¸üºÃ£¬²»ÖªµÀÓÐÉ¶Çø±ð£¬³ýÁËÉè±¸£¬ÎÒ¾À½á×îºó»¹ÊÇÕÒÁË½ÌÁ·½ÌÁË£¬Ö®Ç°¿´¹ý»¬Ñ©ÊÓÆÁ£¬×Ô¼ºÑ§µÄºÜ¿ì£¬½ÌÁ·´øÎÒÈ¥ÖÐÄÑ¶È»¬µÀ£¬Ò²ºÜ¿ìÕÆÎÕ£¬»¬Ñ©Ê±¼äºÜ¶Ì£¬µ«ÊÇÍ¦¸ßÐË£¬½ÌÁ·¶¼ÒªÊÕÐ¡·ÑµÄ£¬ÁÙ¹ýÄêÎÒ¾ÍÒâË¼ÒâË¼ÁË£¬¸öÈËÏ²»¶¾ÍºÃ¡£ÄÏÕ¾½ÓËÍÃâ·Ñ£¬°ïÁËºÜ´óÃ¦¡£
300.Õâ¸öÌ×²ÍÐÔ¼Û±È»¹ÊÇÍ¦ºÃµÄ£¬°üÀ¨À´»Ø½ÓËÍ£¬È¥¸÷¸ö¾°µãµÄ½ÓËÍ£¬ÂíÀ­ÅÀÀçÓÐµãÀä£¬»¹ºÃ×öµÄÊ±¼ä²»³¤£¬Ñ©ÉÏ·ÉµúÍæµÄºÜ¿ªÐÄ£¬¾ÍÊÇºóÃæÈËÓÐµã¶à¹ÜÀíÓÐµã»ìÂÒ£¬»¬µÀÏÂÒ²¶¼Õ¾×ÅÈËÒÔÖÁÓÚÎÒ»¬ÏÂÀ´Ê±Ò»¸öÄÐµÄÖ±½Ó×øÔÚÎÒÉíÉÏ£¬ÊÖ¶¼ÉË½îÁË£¬»¬Ñ©»¹ÊÇ·Ç³£ºÃµÄÇëÁË½ÌÁ·240Íâ¼Ó50Ïû·Ñ£¬¿´¿´ÈË¼Ò½ÌµÄÒ²Í¦ÄÍÐÄµÄ£¬3¸öº¢×Ó¶¼Ñ§»áÁË£¬Ö»ÓÐÎÒÏñ¾­ÀúÁËÒ»³¡½ÙÄÑ£¬ÒÔºóÔÙÈ¥¿ÉÒÔµ¥¶ÀÑ¡Ôñ»¬Ñ©£¬3¸öº¢×Ó¶¼»¹Ã»ÓÐÍæ¹»£¬ÏÂ´ÎÓÐ»ú»á»¹»áÔÙÀ´
301.Êý´Î±±ÉÏ£¬²¢·ÇÏÐÀ´ÎÞÊÂµÄÇé»³£¬Ò²²¢·Ç¿ñÈÈÓÚÂÃÐÐ£¬¶øÊÇÃ¿Ã¿»Øµ½Õâ¿éÊ¥ÍÁ£¬ÐÄÖÐ¶¼ÓÐÖÖÂú×ã¡¢âùÈ»µÄ¹éÊô¸Ð¡£¸æ±ðÑÇ²¼Á¦£¬ÎÒ»¹½«¼ÌÐø±±ÉÏ¡£Éú»î¹¤×÷ÂÃÐÐ¶¼ÊÇÐÞÐÐ¡£¿ËÖÆËæÒâµÄÄÚÐÄ£¬¸ÕÇ¿µÄÒâÖ¾£¬²»ÇáÑÔ·ÅÆúµÄÆ·¸ñÊÇÃ¿¸ö½¡ÉíÈËµÄ»ù±¾ËØÑø¡£¼ÓÓÍ£¬Ã÷¶ù¸ö¼ÌÐø±±ÉÏ¡£
302.³¬¼¶°ôµÄÌåÑé¡£¸ÕÏÂÂÃÓÎ´ó°Í£¬Æ¯ÁÁµÄ½ã½ã¾Í¿ª³µÀ´½ÓÎÒÃÇ¡£È»ºóÖ±½Ó¸øÎÒÃÇËÍµ½»¬Ñ©³¡£¬°ïÎÒÃÇ°ìÀíÊÖÐø£¬×â¹ñ×ÓÊ²Ã´¡£³¬ÌùÐÄ£¬»¹¸æËßÎÒÃÇ×¢ÒâÊÂÏî¡£×îÖØÒªµÄÊÇ£¬»¬ÍêÑ©Ö±½Ó¸øÎÒÃÇ½Óµ½¼ÒÀï³Ô·¹¡£´óÂè³´ÁËÁ½¸ö²Ë£¬×öÁËÒ»´óÅè×Ï²Ëµ°»¨ÌÀ¡£»¬ÍêÑ©³ÔÈÈÌÚÌÚµÄ·¹²Ë£¬¸Ð¾õÕæÊÇÌ«°ôÁË£¡ÁªÏµ´ó¼Ò¶¼¿ÉÒÔ¶¨Õâ¼ÒµÄ»¬Ñ©Í¨Æ±£¬²»»áÊ§ÍûµÄ¡£
303.³õ´ÎÌåÑé»¬Ñ©À´µ½ÁËÑÇ²¼Á¦£¬»¬Ñ©¾ø¶ÔÊÇ¸öÈ«ÉíÔË¶¯µÄÌåÁ¦»î£¬»¬ÍêÁ½ÌìÁË»¹È«Éí¼¡ÈâËáÌÛ£¬»¹ÊÇÆ½Ê±¶ÍÁ¶Ì«ÉÙµÄÔµ¹Ê£¬Ì×²ÍÄÚÂòÁËÈýÐ¡Ê±»¬Ñ©ÊÀ½ç¶ÔÓÚ³õÑ§Õß¾ø¶Ô¹»ÁË£¬ÒòÎªÌåÁ¦³Ô³Å²»×¡ÁË£¬»¹ÇëÁË½ÌÁ·²»È»´ç²½ÄÑÐÐÄÅ£¬¾ÍÊÇºóÀ´½ÌÁ·»¹ÒªÁËÐ¡·Ñ£¬ÈÃÈË¸Ð¾õÒìÑù£¬Ö®ºóµÄÂíÀ­Ñ©ÇÁ¡¢°×èëÁÖÈÃÎÒÃÇÕæÕýÌåÑéµ½ÁËÁÖº£Ñ©Ô­µÄ¸Ð¾õ£¬¾ÍÊÇ¶ÔÐ¡ÂíÓÐµã²ÐÈÌ¹ýÒâ²»È¥°¡£¬×ÜÌå¶øÑÔ£¬ÑÇ²¼Á¦²»Ðé´ËÐÐ£¡
304.»¬³¡²»´í£¬ÆÂµÀÒ²ÓÐ¶¸ÓÐ»º£¬×ÜÌå¸Ð¾õ²»´í¡£ÀÏÆÅ½ÐÁË½ÌÁ·£¬ÎÒÃ»½Ð£¬Ö®Ç°ÍøÉÏ¿´ÁËÊÓÆµ£¬¾õµÃÍ¦¼òµ¥£¬ÉÏÊÖÐ¡ÆÂ¶È¿ÉÒÔ£¬´óÆÂ»¹ÊÇÐÄÐé£¬Ò°Â·×Ó×ÜµÃ¶àË¤¼¸»Ø²ÅÄÜÕÆÎÕ£¬²»¹ý»¹ÊÇ´óÆÂ»¬µÄË¬¡£ÀÏÆÅµÄ½ÌÁ·²»´í£¬×îºóÐ¡·ÑÕÅÁËÒ»ÏÂ¿Ú£¬Ã»¸øÒ²Ã»ËµÊ²Ã´£¬²»ÏñÎÒÌý¼ûÓÐ°ëÂ·¾ÍÒªµÄ¡£ÈýÐ¡Ê±²»Ì«¹»£¬Î´ÄÜ¾¡ÐË°¡¡£
305.Ñ©ÖÊºÃ£¬¹Ú¾üµÀÓÖ¿íÓÖ³¤£¬ÓÐÌôÕ½ÐÔ£¬°²È«¡£²»×ãÖ®´¦ÊÇ»¬µÀÉÙ£¬Ö»ÓÐ³õ¼¶µÀºÍ¸ßÉ½µÀ£¨¹Ú¾üµÀ£©¿ª·Å¡£ºÃÔÚÓÐÈýÉ½ÁªÍøÑ©Æ±£¬¿ÉÒÔ³©»¬Èý¸ö»¬Ñ©³¡£ºÐÂÌåÎ¯ ¹ÜÎ¯»áºÍÑô¹â»¬Ñ©³¡¡£ÔÚÐÂÌåÎ¯»¬Ñ©´óÌüÈ¥ÎÊ½Ó´ýÖÐÐÄ£¬ÄÇÀï¿ÉÒÔ´òÆßÕÛ¡£È«ÌìÈýÉ½ÁªÍø420º¬Ñ©¾ß£¬²»º¬Í·¿ø¡£°ëÌì280¡£
306.ÕâÑ©µÀ³¤¶È¿í¶ÈÆÂ¶ÈÕæ¸øÁ¦£¬²»À¢ºÃ»¬Ñ©
307.ºÜ°ôµÄ»¬Ñ©³¡£¬³õ¼¶»¬µÀ·Ç³£´ó£¬ËäÈ»È¥µÄÄÇÌì·ç´óÎÞ±È£¬ÀÂ³µ¶¼Í£ÁË£¬µ«»¬µÄºÜ¹ýñ«¡£½ÌÁ·ÎÒÃÇÃ»ÓÐÇë£¬ÒòÎªÖ®Ç°ÓÐÑ§¹ý£¬¶ÔÓÚÃ»ÓÐ»ù´¡µÄÈËÀ´Ëµ£¬²»Çë½ÌÁ·Ó¦¸Ã´ç²½ÄÑÐÐ°É¡£
308.Ñ©ÖÊÁ¿Ò»°ã£¬Ñ©¾ß³Â¾É¡£¼Û¸ñ±È½Ï±ãÒË
309.¶¬°Â»áµÄÖ¸¶¨³¡µØ£¬³õ¼¶»¬Ñ©³¡È«³¡1500Ã×£¬µÂ¹úÒý½øµÄÀÂ³µ£¬ÉÏÇ§Ã×µÄÑ©¾ß´óÌü£¬Åä±¸¶àÃû»¬Ñ©½ÌÁ·£¬¾°Çø»¹Îª³õÑ©ÕßÐÂ½¨Ä§Ìº£¬ÈÃºÜ¶àÈËÄÜ¹»ÂýÂýÊÊÓ¦»¬Ñ©£¬ÀÂ³µµÖ´ïÉ½¶¥¾°É«·Ç³£Æ¯ÁÁ£¬ÁÖº£Ñ©Ô­ºÕÈ»¾ÍÔÚÑÛÇ°
310.Èý¸öÐ¡Ê±¹»ÁË£¬ÔÙ¾ÃÒ²Íæ²»¶¯ÁË¡£µÚÒ»´Î»¬Ñ©£¬ÓÐ¸ö½ÌÁ·»¹ÊÇºÃµÄ¡£ÆäÊµ³õ¼¶¾ÍºÃºÃÔÚ³õ¼¶»¬Ñ©µÀÉÏÍæ¾ÍºÃÁË¡£ÖÐ¼¶µÄ£¬¸ß¼¶µÄÕæ²»ÊÇ³õÑ§Õß°Ñ¿ØµÄ×¡µÄ¡£ºÜºÃ£¬»¹»áÀ´¡£
311.ÐÔ¼Û±ÈºÜ¸ß£¬ºÜÏ²»¶ºÜ´Ì¼¤£¬¶¬Ìì»¹ÒªÔÙÀ´£¬×î°®ÖÐ¼¶µÀ£¬ÆÂ¶È²»ÊÇÌØ±ð¶¶µ«Ò²´Ì¼¤£¬Ò²Ï²»¶×öÀÂ³µ£¬ÂýÓÆÓÆµÄÏíÊÜÏÂ·ç¾°
312.ÓÐµã±»Æ­µÄ¸Ð¾õ£¬ÐÔ¼Û±ÈµÍ£¬
313.´ø×ÅÒ»¼ÒÈËÀ´Íæ£¬×ÜÌå¾õµÃÐÔ¼Û±ÈÍ¦¸ßµÄ£¬¶«±±ÈËÃñÌØ±ðÈÈÇé£¬ÖÐ¼¶ÈüµÀºÜ´Ì¼¤£¬×î°®ÀÂ³µ£¬¿ÉÒÔÑØÍ¾¿´·ç¾°£¬ÊæÐÄ¡£
314.½ÓÕ¾¼°Ê±£¬Ë¾»úÊ¦¸µÒÔ¼°»»Æ±µÄ¹¤×÷ÈËÔ±¶¼ºÜÌùÐÄ·þÎñºÜºÃ£¬ËÍÕ¾µÄË§¸çÌØ±ðÓÄÄ¬£¬Ò»Â·ºÜ¿ªÐÄ£¬ºÜ°ôµÄÒ»´ÎÌåÑé£¡ÑÇ²¼Á¦ÆÚ´ýÏÂ´ÎÔÙ¼û£¡
315.Ò»´ÎºÜºÃµÄÌåÑé ÖµµÃÍæ
316.×ø¶¯³µ´Ó¹þ¶û±õµ½ÑÇ²¼Á¦Î÷Õ¾£¬³öÁËÕ¾¾ÍÓÐÀ­¿Í³Ë³µµÄ£¬Ç§Íò²»Òª×ø£¡Õý³£´òÕý¹æ³ö×â³µ¹ýÈ¥£¬50-60Ôªµ½»¬Ñ©³¡ÊÛÆ±Ìü¡£Ñ©³¡²»´í£¬Ö»ÊÇÌ×Â·Ì«Éî£¡***ÉÏ¶©ºÃÃÅÆ±150ÔªµÄÇ××ÓÆ±£¬¿´ËÆºÜ±ãÒË£¬Éî¿ÓÔÚºóÃæ£¡µ½ÁË´óÌüÖ»ÓÐ×ÉÑ¯Ì¨£¬ÐèÒªÁªÏµ***·¢µÄ¶ÌÐÅÉÏµÄÊÖ»úºÅÂë£¬ÊÇ³Ð°üµ½Ë½ÈËµÄÄÇÖÖ£¬²ÅÄÜ³öÆ±¡£Ò»¸ö´ó¸ßÄÐµÄÓÕµ¼ÎÒÃÇ×â»¬Ñ©·þ£¬ÒòÎªÍøÉÏ¿´¹ý¹¥ÂÔ£¬¹û¶Ï¾Ü¾ø£¡½Ó×ÅÎÊÒª²»Òª½ÌÁ·£¬Á½Ð¡Ê±240Ôª£¬Ò»¶ÔÒ»µÄ¡£Ã»½ÌÁ·»¹Õæ²»ÐÐ£¬ÒªÁËÁ½¸ö½ÌÁ·¡£¿ì½áÊøÊ±Á½¸ö½ÌÁ·¾Í¿ªÊ¼ÒªÐ¡·ÑÁË£¬Ò»ÈË50Ôª»¹ÏÓÉÙ£¬×îºóÎ¢ÐÅ×ªÕË¸÷60Ôª¡£·µ»Øµ½´óÌüÓÐ¹Ò¹¤×÷ÈËÔ±×ÖÑùµÄÈËÎÊÎÒÃÇÇé¿ö£¬ÎÒÒÔÎª¸øÐ¡·ÑÊÇ³£¹æ£¬¹¤×÷ÈËÔ±ËµËûÃÇÊÇÎ¥¹æÐÐÎª£¡¹¤×÷ÈËÔ±ºÜÈÏÕæµØ°ÑÎÒ´øµ½Ò»¸ö°ì¹«¼ä °ïÃ¦²éÕÒµ½ÁËÕâÁ½¸ö½ÌÁ·£¬ÁôÁËÊÖ»úºÅÂëËµÇ®»áÍË¸øÎÒµÄ£¬ÖÁ½ñÎÞ¹û¡£×ÜÖ®¸Ð¾õÌ×Â·ºÜÉî£¬´¦´¦Ð¡ÐÄ±»Æ­£¡
317.µÚÒ»´Î´ÓÉîÛÚµ½¹þ¶û±õ¡£Ò»ÏÂ·É»ú£¬¸Ð¾õºÃÀä¡£ÎÒÃÇ³Ë×ø»ú³¡´ó°Íµ½´ïÊÐÇø±ö¹Ý¡£ÔÚ¹þ¶û±õÊÐÇø×¡ÁËÒ»¸öÍíÉÏ¡£µÚ¶þÌìÔç³¿ÎÒÃÇ×ø¹þ¶û±õ¶«Õ¾¡£µ½ÑÇ²¼Á¦ÄÏÕ¾µÄ»ð³µ¡£À´µÄÊ±ºò¾­ÅóÓÑ½éÉÜÁËÒ»¸öµ±µØµÄµ¼ÓÎ¡£ÔÚÑÇ²¼Á¦ÄÏÕ¾½ÓµÄÎÒÃÇ¡£ÈËºÜ²»´í£¬ÎÒÒ²¸ø´ó¼ÒÍÆ¼öÒ»ÏÂ¡£151~2466--5816ÔÚµ±µØµ¼ÓÎµÄ´øÁìÏÂ£¬ÎÒÃÇÈ¥ÁË±ö¹Ý£¬·ÅÏÂÁËÐÐÀî¡£ÐÝÏ¢ÁË30·ÖÖÓ¡£ÎÒÃÇµ½ÑÇ²¼Á¦ÐÂÌåÎ¯»¬Ñ©³¡»¬ÁËÑ©¡£³õ¼¶»¬Ñ©µÀ·Ç³£³¤¡£Ñ©ÖÊÒ²ºÜËÉÈí¡£³Ë×ø°üÏáÊ½ÀÂ³µ£¬µ½´ïÉ½¶¥¡£´ÓÉ½¶¥ÏòÏÂ»¬¼Á£¬´Ì¼¤ÓÐ¾ªÏÕ¡£12µã°ë×óÓÒ½áÊøÁË»¬Ñ©¡£ÎÒÃÇÀ´µ½µ±µØµÄÅ©¼ÒÔº¶ù¡£³ÔµÄÅ©¼Ò·¹²Ë¡£Ð¡¼¦ìÀÄ¢¹½£¬Î¶µÀºÜºÃ¡£»¹ÓÐµ±µØµÄÉ½Ò°²Ë¡£Î¶µÀ·Ç³£²»´í¡£ÏÂÎçÁ½µãÖÓµÄÊ±ºòÎÒÃÇÈ¥×øÁËÊÀ½çµÚÒ»»¬µÀ¡£»¹È¥×øÁËÂíÀ­Ñ©ÇÁ¡£È¥¹ä¿´ÁË°×èëÁÖ£¬»¹ÓÐÁÖº£Ñ©Ô­¡£¾°É«ºÜÃÔÈË¡£×¡ÁËÒ»ÍíÉÏ£¬µÚ¶þÌì¡£µ¼ÓÎ°ïÎÒÃÇÆ´ÁË³µËÍÎÒÃÇµ½ÁËÑ©Ïç£¬ÎÒÃÇÏÈÊÇÔÚ¶þÀÉºÍÅÄÁËÕÕÆ¬¡£ÓÖÈ¥ÁË´óÍº¶¥×ÓÉ½¡£É½¶¥µÄ·ç¾°¾ÍÏñÍ¯»°Ò»°ã£¬ÃÀµÄÈÃÎÒÎÞ·¨ÐÎÈÝ¡£½ÓÏÂÀ´ÎÒÃÇÒªÈ¥ÁË°Ö°ÖÈ¥ÄÄ¶ùµÄÅÄÉã»ùµØ£¬±ùÑ©»­ÀÈ£¿¾°É«Ò²ÊÇ·Ç³£ÃÔÈËµÄÆ¯ÁÁ¡£Ö®ºóÎÒÃÇÀ´µ½ÁËÑ©Ïç£¬ÔÚÑ©ÏçµÄ´ó½ÖÉÏ£¬ÎÒÃÇÓÎ×ßÁËÒ»¸öÏÂÎç¡£¹Û¿´ÁË¸ö¸öÃÔÈËµÄ¾°µã¡£µ½ÁËÏÂÎçËÄµã°ë×óÓÒ¡£ÌìÉ«ÒÑ¾­¾ÍÓÐµãºÚÁË¡£ÎÒÃÇÓÖ¹Û¿´ÁËÑ©ÏçµÄÒ¹¾°¡£ÕæµÄÊÇÃÀÀöµÄÌìÌÃ¡£Í¯»°µÄÊÀ½ç¡£ÍíÉÏ°ËµãÎÒÃÇÓÖ·µ³Ì»ØÁËÑÇ²¼Á¦£¬ÒòÎªÑ©ÏçµÄ×¡ËÞÌ«°º¹óÁË¡£µ¼ÓÎÓÐ°ïÎÒÃÇ°²ÅÅÁË×¡ËÞ¡£µÚ¶þÌì°ÑÎÒÃÇËÍµ½³µÕ¾¡£ÎÒÃÇ»Ø³ÌÁË£¬¹þ¶û±õ¡£´Ë´ÎÑÇ²¼Á¦Ñ©ÏçÍæ¶ùµÄ·Ç³£¿ªÐÄ¡£ÐÐ³Ì½áÊø¡£Ð»Ð»ÕÅµ¼£¬ÄãÐÁ¿àÀ²£¡^_^
318.ÈËÉ½ÈËº£³¡Ãæ¿°±È´ºÔË£¬¹ý½ÚÆÚ¼ä²»½¨ÒéÈ¥£¬·þÎñÌ¨µÄ¹¤×÷ÈËÔ±¹À¼ÆÍ¦ÀÛ¶¼Í¦Ð×µÄ¡£ÓÅ»ÝÊôÓÚÍÅÌåÆ±£¬ÓÐ×¨ÃÅµÄ´úÀíÈË¸ø»»Æ±£¬ºÜÊµ»Ý£¬·Ç³£±ãÒË¡£Ö»ÊÇÄÃÑ©°åÓÃÁË½ü°ëÐ¡Ê±£¬Ñ©°å´óÐ¡²»ºÏÊÊÒ²Ã»ÈË½ÌÔõÃ´µ÷·þÎñÌåÑé±È½Ï²î¡£»¹ºÃÎÒ°®»¬Ñ©£¬ÉÏÁËÑ©µÀÒÔºó²»¿ìÒ»É¨¶ø¹â£¬Èý¸öÐ¡Ê±²»´ó¹»ÓÃ
319.ºÍÅóÓÑÒ»ÆðÈ¥Íæ¶ùµÄ¡£ÀïÃæÓÐ³õ¼¶µÀ»¹ÓÐÖÐ¼¶»¹ÓÐ¸ß¼¶£¬ÓÐ×øÄ§ÌºÉÏÈ¥µÄ³õ¼¶»¬µÀ£¬»¹ÓÐ1500Ã×µÄ»¬µÀ£¬³õ¼¶ÈË±È½Ï¶à£¬1500µÄºÜ³¤ÈË»¹±È½ÏÉÙ£¬Ñ©µÄÖÊÁ¿ºÜºÃ£¬¼Û¸ñºÏÊÊ£¬ÕæµÄÊÇÈ¥»¬Ñ©µÄºÃµØ·½¡£ ¶¨ºÃÖ®ºó£¬Ð¯³Ì»áºÍÄãÁªÏµ£¬È»ºó»á½ÓËÍÈ¥ÑÇ²¼Á¦ÄÏÕ¾£¬¾ÍÔÚÓÊ¾ÖÅÔ±ß¡£·þÎñ»¹Í¦ÖÜµ½µÄ¡£
320.×ø»ð³µÀ´»Ø6¸öÐ¡Ê±ÓÐµãÀÛ£¬»¬ÁË4¸öÐ¡Ê±Ò²ÓÐµãÀÛ£¬×âÏä×ÓÊÖÐø·±Ëö£¬ÇëÁË½ÌÁ·240£¬Ð¡·Ñ100£¬¿ÉÒÔ´Ó×øÀÂ³µµÄ³õÖÐ¼¶»¬µÀ»¬ÏÂ£¬»¹¿ÉÒÔ£¬Ö»ÊÇ»¹ÊÇ¾õµÃ¹óÁËÒ»µã£¬ÖµµÃÒ»È¥
321.ÌåÑé»¬Ñ©ÊÇ²»´íµÄÑ¡Ôñ£¬µ«Èç¹ûÒª»¬µÄÓÐÄ£ÓÐÑù£¬ÄÇÄã¾ÍÒªÆÆ·Ñ240Ôª/1Ð¡Ê±ÇëÎ»½ÌÁ·£¬ÕâÑùÄã¾Í»áÉî¿ÌÌå»áµ½»¬Ñ©µÄÀÖÈ¤£¬½ÌÁ·ÔÚÅÔÖ¸µ¼£¬²»ÓÃµ£ÐÄ»áË¤µ¹¡£½ÌÁ·»¹»áÎªÄãÅÄÕÕ£¬¼ÇÂ¼ÄãÃÀÃîµÄË²¼ä¡£
322.ÈËÌ«¶à£¬»¬µÀ²î
323.À´µ½¹þ¶û±õ£¬¾ÍÌåÑéÒ»ÏÂ»¬Ñ©?£¬Ö»ÊÇÏëËæ±ãÍæÍæ£¬ËùÒÔÃ»Òª½ÌÁ·£¡½ñÌìÈË²»ÊÇÌØ±ð¶à£¬È¡Ð¬£¬»¬°åºÍ»¹µÄÊ±ºò¶¼Ã»ÔõÃ´ÀË·ÑÊ±¼ä£¡×ÜÌåÀ´Ëµ»¹²»´í£¡
324.ÑÇ²¼Á¦Ñ©³¡·ç¾°²»´í£¬¿ÕÆøÇåÐÂ£¬»¬Ñ©ÌåÑéºÜ°ô£¬×°±¸ÆëÈ«£¬¾ÍÊÇ×î½ü·ç´óÑ©³¡±ù¶à¡£Ñ©µÀ×¨Òµ£¬½ÌÁ·ÈÏÕæ¸ºÔð£¬·¢·Å×°±¸µÄ¹¤×÷ÈËÔ±Ð§ÂÊÒ²ºÜ¸ß¡£
325.ÖÁÉÙÐèÒª°²ÅÅÒ»ÌìµÄÊ±¼ä¡£²»È»Ê±¼ä»á²»¹»¡£ ÐèÒªÇëÒ»¸ö½ÌÁ·¡£ ºÜ¿ì¾ÍÑ§»áÁË¡£Íæ²»¹ýñ«¡£ Ã÷ÄêÔÙÀ´
326.·þÎñÌ¬¶ÈÌØ±ðºÃ£¬»¬Ñ©·þÒ²ºÜºñÊµ¸É¾»£¬Ö÷ÒªÊÇÖÐ²ÍÌ«°ôÁË£¬¾ø¶ÔºÃÆÀ£¬Î¶µÀ²»´í£¬ÀÏ°åÄïºÜÈÈÇé£¡·¹²Ë¶¼ÊÇÏÖ×öµÄ£¬ÓÈÆäÊÇÖíÈâ·ÛÌõ£¬¾ø¶ÔÁÁµã
327.ÓÐÀÀ³µÉÏÉ½£¬ºÜ·½±ãÊ¡Ê±¼ä£¬²»»á»®µÃ±ðµ£ÐÄ¹þ¿ÉÒÔ240Çë¸ö½ÌÁ·£¬½ÌÁ·ºÜ¸ºÔð½ÌµÄºÜºÃ¡££¨½ÌÁ·240Á½Ð¡Ê±£©Ò»°ãµÄ´óÈËÐ¡º¢¶¼ÄÜÑ§»á¡£
328.»¬Ñ©³¡¹ÜÀí¾®È»ÓÐÐò£¬Èç¹û»¬Ñ©ÀÛÁË£¬»¹¿ÉÒÔ×øÀÂ³µ¹ÛÉÍÑ©¾°£¬ÀÂ³µÓÐÁ½ÖÖ£¬ÆäÖÐÓÐÈ«·â±ÕÏäÊ½ÀÂ³µ£¬·Ç³£Å¯ºÍÓÐ°²È«¸Ð£¬Õâ¸ö»¬Ñ©³¡ÓÐ³¬³¤»¬µÀ£¬·Ç³£¹ýñ«£¬ÓÐ×¨Òµ¶ùÍ¯½ÌÁ·£¬·Ç³£ÄÍÐÄ¡£
329.ÍæÁËÒ»Ìì¡¢ºÜ¿ªÐÄ¡«¹Ø¼üµ¼ÓÎ²»ºöÓÆÈË£¬Ò²²»Ë÷ÒªÐ¡·Ñ»òÕßºì°ü£¬ÊÇ·Ç³£ÓÐÖ°Òµ²ÙÊØµÄ£¡ÎªÈËÕýÖ±£¬³Ô·¹Ò²²»´í£¡×ÜµÄÀ´Ëµ£¬²»»á»¨Ô©Í÷Ç®£¡
330.ÒªÔçµã¹ýÀ´£¬ÈËºÜ¶à£¬Áì¶«Î÷»ØÓÐµãÂý£¬ÌåÑéÁËÁ½È¦£¬Ì«Ë¬ÁË£¬Ð¡ÅóÓÑÔÚ»ºÆÂÉÏÁïµÄ²»ÒàÀÖºõ
331.×ÜÌå»¹ÊÇ²»´íµÄ£¬ÊÇ¹ú¼ÒÔË¶¯Ô±ÑµÁ·³¡£¬ºÜ´ó£¬ºÜºÃÍæ£¬Ö»ÊÇÏ£ÍûÄÜ¸ÄÉÆÒ»ÏÂÊÕÐ¡·ÑµÄÇé¿ö£¡
332.×ÜÌåÀ´ËµÀ´²»´í£¬Ö»ÊÇ»»ÒÂ·þÒªÈ¥µ¥¶ÀµÄÐ¡·¿¼äÓÐÐ©Âé·³£¬Í·¿øÊÇÒªµ¥¶À»¨Ç®×âµÄ£¬Ò»´Î¿ÉÒÔÍæÈý¸öÐ¡Ê±£¬Ñ©³¡»¹ÊÇ²»´íµÄ£¬ÈËÒ²ºÜ¶à¡£
333.Ê×ÏÈ£¬ËäÈ»ÊÇÐ¯³Ì¶©Æ±£¬ÆäÊµÊÇË½ÈËµÄ£¬Ñ©·þÒªµ½ÍâÃæµÄÐ¡°ÍÉÏ»»ÒÂ·þ£¬¶øÇÒºÜÔàºÜ¾É£¬ºÃ¶àÀ­Ëø¶¼»µÁË£¬½Ó´ýÈËÔ±Ã¦²»¹ýÀ´£¬ÈÃÎÒÃÇµÈ£¬ÀË·Ñ²»ÉÙÊ±¼ä¡£ÌåÑéºÜ²î¡£µÚ¶þÌìÎÒÃÇÔÚ´óÌüÕÒÁËÁíÍâÒ»¸ö******£¬±ÈÐ¯³Ì¶©»¹±ãÒË£¬Ñ©·þÒ²¸É¾»£¬È¥ÅÔ±ß±ö¹Ý»»µÄÒÂ·þ£¬Ì¬¶ÈÈÈÇé¡£Æä´Î£¬ÐÂÌåÎ¯Ñ©³¡Ñ©ÖÊºÜºÃ£¬¾ÍÊÇÉèÊ©±È½ÏÀÏ¾É£¬·ÉÌºÔÚÉÏÉý¹ý³ÌÖÐÍ£ÁËºÃ¼¸´Î£¬ÓÐµãÏÅÈË¡£¡£Ñ©³¡½ÌÁ·240¿éÁ½¸öÐ¡Ê±£¬ÓÐË÷ÒªÐ¡·ÑµÄÏÖÏó¡£¡£»¬µÃ»¹Í¦¿ªÐÄµÄ£¬ÓÖ¹®¹ÌÁË»¬Ñ©¶¯×÷£¬µ«È·ÊµÖ»ÊÇÃûÆø´ó£¬ÉèÊ©²»Èç³çÀñÑ©³¡¡£
334.Ð¯³Ì»¹ÊÇºÜ¿¿Æ×µÄ£¬Ãâ·ÑµÄ½ÓËÍ·þÎñ£¬¶øÇÒ½Ó´ýÐ¡¸çÌØ±ðÈÈÐÄ³¦£¬»¹°ïÃ¦ÁàÐÐÀî£¬×îÖµµÃµãÔÞµÄÊÇ£¬Ð¯³Ì×¨ÓÃÀñºÐ£¬ÌùÐÄµÄÀñºÐ£¬È«²¿¶¼ÄÜÓÃÉÏ£¬Ö®Ç°¿´¹ý¹¥ÂÔ£¬Ëµ»¬Ñ©Ð¬ÊÇÊªµÄ£¬Ð¯³ÌÀñºÐÀïÃæ¸øµÄÐ¬µæºÍºÜºñÊµµÄÃ«Íà×Ó£¬ÕæµÄÊÇ»¬Ñ©±Ø±¸°¡£¡ÒÔºóÔÚ³öÐÐ£¬»¹ÕÒÐ¯³Ì
335.Ñ©ÏçÕæµÄÊÇÌ«ÃÀÌ«ÃÀÁË£¬µÚÒ»´Î¿´µ½ÕâÑùµÄÃÀ¾°¡£¼òÖ±ÊÇÏÉ¾³¡£×î×î×îÏ²»¶Ñ©ÏçµÄÒ¹¾°£¬·Ç³£°ô¡£ÐÐ³Ì°²ÅÅÒ²ºÜºÃ£¬µ¼ÓÎÁõµ¼¶Ô´ó¼ÒºÜÕÕ¹Ë£¬·Ç³£²»´íµÄÍÅ¡£ÕæµÄ±È½ÏÍÆ¼ö¡£×¡ËÞÒ²ºÜ¸É¾»ÎÀÉú£¬º¢×ÓºÜÏ²»¶¡£·Ç³£ÍÆ¼ö£¬Õâ¸öÍÅºÜÖµ£¡¼Û¸ñÒ²²»¹ó£¡Ã»ÓÐÍÆÏú£¡ºÜ¿ªÐÄµÄÓÎÀÀ¡£
336.±Ï¾¹ÊÇ¹ú¼Ò¼¶µÄ»¬Ñ©Ê¤µØ£¬³¡ÃæµÄÈ·ÊÇ´ó£¬Ð¡º¢ÍæµÄÍ£²»ÏÂÀ´£¬Ö»ÊÇÕâ´ÎÍæ·ç´óÁËµã¡£Õâ¸öÊ±ºò»¬Ñ©°®µÄÅóÓÑ¼ÇµÃ°ÑÍ·¾±²¿·Ö°ü×°ºÃ£¬ÉíÉÏÃ´ÓÐ»¬Ñ©·þ×ã¹»ÁË¡£
337.»¬Ñ©¸Ð¾õºÜ²»´í£¬»¬µ½ºóÀ´ÏÂÑ©ÁË£¬ÌåÑéÁË°Ñ±©·çÑ©ÖÐ»¬Ñ©µÄ¸Ð¾õ£¬°ô´ôÁË¡«³öÃÅµÄÊ±ºò»áÓÐ½ÌÁ·ÎÊÄãÐèÒª½ÌÁ·Âï£¿Èç¹ûÄã¾Ü¾ø£¬ËûÒ²¾Í×ß¿ªÁË¡£ÒòÎªÀÏ¹«²»»á»¬£¬ÇëÁË¸ö½ÌÁ·£¬240Á½¸öÐ¡Ê±£¬¼Û¸ñ±ÈÍøÉÏ¹óÐ©£¬Ì¬¶ÈºÜ²»´í£¬Ò²Ã»ÓÐ³öÏÖË÷ÒªÐ¡·ÑµÄÏÖÏó¡£Óä¿ìÖ®ÂÃ
338.Ð¯³ÌÓÐÁ½¼Ò´úÀíÑÇ²¼Á¦ÐÂÌåÎ¯»¬Ñ©³¡µÄÆ±Îñ£¬Õâ¼ÒÃ»ÓÐÁíÍâÒ»¼ÒµÄÈËÖ÷¶¯£¬ÊÇ×Ô¼ºÁªÏµËûµÄ£¬µ½´óÌüÈ¥ÕÒËûÈ¡Æ±¡£µ«ÊÇÑÇ²¼Á¦»¬Ñ©³¡¾ø¶ÔÊÇ»¬Ñ©°®ºÃÕßµÄÊ¥µØ£¬Ò»Ö±ÐÄÏòÍùÖ®¡£½ñÄê×ÜËã³ÉÐÐÀ²£¬Ñ¡ÔñµÄÊÇÐÂÌåÎ¯»¬Ñ©³¡£¬ÕâÊÇ¾Ù°ì¹úÄÚÍâÈüÊÂµÄ³¡µØ£¬ÓÐ·Ç³£×¨ÒµµÄÑ©µÀ¡£ÎÒÃÇÒÔÇ°¾Í»á»¬Ñ©£¬ËùÒÔÒ²²»ÒªÇë½ÌÁ·ÁË£¬ÌýÓÎ¿ÍËµÒªÐ¡·ÑµÄÊÂÍ¦ÔãÐÄµÄ£¬Õâ¸ö¿´¸öÈËÁË¡£»¬Ñ©ÌØ±ðË¬£¬ÉèÊ©Ò²²»´í£¬»¹»áÔÙÀ´¡£
339.ÑÇ²¼Á¦»¬Ñ©³¡¾ø¶ÔÊÇ»¬Ñ©°®ºÃÕßµÄÊ¥µØ£¬Ò»Ö±ÐÄÏòÍùÖ®¡£½ñÄê×ÜËã³ÉÐÐÀ²£¬Ñ¡ÔñµÄÊÇÐÂÌåÎ¯»¬Ñ©³¡£¬ÕâÊÇ¾Ù°ì¹úÄÚÍâÈüÊÂµÄ³¡µØ£¬ÓÐ·Ç³£×¨ÒµµÄÑ©µÀ¡£Ð¯³Ì¶©Æ±±È½Ï·½±ã£¬Íâ°üµÄ£¬¶©ÍêÆ±¾ÍÓÐÈËÀ´ÁªÏµÁË£¬´óÌüÈ¡Æ±£¬»¹ÊÇÍ¦·½±ãµÄ¡£ÎÒÃÇÒÔÇ°¾Í»á»¬Ñ©£¬ËùÒÔÒ²²»ÒªÇë½ÌÁ·ÁË£¬ÌýÓÎ¿ÍËµÒªÐ¡·ÑµÄÊÂÍ¦ÔãÐÄµÄ£¬Õâ¸ö¿´¸öÈËÁË¡£»¬Ñ©ÌØ±ðË¬£¬ÉèÊ©Ò²²»´í£¬»¹»áÔÙÀ´¡£
340.µ½ÁË²ÅÔ¤¶©µÄ£¬½ÓÍ·ÈËÆëÏÈÉú·þÎñ·Ç³£ºÃ£¬¿´ÎÒÒ»¸öÈË¾ÍÖ±½ÓÈÃÎÒÔÚÒ»ÅÔµÈ×Å£¬Ëû°ÑÑ©¾ß¶¼¸øÎÒÁà¹ýÀ´ÁË£¬Ã»ÓÐÅÅ³¤¶Ó£¬ËùÒÔºÜ¿ì¾Í¿ªÊ¼»¬Ñ©ÁË¡£ÎÒÊÇ²ËÄñ£¬×Ô¼ºÌáÇ°ÔÚÍøÉÏ¿´¹ý½Ì³Ì£¬ÏÖ³¡Êµ¼ù£¬ÆäÊµ²»ÓÃÇë½ÌÁ·£¬×Ô¼º×ÁÄ¥×ÁÄ¥¾Í¿ÉÒÔÉÏ³õ¼¶Ñ©µÀ»¬ÁË£¬ÒÔºóÈç¹ûÑ§µ¥°å¿ÉÄÜÒªÇë½ÌÁ·¡£
341.ÑÇ²¼Á¦»¬Ñ©³¡»¹ÊÇºÜÔÞµÄ£¬ºÜÖµµÃÒ»È¥£¬ÏñÎÒÃÇÕâÖÖ³õ¼¶Íæ¼ÒÀ´Ëµ£¬³õÖÐ¼¶³¡µØÍ×Í×¹»ÁË¡£Ñ©µÀºÜ³¤£¬ÐèÒª×øÀÂ³µÉÏÈ¥£¬ÎÒÃÇ²»»á»¬ËùÒÔÇëÁË½ÌÁ·£¬´ó¸Å´ÓÉÏµ½ÏÂÁ½ÂÖ½ÌÁ·Ê±¼ä¾Í½áÊøÁË¡£Ò»¿ªÊ¼ÅÂË¤õÓÅªÊª¿ã×Ó£¬ËùÒÔÎÒÃÇÂòÁË´øÑ©·þÑ©¾µµÄ£¬Ò»È¦ÏÂÀ´¾õµÃ£¬Ñ©·þÍêÈ«Ã»ÓÐ±ØÒª£¬ÒòÎªÓÐ½ÌÁ·Ò²Ã»Ë¤õÓ¡£¾ÍÊÇÅÄÕÕ»¹ÂùºÃ¿´µÄ£¬»¬Ñ©»¹ÊÇÂùÀäµÄ£¬Ñ¡¸öºñµãµÄÊÖÌ×ºÜÖØÒª£¡Èý¸öÐ¡Ê±»¬Ñ©Ê±¼ä£¬½è»¹´©´÷×°±¸¾ÍÐè»¨È¥°ëÐ¡Ê±£¬¾õµÃÓÐµãÀË·Ñ¿ÉÏ§¡£
342.·Ç³£ºÃ£¬¹¤×÷ÈËÔ±Ò»Ö±¸ú×Ù¶©µ¥£¬ÈÃÎÒÃÇºÜ·ÅÐÄ£¬ÒÔºó»¹»á¼ÌÐø¶¨£¬¸ÐÐ»¹¤×÷ÈËÔ±µÄÈÈÇé
343.¹ý¼¸ÌìÒª°ì±ÈÈüºÃÏñ2ÔÂµ×À´µÄ£¬ÈËÉÙ£¬¶ÔÓÚÐÂÊÖÀ´ËµºÜºÃ£¬´óÑ©µÀÈÎÄã»¬£¡²»ÅÂÕÆÎÕ²»ºÃ·½Ïò×²µ½ÈË£¡¿ÉÒÔµÄÊÇ±ÈÈüÔ­ÒòÖÐ¼¶ÈüµÀµÄÀÂ³µÃ»¿ª£¬Í½²½×ßµ½Ò»°ëÌ«ÀÛÁË£¬¾ÍÏÂÀ´ÁË£¡
344.Í¦´Ì¼¤µÄ£¬¾ÍÊÇÍæµÄÊ±¼äÓÐµã¶Ì£¬¸Õ¸Õ»®³öµã¸Ð¾õ£¬¾ÍÒªµ½µãÁË
345.²»´í²»´í²»´í¡£»»×°±¸µÄµØ·½»·¾³Ò»°ã¡£ºÜ¼·¡£¸üÒÂ¹ñºÜÉÙ¡£»¬Ñ©³¡²»´í¡£
346.ÀÏ°åÈËºÜ¶à À´»Ø¶¼¿ÉÒÔÃâ·Ñ½ÓËÍ »¬Ñ©·þºÜºñËùÒÔ²»ÅÂË¤õÓÍæµÄºÜ¿ªÐÄ ¾ÍÊÇ»¬Ñ©³¡µÄ½ÌÁ·»áÒ»Ö±¶¢×ÅÄãÈÃÄãÇë½ÌÁ·.. ÏÂÎçÀë¿ªÇ°»¹ÓÐºÜ³¤Ò»¶ÎÊ±¼äÒ²¿ÉÒÔÕÒÀÏ°åÂòÆ±~
347.·çÑ©ÖÐµÄÃÀÀö£¬Òø×°ËØ¹ü£¬Àä²¢¿ìÀÖ×Å¡­¡­¿´Í¼Ëµ»°°É£¬À´¹þ¶û±õ»¬Ñ©°É
348.ºÜºÃµÄÑ©³¡£¬ÔçÈ¥ÈËÉÙ
349.ºÜ°ôµÄ»¬Ñ©³¡£¬Î¨Ò»µÄÈ±µã¾ÍÊÇ½ÌÁ·»áÊÕÐ¡·Ñ£¬ËµÊÇ²»Ç¿ÖÆµ«Ò²¾ÍËãÊÇÇ¿ÖÆÁË£¬ÕâÊÇ°ÚÔÚÌ¨ÃæÉÏµÄ£¬Õû¸ö»¬Ñ©³¡»¹ÊÇ·Ç³£°ôµÄ£¬Ã»ÓÐÑ©ÏçÄÇÃ´Ô×ÈË£¬ÖµµÃÍÆ¼öµÄ
350.·Ç³£·Ç³£ºÃ Ö®Ç°È¥µÄÊÇ¶È¼ÙÇøµÄ»¬Ñ©³¡ ¸öÈËÀ´½² »¬Ñ©È¥ÐÂÌåÎ¯¾ÍÐÐ ÏÂÁË»ð³µÓÐ´ó°Í ´ó°ÍË¾»úËØÖÊºÜ²î ÊÇ³ÇÊÐµÄ¹«½»  »¬Ñ©³¡ÀïµÄ·þÎñ¶¼·Ç³£ºÃ ²»ÖªµÀÄãÃÇµÄ²îÆÀÔõÃ´À´µÄ ÎÒÊÇÃ»Óöµ½
ÁìÍê»¬Ñ©µÄÐ¬ ÓÐ½ÌÁ·°ïÄã´© »áÎÊÄã»á²»»á»¬Ñ© ÄãÒªËµ»á ²»ÓÃ½ÌÁ· ËýÖ±½Ó¾Í×ßÁË ÕâµãºÜ¶ñÐÄ Òª²»»á°ïÄã°ÑÐ¬´©ºÃ  ²»»á»¬½¨ÒéÕÒ½ÌÁ·»òÕß»áµÄÖ¸µ¼ ºÜ¼òµ¥
351.È¥¹þ¶û±õ´ôÁËÈýÌì£¬ÕâÊÇ×îÂúÒâµÄÒ»´ÎÐÐ³Ì°²ÅÅ£¬ÂúÒâµ½ÈÃÎÒ¸Ä±äÁËÕû¸ö¹þ¶û±õµÄÓ¡Ïó£¡ Ì×Æ±°üº¬½ÓËÍ£¬µ½´ïÄÏÕ¾µÄÊ±ºò£¬¾ÍÓÐÈËÀ´½Ó£¬ÌØÈÈÇé£¬È»ºó´øÎÒÃÇ»»»¬Ñ©·þ£¬ÌØ±£Å¯£¡µ½´ï»¬Ñ©³¡ÄÃÁËÑ©¾µ´æºÃÎïÆ·¾Í»¬Ñ©È¥ÁË£¬»¬Ñ©ÕæµÄºÃË¬°¡£¬Ö»ÊÇÓÐºÜ¶à½ÌÁ·Ò»Ö±²ø×ÅÒªÎÒÃÇ±¨Ãû£¬ÓÐÐ©·´¸Ð£¬²»¹ýºóÃæ±¨Ãû¹ûÈ»»áÉÏÊÖ¿ìÒ»µã£¡»¬Ñ©Íê¼´Ê¹Ö»ÓÐÎÒºÍÀÏ¹«Á½¸öÈË£¬¸ºÔðÈËÒ²°²ÅÅ³µËÍÎÒÃÇµ½·¹µê³Ô·¹£¬¾ÍÎÒÁ©£¬·¹µê¸øÁËÎÒÃÇÁ½¸ö²Ë¹Ü±¥·¹£¬Î¶µÀºÜºÃºÜÓÐ·ÖÁ¿£¬²»ÏñÒ»°ãµÄÍÅ²Í£¬ÇÒÃ»ÓÐÈÎºÎµÄ¶îÍâ·ÑÓÃ¼°ÍÆÏú£¬ÀÏÈÈÇéÁË??¡­¡­³ÔÍê·¹µç»°ÁªÏµºóÓÖ°²ÅÅË¾»úËÍÎÒÁ©È¥ÏÂÒ»¸öÏîÄ¿µã£¬È»ºóÎÒÃÇÔÙÏÂÒ»¸öÏîÄ¿ÓÖÊÇÎÞ±È»¶ÍÑµÄÍæÁËºÜ¾Ã£¬Ã»ÓÐÈÎºÎµÄ¶îÍâ¿ªÏú£¡ÂíÀ­ÅÀÀçÍæÁËºÃ¾Ã£¬±ÈËÉ»¨½­ÉÏÄÇÖÖ50ÔªÊ®À´·ÖÖÓµÄË¬¶àÁË£¬¾ÍÊÇÓÐµã¶ùÐÄÌÛ£¡×îºó×ßµÄÊ±ºò£¬Ò²ÊÇË¾»úËÍµ½ÄÏÕ¾£¬È«³Ì»ù±¾ÉÏºÃÏñÎÒÁ©µÄË½ÈËË¾»úÒ»Ñù£¬·þÎñºÜÔÞ£¬ÀÏÈÈÇéÀ²¡­¡­ ÕâÊÇÒ»¸ö¿ÉÒÔÈÃÄãÔÚÑÇ²¼Á¦¿ªÐÄÍæµ½±¬µÄÍÅ¹º£¬ºÜÂúÒâ...ÀÏ¹«Ò»¸ö¾¢¶ù¿äÎÒ»áÑ¡£¬¿ªÐÄ
352.ÐÂÌåÎ¯µÄ»¬Ñ©³¡µÄ³õ¼¶»¬µÀºÜ³¤£¬µ«×îÉÏÃæµÄÓÐÒ»¶ÎÊÇÖÐ³õ¼¶µÄ£¬µÚÒ»´Î»¬µÄÈË²»Çë½ÌÁ·ÊÇ¿Ï¶¨²»ÐÐµÄ£¬ÔÚÕâÀïÌØ±ðÒªÐ»Ð»ÑÇ²¼Á¦½Ó´ý´¦µÄÐ¡ÅÖ×Ó£¬Í¨¹ýÐ¡ÅÖ¶¨µÄÐÂÌåÎ¯£¬½Î³µ½ÓËÍ¡£»¬Ñ§ºóÉí·ÝÖ¤Ñ¹ÔÚÇ°Ì¨Ã»È¡£¬µ½ÁËÑ©Ïç¿ª·¿ºó²Å·¢ÏÖ£¬Á¢¿ÌÖÂµçÐ¡ÅÖ£¬Ëû°ïÃ¦È¡ºó£¬ÔÙÍÐÈËÒ»Â·¾­Ñ©Ïçµ½¹þ¶û±õ²ÅÈ¡µ½£¬ÖÐ¼ä´òÁËÎÞÊýµç»°£¬Ð¡ÅÖ¼±ÎÒËù¼±£¬·Ç³£ÂôÁ¦µÄ°ïÎÒ£¬ÔÙ´ÎÍÆ¼ö¸ºÔðµÄÐ¡ÅÖ£¬¶¨¾ÆµêºÍ¾°µãÃÅÆ±¼Û¸ñ¹«µÀ£¬»¹¸ºÔð½ÓËÍ£¬²»´í¡£ÁªÏµµç»° 139 4503 5593¡£
353.³¬¼¶ºÃÍæ£¬µ«ÊÇÓÐµã¹ó£¬¶øÇÒ»¹ÒªÇëÀÏÊ¦¡£ÀÏÊ¦µÄ·ÑÓÃÒ²ÓÐÐ©¹ó¡£
354.¶ÔÓÚ³õÑ§Õß»¹ÊÇÓ¦¸ÃÇë¸ö½ÌÁ·£¬²»È»Õû¸öÒ»´Î»¬ÐÐ·ÇµÃË¤µÄ²»³ÉÈËÑù¡£¡£¡£»·¾³ºÜÊæ·þ£¬°ô°ôµÄ»¬Ñ©ÌåÑé¡£
355.ºÜ¸ß´óÉÏµÄ»¬Ñ©³¡£¬µÚÒ»´Î»¬Ñ©£¬ËäÈ»²»Ì«»áµ«ÊÇÇëÁË½ÌÁ·½»ÁËÒ»Ð©»ù±¾¼¼ÇÉÖ®ºó¾Í»¬µÄºÃ¶àÁË£¬»¬µÄºÜË¬ºÜ´Ì¼¤£¬±Ï¾¹ÊÇÖøÃûµÄ»¬Ñ©³¡ÅàÑøÔË¶¯Ô±µÄµØ·½£¬ÎÒ¾õµÃÈç¹ûÒª»¬Ñ©ÕæµÄÀ´ÕâÀïÊÇÖµµÃµÄ£¡
356.¶¬¼¾¹þ¶û±õ£¬»¬Ñ©??????????ÊÇ¸ö²»´íµÄÑ¡Ôñ
357.ÕûÌå»¹²»´í£¬ºÜÔÞ¡£È¥ÁËÒ»ÌËÇëÁË¸ö½ÌÁ·£¬Ò»ÏÂ×Ó¾ÍÑ§»áÁË»¬Ñ©£¬½ÌÁ·ºÜ²»´í£¬ºÜ¾¡Á¦µÄ½ÌÎÒÃÇ£¬Ã»ÓÐË¤¹ý£¬ÒÔºó»á¶à½éÉÜÅóÓÑÀ´µÄ£¬10ÐÇºÃÆÀ£¡
358.µÚÒ»´ÎÀ´ÑÇ²¼Á¦·ç¾°ºÃÃÀÍæµÄ³¬¿ªÐÄµ±µØµ¼ÓÎÖÆ¶¨µÄÐÐ³ÌÒ²ºÜºÏÀí°ÑÎÒÃÇ´ú¹º¾°µãÃÅÆ±ÎÒÍÆ¼ö¸ø´ó¼Ò151£¬2466-/5816/ÈË²»´í·þÎñÍ¦µ½Î»³Ô×¡Íæ¶¼ÊÇËû°²ÅÅµÄ¼Û¸ñºÏÀí¸øÄã¸öÔÞ
359.ÐÂÌåÎ¯»¬Ñ©³¡ÔÚÑÇ²¼Á¦À´½²ÄÜÅÅ½øÇ°ÈýµÄ»¬Ñ©³¡£¬ÖµµÃÔÞÃÀµÄÊÇ³õ¼¶»¬Ñ©µÀ³¤¶È´ïµ½ÁË1500Ã×£¬ÆÂ¶ÈÊÊÖÐ£¬·Ç³£ÊÊºÏ³õ¼¶Ñ¡ÊÖ£¬ÓµÓÐÄ§ÌºÓëË÷µÀÀÂ³µÉÏÏÂ·Ç³£·½±ã£¬ËÙ¶ÈÒ²¿ÉÒÔ£¬ÑÇ²¼Á¦»¬Ñ©ÕâÊÇ¸ö²»´íµÄµØ·½£¡
360.¾ÍÊÇÖÐ¼¶µÀÄÇÀï£¬ÓÐÐ©±ùÃæ£¬£¬Ë¤ÁË¼¸´Î£¬ÊÖ»úÐÅºÅ²»ºÃ£¬²»ÄÜÓÃÖ§¸¶±¦»òÎ¢ÐÅ¸¶Ñº½ð¹ñ×ÓÇ®£¬±ØÐëÓÃÏÖ½ð£¬µ«Ô¸ÏÂÒ»Äê£¬Õâ·½Ãæ×öµÃ¸üºÃÐ©£¬
361.°×Ã£Ã£µÄÒ»Æ¬±±¹ú·ç¹â£¬·Ç³£×³¹Û¡£½èÒÂ·þ¶¼ÒªÇ®£¬ºÜ¹ó£¬ÐÔ¼Û±È²»¸ßÓ´¡£ ×÷ÎªÄÏ·½ÈË£¬È¥ÍæÊÇÓÐ×ã¹»µÄÐÂÏÊ¸Ð¡£ ÕâÀï¿ÉÒÔ»¬Ñ©£¬·Ç³£´ø¾¢Ó´¡£
362.»¬Ñ©ÌØ±ð¸ÉÔï£¬µÚÒ»´ÎÈ¥£¬½ÌÁ·»áÒ»Ö±¸ú×ÅÄãËäÈ»½ÌÁ··ÑÓÃ±È½Ï¹ó£¬µ«ÊÇ½ÌµÄ»¹ÊÇÍ¦ºÃµÄ£¬µ«ÊÇ½áÊøÊ±¹ÜÎÒÃÇÒªÐ¡·ÑÈÃÎÒÓÐµãÊ§Íû£¬µ«ÊÇ»·¾³»¹ÊÇÃ»µÄËµÌØ±ðºÃ£¬·Ç³£·Ç³£Àä£¬·þÎñÈËÔ±Ò²·Ç³£¿ÍÆø£¬×ÜÌå»¹ËãÂúÒâ
363.»¹ÐÐ°É£¬ºÜÀÛ£¬ÌåÁ¦»î£¬µÃºÃºÃ¿ØÖÆÆ½ºâ²Å²»»áÀÛ
364.ºÍ³¤°×É½µÄÍò´ï»¬Ñ©³¡²îÔ¶ÁË£¬ÀïÃæÂÒÆß°ËÔã£¬¸÷ÖÖ¶©Æ±Í¾¾¶£¬ÈËÍ·ÔÜ¶¯£¬Ð¬×Ó¶¼ÊÇÊªµÄ£¬°ëÐ¡Ê±ºó½Å¾Í¶³µÃ²»ÐÐ£¬ÍÅ¶ÓºÜ¶à£¬Ä§ÌºÈËÌ«¶àÁË¡£ÖÐ¼¶Ë÷µÀºÃÏñÒ²Ö»ÓÐÒ»¸ö£¬²»Ïñ³¤°×É½¸÷ÖÖÖÐ¼¶Ë÷µÀ¡£Ð¯³ÌÕâ¸öÊÇ²»º¬°²È«Ã±µÄ£¬µ¥×â30
365.ÎïÓÐËùÖµ£¬·þÎñ²»´í£¬ÉèÊ©·½±ã¡£ÎïÓÐËùÖµ£¬·þÎñ²»´í£¬ÉèÊ©·½±ã¡£ÎïÓÐËùÖµ£¬·þÎñ²»´í£¬ÉèÊ©·½±ã¡£ÎïÓÐËùÖµ£¬·þÎñ²»´í£¬ÉèÊ©·½±ã¡£
366.·Ç³£°ô£¬ÏÂ´Î»¹»áÔÙÈ¥¡£±ÈÆäËûµØ·½ºÃºÜ¶à¡£
367.È¥¹ýÒ»´Î£¬¼ÇÒäÓÌÐÂ£¬Á÷Á¬Íü·µ£¬Õæ´ø¾¢°¡£¡
368.»¬Ñ©³¡ºÜ´ó£¬ºÜºÃÍæ£¬Ñ©µÀ·Ö³õÖÐ¸ßÈý¸ö¼¶±ð£¬Ã»Íæ¹ýµÄ»°½¨Òé³õ¼¶Ñ©µÀ£¬ÖÐ¼¶ºÜ¸ßºÜ¶¸£¬Ã»¾­ÑéµÄÃÈÐÂÐèÒª½ÌÁ·´ø×Å²ÅÄÜÏÂÀ´£¬¸ß¼¶µÀÈ«ÊÇ´óÀÐÔÚ»¬¡£½ÌÁ·ÈË¶¼Í¦ºÃµÄÑ½£¬ºÜ¹ØÐÄÂÃ¿Í£¬Ò²²¢²»»áÎÊÂÃ¿ÍÒªÐ¡·ÑÊ²Ã´µÄ¡£Æ÷¾ß´óÌüµÄ¹¤×÷ÈËÔ±Ò²ºÜÈÈÇé£¬ÓÐÊ²Ã´ÎÊÌâËûÃÇ¶¼»áÄÍÐÄÀñÃ²µÄ»Ø´ðÄã£¬Ò²»á´ø×ÅÄãÈ¥ÁìÑ©·þÑ§¾ß¡£ÆÚ´ýÏÂ´ÎÔÙÀ´
369.½ñÌìÈ¥µÄÕâ¸ö»¬Ñ©³¡ÈËÍ¦¶à£¬´ó²¿·Ö¶¼ÊÇ¸úÍÅÀ´µÄ£¬¾°É«Í¦ºÃµÄ£¬»¬µÀºÃ²»ºÃ²»Çå³þ£¬µÚÒ»´Î²Î¼Ó»¬Ñ©Õâ¸öÏîÄ¿£¬²»ÓèÆÀ¼Û³¡µØÉèÊ©¡£¾ÍËµËµ¹¤×÷ÈËÔ±µÄ·þÎñ°É
ÄÃÑ©Ð¬µÄµØ·½£¬±¨×Ô¼ºÐ¬ÂëÊý£¬È»ºó¶ÔÓÚÎÒÃÇµÚÒ»´Î»¬Ñ©µÄÈËÀ´Ëµ²»¶®Ñ©³¡ÀïÐ¬ÂëÊý£¬ÎÊÄÃÐ¬µÄÈË£¬ÈË¼Ò¾ÍÒ»¾ä»°£¬¡°±ê×¼Âë£¬ÄãÒª¶àÉÙºÅ£¿Ã¿ÈËÖ»ÄÜÄÃÒ»´Î£¬´©µÄ²»ºÏÊÊ²»¸ø»»Å¶¡±¡­¡­È»ºóÎÒ¾ÍÎÞÓïÁË£¬»¹ºÃÄÃµÄÂë²î²»¶àÄÜ´©£¬Òª²»È»£¬Ò»Ë«²»ºÏ½ÅµÄÐ¬£¬»¹ÔõÃ´Íæ£¿
ÄÃÑ©°åÑ©ÕÌµÄµØ·½£¬Ò»¹²4ÈË£¬ÆäÖÐÓÐÁ½¸ùÑ©ÕÌ²»Ò»Ñù³¤£¬ÎÒÄÃ»ØÈ¥ÎÊÄÇÐ¡¸çÄÜ²»ÄÜ¸ø»»³ÉÁ½¸ù¸ß¶ÈÒ»ÑùµÄ£¬ÈË¼ÒÖ±½Ó»ØÒ»¾ä£ºÈËÊÖÎå¸ùÊÖÖ¸Í·»¹²»Ò»Ñù³¤¶ÌÄØ£¬Äã¶®Âð£¿ Ö±½Ó°ÑÎÒËµãÂÁË¡­¡­×îºóÍêÁËÈË¼Ò»¹À´Ò»¾ä£ºËµµÄ¸úÄã¶à¶®ËÆµÄ¡£  ÎÒÎÞÓï£¬ÎÒËµÊ²Ã´ÁË£¿²»¾ÍÒòÎªÄãÃÇµÄÊ§ÎóÒªÇó°Ñ²»Ò»Ñù³¤¶ÌµÄÁ½¸ùÑ©ÕÌ»»³ÉÒ»Ñù³¤¶ÈµÄÃ´£¬·þÎñÌ¬¶È¾Í³ÉÕâÑù£¿
È¥¹ýÂÃÓÎµÄµØ·½ËäÈ»²»´ó¶à£¬µ«ÊÇÄÜÓöÉÏÕâÖÖ·þÎñµÄ£¬Õâ¸ö»¬Ñ©³¡»¹ÕæÊÇµÚÒ»¸ö£¡
»¹ºÃ£¬ºóÀ´ÔÚÑ©³¡ÀïÓöµ½Ò»¸ö·þÎñºÍÌ¬¶È¶¼ºÜºÃµÄ¹¤×÷ÈËÔ±£¬·Ç³£¸Ð¼¤Ëû£¡×ÜËãÓöµ½Ò»¸öºÃÈËÁËÑ½£¡
½ÌÁ·240Ò»Ð¡Ê±£¬×îºó»áÒªÐ¡·Ñ£¬ËûÔÚ½ÌÄãµÄ¹ý³ÌÖÐ»á¸øÄãÅÄÕÕÆ¬£¬Äã²»¸øÐ¡·Ñ£¬»òÕß¸øÉÙÁË£¬¾ÍÒ»¾ä»°£¬ÕÕÆ¬²»¸øÄã£¬Äã×Ô¼º¿´×Å°ì°É¡­¡­
370.Õâ´Î»¬Ñ©ÌåÑéÊ®·ÖµÄºÃ£¬ÐÂÌåÎ¯ÊÇ¹ú¼ÒÔË¶¯Ô±Ò²»áÑµÁ·µÄ³¡µØ£¬ºÜ´ó£¬ÉÏÃæ¶¼ÊÇÌìÈ»Ñ©£¬ºÜºÃ£¡Èç¹ûÊÇ³õÑ§ÕßÒ»¶¨ÒªÇëÒ»¸ö½ÌÁ·£¬ËûÃÇÕâÀï³õ¼¶»¬Ñ©ºÍÖÐ¼¶»¬Ñ©ÊÇÏàÁ¬µÄ£¬ËùÒÔ¶ÔÓÚ³õ¼¶ÕßÀ´Ëµ£¬²»¸ú×Å½ÌÁ·Äã²»ºÃÍæ£¬»òÕßÄãÓÐÒ»¶¨µÄ»ù´¡Ò²¿ÉÒÔÑ¡Ôñ²»Òª½ÌÁ·£¬ÄÇ¿Ï¶¨»áË¤ºÜ¶à´Î£¬ÎÒµÄÅóÓÑ¾ÍÊÇ×Ô¼º»¬£¬Ë¤ÁËºÜ¶à¸úÍ·£¬²»¹ýËûÒ²ÂýÂý»áÁË£¡³õÑ§Õß»¹ÊÇ½¨ÒéÇë¸ö½ÌÁ·¡£»¬Ñ©ºÜÀäµÄ£¬Ò»¶¨Òª¶à´©ÒÂ·þ£¬·ç±È½Ï´ó£¬´øÉÏ±£Å¯µÄÊÖÌ×£¬ÎÒµÄÊÖÖ¸¾Í±»¶³ÉËÁË£¡Ï£Íû¶Ô´ó¼ÒÓÐÓÃ£¡
371.Î»ÖÃÔÚÑÇ²¼Á¦ÂÃÓÎÇøÄÚ£¬»ù±¾»¬Ñ©³¡¶¼ÔÚÄÇ¡£ÎïÆ·ºÍÐ¯³ÌÃèÊöÒ»ÖÂ¡£ÁÙÊ±´¢Îï¹ñ20Ò»¸öÐ¡ºÅ£¬30Ò»¸ö´óºÅ¡£Áô·Å»»µÄÒÂ·þÐ¬×Ó£¬½¨Òé´ø¸ö´ü×ÓÁô×°Ð¬×Ó£¬¹ñ×ÓÖ»ÓÐÒ»²ã¡£½ÌÁ··Ñ240ÔªÒ»ÈË£¬µÚÒ»´Î²»»áÍæ£¬½¨ÒéÇë½ÌÁ·£¬ÓÐ100µÄ½ÌÁ·£¬¿ÉÒÔ´øÄã»®Ò»´Î£¬½ÌÄã»ù±¾¹¦£¬ÎÒ¾ÍÊÇÇëµÄ100µÄ½ÌÁ·£¬¿ÉÒÔÕý³£»¬Ñ©ÁË¡£¸øÁË50µÄÐ¡·Ñ¡£×Ü¹²150¡£²»¹ýËµÊµ»°£¬ÑÇ²¼Á¦ÊÇ¸öÄñ²»À­ÊºµÄµØ·½£¬³ýÁË»¬Ñ©³¡Ê²Ã´¶¼Ã»ÓÐ¡£¸öÈË¸Ð¾õ²»ÖµµÃ´Ó¹þ¶û±õ¹ýÈ¥£¬À´»ØÂ·³Ì×Ü¹²6Ð¡Ê±£¬µ¢ÎóÊ±¼ä»¹ÀÛ¡£
372.»¬Ñ©»¹ÊÇºÜ´Ì¼¤µÄ£¬¾ÍÊÇÐ¯³Ì²»ÊÇ¸ú¹Ù·½ºÏ×÷µÄ ÊÇºÍµ±µØ»ÆÅ£Ìá¹©µÄ·þÎñËäÈ»Ì¬¶È»¹¿ÉÒÔ£¬¿ÉÊÇÄØÄãËµÒª³Ô·¹ËûÃÇ¾Í°ÑÄãËÍµ½ËûÃÇ×Ô¼ÒµÄ·¹µê ·¹²Ë¼«¹ó»¹ºÜºÜÄÑ³Ô È¥ÑÇ²¼Á¦×ø³µÌ«ÀÛÁË »ð³µÒ»Ìì¾ÍÒ»ÌË£¬»¬Ñ©³¡ºÜ´óºÜ¹ýñ«¾ÍÊÇ½ÌÁ·ºÜ¶ñÐÄ Ò»Ö±ÕÒÄãÒªÐ¡·Ñ Ò»Â·ÉÏÒ»Ö±Òª ÕæµÄ·³ÑÏÖØÓ°ÏìÐÄÇé
373.ÌáÇ°¶©ÃÅÆ±±ÈÏÖ³¡±ãÒË20»¹²»ÓÃÅÅ¶ÓÅ¶¡«¶¨ÁË½ÌÁ·µÄ»°½ÌÁ·¿ÉÒÔ°ïÃ¦¿ìËÙÈ¡Ñ©Ð¬Ñ©°åÑ©ÇÁ£¬²»È»Óöµ½ÖÜÄ©¼Ó½Ú¼ÙÈÕ¶¼²»ÖªµÀÅÅ¶Óµ½Ê²Ã´Ê±ºò¡£ÇëÁË½ÌÁ·¿ÉÒÔÈ¥ÖÐ¼¶µÀ£¬Èç¹ûÃ»Çë½ÌÁ·Ò²²»»á»¬£¬½¨Òé²»ÒªÈ¥ÖÐ¼¶µÀ£¬Ë¤²ÒÁË¡«¡«¡«³õ¼¶µÀÒ²²»´íµÄ ¾ÍÊÇ½Ú¼ÙÈÕÈËÓÐµã¶à£¬Æ½Ê±È¥¾ÍºÜ°ôÀ²
374.ºÚÁúÖ®ÂÃµÄµã¾¦Ö®±Ê£¬¾ÍÊÇÀ´µ½ÑÇ²¼Á¦»¬Ñ©¡£µ±ÌìÁÙÊ±¾ö¶¨µÄ£¬ËùÒÔÆäÊµÊÇÔÚ´ÓÑ©Ïç¸ÏÍùÑÇ²¼Á¦µÄ³µÉÏÁÙÊ±ÏÂµÄ¶©µ¥£¬¿ìËÙÈ·ÈÏÁËÒÔºó£¬¾ÍÓÐ¶ÌÐÅ·¢À´ÁË¡£µÈµ½ÑÇ²¼Á¦·þÎñÇøÏÂÁË³µ£¬°´ÕÕ¶ÌÐÅ¸øµÄÊÖ»ú´òÁËµç»°£¬Îå·ÖÖÓÒÔºó¾ÍÓÐ³µÀ´½Ó£¬ÏÈÊÇ´ø×ÅÈ¥ÄÃÑ©·þ£¬È»ºó´ø×ÅÎÒÃÇ½øÐÂÌåÎ¯»¬Ñ©³¡£¬Ò»²½²½½ÌÎÒÃÇÔõÃ´×ö£¬°²ÅÅµÃµ±£¬·Ç³£ÌùÐÄ¡£ÑÇ²¼Á¦»¬Ñ©»¹ÊÇºÜºÃÍæµÄ£¬Ö»ÊÇÎÒÃÇÈ¥µÄÄÇÌìÌìÆøÊµÔÚÌ«Àä£¬¶¨ÁËÈýÐ¡Ê±£¬×îºóÆäÊµÖ»ÍæÁËÁ½Ð¡Ê±×óÓÒ£¬ÊµÔÚÀäµÃ³Ô²»ÏûÁË£¬¾ÍÀë¿ªÁË¡£½ÓÎÒÃÇ¿ªµÄÈË»¹´øÎÒÃÇÈ¥³Ô¶«Î÷£¬ËÍ»ØÑÇ²¼Á¦ÄÏÕ¾×ø»ð³µ»Ø¹þ¶û±õ£¬·Ç³£¿¿Æ×
375.³¡µØµÄÈ·ºÜºÃ£¬ÖÐ¼¶µÀ»¬µÄºÜË¬¡£²»¹ýµÄÈ·´æÔÚ½ÌÁ·ÒªÐ¡·ÑµÄÇé¿ö£¬¶øÇÒÍ¦ÑÏÖØµÄ£¬¹ºÂòÁËÁ½¸öÐ¡Ê±µÄ½ÌÁ·Ê±¼ä£¬µ«Êµ¼ÊÉÏ¾ÍÒ»¸ö°ëÐ¡Ê±£¬ÒòÎª×îºóÒ»È¦½ÌÁ·ËµÉÏÏÂÒ»´Î¾ÍÒª³¬Ê±ÁË£¬²»Ô¸ÒâÉÏÈ¥½ÌÎÒÃÇ¡­
¹ºÂòµÄÌ×²Íº¬½ÓËÍ¼°»¬Ñ©·þ£¬ÕûÌå²»´í£¬½ÓËÍµÄÊ¦¸µºÜÈÈÇé£¬ÔÚ»¬Ñ©³¡»¹°ïÎÒÃÇ¶©Ïä×Ó£¬½ÚÔ¼ÁË²»ÉÙÊ±¼ä¡£Õâ¸öºÃÆÀ~
376.»¬Ñ©³¡ÄÚ×â»¬Ñ©ÒÂÒ»Ì×80Ôª£¬»¬Ñ©»¤Ä¿¾µ50Ôª£¬Ò»¶ÔÒ»½ÌÁ·200Ôª£¬¶ÔÓÚÖ»ÊÇÀ´ÌåÑéÒ»ÏÂ»¬Ñ©µÄÈËÀ´Ëµ£¬²»ÐèÒª×â»¬Ñ©ÒÂ£¬»¤Ä¿¾µ
377.¾°É«Í¦ÃÀµÄ£¬¼°Ê±ÎÒÃÇÈ¥µÄÊ±¼äºÜ¾ÃÃ»ÓÐÏÂÑ©ÁË£¬»¬Ñ©ºÜºÃÍæ£¬¾ÍÊÇÄÇÀïµÄ½ÌÁ·ºÜ¿Ó£¬ËûÃÇ´ó¶àÊýÊÇÔÚÐ£´óÑ§Éú¼æÖ°£¬²»ÊÇºÜ×¨Òµ£¬¶øÇÒ»¹»áÎÊÓÎ¿ÍÒªÐ¡·Ñ£¬µ±È»Äã²»¸øËûÒ²²»¸Ò¸úÄãÄÖ·­£¬ÎÒ¾õµÃÐ¡·ÑÕâ¸ö¶«Î÷Ó¦¸ÃÊÇ×ÔÔ¸µÄ£¬¶ø²»Ó¦¸ÃÇ¿ÆÈ¡£ÄãµÄ·þÎñºÃ£¬Ð¡·ÑÊÇÖµµÃµÄ£¬µ«2¸öÐ¡Ê±µÄ½ÌÁ··Ñ200Ôª£¬ÕâÀïÃæÃ»ÓÐ×¨Òµ½ÌÊÚ£¬Ö»ÊÇ´øÄã»®¼¸È¦£¬ÎÒ¾õµÃºÜ¿Ó¡£¼¸ºõÎÒ¶¼ÊÇ×Ô¼ºÔÚ»®¡£
378.200¿éÃÅÆ±°üÀ¨»¬Ñ©°å »¬Ñ©Ð¬ ¸Ë×ÓµÈ 2¸öÐ¡Ê±Ó¦¸Ã¿ÉÒÔÀ´»ØÈýÌË ²»¹ý½ÌÁ·Ò»°ã¾Í´ø2ÌË ½ÌÁ·Ò»ÌË300 ´º½ÚÆÚ¼äÒªÐ¡·Ñ100 ²»¹ýÎÒ×øÀÂ³µÉÏÈ¥Ê±Ò»¿é»¬Ñ©°åµôÁË ½ÌÁ·°ïÎÒÈ¥ÕÒµÄ ËùÒÔÒ»¹²¸øÁË200Ð¡·Ñ ÌáÐÑ´ó¼Ò×øÀÂ³µÊ± Ò»¶¨Òª½Å²ÈÔÚÌ¤°åÉÏ ²»È»Ò»²»Ð¡ÐÄ°å×Ó¾ÍµôÁË ¿Þ¶¼À´²»¼°
379.ÈýÄêÇ°ºÍÀÏÆÅÈ¥¹ýÒ»´Î£¬ÖÁ½ñÈÔ¼ÇÒäÓÌÐÂ¡£
380.×ÜÖ®¾ÍÊÇ£¬°ô°ô°ô°ô°ô£¬ºÃÍæ£¬»¹ÏëÔÙÀ´£¬
381.±ÈÏÖ³¡Âò±ãÒËÁË²»ÉÙ£¬²»¹ý½ÌÁ·»¹ÊÇµÃÏÖ³¡¸ø·ÑÓÃµÄ£¬240Ôª/2Ð¡Ê±ËµÊµ»°ÕæµÄ²»µÍÁË£¬µ«ÊÇ½ÌÁ·»¹ÊÇÒªÐ¡·Ñ£¬ÓÐµãÓ°ÏìÐÄÇé¡£
382.Í¦²»´íµÄÌØ±ðÊÇÓÐÄÚ¸öÐ¯³ÌVIP·þÎñ¡£
383.ºÜºÃ£¬584894409767987
384.»¹Í¦ºÃµÄ×Ô¼ºµÄÉú»î·½Ê½µÄ·¢Õ¹Ç±Á¦¾Þ´ó
385.Ö§³Ö2022¶¬°Â»á£¡¿´ºÃÑÇ²¼Á¦»¬Ñ©
386.ÌåÑéÌØ±ðºÃ£¬³µ½Ó³µËÍ·½±ã£¬ÌØ±ðÍÆ¼ö
387.Í¦ºÃÍæµÄ£¬¸ÕºÃÏÂÑ©ÁË£¬½ÌÁ·ÈËÒ²ºÃ
388.º¢×ÓÌ«Ð¡²»Ì«»áÍæ£¬½¨ÒéÕÒ¸öºÃ½ÌÁ·
389.ÖØÒªµÄÊÂÇé£¬ËµÈý±é£¬Ò»¶¨´øÑ©¾µ£¡
390.¶¼Í¦ºÃµÄ£¬¾ÍÊÇ½ÌÁ·¼Û¸ñÓÐµã¸ß¡£
391.Í¦ºÃÍæµÄ£¬¾ÍÊÇ½ÌÁ·¼Û¸ñÓÐµã¸ß¡£
392.ºÜ²»´í£¬·Ç³£ÖµµÃ¾­³£À´£¬ºÜ²»´í
393.ÒâÓÌÎ´¾¡£¬ÕæµÄÊÇ»¬Ñ©µÄºÃµØ·½¡£
394.ÍæµÄÍ¦ºÃ Ö»ÊÇÖÐ¼¶Ñ©µÀÓÐ±ù ÒªÐ¡ÐÄÐ© ÄÏÕ¾ÏÂ³µÓÐ³µ½Ó ×ßÊ±»¬Ñ©³¡ÓÐ°Ú¶É³µ ·Ç³£·½±ã È¥Ê±Íü´øÊÖÌ×ÁË ÔÚÑ©³¡ÏÖÂòÁËÒ»¸±60Ôª
395.À´µÄÕâÌìÌìÆøºÜºÃ£¬ÐèÒª´ø»¬Ñ©¾µ¡£ÕâÀïÉèÊ©±È½ÏÍêÉÆ£¬½øÃÅÄÇ¸ö½ÌÁ·¶¼Ò»¶ÔÒ»·þÎñ£¬½Ì¼¼ÇÉÒÔÇ°µÄ·þÎñÈ«ÊÇÃâ·ÑµÄ¡£µÚÒ»´ÎÍæ£¬µ¨×Ó´óµÄÍæÉÏ²ËÄñÇøÈýËÄ´Î¾Í¿ÉÒÔÈ¥×âÍ·¿øÈ¥³õ¼¶ÇøÍæ£¬È¥¹ýÄÇÀïÍæ²ÅËãÕæµÄÍæÁË¡£
396.Í¦ºÃµÄ£¬¹æ·¶£¬½ÌÁ·ºÜ¸øÁ¦£¡
397.»¬Ñ©³¡ºÜ´óÇëµÄ½ÌÁ·Ò»¶ÔÒ»½ÌÑ§Ì¬¶È·Ç³£ºÃ ¶øÇÒÃ»ÓÐÍøÉÏËµµÄÂÒÒªÏû·ÑµÄÏÖÏóºÜºÃµÄÒ»´Î»¬Ñ©ÌåÑé
398.µÚÒ»´ÎÈ¥Íæ£¬¸Ð¾õ»¹ºÃ£¬¾ÍÊÇÀïÃæ¸÷ÖÖ·þÎñ¼Û¸ñ±È½Ï¸ß£¬½¨ÒéÌáÇ°×¼±¸ºÃ»¬Ñ©ÓÃ¾ß¼°ÒÂ·þ¡£ÀïÃæ½ÌÁ·ÓÐµã¿Ó£¬´ó¼Ò×¢Òâ
399.·þÎñÖÐ¹æÖÐ¾Ø£¬»¹ÐÐ°É¡«
400.Ñ§»áÐÂ¼¼ÄÜ£¬ÖµµÃÍÆ¼ö£¡
401.ÖµµÃÈ¥¡£·Ç³£ÃÀÃîµÄÌåÑé£¬ÀÂ³µÉÏµÈÎÒ¾°É«Ò²·Ç³£ÃÀ¡£¸©î«°×É«ÊÀ½ç °²¾²µÄÖ»ÓÐ×Ô¼ºµÄ¸Ð¾õ¡£
402.·Ç³£°ô£¬·þÎñµ½Î»£¡£¡
403.¶¬ÌìÈ¥µÄÑÇ²¼Á¦£¬Ã»ÓÐÏëÏñÖÐÄÇÃ´µÄÀä£¬²»¹ýÊÖÌ×ÊÖÌ×ÕæµÄºÜÐèÒª£¬ÍæÊÖ»úÈý·ÖÖÓÒÔÉÏÊÖ»á¶³µÃÊÜ²»ÁË£¬Ñ©µÀÒ²ºÜÔÞ£¬ÓÐ»ú»á»¹»áÔÙÀ´µÄ
404.Ñ©³¡ºÜ´ó µ«ÊÇ½ÌÁ·Ì«¶àÁË ÏëÒª×Ô¼º»¬»¹»á²»¶ÏµÄ¹ýÀ´È°ÓÕÄã»¨Ç®¹ÍËûÃÇ½ÌÄã ÁíÍâË÷µÀÇ¿ÖÆ±ØÐë´÷Í·¿ø²ÅÄÜÉÏ ¾ÍËãÊÇµÍ¼¶µÀÒ²ÊÇÈç´Ë Ï£ÍûÒÔºó¾°ÇøÄÜ¹»ÔÚ¼ÓÇ¿¹ÜÀíµÄÍ¬Ê±Ò²ÄÜÈËÐÔ»¯Ò»Ð© ·ñÔò»áÓ°Ïì¿Í»§ÌåÑé
405.ÔÚÕâÀï¶©£¬Âù·½±ã
406.Ñ©³¡ºÜ´óºÜºÃÍæ¶ù£¬ÈË²»ÊÇÌØ±ð¶à£¬×øË÷µÀÉÏÈ¥»¹¿ÉÒÔ¿´¿´ÑØÍ¾µÄ·ç¾°£¬·Ç³£Æ¯ÁÁ£¡×ÜÖ®ÍæµÄºÜ¿ªÐÄ½¨ÒéÀ´Íæ
407.Ì«ÀäÁË£¬0ÏÂ20¶à¶È£¬ÊµÔÚÊÇ¶³µÃÄÔ´üÄÜ£¬µ«ÊÇºÜÖµµÃÌôÕ½£¡
408.·Ç³£ºÃ£¬ºÜ¸ÐÐ»
409.²»´í£¬·Ç³£°ô£¡
410.ÍæµÄºÜ¿ªÐÄ£¬ÓÐÐ©Ð¡ÒÅº¶£¬½ÌÁ·ÀÏÊÇË÷ÒªÐ¡·Ñ£¬²»È»²»¸øÄÃÐ¬£¬ËäÈ»ÎÒÒ²ÊÇ¶«±±ÈË£¬µ«ÊÇ¶«±±µÄ·þÎñÌ«²îÁË
411.ºÜºÃ£¬»¬Ñ©³¡±È½Ï´ó£¬½ÌÁ·Ò²ºÜÈÏÕæ¡£
412.²»´í£¬¿ÉÒÔµÎ£¬ºÃÍæ£¬ÍæµÄ²»ÒàÀÖºõ£¬½ÌÁ··þÎñ»¹ÊÇ¿ÉÒÔµÄ
413.ÕâµØ·½µÃÓÐ½ÌÁ·´ø×Å£¡×Ô¼º]·¨Íæ£¡ºÃ´ó·ç£¡´µ³É°×Ã¼´ób
414.·Ç³£Óä¿ìµÄÒ»´Î»¬Ñ©ÌåÑé£¬À´»ØÁËÎåÌË¹»±¾µÄºÝ¡£ÓÐ»ú»áÔÙÀ´£¬Ò»¶¨»áÔÙÀ´£¡×÷ÎªÄÏ·½ÈËÌ«Ï²»¶ÕâÀïÁË¡«
415.ºÜºÃ£¬ÂúÒâ
416.*****
417.»¬Ñ©³¡µØÍ¦ºÃµÄ£¬¾ÍÊÇ¸ö±ðÑ©¾ß¹ÜÀíÈËÔ±ÔðÈÎÐÄ²»¹»Ç¿£¬×âµ¥°åµÄÊ±ºòÃ»ÎÊÊÇ×ó½Å»¹ÊÇÓÒ½ÅµÄ£¬Ëæ±ã¸øÁË¸öÓÒ½ÅµÄ£¬ÎÒµÄ¾­ÑéÒ²²»×ã£¬´©´÷ºÃÁË»¬ÁËºÃÒ»Õó²Å¸Ð¾õ±ðÅ¤£¬»ØÈ¥»»ÁË×ó½Å²ÅË³¶àÁË¡£
418.»¬Ñ©¾Íµ½ÑÇ²¼Á¦£¬Ñ©¾ß³¬¼¶ºÃÓÃ£¬½áÊµ£¬Ñ©³¡»¬µÀÌ«°ôÁË
419.½ñÌìÈ¥µÄÍí£¬Ö±½Ó³ÔµÄÎç·¹¡£Îç·¹ºÜºÃ³Ô£¬¶«±±ÌØÉ«¡£»¬Ñ©»¬µÃºÜºÃ¼¸¸öº¢×ÓÍæµÃÍ¦ºÃµÄ¡£Çë¸ö½ÌÁ·£¬¶¼¾¡ÐÄ¾¡Á¦µØ½Ì¡£»¬µÃºÜºÃ£¬ÐÐ³Ì°²ÅÅºÏÀí
420.³¬¼¶°ô£¬×¡ËÞÒ²²»´í£¬Ã»ÓÐÇ¿ÖÆÏû·Ñ£¬²»ÍæµÄÏîÄ¿»¹¿ÉÒÔÍËÇ®¡£³ÔµÄÒ²ºÜÓÐÌØÉ«£¬Á¿³¬¼¶´ó¡£
421.³¬¼¶ºÃÍæµÄÔË¶¯ÏîÄ¿£¬È¥¹þ¶û±õÒ»¶¨ÒªÈ¥ÑÇ²¼Á¦»¬Ñ©³¡£¬ÄÑµÃµÄÒ»´ÎÌåÑé£¬ÐÔ¼Û±È¸ß¡£µÚÒ»´ÎÈ¥»¬Ñ©£¬¸Ð¾õºÜ´Ì¼¤£¬ÑÇ²¼Á¦µÄÑ©ºÜºÃ£¬ºÅ³ÆÊÇ¹ú¼ÒÔË¶¯Ô±ÔË¶¯ÑµÁ·³¡£¬×ÜÖ§£¬ºÜÃÀ£¬ºÜ°ô
422.³õÁùÈ¥µÄ£¬ÈË²»ÉÙ£¬ÔÚÐ¯³ÌÏÂµ¥£¬ÒòÎªÓÐº¢×Ó£¬ÂòÁË¶ùÍ¯Æ±ºÍ³ÉÈËÆ±£¬Ë­ÖªµÀÔÚ½çÃæÉÏ±¾ÊÇ°¤×ÅµÄÁ½ÖÖÆ±£¬È´ÊÇÁ½¼ÒÈË´úÀí£¬½á¹ûÓÐÒ»¼Ò»»Æ±±È½ÏÂý£¬È«²¿»»ÍêÆ±£¬ÄÃºÃ×°±¸ËÄÊ®·ÖÖÓ¹ýÈ¥ÁË£¬Ñ©³¡Ñ©±È½ÏÓ²£¬Ë¤Ò»ÏÂÒ²»áÓÐµãÍ´£¬³õ¼¶ÈüµÀ¶àÊýÈË´ÓÖÐ¼ä¿ªÊ¼»®£¬ÉÙÊýÈË´Ó¸ß´¦³åÏÂÀ´£¬Ò»¸ö¶àÐ¡Ê±¿´µ½ºÃ¼¸¸ö×²µ½Ò»ÆðµÄ£¬Èç¹ûÈ¥Íæ´ÓÖÐ¼ä¿ªÊ¼»®µÄ»°£¬Ò»¶¨Òª×¢ÒâÒ»ÏÂÉÏÃæÏÂÀ´µÄÈË¡£
423.¿É¿¿£¬·ÅÐÄ£¬×ßÐ¯³Ì±ÜÃâÁË±»µ±µØÂÃÐÐÉçÔ×£¬¶øÇÒ¼Û¸ñ±ãÒËºÜ¶à Ó¡ÏóÀïµ½ÁË»¬Ñ©³¡£¬3h»¬Ñ©¾Í200£¬Ñ©¾ß100£¬Ñ©·þÑ©¾µ»¹²»°üÀ¨¡­¡­ ÔùËÍÀñ°üÀïµÄ¿ÚÕÖÒ²ºÜºÃÓÃ£¬ÓÐÁË¿ÚÕÖ£¬ÔÙ´÷ÉÏÃ±×ÓºÍÑ©¾µ£¬Á³ºÍ¶ú¶ä¾Í²»»á±»·ç´µÁË £¨×ÜÌåºÜÌùÐÄ£¬ÓÈÆäÊÇºÍµ±µØÂÃÐÐÉçµÄ¿ÓÈË¼Û¸ñ¿ÓÈËÇ¿ÖÆ³ÉÍÅ¶Ô±Èºó£©
424.Ç¿ÁÒÍÆ¼ö£¬´øÐ¯³ÌÀñºÐµÄÌ×²Í£¬ÕæµÄºÜ»®Ëã£¬ÀïÃæÓÐºÜºñÊµµÄÍà×Ó£¬ÒòÎª»¬Ñ©Ð¬ÊÇÊªµÄ£¬ÕæµÄÓÐ±ØÒª£¬´©Ò»Ë«£¬»¹ÓÐ¼ÓÈÈÐ¬µæ£¬ÈÈÌû£¬»¤Á³Ò²·Ç³£»®Ëã£¬ÏÖ³¡Âô100ÄØ£¬³¬ÖµµÄÌ×²Í£¬¶øÇÒ»¹ÓÐÃâ·ÑµÄ½ÓËÍ£¬µ½ÁËÑÇ²¼Á¦ÄÏÕ¾£¬³öÁËÕ¾£¬½Ó´ý¾ÍÔÚÄÇÀïµÈÎÒÃÇ£¬×îºó×ßµÄÊ±ºò£¬»¹°ïÎÒÃÇ¼Æ»®Ê±¼ä£¬ÔÚÃâ·ÑËÍÎÒÃÇ»ØÑÇ²¼Á¦ÄÏÕ¾£¬ÌØ±ð°ôµÄ·þÎñ
425.ÑÇ²¼Á¦ÊÇÔÚ¼¸ÄêÇ°È¥µÄ£¬µ±Ê±¾õµÃ·þÎñºÜºÃ£¬±ö¹ÝÒ²Êµ»ÝµÄ£¬ÐÂÌåÎ¯»¬Ñ©³¡ºÜÆ¯ÁÁ£¬³¬¼¶´óÅ¶£¬»¬µÀºÜ³¤£¬¾ÍÊÇ²»Ì«»á£¬ÀÏÊÇË¤õÓµÄÅ¶¡£
426.ÖµµÃÈ¥ÍæµÄÒ»¸öµØ·½£¬Àä£¬·ç´ó£¬±£Å¯ÒªÅªºÃ
427.»¬ÍêÑ©ÒÔºó¾õµÃÕâÃ´´óÀÏÔ¶À´ÁË¶«±±²»È¥»¬Ñ©ÕæµÄ»áºó»Ú£¡£¡½¨ÒéÖ±½ÓÐ¯³ÌÂòÈýÐ¡Ê±£«½ÌÁ·µÄÌ×²Í±È½Ï»®Ëã£¬Ã»ÓÐ½ÌÁ·È·ÊµÍ¦Î£ÏÕµÄ£¬½ÌÁ·»áºÜÕÕ¹ËÄã£¬²»»áË¤µ¹£¬»¹´Ì¼¤ºÃÍæ£¬µê¼ÒºÜºÃ°ü½ÓËÍ£¬¾ÍÊÇÒÂ·þ³óÁËµã£¬¹þ¹þ¹þ£¬µ«ºÜÅ¯£¡£¡
428.ÑÇ²¼Á¦»¬Ñ©³¡Í¦²»´íµÄ£¬¾ÍÊÇÈç¹ûÄãÃ»ÓÐÈÎºÎ»ù´¡µÄ»°×îºÃÊÇÇë¸ö½ÌÁ·£¬ÔÚÍøÉÏ¶©Æ±ÕæµÄºÜ»®Ëã£¬È¥ÄÇ±ßÁË¶¼ÓÐ×¨ÃÅµÄÈË½Ó´ý£¬·þÎñ·Ç³£µÄÖÜµ½£¬ÓÐ³µµ½³µÕ¾½ÓËÍ£¬ÕæµÄ·Ç³£µÄºÃ£¡½ÌÁ·Ò²¶¼ºÜ¸ºÔðÈÎ£¬Á½¸öÐ¡Ê±Ò»°ã¿ÉÒÔ´ÓÀÂ³µ´¦»¬ÏÂÀ´Á½´Î»òÕßÈý´Î£¬Ò»¶¨Òª±£Å¯£¬»òÕßÂòÓÐ»¬Ñ©·þµÄÌ×²Í£¬ÕæµÄºÜºñ£¬²»»á±»Àäµ½£¬»¬Ñ©ÕæµÄ³¬¼¶Àä£¬·Àº®ÊÇµÚÒ»²½£¡ÎÒ¿ÉÒÔËµµÄ¾ÍÊÇÕâÃ´¶àÁË£¬Ï£Íû¶Ô´ó¼ÒÓÐ°ïÖú£¡
429.ºÜºÃµÄÒ»´ÎÌåÑé£¬´ÓÉ½ÉÏ»¬ÏÂÀ´³¬´Ì¼¤£¬¾ÍÊÇ½ÌÁ·ÓÐ´ý¼ÓÇ¿¹þ£¬ËµºÃÁ½¸öÐ¡Ê±£¬½ÌÁËÒ»¸ö°ëÐ¡Ê±¶¼²»µ½£¬¾Í×ÜÏë×ß£¬»¹ÀÏÎÊÎÒÃÇÒªÐ¡·Ñ£¬¸øÉÙÁË»¹²»Òª£¡ÒªÏëÌáÔç½áÊø¾Í±ðÎÊÎÒÃÇÒªÐ¡·Ñ£¬ÒªÏëÒªÐ¡·Ñ¾Í¾¡ÐÄ¾¡Á¦½ÌÎÒÃÇ°¡£¬½ÌºÃÁËÎÒÃÇ¿Ï¶¨Ô¸Òâ¸ø°¡¡£ÓÖÏëÒªÐ¡·ÑÓÖÏëÌáÔç½áÊø£¬ÕâÖÖÊÂÇéÎÒÃÇ²»¸É£¡
430.²»´í£¬ºÜºÃÍæ£¬»¬Ñ©ºÜ´Ì¼¤¡£ÏÂ´Î»¹»áÔÙÀ´¡£
431.µÚÒ»´Î»¬Ñ§£¬ÕûÌå¸Ð¾õÍ¦²»´íµÄ£¬´ó¸çÃÇ·þÎñ¶¼Í¦ÖÜµ½µÄ£¬Ò²Ã»ÓÐ¶îÍâÊÇ·ÑÓÃÊÕÈ¡£¬¸Ð¾õ»¬Ñ©µÄ½ÌÁ·Ò²Ã»ÓÐÍøÉÏÄÇÃ´¿Ö²À£¬ÄãÒªÊÇ²»ÇëÒ²²»»áÇ¿ÆÈ£¬²»¹ý»áÒ»Ö±ÔÚÄÇÀï¸úÄãËµÒª½ÌÁ·´ø²ÅºÃ£¬ÎÒÃÇ×îºóÖ±½Ó±íÃ÷ÁË²»»áÇëËûÃÇÒ²¾Í×ßÁË£¬Ò»¿ªÊ¼»¹½ÌÎÒÃÇ´©ÁËÐ¬ÔÚÎÒÃÇÉíÉÏÒ²ÀË·ÑÁËºÃ¾ÃÊ±¼ä¹À¼Æ×îºóºÜÉËÐÄ°É£¡²»¹ýÔÚºóÀ´ÎÒÃÇ»¹ÊÇÃ»¾­×¡ÓÕ»óÃ¿ÈË»¨ÁË100×øÀÂ³µµ½É½ÉÏÈÃ½ÌÁ·´øÎÒÃÇ»¬ÏÂÀ´£¬×Ü¹²Á½ÈË¸øÁË50Ð¡·Ñ£¬ÒòÎª¸úËûÃÇËµÃ÷ÁËÎÒÃÇÊÇÑ§Éú£¬Ã»É¶Ç®×îºóËûÃÇÒ²¶¼OKÁË£¡·´ÕýÕûÌå»¹Í¦ºÃµÄ£¬½ÓËÍµÄ´ó¸çÒ²¶¼ºÜºÃ(?¨?)£¬»¹´øÎÒÃÇ¸ÏÁË¹«½»£¡×îºóÒªËµÒ»ÏÂ½ÌÁ·´ÓÉ½ÉÏ´ø×ÅÍùÏÂ»¬ÕæµÄºÃË¬£¬»¨µÄ²»Ô©ÁË
432.¸ºÔðÈËºÜºÃ£¬´ÓÄÏÕ¾À­µ½»¬Ñ©³¡£¬¸ø¿¨µÇ¼Ç£¬»¬ÍêÑ©ËÍ»ØÄÏÕ¾¡£³ýÁË×â¹ñ20²»ÐèÒªÈÎºÎ·ÑÓÃ¡£¾ÍÃÅÆ±¶øÑÔºÜºÃ¡£È·¶¨ÒªÈ¥ÐÂÌåÎ¯»¬Ñ©µÄ·ÅÐÄ±¨¡£µ«Ñ©³¡¶ÔÃ»É¶»ù´¡µÄ³õÑ§Õß²»Ì«ÓÑºÃ£¬ÀÂ³µÖ±½ÓÉÏµ½×î¸ß£¬ÊÇÒ»¸öÍ¦¶¸½µÆÂ£¬»¹ÓÐÒ»¶Î¶¼ÊÇ±ùÌØ±ð»¬¡£Ã»»ù´¡²»Çë½ÌÁ·ºÜÄÑ»¬¡£ÏÂÃæµ¹ÓÐÐ¡ÆÂ£¬µ«ÊÇÒª×Ô¼º¿¸Ñ©°åÉÏÏÂ£¬ÀÛËÀÈË¡­¡­¶øÇÒ½ÌÁ·´ÓÄãÁìÑ©¾ß¿ªÊ¼¸ú×ÅÄã£¬²»»á»¬Ïë×Ô¼ºÁ·Á·¶¼²»ºÃÒâË¼¡£×îºóÇëÁË2Ð¡Ê±½ÌÁ·240£¬»¹ÒªÐ¡·Ñ£¬µ«2¸öÐ¡Ê±ºó£¬»¹ÊÇ²»¸Ò×Ô¼ºÉÏÀÂ³µ´ÓÉÏÃæ»¬ÏÂÀ´£¬Ö»ÄÜÄ¬Ä¬²»¶Ï°áÑ©°å¡­¡­ÌåÑéÒ»°ã
433.ÎÒ¼ÒÀïÒ²ÏÂÑ©£¬Õâ´ÎÀ´ÑÇ²¼Á¦ÍêÈ«µß¸²ÁËÎÒµÄ¸ÅÄî£¬»¬Ñ©µÀÕæµÄºÜ´Ì¼¤£¬ÎÒ×Ô¼º´ÓÉÏÃæ»¬ÏÂÀ´£¬Ã»½Ð½ÌÁ·£¬ÕæµÄ³¬´Ì¼¤£¬ËäÈ»ÎÒ×Ô¼ºÁ¬¹ö´øÅÀÏÂÀ´µÄ¡£»¹±»ÎÒ¶ÔÏóËµÁË£¬¹þ¹þ£¬²»¹ý³õÑ§Õß¸ÐÊÜÒ»ÏÂ²ÅÄÜÕæÕýÌå»á»¬Ñ©µÄ´Ì¼¤£¬»¬Ñ©ÊÇÓÐñ«µÄ£¬¹þ¹þ¡£¶«±±ÀÏ´óÒ¯Ô­»°¡£
434.È¥ÕâÀï»¬Ñ©µÄÈË×î¶à¡£Çë½ÌÁ·¿ÉÒÔ´øµ½ÖÐ¼¶µÀÉÏÔÙ»¬ÏÂÀ´Í¦Ë¬µÄ¡£³õ¼¶µÀÉÏÈË¶àÁËµã¡£»¬Ñ©»¹Í¦¿¿ÌåÁ¦µÄ£¬»¬ÏÂÈ¥ÔÙÖØÐÂ×ßÉÏÀ´ÔÙ»¬¡£3Ð¡Ê±¸Ð¾õÒ²Í¦¿ì¾Í¹ýÈ¥ÁË¡£½ÌÁ··ÑÓÃÓÐµã¸ß£¬¸Ð¾õÆäÊµÒ²Ã»ÄÜ½ÌÉÏÊ²Ã´Ê±¼ä¾Í¹ýÈ¥ÁË£¬Ö÷ÒªÍ·Ò»´Î»¬ÓÖ´øÐ¡º¢£¬ÏÂ´Î¾ÍÖªµÀÁË£¬³õ»¬Õß×Ô¼ºÍæÍæ¾ÍÐÐÁË
435.·þÎñÐ¡¸çºÜ×¨Òµ£¬·þÎñÖÜµ½¡£Ñ©³¡Ñ©¾ß»¹Ëã¿ÉÒÔ£¬ÀÂ³µºÍÂÄ´ø¶¼ºÜ²»´í£¬ºÜÊÊºÏÐÂÊÖ³õ»¬£¬»¬Ñ©½ÌÁ·³¬¼¶¶à£¬Ò»¶ÔÒ»·þÎñ¡£Ð¯³Ì¶©Æ±£¬¿ì½Ý£¬Ê¡Ê±£¬·½±ã£¡²»´í£¬ºÜÓä¿ìµÄÒ»´ÎÂÃÐÐ¡£
436.Ñ©³¡×ÜÌå¶øÑÔ»¹²»´í£¬Ñ©µÀ½Ï³¤£¬¿í£¬µ«¶Ô³õÑ§ÕßÓÐµã²»Ì«ÓÑºÃ£¬³õ¼¶µÀ±È½Ï¶¸£¬ÏëÑ§»¬Ñ©ÐèÒªÔÚ³õ¼¶µÀÏÂÃæÃ»ÓÐÄ§ÌºµÄµØ·½×Ô¼ºÁï¡£ºóÀ´½ÐÁË½ÌÁ·£¬ÈçÍøÉÏËùËµ£¬½ÌÁ·»áÕÒÄãÒªÐ¡·Ñ£¬2h240µÄÑ§·Ñ£¬ÔÙ¼ÓÉÏ50-100²»µÈµÄÐ¡·Ñ£¬×ÅÊµÒ²²»±ãÒË¡£
437.ÐÄÐÄÄîÄîµÄÑÇ²¼Á¦»¬Ñ©³¡ÖÕÓÚÀ´ÁË£¬Ð¯³Ì¶©ÁËÒÔºóÓÐÈË»áÁªÏµÎÒ£¬¿ÉÒÔ´Ó¾Æµê»òÕß³µÕ¾À´½Óµ½»¬Ñ©³¡¡£»¬Ñ©³¡Í¦´óµÄ£¬ÓÐ³õÖÐ¸ß¼¶ÈüµÀ£¬Ò»°ãÈËÔÚ³õ¼¶²î²»¶àÁË£¬Ò²ÄÜ»®³öÒ»¶¨µÄËÙ¶È¡£Ñ§»áÉ²³µºÜÖØÒª£¬²»Òª»Å¡£ÎÒÃÇÇëÁË½ÌÁ·£¬½ÌÁ·»á´øÄã»¬£¬µ«ÊÇ½áÊøºó»áÒªÐ¡·Ñ£¬Í¦·³ÈËµÄ£¬²»¸ø»¹²»×ßÈË
438.×î³öÃû»¬Ñ©³¡£¬»¬Ñ©Æ±¼Û¸ñÊÊÖÐ£¬»¬µÀÉÙÁËµã£¬¹ÜÀíÂÒÁËµã¡£Ë½½Ì×Ô¼ºÀ¿»î£¬¹ÜÀíÂÒ¡£³õ¼¶ÕßÖ±½ÓÉÏÖÐ¼¶µÀ£¬Î£ÏÕ£¬º¦ÈËº¦¼º£¬¹ÜÀíÂÒ¡£
439.²»¹ÜÎÒÈçºÎÆÀ¼ÛÑÇ²¼Á¦£¬ÎÒÏë»¹ÊÇ»áÓÐºÜ¶à»¬Ñ©°®ºÃÕßÄ½Ãû¶øÀ´£¬µ«ÊÇÎÒÏ£Íû×Ô¼ºµÄ¾­Àú¿ÉÒÔÈÃÆäËüÓÎ¿ÍÉÙÒ»Ð©ÎÒÃÇµÄÔâÓö¡£ÎÒÃÇÊÇÍøÉÏÔ¤¶¨¾°ÇøÏÖ¸¶4¸öÐ¡Ê±Æ½ÈÕÆ±185/ÈË£¬Ô¤¶¨³É¹¦ºóÐ¯³ÌµÄ¶ÌÐÅÈÃÎÒÃÇÌáÇ°ÁªÏµÒ»Î»ÁõÏÈÉú£¬ÔÚ»ð³µÉÏ½Óµ½Ò»Î»×Ô³ÆÐ¯³ÌµÄÃÏÐÕµ¼ÓÎ£¬ÈÃÎÒÃÇµ½´ïÐÂÌåÎ¯ÔÙ¸øËûÁªÏµ¡£ÓÉÓÚÖÐ·¹µ¢¸é£¬ÎÒÃÇÊÇÏÂÎçµ½µÄÐÂÌåÎ¯»¬Ñ©³¡£¬ÀëÔ­±¾Ô¤¶¨µÄ4Ð¡Ê±»¬Ñ©Ö»Ê£3¸öÐ¡Ê±¡£ºÍÐ¯³ÌÃÏµ¼ÓÎÁªÏµºó¾ÓÈ»ÈÃÎÒÃÇÖ§¸¶220Ôª/ÈËµÄÃÅÆ±£¨ºöÓÆ¿ªÊ¼£©£¬È»ºó½è¿ÚËµ¸ã´íÁË¼Û¸ñ½µ»ØÁË185£¬ºóÀ´ÎÒÃÇ²Å·¢ÏÖÃÏµ¼ÓÎÖ»Ö§¸¶ÁË2¸öÐ¡Ê±Êµ¼Ê¼Û¸ñÖ»Òª105µÄÃÅÆ±£¨ÒòÎª2Ð¡Ê±ºóÀÂ³µ¿¨Ê§Ð§ÁË£©£¬ºÚÐÄ°¡£¬»¹ÓÃ¸÷ÖÖÀíÓÉ¼ÌÐøºöÓÆÎÒÃÇËµÊÇ4¸öÐ¡Ê±£¬×îºó³ÐÈÏËûÃÇÓÖÒ»´Î¸ã´íÁË¡£×îºó¾­¹ýÐ­ÉÌÍË»ØÁËÁ½¸öÐ¡Ê±µÄ²î¼Û£¡ÎÒÏëËµÐ¯³ÌÄãÃÇÕÒµÄ¶¼ÊÇÊ²Ã´ÈË°¡£¬Ò»µã³ÏÐÅ¶¼Ã»ÓÐ£¡ÔÙËµËµÐÂÌåÎ¯»¬Ñ©³¡£¬»·¾³ÊÇÎÒÈ¥¹ý×îºÃµÄ£¬·þÎñÊÇÎÒÈ¥¹ý×î²îµÄÒ»¸ö£¬È¡Ð¬µÄÊ±ºò·¢ÏÖÐ¬ÀïÃæÓÐÑ©ÊªÁËËùÒÔÒªÇóµ÷»»£¬·þÎñÈËÔ±¿´Ò²Ã»¿´¾ÍËµÃ»ÓÐÐ¬ÁË£¬ÆäËüÀïÃæÒ²¶¼Ò»Ñù£¬È¥È¡»¬°å·¢ÏÖ»¬°åºÍÐ¬×Ó³ßÂë¶Ô²»ÉÏ£¬»»ºó»¹ÊÇ¶Ô²»ÉÏ£¬¹¤×÷ÈËÔ±ËµÄãÃÇ×Ô¼ºµ÷°É£¬ËäÈ»µ÷ÕûÃ»ÓÐµ¼µ¯¼¼ÊõÒªÇó¸ß£¬µ«ÊÇÕâÊÇÎÒµÚÒ»´ÎÓö¼ûÈÃ¿ÍÈË×Ô¼ºµ÷³ßÂë¡£×îºóËµËµÐÂÌåÎ¯µÄÑ©µÀ£¬³õÖÐ¼¶Ñ©µÀ¾ÓÈ»²¢ÓÃÒ»¸öÀÂ³µ£¬¶ÔÓÚ³õ´Î»¬Ñ©µÄÓÎ¿Í½¨ÒéÄãÃÇ²»ÒªÈ¥ÐÂÌåÎ¯£¬ÒòÎªÕâÒâÎ¶ÕâÄã²»×ùÀÂ³µ¾ÍµÃÃ¿´ÎÏÂÆÂºó×Ô¼ºÅÀÆÂÉÏ³õ¼¶µÀ£»»òÕßÄã×ùÀÂ³µÉÏ£¬ÏÈÔÚÖÐ¼¶µÀ¹ö¼¸°ÙÃ×ÏÂÀ´µ½³õ¼¶µ½ºó¼ÌÐø»¬¡£ÎÒÏë¹ÜÀíÕßµÄ³õÖÔ¿ÉÄÜÊÇÏ£ÍûÌáÉýÓÎ¿Í½ÌÁ·ÅàÑµµÄÏû·Ñ¡£ÔÙ»¹ÓÐ£¬Õâ¸öÑ©µÀºÜ¶àµØ·½¶¼Æ«Ó²£¬ÏÂÃæÓÐ±ù£¡
440.±¾À´¾Æµê¾ÍÓÐÑ©³¡£¬µ«ÊÇ×Ü¾õ²»À´ÕâÀï»áÒÅº¶£¬»¬µÀ²»´í£¬µ«ÊÇ½ÌÁ··Ñ240ÁíÍâÓÖÈí²øÓ²Ä¥ÒªÁË100Ð¡·Ñ£¬¸Ð¾õ¶«±±ÕñÐËÈÎÖØµÀÔ¶
441.ÂòÁËËÄÐ¡Ê±+½ÌÁ·µÄÆ±£¬½ÌÁ·½ÌµÄ²»´í£¬»ù±¾ÒÑ¾­ÄÜ»¬ÁË¡£¼Û¸ñ±ÈÏÖ³¡ÂòÆ±±ãÒË£¬ÏÖ³¡»áÓÐÈË¸ø×¼±¸ËùÓÐ×°±¸£¬ºÜ·ÅÐÄ¡£ÑÇ²¼Á¦Ñ©³¡µÄÑ©ÕæµÄ²»´í£¬Ñ©³¡µÀÒ²ºÜ¶àºÜ³¤£¬ÖµµÃÌåÑé£¡
442.¹þ¶û±õµÄ´óÑ©ÕæµÄºÃÔÞ£¬ËäÌìº®µØ¶³£¬µ«ÎÞ·¨×èµ²ÎÒÃÇÍæÀÖµÄÈÈÇé£¬·Ç³£ºÃÍæ£¬¹þ¹þ¹þ
443.ÑÇ²¼Á¦ÐÂÌåÎ¯Ñ©³¡Àë¹þ¶û±õ²»Ô¶£¬ÓµÓÐ¶àÌõ³õ¼¶ ¡¢ÖÐ¼¶ºÍ¸ß¼¶ Ñ©µÀ£¬Ñ©ÈÃÊÀ½çÖªµÀÁËÑÇ²¼Á¦£¬ÑÇ²¼Á¦Ò²ÒòÑ©¶øÃÀÀö¡£Ñ©ºóÌìÇç£¬´óµØÅûÉÏÁËÒø×°£¬Ñô¹âÕÕÔÚÑ©µØÉÏ·Å³öÁËÒ«ÑÛµÄ¹âÃ¢¡£°×Ñ©°ÑÂ·±ßµÄÑîÁøÖ¦Ìõ×°°çµÃÇ§×Ë°ÙÌ¬¡£
444.Èç¹ûÖ»ÊÇÆÀÂÛÕâ¸ö¶©µ¥Ëù°üº¬ÄÚÈÝµÄ»°£¬ºÜºÃ£¬´Ó½ÓËÍ£¬µ½ÄÃµ½Æ±£¬³ÌÐòºÜ¼òµ¥£¬µ«Èç¹ûËµ»¬Ñ©±¾ÉíµÄ»°£¬²¢²»ÊÇºÜÊæ·þ£¬½ÌÁ·ÊÕÁË¹Ù·½½ÌÁ··Ñºó£¬»¹ÒªÒ»Ö±³³×ÅÒª¶îÍâµÄºì°ü·Ñ
445.ºÜºÃºÜÖµµÃÈ¥Ñ©¾µ£¬ÊÖÌ×£¬Ãæ½í×îºÃ¶¼×Ô¼º´ø£¬ÔÚ´øµã¶ù·À¶³¸à
446.Èý¸öÐ¡Ê±ÍæµÃºÜ¿ªÐÄ£¬Ò»¿ªÊ¼²»ÏëÕÒ½ÌÁ·×Ô¼ºÊÔÊÔ£¬·¢ÏÖ¸ù±¾¡­¡­¶¯²»ÁË£¬Ö»ÄÜÇë½ÌÁË£¬Ö®ºó¾ÍºÜÈÝÒ×ÉÏÊÖÁË£¬Ò»ÏÂÏÂ¾ÍÑ§»áÁË¡«
447.£ÛÑÇ²¼Á¦£Ý 
      ÍÛ£¬ÑÇ²¼Á¦µÄ»¬Ñ©µÀ²ÅÕæÊÇË¬£¬È·Êµ²»¸ÒÅÄµÚÒ»ÈË³Æ£¬¸ù±¾Í£²»ÏÂÀ´
      ·Ö±ðÁË4¸öÈË£¬ÓÖ×éÁË4¸öÈË
      Ô½ÀäÔ½Ïò±±
448.µ¼ÓÎºÜÈÈÇé£¬È¥»¬Ñ©µÄÂ·ÉÏ³ö×â³µ²»Ì«ºÃ´ò£¬µ¹ÊÇÓÐ×¨ÃÅµÄ½ÓËÍ³µ£¬Õâ¸öÐ¯³ÌÌ«ÌùÐÄÁËÌ«ºÃÁË£¬»¬Ñ©³¡ÌØ±ð´ó£¬¸÷ÖÖ»¬Ñ©µÀ£¬³õ¼¶»¬Ñ©µÀÒ²ÌØ±ðºÃÍæ£¬ÊÊºÏÕâÖÖ²»Ì«»áµÄ£¬½ÌÁ·Ò²ÌØ±ðºÃ£¬ÌØ±ðÈÈÇé£¡×ÜÖ®ºÜ¿ªÐÄºÜÏ²»¶£¡
449.Ñ©¾°ÃÀ£¬Ñ©µÀºÃ£¬½ÌÁ·ºÜ×¨Òµ£¬¿ªÐÄ
450.Í¦ºÃ£¬¼Û¸ñÉèÖÃºÏÀí¡£¾°Çø·¶Î§°ü½ÓËÍ¡£ÐÂÌåÎ¯»¬Ñ©³¡µÄÈ·ÊÇÍ¦´ó£¬²»»á»¬µÄÒªÇë½ÌÁ·±È½ÏºÃ£¬²»È»À´ÁË×Ô¼º»¬£¬Ã»ÒâË¼¡£ÖÐ¼¶Ñ©µÀ¾ÍÊÇ×øÀÂ³µÉÏÈ¥µÄÄÇ¸ö£¬Ò»¶¨ÒªÑ§²î²»¶àÁËÔÙÈ¥£¬²»È»¿ÉÄÜ»áË¤õÓ£¬»òÕßÖ±½ÓÏÂ²»À´¡£
451.»¬Ñ©µÀºÜ°ô£¬·Ç³£ÊÊºÏ³õÑ§Õß£¬µ«Ä§Ìº¾­³£³ö¹ÊÕÏ£¬×ß×ßÍ£Í££¬ÈÝÒ×µ¼ÖÂË¤õÓ¡£
452.Óä¿ìµÄÒ»´Î»¬Ñ©£¬ÈýÐ¡Ê±Ð¡ÅóÓÑÖÐ¼¶µÀÍù·µÊ®´Î£¬Ð¯³ÌÓÐÈËÌáÇ°ÁªÏµ£¬ÎÒÃÇÊÇÓÐµã»ù´¡µÄ£¬³õÑ§µÄ¿ÉÄÜÒªÇë¸ö½ÌÁ·£¬½¨ÒéÔÚ¸½½ü×¡Ò»Íí£¬ÕâÑù¶à»¬¼¸´Î²ÅÄÜÌå»á»¬Ñ©µÄÀÖÈ¤
453.Ò»ÈºÀ´×ÔÄÏ·½µÄÐ¡»ï×ÓÃÇ£¡µÚÒ»´Î¼ûÑ©ºÜ¿ªÐÄ£¬ºÜ¼¤¶¯£¬ÐÄÇéÒÑÎÞ·¨ÐÎÈÝ£¬ÑÇ²¼Á¦ÊÇ¹ú¼Ò¶¥¼¶»¬Ñ©³¡£¬Ò»¸ö²»»á»¬Ñ©µÄÈË£¬µÚÒ»´Î¾ÍÉÏÁËÖÕ¼«»¬µÀ£¬´Ì¼¤¿ÉÏë¶øÖª¡£½Ó´ýÎÒÃÇµÄÈËºÜÈÈÇé£¬»¹ÓÐ×¨³µ½ÓËÍ£¡Ã÷Äê»¹À´¡£
454.Ð¡º¢Æ½ºâ¸ÐºÜÇ¿,Ò»ÉÏÈ¥¾Í»á»¬ÁË¡£ÀÂ³µ¡¢»¬µÀºÜºÃÍæ£¬»¬Ñ©³¡ÈËºÜ¶à£¬»¹ÓÐÐ¡ÅóÓÑÃÇÔÚÄÇ±ßÑµÁ·
455.»¬Ñ©ºÜºÃ£¬¼ûÒâ¶©Ò»ÕûÌìµÄ£¬ÒòÎªÆäËüÏîÄ¿Ã»É¶ÒâË¼£¬¸öÈËÒâ¼û£¡£¡£¡£¡
456.ºÍÀÏÆÅÀ´µ½Ä°ÉúµÄµØ·½£¬¹û¶ÏÑ¡ÔñÕâ¸öÌ×²Í£¬·þÎñºÜºÃ£¬³ÔµÃ±¥ÍæµÃ¾¡ÐË
457.ÕâÊÇÎÒÃÇ¹þ¶û±õÖ®ÐÐµÄµÚ¶þÕ¾£¬»¬Ñ©³¡È·Êµ²»´í£¬ÓÐ¸÷ÖÖÈüµÀ£¬ÎÒÃÇÑ¡ÔñµÄÊÇ³õÖÐ¼¶»ìºÏÈüµÀ£¬Èý¸öÈËÇëÁËÈý¸ö½ÌÁ·£¬È«²¿Ñ§»áÁË£¬¾ÍÊÇ¸Ð¾õÊ±¼ä´ÒÃ¦Ã»Íæ¹ýñ«£¡
458.¾õµÃ»¹²»´í£¬µ«ÊÇ¿ÉÄÜÈ¥µÄ²»ÊÇÑÇ²¼Á¦ÐÂÌåÎ¯»¬Ñ©³¡£¬¾Íµ±ÌåÑéÒ»ÏÂ
459.Ð¯³ÌµÄ¼Û¸ñÈ·Êµ±ÈÏÖ³¡ÂòÆ±±ãÒË£¬ÎÒÂòÁËËÄ¸öÐ¡Ê±µÄ£¬ÃãÇ¿Íæ¹»ÁË(ËûµÄ¼ÆÊ±ÊÇ´Ó°ìÀí¿ªÊ¼µÄ£¬Äã»»×°±¸°¡´æ¶«Î÷¶¼ÒªÓÃÈ¥Ò»¶Î£¬È»ºó¾ÍÊÇÀÂ³µÅÅ¶ÓÉÏÉ½Ê±¼ä¾Ã)¡£³õÑ§ÕßÀÏÀÏÊµÊµÇë½ÌÁ·°É£¬²»È»Äã½øÈ¥Ò²Ã»Ê²Ã´ÓÃ£¬Íæ²»ÆðÀ´¡£½ÌÁ·µÄÐ¡·ÑÎÊÌâÈ·Êµ´æÔÚ£¬ÄãÒ²¿ÉÒÔ²»¸ø£¬ËûÒ²ÅÂ±»¾Ù±¨£¬¸÷Î»¿´×ÅÐÄÇéÀ´°É¡£ÓÐÁËÕâ´ÎÌåÑéÑ§»áÁË»¬Ñ©»ù´¡£¬ÒÔºó¿ÉÒÔÈ¥±ðµÄµØ·½»¬»¬ÍæÁË¡£
460.»¬Ñ©³¡ÊôÓÚ¹ú¼ÒAAAAA¼¶µÄ³¡µØ£¬Ó¦¸ÃËµ³¡µØÊÇºÜ²»´íµÄ£¬µ«ÊÇÅöµ½ÂÃÓÎ¸ß·åÆÚÊ×ÏÈ¾ÍÊÇ·þÎñ¸ú²»ÉÏÎÒÃÇÊÇÐ¯³ÌµÄÆ±È¥µÄ»¬Ñ©³¡ÓÐÈË´øÂ·µ«ÊÇËûÖ»¹Ü´øÂ·ÆäËüµÄÎÊÌâÒ»¸Å²»Àí£¬ÄÃÍêÁËÑ©¾ßÒ²²»ÖªµÀÔõÃ´´©ÑÐ¾¿ÁËºÃ°ëÌì£¬ÔÙËµËµÑ©³¡ÀïµÄ½ÌÁ·»ù±¾ÊÇÀ´¼æÖ°µÄ´óÑ§ÉúºÜ¶à£¬Ô×¿ÍÇé¿öÌ«ÑÏÖØÁË¡£»ù±¾ÉÏ²»Çë½ÌÁ·»¬Ñ©ÓÖ²»ÐÐ£¬µ«ÊÇ½ÌÁ·µÄÐ¡·ÑÕæµÄÊÇÊ¨×Ó´ó¿ª¿Ú½²ÁËÀÏ°ëÌì¼Û×îºó¸øÁËÃ¿ÈË240µÄ·þÎñ·ÑºÍ166µÄ¹ýÄêºì°ü¡£ÎÒÃÇµÄ½ÌÁ·»¹ÊÇÍ¦ºÃµÄ²»ÊÇÄÇÖÖ´óÑ§Éú±È½Ï»áÁÄÌì·þÎñÌ¬¶ÈÒ²»¹²»´í¡£×ÜÖ®Ñ©³¡Àï·þÎñÈËÔ±¸Ð¾õ·þÎñÊÇÅä²»ÉÏÕâÑùµÄ³¡Ëù
461.·Ç³£²»´í£¬²»À¢ÊÇÈ«¹ú×î´óµÄ»¬Ñ©³¡£¬ÔÚ¹Ú¾üÈüµÀ»¬µÄ·Ç³£Ë¬???
462.µÚÒ»´Î»¬Ñ©µÄ¸ÐÊÜÕæµÄ·Ç³£Ë¬£¬¿ÉÏ§ÄÏ·½ºÜÉÙÓÐÌìÈ»»¬Ñ©³¡£¬·ñÔòÃ¿Äê¶¬Ìì¶¼ÒªÈ¥ÌåÑéÒ»ÏÂ¡£ ÑÇ²¼Á¦È·Êµ²»À¢ÊÇ×¨ÒµÈüµÀ£¨ËäÈ»ÎÒÃÇ»¬µÄÊÇ×î»ù´¡µÄ£©£¬½¨Òé¶¬ÌìÈ¥±±·½µÄÍ¬Ö¾ÃÇ¶¼¿ÉÒÔÈ¥ÌåÑéÒ»°Ñ»¬Ñ©£¡ ²»¹ýËÆºõÀïÃæ·þÎñ»¹²»ÊÇºÜÕý¹æ¡£
463.¾°É«ÆäÊµÊÇºÜÒ»°ã£¬µ«ËûµÄ»¬Ñ©µÀºÜÓÐÌôÕ½ÐÔ£¬¾ÝËµÕâÊÇ¹ú¼ÒÔË¶¯Ô±»¬Ñ©ÅàÑµ»ùµØ¡£×ÜÖ®ÌåÑéÒ»ÏÂ»¹ÊÇ²»´íµÄ¡£
464.ÑÇ²¼Á¦·Ç³£ÖøÃûµÄ»¬Ñ©³¡Ö®Ò»£¬ÓÐ¸÷ÖÖÄÑ¶È´óÈüµÀ¿ÉÒÔ»¬¡£´óÌüÓÐÑ©·þÑ©Ð¬µÈ»¬Ñ©ÓÃ¾ß¿ÉÒÔ×âÓÃ£¬Ò²¿ÉÒÔÇë½ÌÁ·½Ì×Å»¬¡£Õû¸ö»¬Ñ©³¡·Ç³£Õý¹æ£¬¸Ð¾õºÜ²»´í¡£
465.Ì«ºÃÍæÁË£¬Â¶ÌìµÄ»¬Ñ©³¡£¬¸úÎÒÆ½Ê±ÊÒÄÚÍæµÄ²»Ò»Ñù£¬ºÜ´Ì¼¤£¬²»¹ý½ÌÁ·ÓÐ´ý¸Ä½ø°¡¡«
466.ºÜÏ²»¶»¬Ñ©£¬ÐÂÌåÎ¯»¬Ñ©³¡¾ø¶Ô¹»ºÃ£¬¸ß¼¶Ñ©µÀºÜ³¤£¬Ò²ÓÐµã¶¸£¬¼¼Êõ²»ºÃµÄÈÝÒ×ÊÜÉË£¬µÚÒ»´ÎÈ¥¾ÍÅöµ½Ò»¸ö°Ñ±Ç×ÓË¤»µµÄ¡£¡£¡£¡£µ«ÊÇÈ·ÊµºÜºÃÍæ£¬ÒªÊÇ¼Û¸ñÄÜ±ãÒËµã¾Í¸üºÃÁË
467.ÖµµÃ´ó¼ÒÇ°Íù£¬ºÜºÃµÄÑ©µÀ£¬³ýÁËÉèÊ©Ïà¶Ô³Â¾É£¬Ò»ÇÐ¶¼ºÃ£¡
468.ÐÂÌåÎ¯Ñ©³¡ºÜ°ô£¬ÄÏ·½µÄÑ©³¡¶¼²»½ÐÑ©³¡£¬ÆäÊµ²»»á»¬Ñ©µÄ»¹ÊÇÓ¦¸ÃÇëÒ»ÏÂ½ÌÁ·µÄ£¬ÌåÑéÕæÕýµÄ»¬Ñ©£¬Ö®Ç°ÓÐµ£ÐÄ½ÌÁ·»áÒªÐ¡·Ñ£¬µ«×îºó½ÌÁ·Ò²Ö»ÊÇÉÔÎ¢ÌáÁËÒ»ÏÂ£¬ÎÒÃÇ±íÊ¾Éí±ßÃ»Ç®Ò²¾Í×÷°ÕÁË£¡
469.µ½Õ¾¾ÍÓÐ³µ½ÓÕ¾¡£ÐÐ³Ì°²ÅÅµÄ»¹ÂùºÏÀíµÄ£¬»¬Ñ©·þÊÇÕæµÄ£¬ÕæµÄºÜ±£Å¯£¬ÎÒÌØ±ðÅÂÀäµÄÈË£¬¶¼Ã»¾õµÃÀä¡£µ«ÊÇÎç²ÍµÄ·¹µê²»ºÃ£¬¸øÎÒÃÇÉÏµÄÊ£·¹¡£³´ÁËÏÂ¶ËÉÏÀ´µÄ¡£×ÜÌåÀ´Ëµ£¬²»´í¡£½Ó´ýÎÒÃÇµÄÐ¡¸ç£¬³¤µÄ»¹²»´í£¬¹þ¹þ
470.»¬Ñ©³¡ÕæµÄºÜºÃ£¬Á¬×ÅÈ¥ÁËÁ½Ìì£¬½ÌÁ·ºÜºÃ£¬²¢Ã»ÓÐÎÊÈËÒªÐ¡·Ñ£¬´óÌüµÄ¹¤×÷ÈËÔ±·þÎñÍ¦ºÃ£¬»áÄÍÐÄµÄ»Ø´ðÄãµÄÎÊÌâ£¬Ò²»á´ø×ÅÄãÈ¥ÁìÑ©·þÑ§¾ß¡£ÁíÍâËµÒ»ÏÂ£¬¼ÆÊ±ÊÇ´ÓÁìÈ¡µÚÒ»¼þ¶«Î÷¾Í¿ªÊ¼ÁË
471.Ò»ÑùµÄÑ©³¡£¬²»Ò»ÑùµÄÑ©£»Ò»ÑùµÄÓÎ¿Í£¬²»Ò»ÑùµÄ·þÎñ¡£ÎªºÚÁú½­µãÔÞ£¬ÎªÑÇ²¼Á¦µãÔÞ£¬Îª´ó¶«±±ÐÂµÄÓªÉÌ»·¾³µãÔÞ£¬ÎªµØ½Óµ¼ÓÎµãÔÞ£¬ÈÈÇéºÃ¿Í£¬·þÎñÏ¸ÐÄ£¬ÍÅ²ÍÎ¶ÃÀ£¬Ñ©ÖÊÏ¸Äå£¬ÖµµÃÔÙÀ´¡£
472.½ÌÁ·ºÜÓÐÄÍÐÄ£¬ºÜÈÈÇé£¬»¬Ñ©Æ÷²ÄÒ²Í¦ºÃµÄ£¬Ï²»¶»¬Ñ©µÄ»ï°é£¬¿ÉÒÔ¹ýÀ´ÍæÒ»ÏÂ£¬¾ÍÊÇ»¹ÒªÁíÍâÊÕ·Ñ
473.ÍæµÃºÜ¿ªÐÄ£¬Ò»´Î³É¹¦µÄÂÃÐÐ£¬ÍÆ¼ö£¬Õâ¸öÌ×²ÍºÜºÏÊÊ
474.ÉèÊ©ÏÈ½ø£¬·ç¾°ÓÅÃÀ£¬·þÎñÓÅÁ¼£¬Ñ©ÉÏÏîÄ¿µÄ×î¼ÑÑ¡Ôñ
475.Í¦ºÃÍæµÄ£¬ÔÚÐ¯³ÌÉÏ¶©Æ±Ò²Í¦±ãÒËµÄ£¬Ë¾»úÃâ·Ñ´ÓÂÃµêÀ´»ØÔØÎÒÃÇ£¬·þÎñÍ¦ºÃµÄ£¬×ÜÌåÉÏ·Ç³£²»´í
476.»¬Ñ©ºÜºÃÍæ£¬ÎÒÃÇÊÇ8µã°ë½øÈ¥µÄ£¬ÈË±È½ÏÉÙ¡£ÀïÃæ¿ÉÒÔ×öÊ×Ì×£¬Ç§Íò²»ÒªÂò£¬²»ÒªÌýµ¼ÓÎµÄ¡£
477.ÎÒ°®´ó¶«±±£¡°®ÃÀÀö¶«±±´óÑ©£¡ÑÇ²¼Á¦»¬Ñ©³¡ÕæÊÇÊÀ½çÎÅÃû£¬ÕâÀïÉèÊ©ÆëÈ«£¬·þÎñÈËÔ±Ò²ºÜºÃ£¬Ï²»¶À¶À¶µÄÌì¿Õ£¬´¿¾»ÎÞè¦£¬ËÆÃÀÀöµÄÉñ»°£¡
478.±ÈÑÅÍúË¹»¬Ñ©³¡Ç¿ÁË¶àÉÙ±¶È¥ÁË£¬ÓÖÒòÎªÇëÁË½ÌÁ·£¬³ËÀÂ³µÉÏµ½ÖÐ¼¶µÀÉÏ»¬£¬¸Ð¾õ±ÈÔÚÑô¹â»¬Ñ©³¡»¬µÃ¹ýñ«¶àÁË¡£ÒÔºóÈ¥ÑÇ²¼Á¦¾ÍÈ¥ÕâÀï»¬ÁË
479.Ã»ÓÐÍ·¿øÉÏ²»ÁËÀÂ³µ£¬Ã»ÓÐ´¢ÎïÏä£¬µÃ¶îÍâÈ¥×â
480.È¥»¬Ñ©µÄÈËÌØ±ð¶à£¬Ò»¶¨ÒªÌáÇ°×öºÃ¼Æ»®ºÍ×¼±¸
481.Ñ©ÖÊÁ¿ºÜºÃ£¬²»»áÌØ±ðÓ²£¬ºÜ¿ªÐÄµÄÌåÑé¡£

Ps£ºÍÅÀïÒ»¸ö¸ºÔðÍ³¼ÆÈËÊýµÄ**½ã»Ò³£Æ¯ÁÁ¡«
482.¸öÈË¾õµÃºÜºÃ£¬ÒòÎªÇ°Ò»Ìì¿´ÁËºÜ¶àµãÆÀËµÕâ¸ö¿ÓÄÇ¸ö¿Ó£¬À´ÁËÒÔºó·¢ÏÖ£¬ÕæµÄÊÇ¸öÈËÏû·ÑÏ²ºÃµÄÎÊÌâ£¬Ê×ÏÈ£¬Çë½ÌÁ·£¬Í³Ò»¼Û£¬ºÜ¸ºÔðµÄ´øÎÒºÍÎÒÀÏÆÅ´ÓÖÐ¼¶»¬µÀ»¬ÁËÁ½´Î£¬ºÜÄÍÐÄµÄ½²½â£¬¸öÈË¾õµÃ¸øÐ¡·ÑÊÇÕý³£µÄ£¬¹ýÄêÂð£¬Ë­¶¼²»ÈÝÒ×£¬¶øÇÒ·þÎñÈ·ÊµºÜµ½Î»£¬Ò²²»ÊÇÇ¿ÖÆ¸ø£¬¿´¸öÈË¡£Æä´Î£¬ÔÚÐ¯³Ì¶©Ò»¶¨ÒªÏÈºÍÈ¡Æ±ÈËÁªÏµ£¬ÎÊ´óÌüµÄÆäËü·þÎñÈËÔ±ºÜ²»ÄÍ·³£¬²»¹ýÐ¯³Ì¶©µÄ£¬·þÎñÊÇÕæ²»´í¡£×ÜÌå£¬ºÜ°ô¡£
483.´ó¶«±±µÄ±ùÑ©ÊÀ½ç²»ÊÇ´µµÄ£¬»¬Ñ©¾ÍÑ¡ÑÇ²¼Á¦£¬³Ð½Ó¹ú¼ÊÈüÊÂµÄ×¨Òµ»¬Ñ©³¡±ÈÆäËû³¡µØµÄÖÊÁ¿ºÃµÄ¶à£¬½ÌÁ·Ò²ºÜ×¨Òµ£¬Ö»ÊÇ½ÌÍêÒÔºóÏòÓÎ¿ÍÒªÐ¡·ÑÕâ¸öÎÊÌâ±È½ÏÞÏÞÎ£¬£¨¿ÉÒÔ²»¸øµÄ£¬Ã»ÓÐÎÊÌâ£©½Ó´ýµÄµ¼ÓÎÒ²ºÜºÃ£¬ºÜÄÍÐÄ¡¢ÏêÏ¸µÄ½éÉÜÓÎÍæµÄ×¢ÒâÊÂÏî£¬¾°µã½ÓËÍºÜµ½Î»£¬Îç·¹ÊÇ¶«±±µØ·½ÌØÉ«²Ë£¬ÓÐÒ°Î¶Å¶£¡ºÜÊµ»Ý£¬ÍÆ¼ö´ó¼ÒÀ´ÍæÑ©¡£
484.ÑÇ²¼Á¦Ñ©³¡¸Õ¸Õ¿ªÒµÎÒ¾ÍÀ´ÁË£¬Ò»µãÒ²²»ÀäÏÖÔÚµÄÑ©Õ³Õ³µÄ£¬Ã»ÓÐÊ²Ã´ÌåÑéÐÔ£¬²»¹ý¶ÔÓÚÃ»»¬¹ýÑ©µÄº¢×ÓÀ´ËµÒÑ¾­ºÜÐË·ÜÁË£¬´©¶àÁËºÃÈÈ
485.Ì«¶¸ÁË£¬¸ù±¾²»¸Ò»¬¡£¾Í¿´¼ûÉí±ßµÄÈËÒ»¸öÒ»¸ö×ËÌ¬ÓÅÃÀµÄÏÂÈ¥ÁË£¬ËäÈ»×Ô¼º²»¸ÒÏÂÈ¥ µ«ÊÇÉíÔÚÆäÖÐÒ²ÓÐÒ»ÖÖºÀÂõµÄÇé»³¡£×îºóÖ»ÄÜÔÚÁ·Ï°³¡Íæ£¬±ßÍæ±ßÐÀÉÍ×Å±ðÈË »¹ÕæµÄÊÇÐÄÇéºÜºÃ
486.¸ÐÐ»Äã¿´µ½Õâ¸öµãÆÀ¡£ÏàÐÅÄã¿Ï¶¨²»»áºó»Ú£¡

³öÐÐ£ºÑÇ²¼Á¦ÓÐÁ½¸ö³µÕ¾£¬Ò»¸öÊÇÑÇ²¼Á¦Õ¾£¨´Ó¹þ¶û±õµ½Õâ£¬Ã¿ÌìÓÐºÜ¶àÁ¾³µ¾­¹ý£©£¬µ«ÊÇÀë¾°µã½ÏÔ¶£¬ÐèÒªÏÂ»ð³µºóÔÙµ¹´ó°Í³µ£¬°ëÐ¡Ê±¡£×ÜµÄÀ´Ëµ£ºÓÅµã£º³µ¶à£¬²»ÓÃÔçÆð¡£È±µã£ºÐèÒªµ¹´ó°Í¡£±È½ÏÂé·³
µÚ¶þ¸ö³µÕ¾£¬ÊÇÑÇ²¼Á¦ÄÏÕ¾£¬ÏÂ»ð³µ¾ÍÊÇ¾°µã£¬·Ç³£·½±ã¡£µ«ÊÇÐèÒªÔçÆð¡£Ã¿Ìì¾ÍÒ»Á¾Íù·µ¹þ¶û±õµÄÁÐ³µ¡£

ÍæµÄ»°£ºÆäÊµ»¬Ñ©£¬3¸öÐ¡Ê±¾Í²î²»¶àÁË¡£¡£¡£»®Ò»ÌìµÄ»°£¬²»ÀÛËÀ£¬Ò²ÎÞÁÄËÀÁË¡£
×îºÃÊÇÓÐµã»ù´¡µÄÈË£¬ÔÚÀ´Õâ¡£²»ÊÇËµÕâÓÐ¶àÎ£ÏÕ£¬ÆÂ¶ÈºÜ´ó¡£

Èç¹ûÄã»¬µÄºÜÔü£¬²»½ö½ö»áÔâµ½ÆäËûÈËµÄ±ÉÊÓ£¬¶øÇÒ´«ËµÖÐµÄ½ÌÁ·£¬¾Í»áÊ±²»Ê±À´ÕÒÄã£¬ÎÊÄãÇë½ÌÁ·Âð£¿

µ±È»£¬ÍÁºÀÎÞËùÎ½¹þ£¬Çë°É£¡¹ÊÊÂ»¹Ã»½áÊø¡£ÇëÍê£¬¸Ã½áÕËµÄÊ±ºò£¬»á¸úÄãÒªÐ¡·Ñ¡£µ±Äã¾õµÃÃæ×ÓÉÏ¹ý²»È¥µÄÊ±ºò£¬¸ø10¿é£¬20¿é£¬ËûÃÇ»áËµ¡£²»ºÃÒâË¼£¬Ð¡ÓÚ100µÄ²»ÐÐ¡£¡£¡£ËùÒÔÄãÃÇ¶®µÃ¡£¡£¡£
487.ÍæµÄºÜ¿ªÐÄ£¬Î¨Ò»²»×ã¾ÍÊÇ½ÌÁ·ÒªÐ¡·Ñ¡£ÎÒÃÇÓÐÁ½¸öº¢×Ó£¬ËùÒÔÇëÁËÁ½¸ö½ÌÁ·£¬Ã¿¸ö240Ôª£¬Ð¡ÅóÓÑÍæµÄºÜ¿ªÐÄ£¬Ò²¶¼Ñ§»áÁË£¬µ«ÊÇ½áÊøµÄÊ±ºò½ÌÁ·ÒªÐ¡·Ñ£¬Ã¿¸ö¸ø50Ôª»¹¾õµÃÉÙ£¬×îºóÃ¿¸ö¸øÁË100Ôª£¬»¹ÔÚÏÓÉÙ£¬ºÜÃãÇ¿¡£½ÌÁ·Ì¬¶ÈºÜºÃ£¬µ«ÎÒ¾õµÃÒÑ¾­¸¶ÁË·ÑÓÃ£¬ËûÃÇ»¹Ò»Ö±ÒªÐ¡·Ñ£¬¶øÇÒÐ¡·ÑÒªµÄ±È½ÌÁ··Ñ»¹¶à¾ÍÓÐµã¹ýÁË¡£ÎÒÃÇ´óÈËÃ»Çë£¬ÒÔÇ°Ò²Ã»ÓÐ»¬¹ý£¬ºóÃæ»ù±¾ÉÏ×ÔÒÑÍæ¼¸È¦¾Í»áÁË¡£ÇëÁË½ÌÁ·Ã´¾Í¿ÉÒÔÈÃÐ¡ÅóÓÑÒ²ÍæµÄ¿ªÐÄ£¬Èç¹û»¹Ð¡º¢×Ó¿ÉÒÔ¿¼ÂÇÇë½ÌÁ·¡£
488.ÔÚ·ÛÉ«µÄ½¨ÖþÀïÃæÊÇÑ©¾ß´óÌü£¬½øÈ¥ºó´ò¶ÌÐÅÉÏµÄÁªÏµµç»°£¬ºÜ¿ìÓÐÈËÀ´£¬ÕÒÁíÍâ×¤³¡µÄÈËµÇ¼Ç£¬ÑºÒ»¸öÈËµÄÉí·ÝÖ¤£¬È»ºó¸øÎÒÃÇËµÁËÇé¿ö¡£ÎÒÃÇ¶¨µÄÈýÐ¡Ê±ÃÅÆ±Ö»ÓÐÑ©°åÑ©ÕÌºÍÑ©·þ£¬Ñ©¾µÊÇ×¤³¡µÄÈË¸øµÄ¡£Ö®ºóÎÒÃÇ¸ú´óÌüÀïÀ­¿ÍµÄ½ÌÁ·ÁªÏµÁË£¬240Ò»¸öÈËÒ»¸ö½ÌÁ·¶þ¸öÐ¡Ê±¡£¹ñ×Ó20Ò»¸ö¹»´ó¡£Ö®ºó½ÌÁ·´øÎÒÃÇ×øÀÂ³µÉÏÈ¥£¬Ö®ºó»ºÂý»¬ÏÂÀ´£¬ÔÙÉÏÈ¥ÏÂÀ´£¬¾Í²î²»¶à¶þÐ¡Ê±ÁË¡£¸øÁËËûÃÇÐ¡·Ñ£¬ËäÈ»´óÌüµ½´¦¶¼ÊÇÑÏ½÷Ð¡·Ñ¡£µ«ÊÇËûÃÇÒ»¿ªÊ¼¾ÍÃ÷Ê¾°µÊ¾£¬µ½×îºó¾õµÃ¹ýÄêÒ²²»ÈÝÒ×¡£ÖÐÍ¾»á¸øÄãÅÄÕÕÂ¼Ïñ£¬ÁíÍâÊÕ·Ñ£¬398/ÈË£¬ÎÒÃÇÈýÈËÒ»¹²598¡£Âú×ãº¢×ÓµÄÔ¸Íû£¬Õâ´ú¼ÛÕæÊÇ×íÁË
489.Ê×ÏÈÎÒ×îÒªÌáµÄÊÇº¬²ÍÀïµÄÁ½¸ö²Ë£¬Ô­Òò²»½ö½öÒòÎªÎÒÊÇ¸ö³Ô»õ¡£¼òÖ±´ò¿ªÁËÎÒ¶ÔÄ¾¶úµÄ´óÃÅ£¬ÏÊµÄ²»Òª²»ÒªµÄ¡£ÀÏ°åºÜºÃËµ³µ½Ó³µËÍ¾Í²»ÈÃÄãµÈ´ý£¬²»»áÒòÎªÄãÒª×ßÊ±ÓÖÀ´ÐÂ¹Ë¿ÍÈÃÄãµÈ´ý£¬°ô°ôßÕ£¡ ÕýÌâÊÇÍæµÄºÜ¿ªÐÄ¡£ÎÒÊÇÐÂÊÖµÚÒ»´Î»¬Ñ©£¬¾ÍËãÉí±ßÅã×ÅÒ»¸ö¼¼ÊõºÏ¸ñµÄÀÏ½ã£¬ÎÒ»¹ÊÇbang bang bang±»´óµØÇ×ÎÇ¡£ÖÕÓÚÔÚÊ±¼ä¿ìÒª½áÊø²ÅË³ÀûµÄ´Ó°ëÆÂÉÏ»®ÏÂÀ´¡£¿ªÐÄ²¢²»ÉáµÄÀë¿ª£¬´Ó´ËÎÒÓÐ¶àÁËÒ»¸öÏ²»¶µÄÔË¶¯ÁË¡£
490.ÌáÇ°´ÓÐ¯³ÌÍø¶©µÄ»¬Ñ©Æ±£¬ÏÂÁË¶©µ¥¾Í»áÓÐ»¬Ñ©³¡µÄ¹¤×÷ÈËÔ±ÁªÏµ£¬Ö»Òª°Ñ×Ô¼ºµ½´ïµÄÐÅÏ¢¸æÖª¹¤×÷ÈËÔ±£¬ËûÃÇ»á×¼Ê±×¼µãµÄ½ÓËÍ£¬¶øÇÒÎÞÈÎºÎµÄ·ÑÓÃ£¬¿ÉÐÅ¶ÈÍ¦¸ßµÄ¡£¾ÍÊÇ»¬Ñ©³¡µÄ½ÌÁ·»áÖ÷¶¯ÒªÐ¡·Ñ£¬Õâµã·Ç³£²»ºÃ,ÊôÓÚ¸öÈËÐÐÎª¡£
491.ÓÐ»ú»á»¹»áÀ´×¨ÒµÑ©µÀµÄ»¬Ñ©£¬×¨ÃÅ»¨¸ö¼¸ÌìÑ§Ò»ÏÂ£¬Èç¹ûÊ±¼ä³äÔ£¿ÉÒÔÂòÊ±¼ä³¤Ò»µãµÄ»¬Ñ©Æ±£¬ÒòÎªÁ½¸öÐ¡Ê±Ö»ÄÜÖÐ¼¶µÀ£¨1600Ã×£©ÅÜÁ½È¦£¨¶Ô²»»áµÄÈËÀ´Ëµ£©£¬Òª×öÀÂ³µ²ÅÄÜÉÏÖÐ¼¶µÀµÄ£¬Íæ¹ýÖÐ¼¶µÀÖ®ºó³õ¼¶µÀ¸ù±¾¾ÍÃ»ÓÐÀÖÈ¤À²
492.Ê×ÏÈ£¬µê¼ÒÊÇ·Ç³£ºÃµÄ£¬¶øÇÒ»¹¾ÍÊÇÎÒÃÇ×¡¶þÍíµÄµê¡£Æä´Î£¬ÕæÊÇÔµ·ÖÄØ£¬ÀÏ°åËÍÈ¥Ñ©³¡£¬ÀÏ°åÄï½Ó»ØÉ½×¯¡£ÔÙ´Î£¬Ñ©³¡»¬µÀÈ·Êµ²»¸ºÑÇÖÞÖøÃû»¬µÀµÄÃûºÅ£¬»õÕæ¼ÛÊµ¡£ÔÙ´ÎÏÂ°É£¬ÕÒÁË½ÌÁ·240/¸ö£¬½ÌµÄ²»Àµ£¬µ«»á¹ÜÄãÒªÐ¡·Ñ£¬ÌØµØ»¹°Ñ¹¤×÷Ö¤ÕÚ×¡ÁË¡£¡£×ÜÖ®¸ÅÀ¨µê¼ÒÍÆ¼ö£¬Ñ©³¡»¹ÐÐ£¬½ÌÁ·¿ÉÑ¡£¬×ÜÌå»¹ÐÐ¡££¨PS:ÕÕÆ¬Õ¦ÉÏ´«²»À´¡£¡£¡££©
493.ºÜºÃ£¬Ñ©µÀ´óÇÒ¿í³¨£¬µ«³õÑ§»ù±¾¾ÍÖ»ÔÚÉ½ÏÂÍæ¾Í¿ÉÒÔÁË£¬×øÀÂ³µÉÏÈ¥ÊÇÏÈ¿ªÊ¼ºÃÒ»¶ÎÖÐ¼¶È»ºó²ÅÊÇ³õ¼¶£¬¸ÕÑ§ÉÏÈ¥²»ºÃ»¬Ò²²»¸Ò»¬£¬ÎÒÃÇÈ¥µÄÊ±ºòÊÇ×îÀäµÄÊ±ºò£¬µ¼ÖÂÒ»ÕÅÕÕÆ¬¶¼Ã»ÅÄ£¬Ñ©µÀ»¹½á±ù£¬ºÜ»¬£¬Ò²ËãÊÇÒ»¶ÎÄÑÍüµÄÌåÑé¡£ ÔÚÑÇ²¼Á¦×¡ÁËÒ»Íí£¬µÚÒ»Ììµ½ÊÇÔÚ¹ãµç¾Æµê×Ô¼ÒµÄÑ©³¡³õÌåÑé£¬ÇëÁË½ÌÁ·£¬²»ÓÃ¸øÐ¡·Ñ£¬µÚ¶þÌì²Åµ½ÐÂÌåÎ¯£¬¸Ð¾õÊ¡ÁË²»ÉÙ£¬µ«Ò²¿ÉÒÔ¾ÍÒ»ÌìÊ±¼ä£¬Ã»À´µÃ¼°ºÃºÃ¸ÐÊÜ¸úÐÀÉÍÐÂÌåÎ¯Ñ©³¡µÄÃÀ£¬Á¬ÕÅÕÕ¶¼¶³µÄÃ»ÅÄ³É
494.µÚÒ»´Î³¢ÊÔ»¬Ñ©£¬¿ªÐÄ¡£µ«±¾ÈËÎòÐÔ½Ï²îÃ»ÓÐÔõÃ´Ñ§»á£¬½ÌÁ·240Ôª½Ì2Ð¡Ê±¡£Ò»¶¨ÒªÇë½ÌÁ·´ø×Å£¬²»È»×Ô¼ººÜÄÑÍæ¡£ÌáÐÑ´ó¼ÒÒ»¶¨´øºÃ·Àº¹ÊÖÌ×¡¢·Àº®Ã°¡¢¿ÚÕÖ¡£²»È»»á¶³ËÀ£¬Áí´í¿ª»¬Ñ©¸ß·å£¬²»ÄÜ³¬Ê±¡£×£´ó¼ÒÍæµÄÓä¿ì£¡
495.È¥Ñ©³¡Ò»¶¨Òª´©»¬Ñ©·þ´÷»¤Ä¿¾µ£¬·À·çÃæÕÖÒ²ÊÇÓÐ±ØÒªµÄ£¬½¨ÒéµÚÒ»´Î»¬µÄ¿ÉÒÔÑ¡´ø½ÌÁ·µÄÌ×²Í£¬ÓÐÒ»¸öÌØ±ðºÃµÄÅ®½ÌÁ·£¬´øµÄÍ¦ºÃ£¬»áÈÃÄã×ÔÈ»µÄ»¬£¬µ«ÊÇ½ÌÑ§½áÊøÊ±»áË÷ÒªÐ¡·Ñ£¬ÕâÊÇ¸Ð¾õÌØ±ð²»Êæ·þµÄ£¬Èç¹û¾õµÃ½ÌµÄºÃÐ¡·ÑÈÎÒâ¸ø¾ÍÐÐÁË£¬Ç§Íò²»Òª±»ºöÓÆ¡«³õ»¬ÕßÑ¡3¸öÐ¡Ê±¾Í²î²»¶àÁË£¬ÒòÎª½ôÕÅ»áºÜºÄ·ÑÌåÁ¦¡«Ñ©µØÄ¦ÍÐ³µÐÐ³Ì½Ï¶Ì£¬ÊÇÓÐ¼ÝÊ»Ô±µÄ£¬´Ì¼¤³Ì¶ÈÒ»°ã£¬ÂíÀ­ÅÀÀçÇ§Íò²»Òª×øµÚÒ»ÅÅ£¬ÄãÃÇ¶®µÄ¡«Ñ©ÉÏ·Éµú¾ÍÊÇ×øÔÚ³äÆøÈ¦ÉÏ»¬ÏÂÈ¥£¬¿ÉÒÔÎÞÏÞ´ÎµÄÍæ¡«³ÔÎç·¹Ö±½ÓÔÚÑ©³¡´óÌüÓÐ×ÔÖú²Í£¬ÓÐ¹ýÒ»´ÎÌåÑéºóÏÂ´Î»á»¬µÄ¸üºÃµÄ
496.ÂòµÄ255ÔªË«ÈËÌ×²Í£¬´Ó¹þ¶û±õ×ø»ð³µµ½ÑÇ²¼Á¦Õ¾£¬´ò³µµ½Ñ©³¡40Ôª¡£Ì×²Í°üº¬ÁËÁ½ÕÅÃÅÆ±,»¬Ñ©Ð¬Ñ©ÕÌºÍ»¬Ñ©°å¡£È¥µÄÊ±ºòÕýºÃÊÇÔªµ©¼ÙÆÚ Èç¹û×Ô¼ºÈ¥µÄ»° ÒªÅÅ¶ÓÁìÕâÐ©×°±¸£¬»á»¨·Ñ²»ÉÙÊ±¼ä¡£ÎÒÃÇÈ¥ÁËÐ¯³ÌµÄ¸ºÔðÈËÖ±½Ó°ïÁìµÄ£¬²»ÓÃÅÅ¶Ó¡£µÚÒ»´ÎÈ¥»¬Ñ© ÎÒÃÇÕÒÁËÁ½¸ö½ÌÁ· ½ÌÁ·Ò»¸öÈËÒ»°Ù¿é£¬µ«ÊÇ»áÒªÐ¡·Ñ Ð¡·Ñ50»ò100£¬¿´Äã×Ô¼ºÏë¸ø¶àÉÙÁË¡£½ÌÁ·»á½ÌÄãÒ»Ð©»ù±¾µÄ»¬Ñ©¼¼ÇÉ¡£È»ºó´øÄã´Ó±È½Ï¸ßµÄÉ½ÆÂÉÏ»¬ÏÂÀ´£¬»¬ÏÂÀ´ºóÊÕÇ®×ßÈË¡£Õû¸ö¹ý³ÌÒ²¾ÍÊ®Îå·ÖÖÓ×óÓÒ¡£È»ºó¾Í×Ô¼ºÍæÈ¥°É¡­¡­
497.ºÜ²»´íµÄ»¬Ñ©ÌåÑé ÔÚÐ¯³Ì¶¨µÄÆ±ÓÐ³µ½ÓËÍ»¹´øÎÒÃÇÌáÇ°¸ü»»ÁË»¬Ñ©·þ ºÜºÃ¿´ ¿ÉÒÔ×Ô¼ºÌôÑ¡ Óöµ½µÄ¹¤×÷ÈËÔ±Ò²ºÜºÃ ÄÍÐÄ°ïÎÒÃÇ½â¾öÁËÐÐÀîÎÊÌâ ÈÃÎÒÃÇÏû³ýÁËÖ®Ç°µÄ¹ËÂÇ ÇëÁË½ÌÁ·Ëû´øÎÒÃÇ´ÓÖÐ¼¶»¬µÀ»¬ÏÂÀ´ºÜ´Ì¼¤ ½ÌÁ·ÔÚÇ°ÃæÉ²³µ ºÜÓÐ°²È«¸Ð  ½ÌÁ·ÁË¹ËÂÇÒ²Ïû³ýÁË ¾ÍÊÇ½¨Òé»¬Ñ©³¡Ôö¼ÓÒ»¸ö³õ¼¶ÈüµÀµÄÄ§Ìº ÕâÑù³õ¼¶µÄ»¬Ñ©Õß¾Í²»ÓÃ·Ñ¾¢×ßÉÏÈ¥ÁË
498.»¬Ñ©³¡ÔÚÉ½Í·ÉÏ£¬ÏÂ»ð³µ£¬ÓÐÃâ·ÑµÄ°Ú¶É³µÖ±´ï»¬Ñ©³¡£¬ÖÐ¼¶Ñ©µÀÓë³õ¼¶Ñ©µÀÁ¬ÔÚÒ»Æð£¬³õ¼¶Õß½¨Òé±¸ºÃÈÈÌû£¬È¥µÄÊ±ºò±ÜÃâÖÜÄ©ºÍ½Ú¼ÙÈÕ£¬ÒòÎªÄÇÊ±ºòÈË·Ç³£¶à£¬Ñ©¾ß»áÓÐÓÃ²»¹ýÀ´µÄÊ±ºò£¬Ñ©·þºÍÑ©¾µ¿ÉÒÔ×âµÄ£¬Çë½ÌÁ·µÄ¼Û¸ñÊÇ240Ôª£¯Ê±»¹Òª¶îÍâ¸ø·þÎñ·ÑÓÃ£¬£¬ÄÏ·½µÄÅóÓÑÀ´ÌåÑéÒ»ÏÂÊÇ·Ç³£²»´íµÄÑ¡ÔñÅ¶£¡
499.ÔÚÍøÉÏÔ¤¶©È·Êµ±Èµ½ÄÇ±ßÂòÆ±±ãÒË£¬¶øÇÒ°üº¬ÁËÑÇ²¼Á¦ÄÏÕ¾µ½»¬Ñ©³¡µÄÍù·µ½ÓËÍ£¬ºÜ·½±ã£¬Ç°Ò»Ìì»áÓÐÈË´òµç»°ÁªÏµÄã£¬²»ÓÃµ£ÐÄ£¬³öÁË³µÕ¾ºÜ¿ì¾ÍÄÜÕÒµ½À´½ÓµÄ³µ×Ó¡£µÚÒ»´ÎÀ´»¬Ñ©µÄÈË£¬»¹ÊÇ½¨ÒéÇë¸ö½ÌÁ·£¬²»È»ÕæÊÇ´ç²½ÄÑÐÐ£¬¶øÇÒºÜÈÝÒ×Ë¤õÓ¡£¹ØÓÚ½ÌÁ·ÒªÐ¡·ÑµÄÊÂ£¬½²ÊÇ½ûÖ¹£¬µ«¶¼»áÎÊÄãÒª£¬×îºó»¹ÊÇ¸øÁË£¬ËãÁË£¬³öÀ´ÍæÖ÷ÒªÍ¼¸ö¿ªÐÄ£¬ÔÚÎÒµÄÒªÇóÏÂ´øÎÒÃÇ»¬ÁËÁ½ÌË£¬ÖÐ¼äÐÝÏ¢µÄÊ±ºò»¹Ö¸µ¼ÎÒÃÇÔõÃ´ÅÄ³öºÃ¿´µÄÕÕÆ¬£¬·þÎñÒ²Ëã²»´í£¬¾Í²»¼Æ½ÏÁË¡£
500.»¬Ñ©³¡ºÜ´ó£¬ÎÒÈ¥µÄÊÇ³õ¼¶ºÍÖÐ¼¶³¡£¬ÆäÊµÃ»ÓÐÊ²Ã´·Ö£¬¶¼ÊÇÒ»Ìõ»¬Ñ©µÀ¡£²»¹ýÈç¹ûÃ»»¬¹ý£¬ÐèÒªÇë½ÌÁ·£¬Òª²»Ã»°ì·¨Íæ¡£Ð¡º¢¿ÉÒÔÍæµÃºÜ¿ªÐÄ£¬ÎÒÒ²Çë½ÌÁ·´øÁË£¬×Ô¼ººÍÀÏÆÅÅÜÈ¥ÁËÉÏÃæ»¬£¡½ÌÁ·Ò»Î»240Ôª£¬Í³Ò»ÊÕ·Ñ£¬½áÊøºó¸øÁËËùÎ½×ÔÔ¸µÄÒ»°ÙÐ¡·Ñ¡£²»¹ýÕâÐ©¶¼Ã»¹ØÏµ£¬ÖØÒªµÄÊÇÌåÑéÁË»¬Ñ©µÄ¸Ð¾õ
501.·Ç³£²»´íµÄÒ»´ÎÌåÑé£¬ºÜºÃÍæ¡£½»Í¨Ò²·½±ã£¬Ñ©³¡µÄ¹¤×÷ÈËÔ±Ò²ºÜÇ×ÇÐ£¬´øÐ¡ÅóÓÑÍæÅÂËýÀä×Å£¬Ñ©ÉÏÄ§ÌºµÄ¹¤×÷ÈËÔ±»¹Ö÷¶¯ÈÃÎÒ°ÑËý±§µ½Öµ°àÊÒ¿¾»ð£¬·Ç³£Ç×ÇÐ£¡³Ô·¹Ò²²»¹ó£¬ÓÐ×ÔÖú²Í²Å40Ò»ÈË£¬¿ÉÒÔ²¹³äÄÜÁ¿£¬×ÜµÄ²»´í²»´í£¡
502.ÑÇ²¼Á¦»¬Ñ©³¡ÊÇ¹úÄÚ×î´ó¡¢Ìõ¼þ×îºÃµÄ»¬Ñ©³¡µØ£¬×ÜÃæ»ý2255¹«Çê¡£»¬Ñ©³¡×ÔÈ»Ìõ¼þÁ¼ºÃ£¬´¦ÓÚÈºÉ½»·±§Ö®ÖÐ£¬ÁÖÃÜÑ©ºñ£¬¾°É«×³¹Û¡£¸ßÉ½Ñ©µÀº£°Î1300¶àÃ×£¬»¬Ñ©µÀÈ«³¤3080Ã×£¬¿í40Ã×£¬ÉèÓÐÈ«·â±ÕÊ½µõÏäºÍ°ë·â±ÕÊ½µõÒÎË÷µÀ
503.°³×ßÁËÒ»»á¶ù£¬¾Í¸Ðµ½ÊÖÌ×ºÍÍà×Ó¸ù±¾²»ÄÜÓÐÐ§Óùº®£¬ÊÖ½Å¶¼±»¶³µÃ´Ì¹Ç£¬°³¿É¾¢µ£ÐÄÈç´«ÎÅËµµÄ»á±»¶³µôÀ²¡£Ë«ÊÖ²åµ½¿Ú´üÀï»¹ÄÜÓ¦¸¶£¬½Å¿ÉÃ»É¶µØ¶ù²åÑ½£¬Ö»ÄÜ²»¶Ï¶å½Å¡£°³ÓÚÊÇÂú´ó½ÖÕÒÍà×Ó£¬ºÃ´õÔÚÏï¿ÚµÄÐ¡Ì¯ÉÏÂòµ½Ò»Ë«ÔôºñµÄÑòÃ«Íà£¬ÂíÉÏÌ×ÔÚÔ­À´µÄÍà×ÓÍâ£¬½ÅÖºÍ·×ÜËãÅ¯ºÍÁË¡£
504.¶¬°Â»áµÄÑ©³¡£¬¾°É«ºÍÈüµÀ¶¼·Ç³£°ô°ô°ô?×øÀÂ³µÉÏÉ½¿ÉÒÔÅÄÕÕ£¬µ«Ò»¶¨Òª×¢Òâ°²È«£¬Ð¡ÐÄÊÖ»ú²»ÒªµôÏÂÈ¥¡£ ³õ¼¶»¬Ñ©µÄ½ÌÁ·ÊÇ240¿é/ÈË£¬Ò»¶ÔÒ»½ÌÑ§£¬½ÌµÃºÜÏ¸ÖÂ£¬»¹»á°ïÃ¦ÅÄÕÕºÍÂ¼ÊÓÆµ¡£²»¹ý×îºó½áÊøµÄÊ±ºò»áÒªÐ¡·Ñ£¬×Ô¼º¿´×Å¸ø¾ÍÐÐ¡£ ³õÑ§Õß»ù±¾ÉÏÁ½¸öÐ¡Ê±Ò²¾ÍÑ§»áÁË£¬ÒÔºó×Ô¼ºÂýÂý»¬¾ÍÐÐÁË¡£²»¹ýµÚ¶þÌì¿Ï¶¨»áÑüÍ´ÍÈÍ´È«ÉíÍ´£¬¹þ¹þ?
505.»¬Ñ©³¡ºÜ´óºÜÕý¹æ£¬·þÎñ²»´í£¬µ«ÊÇ240¶þÐ¡Ê±µÄ½ÌÁ·½áÊøºó»¹²ø×ÅÒªÐ¡·Ñ¸øÈËµÄ¸Ð¾õ²»ÊÇºÜºÃ£¬ÒòÎªÎÒÃÇ´óÖÐ¹úÊÇÎÞÐ¡·Ñ¹ú¼Ò£¬ÓÖ²»ÊÇÔÚ¹úÍâ£¬µ«ÊÇ½ÌÁ·ÄÍÐÄºÜºÃ£¬Ò²ºÜÈÈÐÄ£¬Õâµã»¹ÊÇÒªµã¸öÔÞ£¬½ÌÁ·ËµËûÃÇÖ»ÄÜÄÃµ½50Ôª£¬Èç¹ûÊÇÕæµÄ»°È·ÊµÓÐµãÉÙ£¬ÐÂÌåÎ¯¸ø½ÌÁ·µÄ·Ö³ÉÌ«ÉÙÁË£¡
506.ÑÇ²¼Á¦ºÜÃÀºÜÃÀ£¬¾õµÃ²»È¥Ñ©ÏçÒ²¿ÉÒÔ¿´µ½Ð¡ÍÈÉîµÄÑ©¾°£¬»¬Ñ©³¡»¬µÃÒ²ºÜ¿ªÐÄ£¬Î¨Ò»²»×ãµÄµØ·½¾ÍÊÇÒ»¿ªÊ¼µÄÊ±ºòÀïÃæµÄ¹¤×÷ÈËÔ±»áÒ»Ö±²»Í£µÄ½ÐÄãÇë½ÌÁ·£¬Ò»¸ö½ÌÁ·200¿é2¸öÐ¡Ê±£¬¸öÈË¾õµÃÕæµÄÃ»±ØÒª£¬ÒòÎª¸ù±¾½Ì²»ÁËÊ²Ã´£¬×Ô¼ºÃþË÷µÄÀÖÈ¤¸ü´ó¡£Ò»µ©Äã¼á¶¨µÄ²»Çë½ÌÁ·ÄÇ°ïÒ»¿ªÊ¼ºÜÒóÇÚµÄ¹¤×÷ÈËÔ±Á¢ÂíÏûÊ§£¬¸ù±¾Ã»ÈË¹ÜÄã£¬Á³±äµÄ±ÈË­¶¼¿ì¡£Ö»Òª°ÑÕâÐ©ÊÆÁ¦µÄ¹¤×÷ÈËÔ±ºöÂÔµô£¬ÑÇ²¼Á¦µÄ»¬Ñ©Ö®ÂÃ»¹ÊÇºÜ°ôµÄ£¡
507.ÃÅÆ±80Á½Ð¡Ê±£¬°üº¬»¬°åºÍÐ¬¡£×Ô¼º´©µÄ»§ÍâÓðÈÞ·þ£¬Ò»°ãÀ´Ëµ»¬Ñ©·þ¶¼²»ÐèÒª×â£¬ÊÖÌ×ºÜÓÐ±ØÒª´÷¡£µÚÒ»´Î»¬Ñ©£¬±ØÐëÇë½ÌÁ·£¬Òª²»¸ù±¾Ã»·¨Íæ£¬½ÌÁ·200Á½Ð¡Ê±£¬½áÊøÊ±ËûÃÇÒ»°ã¶¼»áÒªÐ¡·Ñ£¬ÎÒ¸øÁË50¿é¡£ÑÇ²¼Á¦ÓÐ²»ÉÙ»¬Ñ©³¡£¬¿É¸ù¾Ý¸öÈË»¬Ñ©ÄÜÁ¦È¥²»Í¬µµ´ÎµÄ³¡µØ¡£³õÖÐ¸ßÈý¼¶µÄ¶¼ÓÐ¡£ÎÒÈ¥µÄÊÇ³õÖÐ¼¶µÄ¡£¸ß¼¶µÄ³¡µØÒª150°ÉÁ½Ð¡Ê±¡£
508.Ñ¹Á¦Ê±»¬Ñ©³¡·Ç³£ºÃ£¬ÉèÊ©ºÍ»¬µÀ¶¼ºÜ°ô¡£»¹ÓÐ×¨ÒµÑ¡ÊÖ»¬µ¹£¬²»¹ýÈ¥ÂÃÓÎµÄÈË£¬×î»ù´¡µÄ»¬µÀ¾Í¿ÉÒÔÀ²¡£Ñ©³¡Ìá¹©»¬Ñ©Éè±¸£¬»¹ÓÐ½ÌÁ·Ô±¡£¶ÔÓÚ³õ´Î»¬Ñ©µÄÓÎ¿Í£¬Çë¸ö½ÌÁ··Ç³£ÓÐ±ØÒª£¬²»Òª¸ß¹À×Ô¼ºµÄÊµÁ¦·ñÔò¾Í»áÒ»Ö±ÔÚË¤ºÍÆðµÄ¹ý³ÌÖÐÖØ¸´¡£·Ç³£°ôµÄ»¬Ñ©³¡£¬¼ÒÈË¶¼ºÜ¿ªÐÄ£¬»¹»áÔÙÀ´¡£
509.ÑÇ²¼Á¦µÄ»¬Ñ©Ò²ºÜ´Ì¼¤£¬µ«ÊÇ´ó¼ÒÇ§Íò×¢Òâ²»Òª³¬Ê±Å¶£¬ÑÇ²¼Á¦¾°Çø×¥µÄºÜÑÏµÄ£¡£¡£¡ ¶ÔÁË£¬ÌáÐÑÏÂ´ó¼Ò£¬ÑÇ²¼Á¦µÄ½ÌÁ·¶¼ÊÕÐ¡·ÑÅ¶£¡µ«ÊÇ²»»á»¬Ñ©µÄÅóÓÑ×îºÃ»¹ÊÇÇë¸ö½ÌÁ·£¬°²È«µÚÒ»Âï¡£ÆäËûµÄ¾Í²»ËµÁË£¬»¬Ñ©µÄ÷ÈÁ¦²»¿ÉÑÔ´«£¬Ö»ÄÜ×Ô¼ºÈ¥ÌåÑé°É£¡£¡ Ã¿¸öÈËµÄ¸ÐÊÜ¶¼ÊÇ²»Ò»ÑùµÄ£¬ÆÚ´ýÏÂ´ÎµÄÂÃÐÐ£¡£¡ ÔÙ´Î¸ÐÐ»¿¨×È£¬×îºóÀ´ÕÅºÏÓ°°É
510.Ê×ÏÈÐ¯³ÌµÄ50ÔªÁ½Ð¡Ê±°ü³¡µØ£¬Ñ§°å£¬Ñ©Ð¬£¬¼Û¸ñÈ·ÊµºÜ²»´í£¬»¬Ñ©³¡¹ÜÀíÏà¶Ô»¹ÊÇºÜ¹æ·¶µÄ£¬ÉèÊ©Ò²ºÜÆëÈ«£¬¶ÔÓÚ×Ô¼ºÄÜ¹»»¬µÄÈËÀ´ËµÊÇ¸öºÃµØ·½£¬µ±È»ÓÐºÃÒ²ÓÐ²»×ã£¬½ÌÁ··ÑÆ«¹ó£¬³õ¼¶µÀ¾ÍºÜ¶¶£¬×øÀÂ³µÉÏÈ¥ÁË¾ÍÏÂ²»À´ÁË£¬ÓÚÊÇ½ÌÁ·»ªÀöµÇ³¡£¬100Ò»´Î´¿´â´øÄãÏÂÀ´£¬²»»á½ÌÄãÈÎºÎ¼¼ÇÉ¡£ËùÒÔµÚÒ»´ÎÀ´Ò»°ã¶¼»áÇëÁ½Ð¡Ê±È«Åã½ÌÁ·£¬Æ½ÈÕ200/ÈË£¬ÖÜÄ©240¡£Áí½ÌÁ·»áÎÊÄãÌÖ½±Àø£¬²»¹ý¿´Äã¸öÈËÁË£¬¾õµÃ½ÌµÄºÃÒ²Î´³¢²»¿É¡£
511.ÑÇ²¼Á¦µÄ1500Ã×Ñ©µÀ¹ûÈ»³¤£¬ÌìÈ»Ñ©µÄÖÊÁ¿Ã»ÓÐÈËÔìÑ©ºÃ¿ÉÄÜÌ«ÀäÁË- - ¶¼½á±ùÁË µÚÒ»´Î´©Ñ©°å»¬±ù Ì«´Ì¼¤ÁË È»ºó½ÌÁ·»ù±¾¾ÍºöÓÆÈË±»ºöÓÆÁË150¿é È»ºó×Ô¼ºÓÖÏÂÈ¥ÁËÒ»ÌË¸Ð¾õ»¹³É Ã»ÓÐºÜÄÑ»¬ »¹ÓÐ¾ÍÊÇÈËÌ«¶àÁËT T Ì«¶àÁË ÔõÃ´ÄÇÃ´¶à ÄÇÃ´¶à£¡£¡£¡
512.ÉèÊ©ÓÐÐ©ÀÏ¾É£¬ÈËºÜ¶à£¬À´»¬Ñ©»¹ÊÇ²»´íµÄ
513.ºÃÏ²»¶Õâ¸ö»¬Ñ©³¡£¬»¬µÀ³¤£¬ÓÐÊÊºÏ³õÖÐ¼¶µÄ»¬µÀ¡£¾ÍÊÇÒªÐ¡·ÑµÄÏÖÏóÌ«ÆÕ±é¡£½ÌÁ·Ì¬¶È±È½ÏºÃ£¬µ«ÊÇ1500Ã×µÄ»¬µÀÖ»ÄÜÅã»¬Á½´Î£¬ËµÊÇ»¬Èý´Î¾Í³¬Ê±ÁË¡£Ò»¼ÒÈý¿ÚµÄ½ÌÁ··Ñ¼ÓÐ¡·Ñ£¬²»µ½Á½¸öÐ¡Ê±£¬¾ÍµÃÉÏÇ§Ñ½£¬¹ó¹ó¹ó£¡
514.Ò»ÉúÒ»´ÎµÄÌåÑé£¬³¡µØºÜ²»´í£¬ÆäÊµ¿ÉÒÔ½¨ÒéÔÚ³¡µØÄÚÖ±½Ó°Ñ½ÌÁ·µÄ·ÑÓÃ±êÇå³þ¾ÍºÃÁË¡£
515.ºÜ²»´íµÄÒ»´ÎÐÐ³Ì£¬Òò¸ßËÙ·â±ÕÑ¡Ôñ×ø»ð³µÈ¥ÑÇ²¼Á¦£¬µ½ÁËºó¹¤×÷ÈËÔ±ÈÈÇéÕÐ´ý¼°°²ÅÅ£¬ÖÐ²ÍÒ²³ÔµÄºÜ·áÊ¢£¬»¬Ñ©3Ð¡Ê±Ò²¹»¾¢£¬Ö»ÊÇÎÒÃÇ²»»á»¬ÒªÇë½ÌÁ·¡£ÑÇ¿ËÁ¦»¹ÊÇºÜÖµµÃÒ»È¥
516.»¹¿ÉÒÔµÄ£¬½øÁËÑ©¾ß´óÌüÖ±½Ó¸øÄãÅÆ×Ó£¬ÈÃÄãÈ¥ÄÃÑ©¾ß¡£ÐèÒª×Ô¼º×â¸öÏä×Ó£¬20¿é¡­¡­»¬Ñ©½áÊø£¬°Ñ¶«Î÷»¹ÁË£¬ÄÃ»ØµÖÑºµÄÉí·ÝÖ¤¾Í¿ÉÒÔ¡­¡­×ÜÌå»¹¿ÉÒÔ£¬»¹¸øËÍ»ØÑÇ²¼Á¦ÄÏ¡£×ÜÌå»¹¿ÉÒÔ£¬Ò²²»Ì«¹ó£¬Ò»Ñù¿ÉÒÔ½øÖÐ¼¶µÀ¡£
517.»¬Ñ©³¡Í¦´ó£¬±È½ÏÕý¹æ£¬ÓÐÔË¶¯Ô±ÔÚÕâÀïÑµÁ·£¬½¨ÒéÌ×²ÍÖ±½ÓÔÚÍøÉÏÔ¤¶©ºÃ£¬ÕâÑù±È½Ï·½±ã£¬ÏÖ³¡Âò»á±È½Ï¹ó£¬µÚÒ»´Î»¬Ñ©½¨ÒéÇë½ÌÁ·£¬240¿é2Ð¡Ê±£¬²»È»»á¸Ð¾õºÜÀ§ÄÑ£¬ºÜÄÑÌåÑéµ½»¬Ñ©µÄÀÖÈ¤
518.ºÜºÃ£¬ºÜÊÊºÏ³õÑ§Õß£¬½ÌÁ·ÊÕ·ÑÒ²ºÏÀí£¡¿´µ½ÎÒÃÇ×Ô¼º»áÒ²²»»áÇ¿Ó²µÄÒª½Ì£¡×Ô¼º°ÑÁ½¸öÐ¡ÅóÓÑ¶¼½Ì»áÁË£¡ºÜºÃµÄÒ»´ÎÌåÑé£¡£¡£¡
519.Ð¯³Ì·þÎñºÜºÃ£¬ÔÚ¶Ò»»ÃÅÆ±Ê±ÁªÏµ¿Í·þ½â¾öÎÊÌâ·Ç³£¿ìËÙ¡£¸ÐÐ»£¡µ«ÊÇÑÇ²¼Á¦»¬Ñ©³¡Ì«ÉÌÒµ»¯£¬ËäÈ»³¡µØ±È½Ï´ó£¬µ«ÊÇ»·¾³Ò»°ã
520.µÚÒ»´Î»¬Ñ©ºÜºÃÍæ£¬¼ÛÇ®Ò²±ãÒË¡£ÒòÎªÎÒÃÇ¸Ï×Å»Ø³Ì£¬ËùÒÔÊ±¼ä½ôÕÅ£¬»¹Ã»Íæ¾¡ÐË
521.ºÜ»®Ëã ÓÐ³µ½ÓËÍ µ«ÊÇ×îºÃÊÇ×Ô¼º¿´×ÅµãÊ±¼ä ´ÓÄÇ¸öÈË¸øÄã¿¨¿ªÊ¼¿´Ê±¼ä²»È»»¬µÄÊ±ºò¶¼²»ÖªµÀ»¬¶à¾ÃÁË  ½ÌÁ··ÑºÜ¹ó240Á½Ð¡Ê± È»¶øËûÃÇ¾Í´øÄãÁïÁ½È¦ Êµ¼ÊÃ»ÓÐÁ½Ð¡Ê± ËûÃÇ»¹»áÕÒÄãÒªÐ¡·Ñ ¸ø²»¸ø¾Í¿´Äã×Ô¼ºÁË ·´ÕýÎÒÃ»¸ø
522.ÖÜ±ß¾°É«Ò»°ã£¬»¬µÀ½Ï¶Ì£¬ÁíÍâ¿¸×Å»¬Ñ©°å×ßÄ§ÌººÃÀÛ£¬Ä§Ìº¾¡Í·¾àÀë×î¸ß´¦»¹ÓÐÒ»¶Î¾àÀë¸ôÌìÆð´²Á½Ö»¸ì²²¶¼¿ìÌ§²»ÆðÀ´ÁË¡­
523.³õ¼¶µÀÒ»°ãºÜ¿ìÕÆÎÕ£¬µ«ÖÐ¼¶×îºÃµÚÒ»´Î¾Í±ðÅöÁË£¬¸ß¼¶ÒªÐÀÉÍ¸ßÊÖÃÇµÄÓ¢×Ë¡£
524.¸öÈË¾õµÃ»¹ÊÇºÜ²»´íµÄ£¬ÌìÈ»Ñ©£¬Ï²»¶»¬Ñ©µÄÅóÓÑµ½ÁËÕâÀï£¬Ç§Íò²»ÄÜ´í¹ý£¡
525.»¬Ñ©Ê¤µØ£¬²»»áµÄ¿ÉÒÔÇë½ÌÁ·
526.¼Û¸ñ»¹ËãÓÅ»Ý£¬ÖÐÎçµÄÎç²Í¾ÍÊÇÒ»ÈËÒ»´ü½È×Ó£¬ÎÒ¶ù±íÊ¾Ã»³Ô±¥¡£»¬Ñ©³¡»¹ÊÇºÜ²»´íµÄ£¬1.6¹«ÀïµÄÖÐ¼¶»¬µÀ£¬ºÜ¹ýñ«
527.×ÜÌå»¹ÐÐ£¬È«³Ì½ÓËÍ£¬ÂíÀ­Ñ©ÇÁ¿ÉÒÔ£¬Ñ©ÉÏ·ÉµúÌ«¿Ó£¬È«ÊÇ±ù£¬Ó¦¸ÃÊÇ±ùÉÏ·Éµú£¬·Ç³£Ð¡£¬Ã»¸Ð¾õ£¬»¬Ñ©³¡Ò»°ã£¬Ã»ÓÐÏëÏñµÄ´ó£¬ÀïÃæ½ÌÁ·Ì«¿Ó£¬Ê¨×Ó´ó¿ª¿Ú£¬Äã¶®µÄ
528.²»´íµÄ£¬½ÓµÄÈËºÜ¸ºÔð£¬ÒÂ·þÉ¶µÄ¶¼°ïÎÒÃÇ´©£¬µÚÒ»´Î»¬Ñ©£¬´©ÕâÃ´¶à£¬ºÃÀÛÅ¶¡£¡£¡£¡£ÒªÁË½ÌÁ·£¬»¹Òª¸øÐ¡·Ñ£¬ÓÐµã¿Ó
529.ÐÂÌåÎ¯»¬Ñ©³¡»¹ÊÇºÜºÃµÄ£¬ÖµµÃÒ»È¥£¬²»¹ý²»»á»¬Ñ©µÄÒªÇë¸ö½ÌÁ·£¬¹ý½ÚÆÚ¼ä240£¬ÔÙ¼ÓÐ¡·Ñ£¬±È½Ï¹ó£¬Ð¯³ÌµÄ¼Û¸ñ»¹ÊÇºÜ±ãÒËµÄ£¬¾ÍËã²»×øÀÂ³µÉÏÈ¥£¬ÔÚÏÂÃæ»¬Ò»»¬Ò²ÊÇºÜºÃµÄ£¬±Ï¾¹ÊÇ¹ú¼ÒÌåÎ¯µÄ»¬Ñ©³¡°¡¡£
530.ÎÒÃÇËÄµã¶à²Åµ½µÄ ÎÊÁËÊÛÆ±Ô±¿ÉÒÔÍæµ½¼¸µã ËýËµ¿ÉÒÔÍæµ½Îåµã¶à ½á¹ûÎåµã²»µ½¾Í°ÑÎÒÃÇ½Ð³öÀ´ÁË ÂòÁËÈý¸öÐ¡Ê±µÄÆ±Ö»ÍæÁË°ë¸öÐ¡Ê± Õâ¸öÓÐµã²»¿ªÐÄ ²»¹ý»¬Ñ©Í¦ºÃÍæµÄ
531.ÑÇ²¼Á¦»¬Ñ©ÕæµÄºÜ²»´í ¼Û¸ñ·½Ãæ»¹ËãºÏÊÊ ²»»áµÄÈË»¹ÊÇ½¨ÒéÇë½ÌÁ· ½ÌÁ·´ø×ÅÑ§ºÜ¿ì ×Ô¼ºÍæÖ»ÄÜÉµºôºôµÄÁË ÖµµÃÒ»È¥
532.´ÓÑ©¹È´©Ô½µ½Ñ©Ïç£¬×îºóÒ»Ìì°²ÅÅµÄÑÇ²¼Á¦£¬ÖÐ¼¶»¬µÀ±ÈÖ®Ç°µÄ³¤ºÜ¶à£¬·Ç³£°ô£¡¹¤×÷ÈËÔ±»áÖ¸µ¼´©Ð¬£¬»¹ÊÇºÜÌùÐÄµÄ¡£¼Û¸ñºÜºÏÊÊ£¬¿ÉÒÔËÍµ½»ð³µÕ¾£¬·Ç³£°ô¡£
533.ÐÔ¼Û±ÈµÍ£¬ÓÐ´ý¸Ä½ø£¬

Îóµ¼ÐÔ£ºÐ¯³ÌÉÏÐ´µÄ¾°ÇøÖ±²É£¬È»¶ø²¢²»ÊÇ¾°Çø»¬Ñ©´óÌü×ÔÓªµÄ£¬ÆäÊµÒ²ÊÇµÚÈý·½£¬²»ÊÇ¾°ÇøµÄÈË£¬Ö»ÊÇÔÚ»¬Ñ©´óÌü»»ÒÂ·þºÍÈ¡Æ±
²»·½±ã£ºÈç¹ûÖªµÀÊÇµÚÈý·½£¬ÎÒ»¹²»ÈçÔÚÍâÃæ×¡È¥µÄµØ·½¶©Æ±»¹ÄÜÖ±½Ó×¡ËÞ»»ÍêÑ©·þ£¬Ò²Ã»ÓÐµêÃæ£¬¾ÍÔÚ´óÌüËæÒâÕÒÁË¸öÎ»×Ó£¬Á½Èý¸öÈËÔÚÄÇ¸øÄã·þÎñ£¬ÂÒºåºåµÄ£¬±ùÌìÑ©µØµÄ»¹Òªµ½ÍâÃæÍ£³µ³¡È¥ÄÃÒÂ·þ¡£
×°±¸²»Æë£º×°±¸¾ÍÔÚÒ»¸öÃæ°ü³µÉÏ£¬ÒÂ·þ¸ù±¾¾ÍÃ»ÓÐÍêÕûÂë£¬ÊÖÌ×Ò²ÊÇ¶«Æ´Î÷´Õ£¬ÒÂ·þÒ²ÓÐÎ¶µÀ¡£
ÐÔ¼Û±È¼«µÍ£ºÈç¹û·þÎñ»òÕß¸÷ÖÖÆäËûµÄÓëÍâÃæµÄ¶Ô±È¸üÓÅÐã»¹¸üºÃ£¬ÐÎ³ÉÓÐ²îÒì»¯·þÎñ£¬µ«ÊÇºÍÍâÃæÊÇÍ¬ÑùµÄ£¬ËùÒÔ²»ÈÏ¿ÉËûµÄ¼Û¸ñºÍ·þÎñ¡£
³öÏÖÎÊÌâÎÞ·¨½â¾ö£ºÍ¬ÑùËû¼Ò¹©Ó¦µÄÑ©Æ±³öÏÖÎÊÌâÎÞ·¨½â¾ö£¬ÈýÐ¡Ê±µÄÑ©Æ±£¬Ö»»¬ÁËÁ½¸öÐ¡Ê±ºó¹ýÆÚ£¬È»ºóËµÏµÍ³ÎÊÌâ£¬Ñ©Æ±Ó¦¸ÃÊÇÔÚÁìµ½Ñ©¾ßµÄÄÇÒ»¿Ì¿ªÊ¼Ëã£¬È»ºó¸øÎÒÃÇµÄÑ©Æ±ÔÚ¾°Çø¿ªÃÅµÄÊ±ºò¾ÍÒÑ¾­¼¤»îÊ¹ÓÃÁË
534.ÃÅÆ±ÂòµÄ´øÑÛ¾µºÍ×â»¬Ñ©·þ£¬È¥ÁËºó²Å·¢ÏÖ¶¼ÊÇË½ÈËÀÏ°å³Ð°üµÄ£¬ÒÂ·þºÍ»¬Ñ©¾µ¶¼²»ÊÇ»¬Ñ©³¡ÀïÃæ×âÁÞ¹ñÌ¨µÄ£¬ÀÏ°å×Ô¼ºµÄ£¬ÒÂ·þÔàÙâÙâ¡£»¬Ñ©³¡¹ÜÀíÒ²»ìÂÒ£¬Çë»¬Ñ©³¡½ÌÁ·ÁË£¬»¹ÒªÐ¡·Ñ¡£»¬Ñ©³¡ÀïÃæ»¹ÓÐºÃ¶àÂÒÆß°ËÔãµÄÈËËµÊÇ½ÌÁ·£¬·ÑÓÃ±È»¬Ñ©³¡±ãÒË¡£È¥Ò»´ÎÔÙÒ²²»ÏëÈ¥µÄ»¬Ñ©³¡ÁË¡£
535.Ð¯³ÌÖÐ¹æÖÐ¾Ø£¬Ã»µÃËµ£¬·þÎñÓÐ´ó¹«Ë¾µ£±£ÄØ¡£ ÑÇ²¼Á¦£¬ÄÜ¸øÈË²»Ò»ÑùµÄÌåÑé¡£¹»ÌìÈ»£¬¹»Ë¬¡£Ñ©µÀ¹»³¤£¬ÆÂ¶ÈÒ»°ã£¬¶ÔÓÚÓÐ¾­ÑéµÄ»¬Ñ©Õß£¬ÖÕ¼«Ö»ÊÇ³¤¶È¹»Ë¬£¬×ÔÈ»Ñ©µÀ¹»Ë¬£¬ÆÂ¶ÈÎÞ·¨Âú×ã¡£ÓÐÐ©µØ·½
536.½ÓËÍÓÚÑÇ²¼Á¦ÄÏÕ¾£¬ÉÏÎç»¬Ñ©£¬Îç²Íºó°²ÅÅÂíÀ­ÅÀÀçÕûÕûÒ»´óÈ¦£¬Ñ©ÉÏ·ÉµúÈÎÎÒÃÇÍæµ½¾¡ÐË£¬ÊÇ¸öºÜ²»´íµÄÏîÄ¿¡£
537.ºÜ»®ËãÒ²·Ç³£ºÃÍæ£¬È¡Æ±Ò²ºÜ·½±ã£¬Æ½Ê±»¬Ñ©²»¶à£¬ËùÒÔÇëÁË½ÌÁ·240£¬£¬½ÌÁ·ºÜÈÈÇé£¬ÄÜ³õ²½ÕÆÎÕ»¬Ñ©µÄ¾÷ÇÏ
538.µÚÒ»´Î»¬Ñ©£¬ÇëÁË½ÌÁ·»¹ÊÇºÜÈÏÕæ£¬´ø×ÅÒ»Æð»¬£¬»¹ÄÜ±£»¤£¬»¹ÄÜÅÄÕÕ£¬Ò»¸öÐ¡Ê±240»¹ËãÖµµÃ£¬ÌØ±ð¿ªÐÄ£¬ÒÔºóÓÐ»ú»á»¹»áÔÙÈ¥µÄ¡£
539.ÐÂÌåÎ¯µÄ»¬Ñ©³¡£¬ÐÂÊÖ½¨ÒéÃ¿Ìì¸ã2Ð¡Ê±¾Í¹»ÁË£¬ÌåÁ¦ºÃµÄ»°£¬ÉÏÎçºÍÏÂÎç¸÷2Ð¡Ê±Ò²ÐÐ¡£Ç§Íò±ð¶©4Ð¡Ê±µÄÄÇÖÖ£¬ÌåÁ¦¸ù±¾³Ô²»Ïû£¨±¾ÈËÊÇÃ¿ÖÜ×ãÇòÔË¶¯Õß£©¡£ ÁíÍâ£¬ÐÂÌåÎ¯µÄ»¬Ñ©µÀ£¬ÖÐ¼¶ºÍ³õ¼¶ÊÇÁ¬ÔÚÒ»ÆðµÄ£¬ÈôÏë¶àÁ·³õ¼¶µÄ£¬ÐÂÌåÎ¯²»ÊÇ×î¼ÑÑ¡Ôñ£¬ÒòÎªÀÂ³µÖ»ÄÜµ½ÖÐ¼¶µÀ£¬²»ÄÜµ½³õ¼¶µÀ¡£³õ¼¶µÀ¾¡Í·ÊÇ×ß²»ÉÏÈ¥µÄ£¬Ì«Ô¶ÁË£¬Ö»ÄÜ´ÓÖÐ¼¶µÀÏÂÀ´¡£ÐÂÊÖ»¬ÖÐ¼¶µÀÖ»ÄÜÊÇÈÃ½ÌÁ·´ø£¬½ÌÁ··Ñ200+Ð¡·Ñ50£¨2Ð¡Ê±£©£¬¼ÓÆðÀ´¾ÍºÇºÇ¡£
540.ÐÂÌåÎ¯»¬Ñ©³¡»¬µÀµÄÕûÌåÌõ¼þ²»´í£¬¾ÍÊÇ½ÌÁ·Ô±ÒªÐ¡·ÑÏÖÏóÌ«ÆÕ±éÁË£¬Ó°Ïìµ±µØÕûÌåÐÎÏó£¬±¾À´¼Û¸ñ240ÔªÒ»Î»¾Í²»±ãÒË£¬»¹ËµÈç¹û½ÌµÄºÃ¸øÐ¡·ÑÊÇ¶ÔËûÃÇµÄ¿Ï¶¨£¬ÎÞÓï£¬ÕæµÄÏ£ÍûÓÐ¹Ø²¿ÃÅÄÜ¹ÜÀíÒ»ÏÂ
541.¹þ¶û±õÉÐÖ¾ÑÇ²¼Á¦»¬Ñ©ÂÃÓÎ¶È¼ÙÇøÕæµÄÊÇÌ«ÃÀÁËÖÜ±ß¾°É«Ò²·Ç³£²»´í£¬·Ç³£ÊÊºÏÂÃÓÎ¶È¼Ù
542.µÚÒ»´ÎÌåÑé»¬Ñ©ºÜºÃ£¬µ¼ÓÎ³öÆ±ºÜ¿ì£¬»¹Ãâ·Ñ½ÓËÍ£¬»¬Ñ©½ÌÁ·Ò»°ã°ã£¬²»ÓÃ¸øÐ¡·ÑÁË¡£
543.Ïàµ±´Ì¼¤ºÃºÃÍæ¡£Ã÷Ìì»¹µÃÔÙÍæÒ»´Î¡£µÚÒ»´Î»¬Ñ©£¬½ÌÁ·´ø×Å»¬ÁËÁ½´Î£¬È»ºó×Ô¼º»¬£¬Ö±½Ó´ÓÖÐ¼¶»¬µÀ»¬ÏÂÀ´
544.ÕûÌåÍ¦²»´í£¬ÑÇ²¼Á¦ÄÏÕ¾³µ½Ó³µËÍ£¬ÖÐÎç³Ô·¹Ò²»¹ºÃ£¬Î¶µÀ¿ÉÒÔ¡£½Ó´ý¹µÍ¨ÆðÀ´Ò²ºÜË³³©¡£½ñÌì»¬Ñ©Ö®ÐÐÍ¦ºÃ
545.×ÜÌåÀ´Ëµ»¹ÊÇºÜ·½±ãµÄ£¬È«³ÌÓÐ³µ£¬ÓÃÊ²Ã´¶«Î÷Ò²²»ÓÃ×Ô¼º²ÙÐÄ£¬ÍæµÄÒ²¶à£¬µ«³ÔµÄÊÇÕæÄÑ³Ô£¬×÷ÎªÒ»¸ö±¾µØÈË£¬ÎÒÔüÔüµÄ³øÒÕµÄ¶¼ÄÜÃëÉ±Ëû£¬Ò»¸öÈâÐÈµÄÒªËÀ£¬Ò»¸öÄ¾¶ú¶¼ÄÜ³´ºýÁË£¬ÎÒ¶¼ÊÇ×íÁË£¬
546.ÐÔ¼Û±ÈºÜ¸ß£¬´ó·É¸çºÜÈÈÇé°²ÅÅµÄÒ²ºÜºÃ£¬ÍæµÄºÜ¿ªÐÄ£¡ÔÞ£¡
547.µÚÒ»´Î»¬Ñ©£¬Ò»¿ªÊ¼×Ô¼º×ÁÄ¥£¬Ö»¸ÒÔÚÆ½µØ»¬¡£ºóÀ´»¹ÊÇ¸øº¢×ÓºÍ×Ô¼ºÇëÁË½ÌÁ·£¬½ÌÁ·´ø×ÅÎÒÃÇ×øÀÂ³µÈ¥ÖÐ¼¶»¬µÀÉÏ»¬£¬Í¦´Ì¼¤£¬Çë½ÌÁ·»¹ÊÇÖµµÃµÄ¡£ºóÀ´»ù±¾ÉÏ×Ô¼º¿ÉÒÔÉÏ³õ¼¶»¬µÀ¶¸ÆÂÉÏ»¬ÏÂÀ´¡£
548.¿ÉÒÔ£¬²»´í£¬
549.»¬Ñ©³¡ÊÇÏàµ±²»´í£¬Ð¯³ÌµÄ¼Û¸ñÒ²ÊÇ±È½ÏÊµ»Ý£¬²»¹ýÑ©³¡µÄ½ÌÁ·ÍÆÏúÌ«À÷º¦£¬¶øÇÒ¸Ð¾õ²»ÊÇºÜÈÏÕæ£¬µ«ÊÇÈç¹ûÁã»ù´¡µÄ»°£¬×Ô¼ºÒ²È·ÊµÃ»°ì·¨Ò»¿ªÊ¼¾Í»á¡£×ÜÌåÀ´Ëµ»¹ÊÇºÜ²»´íµÄ£¬·Ç³£ÖµµÃÀ´£¡
550.»¬Ñ©³¡ºÜ´óºÜºÃÈË±È½Ï¶à£¬¾ÍÊÇ×âÑ©·þÑ©°åÊ²Ã´µÄÊÖÐøÓÐÐ©·±Ëö£¬ËµÊÇÈý¸öÐ¡Ê±µÄÆ±£¬ÆäÊµ¾ÍÄÜÔÚÀïÃæÍæÁ½Ð¡Ê±£¬ÒòÎªÖ®Ç°ÒªÅÅ¶Ó×âËùÓÐÑ©¾ß£¬Ö®ºó»¹ÒªÌáÇ°³öÀ´ÅÂ³¬Ê±£¬²»¹ýÍæµÄ»¹ÊÇºÜ¿ªÐÄµÄ
551.³¡µØºÍ»·¾³ºÜ²»´íµÄ£¬Çë½ÌÁ·100Ôª»¹ÊÇÄÜ½ÓÊÜµÄ£¬µ«ÊÇÎªÊ²Ã´»¹ÒªÎÊÈËÄÃÐ¡·Ñ£¿Ò»ÄÃ¾ÍÊÇ50.100µÄ£¬ÉÙÁË»¹²»Òª£¡
552.375ÈýÈË3Ð¡Ê±»¬Ñ©£¬°ü½ÓËÍµ½Õ¾ºÍ»¬Ñ©½áÊøºóµÄÎç·¹£¬¾ÍÊÇºóÀ´×Ô¼ºÇëÁË¸ö½ÌÁ·»¨ÁË240ÓÐµã¹ó ÍêÁËÖÐÍ¾½ÌÁ·»¹¸úÄãÒªºì°ü£¬È¥µÄÐ¡»ï°éÃÇÌáÇ°ÔÚÍøÉÏ¿´ÏÂ½ÌÑ§ÊÓÆÁ£¬ÆäÊµÒªµãÌØ±ð¼òµ¥
553.Ñô¹â¶È¼Ù´åÓµÓÐ¹úÄÚ×î¸ßµÈ¼¶µÄ5S¼¶»¬Ñ©³¡£¬Ö÷·åº£°Î996.8Ã×£¬»¬Ñ©ÆÚ½üÎå¸öÔÂ¡£2014Äê12ÔÂ24ÈÕ£¬ÑÇ²¼Á¦»¬Ñ©ÂÃÓÎ¶È¼ÙÇøÊµÏÖÁË¡°ÈýÉ½ÁªÍø¡±×é³ÉÁËÈ«ÐÂµÄÑÇ²¼Á¦»¬Ñ©³¡¡£
554.¸Ð¾õ²»Õý¹æ£¬µ½Ñ©³¡ºóÁªÏµ**£¬È»ºó±»´øµ½´óÌüÍâÃæÒ»¸öÖÐ°ÍÇÀ»»»¬Ñ©·þ£¬Ñ©·þÆÕ±éÓÖÔàÓÖ¾É¡£
555.ÕæµÄÊÇÍ¦ºÃÍæÖµµÃµÄÒ»Íæ£¬£¡ÏÂ´ÎÀ´»¹»áÑ¡ÔñÀ´ÍæÑ©
556.àààààà£¬ºÃÍæ£¬Ñ©µÀÒ²ºÜ°ô£¡×¨Òµ±ÈÈüµÄ¾ÍÊÇ¸øÁ¦£¡
557.²»´íµÄÌåÑé ÎïÃÀ¼ÛÁ® Ñ©³¡¶Ô³õÑ§ÕßÒ²ºÜÓÑºÃ ÖµµÃÍÆ¼ö
558.ºÜºÃ  º¢×ÓÃÇ´óºô´Ì¼¤ºÃÍæ  ·Ç³£ºÃ  ·½±ã  ÓÐÈË×¨ÃÅ½ÓËÍ
559.Õâ´ÎÈ¥±¾À´ÊÇ´òËã×ö  ÍøÒ³ÉÏÍÆ¼öµÄ»ð³µÖ±½Óµ½Ñ©³¡£¬¿ÉÊÇÕâÌË»ð³µÔÝÊ±Ã»¿ª£¬ÑÇ²¼Á¦ÕâÃæ½Ó´ýµÄ¹¤×÷ÈËÔ±ËµÔ¤¼Æ12ÔÂ·ÝÄÜ¿ªÍ¨¡£Ñ©µÀºÜÊÊºÏÎÒ£¬ÕâµÄÑ©±ÈÆäËüµÄºÃ£¬·þÎñ¸üÊÇÃ»ËµµÄ
560.µÚÒ»´Î»¬Ñ©£¬ÍæµÄÍ¦¿ªÐÄ£¬Ñ©µÀ·Ç³£°ô£¬ÈËÒµ³¬¼¶¶à£¬»¹ÉÏÁËÒ»ÌËÖÐ¼¶µÀ£¬ËäÈ»Ë¤ÁËÒ»õÓ£¬Ä§ÌººÍÀÂ³µ¶¼ºÜ·½±ã£¬½Ó´ýÎÒÃÇµÄÈËÒµºÜÈÈÇé¡£
561.×òÌìÒ²ÂòÁËÕâ¸öÃÅÆ±£¬·Ç³£»®Ëã¡£¿ÉÒÔ×ÔÓÉ×ÔÔÚµØ»¬¡£°ü¹ü»¬Ñ©Ð¬£¬»¬Ñ©°åÔÚÄÚ¡£ÏÂ´Î»¹ÒªÀ´
562.×òÌì¸ÕÉÏÏÂÑ©£¬ÕæÊÇÌ«Ë¬ÁË£¬ÌåÑéÁËÒ»°Ñ±ùÌìÑ©µØµÄ¸Ï½Å¡£×îÌùÐÄµÄµÄÊÇÐ¯³ÌÌá¹©½ÓËÍÕ¾µÄ·þÎñ£¬ÕæÊÇÌ«ÖÜµ½ÁË£¬²»È»ÔÚ±ùÌìÑ©µØÀï»¹ÕæÊÇÓÐµãÄÑ¶È¡£»¬Ñ©Ò²ºÜ´Ì¼¤£¬º¢×ÓÍæµÄºÜ¿ªÐÄ¡£
563.ÐÂÌåÎ¯Ñ§¾ß¶¼ºÜÀÏ¾É¡£ÓÐÐ©Ê§ÍûÓëÂä²î¡£ÌáÆðÑÇ²¼Á¦ÈËÃÇµÚÒ»¾Í»áÏëµ½»¬Ñ©¡£µ«Ñ©³¡»¹ÊÇÔÚÔãÌ£ÃûÉù¾­ÓªÖÐ¡£ÓÐµÄµ¥°åÑ©Ð¬ÆÆµÄ¶¼Â©ÁË¡£ÈË¶àµÄÍ·¿ø¶¼×âÃ»ÁË¡£×âË«°åÈË¶àµÄÖÁÉÙÅÅ¶ÓÒ»Ð¡Ê±ÒÔÉÏ£¬Ã»Í·¿øÉÏ²»ÁË¸ß¼¶µÀ¡£Ñ©µÀÒ»°ã¡£ÈíÓ²¼þ¶¼¸Ã´ó·ùÌáÉýÁË¡£
564.ÑÇ²¼Á¦ÐÂÌåÎ¯»¬Ñ©³¡È·Êµ²»´í£¬ÈËºÃ·þÎñÈÈÇé£¬ÔÚÕâÂò»¹±ÈÏÖ³¡Âò±ãÒËµÄ¶à£¬ºÜ·½±ãºÜÊµ»Ý
565.ÐÂÊÖÊ¡Ç®½¨Òé£ºÑ©·þÒª×â£¬µ«ÊÇÑ©¾µ²»ÐèÒª£¬Èç¹û²»ÏëÇë½ÌÁ·Çë»¨Ê±¼äÔÚÍøÉÏ¿´½ÌÑ§ÊÓÆµ£¬ÑëÊÓ³öµÄÄÇ°æ¿´ÍêÇ°Îå¿Î¾ÍÄÜÕÆÎÕ´ó¸Å£¬µ±È»Ç°ÌáÊÇÄã×ÔÑ§ÄÜÁ¦µÄÇ¿¡£»¬Ñ©·Ç³£Ë¬£¬¿É¿ØºÍ²»¿É¿ØµÄ¸Ð¾õÈÃÈËÎÞ·¨Íü»³¡£×îºóÓÐ¸öÍÂ²Û£¬ÎÒµÄÒ»¸ö»¬Ñ©°åÖÊÁ¿ÕæµÄÔô²î£¬×îºóÎÒÁ¬»¬Ñ©°å¶¼»á×Ô¼ºÐÞÁË¡£
566.¶ÔÓÚÒ»¸öÍêÈ«²»»á»¬Ñ©µÄÈË£¬³õ¼¶Ñ©µÀ¶ÔÎÒÀ´Ëµ¶¼ÓÐµãÌ«¶·ÁË¡«»¨240£¤ÇëÁË¸ö½ÌÁ·1¶Ô1£¬½ÌÁ·´øµÄÊ±ºò£¬»¬µÄOK£¬µ«ÊÇ½ÌÁ·Ò»×ß£¬¾Í²»ÐÐÁË¡£²»»á»¬µÄÈË£¬»¹ÊÇÓÐ±ØÒªÇë¸ö½ÌÁ·¡£²»¹ý½ÌÁ·ÒªÐ¡·Ñ£¬ÊµÔÚÌ«²þâ±ÁË£¬¸ø100£¤²»ÐÐ£¬×îºóÓ²¸øÎÒ200£¤²Å¿Ï×ß¡£Õâ¸öÐÐÎªÊµÔÚÌ«¹ý·ÖÁË¡£ÏÂ´ÎÎÒÊÇ²»»áÈ¥ÑÇ²¼Á¦»¬Ñ©ÁË£¬Ò»¸ö×¨ÃÅ¿ÓÈËµÄµØ·½£¡
567.»¬Ñ©³¡ÊÊºÏ¸Ð¾õ¸ü¼ÓÊÊºÏ»á»¬Ñ©µÄÈËÀ´Íæ£¬²»»á»¬Ñ©µÄÈËÄÜÍæµÄµØ·½±È½ÏÉÙ¡£Ê±¼äÊÇÒÔ×âÑ©Ð¬¡¢Ñ©ÕÌËã¿ªÊ¼£¬ÒÔ»¹½áÊø¡£¼Ç²»Çå³þºÜ¿ÉÄÜ»á³¬Ê±¡£²»Ï²»¶ÄÇÀïµÄ½ÌÁ·£¬½ÌÎÒ²ÈÑ©ÕÌºóÍÆÁËÎÒÒ»°ÑÖ±½ÓÈÃ²»»á»¬Ñ©µÄÎÒ»¬ÏÂÈ¥»¹Ë¤µ¹¡£²»Óä¿ìµÄ¾­Àú¡£
568.»¬Ñ©ºÜºÃÍæµÄ£¬ºÜ¶àÈË£¬µ«ÊÇ¹þ¶û±õÌìºÚµÄÔç£¬4µã¾Í²î²»¶à²»ÄÜÍæÁË£¬È¥¹þ¶û±õÒ»¶¨ÒªÈ¥ÑÇ²¼Á¦£¬È¥ÑÇ²¼Á¦Ò»¶¨ÒªÈ¥»¬Ñ©£¬µÚÒ»´Î»¬Ñ©µÄ»°ÒªÇë½ÌÁ·£¬²»È»²»»á»¬£¬Ò²Ã»ÈË½ÌÄã£¬ÄÇÒ²Ã»ÒâË¼¡£²»¹ýÐÂÌåÎ¯µÄ½ÌÁ·»áË½ÏÂÒªÐ¡·Ñ£¬100ÒÔÉÏ£¬±¾À´Ïë¸ø50µÄ£¬µ«ÊÇËûÃÇ²»ÈÃÎÒ×ß£¬±»ÆÈ¸øÁËÐ¡·Ñ¡£ã°âê
569.¾°É«ÃÀ£¡¿ÕÆøºÃ£¡È¥µÄÕâÌìÈËÒ²²»¶à£¬³õ¼¶»¬µÀ±È½Ï³¤£¬×÷Îª³õÑ§Õß»¹±È½Ï¹ýñ«¡£ËùÎ½Ä§Ìº¾ÍÊÇ´«ËÍ´ø£¬ÓÐ´«ËÍ´øºÍÀÂ³µÉÏÈ¥²»ÓÃÍÑÐ¶Ñ©°å£¬ºÜ·½±ã¡£½ÌÁ··þÎñÈÈÇéÌ¬¶ÈºÃ£¬ÖµµÃÇëÒ»¸ö£¬ÓÐ½ÌÁ·Ö¸µ¼ÅãÍ¬ÍæµÄ¸ü¾¡ÐË¡£Î¨Ò»ÒÅº¶µÄÊÇ½ÌÁ·Ë÷ÒªÐ¡·ÑÓ°ÏìÓÎÍæÐÄÇé£¬»¹²»ÈçÃ÷Âë±ê¼Û£¬ÊÂºóÓÎ¿Í¸ù¾Ý½ÌÁ··þÎñÇé¿ö½øÐÐÆÀ¼Û£¬»¬Ñ©³¡ÔÙ¸ù¾ÝÓÎ¿ÍÆÀ¼Û¶Ô½ÌÁ·¿¼ºË·¢½±½ð¡£ÕâÑùÓÖ¿ÉÒÔ¼¤Àø½ÌÁ·£¬ÓÖ¿ÉÒÔÈÃÓÎ¿ÍÍæµÄ¿ªÐÄ£¬»¹ÄÜÌáÉý»¬Ñ©³¡ÐÎÏóÓë¿Ú±®¡£
570.Ä³ÈËÏë»¬Ñ©£¬ÌØÒâ·Éµ½¹þ¶û±õÄ½ÃûÈ¥ÑÇ²¼Á¦µÄ¡£ÍæµÃºÜ¿ªÐÄ£¬Ä³ÈËÒ²ºÜ¿ªÐÄ¡£¶¼ÊÇµÚÒ»´Î»¬Ñ©£¬¸øÅ®ÅóÓÑÇëµÄ½ÌÁ·ÊÇ¸öÐ¡¹ÃÄï£¬ÈËÂùºÃ£»×Ô¼ºÃ»Çë£¬ÎÞÊ¦×ÔÍ¨£¬»ù±¾Ñ§»á¿ÉÒÔ×ÔÓÉ»¬¡£
571.Â·¹ý¿´µ½ÁË£¬ÈË¶à£¬³µ¶à£¬²»ÖªµÀ¿ÉÄÜ»¬µÄ¿ª
572.ºÜºÃ£¬Õý¹æ£¬½ÌÁ·ºÃ£¬È·ÊµºÜ´óºÜÃÀµÄÑ©³¡¡£
573.×ÜµÄÀ´Ëµ»¹¿ÉÒÔ£¬Ö»ÊÇÔÚ¿ªÍ·µÄÊ±ºòÓÐÐ©²»·ÅÐÄÕâ¸ö·þÎñµÄ¿ÉÐÅ¶È¡£ ÒòÎª×¡µÄµØ·½¾ÍÊÇÂô»¬Ñ©Æ±µÄµØ·½£¬ÎÒÃÇµ½´ïÄÇÀïºóÈ¥Ñ¯ÎÊ£¬ÄÇÀïÈ´ËµÃ»ÓÐÔ¤¶¨¼ÇÂ¼µÈµÈ£¬ÎÞÂÛÊÇÌá¹©ÎÒÃÇµÄÃû×Ö£¬ÊÖ»úÈ·ÈÏ¶ÌÐÅµÄÈ·ÈÏÂë£¬»¹ÊÇÖ¤¼þºÅÂë£¬ËûÃÇ¶¼ËµÃ»ÓÐÎÒÃÇÔ¤¶¨µÄ¼ÇÂ¼¡£ºóÀ´²»µÃ²»¸øÊÖ»úÈ·ÈÏ¶ÌÐÅÖÐÌáµ½µÄÁªÏµÈË´òµç»°£¬ÄÇ¸öÈË¿ªÊ¼Ëµ£¬¡°ÄãÃÇ¾ÍµÈµç»°°É¡±£¬ÕâÏÂ×Ó£¬¸üÃ»µ×ÁË£¬ºÇºÇºÇ£¬Õâ¡°µÈµç»°¡±ÎÒÃÇÕâÒ»°ïÈË£¬»¹ÓÐÀÏÍâ£¬µÃµÈµ½Ê²Ã´Ê±ºò°¡£¬ºÃÊÇ½ôÕÅ£¡×îºóÔÚµç»°ÖÐËµÁË°ëÌì£¬ÄÇ¸öÈË²Ä½âÊÍÇå³þ¾ßÌåµÄ°²ÅÅ¡£Ëµµ½µ×£¬»¹ÊÇÐé¾ªÒ»³¡¡£µ«ÊÇÈç¹ûÔÚÔ¤¶¨¹ý³ÌÖÐ£¬ÄÜ°ÑÕâ¸ö¾ßÌå°²ÅÅ½âÊÍÇå³þ£¬ÎÒÃÇÒ²¾Í²»»áÔÚ¿ªÐÄÐË·ÜµÃÂÃ³ÌÖÐÓÐÖÖÃ»ÓÐ±ØÒªµÄ¡°±»Æ­ÁË¡±µÄ¸Ð¾õÁË¡£
574.»¬Ñ©ºÜ¿ªÐÄÐ¯³Ì¶©Æ±µÄµ½»ð³µÕ¾»¹ÓÐÈËÀ´½Ó£¬¶¼ºÜ¿ªÐÄÄØ£¡Î¨Ò»²»×ãµÄ¾ÍÊÇ£¬¶ÔÓÚ³õÑ§ÕßÀ´ËµÄÇ¸öË÷µÀÖ±½ÓÈ¥ÖÐ¼¶Ñ©µÀ£¬±¾À´»¹²»ÏëÇë½ÌÁ·µÄÎÒ£¬Ò»¿´µ½ÄÇ¸öÈûµ½£¬»¹ÊÇ»¨ÁË100¿éÇëÁË½ÌÁ·£¬µ«ÊÇÉÏÃæµÄ½ÌÁ·Ö»¸ºÔð°ÑÄã´øµ½ÏÂÃæ£¬Èç¹ûÊÇ200µÄ½ÌÁ·¾ÍÊÇÈ«Åã£¡¶ÔÓÚ³õÑ§ÕßÀ´Ëµ»¹ÊÇ»¨¸ö200°É£¬Ñ§ÏÂ¾Í»áÁËÒÔºó¾ÍÄÜ×Ô¼ºÍæ£¡²»È»ÏñÎÒÕâÑù²»¸ÒÔÙ×øË÷µÀÉÏÈ¥´ÓÖÐ¼¶»¬¾ÍÖ»ÄÜÔÚÏÂÃæ×Ô¼º°áÉÏÈ¥£¬ÖØµÄÒªËÀ£¡Î¨Ò»ÒÅº¶µÄ¾ÍÊÇ¿ÐµùµÄË÷µÀÉèÖÃ£¬Ã÷°Ú×ÅÕõÇ®°¡£¡
575.µÚÒ»´Î»¬Ñ©¾Íµ½¸ß´óÉÏµÄÐÂÌåÎ¯¡£¡£¡£Ö»ÍêÁË³õ¼¶£¬ÒÑ¾­¹»´Ì¼¤À²¡£¡£É²²»×¡°¡¡£¡£¡£Îª¶ãÇ°·½µÄÈË£¬Ë¤ÁËºÃ¼¸´Î¡£¡£¡£Ì«ºÃÍæÁË£¬µ«ÊÇ3Ð¡Ê±¹ýµÃºÜ¿ì£¬¸Õ»á»¬Ò»µãµã¾ÍÒª°Ý°ÝÁË
576.ÊÔÓªÒµÈË³¬¼¶ÉÙ£¬»¬µÀÓÅÁ¼£¬Éè±¸ÏÈ½ø¡£
577.·Ç³£ÂúÒâ  Êµ»Ý    Ë§¸ç·þÎñºÜºÃ   »¬Ñ©³¡ÈËÆøÍú
578.ÚÀÑÇ²¼Á¦»¬Ñ©³¡»¹ÊÇ·Ç³£°ôµÄ£¬È¥µÄÔçÈËºÜÉÙ£¬ÂòÕâ¸öÆ±×î»®ËãÁË£¬àÅÀ´»Ø»¨ÁËÊ®¼¸´Î
579.´ø×Åº¢×ÓÒ»Æð»¬Ñ©³õÌåÑé£¬ÅÂË¤õÓÇëÁË½ÌÁ·£¬ÉÏµ½ÖÐ¼¶»¬µÀÁïÁËÁ½È¦£¬»¹ÊÇÍ¦ºÃÍæµÄ
580.²»´í£¬½ÌÁ··þÎñºÜºÃ£¬ÖµµÃ¶àÍæ¼¸Ìì
581.ÓÉÓÚ³õÑ©£¬¾ÍÔÚ³õ¼¶Ñ©µ½ÍæµÄ£¬»¹²»´í¡£Ð¯³Ì¶©Æ±Ò²±È½Ï·½±ã£¬µ«ÊÇÁìÈ¡Ñ©·þÊ±Ò»¶¨ÒªÇóºÃµÄÑ©·þ£¬²»ÄÜÌýÐ¯³ÌÕâ¸öÈË£¬ËûÖ»»á¸øÄãÆÆµÄ£¬ÕâµãºÜ¿Ó£¬ËùÒÔÓÐ²»ÂúµÄ¾ÍÌá³öÀ´
582.µÚÒ»´ÎÀ´ÑÇ²¼Á¦»¬Ñ©£¡³¬¼¶°ô£¡´ÓÐ¯³Ì¶©Æ±ºó×ø»ð³µ³ö·¢£¬µ½ÑÇ²¼Á¦ÄÏÕ¾ÁªÏµË¾»ú»áÃâ·Ñ¸øÄãËÍµ½Ñ©³¡£¬»Ø»ð³µÕ¾Í¬ÑùÒ²Ãâ·ÑËÍ£¡Ñ©¾ßÑ©·þÈ«ÓÐ£¬È«³Ì·þÎñÌ¬¶ÈºÜºÃºÜ°ô¹þ£¡
583.ÕæµÄÌØ±ð·½±ã Óöµ½ÁËºÃÐÄµÄË¾»ú´ó¸ç ÓÖËÍÓÖ½ÓµÄ Ì«Å¯ÐÄÁË ÎÒÃÇÊÇ×ø»ð³µÈ¥µÄ ÏÂÎçÏëÔç»Ø¹þ¶û±õ Ë¾»ú»¹Ò»Ö±°ïÎÒÃÇÁªÏµ¿Í³µÆ´³µ ¸Ð¶¯ËÀÁË¶¼ ÏëÈ¥»¬Ñ©µÄ»ï°éÑ¡Õâ¸ö¾ø¶ÔÃ»´íÀ²
584.ºÜºÃµÄ³õÖÐ¼¶»¬µÀ£¬½¨ÒéÒ»¶¨Åä´÷»¬Ñ©¾µ£¬ÎÒ´÷µÄÄ«¾µ£¬ÆðÎí£¬¶øÇÒÁ³ÓÐµã¶³ÉË
585.ÓÐ³µ×ÓÌá¹©Ãâ·Ñ½ÓËÍ·þÎñ£¬Í¦·½±ãµÄ£¡×Ô¼ºÖ»ÊÇÍæÍæ£¬ÌåÑéÒ»ÏÂ£¬¾ÍÃ»ÓÐÇë½ÌÁ·£¡Ñ©³¡ÍæµÄÈË»¹ÊÇÍ¦¶àµÄ£¡»¹²»´í°É£¡ÍÆ¼ö
586.ÎÒÊÇ»¬Ñ©ÐÂÊÖ£¬²¼Á¦µÄÑ©µÀÕæµÄ²»åe£¬¿ÉÄÜÊÇ´º¹êPS£¬ÈË±ÈÝ^¶à£¬È¡ßÑ©¾ßµÈÝ^¶àÈË£¬·þÕB¶ÈÒàîHéÒ»°ã¡£?³ÌÈ¡×CÊÇªÁ¢µÄ£¬´òëÔÂôé¼´¿É£¬îH·½±ã¡£
587.»¬Ñ©Ô­À´»áÉÏñ«µÄ£¬Ã»ÓÐÓöµ½ºÚÐÄ½ÌÁ·£¬ÎÒµÄ½ÌÁ·Ì¬¶ÈÍ¦ºÃµÄ£¬Ñ©µÀÒ²ºÜºÃ£¬¿ÉÄÜÈ¥µÄÊ±ºòÊÇ11µã£¬ÈË²»¶à£¬×â»¹Ñ©¾ß¶¼¿ì£¬»¬ÁËÈý¸öÐ¡Ê±£¬²»¹ýñ«£¬´òËãÃ÷ÌìÔÙÈ¥
588.ÃÅÆ±ÐèÒªÔÚ»¬Ñ©³¡ÄÚÕÒÈË»»£¬ÐèÒªÉí·ÝÖ¤»òÕßÑº½ð£¬²»¹ý·þÎñ·Ç³£ºÃ£¬ÔÚ¶È¼ÙÇøÄÚÃâ·Ñ½ÓËÍ£¬ÎÒ¾ÍÂòÁË3ÕÅÈýÐ¡Ê±È¯£¬Ã»ÓÐÇ¿ÖÆÏû·Ñ¡£½ÌÁ··Ñ±È½Ï¹ó£¬240Ôª2Ð¡Ê±
589.ÌáÇ°Ô¤¶¨±ÈÏÖ³¡±ãÒË20Å¶¡«Ã»Çë½ÌÁ·¾ÍÒª×Ô¼ºÅÅ¶ÓÈ¥È¥Ñ©Ð¬Ñ©°åÑ©ÇÁ¡«ÓÐÒ»µã»ù´¡µÄ»°¿ÉÒÔ×Ô¼º×øÀÂ³µÈ¥ÖÐ¼¶µÀ£¬²»¹ý»¹ÊÇÓÐµãÄÑµÄ£¬ÆÂÓÐµã¶¸¡£×ÜµÄÀ´Ëµ£¬ºÃÍæ£¡
590.ÊÇÄ¿Ç°¹úÄÚ×î´óµÄ»¬Ñ©³¡£¬Ò²ÊÇÎÒ¹úÄ¿Ç°×î´óµÄ×ÛºÏÐÔÑ©ÉÏÑµÁ·ÖÐÐÄ¡£ ÑÇ²¼Á¦»¬Ñ©³¡µÄÉèÊ©·Ç³£ÍêÉÆ£¬¹²ÓÐ11¸ù³õ¡¢ÖÐ¡¢¸ß¼¶»¬Ñ©µÀ£¬ËüµÄ¸ßÉ½»¬Ñ©µÀÊÇÑÇÖÞ×î³¤µÄ
591.ÑÇ²¼Á¦×îºÃµÄ»¬Ñ©³¡ÁË£¬·Ç³£²»´í£¬µ«¶Ô³õÑ§ÕßÀ´Ëµ¿ÉÄÜÓÐµã¸ßÄÑ¶È£¬³õ¼¶µÄÌ«¼òµ¥£¬ÖÐ¼¶µÄÓÖÌ«ÄÑ£¬È¥µÄÊ±ºò×îºÃÕÒÕÒ»¬Ñ©ÊÓÆµ£¬Ñ§Ï°ºóÈ¥µ½»¬Ñ©³¡¾Í²»ÓÃÇë½ÌÁ·ÁË
592.Ñ©³¡²»´í£¬²»¹ý²»ÊÊºÏ³õÑ§Õß£¬·þÎñ´óÌüµÄ²ÍÒûÌ«¹ó£¬½¨Òé×Ô´øÊ³Æ·¡£Ò²²»Òª´øÅÝÃæµ½ÀïÃæÈ¥³Ô£¬ÒòÎª¿ªË®Ò²Òª10¿éÇ®¡£×îºÃÊÇ³Ô±¥ÁËÈ¥»¬£¬È»ºó»¬ÍêÁË»ØÈ¥³Ô·¹
593.Ò»¶ÔÒ»µÄ½ÌÁ··Ç³£ÈÏÕæ¸ºÔð£¬´ø×ÅÎÒÃÇ´ÓÉ½ÆÂÍùÏÂ»¬µÄ¸Ð¾õ´Ì¼¤ºÃÍæ¡£
594.ÃÅÆ±²»´í£¬³öÆ±¿ì£¬·þÎñÌ¬¶ÈÒ²¿ÉÒÔ¡£¸Ï»ð³µÃ»³Ô·¹£¬²»ÖªµÀ³ÔµÄÔõÃ´Ñù¡£¾ÍÊÇ¶©µ¥Ã»Ê¹ÓÃ¾ÍËµÒÑÊ¹ÓÃ£¬Õâ¸öÌåÑé¸ÐÌ«²î£¬Èç¹ûÁÙÊ±²»È¥£¬¾ÍÒªÉêÇëÍË¿î£¬Ì«Âé·³
595.×Ô¼º×ø»ð³µµ±ÌìÍù·µ£¬µ½ÁËÄÇÀï²Å¶¨µÄÌ×²Í£¬³µ×ÓºÜ¿ìÀ´½Ó£¬È»ºóÈ¥ÁËÒÔºó½èÑ©Ð¬Ñ©¾ß£¬ÈË±È½Ï¶à£¬Ñ©ºÜÊµ£¬Ë¤µÄÓÐµãÌÛ£¬ÈçºÎÖ»ÊÇÏëÍæÍæÑ©£¬»¹ÊÇ¹þ¶û±õÍò´ïÊÒÄÚÍæÍæ¡£Õâ¸ö»ð³µÀ´»Ø6Ð¡Ê±£¬¾õµÃÓÐµã²»Öµ
596.»¬Ñ©³¡ºÜ´ó£¬ÖÐ¼¶»¬µÀÃ»ÓÐ¾­ÑéµÄÅóÓÑ²»½¨ÒéÊ¹ÓÃ£¬ÏëÈ¥»¬Ñ©µÄÅóÓÑ×îºÃÉÏÎç½øÈëÑ©³¡ÓÎÍæ£¬Õâ¸öÊ±ºòÑ©³¡µØÃæ±È½ÏËÉÈí£¬±È½ÏºÃ¿ØÖÆ£¬ÁíÍâÑ©³¡ÏÂÎç4µã×óÓÒ¾Í»áÂ½Ðø¹Ø±ÕË÷µÀµÈÉèÊ©£¬½ÌÁ·µÄ»°¿´¸öÈËÏ²ºÃ£¬Ö»ÔÚ³õ¼¶»¬µÀÓÎÍæµÄ¿ÉÒÔ²»ÓÃÆ¸Çë£¬ÖÐ¼¶»¬µÀ½¨ÒéÆ¸ÇëÒ»Î»½ÌÁ·Ð­ÖúÖ¸µ¼.
597.ÐÂÌåÎ¯µÄ»¬Ñ©³¡×ÜÌå»¹ÊÇ¿ÉÒÔµÄ£¬¾ÍÊÇÑ©ºÜÓ²£¬²»ÈáÈí£¬¶Ô³õÑ§ÕßÀ´Ëµ£¬»¬ÆðÀ´ÓÐµã·ÑÁ¦£¡
598.ºÜÆ¯ÁÁµÄ»¬Ñ©³¡¡«½ÌÁ··þÎñµÃÒ²ºÜµ½Î»¡«ÍæµÃºÜ¿ªÐÄ¡«·ç¾°Ò²ºÃÃÀ¡«
599.Õâ´ÎÂÃ³ÌÍæµÄ¿ª¿ªÐÄÐÄ£¬Ã»ÓÐÒ»µã²»¿ªÐÄµÄµØ·½¡£ÕÅµ¼ÈÏÕæ¸ºÔð£¬¶ÔÃ¿¸öÓÎ¿Í¶¼ºÜÈÈÇé¡£Ê±¼ä°²ÅÅµÄºÜºÏÀí£¬ÏÂÎç»¬Ñ©ºÜ¾¡ÐË£¬Ò²Ã»ÓÐÇ¿ÖÆ¹ºÎï£¬ÖµµÃÍÆ¼ö£¡
600.´ø¿ÍÈËÈ¥µÄ£¬×ÜÌå¿´»¹²»´í£¬¹¤×÷ÈËÔ±ºÍ½ÌÁ··þÎñ¶¼ºÜÈÈÇé£¬¶þÂ¥×ÔÖú²ÍÌü»ïÊ³²»´íÖµµÃ»¬Ñ©ºó²¹³äÏÂÄÜÁ¿£¬ÌìÆøÌ«Àä·ç´ó½¨Òé´ó¼ÒÈ«¸±Îä×°ÉÏ£¬ÌùºÃÈÈÌù¡£
601.¹þ¶û±õÈ¥Ñ©ÏçµÄÂ·ÉÏÂ·¹ýÑÇ²¼Á¦£¬ÑÇ²¼Á¦´ó¸ÅÊÇÖÐ¹ú×îºÃµÄÑ©³¡£¬¸ß¼¶µÀºÜÀ÷º¦£¬ ÐèÒªÕæµÄºÃÊÖ²ÅÄÜ»¬µÄ¶¯¡£¶î£¬¶ÔÓÚ²»»á»¬Ñ©µÄÅóÓÑÀ´ËµÈ¥ÑÇ²¼Á¦ÊÇ¸ö±¯¾ç£¬¶ÔÓÚ°®ºÃ»¬Ñ©µÄÈËÀ´Ëµ£¬ÑÇ²¼Á¦ÊÇÌìÌÃ¡£
602.Ñ©³¡ºÜ²»´í£¬¶øÇÒ³µ×Ó»áÀ´Ãâ·Ñ½ÓËÍ£¬µ«ÊÇÇë½ÌÁ·ÓÐµã¿Ó¡£¡£¡£É­ÁÖÎÂÈªºÜÔÞ£¬ÊÒÍâ³Ø×ÓºÜÀäºÜÀä£¬»¹ÓÐº¹Õô
603.ÍæµÄÏîÄ¿·Ç³£²»´í£¬9ºÅÂí¾ø¶ÔÈÃÄãÌåÑé·É³ÛµÄ¸Ð¾õ£¬ÖÐ²ÍºÜºÃ³Ô£¬×Ô¼ÒÏÖ×öÎ¶µÀ°ô°ôßÕ£¬ÖíÈâ·ÛÌõ¾ø¶ÔÁÁµã
604.ÂùºÃÍæµÄ£¬Ñ©µÀ±È½Ï³¤µÄÑ©µÀ£¬ºÜ¿ªÐÄ¡£
605.¹æ»®²»Ì«ºÃ£¬¶ÔÓÚÍâµØÓÎ¿Í£¬¹«½»Â·ÅÆÃ»ÓÐ£¬´óÌü·ÖÇø²»Ã÷È·
606.³õ¼¶µÀ·ÖÁ½¶Î¶¼ÓÐÄ§Ìº£¬ÉÏÃæÒ»¶ÎÆÂ¶ÈÉÔ´ó£¬ÏÂÃæÒ»¶Î±È½ÏÆ½£¬³õÑ§Õß¿ÉÒÔ¸ù¾Ý×Ô¼ºµÄË®Æ½Ñ¡Ôñ£»×øÀÂ³µ¿ÉÒÔÉÏÖÐ¼¶µÀ£¬ÊÊºÏÓÐÒ»¶¨»ù´¡µÄ£¬¿ÉÒÔÉÏÈ¥³¢ÊÔÒ»ÏÂ£¬¸öÈË¸Ð¾õÒ²²»ÊÇºÜÄÑ£¬¹©´ó¼Ò²Î¿¼¡£
607.Ã»ÓÐÏñÍøÉÏËùËµµÄÄÇÃ´ºÚ£¬ÃÅÆ±µÄÈ·ÊÇ±ÈÆäËû»¬Ñ©³¡¹óÐ©£¬µ«»·¾³ÉèÊ©Ò²µÄÈ·²»´í£¬Ã»¸ø½ÌÁ·Ð¡·Ñ½ÌÁ·Ò²½ÌµÄºÜÓÃÐÄ£¬ÎÒµÄ½ÌÁ·ÊÇ¸öÈËºÜºÃµÄÐ¡¸ç¸çÄØ
608.ÑÇ²¼Á¦»¬Ñ©³¡²»À¢ÊÇÎÒ¹úµÚÒ»×ù·ûºÏ¹ú¼Ê±ê×¼µÄAAAA¼¶»¬Ñ©ÂÃÓÎ¶È¼ÙÇø£¬Ñ©µÀºÍÓ²¼þÉèÊ©ÕæÐÄºÜºÃ¡£
609.ºÜ²»´íµÄÑ©³¡£¬Ñ§µÀºÜ¸ß£¬ºÜ×³¹Û£¬ºÜÏ²»¶Õâ¸öÔË¶¯£¬ÒÔºó»¹»á³£À´ÍæµÄ£¬´ó¶¬»áµÄÖ÷°ìµØ¾ÍÊÇ²»Ò»ÑùÅ¶
610.µÚÒ»´ÎÀ´ÕâÀï£¬¸Ð¾õÍ¦´óÍ¦ÆøÅÉ£¬ÉèÊ©·þÎñ¶¼Í¦°ôµÄ£¡£¡£¡
611.ÃÅÆ±×ÜÌåÀ´Ëµ»¹²»´í£¬³öÆ±¿ì¡£·þÎñÌ¬¶ÈÒ²»¹ÐÐ£¬ÒòÎª¸Ï»ð³µ£¬Ã»È¥³Ô·¹¡£Ö»ÓÐÒ»µã²»ºÃ£¬»¹Ã»ÓÃ£¬¾ÍËµ¶©µ¥ÒÑÊ¹ÓÃ£¡ÒªÊÇ²»ÏëÈ¥£¬ÍËÆ±¾Í±È½ÏÂé·³
612.ÊÇ´ÓÒ»Î»ÃÀÅ®ÀÏ°åÄÇÀï¶©µÄÆ±£¬ÀÏ°åºÜÈÈÇé£¬½ÓËÍ»¬Ñ©£¡ÖÐÎç»¹»á°²ÅÅÒ»¶ÙÃâ·ÑÎç²Í£¬Îç²ÍºÜºÃ³Ô£¡·Ç³£¿ªÐÄµÄÒ»´Î»¬Ñ©ÌåÑé£¬·Ç³£¸ÐÐ»µê¼ÒÀÏ°å£¡
613.ÍÅµÄ135£¬Èý¸öÐ¡Ê±£¬¸Ð¾õÃ»Íæ¹»£¬Ö÷¶¯´òµç»°ÄÏÕ¾½Ó
614.ºÜºÃ£¬ÓÐ³õ¼¶»¬µÀ£¬¸ÕºÃÌìÆø»¹²»´í£¡ÊÊºÏÎÒÕâÑùµÄÐÂÊÖ
615.¹úÓªµÄÂï£¬×îÆðÂë²»»á¿ÓÈË£¬¹óµãÒ²Ã»°ì·¨£»Íú¼¾Âï¡£ÃÅÆ±×îºÃÌáÇ°Ò»ÌìÍøÉÏ¶¨ÄÜÊ¡60¡£³õÑ§ÕßÒª×¢ÒâÓÐÐ©½ÌÁ·»á¶îÍâÎÊÄãÄÃÐ¡·Ñ£¬ÆäËü¶¼¿ÉÒÔ¡£
616.»¹ÊÇºÜ²»´íµÄ¡£ÍæÆðÀ´ºÜ¿ªÐÄ£¬¾ÍÊÇÈËÓÐµã¶à£¬½¨ÒéÐÂÊÖÀ´Íæ£¬¶ÔÓÚ»áµÄÈËÀ´Ëµ£¬ÖÐ¼¶µÀÈËÌ«¶àÁË¡£¸ß¼¶µÀ²»¸ÒÈ¥£¬ºÙºÙ¡£
617.»¬Ñ©ºÜºÃÍæ£¬½ÌÁ·Ò²ºÜºÃ£¬²»Ëã¹ó£¬2¸öÐ¡Ê±300°É
618.ÑÇ²¼Á¦ÐÂÌåÎ¯»¬Ñ©³¡Ñ©µÀÌØ±ð³¤£¬»®ÆðÀ´ºÜ¹ýñ«£¬ÖÐ¼äË¤ÁËÒ»õÓÑ©°åË³ÆÂ»¬ÏÂÈ¥ÕÒ²»µ½ÁË£¬ÁªÏµ¾ÈÔ®ÈËÔ±¸øÄÍÐÄµÄË³×Å»®µÀÕÒµ½ÁË£¬ºÜºÃºÜÕý¹æ¡£
619.ÆÀ¼ÛÒ»±éÁË Ö»ÓÐ100»ý·Ö Õâ´Î²»ÖªÊÇ·ñÓÐ·µÏÖ10Ôª
620.ÔÚ¶È¼ÙÇøÀïÃæ¡¢ÃÅÆ±Ò²²»¹ó£¬»¬Ñ©µÄ³¡µØÍ¦´ó£¬²»´í¡£
621.³¬ºÃ£¡£¡£¡£¡ÍÆ¼öÅóÓÑÈ¥£¡£¡£¡ÅöÉÏÌìÆøºÃ ÈË»¹Í¦¶àµÄ ºÃÆÀºÃÆÀ£¡£¡ºÃÆÀºÃÆÀ£¡£¡ºÃÆÀºÃÆÀ£¡£¡ºÃÆÀºÃÆÀ£¡£¡£¡ÏÂ´ÎÈ¥»¬Ñ©¿Ï¶¨»¹»áÈ¥ÕâÀï£¡£¡£¡
622.³¬¼¶ÎÞµÐ¶àÈË¾ÍËãÁË£¬¹ÜÀíÈËÔ±ÉÙ£¬³¬¼¶¶à²å¶ÓµÄ¡£ÅÅ¶Ó¶¼Òª¶þ¸öÐ¡Ê±²ÅÄÜÄÃµ½Ð¬×Ó£¬ÔÙÅÅ¶ÓÄÃ»¬°åµÄ¡£ ×ÜÌåÀ´Ëµ²»ÍÆ¼ö£¬ÒòÎª½ÐÄãÃÇÇë½ÌÁ·¾Í¿ÉÒÔ°ïÒ»¸öÈËÄÃÐ¬×ÓµÈ²å¶ÓÐÐÎª¡£ËØÖÊ²»ÐÐ¡£
623.·Ç³£´Ì¼¤µÄ»¬Ñ©³¡£¬´ÓÀ´Ã»ÓÐÊÔ¹ý´ÓÕâÃ´¸ßµÄµØ·½»®ÏÂÀ´£¬Ì«´Ì¼¤ÁË¡£È¥ÑÇ²¼Á¦Ò»¶¨Òª³¢ÊÔÒ»ÏÂ£¬²¢ÇÒÒªÕÒ½ÌÁ·£¬Òª²»È»È¥²»ÁËÄÇÃ´¸ßµÄÉ½·å¡£
624.ÖµµÃÒ»È¥¡£¶ÔÓÚ¾­³£ÔË¶¯µÄÈË£¬Çë½ÌÁ·²¢²»ÊÇ±ØÐëµÄ
625.Õû¸ö·þÎñ¹ý³ÌÍ¸Ã÷£¬·½±ã£¬²¢ÇÒÓÐÈËµ½»ð³µÕ¾½Ó£¬¾ÆµêºÍÑ©³¡Ö®¼äÒ²ÓÐ³µ½ÓËÍ£¬·þÎñ·Ç³£ºÃ£¬µ«Ñ©³¡ÓÐÐ©Î¬»¤²»¹»£¬Ñ©µÀÓÐÐ©µØ·½È±Ñ©£¬Â¶±ù¡£
626.³¡¹ÝÀÏ¾É  ²»Õ¦Ñù  °×ÀË·ÑÒ»ÌìµÄÊ±¼ä  °¥  ÀÏÆÅÆøËÀÁË°¡
627.Í¦ºÃµÄ£¬ÒÂ·þÑ©¾µ¶¼ÅäÆëÁË£¬²»»á»¬Ñ©µÄ½¨Òé»¹ÊÇÕÒ½ÌÁ·°É£¬Ò»ÌËÏÂÀ´¼¸ºõ¶¼ÊÇÃ»É¶ÎÊÌâÁË£¬ÍêÊÂÁË¸øËûÃÇµãÐ¡·Ñ£¬ÖØµãÔÚÓÚËûÃÇ»á°ÑÄã½Ì»á
628.ºÜ²»´íµÄÒ»´ÎÌåÑé£¬ÂòµÄÈýÐ¡Ê±µÄÆ±£¬»»»¬Ñ©·þ×â¹ñ×Ó¶¼ºÜ¿ì£¬ºóÃæÔÚ×âÐ¬×ÓÉ¶µÄÅÅ¶Ó±È½Ï¾Ã£¬Ã»ÓÐÇë½ÌÁ·£¬×Ô¼ºÉÔÎ¢ÊÔÁËÏÂ£¬¿ÉÒÔ»¬µÄ¶¯¡£
629.¼Û¸ñºÜÓÅ»Ý£¬È¥µÄÊ±ºòÓÐµãÍíÁË£¬ËùÒÔÃ»ÓÐ½èµ½µ¥°å£¬µÚ¶þ´ÎÔçÉÏÈ¥µÄÊ±ºò²Å½èµ½µ¥°å¡£Ñ©³¡Ñ©ÖÊÒ²²»´í£¬»¬µÀ·ÖÀàÒ²ºÜÃ÷È·ÊÊºÏ³õÑ§ÕßÈëÃÅ
630.ÑÇ²¼Á¦»¬Ñ©³¡£¬ÏëËµÓÐ»ú»á»¹µÃÀ´£¬ºÃ´Ì¼¤ºÃÓÐÌôÕ½ÐÔ£¬µÚÒ»´ÎÌåÑé£¬¸Õ¿ªÊ¼ÎªÇë½ÌÁ·ÓÐµã²»Éá£¬µ«µ±ÄãÑ§»áÖ®ºó£¬¾õµÃ»¹ÊÇÖµÁË£¬·Ç³£Öµ£¡
631.·Ç³£ºÏÊÊÇéÂÂ³öÓÎµÄµØ·½£¬ÏÂ´ÎÓÐ»ú»á»¹È¥£¬ÌìÆøÒ²²»Àä£¬ÈËÒ²ÈÈÇé£¬·Ç³£¿ªÐÄµÄÒ»´ÎÌåÑé,ÈËÉú±ØÐë¸ÐÊÜµÄÒ»´Î¶«±±Ö®ÂÃ¿Í£¬¹þ¹þ¹þ¹þ¹þ
632.ÕâÊÇÒ»¸ö·Ç³£²»´íµÄÂÃÓÎÊ¤µØ£¬½¨ÖþÎï·Ç³£ÓÐÌØÉ«£¬ÖÜ±ßÅäÌ×ÉèÊ©Ò»Ó¦¾ãÈ«£¬ÄÚÍâÖ¸Ê¾±êÖ¾Éè¼ÆÀíÄî·Ç³£ÈËÐÔ»¯£¬¹¤×÷ÈËÔ±Ì¬¶È³¬¼¶ºÃÅ¶£¡
633.¶ÔÓÚ»¬Ñ©ÐÂÊÖÀ´Ëµ£¬¶ÌÊ±¼äÌå»á²»µ½»¬Ñ©µÄËÙ¶ÈÓë¼¤Çé£¬µ«»¬Ñ©ÒýÆðµÄºÃÆæºÍ¿ªÐÄÈ´²¢²»¼õÉÙ
634.ÓÎÏ·ÌåÑéºÜ°ô£¬»¬Ñ©»¬µÄ·Ç³£Ë¬£¬·þÎñ·Ç³£ÖÜµ½
635.ºÜ²»´íµÄÌåÑé£¬¾ÍÊÇ½ÌÁ·»áË÷ÒªÐ¡·Ñ£¬¸Ð¾õ²»ºÃ
636.¶©Æ±·þÎñ»¹ºÃ£¬¸Õ¶¨ÏÂÆ±¾ÍÓÐÁªÏµ£¬ÌáÇ°°²ÅÅÈ¡Æ±ÊÂÏî£¬¶©Æ±Âú·Ö¡£ Ñ©³¡Ì«»ìÂÒ£¬½ÌÁ·ÂúÌì·É£¬ÔÚÑ©³¡Àïºá³åÖ±×²£¬ºÍÏëÏóÂä²îÌ«´ó£¬Ó²¼þÉè±¸ÀÏ¾É£¬Ñ©°å³ßÂë×Ô¼ºµ÷Åä£¬Ã»ÓÐÆäËû¹¤×÷ÈËÔ±×ÉÑ¯£¬¿´²»³öÀ´ºÍ¼ÒÃÅ¿ÚÑ©³¡µÄÇø±ð¡£Ñ©³¡ÀïÃæ±é²¼Ë½ÈËÏîÄ¿£¬²»ÒªÍæ£¬Ö»¼Ç×¡È¥»¬Ñ©¾ÍºÃÁË¡£
637.·þÎñÍ¦ºÃ£¬´ÓÐ¯³Ì¶©ºÃÆ±ºó¾Í»áÓÐÈËÁªÏµÄã£¬×¼Ê±µ½ÄãÏÂ³µµÄµØ·½½ÓÄã£¬Î¨Ò»ÃÀÖÐ²»×ãµÄ¾ÍÊÇ»¬Ñ©½ÌÁ·»áÈÃ¸¶Ð¡·Ñ
638.µÚÒ»´Î»¬Ñ© Ì«¿ªÐÄÀ² 
½Ì»¬Ñ©µÄ½ÌÁ·ÊÇ¸öË§¸ç
639.³ýÁËÃûÆø´óµã£¬Ã»É¶ÓÅµã¡£Ôªµ©È¥µÄ£¬Äã¿´¿´ÅÅ¶ÓµÄ£¬´©ºìÒÂ·þµÄ¶¼ÊÇÂÃÓÎÍÅµÄ£¬¸øÁËËûÃÇÁ½¸ö¶àÐ¡Ê±»¬Ñ©£¬¶¼ÒªÅÅÒ»¸öÐ¡Ê±²ÅÄÜÁìµ½Ñ©¾ß£¬³öÈ¥»®Á½ÌË¾ÍÒªÅÅ¶Ó»¹Ñ©¾ßÁË£¬³õ¼¶Ñ©µÀÈ«ÊÇÈË£¬¸ù±¾Íæ²»ÁË¡£ÎÒÊÇÌáÇ°Ò»Ìì×¡ÔÚÑÇ²¼Á¦ÄÏÕ¾ÄÇÀïµÄ£¬ÄÇ±ßÂÃ¹ÝÀÏ°å¶¼¸ºÔð¸øÄãÂòÆ±½ÓËÍµÄ£¬ºÜÖµ¡£ºó»ÚÈ¥ÁËÐÂÌåÎ¯£¬Ó¦¸ÃÑ¡ÐÂÑÇ²¼Á¦»òÆäËûµÄ£¬ÒòÎªÈ¥ÐÂÑÇ²¼Á¦¿´ÁË£¬Éè±¸ºÜÐÂ£¬×îÖ÷ÒªÒ»µã£¬ÄÇÀïÓÐÑ¹Ñ©ºÜËÉÈí£¬ÐÂÌåÎ¯ÕâÀïµÄÑ©¸ù±¾Ã»Ñ¹£¬¿Ó¿ÓÍÝÍÝ»¹ºÜÓ²¡£½ÌÁ·Ò»Ð¡Ê±Ò»°Ù¶þ£¬µ«ÊÇÒªÊÕ¶þ°ÙÐ¡·Ñ£¬²»¸øÅ¤Í·¾Í×ß£¬ÈËÌ«¶àÁË¡£Ñ©µÀÉÏÈ«ÊÇÈËÕ¼×ÅµÀ
640.ºÚÁú½­ÑÇ²¼Á¦»¬Ñ©ÂÃÓÎ¶È¼ÙÇø£¬Î»ÓÚÑÇ²¼Á¦Õò¶«ÄÏ25¹«Àï´¦£¬Î÷±ß¾àÀëÎÒÃÇÊ¡³Ç¹þ¶û±õÊÐ195¹«Àï£¬¶«±ß¾àÀëÄµµ¤½­ÊÐ160¹«Àï¡£
641.¹þ¶û±õ×îÔçµÄ»¬Ñ©³¡£¬³¡µØ»¹ÐÐ£¬¾ÍÊÇÀëÊÐÇøÊÇÔ¶ÁËµã£¬³õÖÐ¸ß¼¶µÄÁ·Ï°µÀ¶¼ÓÐ£¬²»×ãµÄÊÇ»¬°å¹À¼ÆÓÃµÄÈËÌ«¶à£¬²»Ì«¿É¿¿£¬ÍÑÂäÆ÷×ÜÊÇµô£¬»¬°å×Ô¼º»¬³öÈ¥ÁË£¬¹¤×÷ÈËÔ±¼ñµ½ÁËÒ²²»ÎÊÒ»ÏÂ£¬×Ô¼º¿´×Å»¬°åÄÃ×ßÔÚÑ©µØÓÖ¸ú²»ÉÏÁË£¬º¦ÎÒÕÒÁË°ëÌì
642.ºÅ³ÆÊÇÑÇÖÞµÚÒ»£¬ÊÀ½çµÚ¶þ»¬µ¹£¬ÓÉÓÚÊÇ³õÑ§Õß£¬Ò²Ã»ÓÐ»ú»áÉÏÉ½¿´¿´£¬Éè±¸Ê²Ã´¶¼Ëã±È½ÏÆëÈ«£¬µ«·þÎñ²»ºÃ£¬Ó¦¸ÃËµÃ»ÓÐ·þÎñ£¬À´µÄ±È½Ï¶àÊÇÓÎ¿Í£¬»¬Ñ©³¡ÃûÒåÉÏËµÇë½ÌÁ·ÊÇ×ÔÔ¸£¬µ«Êµ¼ÊÉÏ´Ó¿ÍÈË½øÈ¥ÁìÑ©¾ß¿ªÊ¼¾Í×ß½ÌÁ·Ò»Ö±¸ú×Å£¬²»Í£ÓªÏú£¬Ò»¼ÒÈý¿ÚËµÇëÒ»¸ö½ÌÁ·£¬»¹²»ÐÐ£¬·ÇÒªÒ»ÈËÒ»¸ö½ÌÁ·£¬½ÌÁ·²»ÈÃ´øÊÖ»ú£¬½ÌÒ»»á¾Í¸øÄãÅÄÕÕºÍÊÓÆµ£¬µ«Èç¹ûÏëÄÃ»ØÕÕÆ¬ºÍÊÓÆµ£¬½ÌÁ·ÒªÇóÔÙ¸ø20ÔªÐ¡·Ñ£¬ÕæµÄºÜºÚ¡£³ýÁË½ÌÁ·£¬Ñ©³¡ÀïÃæ¼¸ºõ¿´²»µ½¹¤×÷ÈËÔ±£¬²»Ð¡ÐÄ»¬µ¹Ò²Ã»ÓÐÈËÀ´°ïÃ¦£¬ÅÔ±ßµÄ½ÌÁ·¾­¹ý·öÒ»ÏÂ£¬¾Í¶ÔÄãÃ»Çë½ÌÁ·Àä³°ÈÈ·í£¬¸ÐÊÜºÜ²»ºÃ£¬Õâ´ÎÈ¥ÁËÑÇ²¼Á¦ºÍÍò¿ÆËÉ»¨ºþÁ½¸ö»¬Ñ©³¡£¬¸ÐÊÜÍêÈ«²»Ò»Ñù£¬Ï£Íûµ½¶«±±»¬Ñ©µÄ£¬ÍÆ¼öÍò¿Æ£¬²»ÍÆ¼öÀ´ÑÇ²¼Á¦¡£
643.ÑÇ²¼Á¦»¬Ñ©³¡´ó´óÐ¡Ð¡ÓÐºÜ¶à¸ö£¬ÐÂÌåÎ¯ËäÈ»ÅÅµÚÒ»µ«ÊÇ¿ÓµÄÒ»±Æ£¬ÃÅÆ±ÔÚ¿ÍÕ»ÀÏ°åÄÇÂòµÄ2¸öÐ¡Ê±130.2¸öÐ¡Ê±½ÌÁ··Ñ240Ò»¸öÈË£¬Ð¡·ÑËýËµ¿ªÐÄ¾ÍËæ±ã¸øµã£¬ÎÒ¸úÎÒÀÏ¹«»¬ÁËÁ½ÌË£¬½ÌÁ·Ò»Ö±BB×ÅÐ¡·Ñ£¬»¬ÍêºóÎÒ¸úÎÒÀÏ¹«Á½ÈË¸øÁËËý566¿éÇ®£¬ËýÀ­ÏÂÁ³Ëµ²»´ø¸øÕâÃ´ÉÙÐ¡·ÑµÄ£¬ÎÒµ±Ê±ÎÊ¸ø¶àÉÙ²Å²»ËãÉÙ°¡£¿ËýËµ±ðÈË¶¼ÊÇÒ»Á½°ÙµÄ¸ø£¬ÎÒ³¹µ×ÎÞÓïÁË£¡ÎÒÃÇÁ½»¬¸öÑ©2¸öÐ¡Ê±ÃÅÆ±260+½ÌÁ··Ñ480+Ð¡·Ñ86+·ÅÐ¬×Ó10=836ÎÒÃÇ²»ÊÇ´ó¿î£¬ÎÒÃÇÒ²²»ÊÇÍÁºÀ£¬»¬Ñ©ÊÇÌåÑéÒ»ÏÂ¹óÁË¾Í¹óÁË£¬»¹ÕâÃ´Ëµ»°£¡ÕæÐÄ²»Ë¬¡£´ó¼ÒÈ¥Ò»¶¨±ðÏë×ÅËµ²»Çë½ÌÁ·£¬Èç¹û²»Çë½ÌÁ·Ã»ÈË°ïÄã´©Ð¬»ù±¾µÄ¶¼²»»á£¬ÆÂºÜ¶¸£¬Ö»ÊÇÏëÌåÑéÒ»ÏÂµÄ½¨ÒéÈ¥ÅÔ±ßµÄ»¬Ñ©³¡£¬ÐÂÌåÎ¯Ö»ÓÐÆÂµÀºÜÎ£ÏÕ£¡£¡£¡
644.ºÍÅóÓÑÒ»Æð×öÁËÈýÐ¡Ê±»ð³µ´Ó¹þ¶û±õµ½ÑÇ²¼Á¦ÄÏ£¬Í·Ò»ÌìÍíÉÏÓÐË¾»úÁªÏµÁËÎÒÃÇ»áÀ´½ÓÎÒÃÇ¡£µ½ÁËÄÇ¶ù¸Ð¾õºÜ²»´í£¬²»¹ýÌìÆøÄÇÌìÁã¶È£¬¹À¼ÆÔÚ¹þ¶û±õËãÈÈµÄÁË°É£¬Ë¾»ú°ïÎÒÃÇÅªºÃ£¬¸øÎÒÃÇ»¬Ñ©µÄ¿¨£¬ÓÃÓÚ×âÑ©Ð¬Ñ©°åµÈ£¬ÄÃÑ©Ð¬µÄÊ±ºò¾ÍÓÐ½ÌÁ·ÔÚÅÔ±ßÅÅ¶Ó£¬È»ºó¾Í¸ú×ÅÄãÁË£¬ÎÒÄÇ¸ö½ÌÁ·ÊÇÅ®µÄ£¬¸Õ¿ªÊ¼Õ¾ÎÒÅÔ±ß¶ÔÎÒ°®´ð²»ÀíµÄ£¬×Ô¼ºÍæÊÖ»ú£¬ÎÒ»¹ÒÔÎª¾ÍÊÇ°ïÎÒÃÇÄÇ¶«Î÷½ÌÎÒÃÇÁì¶«Î÷»»Ð¬µÄ¹¤×÷ÈËÔ±£¬ºóÀ´¸ú×ÅÎÒÐ¡»ï°éµÄÒ»¸öÄÐ½ÌÁ·ÎÊÎÒÃÇÒª²»ÒªÇë½ÌÁ·£¬ÎÒÃÇËµÒª£¬ÄÇ¸öÅ®µÄ¾Í´ÕÉÏÀ´ÁË£¬ºóÀ´ÏëÏëÅ®½ÌÁ·Ò²²»´í£¬×ÔÔÚµã£¬¿ÉÏ§ÎÒ´íÁË£¬Õâ¸ö½ÌÁ·Õæ²»ÔõÃ´Ñù£¬»ù±¾µÄ½ÌÁËÏÂ£¬¾Í´ø×ÅÎÒÉÏÀÂ³µ£¬È»ºó´Ó2000Ã×Ñ©µÀ»¬ÏÂÀ´£¬ËµÊµ»°ÕæµÄºÜ´Ì¼¤£¬Ò²Ë¤ÁË¼¸´Î£¬²»¹ýÕæµÄ²»ÌÛ¡£²»¹ýÏÂÀ´ºó£¬½ÌÁ·ÎÊÎÒ»¹Òª²»ÒªÉÏÈ¥£¬ÎÒËµÀÛÁË£¬ÈÈËÀÁË£¬ÔÙµÈµÈ£¬ÒòÎª»¬ÏÂÀ´ÓÐ·ç°¡Ã»Ê²Ã´¸Ð¾õ£¬ÏÂÀ´ÕæµÄÈÈËÀÁË£¬Ò²¿ÉÄÜÒòÎªÄÇÌìÕæµÄ²»ËãÀä£¬´©µÄÒ²¶à¡£½ÌÁ·¿´ÁË¿´ÊÖ»úËµÈç¹ûÎÒÏÖÔÚ²»ÉÏÈ¥£¬È»ºó»¬ÏÂÀ´£¬Ê±¼ä¾ÍÀ´²»¼°ÁË£¬´ËÊÂÎÒÒ²ÕÒ²»µ½ÎÒµÄÐ¡»ï°é£¬ÎÒÏë¾ÍÔÚÆ½Ì¹µãµÄµØ·½»¬»¬£¬ÎÒÒÔÎª½ÌÁ·¾ÍÔÚ±ßÉÏ£¬ÎÒÅóÓÑÕâÊ±ºòÏÂÀ´£¬ËµÎÒÔõÃ´Ò»¸öÈËÔÚ»¬£¬ÎÒ²ÅÒâÊ¶µ½ÎÒ½ÌÁ·ÔÚ±ð´¦¸úÈËÁÄÌì£¬ÍæÊÖ»ú£¬¿´µ½ÎÒÅóÓÑ¸úÎÒ»ØºÏ£¬¾ÍËµÊ±¼ä²î²»¶àÁË£¬Ö§Ö§ÎáÎáËµ¾õµÃËý½ÌµÄÔõÃ´Ñù£¬¸øµãÐ¡·Ñ£¬²î²»¶àÕâ¸öÒâË¼£¬È»ºóÕâÊ±ºòÎÒÅóÓÑ½ÐÎÒ£¬Ëý¾ÍÃ»ÔÚËµÏÂÈ¥¾Í×ßÁË£¬ÕâÊ±ºòÎÒÄÃ³öÊÖ»úÏëÅÄÕÕ£¬²ÅÒâÊ¶µ½ËýÒ²²»¹ý½ÌÁËÒ»¸ö¶àÐ¡Ê±£¬ÎÒÂòÁË4Ð¡Ê±µÄ»¬Ñ©Ê±¼ä£¬½ÌÁ·ÊÚ¿ÎÊ±¼äÊÇÁ½¸öÐ¡Ê±£¬Èç¹ûÄãÂòÁËÁ½¸öÐ¡Ê±µÄ»¬Ñ©Ê±¼ä£¬ÄÇ½ÌÁ·¾ÍµÃ¸øÄãÔ¤Áô³öÄã»¹Ð¬Ñ©°åµÄÊ±¼ä£¬ÒòÎª»¬Ñ©Ê±¼äÊÇ°´ÄÃµ½Ñ©Ð¬µ½Äã»¹ÁËËùÓÐ¶«Î÷¿ªÊ¼Ëã£¬µ«Õâ¸ö½ÌÁ·Ã÷ÏÔÊÇÖªµÀÎÒµÄ»¬Ñ©Ê±¼ä£¬¸ù±¾²»ÓÃÔ¤ÁôÕâÃ´³¤Ê±¼ä¡£¶øÎÒµÄÐ¡»ï°éÄÇ±ßµÄÄÐ½ÌÁ··´¶ø½ÌµÄ·Ç³£ÈÏÕæ×ÐÏ¸£¬Ð¡»ï°éÒ²ºÜÏíÊÜ»¬Ñ©¹ý³Ì¡£ºóÀ´»ð³µÉÏÓöµ½Ò»¸ö´óÊå£¬Ëû½¨ÒéÎÒÃÇ×Ô¼ºÈ¥ÍøÉÏÑ§£¬¿´¿´ÊÓÆµ£¬ÑÇ²¼Á¦µÄ½ÌÁ·Ò²²»¹ýÊÇÑ§ÁË¼¸ÌìµÄ´åÃñ£¬½ÌµÄÕæµÄ²»ÔõÃ´Ñù¡£
645.Ñ¡ÔñÐÂÌåÎ¯£¬Àë×¡µÄ±ö¹Ý²»Ô¶£¬×ø³µÊ®·ÖÖÓ¡£Ñ¡ÔñÁË4¸öÐ¡Ê±£¬¶ÔÓÚÐÂÊÖ¾ø¶ÔÓÐ±ØÒª£¬²»È»»¹Ã»Ñ§»á¾Ígame overÁË¡£Ã»ÓÐÓÃ½ÌÁ·£¬Ö»ÊÇ×øÀÂ³µµ½É½¶¥µÄÊ±ºò100¿é½ÌÁ·´øÏÂÀ´µÄ£¬ÕÒ½ÌÁ·½ÌµÄ»°ÊÇ300Á½¸öÐ¡Ê±¡£×ÜÖ®ºÜ¿ªÐÄ¡£
646.Ñ©³¡¿ÉÒÔ£¬¾ÍÊÇN¶àµÄ½ÌÁ·À´ÎÊÐèÒª´ø½Ì·ñ£¬ºÜÊÇÉÌÒµ»¯µÄ¸Ð¾õ£¡Ä¿µÄÊÇÇ®²»ÊÇ½Ì£¬¼ûÈÊ¼ûÖÇ°É£¡´øÉÏ¸¸Ä¸º¢×Ó²ÎÓëÒ»ÏÂ£¬ÍæµÄ»¹ÊÇºÜ¿ªÐÄ£¡Ð¯³ÌµÄ¼Û¸ñÐ´µÄ´ó¼Ò¿´²»¶®£¬ÎÒÒ²¿´²»¶®¼¸ÖÖ¼Û¸ñµÄÃ÷ÏÔÇø±ð£¬ºóÀ´ÍøÉÏ²éÁË¾°µãÊÛÆ±´¦ÎÊÁËÆäÖÐ²î±ðÔÙÏÂµ¥µÄ£¬ÖÕÓÚÃ»ÓÐ¶¨´í £¡Óöµ½ÎÒÃÇÉÏº£ÀÏÏçÁ½¼ÒÅóÓÑ³öÐÐµÄ£¬¾ÍÊÇ²»ÖªµÀÇé¿ö´í¶¨ÁË¹óµÄÄÇÖÖ£¬ÀË·ÑºÃ¶àÇ®Å¶£¡ËûÃÇÔÚÏÖ³¡µÃÖªºóºó»ÚËÀÁË£¡
647.ºÜÈÈÇé£¬ÂúÒâ£¬ÏÂ´Î»¹»áÔÙÈ¥µÄ¡£ºÜÈÈÇé£¬ÂúÒâ£¬ÏÂ´Î»¹»áÔÙÈ¥µÄ¡£ºÜÈÈÇé£¬ÂúÒâ£¬ÏÂ´Î»¹»áÔÙÈ¥µÄ¡£ºÜÈÈÇé£¬ÂúÒâ£¬ÏÂ´Î»¹»áÔÙÈ¥µÄ¡£
648.½»Ò×±È½ÏÂé·³£¬ÒªµÈ½Ó´ýµÄ¹ýÀ´²ÅÄÜ°ì£¬×¼±¸Àë¿ªÊ±µÈÁË½«½ü°ëÐ¡Ê±½Ó´ýÈË²Å¹ýÀ´

ÖÐ³õ¼¶µÄ»¬Ñ©³¡£¬Íæ3¸öÐ¡Ê±¾ÍºÜÀÛÁË

Ò»¶¨ÒªÇë½ÌÁ·£¬Èç¹û²»ÇëµÄ»°×Ô¼º¿Ï¶¨»¬²»ÁË£¬½ÌÁ·¶¼Ã÷ËµµÄÒªÐ¡·Ñ£¬ÂÔ²»Ë¬

Èç¹ûµÚÒ»´Î»¬Ñ©¿ÉÒÔÈ¥ÆäËüÐ¡ÐÍµÄÑ©³¡
649.Í¦Ë³³©µÄ£¬¾ÍÊÇ¹ý½ÚÈËÓÐÐ©¶à£¬³õ¼¶Ñ©µÀ¾Í¹»ÎÒÃÇÍæ¶ùÁË£¬ÓÐÊ±¼äµÄ£¬¿ÉÒÔÑ¡ÔñÍæÈ«Ìì¡£
650.»¹¿ÉÒÔ£¬Ñ©³¡ºÜ´ó£¬µÚÒ»´ÎÍæ»¬Ñ©£¬ÓÐµãÐ¡¼¤¶¯£¬ÅóÓÑÍæµÃºÜ¿ªÐÄ£¬×ÜÌåÀ´Ëµ£¬»¹²»´í¡£
651.ºÜºÃ°¡£¬»·¾³ºÍ·þÎñ¶¼ºÜ²»´í£¡Ñ©³¡ºÜ´ó£¡
652.ÇëÁËË½½Ì£¬ÖÕÓÚ¸Ò³ËÀÂ³µµ½ÖÐ¼¶µÀÉÏ»¬Ò»°Ñ£¬¸Ð¾õºÜ¹ýñ«£¬±ÈÇ°¼¸ÈÕÔÚÑô¹â»¬Ñ©³¡µÄ³õ¼¶µÀ»¬ºÃ¶àÁË¡£ÒÔºóÈ¥ÑÇ²¼Á¦»¬Ñ©¾ÍÊÇÕâÀïÁË¡£
653.Ñ©³¡ÕæµÄÊÇÌ«ÃÀÁË¡£ÔÚÕâÀï»¬Ñ©¸Ð¾õµ½ÎÞÏÞµÄ´Ì¼¤£¬¿´µ½ºÜ¶àÈË×¨ÒµµÄ×ËÊÆÎÒÒ²ÐÅÐÄºÜ×ãµÄÑ§»áÁË£¬ÕæµÄºÜºÃÍæ£¬À´ÕâÀïÒ»¶¨Òª»¬Ñ©Å¶
654.»¬Ñ©¿´×Å¼òµ¥£¬»¹ÊÇÍ¦ÄÑµÄ£¬Ì×ÉÏ»¬Ñ©°åÐÐ¶¯±äµÃ±¿ÖØ¡£º¢×ÓÑ§µÃ¸ü¿ì£¬³õÑ§ÕßÒªÍæµÃ¾¡ÐË£¬½¨ÒéµÃÒ»¶¨ÒªÇë½ÌÁ·¡£±ð¹¼¸ºÁË³¤ÆÂµÀ¡£
655.º¢×ÓÍæµÄºÜ¿ªÐÄ£¡Á¬ÀÏ¹«¶¼ºÜ¿ªÐÄ¡£Èç¹û½ÌÁ·±ãÒËÐ©¾Í¸üºÃÁË£¡»¹ÓÐ½ÌÁ·ÒªÐ¡·ÑÌ«ÌÖÑáÁË£¡¸ø¶àÉÙÊÇÎÒ×ÔÔ¸µÄ£¬»¹ÏÓÉÙ£¬¾À²ø°ëÌìÌÖÑá
656.ÑÇ²¼Á¦»¬Ñ©ÂÃÓÎ¶È¼ÙÇøÊÇ¹ú¼ÒAAAA¼¶¾°Çø£¬Î»ÓÚÉÐÖ¾ÊÐÑÇ²¼Á¦Õò¶«ÄÏ20¹«Àï£¬¾à¹þ¶û±õÊÐ240¹«Àï£¬¾àÑ©Ïç88¹«Àï£¬¾àÄµµ¤½­ÊÐ120¹«Àï£¬301¹úµÀÖ§ÏßÖ±´ï¾°Çø¡£¶È¼ÙÇøÓÉ³¤°×É½ÂöÕÅ¹ã²ÅÁëµÄÈý×ùÉ½·å×é³É
657.Î»ÓÚÉÐÖ¾ÊÐÑÇ²¼Á¦Õò¶«ÄÏ20¹«Àï£¬¾à¹þ¶û±õÊÐ197¹«Àï£¬ÊÇÄ¿Ç°¹úÄÚ×î´óµÄ»¬Ñ©³¡£¬Ò²ÊÇÎÒ¹úÄ¿Ç°×î´óµÄ×ÛºÏÐÔÑ©ÉÏÑµÁ·ÖÐÐÄ¡£
658.»¬Ñ©³¡µØ·Ç³£ºÃ£¬ÆäËüµÄÈÃÈËÎÞÓï£¬»¬Ñ©·þ×°ÒÂ·þ¾Í¶ªÔÚµØÉÏµÄ¡£²»·Ö´óÐ¡°®Òª²»Òª80/Ò»×â¡£   ³ÔµÄÏÅÈË£¬¾ÍÁ¬·½±ãÃæ¶¼20
659.Ð¯³Ì·þÎñ·Ç³£ÖÜµ½¡¢ÌùÐÄ£¬ÎÒÃÇÊÇ×Ô¼º´øµÄ³µ£¬Ð¯³Ì¹¤×÷ÈËÔ±ÌáÔçÒýµ¼ÎÒÃÇµÄ³µ½øÈëÍ£³µ³¡£¬ÓÖ°²ÅÅÓÐ×¨ÈË¸ºÔð°ìÀí»¬Ñ©Èë³¡ÊÖÐø¡£
660.ÈË·Ç³£¶à£¬½ÌÁ·ÒªÐ¡·ÑÈÃÈË¾õµÃºÜ²»Ë¬
661.ºÜºÃ°¡ Ã»µÄËµ Ñ©µÀ³¬¼¶´Ì¼¤ ÖÐ¼¶Ñ©µÀÔÙÍùÉÏ¸ß¼¶µÀÃ»¸Ò¼ÌÐøÏòÉÏ ³µ½Ó³µËÍºÜ·½±ã µ½ÄÏÕ¾Ò²ºÜ½ü Ê±¼äÌ«¶Ì ÌØ±ðÏëÔÙ»¬¼¸¸öÐ¡Ê± ÔÞÒ»¸ö
662.»·¾³²»´í£¬¿ÕÆøÇåÐÂ£¬»¬Ñ©³¡¹æÄ£ºÜ´ó£¬³¡Ãæ×³¹Û¡£·þÎñÔ±Ì¬¶ÈÕæµÄºÜºÃ£¬ÈÈÐÄ½²½â
663.Í¦²»´íµÄ£¬ÊÊºÏ³õÑ§Õß£¬²»¹ýÉíÎªÄÏ·½ÈËµÚÒ»´Î»¬Ñ©»¹ÊÇË¤ÁËºÜ¶àõÓ£¬Æ¨¹ÉºÃÌÛ¡­¡­
664.ÈËºÃ¶à£¬²»»á»¬£¬Ö®Ç°¿´ÁË»¬Ñ©½ÌÑ§ÊÓÆµ£¬Ð¬´©ÉÏÁË£¬Ò²ÄÜ»¬³öÈ¥¶Î£¬¾ÍÊÇ²»»áÉ²³µ¡£ÕÒÁËÒ»¸ö½ÌÁ·½ÌÁËÔõÃ´É²³µ£¬100Ôª£¬×Ü±ÈË¤õÓºÃ¡£ºÜÒÅº¶Ã»×øÀÂ³µÉÏÈ¥£¬¿´¿´·ç¾°¡£
665.ÓéÀÖÉèÊ©ºÍ»¬Ñ©ÏîÄ¿´Ì¼¤ÓÖºÃÍæ¡«¹ýÄêÆÚ¼äÀïÃæµÄ½ÌÁ·Ö÷¶¯¼á³ÖÒªºì°üÕâ¼þÊÂÇé¡¢ÎÒºÜ²»Àí½â¡¢²¢ÇÒÖ»ÄÜ×îµÍ100¡«ÆäÊµ¡¢±¾ÉíÒÑ¾­³öÁËË½½ÌµÄÇ®¡¢¿ÉÒÔÓÐºì°üµ«ËÀ½Ç¼á³Ö±ØÐë100ÒÔÉÏÕâ¼þÊÂºÜ²»Óä¿ì¡«ÆäËû¶¼²»´í¡«
666.Ï²»¶»¬Ñ©µÄ£¬ÑÇ²¼Á¦¾ø¶ÔÖµµÃÒ»È¥£¬Ö»ÊÇÄÇ¶ùµÄ×¡ËÞ²»ÊÇÌ«ÀíÏë£¬ÌØ±ðÊÇÈÈË®¶¨Ê±¹©Ó¦¸Ð¾õ²»ÊÇÌ«·½±ã¡£¾Æµê³Ô·¹¼Û¸ñÒ²²»±ãÒË¡£
667.¸Ð¾õ²»´í£¬µÚÒ»´Î»¬¡£½ÌÁ·»¹ÊÇºÜÏ¸ÐÄ¡£µ«ÊÇ¾ÍÖ»ÓÐÁ½È¦¾ÍÃ»¶àÉÙÊ±¼ä¶øÇÒ»¹ÐèÒªÐ¡·Ñ¡£²»È»»á¸üºÃ¡£Ï£Íû¹ÜÀí²ãµ÷ÕûÒ»ÏÂ¾­Óª
668.»¬Ñ©»¹ÊÇ²»´íµÄ ±Ï¾¹ÊÇÑÇÖÞµÚÒ»»¬µÀ
669.ÕûÌå¸Ð¾õ²»´í£¬»¬Ñ©¹ý³ÌÒ²±È½ÏÓä¿ì
670.ÕæÐÄºÃ£¡·þÎñÌ¬¶ÈºÜºÃ£¬Ë¾»úÈËÒ²ºÃÃâ·Ñ½ÓËÍ£¬È¥Ñ©³¡Íü´øÇ®°ü£¬Áì¶ÓÐ¡Æë°ïÃ¦ÕÒ³µ½ÓËÍÈ¥¾ÆµêÄÃÇ®°ü£¡Ð»Ð»»¹»áµ½ÄúÕâ¶©Æ±£¡
671.ÃÅÆ±Ö»ÊÇÃÅÆ±£¬½ÌÁ·ÒªÊÕ·Ñ240Ôª£¬ÍêÁË»¹ÐèÒª¸øÐ¡·Ñ£¬ÎÒÃÇ¸ø100Ôª£¬µ«ÊÇ½ÌÁ·ºÜÓÃÐÄÔÚ½Ì£¬Ã»¹ØÏµÁË£¬×Ô¼º¿ªÐÄ×îÖØÒª
672.µÚÒ»´Î»¬1500µÄÖÐ¼¶Ñ©µÀ£¬Ë¤µÄºÜË¬£¬»¬Ñ©¼¼ÊõÓÐºÜ´ó½ø²½£¬ÆÚ´ýÏÂÒ»´ÎÔÚÈ¥£¬Óö¼ûºÓ±±µÄÅóÓÑÈ¥Õâ»¬Ñ©£¬ÎüÒýÁ¦Ïàµ±´ó¡£
673.»¬Ñ©³¡ºÜ´ó ·Ç³£¿ªÐÄ Ñ©µÀºÜ×¨Òµ ÖÐ¼¶Ñ©µÀÓÐµã¶¸ ÐèÒªÔÚ³õ¼¶Ñ©µÀÁ·Ò»¶ÎÊ±¼äÔÙÉÏÈ¥
674.Ð¯³ÌÖ¸¶¨µÄ»ð³µÕ¾¼°¾Æµê½ÓËÍÈ¥»¬Ñ©³¡µÄ·þÎñÍ¦²»´íµÄ£¬µ½Ñ©³¡²»ÓÃ·³Éñ£¬µ½ÄÇ±ß»áÓÐÈË¸øÄã°ìºÃ£¬»»ºÃÑ©¾ßÖ±½ÓÍæ¾Í¿ÉÒÔÁË¡£
675.Õâ¸öÈüµÀ²»ÊÊºÏ³õÑ§Õß£¬ÎÒÃÇµ½ÁËÉ½¶¥£¬Ì«¶¸ÁË£¬Ïë×øÀÂ³µ·µ»Ø£¬½á¹ûÄÇ±ß½ÌÁ·Âú»µµÄ£¬ËµÎÒÃÇµ±µÀ£¬µ½ÎÒÃÇµ½ÆÂÉÏ£¬2¸öÈË300°Ù²Å´øÎÒÃÇÏÂÈ¥¡£²»¹ýµØµãµÄ»¹ÊÇ¿ÉÒÔµÄ£¬ÂùºÃÍæµÄ£¬»¬Ñ©·þ£¬ÑÛ¾µÉ¶µÄÃ»±ØÒª×âµÄ¡£
676.¶ÔÒµÓàÕß¶øÑÔ£¬ËÉ»¨ºþ»¬Ñ©³¡¾ø¶ÔÊÇÑ§Ï°µÄºÃµØ·½£¬Ñ©µÀ³¤£¬³¡µØ´ó£¬¶¸»º¶¼ÓÐ£¬»¹²»ÊÇÌØ±ðÀä¡£¿¼ÂÇÏÂ´ÎÀ´²Î¼ÓÑ§Ð£µÄÅàÑµ
677.ÍÆ¼öÍÆ¼ö£¬ÎÒÃÇÈýÈË¶ÀÁ¢³ÉÍÅÁË¡£´Ó½ÓÕ¾µ½ËÍÕ¾ÀÏ°åÈ«³ÌºÜnice¡£ÎÒÃÇÅ®ÉúÄÃ²»¶¯µÄÓÎÏ·µÀ¾ß£¬ÀÏ°åÇ××ÔÉÏÕó£¬µãÔÞµãÔÞ
678.³¬ÖµµÄÌ×²Í£¡»¬Ñ©³¬¼¶àËÆ¤¡«¡«²»¹ýÐÂÊÖÒ»¶¨ÒªÇë½ÌÁ·¡«²»È»ÕæµÄ²»»áÍæ»¹ÈÝÒ×Ë¤£¡½¨ÒéÖÐ¼¶»¬Ñ©³¡£¡
679.Í¦ºÃÍæµÄ  Ð¯³ÌµÄ·þÎñºÜºÃ ¸ºÔðÈËÌ¬¶ÈºÜÈÈÇé À´»Ø½ÓËÍÁËÎÒÃÇ ´øÎÒÃÇÁì¶«Î÷  µÚÒ»´Î»¬Ñ©¸Ð¾õºÜÓÐ±ØÒªÇë½ÌÁ· ²»È»Ò²Ã»ÒâË¼ µ«ÊÇ½ÌÁ··ÑÂÔ¸ß ½»Íê»¹»áÒªÇó¸øÐ¡·Ñ Õâ¸öÓÐÐ©²»ºÃ¡£
680.ÀÏ°åÒ»¼Ò·Ç³£ÈÈÇéÖÜµ½£¬ºÜ²»´íµÄÌåÑé¡£»¹ÓÐ×¨ÃÅ»»ÒÂ·þµÄµØ·½£¬¿îÊ½Ëæ±ãÑ¡¡£
681.·Ç³£ºÃÍæ ÄÏ·½ÈËÌåÑéµ½ÁË±±¹ú·ç¹â
682.»¬µÀÈ·ÊµÊÇ×î³¤µÄ ÓÃ¾ß¸úµÚÒ»»¬µÀ±ÈÉÔÎ¢²îµã »·¾³Ò²ÉÔ²îµã ÃÅÆ±²î²»¶à ½ÌÁ··Ñ240Á½Ð¡Ê± Ò»°ã¶¼»áÊÕÐ¡·ÑµÄ ²î²»¶à×îÉÙÒ»°Ù
683.µÚÒ»´Î»¬Ñ©µÄ¸ÐÊÜ¾ÍÊÇË¤µÃppÍ´ËÀÁË¹þ¹þ²»¹ý±¾ÈËÓÐÔË¶¯Ìì¸³£¬°ëÌì¾ÍÑ§»áÁË£¬Ã÷Äê¼ÌÐøÀ´£¬ÑÇ²¼Á¦µÄÑ©ÕæÐÄºÃ£¬´¿ÌìÈ»µÄ
684.²»´íµÃ¾Æµê£¬ÖµµÃÍÆ¼ö£¬²»´íµÃ¾Æµê£¬ÖµµÃÍÆ¼ö£¬²»´íµÃ¾Æµê£¬ÖµµÃÍÆ¼ö£¬²»´íµÃ¾Æµê£¬ÖµµÃÍÆ¼ö£¬²»´íµÃ¾Æµê£¬ÖµµÃÍÆ¼ö£¬
685.Ò»°ã°É£¬²»²î¼¸Ê®¾ÍÏÖ³¡°ìÀí°É
686.ÑÇ²¼Á¦»¬Ñ©³¡Ó¦¸ÃÊÇÖÐ¹ú×îºÃµÄ»¬Ñ©³¡£¬ÄÚ²¿·ÖÎª³õ¼¶Ñ©µÀ£¬ÖÐ¼¶Ñ©µÀºÍ¸ß¼¶Ñ©µÀ£¬³õÀ´µÄÅóÓÑÔÚÕâÀï»¬Ñ©»áÓÐ½ÌÁ·½ÌµÄ¡£
687.ÓÎÈËÏ¡ÉÙ+»¨ÍÅ½õ´Ø+Å¨Óô»¨Ïã+´¦´¦¿ÉÎÅµÄÄñÌä+Ë®ÃæÉÏ²»Í£Æð·É½µÂäµÄ´óÉæÇÝ=Ò»¼ÒÀÏÐ¡Ò»²¨ÓÎÊ¤µØ¡£¶¬Ìì¶à´©µãÒÂ·þ
688.»¹²»´íÅ¶£¡ºóÀ´»¹¼ÓÁËÒ»ÕÅÆ±£¬Ã»Íæ¹»~»¹²»´íÅ¶£¡ºóÀ´»¹¼ÓÁËÒ»ÕÅÆ±£¬Ã»Íæ¹»~»¹²»´íÅ¶£¡ºóÀ´»¹¼ÓÁËÒ»ÕÅÆ±£¬Ã»Íæ¹»~
689.³õÑ§ÕßÒ»¶¨ÒªÇë½ÌÁ·£¬»¹ÓÐÇ§Íò²»Òª¿¿½ü¸ôÀëÍø£¬ÎÒÀÏ¹«×òÌì»¬Ñ©Ê±×²ÔÚ¸ôÀëÍøµÄÖù×ÓÉÏ°ÑÍÈË¤¹ÇÕÛÁË£¬µÃ»ØÉÏº£ÊÖÊõ£¬Õû¸öÐÐ³Ì¶¼·ÏÁË£¬»¹²»ÖªµÀÂÃÐÐÉçµÄ±£ÏÕÄÜ·ñÀíÅâ£¬ÕæÊÇÔãÐÄµÄÒ»´ÎÂÃÐÐ¾­Àú£¬ÓÀÉúÄÑÍü£¡
690.½Ó´ý·þÎñºÜºÃ£¬ÓÉÓÚÎÒÖ®Ç°Ã»ÓÐ»¬Ñ©¾­Àú£¬ÇëÁË½ÌÁ·£¬½ÌÁ·È«³ÌÏ¸ÐÄÄÍÐÄÅãÍ¬£¬µ«ÊÇ½áÊøµÄÊ±ºò¹ÜÎÒÒªÐ¡·Ñ£¬ÎÒÃ»¸ø£¬Á¢ÂíÁ³¾ÍÀ­À­ÀÏ³¤ÁË£¬²»ÖªµÀ±ðÈË¶¼Ê²Ã´ÑùµÄ¡£
691.Ë«½ÅÓë¼çÍ¬¿í£¬Î¢¶×£¬ÖØÐÄÔÚÇ°£¬Õâ¼¸¸ö×ÖÖµ1,2°ÙÔª£¬²»ÓÃÇë½ÌÁ·ÁË¡£
692.ºÜ¿ªÐÄµÄÒ»´Î»¬Ñ©ÌåÑé£¬Ã»ÓÐÇë½ÌÁ·£¬¶à¿´¿´¶àË¤Ë¤Ò²¾Í»áµãÆ¤Ã«ÁË£¬ÏÂ´ÎÓÐ»ú»áÔÙÀ´ºÃºÃ»¬»¬¡£Ð¯³ÌµÄÁì¶ÓÒ²ºÜ¸ºÔð¡£
693.µØ·½ÊÇ²»´íµÄ£¬µ«ÊÇ¹ÜÀí²»¹æ·¶£¬·ÑÓÃ±È½Ï¸ß£¬ÀïÃæÇë½ÌÁ··ÑÓÃ240Ôª, »¬µ½Ò»°ë½ÌÁ·»áÒªÐ¡·Ñ£¬¶øÇÒÊÇÕû°Ù£¬Ì«¿ÓÁË
694.Ñ©µÀºÜ³¤£¬µ«ÊÇÖÐ¼äÓÐÓ²Ñ©£¬ÈÝÒ×Ë¤µ¹¡£·þÎñÈËÔ±Ì¬¶È»¹ÐÐ£¬Ñ©¾ßÖÊÁ¿½Ï²î
695.¶©Íêµ½´óÌüºÍÁªÏµÈËÈ¡Æ±£¬Ì¬¶ÈºÜºÃ£¬Ò²ºÜÈÈÐÄ£¬°ïÎÒÃÇ½â¾öÁËÒ»Ð©Ð¡ÎÊÌâ¡£ÐÂÌåÎ¯µÄÐÂÊÖÑ©µÀÕæµÄ²»´í£¬ÏÂ´Î»¹»áÀ´¡£
696.´øº¢×ÓÈ¥ÍæµÃ£¬º¢×ÓºÍËý°ÖÍæµÃºÜ¿ªÐÄ£¬ÎÒÃÇÈý¸öÈË¶¼ÇëÁË½ÌÁ·£¬½á¹ûº¢×ÓºÍËý°Ö¶¼¸Ò¶À×Ô×øÀÂ³µÈ¥»¬Ñ©£¬¾ÍÎÒ±¿µ°Ò»¸ö
697.Ñ©³¡ºÜºÃ£¬ÌåÑéºÜ°ô£¬½ÌÁ·Ò²ÌØ±ð×¨Òµ£¬ÁÂ½âºÜÏ¸ÐÄ¡£ÒÔºó»¹»áÔÙÀ´µÄ¡£
698.»¬Ñ©ÕæµÄ³¬¼¶ºÃÍæ£¬ÍæÁË»¹ÏëÔÙÍæ£¬¶øÇÒÎÒ½»ÁË¶©µ¥È»ºó¾ÍÓÐÈË´òµç»°¹ýÀ´£¬½ÓËÍ£¬ÕæµÄ³¬¼¶ÔÞÔÞÔÞ£¬ÕæµÄºÜÖµµÃÒ»Íæ
699.»¬µÀºÜÆ½»¬£¬Ñ©ºÃ¶à¡£ÇëÏÂÃæµÄÈË¿ÉÒÔ´Ó¹þ¶û±õ×øÔç°à³µ¹ýÀ´£¬ÍíÉÏ×ø4:39µÄ»ð³µ»ØÈ¥Ò»ÈÕÓÎ¼´¿É£¬²»±ØÔÙÕâ×¡¡£
700.·Ç³£ÖµµÃÈ¥µÄµØ·½£¬ÓÈÆäÊÇ×¨ÒµµÄ»¬Ñ©µÀ£¬ÊÇ»¬Ñ©Ê¤µØ£¬»¬Ñ©°®ºÃÕßµÄÌìÌÃ£¬»¬Ñ©¹Ú¾üµÄÒ¡Àº£¡
701.ºÜ×¨ÒµµÄ»¬Ñ©³¡£¬²»¹ýÎÒµÄ¼¼Êõ²»ÐÐ£¬È¥²»ÁË×¨ÒµµÄ³¡µØ£¬Ö»ÄÜÔÚÏÂÃæÍæÍæ¡£¿´×Å·¢ÉÕÓÑÃÇ¼¤ÇéµÄ»¬Ñ©£¬¸Ð¾õºÜ´Ì¼¤¡£
702.ÎÞËùÎ½£¡£¡£¡£¡£¡£¡£¡£¡£¡£¡£¡£¡£¡£¡£¡£¡£¡£¡£¡£¡£¡£¡£¡£¡£¿£¿£¿£¿£¿£¡£¡£¡£¡£¡£¡£¡£¡£¡£¡£¡£¡£¡£¡£¡£¡£¡£¡£¡£¡
703.µÚÒ»´Î»¬ÕæÑ©£¬ÐÄÇéºÃ¼¤¶¯Å¶£¬Ö±½Ó×øÀÂ³µÉÏÉ½£¬È»ºóÍÈ¾ÍÈíÁË£¬ºÃ¸ßÑ½£¡£¡£¡Á¬¹ö´øÅÀ¾ÍÏÂÀ´ÁË£¬Ð¦ËÀÈË£¡£¡£¡£¡
704.»¬Ñ©ºÜÓÐÒâË¼£¬¿ÉÒÔÒ»Íæ£¬µ«Òª×¢Òâ°²È«£¬ÂòÁËº¬2Ð¡Ê±½ÌÁ·µÄ£¬½ÌÁ·´ó¸Å¾Í½ÌÁË1Ð¡Ê±£¬Íêºó»¹ÒªÐ¡·Ñ£¬Ó°ÏìÐÄÇé
705.¼¸Î»ÊåÊå°¢ÒÌºÜÌùÐÄ£¬´Ó½øÃÅ¿ªÊ¼¾ÍÃ¦×Å¸øÎÒÃÇ°ìÊÖÐø£¬·Ç³£Ê¡ÐÄ£¬Ê²Ã´ÊÂ¶¼²»ÓÃ×Ô¼º×ö£¬»»ÍêÒÂ·þÈ¥»¬Ñ©¾ÍÐÐÁË¡£
706.Í¦ºÃµÄ£¬ÐÂÌåÎ¯»¬Ñ©³¡²»´í£¬Ñ©ºÜÏ¸£¬ËÉÈí£¬²»ÏñÒ»°ãµÄ»¬Ñ©³¡Õ³ÐÔ´ó
707.À´½ÓÎÒÃÇµÄÆëÏÈÉúºÜ¸ºÔðÈÎ£¬ÊÂÏÈÌáÐÑÎÒÃÇÏÈ×â¹ñ×Ó£¬×îºóÎÒÃÇÓÐÒ»¸ö¿¨Ã»Ë¢ÉÏ£¬Ò²ÊÇËûÅÜ×ÅÓÐ°ïÎÒÃÇË¢ÁËÒ»´Î¿¨£¬
708.ÕâÀïÓÐ¸É¾»µÄ¿ÕÆø£¬»·¾³£¬ÆÓÊµµÄÎÄ»¯£¬±¼·ÅµÄÔË¶¯£¡ÖµµÃÐÝÏÐ¶È¼Ù£¡
709.»·¾³¿ÉÒÔ£¬¼Û¸ñ79ºÏÊÊ£¬¾ÍÊÇ½ÌÁ·³ýÁËÒª240Ôª/2Ð¡Ê±ÒÔÍâ£¬»¹Òª¶îÍâÒªÏû·Ñ£¬Õâ¶¼ÊÇÊ²Ã´·çÆø°¡£¬¸øËý50£¬ËµÌ«ÉÙ£¬ºÃ°ÉÎÒÒªÃæ×Ó¾Í¸øÄã100°É£¬¿ÉÊÇËý»¹²»ÖªµÀÖª×ã¿ª¿ÚºÃÊÂ³ÉË«Òª200Ôª£¬ÎÒÏëËµÄãÊ±¼ä»¹²î25·ÖÃ»½ÌÍê¾ÍºÍÎÒËµ½Ì½áÊøÁËÒªÐ¡·Ñ£¬¶¼Ã»½Ìµ½Î»£¬ÔõÃ´¾Í³å×Å±ðÈË²»ºÃÒâË¼Ó²¿ª¿ÚÒªÇ®ÄØ£¬¹Ø¼üÂú³¡µÄ½ûÖ¹ÒªÏû·ÑµÄ±êÊ¾£¬Ã»Ò»µãÐ§¹û£¬¶ÙÊ±¶ÔÕâ¸ö³¡µØµÄ¸Ð¾õ¶¼±ä²îÁË£¬¸Ð¾õÔÚ±±·½¿ÓÈËÌ«¶àÁË£¬ºöÓÆÌ«¶à£¬Ô×¿Í³É·ç£¬ÊµÔÚÈËÌ«ÉÙÁË£¬Îï¼Û»ìÂÒ£¬Ò²Ã»ÈË¹Ü¹Ü£¬¶Ô¹þ¶û±õµÄÉç»á·çÆø¸Ð¾õºÃ²î¾¢
710.ºÜÈÈÇéµÄ½ÓÕ¾£¬½»´úÊÂÒË£¬°ïÕÒ½ÌÁ·£¬ºÜºÃ¡£Ñ¡ÁËµ¥°å£¬ÕæµÄºÜÀÛ£¬Ò»¸ö¶àÐ¡Ê±¾Í³öÀ´ÁË£¬ÍÈ¿¸²»×¡ÁË¡£Ò»Éíº¹¡£
711.±ö¹Ý·¿¼ä²»´í£¬´óÐ¡Ò²ºÏÊÊ£¬¸É¾»ÎÀÉú¡£·¿¼ä²»´í£¬´óÐ¡Ò²ºÏÊÊ£¬¸É¾»ÎÀÉú¡£·¿¼ä²»´í£¬´óÐ¡Ò²ºÏÊÊ£¬¸É¾»ÎÀÉú¡£
712.»¹²»´í¡¢ÀïÃæµÄ½ÌÁ·ºÜ·³£¬Õ³×ÅÄã£¬»¹ÒªÐ¡·Ñ£¬¸ù±¾Ã»ÈË¹Ü£¬¼á³Ö²»Çë£¬È¥Ö®Ç°×Ô¼ºÔÚÍøÉÏ¿´ÊÓÆµÑ§£¬»¹ÊÇ²»´íµÄ
713.°²ÅÅµÄ·Ç³£ºÃ£¬Ö±½ÓÔÚÑ©¾ß´óÌü2ºÅ´°¿ÚÓÐÈËÔÚÄÇÀïµÈ£¬È¡¿¨£¬ÖÐÎçµÄÎç²ÍÈý²ËÒ»ÌÀÒ²²»´í£¬²»¹»³Ô×Ô¼º¿ÉÒÔÔÙµã
714.°ü½ÓËÍ£¬ºÜ·½±ã£¬º¬Ñ©·þºÍÑ©çR£¬êPì¶Õ½Ì¾µÄî}¾Í¿´ÈËÐèÇó£¬ÎÒ]ÓÐÕ½Ì¾Ò²»¬µÃºÜºÃ£¬ïLºÜ´óÒª§¿ÚÕÖ
715.µÚÒ»´Î³¢ÊÔ£¬ºÜ°ô¡£¸Ð¾õ²»´í¡£¾ÍÊÇÈý¸öÐ¡Ê±Ê±¼ä²»Ì«¹»¡£Ã»ÓÐ¾¡ÐË
716.·Ç³£»®Ëã£¬°üº¬µÄÏîÄ¿¶¼ÍæÁË¡£»¹¸ºÔðÀ´»Ø½ÓËÍ¡£Ë¾»úµÄÌ¬¶ÈÒ²ÌØ±ðºÃ£¬Óöµ½µÄÀ§ÄÑÒ²¶¼°ïÃ¦½â¾öÁË¡£·Ç³£ÍÆ¼ö£¡
717.Òò»¬Ñ©¶ø³öÃûµÄÑÇ²¼Á¦£¬È´Òò½ÌÁ·Ð¡·Ñ¶ø¸ü³öÃû¡£²»»á»¬Ñ©²»ÒªÈ¥ÑÇ²¼Á¦£¬¿Ó¶àµÃÈÃÄãÅÀ²»³öÀ´¡£Á¬±¾µØË¾»ú¶¼ËµÑÇ²¼Á¦ºÚµÃÒªËÀ£¬ÍâµØÓÎ¿Í»ù±¾¾ÍÊÇ±»Ô×µÃÏÊÑªÖ±Á÷¡£½ÌÁ·ÕæµÄ¶¼ÊÇËÀ²øÀÃ´òÒªÐ¡·ÑµÄ£¬²»ÊÇËùÎ½×ÔÔ¸¸ø¡£²»¸ø¶¼À­×Å²»ÈÃÄã×ß£¬¸øÉÙÁËÒ²±ðÏë×ß¡£ÎÒÊÇÀ´ÌåÑé»¬Ñ©µÄ£¬Çë½ÌÁ··ÑÒ²¸øÁË£¬»¬Ñ©³¡Ò²ÓÐÌáÊ¾ÑÏ½ûË÷ÒªÐ¡·Ñ£¬µ«ÊÇ¾ÍÊÇÌù×ÅºÃ¿´µÄ°É¡£ÔØÎÒÃÇÈ¥µÄµ±µØ½Ó´ý»¹ËµÊ²Ã´¿ÉÒÔÍ¶Ëß£¬µÃÁË°É£¬¶¼ÊÇÇ±¹æÔòÁË£¬Í¶ÈëÓÐÓÃµÄ»°ÏÖÔÚÒ²²»»áÔ½ÍæÔ½ÁÒ£¬Ð¡·ÑÒªµÃÔ½À´Ô½¶à¡£ÕæÊÇ»ÙÁËÒ»¸öºÃµØ·½¡£
718.Ñ©µÀºÜºÃ£¬¿ÉÄÜÈÔÈ»ÊÇÐÂ´º¼ÙÆÚêPS£¬ÈË±ÈÝ^¶à¡£Ñ©¾ß½èÓÃ±ÈÝ^»ìy£¬ßºÃ²»ÓÃÅÅÌ«¾Ã¡£Ð¯³ÌÝ^éTÊÐ±ãÒËºÜ¶à¡£
719.ÍæµÄ³¬¼¶ºÃ£¬Ð¯³ÌµÄ¹¤×÷ÈËÔ±·þÎñ³¬¼¶°ô£¡
720.µÚÒ»´Î»¬Ñ©£¬½ÌÁ·½ÌµÄºÜÈÏÕæ£¬ÓÐ½ÌÁ·£¬ÁãË¤õÓ£¬?? »á»¬ÁË¡«
721.ÔÚÐ¯³Ì¶©ºÜ·½±ã »áÓÐ×¨ÃÅÈËÌáÇ°´òµç»° ×¡µÄ½ü»¹¿ÉÒÔ½ÓËÍ ÕâÀïµÄÈËÒ²ºÜÈÈÇé ½¨Òé¶©Æ±¼Ó·þ×°Ò»Æð ±ÈÀ´Õâ±ß×â»®Ëã
722.ºÜÁ¼ÐÄ£¬»áÔÚÑÇ²¼Á¦ÄÏÕ¾½ÓÎÒÃÇÈ¥Ñ©³¡£¬°ìÀí»¬Ñ©¿ì½Ý¼òµ¥£¬×ßµÄÊ±ºòÒ²¸øÎÒÃÇËµÁËÃâ·Ñ³Ë×ø°ÍÊ¿Â·Ïß¡£ÍÆ¼ö£¡
723.ÍæµÄÍ¦¿ªÐÄµÄ£¬¾ÍÊÇµ±ÌìÌ«ÀäÁË£¬ÖÕÓÚ¼ûÊ¶µ½ÎÄÑ§×÷Æ·ÀïÌáµ½µÄÊ²°×Ã«·ç£¬¶³ËÀÁË£¬4¸öÐ¡Ê±ÍæÏÂÀ´£¬¶³»µÁË¡£
724.Ñ©³¡¹æÄ£²»Ð¡£¬ÓÐÈýÌõ»¬µÀ¡£Ò»°ã³õÑ§ÕßÊ¹ÓÃ³õ¼¶µÀ¡£ÓÐÀÂ³µËÍÉÏÉ½¡£»òÕßÃÔÄãÑ©µÀÓÐÄ§Ìº¿ÉÒÔÉÏÈ¥¡£¹ÜÀí½ÏÎªÕý¹æ£¬°ìÊÖÐø×âÓÃ¹ñ×ÓÑ©¾ß¶¼ºÜ·½±ãË³³©¡£½ÌÁ·ÊÕ·Ñ½Ï¹ó£¬ÇÒ»¹ÒªÐ¡·Ñ¡£×ÜÌåÀ´ËµÖµµÃÌåÑé
725.ºÃºÃºÃºÃºÃºÃºÃºÃºÃºÃºÃºÃºÃºÃºÃºÃºÃºÃºÃºÃºÃºÃºÃºÃºÃºÃºÃºÃºÃºÃºÃºÃºÃºÃºÃºÃºÃºÃºÃºÃºÃºÃºÃºÃºÃºÃºÃºÃºÃ
726.ÂúÒâ£¬³µ½Ó³µËÍ£¬Ê¦¸µÖ÷¶¯ÁªÏµ£¬Õû¸öÂÃ³ÌÍæµÄ±È½ÏË³³©¡£¼Û¸ñºÜ»®Ëã¡£**µÄÒÂ·þÍ·¿øÑÛ¾µ£¬ÍæµÄºÜ¿ªÐÄ¡£
727.»¬Ñ©Ê¤µØ£¬ËäÈ»ÊÇ³õÑ§Õßµ«ÊÇ°®ÉÏ»¬Ñ©ÁË
728.ÌåÑéºÜ²»´í£¬¸úÅóÓÑÒ»ÆðÈ¥µÄ£¬Ê®·ÖÊÊºÏÐÂÊÖ¡£Èç¹ûÓÐ»¬±ùµÄ¾­Ñé¿ÉÒÔ²»ÓÃÇë½ÌÁ·£¬×ÔÐÐÃþË÷(¿ÉÄÜ»áË¤õÓ)
729.1500Ã×µÄÑ©µÀÈÃÈËÉúÎ·£¬Öµµ«¶ÔÓÚÄÏ·½ÈËÓÖÊÇ¶àÃ´µÄÏòÍù¡£³¢ÊÔºóÓÖ»áÈÃÈËÁôÁµÍù·µ.........
730.¶¼ÂùºÃµÄ¶¼ÂùºÃµÄ¶¼ÂùºÃµÄ¶¼ÂùºÃµÄ¶¼ÂùºÃµÄ¶¼ÂùºÃµÄ¶¼ÂùºÃµÄ¶¼ÂùºÃµÄ¶¼ÂùºÃµÄ¶¼ÂùºÃµÄ¶¼ÂùºÃµÄ¶¼ÂùºÃµÄ
731.Í¦·½±ãµÄ£¡»¬Ñ©³¡Ò²Í¦ºÃ£¬3¸öÐ¡Ê±¾Í¹»ÓÃÁË ²»ÓÃ4¸öÐ¡Ê±µÄ
732.ÕâºÜÊÊºÏ³õ´ÎÀ´»¬Ñ©µÄÌåÑéÕßÃÇ£¬´ËÍâÑÇ²¼Á¦µÄÒ¹¾°ºÜÃÀÅ¶¡­
733.Í¦ºÃµÄ£¡Ë¾»ú£¬È¡Æ±£¬¶¼ºÜ·½±ã£¬·þÎñÒ²ºÜºÃ£¡ÑÇ²¼Á¦ÄÏÕ¾Íù·µ¹þ¶û±õ£¬×ÔÓÉÐÐ£¬»¬Ñ©4Ð¡Ê±£¬°²ÅÅºÏÀí£¡
734.Í¦²»´íµÄ»¬Ñ©³¡£¬¸øÐ¡º¢ÇëÁË½ÌÁ·£¬½ÌÁ··Ñ240£¬Áí¸øÁË60Ð¡·Ñ£¬´óÈË¾ÍÃ»Çë£¬ÓÐµã»¬±ù»ù´¡ÄÜ¸ã¶¨¡£
735.¼Û¸ñ±ãÒË£¬¾°µãµ±È»Ã»µÃËµ£¬ÓÐ³µ½Ó»¹ÓÐ×¨ÈË·þÎñ£¬´ú°ìÁË´ó°ÍµÄ³µÆ±£¬²»´íµÄÏû·Ñ¾«Á¦£¬Ï£Íû¼ÌÐø±£³Ö¡£
736.ÕâÀïµÄÉèÊ©Éè±¸ºÜºÃ£¬½ÌÁ·ºÜ×¨Òµ£¬ËùÒÔ³õÑ§ÕßÔÚÕâÀïÄÜ¹»ÊÜµ½ºÜºÃµÄÑµÁ·£¬µ±È»°²È«ËûÃÇ×öµÃÒ²ºÜµ½Î»¡£
737.Ë¾»ú¼æµ¼ÓÎ¶ÅÊ¦¸µ×¨ÒµÈÏÕæ£¬ÂÃ³Ì°²ÅÅµÄÁé»î×ÔÓÉ£¬ ºÜºÃ£¡
738.Í¦ºÃµÄ£¬Ò»ÏÂµ¥¾ÍÓÐ¹¤×÷ÈËÔ±À´ÁªÏµ£¬»¹¸ºÔð½ÓËÍ¡£Ð¯³ÌÀñ°üÍ¦ÊµÓÃ£¬ÓÈÆäÊÇÄÇ¸ö·À·çÃæÕÖ£¬·À·çÒ²²»ÃÆ
739.Ã»ÓÐ»¬¹ýÑ©£¬´øº¢×ÓµÚÒ»´Î£¬º¢×ÓÍæµÄºÜhigh¡­¡­Ã»ÓÐÇë½ÌÁ·£¬×Ô¼º¿ÉÒÔÉÏ³ÉÈËµÄ³õ¼¶»¬µÀ¡­¡­¡­¡­
740.ÐèÒªÇë½ÌÁ·£¬Á½¸öÐ¡Ê±£¬×øÀÂ³µÉÏÈ¥Á½´Î£¬»¹ÊÇ±È½ÏÓä¿ìµÄ
741.ºÜºÃÍæ£¬ÎÒ´ø¼ÒÈËÈ¥µÄ»¬Ñ©³¡ºÜ¶à£¬ÊÀ½çµÚÒ»Ë÷µÀºÜ´Ì¼¤¡£
742.Í¦»®ËãµÄ£¬ºÜºÃÍæ£¬ÐÔ¼Û±È¸ß£¬±Èµ¥ÈËÈ¥»®ËãºÜ¶à£¬ÍÆ¼ö
743.½»Í¨»¹Ëã·½±ã£¬ÐÔ¼Û±È±È½Ï¸ß£¬µ«ÊÇÐÝÏ¢½ÌÁ·ÃÇ¶¼±È½Ï¿Óµù£¬ÑÏÖØÒª×¢ÒâËûÃÇ±àÏ¹»°£¬ËµºÃµÄÁ½Ð¡Ê±£¬²»µ½Ò»Ð¡Ê±¾ÍÆ­µ½Ê±¼äÁË£¬»¹´øÄãÈ¥Âò¶«Î÷£¬×¢ÒâÕâÀïÊ²Ã´¶«Î÷¶¼¿ÉÒÔ½è£¬ÄÜ²»Âò¾Í²»ÒªÂò
744.ËäÈ»»»ÁËÒ»¸ö³¡µØµ½Ñô¹â£¬µ«ÊÇ³¡µØ»¹ÓÐ½ÌÁ·¶¼»¹²»´í¡£
745.ºÜºÃÍæ£¬½¨ÒéÖ»¹ºÂò»¬Ñ©Æ±£¬Ñ©·þµÈÆäËü²»Òª£¬ÊÖÌ××Ô´ø  £¬ÔçÉÏ»¬Íê£¬ÏÂÎç4£º30µÄ»ð³µ¿É»Ø¹þ¶û±õ
746.ÌØ±ðÊµÔÚ Õû¸öÐÐ³ÌÐÔ¼Û±È³¬ºÃ ²»¹ý´ó¼ÒÔÚ»¬Ñ©Ê±ÒªÄÜ¿¹×¡½ÌÁ·Ë÷ÒªÐ¡·ÑµÄºöÓÆ ²»¹ýÐÂÊÖ»¹ÊÇ½¨ÒéÕÒ½ÌÁ·
747.²»´í£¬µÚÒ»´ÎÈ¥»¬Çë¸ö½ÌÁ·±È½ÏºÃ£¬»áÓÐÊÕÐ¡·ÑµÄÇé¿ö¡«
748.Ñ©³¡ºÜ´ó£¬·þÎñºÜºÃ£¬ÎÒÃÇÍæµÄºÜ¿ªÐÄ¡£×Ô¼ºÃþË÷×Å»¬µÄ
749.»¹ÊÇ²»´íµÄÌåÑé£¬ÐÂÊÖÒ»Ã¶£¬¾­³£Ë¤õÓ£¬µ«ÊÇË¤×Å²»ÌÛ£¬Ë¾»úÐ¡¸çÊµÁ¦¸øÎÒÃÇÐãÁËËûµÄÆ¯ÒÆ£¬¸ø¸öÔÞ£¡
750.»¬Ñ©µÀ·Ç³£×¨Òµ£¬ÓÐ¸ß¼¶£¬ÖÐ¼¶ºÍ³õ¼¶£¬¶ÔÓÚÁã»ù´¡µÄ³õÑ§ÕßÀ´Ëµ£¬Çë¸ö½ÌÁ·ÕæµÄÊÇºÜÓÐ±ØÒªµÄ¡£Âú·Ö
751.·Ç³£°ô£¬Á¬»¬ÁËÈýÌì£¬Ñ©µÀ·Ç³£ÊÊºÏ³õÑ§Õß£¬È«¼ÒÈË¶¼ÍæµÃºÜ¿ªÐÄ£¬ÏÂ´ÎÔÙÈ¥µÄ»°ÒªÌôÕ½ÄÑ¶È´óÒ»µãµÄ
752.ÍæµÄ³õÖÐ¼¶ÈüµÀ£¬ËäÈ»ÊÇµÚÒ»´ÎÍæ£¬¸÷ÖÖ±»Ë¤£¬¸÷ÖÖ×²ÈË£¬ÄÇÒ»¸ö²ÒÄÇ£¬ÄÇÊÇ»¬Ñ©µÄ¸Ð¾õ»¹ÊÇ³¬Ë¬µÄ¡£
753.Í¦ºÃÍæµÄ£¬Íæ³¬ÁËÒ»¸öÐ¡Ê±£¬º¢×Ó²»¿Ï×ß£¬¶àÌÍÁË300Ôª£¬¶øÇÒÈËÌ«¶à£¬Õû¸ö´óÌüÄÖºåºåµÄ£¬²»¹ý¹Ü¼ÒÍ¦ºÃµÄ£¬Í¦¸ºÔðÈÎ£¬ÏÂ£¬²¢ÇÒÒ»¼ÒÈý¿Ú¶¼Ñ§»áÁË»¬Ñ©£¬²»¹ý°Ö°ÖÒòÎªÃ»Çë½ÌÁ·Ë¤²ÒÁË¡£
754.Ð¯³ÌÉÏÔ¤¶©·Ç³£·½±ã£¬Ò²Ê®·ÖÓÅ»Ý±ÈÔÚÄÇÀïÏÖ³¡Âò±ãÒË¶àÁË£¬¶øÇÒºÜÈÈÇé£¬´òµç»°Ñ¯ÎÊÊÇ·ñÐèÒªËÍÕ¾
755.·Ç³£°ôµÄ»¬µÀ£¡Ãû²»Ðé´«µÄÑÇÖÞµÚÒ»³¤£¡Ö®Ç°Ö»»¬¹ýÈËÔìÑ©£¬Õâ´ÎÖÕÓÚÌå»áµ½ÁËÕæÕýµÄÌìÈ»»¬Ñ©³¡£¡
756.Í¦ÓÐÒâË¼µÄ£¬¼Û¸ñÓÅ»Ý¡£ÔÙÇë¸ö½ÌÁ·¿ÉÉÏ³õÖÐ¼¶ÈüµÀ¡£
757.¹ûÈ»ÊÇ¹ú¼Ò¼¶»¬µÀ£¬¸Ð¾õºÜºÃÖµµÃÒ»È¥£¬²»¹ý»¹ÊÇµÃÇë¸öË½½Ì±È½ÏºÃ£¬ÄÇÑùÑ§µÃ±È½Ï¿ì£¬»¹ºÜ°²È«£¡
758.ºÜºÃ£¬×¨ÒµµÄ»¬Ñ©³¡£¬ÎÒµÄ¼¼Êõ²»¹ý¹Ø£¬Ö»ÄÜÔÚ³õ¼¶ÈüµÀÍæË£¡£ÊÊºÏ·¢ÉÕÓÑµÄ»¬Ñ©³¡£¬ÓÐ»ú»á»¹È¥¡£
759.»¬Ñ©³¡»¹²»´í£¬¿ÉÊÇ¼Û¸ñÒ²ÊÇÂù¸ßµÄ£¬ÒòÎªÓÐË÷µÀ×ø£¬ËùÒÔÑ¡ÔñÁËËü£¬½ÌÁ··ÑÖ®Íâ»¹ÒªÔÙ¸øÐ¡·ÑµÄ¡£
760.ºÜ²»´í£¬ÌáÇ°Ò»ÌìÔ¤¶©£¬±ÈÊµÌåµê±ãÒËºÜ¶àÇ®£¬¾ÍÊÇÈË¶à£¬µ«ÊÇÕæµÄºÜºÃÍæ£¬ÓÐÈË¸ºÔð½ÓËÍ£¬ºÜ·½±ã
761.µÚÒ»´ÎÒâÏë²»µ½»¬Ñ©µÄ´Ì¼¤£¡Èç¹û»¹ÓÐÊ±¼äÒ»¶¨ÔÚ¸üÃÀµÄ¼¾½ÚÀ´ÑÇ²¼Á¦£¬»¹ÐèÒªÓÂÆø£¡ÑÇ²¼Á¦ÔÙ¼û£¡
762.ºÃºÃÍæ µØ½Ó³µ½Ó³µËÍ Ì¬¶ÈºÜºÃ
763.ÎÒÏÖÔÚ¾ÍÄÜÉÏ£¬¾Åµã°ëÈ¥µ¥Î»¿ª»á£¬ºóÃæÍíÉÏ²»ÉÏÁË
764.±ÈÔÚÊÛÆ±´¦ÂòµÄ±ãÒË£¬ÊÛÆ±´¦Òª200.¡£ÎÒÃÇÈý¸ö²»»á»¬£¬Ã¿ÈËÇëÁË¸ö½ÌÁ·¿ÉÒÔ´ÓÖÐ¼¶µÀ»¬ÏÂÈ¥
765.Õâ¸öÁù°Ù¶àµÄÌ×²ÍËãÏÂÀ´»¹ÊÇ²»¹óµÄ£¬½ÌÁ·ÁíÍâ¸øÁË100ÔªÐ¡·Ñ¡£ÈÃ½Ó´ýÍÆ¼öµÄ»ð¿»ÃñËÞ¿ÉÒÔÌô£¬²»ÍÆ¼öÐ¡¸ÕÅ©¼ÒÔº¡£Òª¼ÇµÃ¸¶¿îÖ®Ç°¾ÍÒª½²ºÃ¼¸µãÍË·¿£¬·ñÔòÒªÁíÊÕÑÓ³ÙÍË·¿·Ñ50Ôª¡£
766.Á¬Ðø»¬ÁËÈýÌì£¬ÖÕÓÚ¿ÉÒÔÒ»¸öÈË×øÀÂ³µÉÏÈ¥»¬ÏÂÀ´£¬ÌØ±ðË¬£¡·¢¿¨µÄ´ó½ã´ó¸çËµÄãÕâÊÇ»¬ÉÏñ«À²£¡
767.ÃÀµÄ²»Òª²»Òª²»ÒªµÄ¡¢Ã»À´¹ýµÄÇ×ÃÇ¸Ï½ôÐÐ¶¯ÆðÀ´°É
768.È«³ÌÏòµ¼·Ç³£¸ºÔðÈÎ£¬Á½¸öÐ¡Ê±ÄÚÒ»Ö±ÔÚ´óÌüÊØºò£¬ÓÐÈÎºÎÎÊÌâ¶¼¿ÉÒÔ½²½â£¬Ì¬¶ÈÒ²ºÜºÃ£¡ÔÞÒ»¸ö
769.ÌØµØ×øÁË»ð³µ¹ýÈ¥»¬Ñ©£¬ºÃºÃÍæ£¬´ÓÀ´Ã»»®¹ý£¬ËùÒÔÇëÁËÒ»¸ö½ÌÁ·£¬¼Û¸ñºÃ¹ó£¬¼¸°Ù¿é£¬µ«ÊÇ¿´³µ×øÉÏÈ¥²Å·¢ÏÖ»¹ºÃÇëÁË½ÌÁ·£¬²»È»Ì«¿ÉÅÂÁË£¡
770.ÎÞ¸ÁÅ®ÈË¾ßÌåÁË¿÷¾ÓÈ»ä¯ÀñÊ©¾È¿ªÊ¼×òÌì¿´Â¥ÌÝ¿¼ÂÇ¿¼ÂÇÆä¾ßÌå½¡½¡¿µ¿µÍ¼À´¿©Í¼¿©Í¾¾¶ÍÂÂ¶ÍÂÂÌ
771.»¬Ñ©ºÜ´Ì¼¤£¬ÇëÁË½ÌÁ·£¬½ÌÁ·ºÜ¸ºÔð£¬¾°É«Ò²ºÜºÃ
772.ÍæµÃºÜ¿ªÐÄ ÓëÃèÊö¶¼Ïà·û Æ±¼ÛºÍÖÜÎ§Å©¼ÒÔºËµÌá¹©µÄ»áÔ±Æ±¼ÛÏà±È¸ü±ãÒË
773.¹þ¹þ¹þ¹þ¹þ¹þ¹þ¹þ¹þ¹þ¹þ¹þ¹þ¹þ¹þ¹þ¹þ¹þ¹þ¹þºÃÍæ
774.Ð¯³ÌÍø¶¨µÄ£¬È«³ÌÓÐÈË½ÓËÍ¡¢·þÎñ£¬ºÜ·½±ã¡£ÒÅº¶µÄÊÇ£¬Ð¡º¢´óÈËÍ¬¼Û¡£
775.ÓÎÍæºÜÓä¿ì£¡ÓÎÍæºÜÓä¿ì£¡ÓÎÍæºÜÓä¿ì£¡ÓÎÍæºÜÓä¿ì£¡ÓÎÍæºÜÓä¿ì£¡ÓÎÍæºÜÓä¿ì£¡ÓÎÍæºÜÓä¿ì£¡
776.ºÜÖµ£¬ËäÈ»ºÜ¹ó£¬µ«ÊÇÍæµÃºÜ¿ªÐÄÀ²£¬ÇëµÄ½ÌÁ·³¬¼¶ÌùÐÄÀ²¡£¡£ÏÂ´Î»¹ÒªÈ¥¡£¡£¡£¡£¡£¡£¡£¡£¡£
777.ÖÐ¹ú×îºÃµÄ»¬Ñ©³¡¡£ÑÇ²¼Á¦»¬Ñ©³¡¡£»¬Ñ©µÄ³õÑ§Õß²»½¨ÒéÀ´¡£ÒòÎªÊµÔÚÊÇÌ«¸ßÌ«¿ì£¬Ì«´Ì¼¤ÁË¡£
778.ÐÂÌåÎ¯µÄ³¡µØÕæµÄ²»´í£¬¾ÍÊÇÆÂÌ«¶¸ÁË£¬º¢×Óµ¥¶À»¬²»·ÅÐÄ£¬»¹ÊÇÇëÁË¸ö½ÌÁ·£¬½ÌÁ··ÑÌ«¹óÁË¡£
779.ÐÂÌåÎ¯µÄ³¡µØÕæµÄ²»´í£¬¾ÍÊÇÆÂÌ«¶¸ÁË£¬º¢×Óµ¥¶À»¬²»·ÅÐÄ£¬»¹ÊÇÇëÁË¸ö½ÌÁ·£¬½ÌÁ··ÑÌ«¹óÁË¡£
780.·Ç³£ºÃ£¬½ÓÍ·µÄ¹¤×÷ÈËÔ±ÈÈÇéÓÄÄ¬£¬Ò»ÇÐºÜË³Àû£¬¼Û¸ñÒ²ÊÇ×îÊµ»ÝµÄ¡£
781.ÍæµÄºÜºÃ£¬¾ÍÊÇÈËÌ«¶àÀ²£¡³ÔµÄÒ²²»´í£¬Ð¯³ÌµÄÈËÕÕ¹ËµÄÒ²ºÜÖÜµ½£¡·Ç³£ºÃµÄÒ»´Î»¬Ñ©ÌåÑé£¡
782.ÀÂ³µÉÏÈ¥ ×Ô¼º»¬ÏÂÀ´ºÜ´Ì¼¤ Íæ¶àÁË¾ÍÏëÊÔÊÔµ¥°å
783.·Ç³£ºÃ£¬Ë¾»ú¸ºÔð½ÓËÍµ½ÄÏÕ¾£¬ÔÚÑÇ²¼Á¦´óÌü»áÓÐÈô¸É¹¤×÷ÈËÔ±½Ó´ý£¬¸øÒ»ÕÅ¿¨È¥ÁìÈ¡Ñ©¾ß¡£
784.·Ç³£ºÃÍæ£¡ÔÞ£¡ÍÆ¼ö´ó¼ÒÀ´£¬ÖÐ¹ú×îºÃµÄÑ©µÀ£¡
785.·þÎñ·Ç³£ºÃ£¬ÄÏ·½ÈËµÚÒ»´Î¼ûÏÂÑ©£¬³¬¼¶ÐË·Ü¡£
786.×ÜÌåÀ´Ëµ»¹ÊÇ²»´íµÄ¡£¡£¡£¾ÍÊÇ¼Û¸ñÉÔ¹óÒ»Ð©£¡
787.»¬Ñ©ºÜºÃÍæ£¬¾ÍÊÇÊ±¼ä2¸öÐ¡Ê±ÓÐµã¶Ì¡£³õÑ§ÕßÓÉ»ù±¾¹¦¿ªÊ¼Ñ§Ê±¼äÖ»¹»ÔÚ³õÑ§µÀÏÂÀ´Ò»´Î¡£
788.¶ÔÓÚÃ»ÓÐÈ¥¹ý¶«±±£¬Ã»ÓÐ¿´¹ýÑ©µÄÄÏ·½ÈËÀ´Ëµ£¬ÕâÎÞÒÉÊÇ×îÖµµÃÈ¥µÄ¾°µã£¬¿ÉÊÇÊµÔÚÌ«ÀäÁË¡£
789.Ëµ¶àÁË¶¼ÊÇÀá£¬ÀïÃæ»¬Ñ©Ì«¹óÁË£¬»¬Ñ©»¬Ñ©·þÒª150/Ì×£¬Í·¿ø80/¸ö£¬ÆäËû»¹ÓÐ½ÌÁ·É¶£¬·´Õý»¬Ñ©ÒªÌáÇ°¹¥ÂÔ£¬ÍâÃæ»¬Ñ©·þÉ¶±ãÒË
790.×ÜÌåÀ´ËµÍ¦ºÃµÄ£¬ÉèÊ©ºÜÍêÉÆ£¬°²È«´ëÊ©Ò²ºÜ¹»¡£½ÓÎÒÃÇµÄË¾»úÒ²ÌØ±ðºÃ£¬ÈËÒ²ÌØ±ðÈÈÇé¡£
791.ºÜºÃÍæ£¬¾ÍÊÇ½ÌÁ·Ò»Ö±ÒªÐ¡·Ñ£¬¶øÇÒ¸øÉÙÁË»¹²»¿Ï£¬Ò»¿ªÊ¼ÎÒÃÇ¸øÁËÃ¿ÈË50Ôª£¬»¹ÏÓÉÙ£¬¸øÁË100»¹ºÜÃãÇ¿£¬´óÈËµÄ»°Ã»±ØÒªÇë£¬×Ô¼ºÅªÅª¾Í»á»¬ÁË£¬Ð¡ÅóÓÑµÄ»°»¹ÊÇÓÐ±ØÒªµÄ¡£
792.²»´í¡£°²ÅÅºÏÀí¡£ÏÂ»ð³µÓÐ½Ó¡£ÍêÁËËÍÈ¥³µÕ¾
793.Í¦ºÃÍæµÄ£¬¾ÍÊÇÎÒÈ¥µÄÕâÌìÌ«Ì«Ì«Ì«Ì«Ì«ÀäÀ²£¨£à¦¤¡ä£©£¡ ±»½ÌÁ·½ÌÁË´ó¸Å´ó¼¸Ê®·ÖÖÓ£¬È»ºó¾Í×Ô¼º·Å·É×ÔÎÒ×Ô¼º»¬ÁË ÒòÎª·çÌ«´ó£¬Ë¤ÁËËÄ¸ö´óÆ¨¶×£¬ºÜ¿ªÐÄ_(¡Â¦©¡¹¡Ï)_¶·
794.»¬Ñ©½ÌÁ·Í¦¿ÓµÄ£¬½áÊøÊ±»¹ÒªÐ¡·Ñ£¬¿ª¿ÚÒªºÃ¼¸°Ù£¬ºÃºÚ£¬¹ûÈ»ÊÇ9¸öÔÂÄ¥µ¶3¸öÔÂÔ×Ñò°¡
795.Ñ©³¡ºÜ´ó ³õÖÐ¼¶±ð»¬µÀºÜÊæ·þ ÏÂ´Î³¢ÊÔ¸ß¼¶µÄ
796.ÀÏ°åÒ»¼ÒºÜÈÈÇé£¬È«³Ì·þÎñºÜÖÜµ½¡£ÊÖ¶¯µãÔÞ
797.¸Ð¾õ²»´í ËäÈ»²»Õ¦»á»¬ ÎÊ±ðÈËÔõÃ´»¬²ÅÑ§»áµÄ
798.µÚÒ»´Î»¬Ñ©£¬ºÜ´Ì¼¤ºÜºÃÍæ£¬ÓÐ»ú»áÏÂ´ÎÔÙÈ¥
799.ÊÀ½çµÚÒ»»¬µÀÍ¦ÓÐÒâË¼£¬»¬Ñ©Ò²²»´í£¬Ò»¶¨ÒªÇë½ÌÁ·²»È»¾ÍÊÇË¤¸úÍ·¡£ÂíÀ­ÅÀÀç²»ÖµµÃÍÆ¼ö
800.¹þ¹þ¹þ¹þ¹þ¹þ¹þ¹þ¹þ¹þ¹þ¹þ¹þ¹þ¹þ¹þ¹þ¹þ¹þ¹þ¹þ¹þ¹þ¹þ¹þ¹þ¹þ¹þ¹þ¹þ¹þ¹þ¹þ¹þ¹þ¹þ¹þ¹þ¹þºÍ
801.¹þ¹þ¹þ¹þ¹þ¹þ¹þ¹þ¹þ¹þ¹þ¹þºÃ¹þ¹þ¹þ¹þ¹þ¹þ¹þ¹þ¹þ¹þ¹þ¹þ¹þ¹þ¹þ¹þ¹þ¹þ¹þ¹þ¹þ¹þ¹þ¹þ¹þ¹þ¹þ
802.ºÜºÃºÜºÃºÜºÃºÜºÃºÜºÃºÜºÃºÜºÃºÜºÃºÜºÃºÜºÃºÍÎÒÒ»ÑùµÄÃ´Ã´ßÕßÕÎ¨ÎïÈýËÄËÆ¶®·Ç¶®ÁËÄØ£¡
803.ºÜºÃÍæ£¬ºÜ´Ì¼¤£¬Ð¡º¢ºÜÏ²»¶£¬ÌØÒâÍÆ¼ö£¬ÒÔºó»¹»áÈ¥¡£³¡µØ¹»´ó£¬½ÌÁ·ºÜºÃ£¬µ«ÒªÐ¡·Ñ£¬
804.»¬Ñ©³¡Ñ©ÖÊºÜºÃ£¬Ñ©µÀÓÐÒ»¶¨µÄÌôÕ½ÐÔ¡£Ã»ÓÐ»¬¹ýÑ©µÄÈË½¨ÒéÇë¸ö½ÌÁ·£¬»¬ÆðÀ´ÌåÑé¸üºÃ¡£
805.ºÃÍæ°É£¡£¡£¡£¡£¡£¡£¡£¡£¡£¡£¡£¡£¡£¡£¡£¡£¡£¡£¡£¡£¡£¡£¡£¡£¡£¡£¡£¡£¡£¡£¡£¡£¡£¡£¡£¡£¡
806.Ò»¿ªÊ¼ÍÅÁËÁ½µãÐ¡Ê±£¬Ã»Íæ¹»¾ÍÓÖ¼ÓÁËÁ½¸öÐ¡Ê±£¬ÑÇ²¼Á¦Ñ©ÏçÈ·Êµ²»´í£¬ÍÅ¹ºÒ²ºÜ»®Ëã¡£¡£
807.Ã¿´Î»Øµ½¼Ò¶¼ÒªÀ´ÕâÀï»¬Ñ©£¬´Ó¸ßÉ½·ÉÁ÷Ö±ÏÂµÄ¸Ð¾õÕæÊÇÌ«Ë¬ÁË£¬»áÓÐÒ»ÖÖ±ðÑùµÄ´Ì¼¤¸É£¡
808.ºÜºÃÍæ£¬È¥µÄÌìÆø²»´í£¬ÓÖ¸øº¢×ÓÑÓ³¤ÁË£¬Ã»Çë½ÌÁ·£¬¿´ÁËÆÀ¼ÛÒªÐ¡·Ñ£¬È·Êµ¶¼ÊÇÄÇÑùµÄ
809.µÚ¶þ´ÎÀ´ÐÂÌåÎ¯£¬ºÜºÃºÜºÃ£¬¿ÍÈËºÜÂúÒâ£¬½ÌÁ·½ÌµÄÒ²ºÜºÃ£¬¶þÂ¥²ÍÌüÖµµÃ¶«Î÷Ò²²»´í¡£
810.·Ç³£ºÃ£¬Ê¦¸µ·Ç³£¸ºÔðÈÎ£¬¶©ÁËÆ±°ëÐ¡Ê±¾Íµ½ÄÏÕ¾½ÓÎÒÃÇ£¬µ½¾Æµê£¬µ½»¬Ñ©³¡£¬¸ÐÐ»¸ÐÐ»
811.»¬Ñ©ºÃµØ·½£¬¾ÍÊÇ·ÑÓÃ±È½Ï¸ß£¬¹ÜµÄ²»ÑÏ£¬240ÔªÇëÁË½ÌÁ·ºó£¬»¬Ò»°ë»á¸úÄãÒªÐ¡·ÑµÄ
812.4¸öÐ¡Ê±¼ÓÑ©·þÑ©¾µºÍ½ÓËÍ£¬ÍæµÄºÜ¹ýñ«£¡
813.»¬Ñ©³¡ÀëÎÒ¾ÆµêºÜ½ü£¬²½ÐÐ¼¸·ÖÖÓ¾Íµ½ÁË£¬Ñ©³¡ºÜ´óºÜÆ½Õû£¬ºÜ¸É¾»£¬±¦±¦ÃÇ»®µÄºÜ¿ªÐÄ
814.µ½»ð³µÕ¾ ¾ÍÓÐÊ¦¸µ½Ó   °²ÅÅºÃËùÓÐ  ÈÃÄãÏíÊÜ»¬Ñ©µÄ¿ìÀÖ   ÊÂºó»¹½éÉÜÅ©¼ÒÀÖ  ·Ç³£ÈËÐÔ»¯ Ð»Ð»£¡
815.²»´í...Ñ©ÖÊºÜºÃ...±ÈÆð³¤°×É½£¬ºÃÁËºÜ¶à....ÆÂ¶ÈÒ²±È³¤°×É½µÄ¶¸...°ô
816.µÚÒ»´Î»¬Ñ© ÇëÁË½ÌÁ· ºÜ´Ì¼¤ ÏÂ´Î»¹ÏëÀ´Íæ
817.»¬Ñ©³¡ºÜ´ó£¬Ñ©µÀºÜ³¤£¬½ÌÁ·»¹ÊÇºÜËæºÍµÄ£¬ÀÂ³µÒ²±È½Ï·½±ã£¬¾°É«Ò²²»´í£¬ºÜÂúÒâ£¡
818.ÑÇ²¼Á¦ºÜ³öÃûµÄ»¬Ñ©³¡£¬Ãæ»ýºÜ´ó¡£×øÀÂ³µÉÏÈ¥£¬½ÌÁ·´ø×Å»¬ÏÂÀ´£¬²»´íµÄ»¬Ñ©¾­Àú¡£
819.Ã÷Ã÷ÊÇÔÚÐ¯³Ì¶©µÄÆ±£¬²»ÖªµÀÎªÊ²Ã´±ä³ÉË½ÈËÁªÏµÎÒ£¬¸øµÄÑ©·þ¶¼ÆÆÁË£¬¿´µ½±ðÈËµÄÑ©·þºÜºÃ¿´£¬»¹ÓÐÒ»µã¸Ð¾õ²»ºÃ¾ÍÊÇ»¹Ã»¿ªÊ¼Íæ½ÌÁ·¾ÍÌá³öÒªÐ¡·Ñ£¬²»¹ýÍæµÄ»¹ÊÇÍ¦¿ªÐÄµÄ¡£
820.ÍæµÄºÜ¿ªÐÄ Ñ©³¡ÈË²»Ëã¶à Éè±¸Ò²ÆëÈ« ºÃÆÀ
821.²»Ðé´ËÐÐ£¬Ñ©µÀºÜºÃ£¬ÈË²»Ì«¶à£¬²»´í£¡
822.ºÜ²»´íµÄ»¬Ñ©ÌåÑé£¬½ÌÁ·½ÌµÄºÜ²»´í¡£ÖµµÃÔÙÈ¥Ò»´Î¡£ÓÐÒ»µãÉÔ²»ºÃµÄÊÇ½ÌÁ·ÒªÐ¡·Ñ¡£
823.ÈËÌ«¶àÁË£¬Ì«¸ºÊ¢Ãû£¬³õ¼¶Ñ©µÀ×î¶àÈË£¬°´Ð¡Ê±ÊÕ·Ñ»¹ÊÇÂù¹óµÄ£¬»áÓÐ½ÌÁ·ÍÆ¼ö£¬Ò²¿ÉÒÔ²»ÓÃ£¬½ÌÁ·»á´ø´©Ð¬×ÓºÍÑ©°å£¬Ñ©°å´óÐ¡¶¼²»µ÷µÄ¡£×â¹ñ×ÓÒ²ÒªÊÕ·Ñ¡«¸Ð¾õ²»Èç³¤°×É½ºÃ
824.ÑÇ²¼Á¦»¬Ñ©³¡ÓÐÁ½¸ö£¬Ò»¸öÐÂµÄÒ»¸öÏà¶Ô¾ÉÒ»µã£¬ÐÂµÄ½Ï´ó»¬Ñ©µÀ½Ï¶à£¬ÈËÒ²±È½Ï¶à¡£
825.Ð¯³Ì·þÎñÍ¦ºÃµÄ£¬ÓÐ×¨ÈËÃâ·ÑÑÇ²¼Á¦ÄÏÕ¾½ÓËÍ¡£Ñ©µÀÓÐ2¶ÎºÜ¶¸£¬³õÑ§Õß±ØÐëÇë½ÌÁ·¡£
826.ÂúÒâÂúÒâ·Ç³£ÂúÒâ£¬´óÀäµÄÌìµ¼ÓÎÔÚÍâÃæµÈµ½ÄÇÃ´Íí£¬ÕæÊÇÐÁ¿à£¬·þÎñÌ¬¶È¸Ü¸ÜµÎ£¡
827.ÑÇ²¼Á¦Î÷µ½ÐÂÌåÎ¯Ñ©³¡µÄ½»Í¨Æ±£¬Ë¾»ú·þÎñÌ¬¶È·Ç³£ºÃ£¬¸ù¾ÝÓÎ¿ÍÊ±¼ä½øÐÐÁé»îµ÷Õû
828.»¹ÊÇ²»´íµÄ£¬ÇëÁË½ÌÁ·ºÜ¿ì¾ÍÑ§»áÁË¡£
829.µêÀÏ°åÈÈÐÄ£¬¿¿Æ×£¬Êµ»Ý£¬Ç¿ÁÒÍÆ¼ö£¡
830.»¬Ñ©³¡µÄ·þÎñºÜºÃ£¬ÀÂ³µÅÅ¶ÓµÈºòÊ±¼äÒ²²»³¤£¬»¬µÃºÜË³Àû£¬¶ù×ÓËµÏÂ´Î»¹ÒªÒ»Æð£¡
831.µÚÒ»´Î»®£¬È¥ÏÖ³¡ÇëÁË½ÌÁ·£¬»®µÄºÜ¹ýñ«£¬¹À¼ÆÎÒ»á°®ÉÏ»¬Ñ©µÄ£¬ÄÏ·½µÄº¢×ÓÉË²»Æð
832.¹þ¶û±õ¶¬ÌìÊÇ¼«ÃÀµÄ£¬¶øÓë±ùÑ©´óÊÀ½ç±È¼çµÄ°¬Ë¹ÎÖµÂ±ùÑ©»¶ÀÖµº¸üÊÇÆäÖÐµÄÙ®Ù®Õß¡£ÄÚº¬30ÓàÏî¹úÄÚ¹ú¼Ê¶¥¼âÓÎÀÖÉèÊ©£¬ÖªÃû´ó³ø²Ùµ¶µÄ²Íµã£¬ÈÃÄãÍæµÃ¿ªÐÄ£¬³ÔµÄ·ÅÐÄ£¡
833.³¬¼¶ÓÐÒâË¼£¡»¹ÏëÔÙÈ¥£¡½ÌÁ·ºÜ×¨ÒµÒ²·Ç³£ÄÍÐÄ£¬µÚÒ»´Î»¬Ñ©¾ÍÑ§»áÁË£¬ºÜÀ÷º¦£¡
834.µÚÒ»´Î»¬Ñ©£¬ÌåÑé²»´í£¬Ö»ÊÇÇëµÄ½ÌÁ·ºÜ¿Ó£¬ÊÕ·Ñ2Ð¡Ê±Æð£¬Êµ¼Ê½ÌÁË²»µ½Ò»Ð¡Ê±
835.È¡Æ±ºÜ·½±ã£¬»¹ÅÉ³µÀ´±ö¹Ý½Ó£¬ÐÂÌåÎ¯»¬µÃºÜÊæ·þ£¬ºÍ¶ù×Ó³É¹¦ÌôÕ½ÖÐ¼¶»¬µÀ??
836.ÍæµÄ¿ªÐÄ£¬Ð¯³ÌµÄ·þÎñÈËÔ±³¬¼¶°ô£¡
837.ÂùºÃÍæµÄ£¬³õÑ§ÕßÈ¥£¬µÃÇë½ÌÁ·£¬·ñÔò´ç²½ÄÑÐÐ£¬½ÌÁ·¶¼ÔÚÒªÐ¡·Ñ£¬ÕâÒ»µã²»Ï²»¶
838.³öÆ±ºÜ¿ì£¬±ÈÉ¢¿Í×ÔÐÐ¹ºÂò±ãÒËºÜ¶à¡£³Ô·¹Òª×ø³µµ½»¬Ñ©³¡ÍâÃæÈ¥£¬Ñ¡ÔñÁË·ÅÆú¡£
839.ºÍ¹ëÃÛÒ»ÆðÈ¥µÄ£¬»¬Ñ©³¡Í¦×¨ÒµµÄ£¬´ÓÀ´Ã»ÓÐ¼û¹ýÑ©µÄÄÏ·½ÈËÕâÌËÀ´ÐÄÂúÒâ×ã£¬µ«ÊÇÒòÎªÎÒ²»»á»¬Ñ©ËùÒÔÇëÁË½ÌÁ·£¬240/ÈË£¬½ÌÁ·ÈËÍ¦²»´íµÄ£¬¾ÍÊÇ¾õµÃ¼Û¸ñÓÐµãÐ¡¹ó¡£
840.ºÃÍæ£¬ºÃÍæ£¬²»´íµÄ£¬¾ÍÊÇÃ»»¬¹ýñ«
841.·Ç³£ºÃÍæ·Ç³£ºÃÍæ·Ç³£ºÃÍæ·Ç³£ºÃÍæ
842.ÂòµÄ3Ð¡Ê±Ñ©Æ±¡£Ð¯³Ì¶©µ¥ÏÈºÍ¶ÌÐÅ·¢µÄºÅÂëÁªÏµ£¬´óÌüÈ¡µÄ¿¨£¬È»ºóÄÃÐ¬È¡°åÈ¡Ñ©ÕÌ£¬ÍæÍêºó¹æ¶¨Ê±¼äÄÚ´óÌü»¹¿¨£¬Õû¸ö¹ý³Ì»¹ÊÇ±È½ÏË³Àû£¬Ð¡¸ç»¹°²ÅÅÁË³µ½ÓËÍºÃÆÀ¡£
843.700µÄË«ÈË´ø½ÌÁ·£¬ºóÓÖ¸øÁË200Ð¡·Ñ¡£»¬Ñ©ÊÇÏíÊÜ£¬ÄÜÉÏñ«£¬Ò²ËãÖµÁË¡£
844.»·¾³ºÃ£¬·þÎñÖÜµ½£¬ÍæµÃºÜ¿ªÐÄ¡£
845.¸Ð¾õ²»´í£¬Ñ©Á¿³äÅæ£¬·þÎñÌ¬¶È²»´í£¬ÊÊºÏ³õÑ§Õß³¢ÊÔ£¬Ï£Íû¼ÌÐøÅ¬Á¦£¬¼ÓÓÍ£¡
846.º®ÀäµÄ¶¬Ìì£¬ÔÚÑ©³¡³Û³Ò£¬¿ìÔÕ¡£
847.ÉèÊ©·Ç³£ÍêÉÆ£¬¹²ÓÐ11¸ù³õ¡¢ÖÐ¡¢¸ß¼¶»¬Ñ©µÀ£¬ËüµÄ¸ßÉ½»¬Ñ©µÀÊÇÑÇÖÞ×î³¤µÄ
848.Õâ¸ö»¬Ñ©³¡ÕæµÄºÜ´ó£¬´óÈË¶ùÍ¯¶¼·Ç³£ÊÊÒË¡£ÊÊºÏÈÎºÎ£¬²ËÄñ£¬°üÀ¨¸ßÊÖÀ´Íæ¡£
849.×ÜÌåÀ´Ëµ²»´í£¬¾Í¸Ð¾õÖÈÐòÓÐµãÂÒ£¬Ê±¼ä´Ó»»ÒÂ·þ¿ªÊ¼£¬¹â´©×°±¸¾ÍÐèÒª°ë¸öÐ¡Ê±£¬»¹Òª×Ô¼ºÈ¡Ñ©Ð¬¡¢»¬°å¡¢Ñ©ÕÈÊ±¼ä¶¼ÔÚËãÀïÃæÁË£¬»¬Ñ©°å¿Û»¹²»ºÃÓÃÓÖÀË·ÑÁËÊ±¼ä£¬
850.ÖµµÃÈ¥µÄÑ©³¡¡£»á»¬µÄ»°£¬²»ÓÃÇë½ÌÁ·£¬µ¹ÊÇ·Ç³£Êµ»Ý
851.²»´í ¼Û¸ñ±È½ÏÊµ»Ý ·þÎñÖÜµ½ ÍÆ¼ö
852.·Ç³£·Ç³£°ô£¬³¡µØºÜ´ó£¬³õÖÐ¼¶¶¼¿ÉÒÔÍæ£¬·Ç³£¿ªÐÄ£¡
853.Õâ¸öµØ·½ÉñÍùÁËºÜ¾Ã£¬ÖÕÓÚ¿ÉÒÔÇ××Ôáäáà£¬ºÜ°ô£¬¾¡¹ÜÒ»´ÎÒ»´ÎµØË¤µ¹£¬¹þ¹þ
854.µ±Ö®ÎÞÀ¢µÄÖÐ¹ú×î¼Ñ»¬Ñ©³¡µØ£¬ÔÚÐ¯³ÌÍøÉÏÌáÇ°Ô¤¶©ºÃÃÅÆ±ÊÇºÜÓÐ±ØÒªµÄ¡£
855.»¬Ñ©Ì«ºÃÍæÁË£¬³õÑ§×Ô¼º×ÁÄ¥»áµÄ£¬ÐÂÌåÎ¯µÄ´ó»¬µÀ»¬ÁËÁ½´Î¾ÍÃ»ÌåÁ¦ÁË¡£
856.´Ó¹þ¶û±õ³ö·¢£¬¾­ËçÂú¸ßËÙ¿ª230¹«Àï¿Éµ½ÑÇ²¼Á¦£¬ÑÇ²¼Á¦ÐÂÌåÎ¯»¬Ñ©³¡ÓÐÁãÏÂ20¶È£¬ÂúÉ½µÄÃÜÁÖ£¬ºñºñµÄ»ýÑ©¡£
857.ÑÇ²¼Á¦ÐÂÌåÎ¯»¬Ñ©³¡·Ç³£°ô ÎÒ¾õµÃÄãÃÇ¿ÉÒÔ´øÐ¡º¢À´Íæ ¶øÇÒÒªÇë½ÌÁ·½ÌÁ·
858.ÇëÁË½ÌÁ·£¬°ìÀíÊÖÐø·½±ã¿ì½Ý£¬ÉÏÊÖºÜ¿ìÍæµÃºÜàË¡£½ÌÁ·ÈËÒ²¸ºÔð¡£µãÔÞ
859.ÓÐ³µ½ÓËÍ³¬¼¶·½±ãÅ¶ ¾ÍÊÇÇë½ÌÁ·240ÔªÒ»Î»ÅóÓÑµ«ÊÇ½ÌÁ·»¹ÊÇÒªÐ¡·ÑµÄ ÆäÊµÊÕÐ¡·ÑÊÇ¿ÉÒÔ¾Ù±¨µÄ µ«³öÀ´ÁËÖ®ºó²ÅÖªµÀ
860.¿Í·þºÜ¸øÁ¦£¬²»¶®µÃ¶¼»áËµ£¬ÈËÌØ±ð²»´í£¬¶øÇÒÍæµÄÒ²²»´í£¬Í¦¼òµ¥µÄ£¬
861.È¥µÄÔçÈË²»¶à£¬ÖÐÎçÈ¥µÄ¾ÍºÃ¶àÈË£¬ÀïÃæ´óÄ¦ÍÐ³µ±È½Ï´Ì¼¤£¬¾ÍÊÇÓÐµã¹ó
862.ÏÂ½È×ÓÒ»Ñù£¬·´ÕýÒªÏë³®Æ±»¨µÄÉÙÓÐÐ©Â·¶ù¾ÍÒªÅÜ£¬À´»ØÒ»Ð¡Ê±»»ÒÂ·þ
863.Ã»Ïëµ½ÕâÃ´ºÃÍæ£¬ÍæµÄºÜ¿ªÐÄ£¬¾ÍÊÇÐ¡·ÑÒªµÄÌ«À÷º¦ÁË£¬½ÌÁ·ºÃÏÅÈË¡£
864.³õÑ§Õß²»½¨ÒéÀ´£¬Ñ©µÀºÜ¶¸£¬½ÌÁ·¾ÍÈç´ó¼ÒËùËµÊÇÐèÒªÐ¡·ÑµÄ£¬30¡£
865.»¬Ñ©³¡´óÆøÆ¯ÁÁ£¬»¬Ñ©µÄ¸Ð¾õ·ç³Ûµç³¸¡£Ì«°ôÁË¡£Ð¯³ÌµÄ·þÎñºÜ±ã½Ý¡£
866.½ÓÕ¾ºÜ×¼Ê±£¬»¬ÍêÑ©Ò²»á°²ÅÅ³µËÍÆäËû¾°µã£¬¾ÍÊÇ´øÈ¥³Ô·¹µÄ·¹µê¼Û¸ñÐé¸ß£¬¿ÉÄÜ¾°Çø¶¼Õâ¼Û°É£¬´òÍêÕÛ»¹±ÈÊÐÇø¹ó
867.Õâ¸ö»¬Ñ©³¡¾ÍÔÚ¾ÆµêÏÂÃæ£¬¹ýÈ¥ÌØ±ð·½±ã£¬ÌØ±ðÊÊºÏÎÒÃÇÕâÖÖ³õ»¬Õß£¡
868.»¬Ñ©ÕæµÄºÜºÃÍæ¡£ÍÆ¼ö²»»áÍæµÄÈËÒªÇë½ÌÁ·Å¶£¬ÕâÑù²ÅÄÜÕæÕýµÄÍæµ½Å¶
869.ÍæµÄÄÇÌìÕýºÃÏÂ×ÅÑ©µÄÌØ±ðÃÀ Õâ¸öÌ×²ÍÓÐ½ÓËÍ·þÎñÒ²ºÜ°ô ·þÎñ¶¼ºÜÈÈÇé
870.»¬Ñ©³¡·Ç³£ºÃÍæ£¬ÖÐ¼¶ÈüµÀºÜ´Ì¼¤£¬ÎÒÃÇÖÜÈÕÀ´µÄÈË²»¶à£¬ÍæµÄºÜ¿ªÐÄ
871.ÖÐ¹ú×î´ó»¬Ñ©³¡£¬Á¥ÊôÓÚÊ¡ÌåÓý¾ÖµÄ´óÐÍ»¬Ñ©³¡
872.ÏëÈ¥Íæ¶ùµÄÅóÓÑÇ§Íò²»Òª×Ô¼º¿ª³µÈ¥£¬ÒòÎª¶¼ÊÇÅÌÉ½Â·¶øÇÒÂ·Ãæ½á±ùµÄ
873.»¹¿ÉÒÔ£¬¾ÍÊÇÈËÌ«¶àÁË¡£»¬Ñ©·þÑ©¾ß¶¼ÊÇÃâ·ÑµÄ£¬Ö»ÓÐ¼Ä´æ°üÁíÊÕ·Ñ
874.·Ç³£²»´í£¡º¢ÍæÍíÁË²»ÒàÀÖºõ£¡ÒÔºó»¹»áÔÙÀ´
875.Ñ©³¡Ã»µÃËµ¹úÄÚ¶¥¼¶¡£²»×ãÖ®´¦¾ÍÊÇ½ÌÁ··ÑÓÃÌ«¹óÁË£¬²»¹»ÈËÐÔ»¯¡£»¬Ñ©³¡ÃÅÆ±ÒÑ¾­Æ½Ãñ»¯ÁË£¬½ÌÁ··Ñ»¹ÊÇ¹ó×å¼Û¡£Ö»ÄÜÒ»¶ÔÒ»¡£Ó¦¸ÃÌá¹©×î»ù±¾µÄÖªÊ¶ÆÕ¼°¡£
876.×ÜÌå»¹²»´í£¬¾ÍÊÇ½Ú¼ÙÈÕÈËÌ«¶à£¬»¬Ñ©·þÃ»ÁË£¬È¥ÁË¸üÔ¶µÄµØ·½»»ÁË
877.Õâ¼Òµê½ÓËÍÌØ±ðÈÈÇé£¬¼Û¸ñÓÖÊµÔÚ£¬²»ÐèÒªÔÚ×¡µÄµØ·½¶©£¬Ì«¹óÁË£¡
878.ÕûÌå²»´í£¬ÓÐ³õ¼¶µÄ£¬ÖÐ¼¶µÄ»¹ÓÐ¸ß¼¶µÄ»¬µÀ£¬¹ºÂòµÄÌ×²ÍºÜ»®Ëã¡£
879.»¬Ñ©³¡ÉèÊ©ÆëÈ« ½ÌÁ·Ì¬¶ÈÒ²²»´í ÓÐµÄ»áºÍÄãÒªÐ¡·Ñ ¼á³Ö²»¸øÒ²¾ÍËãÁË
880.»¬Ñ©ºÜºÃÍæ´Ì¼¤»áÉÏñ«µÄÄÇÖÖ£¬µ«ÊÇÈç¹ûÄãÇë½ÌÁ·µÄ»°£¬Òª×¼±¸Ð¡·Ñ
881.ºÜ·½±ã£¬ºÜ³¬Öµ¡£ÏÂ´Î»¹À´£¡Ö»ÊÇÏ£ÍûÑ©³¡µÄÈËÀÏÊ¦ÈÃÈËÇë½ÌÁ·ÁË¡£
882.Í¦ºÃ£¬¾ÍÊÇÐ¡ÐÄ²»Òª³¬Ê±£¬ÎÒÃÇ³¬Ê±ÁË¼¸·ÖÖÓ£¬¾Í¶à»¨ÁË¼¸°Ù¿é¡£
883.¹¤×÷ÈËÔ±ÌáÇ°Ò»Ìì´òµç»°ÁªÏµµÄ£¬µ½ÁËÖ®ºóÔÚ´óÌüÕÒÐ¯³Ì¹¤×÷ÈËÔ±È¡Æ±¡£×â»¬Ñ©·þ80Ò»ÈË£¬½ÌÁ·240Ò»ÈË¡£
884.ºÜºÃ£¬Ð»Ð»£¡¼Û¸ñÊµ»Ý£¬¸øÓÎÍæÌá¹©·½±ã£¡
885.Ð¯³ÌÉÏÖ±½Ó¹ºÂòµÄÃÅÆ±£¬ËæÊ±¶©ËæÊ±¿ÉÒÔÓÃ£¬±ÈÊÛÆ±´¦±ãÒË²»ÉÙ¡«
886.»¹ÏëÔÙÈ¥£¬ÌØ±ðºÃÍæ£¬ÖÐ³õ¼¶»¬Ñ©µÀ£¬ÔÞ¡«
887.·þÎñÖÜµ½ÈÈÇé£¬Îç·¹³ÔµÄÍ¦ºÃ£¬³µ½Ó³µËÍ¡£·Ç³£ÂúÒâ£¬»¬Ñ©ºÜ¹ýñ«
888.Ñ©³¡Í¦´óµÄ£¬×øÀÂ³µÉÏÖÐ¼¶µÀ£¬½ÌÁ·´ø×Å»¬ÏÂÀ´£¬´Ì¼¤£¬Ë¬£¬Êæ·þ
889.À´µ½ÕâÀï¾ÍÊÇÍæ»¬Ñ©?£¬Õâ½ÐÒ»»¬Ò»²½µ¹£¡¸ü±¾ÎÞ´ÓÏÂ½Å£¡¹þ¹þ£¡
890.È¥ºÚÁú½­Ò»¶¨ÒªÈ¥ÑÇ²¼Á¦¡£ºÜ²»´íµÄµØ·½¡£
891.ÀÂ³µ¡¢ÆÂ¶¸£¬ºÜ´Ì¼¤£¬¾ÍÊÇÐÐ³ÌÌ«½ôÁË£¬¾ÍÍæÁËÈý¸öÐ¡Ê±£¬²»¹ýñ«
892.ËÄ¸öÐ¡Ê±»¬Ñ©ÕæÐÄÌåÁ¦²»¹»ÓÃ°¡  ²»¹ý³¡µØ²»´í ·þÎñÒ²²»´í
893.³¡µØºÜ²»´í£¬³õ¼¶µÀ±ÈÆäËûÑ©³¡ÒªºÃ¡£¾ÍÊÇ¹¤×÷ÈËÔ±Ì¬¶ÈÒ»°ã¡£
894.»§Íâ»¬Ñ©ºÍÊÒÄÚ»¬Ñ©ÕæµÄ²»ÊÇÒ»¸ö¼¶±ð£¬»§Íâ»¬Ñ©Ì«Ë¬£¬Ì«´Ì¼¤
895.»¬Ñ©³¡ºÜ´ó£¬ÑÇ²¼Á¦ÄÏÃâ·Ñ½ÓËÍºÜ·½±ã¡£
896.È«5·ÖÖÓ£¡ÉÌ¼Ò·þÎñ·Ç³£ºÃ£¡ÎÒÃÇÍæµÄºÜ¿ªÐÄ£¡Ã÷ÌìÔÙÀ´Íæ£¡£¡
897.Æ±Í¦ÖµµÄ£¬Í¦ºÃÍæµÄ£¬»¹Ãâ·ÑÀ´»Ø½ÓËÍ£¬·þÎñÌ¬¶ÈÒ²ºÜºÃ£¬ºÜ°ô
898.×ÜÌåÉÏ»¹ÊÇ²»´íµÄ£¬¿ªÊ¼ÎÞÇë½ÌÁ·£¬ºóÀ´È·Êµ²»»á£¬»¹ÊÇÇëÁË¡£
899.ÑÇ²¼Á¦µÄÑ©³¡ÊÇÊÀ½çÉÏÒ²¿ÉÒÔÒ»ÊýµÄµØ·½£¡Ö»ÓÐ¿ª¹ý²ÅÖªµÀµÄ£¡
900.ÑÇ²¼Á¦ÊÇºÜÓÐÃûÆøµÄ»¬Ñ©³¡£¬ºÜ¶àÍâµØÈË¶¼»áÖªµÀÕâÀï¡¢²¢Ä½Ãû¶øÈ¥£¬µ«ÎÒ»¹ÊÇ±È½ÏÏ²»¶ÈËÉÙÒ»µã»¬Ñ©³¡£¬ÈË¶àÎ£ÏÕÏµÊý¾Í¸ßÒ»Ð©¡£
901.Ñ©³¡µÄÑ©ÖÊºÃ£¬¼Û¸ñºÏÀí£¬×¨Òµ£¬¶øÇÒÊÊºÏ³õ¼¶Ñ§ÕßµÄ»¬Ñ©³¡
902.»¬Ñ©³¡È·ÊµºÜ¸ß¼¶£¬½ÌÁ·Ë®Æ½Ò²¸ß£¬Ò»ÌËÖÐ¼¶µÀÏÂÀ´¾Í»á»¬ÁË
903.²»À¢ÊÇÖÐ¹úµÚÒ»µÄ»¬Ñ©³¡¡£Èç¹û¹ÜÀíÔÙÓÐÐòÒ»Ð©¾Í¸üÍêÃÀÁË¡£
904.ºÃÍæ£¬ÖµµÃÒ»È¥¡£¡£¡£¡£¡£¡£¡£¡£¡£¡£
905.²»µÃ²»È¥Ñ½£¬±ØÈ¥¾°µã¡£Òª²»¾Í°×À´À²
906.ÇëÁË½ÌÁ·»¹Í¦ÓÃÐÄµÄ£¬²»¹ýÌýËµÒª¸øÐ¡·Ñ£¬µ½ºóÃæÖ±½ÓÎÊÄãÒªºì°ü¡£´ó¹ýÄêµÄÉ¶¶¼¹ó£¬Á½¸öÐ¡Ê±ÆäÊµÊ±¼äÕæ²»¹»£¬ºó»Ú¶¨Ê±¼äÉÙÁË¡£»¬Ñ©»¹ÊÇºÜ¹ýñ«µÄ¡£
907.¾°É«ºÜÃÀ£¬»¬Ñ©ºÜ´Ì¼¤£¬ÖµµÃÒ»È¥¡£ÄÑ¶ÈÓÐµã¸ß£¬»¹ÐèÒªÑ§Ï°
908.·Ç³£°ôµÄÌåÑé£¬ÖµµÃ£¬È«³Ì¶¼ºÜÊæ·þ
909.ºÃÍæ£¬Ð¡º¢×ÓÏ²»¶£¬ÇëÁË¸ö½ÌÁ·ÊÖ°ÑÊÖ½Ì£¬ÈýÐ¡Ê±Ã»ÓÐÍæ¹»
910.ºÜ°ôµÄÌåÑé£¡µÚÒ»´Î»¬Ñ©ÔÚÏÂ×ÅÐ¡Ñ©µÄÑÇ²¼Á¦¾õµÃ³¬ÐÒÔË¡«
911.×Ô¼ÝÀ´ÑÇ²¼Á¦£¬Ð¯³ÌÍø¶©Æ±ºÜ·½±ã£¬½ÌÁ·½ÌµÃºÜºÃÏÂ´Î»¹À´
912.»¬Ñ©ºÜ´ó£¬Ñ©µÀ³¤£¬½ÌÁ·Ô±ÊÖ°ÑÊÖµÄ½Ì£¬ÕûÌå¸Ð¾õÍ¦ºÃµÄ£¡
913.Í¦ºÃµÄ£¬À´µÄÊ±ºòÈ¥ÄÏÕ¾½ÓÎÒÃÇ×ßµÄÊ±ºò»¹ËÍÎÒÃÇÈ¥×ø´ó°Í
914.³¬°ôµÄ»¬Ñ©ÌåÑé£¬ÔÚ½ÌÁ·µÄÅãÍ¬ÏÂ´ÓÖÐ¼¶»¬µÀÉÏ»¬ÏÂÀ´ºÃË¬
915.°´ÎåÐÇ¼¶¾ÆµêÒªÇó»¹ÓÐÐ©²»¹»£¬ÉèÊ©±È½ÏÉÙ£¬×°ÐÞÒ²ÓÐÐ©¾É£¬»¬Ñ©³¡³õ¼¶µÀÌ«¶Ì£¬³Ô·¹µÄ»°Ö»ÓÐÒ»¸ö²ÍÌü£¬Ñ¡ÔñÃæ±È½ÏÕ­£¬·þÎñÔ±µÄÌ¬¶È»¹ÊÇ²»´íµÄ¡£
916.ÈË±È½ÏµÄ¶à£¬·ÖÎª¹«¹²ÓëË½ÈËµÄ£¬Ë½ÈËµÄ±È½ÏºÃ£¬ÅÝÍêÖ®ºó¸Ð¾õºÜÊæ·þ£¬Æ¤·ôÒ²¸Ð¾õ»¬ÁË²»ÉÙ£¬ºÜ²»´í£¬×ÜµÄÀ´Ëµ»·¾³²»´íµÄ£¬ÉèÊ©ºÜºÃ£¬·þÎñÒ²ÖÜµ½
917.¸Ð¾õÒ»ÏÂ¹ú¼Ê¼¶µÄ»¬µÀ ³¬¼¶°ô  ¾ÍÊÇ½ÌÁ·Òª¿ÞÇîº°ÀÛÒªÐ¡·Ñ
918.ÍæµÄºÜºÃ£¬¾ÍÊÇÈËÌ«¶àÀ²£¡³Ô·¹Ò²Í¦²»´íµÄ£¬³¬¼¶»®Ëã£¡
919.·Ç³£×¨Òµ±ê×¼µÄ³¡µØ£¬Ö»ÊÇÆ÷¾ßÄ¥Ëð½Ï¶à£¬ÍûÄÜ¼°Ê±¸üÐÂ
920.Ñ©µÀºÜºÃ£¬¶Ô³õÖÐ¼¶»¬Ñ©ÕßºÏÊÊ£¬×ÔÖú²Í²»´í£¬¼Û¸ñºÏÀí
921.ÑÇÖÞ×î´óµÄ»¬Ñ©³¡£¬·Ç³£ºÃÍæ£¬²»¹ý½¨Òé²»ÒªÍú¼¾È¥¡£
922.µ½ÕâÀï»®¹ýÒ»´ÎÑ©£¬µ½ÏÖÔÚ»¹ÊÇ¼ÇÒäÓÌÐÂ£¬ÕæµÄºÜ°ô¡£
923.·Ç³£ºÃ£¬Ãâ·Ñ½ÓËÍµ½»¬Ñ©³¡£¬È»ºó°ïÎÒÃÇÄÃÆ±°²ÅÅÊÂÒË
924.È¥ÄêµÄ¶¬ÌìÈ¥µÄÑÇ²¼Á¦£¬Ñ©ÕæµÄÊÇÌ«ÃÀÁË¡£¸Ð¾õ³¬ºÃ¡£
925.ÐÂÌåÎ¯»¬Ñ©³¡ËùµØ·½²»´í£¬±È½Ï¹æ¾Ø£¬ÓÐ»ú»áÒ»¶¨ÔÙÈ¥
926.Â·Í¾½ÏÔ¶£¬Òª¸Ï»ð³µ£¬ÍæµÄÊ±¼ä½Ï¶Ì£¬½ÌÁ·»¹ÊÕÐ¡·Ñ¡£
927.³¡µØºÜºÃÁË£¬½Ó´ý·þÎñÌ¬¶ÈÒ²ºÜºÃ£¬ÏÂ´Î»¹»á¹â¹ËµÄ
928.½ÌÁ·ºÜÏ¸ÐÄ£¬ºÜÓÃÐÄÈ¥½ÌÎÒÃÇ»ù±¾µÄ±¾Áì£¬Í¦ºÃµÄ£¡
929.¿ªÀ«µÄ³¡µØ£¬¼¼ÊõÊìÁ·µÄ½ÌÁ·£¬»¬Ñ©³õÑ§ÕßµÄºÃÈ¥´¦
930.ÇÀÁËÌØ¼Û£¬³¬¼¶ÔÞ£¡Ì«ºÃÍæÁË£¬ÏÂ´ÎÓÐ»ú»áµÄ»°ÔÙÀ´
931.ºÜ¿Ó¡£²»»áÔÙÀ´µÚ¶þ´Î¡£·Ç³£lowÓÖÉÌÒµµÄ»¬Ñ©³¡
932.ºÃ£¬·Ç³£ºÃ¡£È¥ÁË£¬±È½Ï´Ì¼¤£¬ÏÈ³õ¼¶£¬ÂíÉÏÖÐ¼¶ÁË
933.´ø×ÅÐ¡º¢ÍæµÃ·Ç³£àË£¬³õÖÐ¼¶»¬µÀÊÊºÏ²»Í¬Ë®Æ½µÄÈË
934.²»´íÅ¶£¬ÓÐÒâË¼£¬Ï²»¶ÔË¶¯µÄÅóÓÑ»á°®ÉÏÕâÏîÔË¶¯¡£
935.»¹ÊÇºÜÖµµÃµÄ¡£ÁíÍâ»¨240ÇëÁË½ÌÁ·£¬½ÌÁ·ºÜË§Ó´
936.Ñ©³¡ºÃ´ó£¬ÖÐ¼¶ÈüµÀ³¤1500Ã×£¬½ÌÁ·Ò²ºÜÄÍÐÄ¡£
937.·þÎñÖÜµ½£¬ÈÈÇé£¬³µ½Ó³µËÍ¡£ÖÐÎç¾ÍµÄx£¬ºÜºÃ³Ô¡£
938.µÚÒ»´Î»¬Ñ©£¬Í¦ÓÐÒâË¼µÄ£¬½ÌÁ·´ø×ÅÍæÍ¦°²È«Í¦´Ì¼¤
939.ÃÅÆ±²»¹ó£¬½ÌÁ·ÁíÊÕ·ÑµÄ£¬µ«ÊÇÈËºÜÈÈÇé£¬È«³ÌÖ¸µ¼
940.Âô¼ÒÈËºÜ°ô£¬·þÎñºÜµ½Î»£¬ÏÂ´ÎÀ´ÑÇ²¼Á¦»¹»áÑ¡Õâ¼Ò
941.»¬µÀºÃ£¬·þÎñÈËÔ±ÈÈÇéÖÜµ½£¬º¢×¼±¸ÔÙ¶¨10ÌìµÄ¡£
942.»¬Ñ©³¡²»ÊÇºÜ´ó£¬°¡£¬È¥µÄÊ±ºòºÃ¶àÑ§Ð£¶¼Ã»ÓÐ¿ª£¬ÈË»¹ÌØ±ð¶à£¬²»¹ý¶«±±Ò²¾ÍÕâÒ»¸ö»¹²»´íµÄ¡£
943.½ÌÁ·ÊÇÁ½Ð¡Ê±µÄ È´Ö»½ÌÁËÒ»Ð¡Ê±¾ÍËµÒª×ß£¬È»ºó»¹ÒªÒâË¼ÒâË¼µã Ò»ÈË¸øÁËÒ»°ÙÎå»¹ÒªÒâË¼ÒâË¼µã£¡
944.ÎÒ¾õµÃÓÐµã¹óÁË£¬³¡µØ»¹¿ÉÒÔ£¬µ«ÇëµÄ½ÌÁ·Ò»µã¶¼²»ºÃ£¬½ÌÁ·ºÃÏñ¶¼ÊÇÔÚ¶ÁµÄ´óÑ§Éú£¬º®¼Ù³öÀ´ÊµÏ°µÄ£¬ËùÒÔ½ÌµÄ²»ÔõÃ´Ñù£¬¾ÍÍê³ÉÈÎÎñ¶øÒÑ£¬
945.³¡µØ²»´í£¬¾ÍÊÇÒÂ·þºÃ²î£¬ÒªÈ¥»¹ÊÇ×Ô±¸ÒÂ·þ°É¡£
946.³öÆ±¿ì£¬ÉÌ¼Ò»áÖ÷¶¯ºÍÂò¼ÒÁªÂçÈ·ÈÏ£¬ÖµµÃÐÅÈÎ¡£
947.ÍøÉÏ¶©Æ±·½±ã¸øÁ¦£¬Ò»È¥¾ÍÓÐ´ó½ãÁªÏµ¸øÌ××°ºÍÆ±
948.»¬Ñ©³¡ºÜ´ó£¬²»»á»¬ÒªÇë»¬Ñ©½ÌÁ·£¬ËûÃÇºÜÔðÖ°¡£
949.Ñ©³¡ºÜ´ó£¬ÉèÊ©²»´í£¬ÈËÒ²²»¶à£¬½ÌÁ·±È»¬Ñ©µÄ¶à¡£¡£¡£ÀïÈý²ãÍâÈý²ãÎ§×ÅÎÒÃÇÕâÈºÀ´ÍæÑ©µÄÍÞ
950.½ÓËÍÑ©·þµÈ·þÎñ¶¼ºÜºÃ£¬Ñ©³¡½ÌÁ·»áÒª100Ð¡·Ñ
951.»¬µÀÃ»µÃËµ£¬ºÃ¡£¼Û¸ñÇ×Ãñ¡£Ö»ÊÇ½ÌÁ··ÑÌ«¹óÁË¡£
952.¸ÐÊÜºÜºÃ Ë¾»úÖ÷¶¯ÁªÏµ ÔÚÑÇ²¼Á¦ÄÏ½ÓÎÒÃÇÈ¥»¬Ñ©³¡
953.Ð¯³ÌÉÏ»¹¿ÉÒÔÂòµ½µ±ÌìÆ±£¬ºÜ»®Ëã£¬·þÎñÒ²ºÜºÃ¡£
954.¶©Æ±Ö®ºóÂíÉÏ¾ÍÄÜÓÃÁË£¬ËÙ¶È·Ç³£¿ì¡£·þÎñÈÈÇé¡£
955.ºÜ²»´íµÄÑ©³¡ ³ýÁË½ÌÁ·¼Û¸ñÐ¡¹ó ÏÂ´Î×Ô¼º´ø×°±¸À´
956.»¬Ñ©³¡ºÜ´ó£¬ÉèÊ©ºÜÆëÈ«£¬ÊÊºÏ¸÷²ã´ÎµÄ»¬Ñ©Õß¡£
957.Ð¯³ÌµÄ·þÎñ·Ç³£ºÃ£¬ÓÐ³µ½ÓËÍ¡£»¬Ñ©Ì«ÓÐÒâË¼À²£¡
958.±È×Ô¼ºÈ¥»®Ëã¶àÁË£¬¿ÉÏ§»¬Ñ©Ì«·ÑÌåÁ¦ÁË¡£¡£¡£
959.Íæ¶ùµÄºÜ¿ªÐÄ£¬¾ÍÊÇÌì¶ùÌ«ÀäÁË£¬´ó¼Ò¶¼ºÜ¾¡ÐË
960.ÉèÊ©ÆëÈ«¡¢»·¾³±£»¤¹¤×÷½ÏºÃ£¬·þÎñÌ¬¶ÈÒ²¿ÉÒÔ
961.ºÃÍæ£¬²»´í£¬º¢×Ó»¹Ã»Íæ¹»£¬ÇëÁË½ÌÁ·»ù±¾Ñ§»á
962.½ÌÁ·´øÉÏÁËÖÐ¼¶»¬µÀ£¬1.6¹«ÀïµÄ»¬µÀ£¬²»´í
963.»¹ÊÇ·Ç³£ÖµµÃÒ»ÍæµÄ£¬ÉÌ¼ÒÒ²ºÜÈÈÐÄ£¬ÓÐÇó±ØÓ¦
964.µ±È»±ÈÖ±½ÓÈ¥»®Ëã¶àÁË¡£»¹ÓÐ»¬Ñ©ÑÛ¾µ¡£ÔÞÒ»¸ö
965.»¬Ñ©ºÜºÃÍæ£¬Ë«°åÈÝÒ×Ò»Ð©£¬µ¥°å¾ÍÈÝÒ×Ë¤õÓÁË
966.»¬Ñ©³¡ºÜ´ó£¬ÍæµÄÒ²ºÜË¬¡£½Ó´ýÈËÔ±ÈÏÕæ¸ºÔð£¬
967.ÁãÏÂ20¼¸£¬·çºÜ´ó£¬ºÜÀä¡£ÇáÓðÈÞ·þ²»¶¥ÓÃ¡£
968.µÚÒ»´Î»¬Ñ©£¬»¹²»´í£¬ÍæµÃºÜ¾¡ÐË£¬ÏÂ´Î»¹À´¡«
969.ÍæµÄÌØ±ð¿ªÐÄ£¬½Ó´ýµÄ¸ç¸çÈËÌØ±ðºÃ£¬ÌØ±ð¿ªÐÄ
970.»¬Ñ©ÌåÑéºÜ²»´í£¬µ«ÊÇÖ»ÓÐ2Ð¡Ê±£¬Ê±¼äºÜ½ôÕÅ
971.ÕâÊÇÒ»¸ö·Ç³£²»´íµÄÂÃÓÎÊ¤µØ£¬½¨ÖþÎï·Ç³£ÓÐÌØÉ«£¬ÖÜ±ßÅäÌ×ÉèÊ©Ò»Ó¦¾ãÈ«£¬ÄÚÍâÖ¸Ê¾±êÖ¾Éè¼ÆÀíÄî·Ç³£ÈËÐÔ»¯£¬¹¤×÷ÈËÔ±Ì¬¶È³¬¼¶ºÃÅ¶£¡
972.ÐÂÊÖµÄ³õ¼¶µÀ3.8¹«Àï£¬¶ÔÐÂÊÖÀ´Ëµ¾ÍÌ«°ôÁË
973.µØ·½ºÜ´ó¡£ºÜ×¨Òµ£¬ÒÔºó»¹»áÀ´¡£º¢×ÓºÜÏ²»¶ÄØ
974.Í¦ºÃÍæµÄ£¬»¬Ñ©ºÜÓÐÒâË¼£¬»áÉÏñ«£¬ÖµµÃÍÆ¼ö¡£
975.Ð¯³Ì»áÓÐµ±µØµÄµØ½ÓÀ´ÁªÏµ£¬µ«ÊÇÒª´øºÃÉí·ÝÖ¤µÇ¼Ç£¬½ÌÁ·½Ú¼ÙÈÕºÜ¹ó£¬¿ÉÒÔµ½ÀÂ³µ¶¥ÉÏÇë£¬±È´óÌüÀï±ãÒËºÜ¶à¡£»¯Ñ§±¾ÉíºÜÂúÒâ£¬ºÜºÃÍæ
976.Ç§Íò²»ÒªÑ¡ÔñÕâ¸ö198ÌØ¼ÛÌ×²Í£¬Í·¿ø²»°üº¬£¬ÏÖ³¡ÒªÊÕ80¡£µ«ÊÇ220µÄÌ×²Í¾ÍÊÇ°üº¬Í·¿øµÄ£¬²»Ã÷°×ÔõÃ´Éè¼ÆµÄÕâ¸öÌ×²Í¡£¾Ù±¨ºó£¬Ì¬¶ÈÇ¿Ó²£¬¿Í·þ¾­Àí856477Ò²ÊÇÒ»¸±ÀíÖ±Æø×³£¬ÎÒÇ·ÄãÇ®£¿»¬Ñ©£¬Èç¹ûÊÇÍæ³õ¼¶ÈüµÀµÄ£¬²»½¨ÒéÈ¥ÑÇ²¼Á¦£¬ÕâÀïÖ÷´òµÄÆäÊµÊÇ×¨Òµ¼¶µÄ¸ß¼¶ÈüµÀ¡£¶øÇÒÖØµãÊÇ£¬ÈËÌ«¶àÁË£¬³õ¼¶µÄÈËÕæ²»ºÃ»¬£¬ÌåÑé²»ºÃµÄÓÐ´ý¸Ä½ø£¬ÐÔ¼Û±ÈµÍ£¬¿ÉÍæÐÔµÍ£¬¾°É«Ò»°ã£¬
977.²»ÄÜµ½»¬Ñ©³¡Ö±½Ó»»Æ±µÄ£¬ÊÇµ±µØÒ»¼Ò¿ªÔÚÅ©¼ÒÔºÀïµÄµØ½ÓÐ¡ÂÃÐÐÉç½Óµ¥¡£ÔçÉÏÁªÏµºó×¡µÃ²»Ô¶µÄ»°»áÅÉ³µÀ´½ÓÄãÈ¥£¬µ«ÊÇÊÇ½Óµ½ËûÃÇÐ¡ÉçµÄ°ì¹«µØ£¬»»ºÃÒÂ·þ£¨Èç¹û¶©ÁË£©£¬¼Ä´æÒÂÎï20Ò»ÈË£¨Ñ©³¡ÊÇ20Ò»¸öÐ¡¹ñ×Ó£©Í·¿øÈç¹ûÃ»ÂòÁí×âÒª30£¬ÎÒ¾õµÃÃ»É¶±ØÒª£¬Ñ©³¡ÀïºÜÉÙÓÐÈË´øÍ·¿ø¡£ È»ºóÒª½»Ñº½ð£¬Ã¿ÈË200£¬³µÔØµ½Ñ©³¡ºóË¾»úÈ¥»»Æ±ÄÃ¿¨£¬ÎªÁË²»³¬Ê±ËûÃÇ»áÒªÇóÄã2¸ö°ëÐ¡Ê±¾ÍÀ´»¹¿¨£¬³¬¹ý3Ð¡Ê±Ñ©³¡Òª¼ÓÇ®µÄ£¡»¬ÍêÔÙÀ­»ØËûÃÇÐ¡Ôº»»ÒÂ·þÍËÑº½ðÔÙËÍÄã»ØÈ¥¡£
978.ºÃÍæºÃºÃ****************
979.½¨Òé°Ñ½ÌÁ··ÑÁÐÈëÃÅÆ±Ñ¡Ôñ£¬Èç¹ûÐèÒª¾ÍÖ±½ÓÂòº¬½ÌÁ·µÄÃÅÆ±£¬¶øÇÒÍêÈ«¿ÉÒÔ¸ø½ÌÁ·ÆÀ¼¶£¬ÈÏÕæ½ÌµÄ¹óµãÒ²½ÓÊÜ¡£±¾À´¿ªÐÄµÄÈ¥Ñ§»¬Ñ©£¬½á¹û±ä³É±äÏàÍÆÏú½ÌÁ··þÎñºÍÐ¡·ÑË÷Òª±íÑÝÈü£¬²»½ö¼±×Å×¬Ç®»¹Ò»µã²»½²¾¿³ÔÏà£¬°Ü±Ê£¬Óöµ½ºÃµãµÄ½ÌÁ·²»¸øÐ¡·ÑÒ²ÎÞËùÎ½»¹ÄÍÐÄ½Ì£¬¾ø¶ÔÒªÔËÆø£¬ÎÒÃÇÊ®¼¸¸öÈËÖ»ÓÐÒ»¸ö½ÌÁ·ÃãÇ¿´ï±ê
980.»¬Ñ©ºÃÍæ£¬µ«ÊÇ½ÌÁ·¸¶·Ñºó»¹ÕÒÎÒÀÏ¹«ÒªÐ¡·Ñ
981.ÏÖ³¡ÂòÆ±200£¬ÍøÂçÂòÆ±98£¬ÕâÑùÖ±½ÓÔì³ÉÈËÎªÓµ¶Â¡£ÁìÑ©Ð¬¡¢¹ñ×Ó¡¢»¬°å¡¢»¬¸Íµ½´¦ÅÅ¶Ó¡£¡£¡£²»ÄÜ½Ú¼ÙÈÕ³öÐÐ£¬ÆäËû¶¼»¹¿ÉÒÔ¡£
982.³¬°ôµÄÌåÑé£¬ÓÐ»ú»áÔÙÀ´¡£¸ßÌú¿ìÍ¨µ½ÕâÀïÁË
983.³¡µØÒ»Á÷£¬½ÌÁ·Ë®Æ½¸ß£¬¶þÂ¥ÖÐ²ÍÃÀÎ¶Êµ»Ý¡£
984.ÕâÀïµÄ½ÌÁ·ÔðÈÎÐÄÇ¿£¬ºÜÓÃÐÄÈ¥½Ì£¬·Ç³£ºÃ£¡
985.ÍæµÄ»¹ÊÇÂù¿ªÐÄµÄ£¬½ÌÁ·½ÌµÄÒ²ºÜÈÏÕæ£¬¾ÍÊÇ¾õµÃÃÅÆ±ÓÐµã¿Ó£¬Èý¸öÐ¡Ê±µÄÃÅÆ±¼ÓÁ½¸öÐ¡Ê±µÄ»¬Ñ©Ë½½Ì£¬¶à³öÀ´µÄÒ»¸öÐ¡Ê±¾ÍÊÇÈÃÄã»»×°±¸£¬ºÍ×â¸÷ÖÖ×°±¸µÄ¹ý³Ì£¡×îÖØÒªµÄÒ»µã¾ÍÊÇ¿ì½áÊøµÄÊ±ºò£¬½ÌÁ·Ã÷Ä¿ÕÅµ¨µÄÎÊÄãÊÕÐ¡·Ñ£¡ÕâÊÇÒ»¸ö¹«¿ªµÄÃØÃÜ£¡±¾À´ºÜ¿ªÐÄµÄÒ»´Î»¬Ñ©ÌåÑé£¬Ë²¼ä¸Ð¾õºÜ²î£¬ÒÔºó²»»áÔÙÈ¥ÁË£¡»¹Ã»È¥µÄÐ¡»ï°é×Ô¼º¿¼ÂÇÇå³þ£¡
986.Ê±¼äÃ»°ÑÎÕºÃ£¬È¥µÄÊ±ºòÒÑ¾­ÊÇÏÂÎçÁË£¬»»×°±¸µÈ½ÌÁ·ÀË·ÑÁËÊ±¼ä£¬Ö®ºó½øÈ¥¾Í´ÓÖÐ¼¶ÈüµÀÍæÁËÁ½´Î£¬È»ºó½ÌÁ·¾ÍÒ»Ö±ÆÌµæÒªÐ¡·Ñ£¬ºÜÎÞÓï£¬²»×¼ÅÄÉã£¬²»×¼ÓÃ¿ÍÈËÊÖ»ú°ï¿ÍÈËÅÄÕÕ£¬ÎÒµÄ½ÌÁ·¾Í¼òµ¥ËµÁËÁ½¾ä£¬ÒòÎª±Ï¾¹ÓÐµã×Ó¾­Ñé£¬ËùÒÔºÜÃ»×öÉ¶¾ÍÊÕÁËÎÒ¼¸°Ù¿é£¬È»ºó¾ÍÒ»Ö±ËµÐ¡·ÑµÄÊÂ£¡Ì«ÎÞÁÄ£¡Ì«²»Óä¿ìÁË
987.ÓÐÊ±¼ä¶àÌåÑéÏÂ×öÀÂ³µÉÏÈ¥µÄ ÔÚ»¬ÏÂÀ´µÄ¸Ð¾õ
988.·þÎñÈÈÇéÖÜµ½£¬Ë¾»úÈÈÇé×¼Ê±£¬ÍæµÃºÜ¿ªÐÄ¡£
989.½ÓËÍ·½±ã£¬¿ªÐÄ£¬½ÌÁ·Ò²ºÜºÃ£¬ÒÔºó»¹»áÔÙÀ´
990.ÄÃÆ±ºÜ·½±ã£¬¾ÍÔÚ»¬Ñ©´óÌü£¬·þÎñºÜºÃ£¬²»´í
991.²»´í²»´í£¬ÍæµÄ·Ç³£Óä¿ì£¬Ñ©³¡ºÜÊæ·þºÜÍêÉÆ
992.Í¦ºÃµÄ£¬Ó¦¸Ã¶©´ø½ÌÁ·µÄÌ×²Í£¬½ÌÁ·»áÒªÏû·Ñ
993.¾ÍÄÇÑù°É  Ïà±ÈÆäËû¾°µã  ÕâÊ±¼äÌØ±ðÌØ±ð½ô´Õ  ×¡µÄÖÐÑë´ó½Ö   ¹þÕ¾¿ÉÈ¥ÑÇ²¼Á¦µÄ»ð³µÆ±¶¼ÏÂÎç14:00   µ½ÑÇ²¼Á¦17:05  ¶øÕâÆ±16:30¾Í²»¿ÉÊ¹ÓÃÁË    ×ª×ø¹þ¶«Õ¾ÊÇÔçÉÏ06:44µÄÆ±  µ½ÑÇ²¼Á¦9:50   »¹×ª³µÈ¥ÄÇ»¬Ñ©³¡10:50  ÅÅ¶Ó°ìºÃ¿¨°¢Æ±°¢Ê²Ã´µÄ  ÕâÈýÐ¡Ê±   ÎÒÁ¬Ðø»¬ÄÇ³õÖÐ¼¶µÀÒ²¾Í3´ÎÁË  È»ºó¾ÍµÃ²»Í£µÄ×ø³µÂòÆ±»ØÖÐÑë´ó½Ö   ½ñÔç5µãÆð´²   ÏÖÔÚÔÚ»ð³µÕ¾µÈ³µ17:55µÄÆ±   µ½ÖÐÑë´ó½Ö¿ÉÄÜÒÑ¾­22µãÁË   ×øÒ»Ìì³µµÄ¸Ð¾õ   Ïû·ÑÖ§³ö¸ß  ´æ°ü¹ñ¡¢Ñ©·þ¡¢½ÌÁ·¡¢½»Í¨·Ñ   ¡­¸öÈË¾õµÃ²»»®Ëã
994.²»²îÇ®¾ÍÖµµÃÈ¥¡£¾°É«ºÍ»¬µÀ¶¼ºÜÆ¯ÁÁ£¬¾ÍÊÇÈí¼þÌ«²î£¬Ã¿¸öÈË240¿éÇ®Á½Ð¡Ê±µÄ½ÌÁ··Ñ£¬ÊÇÒªÌáÇ°½»µÄ¡£½ÌµÄ¹ý³Ì»¹ËãÂúÒâ¿ÉÒÔ¡£´ó¸ÅÒ»Ð¡Ê±¶àÒ»µã£¬½ÌÁ·¾ÍËµÊ±¼äµ½ÁËÒªÀë¿ªÁË¡£ÕâÒ²ÎÞËùÎ½£¬ÎÊÌâÊÇÁ½¸ö½ÌÁ·Í¬Ê±¹ýÀ´£¬ ºÍÎÒËµÒª½á½ÌÁ··Ñ£¬ÎÒ·´ÎÊËû£¬½ÌÁ··ÑÖ®Ç°²»ÊÇÏÈ¸øÁËÂð¶Ô·½»Ø´ð£¬ÄÇ240Ö®ÊÇ¸ø¹«Ë¾µÄ £¬ËûÃÇË½ÈËµÄ»¹ÒªÁíÍâÔÙ¸ø¡£ÎÒÎÊ½ÌÁ·ÄÇ¶àÉÙÇ®ÄØ£¿ ¶Ô·½ËµÃ¿ÈË300¿é¡£ÒòÎªÎÒÒÔÇ°Ò²ÔÚÍøÉÏ¼º³ä·ÖÁË½â¹ýÕâÀïµÄ¿ÚÆ¡¡£¾ÍÊÇ²»ÒªÁ³µÄËÀÒªÐ¡·Ñ£¡×îºóÎÒ²»ÏëÌ«ÞÏÞÎ Ã¿ÈË¸øÁË50¿é¡£ËùÒÔËµ¶«±±¾­¼Ã²î£¬²»ÊÇÃ»ÓÐµÀÀíµÄ¡£ÈËµÄËØÖÊºÍ·þÎñµÄÒâÊ¶Ì«²î£¡ÕâÖÖÇé¿öËûÃÇ¹«Ë¾»òÕþ¸®ÄÜ²»ÖªµÀÂð£¡¹ØÓÚÕâ·½ÃæÆÀÂÛ¼¸ÄêÇ°¼º¶¼ÊÇÕâÐ©¡£Õþ¸®»¹²»ÊÇÕöÒ»Ö»ÑÛ±ÕÒ»Ö»ÑÛ£¡ËùÒÔ£¬ÄÇÖÖµØ·½£¬ÏëÍæµÃ¿ªÐÄ£¬¾ÍµÃ²»²îÇ®¡£Ò²²»ÔÚºõÁí¸øÐ¡·Ñ£¡ÎÒÊÇ²»»áÔÙÈ¥µÚ¶þ´Î£¡
995.ºÜºÃ£¬·þÎñÊ²Ã´¶¼ºÜÖÜµ½£¬ºÜÊµ»Ý£¬ÏÂ´ÎÔÙÀ´
996.¹þ¹þ¹þ¹þ¹þ¹þ¹þ¹þ¹þ¹þ¹þ£¬ÎÒÃÇµÄÉú»î·½Ê½ÊÇ
997.Ñ©µÀºÜºÃ£¬Èç¹ûÓÐ¸ü¶à¶ùÍ¯ÓÎÍæÉèÊ©¾ÍºÃÁË¡£
998.ÕâÊÇÑÇ²¼Á¦×î¸ßÐÔ¼Û±ÈµÄ»¬Ñ©³¡£¬·Ç³£ÖµµÃÈ¥
999.»á»¬Ñ©µÄÖµµÃÈ¥£¬º¢×ÓµÄÍæÀÖÏîÄ¿Ì«ÉÙÁË£¬Ö»ÓÐ»¬Ñ©¿ÉÒÔÍæ£¬Ì«µ¥µ÷ÁË£¬½ÌÁ·»¹ÒªÇóÒªÐ¡·Ñ£¬ËµÊÇÊ²Ã´½±Àø£¬¹·Æ¨²»Í¨£¬ÑÚ¶úµÁÁåÖ®ÊÂ£¡
1000.ºÜºÃÍæ£¬µ«È¥ÁËÖ®ºóËµÒªÕÇ¼Û¾Í²»ºÏÀí£¬Ó¦¸ÃÌáÇ°ÔÚÐ¯³ÌÏÔÊ¾°¡£¬¶øÇÒÇë½ÌÁ·Ò²Ã»ÓÐÓÅ»Ý£¬
1001.ÂúÒâÂúÒâÂúÒâÂúÒâÂúÒâÂúÒâÂúÒâÂúÒâÂúÒâÂúÒâ
1002.ºÜºÃºÜºÃºÜºÃºÜºÃºÜºÃºÜºÃºÜºÃºÜºÃºÜºÃºÜºÃ
1003.Õâ¸ö»¬Ñ©³¡¹ÜÀí»ìÂÒ£¬Ëù¹ºÌ×²Í²»ÊÇ»¬Ñ©³¡¹Ù·½Ì×Æ±£¬¶øÊÇÍâ°üµÄË½ÈË£¬µ½µØ·½ºóºÜ·Ñ¾¢²ÅÄÜÕÒµ½ÈË£¬¶øÇÒ»¬Ñ©·þµÈ×°±¸Ò²²»ºÏÉí¡£ÏÖ³¡±È½ÏÐ¡£¬ÉÏÉ½ÂÄ´øÔËÐÐ²»³©£¬×Ô¼º±§×Å»¬Ñ©°åÅÀÉÏÉ½£¬Èý¸öÐ¡Ê±¾Í»¬ÁËÁ½´Î£¬»¹ÀÛµÃ²»ÐÐ
1004.ºÜºÃ£¬·þÎñµ½Î»£¬Ë¾»úÈÈÇé£¬»¬Ñ©¸Ð¾õ²»´í
1005.»¬Ñ©³¡»¹ÊÇ²»´íµÄ£¬¾ÍÊÇ»¬Ñ©½ÌÁ·±È½Ï·³ÈË
1006.¶©ÁË´óÄê³õÒ»µÄÆ±£¬µ«ÐÂÌåÎ¯»¬Ñ©³¡µ±ÌìÐÝÏ¢£¬ÎÒÃÇ±»×ªµ½ÁËÑô¹â¶È¼Ù´å»¬Ñ©³¡¡£µ½µ×Á½ÕßÖ®¼äÏà²î¶àÉÙ£¬ÎÒÃÇµÚÒ»´ÎÈ¥£¬Ò²²»¶®¡£»¬Ñ©±¾Éí»¹ÊÇºÜ¾¡ÐË£¬ºÜ¿ªÐÄµÄÒ»¶Î¾­Àú¡£µ«½ÌÁ·Ë÷Òªºì°ü£¬ÈÃÈË²»Ë¬
1007.»¹ÊÇÍ¦·½±ãµÄ£¬¾ÍÊÇ»¬Ñ©½ÌÁ·»áË÷È¡Ð¡·Ñ¡£
1008.ÍæµÃºÜ¿ªÐÄ£¡¾ÍÊÇ½ÌÁ·Ì«ÒªÇ®£¡Ç®±ÈÈËÖØÒª
1009.·þÎñÈÈÇé£¬Îç²ÍÊµ»Ý£¬»¬µÀ×¨Òµ£¬¾°É«ÃÀºÃ
1010.·Ç³£ÖµµÃÒ»ÓÎ£¬ÉÌ¼ÒÌá¹©µÄ²ÍÊ³Î¶µÀÒ²²»´í
1011.²»´íµÄÏÂ´Î¼ÌÐøÈ¥Ñ½¡£ÎÒÃÇ¶¼¿ÉÒÔ½ÓÊÜµÄ¡£
1012.ÈËÌØ±ð¶à£¬ÍæµÄÌ«Ë¬ÁË£¬Ë¤µÄÒ²ºÃÍ´Ñ½¹þ¹þ
1013.ËÙ¶ÈÓë¼¤ÇéµÄÌåÑé£¬º®¶¬Àï´óº¹ÁÜÀìµÄ³©¿ì
1014.´Ë´ÎÐÐ³Ì»ù±¾±È½ÏÂúÒâ£¬¾ÍÊÇ»¬Ñ©»»×°±¸Ê±ÀË·ÑÁËÐ©Ê±¼ä¶øÇÒÓÐµã»ìÂÒ£¬×îÒÅº¶µÄÊÇÃ»ÓÐÅÄµ½ÎÒ»¬Ñ©µÄÕÕÆ¬£¬ÏÂ´ÎÈ¥Ò»¶¨Òª²¹ÉÏ£¬¹þ¹þ
1015.´Ë´ÎÐÐ³Ì»ù±¾±È½ÏÂúÒâ£¬¾ÍÊÇ»¬Ñ©»»×°±¸Ê±ÀË·ÑÁËÐ©Ê±¼ä¶øÇÒÓÐµã»ìÂÒ£¬×îÒÅº¶µÄÊÇÃ»ÓÐÅÄµ½ÎÒ»¬Ñ©µÄÕÕÆ¬£¬ÏÂ´ÎÈ¥Ò»¶¨Òª²¹ÉÏ£¬¹þ¹þ
1016.»¬Ñ©»¹ÊÇºÃÍæµÄ£¬µ«ÊÇÈËÌ«¶à£¬Êµ¼Ê»¬µÄÊ±¼ä·Ç³£¶Ì£¬ÇëÁËÒ»¸ö½ÌÁ·Á½¸öÐ¡Ê±£¬¶øÊµ¼ÊÈ¥³ýÒªÌáÇ°»¹¸÷ÖÖ×°±¸µÄÊ±¼ä¾ÍÒ»¸ö¶àµãÐ¡Ê±
1017.¸ÐÊÜÁËÒ»ÏÂ»¬Ñ©£¬ºÜºÃ£¬ÓÐ»ú»áÔÙÊÔÊÔ¡£
1018.*******¶¼Í¦ºÃ********
1019.Ò»°ã°ã¡­¡­Ôªµ©ÈË³¬¶à£¬ÅÅ¶Ó¶¼µÈÁË°ëÌì
1020.Ò»¶¨ÒªÌáÇ°Ò»Ìì¶¨¡«·ñÔòÕæµÄÕæµÄÓÐÎÊÌâ
1021.Í¦ºÃÍæµÄ£¬ÖµµÃÒ»È¥£¬ÊÊºÏÈ¥Ò»¼ÒÈËÓÎÍæ
1022.ÑÇ²¼Á¦ºÃ¼¸¸ö»¬Ñ©³¡£¬ÊÊºÏ²»Í¬Ë®Æ½µÄÈË¡£¶ÔÓÚ»¬Ñ©²ËÄñ£¬¼´Ê¹ÔÚ¶ùÍ¯Çø£¬Ò²ÊÇÃ¿»¬Ò»´ÎË¤Ò»´Î¡£Ð¡ÅóÓÑÇë½ÌÁ·»¹Òª¸øÐ¡·ÑÓÐµã¿Ó¡£
1023.ºÜºÃ£¬ºÜË¬£¬½ÌÁ·Ò²ºÜºÃ£¬²»´íÖµµÃÒ»È¥
1024.ÍæµÃ¾¡ÐË£¬ÆÚ´ýÏÂ´ÎºÍ¼ÒÈËÅóÓÑÒ»ÆðÔÙÀ´
1025.»¬Ñ©³¡·Ç³£ºÃ£¬ÉèÊ©ÆëÈ«£¬¶øÇÒ»¬µÀºÜ¶à
1026.·Ç³£ºÃ¡£¡£¡£Ñ©µÀ·Ç³£³¤¡£ÆÂ¶ÈÒ²·Ç³£°ô
1027.»¬Ñ©³¡²»´í£¡½ÌÁ·Ì«»µÒªÐ¡·Ñ£¡ÕæÊÇÉ¨ÐË
1028.ÀÏ°åÈËºÜºÃ£¬²ÍÒ²ºÜÈÈºõÊµÔÚ£¬Ã÷ÈÕ»¹Âò
1029.·Ç³£ºÃ·Ç³£ÖµµÄ»¬Ñ©³¡£¬¾ÍÊÇÆð´²Ì«Ôç£¡
1030.Í¦ºÃµÄ£¬»¬Ñ©ºÜÓÐÒâÒå£¬Ñ©µÀÉè¼ÆºÜºÏÀí
1031.Ò»´Î²»´íµÄÂÃÐÐ£¬·þÎñºÜÖÜµ½£¬ÓÐ³µ½ÓËÍ
1032.ÎÒÒª»á»¬Ñ©£¬µÃÀÏË¬ÁË£¬½ÌÁ·ÒªÐ¡·ÑÅ·¡£
1033.Í¦ºÃµÄ°É ´øÅóÓÑÈ¥µÄ ÌåÑéÁË°É´óÑ©µÄ¸Ð¾õ
1034.»¬Ñ©³¡ºÜ´ó£¬½ÌÁ·ºÜ¸ºÔðÈÎ£¬ÍæµÃºÜ¿ªÐÄ
1035.·Ç³£ºÃµÄÒ»´ÎÌåÑé£¬ÏÂ´ÎÓÐÊ±¼ä»¹»áÀ´£¡
1036.²»´í²»´í²»´í²»´í²»´í²»´í²»´í²»´í²»´í
1037.µÚÒ»´Î»¬Ñ©×ÜÌåÀ´Ëµ¸Ð¾õ²»´í£¬ÏÂ´Î»¹À´
1038.¶ÔÓÚÏ²»¶»¬Ñ©µÄÅóÓÑÊÇÒ»¸ö±ØÈ¥µÄµØ·½£¡
1039.»·¾³ºÜºÃ£¬µ«½ÌÁ·Ë÷ÒªÐ¡·ÑÁîÈË²»Êæ·þ£¡
1040.³¡µØÄÇÊÇ¸ö´ó   »·¾³ÄÇÊÇ¸öÃÀ   ÃÀÖÐ²»×ãµÄÊÇ½ÌÁ·»áÌÖÒªÐ¡·Ñ   ÇÒÒ»°Ù»¹ÏÓÉÙ   ÈÃÓä¿ìµÄÐÄÇéÓÐËù¸Ä±ä   Õâ¸öÐèÒªµ±µØÌåÎ¯»òÏà¹Ø²¿ÃÅÖÆ¶¨Õþ²ß
1041.ÄãºÃ£¬ÇëÎÊµ¥°å¿ÉÒÔºÍË«°åÔÚÒ»Æð»¬Âð
1042.»¹ÐÐ°É¾ÍÕâÑùÁË£¬ÇëÁË½ÌÁ·Á·Ï°»á¸üºÃ
1043.»¹ÏëÔÚÍæÒ»´Î£¬ÎÒ°®Äãcgd£¬ºÜ°®Å¶
1044.³¬ÔÞ£¬µ¼ÓÎºÜÆ¯ÁÁ ³µ½Ó³µËÍ·þÎñÌØ±ðºÃ
1045.²»´íµÄ»¬Ñ©³¡¡£ÊÊºÏ¸÷ÖÖ²ã´ÎµÄ»®Ñ©ÊÖ
1046.×°±¸±È½ÏÐÂ£¬¸ºÔðµÄ**½ãºÜÆ¯ÁÁÈÈÇé
1047.µê¼Ò·þÎñÖÜµ½£¬ÌØ±ðÊÇ½ÓËÍÎÒÃÇµÄÊ¦¸µ
1048.ºÜºÃ£¬Ñ©³¡ºÜ´ó£¬¹ÜÀíÓÐÐò£¬º¢×ÓÏ²»¶
1049.²»´í£¬Ñ©³¡ºÜ´ó£¬¹ÜÀíÓÐÐò£¬º¢×ÓÏ²»¶
1050.±ÈÏÖ³¡±ãÒËºÜ¶à£¬²»´í£¬ÒÔºó»¹»áÑ¡Ôñ
1051.»¹²»´í²»¹ý³õÑ§ÒªÇë½ÌÁ·£¬¼¼ÇÉºÜÖØÒª
1052.ÍæµÄºÜºÃ£¬¾ÍÊÇÈËÌ«¶àÀ²£¡³ÔµÄÒ²¿ÉÒÔ
1053.ÖµµÃÍæÉÏÁ½Ìì£¡£¡£¡ÎÒµÄº¢×ÓÍæÁËÁ½Ìì
1054.µÚÒ»´Î»¬Ñ©£¬Ã»ÅªÃ÷°×ÔõÃ´¼ÆÊ±£¬½á¹û³¬Ê±½»ÁË180¡£Ñ©µÀ³¬ºÃÍæ£¬Á½¸ö´óÐ±ÆÂ£¬³åÏÂÈ¥³¬´Ì¼¤¡£¾ÍÊÇËÄ¸öÐ¡Ê±Ò»»á¾Í¹ýÈ¥ÁË£¬Ê±¼ä¶¼ºÄ·ÑÔÚ×øÀÂ³µÉÏ
1055.ÌìÆø²»´í£¬»¬µÀ²»´í£¬¹¤×÷ÈËÔ±Ò²²»´í
1056.²»´í²»´í£¬Í¦ºÃÍæµÄ£¡»¬Ñ©ÕæµÄ³¬¼¶°ô
1057.Ð¡ÅóÓÑµÚÒ»´Î»¬¾¹È»ºÜÀ÷º¦µÃ ¸Ð¾õ²»´í
1058.ºÃ¸Ð¾õ²»´íÏÂ´ÎÔÙÀ´¡£Ï£ÍûÃ÷ÄêÔÙÀ´¡£
1059.»¬Ñ©Ê¥µØ£¬Ãû²»Ðé´«£¬°×É«**ÉÏñ«ÁË
1060.·½±ã£¬±ÈÏÖ³¡ÂòÒªÊµ»Ý£¬ÀÏ°åÒ²ºÜÈÈÐÄ
1061.·þÎñºÜºÃ£¬¾ÍËãÊÇÁ½¸öÈËÒ²Ãâ·Ñ½ÓËÍ£¡
1062.»¬Ñ©µÀºÜ£¬ºÜßmºÏ³õWÕßWÁµÄµØ·½
1063.»¬Ñ©»¬Ñ©»¬Ñ©£¬ÈÃÈË¾õµÃÁ÷Á¬Íü·µ£¬²»ÈÌÀëÈ¥£¬ºÃÍæ£¬ºÃÍæ£¬È¥ÄÇÌì£¬·çºÃ´ó£¬°ÑÑ©¶¼´µ×ßÁË£¬ÐÁ¿÷ÓÐ½ÌÁ·£¬ËùÒÔÒ»¶¨ÒªÇë½ÌÁ·£¡
1064.Ð¯³Ì°²ÅÅµÄÂú·½±ã£¬³öÑÇ²¼Á¦ÄÏÕ¾ÓÐÍ³Ò»½ÓµÄ£¬»¬ÍêºóÓÐ³µËÍµ½³µÕ¾¡£ »¬Ñ©ÈËÌ«¶à£¬´ÓÁìÑ©¾ßµ½´©´÷ºÃÊ±¼äÌ«³¤£¬½ÌÁ··ÑÌ«¸ß£¬¶øÇÒ¶¼ÒªÐ¡·Ñ£¬¿ª¿Ú100£¬¸øÁË50»¹²»¸ßÐË£¬³õÑ§Õß×öÀÂ³µµ½¶¥£¬]½ÌÁ·¸ù±¾ÏÂ²»À´¡£
1065.ºÜ°ôµÄ»¬Ñ©³¡£¬µ«ÅäÌ×·þÎñºÜÒ»°ã£¡
1066.ºÜºÃÍæ£¬£¬£¬£¬£¬£¬£¬£¬£¬£¬£¬£¬£¬
1067.Í¦²»´íµÄ£¬¼Û¸ñºÏÀí£¬ÍæµÄÍ¦¾¡ÐËµÄ
1068.²»´í»¬Ñ©ºÜºÃµÄµØ·½°¡µÄ¾ÍÊÇÓÐµãã¶
1069.ÖµµÃÒ»È¥£¬²»¹ý·¹²ËÕæÐÄÄÑ³ÔÄÑ³Ô¹ó
1070.ÌØ±ðºÃ£¬Ã¿Äê¶¬¼¾»¬Ñ©¶¼ÒªÈ¥µÄµØ·½
1071.ºÜºÃÍæ¾ÍÊÇÈ¥µÄÊ±ºòÌ«ÀäÁËÑ©ÓÐµãÓ²
1072.ºÜ²»´í£¬»¬µÃºÜË¬£¬ÀÏ°å³¬¼¶ÈÈÇé£¬
1073.ÂúÒâ£¬Ìá¹©Ñ©¾µ£¬½ÓËÍ·þÎñ¡£»áÔÙÀ´
1074.»¬Ñ©³¡ºÜ´ó£¬¿ÉÒÔÊÊºÏ³õÖÐ¼¶»¬Ñ©Õß
1075.Ñ©³¡ºÜ´óºÜÃÀ£¬À´»Ø½ÓËÍ£¬ÍÆ¼ö¹ºÂò
1076.ÒüÌåÎ¯ºÜºÃ£¬·þÎñÒ²ÈÈÇé£¬Ñ©·Ç³£ÐÂ
1077.ÐÔ¼Û±ÈÍ¦¸ß£¬·þÎñÒ²Í¦ºÃ£¬ºÜÂúÒâ¡£
1078.ºÜºÃÍæ£¬ÍüÁËÌáÇ°¶©Æ±£¬ÀÏ°åÈËºÜºÃ
1079.·Ç³£ºÃ·þÎñÌ¬¶ÈºÜºÃÐÔ¼Û±ÈºÜ¸ß²»´í
1080.r¸ñÔÚ£¬¹Ü½Ó¹ÜËÍ£¬Þr¼Ò²ËÒ²ºÜ°ô
1081.ÑÇ²¼Á¦»¬Ñ©³¡£¬»¬Ñ©°®ºÃÕßµÄÀÖÔ°£¡
1082.·þÎñÍ¦ºÃÄÃÀ´µÄ»¬Ñ©·þºÍÑÛ¾µ¶¼²»´í
1083.ÖÐ¼¶»¬µÀ³¬³¤£¬ÍæµÃ·Ç³£Ë¬£¬ÍÆ¼ö£¡
1084.ºÃ¡£¡£¡£¡£¡£¡£¡£¡£¡£¡£¡£¡£¡£¡£¡£
1085.ºÜÃÀµÄÒ»¸öµØ·½£¬È¥¹ý¼¸´ÎÁË£¬²»´í
1086.·þÎñÖÜµ½£¬ÍÆ¼ö£¬ÓÐ»ú»áÏÂ´ÎÔÙÀ´
1087.ºÜºÃÍæ¾ÍÊÇÈËÓÐµã¶à£¬ÌìÆøÓÐµãÀä
1088.ºÜºÃºÜºÃºÜºÃºÜºÜºÃ·Ç³£ºÃÎÞµÐºÃ
1089.Ñ©³¡×ÜÌå»¹¿ÉÒÔ£¬Ã»ÓÐÌØ±ð¸ß´óÉÏµÄ¸Ð¾õ£¬×î´óÈ±µãÊÇ¹ÜÀíÓÐÐ©»ìÂÒ£¬½ÌÁ·ÒªÐ¡·Ñ£¬Ò»°Ù»¹ÏÓÉÙ£¬¸øÕâÃ´ÓÐÃûÆøµÄÑ©³¡Ä¨ºÚ¡£
1090.»¹²»´í£¬Í¦Êµ»ÝµÄ£¬ÕæÊµÄÜÓÃ¡£¡£
1091.²»´í²»´í£¬Õâ²ÅÊÇ»¬Ñ©³¡Âï¡£¡£¡£
1092.ÔçÆð»¹À´½ÓÎÒÃÇ£¬×ÜÌåÀ´ËµÌØ±ðºÃ
1093.·½±ã»¹ÓÐÀñ°üËÍ£¬ºÜÎÂÜ°¡£ºÜºÃ£¡
1094.µÚÒ»´Î»¬Ñ©£¬Ò»Ñ§¾Í»á£¬ºÜºÃÍæ£¡
1095.Í¦ºÃµÄÍ¦ºÃµÄ.........
1096.ºÜ²»´í£¬ÍæµÃºÜ¿ªÐÄ£¬·þÎñÒ²Í¦ºÃ
1097.Âô¼ÒºÜ¸ºÔð£¬×¼Ê±À´¿ÍÕ»½ÓËÍ¡£¡£
1098.²»´í  ·þÎñºÜºÃ ÖµµÃ¹ºÂòµÄÃÅÆ±Ì×²Í
1099.ºÜºÃ£¬ÖµµÃÒ»È¥£¬½ÌÁ·¸ºÔð£¬¿ªÐÄ
1100.·Ç³£²»´í£¬³¡µØºÜ´ó£¬ÍæµÄºÜ¿ªÐÄ
1101.·þÎñºÜºÃ£¬ÎïÓÐËùÖµ¡£ºÜºÃ²»´í£¡
1102.ºÜ¿ªÐÄ£¬·þÎñµ½Î»£¬Á¬»¬ÁËÁ½Ìì¡£
1103.¾ø¶ÔÖµµÃÌåÑéµÄÏîÄ¿£¬ÄÑÍüµÄ»ØÒä
1104.?»¬Ñ©Í¦ºÃÍæµÄ¡£3¸öÐ¡Ê±ÉÙÁËµã
1105.ÕûÌå¸Ð¾õ»¹ÐÐ£¬¾ÍÊÇ½ÌÁ··ÑÌ«¹óÁË
1106.»¬Ñ©»¹ÐÐ£¬½ÓËÍÀ´»Ø£¬Í¦ÓÐÈËÇéÎ¶
1107.»¬Ñ©³¡ºÜ´ó£¬ÖÈÐòºÜºÃ·þÎñ²»´í¡£
1108.Ïàµ±ÓÚÂòÁËÍÅÌåÆ±£¬×ÜÌåËã»®Ëã£¬µ«ÊÇÒª½»Éí·ÝÖ¤µÖÑº¸ø¸ºÔðµÄ¹¤×÷ÈËÔ±¡£µÈµ½ÒªÍËÑ©¿¨ÄÃ»ØÉí·ÝÖ¤µÄÊ±ºò£¬´òÁËºÃ¼¸Í¨µç»°£¬µç»°ÖÐËµºÜ¿ì¹ýÀ´£¬µ«ÊÇµÈÁËºÜ¾Ã¹¤×÷ÈËÔ±Ò²Ã»ÓÐ³öÏÖ¡£ÕâÑùµÄÇé¿ö²¢²»ÄÜ¿ÍÈË·ÅÐÄ°¡¡£
1109.»¹¿ÉÒÔ°É µ«ÊÇµ½ÁËÄÇ»¹ÓÐ¸ü±ãÒËµÄ
1110.ÀÏ°åÄïÈË²»´í ¸ºÔð½ÓËÍ µ«ÊÇÐÂÌåÎ¯µÄÊÕ·Ñ²¢²»±ãÒË¡£ ½ÌÁ·240£¬µ«ÊÇÎªÊ²Ã´½ÌÁ·»¹»áÒªÐ¡·ÑÄØ£¿ÕâÊÇÐÂÌåÎ¯µÄÎÊÌâ¡£
1111.ÎÒ¾õµÃ·Ç³£okokokokok
1112.ÃÀ×Ì×ÌÃÀ×Ì×ÌÃÀ×Ì×ÌÃÀ×Ì×Ì°¡£¡£¡
1113.ÈË¶àÍæµÃ¿ªÐÄ£¬¾ÍÊÇ½ñÌìÓÐµãÀä¡£
1114.ºÜ·½±ã »¹À´»Ø½ÓËÍ»ð³µÕ¾....
1115.Í¦ºÃÍæ¶ùµÄ ÖÐ¼¶µÀºÜ³¤ ´ó¸Å2·Ö°ë
1116.»¬Ñ©³¡ºÜ´ó£¬ÂÃÓÎµÄ»°ÖµµÃ³¢ÊÔ¡£
1117.Í¦ºÃÍæµÄ¾ÍÊÇÓÐµãÀä°¡°¡°¡°¡°¡°¡
1118.µÚÒ»´Î»¬Ñ©Ñ¡ÔñÁËÕâÀï£¬¸Ð¾õ²»´í
1119.×ÜÌå»¹Ëã±È½ÏÂúÒâ Ð¡º¢×Ó»¬µÃºÜºÃ
1120.ºÜºÃºÃºÃºÃºÃºÃ¶©µÄÊÇÑ©·þ¼ÓÑ©¾µ
1121.²»´íµÄ£¬ÏÂ´Î¼ÌÐøÈ¥¡£¡££¬¡£¡£¡£
1122.²»´íµÄ£¬ÏÂ´Î¿ÉÒÔ¼ÌÐøÈ¥¡£¡£¡£¡£
1123.»¹²»´í£¬¼Û¸ñ±ÈÏÖ³¡±ãÒËÁËÒ»Ð©¡£
1124.·Ç³£²»´í£¬·þÎñºÜºÃ£¬¾ø¶Ô¿¿Æ×£¡
1125.Õâ¸ö»¬Ñ©³¡²»´í£¬È«¼ÒÈË¶¼Ï²»¶£¡
1126.ºÜ´ó£¬ºÜ×¨ÒµµÄÒ»¸ö³¡¡£¡£¡£¡£¡£
1127.ºÜ²»´í Íæ¶ùµÄ¾¡ÐË Ñ©³¡Éè±¸Ò²²»´í
1128.ºÜ²»´í£¬×¡ËÞ·ç¾°»·¾³¶¼·Ç³£ºÃ£¡
1129.ÍøÉÏ¶©µÄÆ±£¬¼Û¸ñ»¹ÊÇ±È½ÏºÏÀí£¬¾°µãÒ²²»´í£¬³µ×Óµ½»ð³µÕ¾½Ó£¬µ«ÊÇÕâÑù´óÐÍÕý¹æµÄ»¬Ñ©³¡¹ÜÀíÉÏ»¹ÈÃÈË²»ÂúÒâ£¬¸¶ÁË300ÔªµÄ½ÌÁ··Ñºó£¬½ÌÁ·»¹ÎÊÓÎ¿ÍÒªÐ¡·Ñ£¬ÆäÖÐ»¹ÓÐ¸ö½ÌÁ·ÎÒÃÇÃ»ÇëËû£¬Ëû°É¿¨¶¼Ã»»¹ÎÒÃÇ¡£
1130.ÄÃÆ±ºÜ·½±ã »¹½ÓËÍ»ð³µÕ¾...
1131.²»´í À´½ÓÎÒÃÇµÄ´óÊåÈËÍ¦ºÃµÄ¡£
1132.¸ÕÏÂ¹ýÑ©£¬ÕæÊÇÌ«Ë¬ÁË£¬ÌåÑéÁËÒ»°Ñ±ùÌìÑ©µØµÄ¸Ð¾õ£¬°¨°¨°×Ñ©ÕæÊÇÌ«ÃÀÀöÁË£¬ÈÃÈËÖÃÉíÔÚÒ»Æ¬Ñ©µÄÊÀ½ç£¬ÕæµÄÊÇÌ«ÃÀÁË¡£
1133.ºÚÁú½­ÑÇ²¼Á¦»¬Ñ©³¡ÊÇÖÐ¹úÄ¿Ç°×î´ó£¬Éè±¸×îÏÈ½ø£¬·þÎñ×îÍêÉÆ£¬¼¯ÂÃÓÎ»¬Ñ©Óë¾º¼¼»¬Ñ©ÓëÒ»ÌåµÄ×ÛºÏÐÔ»¬Ñ©³¡,Ì«Ë¬ÁË£¡
1134.ÒÔÎªÔÚÐ¯³ÌÔ¤¶¨ÊÇ¹Ù·½µÄ£¬µ«ÊÇ»»Ñ©·þÒª³öÈ¥ÉÏÆÂ×ø³µÀë»¬Ñ©³¡ºÜÔ¶µÄµØ·½»»£¬È»ºóÔÙ»Ø»¬Ñ©³¡£¬ÌåÑéÒ»°ã¡£ÓÐ´ý¸Ä½ø£¬
1135.ºÜºÃÍæ£¬³¬¼¶°ô£¬²»´í²»´í£¬
1136.»¬Ñ©³¡Ãæ»ýºÜ´ó£¬Ò»ÑÛÍûÈ¥ºÜÓÐÆøÊÆ£¬ÕâÀïµÄÉèÊ©ºÍÉè±¸¶¼±È½ÏÐÂ£¬³õÑ§ÕßÀ´ÕâÀïÍæ×îºÃÇë¸ö½ÌÁ·£¬»ù±¾¶¼ÊÇÒ»¶ÔÒ»µÄ
1137.µ­¼¾È¥ÑÇ²¼Á¦È·ÊµÊÇ»®ËãµÄ£¬»¹ÓÐ³µ½ÓËÍ¡£ Èç¹ûÄÜ°Ñ½ÌÁ·ÊÕÐ¡·ÑÕâ¸öÊÂ´¦ÀíºÃ£¨ÈÃ½ÌÁ·Ò²µÃµ½Ó¦ÓÐµÄ±¨³ê£©¾Í¸üºÃÁË¡£
1138.Ê±¼äÌ«¶Ì£¬ÄÑÒÔ¿ìËÙÑ§»á£¬ÇëÁËË½½Ì£¬ÍâÃæµÄÊÇ240Ô¶/2Ð¡Ê±£¬ÀïÃæµÄ200Ö»´øÄãÖÐ¼¶»¬µÀÉÏ»¬Ò»´Î¾ÍÍêÁË¡£
1139.½ÓËÍ½Ó´ýÍ¦ºÃ£¬µ«ÊÇ½ÌÁ·Ì«¿ÓÁË°É£¿¸øÁË½ÌÁ··Ñ£¬»¹ÒªÐ¡·Ñ£¿»¹Ëµ×ÔÔ¸£¿¸ø50»¹ÏÓ²»¹»£¿Ëµ²»ÄÜÉ¢Ç®£¿£¿£¿£¿£¿£¿
1140.11ÔÂµ×»¹ÓÐ·Ç³£ÓÅ»ÝµÄ¼Û¸ñ£¬ÈË²»ÊÇ×î¶à£¬µÚÒ»´ÎµÄÌåÑé»¹¿ÉÒÔ£¬Ö»ÊÇË½½ÌÓÐÐ©²»Ì«ÉÏÐÄ£¬Ö»ÔÚÖÐ¼¶»¬µÀ×ßÁËÒ»´Î
1141.±È½Ï¾É£¬¹ÜÀíÒ²ÓÐµãÂÒ£¬ÈËÒ²¶à£¬¶¼ÊÇÂÃÓÎÍÅ£¬Ïà¶ÔÀ´ËµËã±È½Ï±ãÒË
1142.Ñ©µÀÍ¦²»´í£¬½ÌÁ·Ì«¶ñÐÄ¡£240ÔªµÄ½ÌÁ··Ñ¸øÁË£¬»¹ÒªÒªÐ¡·Ñ¡£Ð¡·ÑÊÇÎªÊ²Ã´Òª¸øÄã°¡£¡
1143.ÁÙÊ±¸ü¸ÄÁËÐÐ³Ì£¬»¬Ñ©Æ±¶©ÁË£¬Ã»ÓÐÊ¹ÓÃ¡£¹æÔòËùÏÞ£¬²»ÄÜÍË¸Ä¡£¶ÔÐ¯³Ì£¬»¹ÊÇ¿Ï¶¨µÄ¡£Ï£Íû¹æÔòÔÙÁé»îÒ»µã¡£
1144.²»´í  ºÜÓÐ       ÓÎÏ·ÌåÑé
1145.»¹¿ÉÒÔ°É£¬ÈËÍ¦¶àµÄ£¬ÇëÁË½ÌÁ·Ò²Ã»ÔõÃ´Ñ§»á£¬¿ÉÄÜÎÒÌ«±¿ÁË°É
1146.µ±Ìì¸ÕºÃ·âÂ·£¬À´µÄÈËÉÙ£¬ÕýÊÊºÏÎÒÃÇ³õÑ§Õß£¬¾ÍÊÇ½ÌÁ··ÑÌ«¹ó
1147.×ÜÌå»¹¿ÉÒÔ£¬ÃÅµêºÜºÃÕÒ¾ÍÔÚ»¬Ñ©³¡ÃÅ¿ÚÅÔ±ß£¬»¹¿ÉÒÔ½ÓËÍ»ð³µ£¬³ý»¬Ñ©ÒÔÍâµÄÆäËûÏîÄ¿¶¼ºÜÊÊºÏÐ¡ÅóÓÑÍæ¡£
1148.´ø×Åº¢×ÓÈ¥µÄ£¬½á¹ûÀïÃæ½ÌÁ·ºÜ¿Ó£¬°Ö°ÖºÍº¢×ÓÒ»Æð£¬¿ªÊ¼²»ÖªµÀÖ»ÇëÁËÒ»¸ö½ÌÁ·£¬½á¹û°Ö°Ö²»ÄÜ¸ú×Å£¬½á¹ûÓÖ»¨Ç®ÇëÁËÒ»¸ö£¬ÕæÊÇÎÞÓïÁË£¡
³ÔµÄÒ²²»¶à£¬»¹ÀÏ¹ó£¬Õâ¸öÊÇ²»ÊÇ¿ÉÒÔÀí½â¡£¡£¡£

~
1149.³µ½Ó³µËÍ²»ÓÃ·³Éñ»¹ÊÇ²»´íµÄ ¾ÍÊÇ×ßµÄÊ±ºòµÈµÄÊ±¼äÓÐµã³¤ Ñ©³¡²»´í ÖÐ¼¶µÀÐÂÊÖ¿ìµÄ»°°ëÐ¡Ê±²»µ½Ò»¸öÀ´»Ø
1150.²»ÒªÍú¼¾µÄÊ±ºòÈ¥£¬ÅÅ¶ÓÁì»¬Ñ©°å»¬Ñ©Ñ¥»¬Ñ©¸Ë°ë¸öÐ¡Ê±£¬»¹ÅÅ¶ÓÒ»¸öÐ¡Ê±£¬»ù±¾¶¼Ã»Ê²Ã´Ê±¼ä»¬Ñ©ÁË£¬´ó¼Ò²»ÒªÍú¼¾µÄÊ±ºòÈ¥£¬Íú¼¾È¥ÆäËûÃ»Ê²Ã´ÃûÆøµÄÑ©³¡²ÅºÃ£¬ÈËÉÙÊæ·þ
1151.»¹²»´í È¥µÄÊ±ºòÏÂÑ© ¾ÝËµ¸ßËÙ·âÂ· ÈË±È½ÏÉÙ ÕýºÃ ¾ÍÊÇÀÂ³µÖ»ÄÜ×øÈ¥ÖÐ¼¶»¬µÀ µÚÒ»´Î»¬Ñ© ÏÂÈ¥Ö»ÄÜÈÃ½ÌÁ·´ø
1152.ºÚÁú½­µÄ»¬Ñ©³¡»¹ºÃ£¬¿ÉÒÔËµÊÇÃæ»ýÀïÃæ»¹ÊÇºÜ´óµÄ£¬»¬Ñ©³¡ÀïÃæµÄÈË»¹ºÃÓÐºÜ¶àµÄ£¬Åä±¸Ò²ÊÇÂùÆëÈ«µÄ
1153.Ñ©µÀºÍÉè±¸¶¼·Ç³£²»´í£¬¾ÍÊÇÑ©³¡µÄ·þÎñÌ¬¶È¼°Æä¶ñÁÓ£¬Èç¹ûÓÐ×Ô¼ºµÄÑ©¾ßµÄ»°£¬ÍæÆðÀ´»á·Ç³£¿ªÐÄµÄ
1154.»¬Ñ©³¡»¹²»´í£¬¾ÍÊÇ½ÌÁ·»¹ÒªÊÕÐ¡·Ñ£¬Ó°Ïì³ÇÊÐµÄÐÎÏó¡£
1155.´ÓÃ»»¬¹ýÑ©µÄÓÎ¿Í½÷É÷Ñ¡Ôñ£¡ÓÐÏàµ±Ò»¶ÎÊÇÆÂµÀ£¬ÓÈÆäÊÇ¿ªÊ¼Ò»¶Î£¬»¬Ñ©°²È«µÚÒ»°¡£¡²»¹ýÕæµÄºÜºÃÍæ
1156.ÐÂÌåÎ¯»¬Ñ©Ïàµ±²»´í£¬Ë½½ÌÒ²ºÜÈÈÇé£¬Ð¡º¢»¬µÄºÜ¿ªÐÄ¡£¾ÍÊÇ×¡ËÞÌ«²î£¬·¿¼äÀïµ½´¦ÊÇËÀÁËµÄÐ¡³æ×Ó¡£
1157.¸úÅóÓÑÒ»ÆðÀ´µÄ£¬ÍæµÄºÃ¿ªÐÄ£¬´òÑ©ÕÌ£¬¶ÑÑ©ÈË£¬»¬Ñ©£¬»¹ÓÐÌØÉ«µÄÅ©¼Ò·¹²Ë£¬Å¯ºõµÄ¿»Ë¯µÃµÄ±ðÊæ·þ
1158.Õâ´Î³öÐÐ¶¼Ñ¡ÔñÐ¯³ÌµÄ·þÎñ£¬»¬Ñ©Ò²²»ÀýÍâ¡£¹¤×÷ÈËÔ±µÄ·þÎñ»¹Ëãµ½Î»£¬µ±È»×Ô¼ºÒ²ÊÇÒª×ö×ã¹¦¿ÎµÄ¡£
1159.ÕýºÃ¸ÏÉÏ¹ý´º½ÚÊ±È¥µÄ£¬ÈËºÜ¶à£¬Ð¯³Ì·þÎñºÜµ½Î»£¬·Ç³£ºÃ¡£ÃÅ¿ÚÓÐºÜ¶àÃÅÆ±»ÆÅ£ÓëÑ©³¡×ÉÑ¯Ì¨ÊÇÒ»
1160.Ñ©³¡ÈË½Ï¶à Ñ©µÀºÜºÃ ³õÑ§Õß»¹ÊÇÍÆ¼öÕÒÒ»¶ÔÒ»½ÌÁ· µ«ÊÇÒªÐ¡·ÑÇé¿ö»¹ÊÇºÜÃ÷ÏÔ ¶øÇÒÃ÷È·±íÊ¾²»ÊÕÁãµÄ
1161.½Ó³µÒª¼ÓÇ¿£¬Òª¼°Ê±Í¨Öª¿Í»§£¬ÒÔÃâµ£Îó´ó¼ÒÐÐ³Ì¡£
1162.»¬Ñ©ºÜ´Ì¼¤£¬½ÌÁ·¾ÍÐÔ¼Û±È¶øÑÔÊµÔÚ²»Õ¦µØ¡­¡­Ë¤µÄÎÒ¼¸ÌìÏÂ°ëÉí¶¼ËáÌÛËáÌÛµÄ¡­¡­²»¹ýÑ©µÀºÜºÃ
1163.ÍæÁËÁ½¸öÐ¡Ê±¶³µÃÊÜ²»ÁËÁË£¬ÈËÍ¦¶àµÄ£¬»¹¿ÉÒÔ°É
1164.ÑÇ²¼Á¦ÕæµÄºÃÆ¯ÁÁºñºñµÄ»ýÑ©¸²¸Ç×ÅÔ­Ê¼É­ÁÖ£¬´©ÉÏ»¬Ñ©Æ÷²Ä´©ËóÔÚ½à°×µÄÑ©µÀÉÏÐÄÇé´Ì¼¤ÐË·Ü
1165.Í¦ºÃÍæµÄ ÎÒ¼ÒÀÏÍçÍ¯¿ÉÏ²»¶ÁË »¬Ñ©»¬ÁËÁ½¸öÐ¡Ê±Ö®ºó»¹ÐøÁËÁ½¸öÐ¡Ê± ¾ÍÊÇ¶ÔÓÚ³õÑ§ÕßÀ´Ëµ±È½ÏÅÂ
1166.¶ÔÓÚ³õ¼¶»¬ÐÐµÄÎÒÃÇÍ¦²»´íµÄ ÇëÁË½ÌÁ· ÇáËÉÒ»Ð©
1167.ÑÇ²¼Á¦»¬Ñ©³¡¿ÉÒÔËµÊÇºÚÁú½­×î×îÓÐÃûµÄ»¬Ñ©³¡ÁË£¬Ãæ»ý½Ï´ó£¬ÉèÊ©ÒÔ¼°½ÌÁ·Åä±¸¶¼ºÜµ½Î»¡£
1168.»¹Ëã¿ÉÒÔ°É£¬¾ÍÊÇ×îºóÒªÐ¡·Ñ£¬50»¹ÏÓÉÙ£¡ÃÅ¿Ú»¹Ð´×Å¾Ù±¨ÒªÐ¡·ÑµÄÅÆ×ÓÄØ£¡¸Ð¾õ²»¹æ·¶£¡
1169.²»Òªµ½Ãæ£¬Òªµ½µêÑYÕÒ½Ó¿Ú¡£ÓÁËáá×îºÃ¸ú¶ÌÓ´òëÔÈ¥¡££¨µÄ£¡¶ÌÔuÒªËÄÊ®×Ö£©
1170.È¥ÁËÑÇ²¼Á¦£¬ÆäËûµÄ±ã³ÉÁË½«¾Í¡£Ê±¼äÓÐµã¶Ì£¬·þÎñÂùºÃ£¬ÒÔºó»¹»áÈ¥µÄ¡£¡£¡£¡£¡£¡£¡£¡£
1171.»¹¿ÉÒÔ£¬µ½ÁË¿ÉÒÔ½Ó£¬»¹»áÌáÐÑÄã³öÐÐ£¬ÔÚ»¬Ñ©³¡ÅÔ±ßºÜºÃÕÒ£¬ÆäËûÏîÄ¿ºÜÊÊºÏÐ¡ÅóÓÑÍæ¡£
1172.Ñ©µÀ»¹ÊÇ²»´íµÄ£¬ÀÂ³µÉÏÉ½£¬³¤¶ÈÆÂ¶È¶¼ÄÜÂú×ãÒªÇó£¬Èç¹ûÊÇ³õÑ§Õß»¹ÊÇÇë¸ö½ÌÁ·±È½ÏºÃ¡£
1173.»¹Í¦ºÃ£¬Í¦·½±ã¡£ÄÃÁËÉí·ÝÖ¤ÌáÇ°Ò»ÌìÔ¤Ô¼¾ÍºÃ¡£µ«ÊÇ»¬Ñ©±ØÐëµÃÇë½ÌÁ·¡£µÚÒ»´ÎÃ»°ì·¨
1174.ÕâÀïµÄ»¬Ñ©³¡×ÜÌåÀ´ËµºÜ²»´í£¬µØ·½ºÜ´ó£¬»·¾³Ò²ºÜºÃ£¬Ï²»¶»¬Ñ©µÄ¶¼¸Ï½ô¹ýÀ´ÍæÍæ¶ù°É
1175.½ÌÁ·2Ð¡Ê±£¬¸Õ¹»ÉÏÁ½´ÎÖÐ¼¶»¬µÀ¡£ÂòÁË3¸öÐ¡Ê±µÄÆ±ÓÐµã¸Ï¡£
1176.Ñ©µÀºÜºÃ£¬µ«ÊÇ¹ÜÀíµÈ×öµÃºÜ²»µ½Î»£¬½Ú¼ÙÈÕÓ¦¸ÃÓÐÓ¦¼±Ô¤°¸£¬ÎªÁËË¢6´Î¿¨£¬2Ð¡Ê±µÄ»¹ÄÜÕæÐÄ»®¼¸·ÖÖÓÑ½
1177.ÈËÊµÔÚÌ«¶à¡£Èç¹û³õÑ§Õß¿ÉÒÔÔÚ¹þ¶û±õÊÐÇøÓÐÒ»¼ÒÊÒÍâ»¬Ñ©³¡£¬Æ±¼Û»¹±ãÒË£¬¶øÇÒÑÇ²¼Á¦»¬Ñ©³¡Èç¹ûÄãÇë½ÌÁ·±ØÐëÒª¼ÓÐ¡·Ñ¡£·ñÔòÃ»·¨Íæ¡£×ÜÖ®ÏÂ´Î²»»áÔÙÈ¥ÑÇ²¼Á¦¸÷Î»ÇëÉ÷ÖØ
1178.ÕÒÁËÁ½¸ö½ÌÁ·£¬¾Í»¬ÁËÁ½´Î¡£×îºó»¹ÒªÖ§¸¶Ð¡·Ñ£¬ÐÔ¼Û±ÈµÍ¡£ºÃÔÚÌåÑéÁË»¬Ñ©ÀÖÈ¤¡£
1179.»¬Ñ©µÄºÃµØ·½£¬¿ÉÊÇ½ÌÁ·Ð¡·ÑÒªµÄÌ«ºÝÁË£¬Çë½ÌÁ·240ÔªÁ½Ð¡Ê±£¬»¹Òª¶îÍâ¸¶100-200µÄÐ¡·Ñ£¬Ï£ÍûÑ©³¡ÖÆÖ¹ÕâÖÖÐÐÎª¡£
1180.·ÑÓÃÉÏÀ´½²ÎÒ¾õµÃÑÇ²¼Á¦±È½Ï¹ó£¬µ«ÊÇÑ©µÀ·Ç³£²»´í£¬Ñ©»¹ÊÇºÜÏ¸µÄ£¬½ÌÁ·¹óÁËµã¡£
1181.Ð¡·ÑµÄÎÊÌâÎÞ·¨±ÜÃâ£¬Ö÷¹Üµ¥Î»¿´Ñù×ÓÒ²ÎÞÒâ½â¾ö¡£ËùÓÐ½ÌÁ·¶¼Ã÷Ä¿ÕÅµ¨µÄÒªÐ¡·Ñ¡£
1182.½ÌÁ·Ì«¹óÁË£¬½øÈ¥Ö®ºóÒ»°ã²»»áÕÒÄã´î»°ÈÃÄãÕÒËû»¹Í¦ºÃµÄ£¬µ«ÊÇ¾°ÇøÊÛÆ±Ì«ÂÒÁË
1183.Ð¬ÓÀÔ¶ÊÇÊªµÄ£¬±¸ºÃÒ»Ë«¸ÉÍà×ÓÍæÍêÁË»»¡£Ñ©³¡·ç´óµÄÊ±ºòÄÜ¼û¶È²»¸ß£¬Ñ©Æ«Ó²¡£
1184.»¹¿ÉÒÔ°É£¬»¬Ñ©Í¦ÓÐÒâË¼µÄ ½ÌÁ·240¿éÇ®Á©Ð¡Ê± È»ºóÄÇÀï³ÔµÄºÜ¹ó ½¨Òé×Ô´øÁãÊ³
1185.»¬Ñ©Ê¤µØ£¬³õ¼¶»¬Ñ©ÕßÑ§Ï°µÄºÃµØ·½
1186.²îµ½¼«ÖÂ£¬»¬Ñ©·þ£¬ÊÖÌ×£¬Ã±×ÓÓÖÊªÓÖÀÃÓÖ³ô£¬»¹Ã»ÓÐÕý¹æµÄÁ÷³Ì£¬ÂÒÆß°ËÔã
1187.µÚÒ»´Î»¬Ñ©£¬¸Ð¾õ²»´í£¬¶ù×ÓÍæµÃºÜ¿ªÐÄ£¬ÖµµÃÍÆ¼ö
1188.Ì×²ÍÔ¤¶©£¬µ±µØ½ÓËÍ°²ÅÅ¶¼»¹ÐÐ£¬µ«¸Ð¾õ±È½Ï²Ö´Ù£¬Ï£ÍûÏÂ´ÎÍæµÄ¸üË¬Ò»Ð©
1189.·þÎñ×ÜÌå²»ïÇ£¬Ã»ÓÐÊÖÌ×£¬Áí×âÐè30Ôª£¬ÓÐµã¿Ó¡£½¨ÒéÌ×²ÍÖÐÔö¼ÓÊÖÌ×
1190.µ½ÁËÒÔºóÒªÈ¡Ð¬×ÓÊ²Ã´µÄ£¬Òª»¨Í¦¶àÊ±¼ä£¬»¹ÊÇÔçµãÈ¥±È½ÏºÃ¡£²»»á»®µÃÒ»¶¨ÒªÇë½ÌÁ·£¬²»È»µÈÓÚÃ»È¥¡£½ÌÁ·¶¼»¹Òª¸øÐ¡·Ñ£¬Ñ©ÏçµÄÒ²ÊÇ£¬ÉÏÀ´¾ÍËµÒª¸øÐ¡·Ñ£¬°¦¡«
1191.Ñ©µÀ»¹ºÃ£¬¸Ð¾õ»¹ÊÇÂù´Ì¼¤µÄ£¬µ«¸Ð¾õ¼Û¸ñ¹óÁËÒ»µã£¬½ÌÁ·Ì¬¶È²»ÊÇºÜºÃ
1192.»¹ºÃ°É£¬È¥µÄÊ±ºò»¬Ñ©³¡ÓÐÐ©²»ºÃ£¬²»ÊÇÑ©ÊÇ±ùÁË£¬ÆäËûµÄÃ»Ê²Ã´ÎÊÌâ
1193.ÈË¶à£¬Ì×²ÍÀï¸ÃÓÐµÄ¶«Î÷Ã»ÓÐ£¬ÕæÕýÄÜÍæ¶ùµÄÊ±¼ä¶Ì£¬»¬Ñ©Â·Ãæ³É±ù
1194.»¬Ñ©ÌåÑéÍ¦²»´íµÄ£¬½ÌÁ··ÑÓÃÂù¸ß£¬¿É»¹Ë½µ×ÏÂÎÊÒªºì°ü¡£ºÜ²»½â¡£
1195.Ñ©³¡ºÜ°ô£¬¿ÉÊÇ·þÎñ²»ºÃ£¬·þÎñÈËÔ±°Ñ¹Ë¿Íµ±³ðÈËÒ»ÑùºôÀ´ºÈÈ¥µÄ£¡
1196.»¹ÊÇ²»´íµÄ£¬Ã»È¥¹ý¸Ð¾õÍ¦ºÃµÄ£¬¾ÍÊÇ¼Û¸ñ¹ó
1197.Î»ÖÃ¾àÀë¹þ¶û±õÊÐÇø»¹ÊÇÓÐÐ©¾àÀëµÄ£¬³õÑ§Õß¹ýÀ´ÍæÒ»¶¨ÒªÇë½ÌÁ·µÄ
1198.ÁìÑ©¾ß´¦¹¤×÷ÈËÔ±·þÎñÌ¬¶È²»ºÃ£¡Ñ©³¡»¹²»´í£¬ÖÐ¼¶»¬µÀÂù³¤µÄ¡£
1199.Í¦ÓÐÒâË¼ßÕ£¬¿ÉÊÇ¾ÍÊÇ²»»áÍæ£¬ÐèÒªÕÒ½ÌÁ·
1200.ÕâÀïµÄ»¬Ñ©³¡³¬´óÈÝÁ¿£¬ÓÐ»¬Ñ©½ÌÁ·Ö¸µ¼£¬³ûÄñÒ²¿ÉÒÔÑ§»á»¬Ñ©¡£
1201.ÍæµÃºÜ¿ªÐÄ£¡µ«½ÌÁ·Ë÷ÒªÐ¡·Ñ¸Ð¾õºÜ²»Ë¬£¡±¾Éí½ÌÁ··Ñ¾Í½Ï°º¹ó¡£
1202.ÑÇ²¼Á¦»¬Ñ©³¡±È½Ï´ó£¬ÈËºÜ¶à£¬½¨ÒéÔçÈ¥¡£¶øÇÒÒª×öºÃ±»Ô×µÄÐÄÀí×¼±¸£¬½ÌÁ·Ð¡·ÑË®ºÜÉî£¬×îºÃÌáÇ°ÁË½âÒ»ÏÂ´óÖÂ¸ø¶àÉÙ¡£ÔõÃ´ËµÄØ£¬²»ÊÇÌØ±ðºÃµÄÌåÑé¡£
1203.»¬Ñ©²»ºÜ¾¡ÐË£¬²»¹ý½ÓËÍ·þÎñ»¹Í¦ºÃµÄ£¬×Ô¼ºÈ¥×ÅÊµÕÒ²»µ½ÍæË£
1204.·Ç³£ºÃÍæ£¡ÌåÑé»¬Ñ©µÄÀÖÈ¤£¡¶¬ÌìÈ¥»áºÃºÃÍæ£¬µ«ÊÇÀëÊÐÇøÔ¶£¡
1205.²»ÔõÃ´ºÃ ËµÊÇÈý¸öÐ¡Ê± ½øÈ¥¿ªÊ¼ËãÊ±¼äÁË ÁìÒÂ·þ¸÷ÖÖ¶«Î÷ ¾ÍµÄÒ»¸öÐ¡Ê± ½øÈ¥ÔÚ²»»áÍæÒ»»á¾ÍÍêÊÂÁË ÎÒËµµÄ¶¼ÊÇÊµ»° ´ó¼ÒÏëºÃ µ«ÊÇÈËºÜ¶àÍ¦ºÃÍæ ÓÐÇ®¾ÍÃ»ÊÂ
1206.³¡µØ½ÏÐ¡£¬ÓÐ°×¾¨Ë®ÏÂ±íÑÝ£¬»¹ÓÐº£Ïóº£Ê¨±íÑÝ£¬±È½ÏºÃ¿´¡£
1207.ÖµµÃÒ»È¥£¬ËäÈ»ÃÅÆ±ºÍ½ÌÁ··ÑÂÔ¹óµã£¬µ«»¹ÊÇÒ»´ÎÄÑÍüµÄÌåÑé
1208.»¹Í¦ºÃÍæµÄ£¬¾ÍÊÇÐÂÊÖÒ»¶¨ÒªÇë½ÌÁ·£¬²»È»ÕæµÄÃ»Ê²Ã´¸Ð¾õ
1209.ÌåÑé»¹ÐÐ£¬¾ÍÊÇÇëµÄ½ÌÁ·ºÜ¸ÏµÄÑù×Ó´ø×Å»®ÁËÁ½´Î1500Ã×µÄÖÐ¼¶µÀ¾ÍËµ²î²»¶àÁË£¬»¹Ò»¸ö¾¢µÄÒªÐ¡·Ñ
1210.Í¦ºÃµÄ£¬ÑÇ²¼Á¦ÍæÁË²»ÉÙÑ©ÉÏÏîÄ¿¡£
1211.ÂòµÄ3Ð¡Ê±Ñ©Æ±·þÎñ·½ÃæÂúÒâ¡£ËµËµÑ©³¡£¬½ñÄêÑ©ÉÙÑ©ÖÊ¾Í²îÁË£¬ÖÐ¼¶µÀ»¹ÓÐ²¿·Ö±ùµÀ£¬À´µÄÈË¶à½ÌÁ·¸ü¶à£¬ºÃ¶àÈËµÄÌåÑé²»ºÃ¹À¼ÆºÍÇë½ÌÁ·ÓÐ¹Ø¡£
1212.»¬Ñ©ÍæµÄºÜ¿ªÐÄ£¬¾ÍÊÇ·ÑÓÃÓÐµãÆ«¹ó£¬½ÌÁ··ÑÓÃ240ÔªÒ»¸öÈË£¬¼òµ¥½ÌÁËÒ»ÏÂ£¬È»ºó¾Í·ö×Å´ÓÉÏ»¬µÀÍùÏÂÁï£¬×îºó»¹ÒªÐ¡·Ñ
1213.»¬Ñ©³¡µØ²»´í£¬µÚÒ»´ÎÈ¥£¬ÏÂ´ÎÔÙÈ¥Ó¦¸Ã»áË³ÀûºÜ¶à°É¡£
1214.»¬Ñ©³¡»¹¿ÉÒÔ£¬¾ÍÊÇÈËÓÐµã¶à¡£ÁìÈ¡×°±¸µÄÁ÷³ÌÍ¦¼òµ¥µÄ
1215.ÐÔ¼Û±ÈÍ¦ºÃ ¾ÍÊÇ³µÓÐÊ±°²ÅÅ²»¹ýÀ´
1216.»¬Ñ©·Ç³£´ó¶øÇÒºÃ£¬¹óµã£¬·þÎñÈËÔ±ÒªÐ¡·Ñ£¬Ï£Íû¸ÄÕý¡£
1217.×÷ÎªÃ»ÓÐÍæ¹ý»¬Ñ©µÄÈË£¬Ã»Çë¸ö½ÌÁ·Ò²ÊÇÃ»Ê²Ã´ÒâË¼£¬µ½µÄÊ±ºòÒÑ¾­ÓÐµãÍíÁË£¬Ç¿ÐÐÒª´ò¿¨¡£Çë½ÌÁ·´ø×ÅÎÒÃÇÁïÁËÒ»ÌË£¬¼Û¸ñ²»±ãÒË°¡£¬¸Ð¾õ±»¿ÓÁË
1218.ÍêÊ¤³çÀñ£¡Ñ©³¬ºñ£¬³¬Èí£¡²»¹ýÔÚÑÇ²¼Á¦²»ËãÊÇ×îºÃµÄ¡£
1219.È¡Æ±¿ì£¬»¬Ñ©ÉèÊ©Ò²»¹²»´í£¬¾ÍÊÇÈËÓÐµã¶à£¬ÌåÑéÉÔ²î
1220.º¢×ÓÍæµÃÂú¿ªÐÄµÄ£¬³¡ÄÚ¹ÜÀí²»ËãºÜÓÐÐò£¬×ÜÌå»¹²»´í
1221.µÚÒ»´Î»¬Ñ©ÍÆ¼ö»¹ÊÇÇë¸ö½ÌÁ·£¬²»È»ÌåÑé²»µ½»¬Ñ©ÀÖÈ¤
1222.ÌåÑéÒ»ÏÂ¶øÒÑ£¬ÀïÃæµÄÏû·Ñ¸Ð¾õÓÐµã²»Ô×°×²»Ô×µÄÒâË¼
1223.Ð¯³ÌÉÏÃÅÆ±¼Û¸ñ»¹ÄÜ½ÓÊÜ£¬½ÌÁ··Ñ¼°Ð¡·Ñ±ÈÃÅÆ±¹ó¶àÁË
1224.È¥µÄÊ±ºòÕýÊÇÊ¥µ®¼ÙÆÚ£¬¸úÍÅÓÎ¿ÍÍ¦¶ÔµÄ£¬»¬µÄ»¹¿ÉÒÔ
1225.»¹²»´í£¬¾ÍÊÇµ¼ÓÎµÄÈ·»áÎÊÐ¡·Ñ£¬ÎÒ²»ÖªµÀ²»¸ø»áÔõÑù·´Õý¿´×Å¸ø°É¡£ÌýÆäËûÈËËµ£¬Õâ¸öÑ©µÀµÄÈ·ÊÇ±È½ÏºÃµÄ£¬¼ÈÊÊºÏ³õ¼¶Ñ§Õß£¬Ò²ÊÊºÏÖÐ¼¶Ñ§Õß
1226.»¬Ñ©Í¦ºÃÍæµÄ£¬Ñ©µÀÄÑ¶ÈÓÐµã´ó£¬¸÷ÖÖÊÕ·Ñ¶¼²»±ãÒË¡£
1227.ºÜ²»´íµÄÌåÑé£¬ÇëÁË½ÌÁ·£¬ÄÜ½Ì»á»ù±¾»¬Ñ©µÄ¼¼Êõ¡£
1228.¶ÔÓÚÓÐ»¬Ñ©»ù´¡µÄÈËÀ´Ëµ£¬»¹ÊÇºÜºÏÊÊµÄ£¬Ñ©·þ²»Àä
1229.ÀäËÀÀ²£¡¶³ËÀÀ²£¡²»Çë½ÌÁ·µÄ»°ºÃÏñÒ²Ã»É¶ºÃÍæ¶ùµÄ
1230.²»´íµÄ£¬·þÎñÈËÔ±Ì¬¶ÈºÜºÃ£¡ÊÇÏÖ³¡µç»°ÁªÏµÄÃÆ±¡£
1231.»¬Ñ©ºÜÓÐÈ¤£¬µ«½ÌÁ·²»¸øÁ¦£¬Ë÷ÒªÐ¡·Ñ£¬ÍÆÏú»¤¾ß
1232.ÖÜÒ»È¥µÄÈËºÜÉÙ£¬¶ÔÓÚ³õÑ§ÕßÀ´Ëµ»¬µÄºÜ¾¡ÐËÁË
1233.»¹ÐÐ£¬¾ÍÊÇ½ÌÁ·ÓÐµã¿Ó£¬×âµÄ»¬Ñ©·þÒ²»µÁË
1234.ÃÅÆ±¼Û¸ñ»¹Âù±ãÒËµÄ£¬¾ÍÊÇ½ÌÁ··ÑÓÃÌ«¹óÁË
1235.ÈË²»Ëã¶à£¬Ñ©¾ßÑ©µÀ¶¼²»´í£¬Éè±¸Ò²ºÜÏÈ½ø
1236.ºÍÅóÓÑÒ»ÆðÈ¥µÄ ÍæµÃºÜ¿ªÐÄ ÒÔºó»á¾­³£À´Íæ
1237.»¹ÊÇ»á±»ÒªÐ¡Æ±£¬Ì××°»¹ºÃ°É£¬Ð¬×Ó²»Êæ·þ
1238.´úÀíÌ¬¶ÈÒ»°ã£¬Ñ©³¡ºÜºÃ£¬½ÌÁ·ÒªÐ¡·Ñ£¬50Ôª»¹ÏÓÉÙ¡£ÊÔÎÊ½øÃÅ½»·Ñ£¬Çë½ÌÁ·Òª½»·Ñ¶øÇÒ¶¼²»±ãÒË£¬»¹ÊÇ¶îÍâÒªÐ¡·Ñ£¬Õâ¶¼ÔõÃ´ÁË£¿
1239.ºÜÖµµÃÈ¥£¬¾ÍÊÇÌ«¶àÈË¡£ÏÂ´ÎÀ´£¬»¹È¥¡£
1240.ÈËºÃ¶à£¬¶Ò»»»¹Ëã·½±ã¡£¼Û¸ñÊµ»ÝÐ©¾ÍºÃ
1241.²»´í²»´í²»´í²»´í²»´í²»´í²»´í²»´í²»´í
1242.·þÎñ»¹Í¦µ½Î»µÄ£¬ÔÚÑÇ²¼Á¦»¬µÄºÜ¿ªÐÄ
1243.²»´í²»´í£¬ÔÚÐ¯³Ì¶¨µÄ£¬¸Ð¾õ·þÎñÍ¦ºÃ
1244.¶¼ÊÇ±ÈÈüµÄ×¨Òµ¼¶»¬µÀ ²»ÊÊºÏ³õÑ§ÕßÅ¶
1245.¾°Çø¹ÜÀíÌ«»ìÂÒ£¬¹¤×÷ÈËÔ±»¹°Õ¹¤£¡
1246.½ÓÕ¾ºÜ¸øÁ¦£¬ÔÚ»¬Ñ©³¡µÄ±È½Ï²»ÄÍ·³
1247.×¨Òµ×°±¸£¬¸ÐÊÜ±±¹úÔË¶¯£¬×¢Òâ°²È«
1248.ºÜ²»´íµÄ»¬Ñ©³¡£¬¸÷ÖÖÉèÊ©ºÜ½¡È«¡£
1249.»¹²»´í£¬Ö»ÊÇ·çºÜ´ó£¬±ØÐë´©µÄÅ¯µã
1250.ÒÑ¾­¶©ºÃÁËÃ÷ÄêµÄÆ±£¬ÕæµÄºÃÆÚ´ý¡£
1251.ÍæµÄ¹ýñ«£¬¾ÍÊÇ½ÌÁ·Ì«¹ó£¬Í¦¿ªÐÄµÄ
1252.ºÃ°É£¡»¹ÐÐ£¬ÐÝÏ¢Ò»ÏÂ¹ýÁ½ÌìÔÙÀ´
1253.ÐÐÀî¿´¹ÜÐèÒªÇ®£¬£¬Ò»´ÎÊ®Ôª£¬£¬
1254.ÐèÒª¶îÍâÔÙ¸ø½ÌÁ·Ð¡·Ñ£¬ºÜ²»ºÃ¡£
1255.»¬Ñ©³¡»¹²»´í£¬µ«²»ÊÊºÏ³õÑ§Õß¡£
1256.¹þ¹þ¹þ¹þ¹þ¹þ¹þ¹þ¹þ¹þ¹þ¹þ¹þ°É°É
1257.Ò»°ã£¬Ð¯³Ì¹¤×÷ÈËÔ±Ì«ÄÑÕÒ¡£¡£¡£
1258.ÖµµÃÒ»È¥µÄµØ·½£¡¾°É«·Ç³£ÃÀÀö£¡
1259.¸Ð¾õ·þÎñÓëÉèÊ©ÓÐ´ý¸Ä½ø¡£½ÌÁ·240ÔªÒ»¸öÈË£¨Á½Ð¡Ê±£©¡£½áÊøÊ±½ÌÁ·»¹Ö÷¶¯ËµÁËÒªÐ¡·Ñ£¡¿´À´¹ÜÀíÉÏ¸üÓÐ´ý¸Ä½ø°¡£¡
1260.»¬Ñ©³¡»¹²»´í£¬¾ÍÊÇµ½ÁËÒÔºóÒ»Ö±¸øÄãÍÆ¼ö»¬Ñ©½ÌÁ·£¬ËÀ¹ó£¬¼Û¸ñ²»Í³Ò»£¬½ÌÁ·»¹Ò»Ö±Ë÷ÒªÐ¡·Ñ£¬Õû¸öÂÃÓÎ»·¾³ºÜ²»ºÃ
1261.½ñÌìÓÐÖÖºÜµ¹Ã¹µÄ¸Ð¾õ£¬»¬Ñ©°å·Ç³£²»¸øÁ¦£¬»»ÁËÈý´Î»¹ÊÇ²»ºÃÓÃ£¬ÓÉÓÚÊ±¼äµÄÎÊÌâ£¬×îºóÑ¡Ôñ²»»¬¡£»¬Ñ©ÌåÑé²»ºÃ¡£
1262.¾°µãºÜÃÀ¡£»¬Ñ©ºÜË¬£¬¾ÍÊÇ¸ø»¬Ñ©½ÌÁ·¸¶ÁËÇ®»¹ÉìÊÖË÷ÒªÐ¡·Ñ£¬ÁíÍâÐ¯³ÌÎ¯ÍÐ½Ó´ýÎÒÃÇµÄÈËÈÃÎÒÃÇÒÔºóË½ÏÂ½»Ò×£¬ºÇºÇ
1263.ÑÇ²¼Á¦»¬Ñ©Ö¸ÄÏÔÚÕâÀï ¶¬¼¾ÓÖÓÐºÜ¶à±¦±¦ÏëÀ´¶«±±ÌåÑé»¬Ñ©À²£¬ÑÇ²¼Á¦»¬Ñ©³¡ÊÇ¹úÄÚ¹æÄ£×î´ó¡¢Éè±¸×îÈ«µØÑ©³¡£¬ÏÈËµÒ»ÏÂ»¬Ñ©µÄ×°±¸:Ñ©Ð¬¡¢Ñ©°å¡¢Ñ©ÕÌ¡¢Í·¿ø¡¢Ñ©¾µ¡¢Ñ©·þ£¬Ñ©Ð¬¸ù¾Ý×Ô¼ºÆ½ÈÕµÄ³ßÂë´©ÔÚ½Å.ÉÏÒÔ×óÓÒ¼Ð½ÅÇ°ºó²»¼¸½ÅÎªÒË£¬µ¥°å»¬Ñ©µÄ±¦±¦¾Í´©×ÅÊæÊÊÎªÒË;Ñ©Ð¬¶à´óÂëÑ©°å¾ÍÊÇ¶à´óÂë£¬Èç¹û×Ô¼º»áµ÷½Ú×Ô¼ºµ÷½ÚÒ²¿ÉÒÔ£¬²»»áµ÷½ÚÖ±½ÓÕÒ·þÎñÌ¨±¨ÂëÊý£¬³õ´Î»¬Ñ©µÄ±¦±¦Ñ©ÕÌµÄÇ£Òý´ø²»Òª¹ÒÔÚÊÖÍóÉÏ£¬·ÀÖ¹Ë¤µ¹ÊÜÉË;ÎªÁË¸üºÃ±£»¤Í·²¿£¬Í·¿øºÜÓÐ±ØÒª£¬Í¬Ê±Í·¿øÒ²ºÜ±£Å¯;Ñ©µØ·´¹â¶ÔÑÛ¾¦ÓÐÒ»¶¨µÄÉËº¦, Åå´÷Ñ© ¾µ±£»¤ÑÛ¾¦µÄÍ¬Ê±»¹ÄÜ¸ü¼Ó°²È«;Ñ©·þ²»½öÑÕÉ«ºÃ¿´ÈÃÑ©³¡µÄÆäËû³ÉÔ±ÈÝÒ×·¢ÏÖÄã£¬¸ü¼ÓÍ¸Æø±£Å¯;¼òµ¥µÄËµÕâÐ©£¬»¬Ò»´Î¾ÍÖªµÀÀ²¡£
1264.¶«±±ËÄ´ó»¬Ñ©³¡½»Í¨+ÃÅÆ±È«¹¥ÂÔ


¹þ¶û±õÑÇ²¼Á¦»¬Ñ©³¡
 
ÑÇ²¼Á¦»¬Ñ©³¡µÄÃæ»ýºÜ´ó£¬ÏÂº¬Ì«ÑôÉ½»¬Ñ©³¡¡¢ÑÇ²¼Á¦»¬Ñ©³¡µÈ¶à¸ö»¬Ñ©Ê¤µØ£¬µ½´ïÒÔºó¿ÉÒÔ×ÔÐÐÑ¡ÔñÏîÄ¿£º³õ¼¶Õß¾¡¿ÉÒÔÑ¡ÔñÍêÉÆµÄ½ÌÑ§·þÎñ£¬¶øÖÐ¡¢¸ß¼¶ÕßÔò¿ÉÒÔÈ¥ÑÇÖÞ×î³¤µÄ¸ßÉ½»¬Ñ©µÀÉÏ¾¡ÇéÌåÑé¼«ËÙÓë»¬ÏèµÄ¿ìÀÖ£¬µ±Ñ©·Û´Ó¶ú±ßºôÐ¥¶ø¹ýµÄÊ±ºò£¬·Â·ð×Ô¼ºÒ²ÇáÓ¯³ÉÁËÒ»Æ¬·ÉÑ©£¬¶«±±»¬Ñ©Ê×Ñ¡»¬Ñ©³¡¡£

µØÀíÎ»ÖÃ£º¹þ¶û±õÊÐÉÐÖ¾ÊÐÑÇ²¼Á¦»¬Ñ©ÂÃÓÎ¶È¼ÙÇø£¬¾àÀë¹þ¶û±õÊÐ220¹«Àï

ÃÅÆ±£º»¬Ñ©Æ±120Ôª/ÈË

½»Í¨£º°´Æ´°ü³µÇ°Íù±È½Ï·½±ã£¬¹«¹²½»Í¨²»±ã

Ð¡ÌáÊ¾£º

1.ÑÇ²¼Á¦»¬Ñ©³¡È«²¿ÎªÂ¶ÌìÑ©³¡£¬ÆøÎÂºÜµÍ£¬×îÀäµÄÊ±ºò¿É´ïÁãÏÂ44¶È£¬Ðè×öºÃ±£Å¯×¼±¸¡£

2.ÑÇ²¼Á¦»¬Ñ©³¡µÄ¿ª·ÅÊ±¼äÊÇÔçÉÏ8µãµ½ÏÂÎç16µã£¬ÓÐ×¨ÃÅµÄÐÝÏ¢ÊÒ¼°Ñ©¾ßÉÌµê£¬¿É¸ù¾ÝÊµ¼ÊÇé¿ö×öÑ¡Ôñ¡£
 
 
¼ªÁÖÍò¿ÆËÉ»¨ºþ»¬Ñ©³¡

ËÉ»¨ºþ»¬Ñ©³¡Ñ©µÀÓ²¼þÉèÊ©ÍêÉÆ£¬ÉÏÉ½ÀÂ³µ³ä×ã£¬·Ö²¼¾ùÔÈ£¬»ù±¾²»»á³öÏÖ³¤Ê±¼äÅÅ¶ÓÏÖÏó£¬Í¬Ê±ÕâÀïÓÐÏàµ±ºñ¶ÈµÄ·ÛÑ©£¬Âä²î´ó£¬·çÁ¦Ð¡£¬¿ÉÎ½ÊÊºÏ¸÷ÖÖÀàÐÍµÄ»¬Ñ©Õß¡£

ËÉ»¨ºþ»¬Ñ©³¡Ö÷·å´óÇàÉ½Ö²±»·á¸»£¬¶¬¼¾À´×ÔËÉ»¨½­µÄË®ÆûÔÚÊ÷¶¥Äý½á£¬»áÐÎ³É¶ÀÓÐµÄÎíÚ¡Ñ©µÀ¾°¹Û£¬²»¹ÜÊÇ»¬Ñ©»¹ÊÇ¹ÛÉÍ£¬¶¼ÊÇºÜ°ôµÄÌåÑé¡£

µØÀíÎ»ÖÃ£º¼ªÁÖÊ¡¼ªÁÖÊÐ·áÂúÇøÂÃÓÎ¾­¼Ã¿ª·¢Çø£¬¾àÀë¼ªÁÖÊÐ16¹«Àï

ÃÅÆ±£º20Ôª/ÈË£¬Ê¹ÓÃµõÒÎË÷µÀ110Ôª/Ìì

½»Í¨£º³¤´ºÁú¼Î»ú³¡¡¢¼ªÁÖÊÐ»ð³µÕ¾ÓÐ×¨Ïß¹«¹²Æû³µµ½ËÉ»¨ºþ¡£

Ð¡ÌáÊ¾£º

1.»¬Ñ©Æ±×îºÃÌáÇ°ÔÚÍøÉÏÔ¤¶©£»
2.Èç¹ûÃ»ÓÐÑ©¾ß£¬ÄÇÃ´µ¥¶ÀÂòÃÅÆ±È»ºóÔÚ»¬Ñ©Ð¡ÕòÀï×âÑ©¾ß£¬ÄÜ±È´øÑ©¾ßµÄÌ×Æ±Ê¡Ç®£»
 
¼ªÁÖ±±´óºø»¬Ñ©³¡
 
±±´óºø»¬Ñ©¶È¼ÙÇøÒÔÆäÑÇÖÞ×î´óµÄ»¬Ñ©³¡¶øÎÅÃû£¬Ò²ÊÇ»¬Ñ©·¢ÉÕÓÑµÄÌìÌÃ¡£ÒòÆäÈýÃæ»·É½£¬ÖÐ¼äÍ¹Æð£¬ÐÎËÆË®ºø£¬¹ÊµÃÃû¡°±±´óºø¡±¡£Èç¹ûÑ¡ÔñÓÃÒ»¸ö´ÊÀ´¸ÅÀ¨±±´óºøÑ©³¡£¬ÄÇ¾ÍÊÇ×¨Òµ~
ÕâÀïÔø³É¹¦¾Ù°ì¹ý¶àÏî¹ú¼Ê¹úÄÚÖØ´óÌåÓýÈüÊÂ£¬±±´óºø»¬Ñ©¶È¼ÙÇøÒ²ÊÇ¹úÄÚÔìÑ©Éè±¸×î¶à¡¢Ñ©ÖÊ×îºÃµÄ»¬Ñ©¶È¼ÙÇø¡£
 
µØÀíÎ»ÖÃ£º¼ªÁÖ±±´óºþ¿ª·¢Çø£¬¾àÀë¼ªÁÖÊÐÇø53¹«Àï

ÃÅÆ±£º»¬Ñ©Æ±¼Û160Ôª/ÈË

½»Í¨£º·É»úµ½³¤´ºÁú¼Î¹ú¼Ê»ú³¡£¬»ð³µµ½¼ªÁÖÕ¾£¬È»ºó°ü³µ»òÆ´³µÇ°Íù¶È¼ÙÇø¡£

Ð¡ÌáÊ¾£º×¨Òµ¼¼ÄÜÒªÇó½Ï¸ß£¬ÓÎÍæ¿É¸ù¾Ý×ÔÉíÇé¿ö×ÃÇéÑ¡Ôñ¡£
 
¹þ¶û±õÍò´ï»¬Ñ©³¡

Èç¹ûÅÂ¶¬ÌìµÄ±±·½ÊµÔÚÌ«Àä£¬ÊÀ½ç×î´óµÄÊÒÄÚ»¬Ñ©³¡²»·ÁÁË½âÒ»ÏÂ¡££¬²¢Åä±¸ÁËÁ½ÌõË÷µÀ£¬¿ÉÍ¬Ê±ÈÝÄÉ3000ÈË»¬Ñ©£¬ÕâÀïµÄ¸÷ÏîÉèÊ©¶¼ºÜÍê±¸£¬¼´±ã500ÈËÍ¬Ê±ÔÚÏß£¬ÀÂ³µÅÅ¶ÓÒ²²»ÓÃÒ»·ÖÖÓ
Õû¸öÊÒÄÚÑ©³¡ÉèÓÐ4Ìõ²»Í¬ÆÂ¶ÈµÄÑ©µÀ£¬´¹Ö±Âä²î80Ã×£¬ÊÒÄÚ»¬Ñ©Ê×Ñ¡Íò´ï»¬Ñ©³¡£¬ÉÝÏí·ÉÑ©ã«Òâ¡£
µØÀíÎ»ÖÃ£ºÎ»ÓÚËÉ±±ÇøÊÀÃ¯´óµÀÓëºêÔ´½Ö½»»ã´¦
ÃÅÆ±£º³õ¼¶Ñ©µÀ£º140Ôª/ÈË ÖÐ¼¶Ñ©µÀ 180Ôª/ÈË 
¸ß¼¶Ñ©µÀ200Ôª/ÈË¾ùÎª4Ð¡Ê±

½»Í¨£º¾àÀë»ú³¡33·ÖÖÓ³µ³Ì£¬¾àÀë»ð³µÕ¾41·ÖÖÓ³µ³Ì£¬¾àÀëÎ÷¿ÍÕ¾26·ÖÖÓ³µ³Ì£¬´ò³µÔÚ50Ôª-60Ôª×óÓÒ¡£

Ð¡ÌáÊ¾£º
1.Íò´ï»¬Ñ©³¡ÊÒÄÚÆøÎÂ±£³ÖÔÚÁãÏÂ6¶È£¬ËÄ¼¾¾ù¿É»¬Ñ©¡£
2.ÕâÀï»¬Ñ©ÒªÇó±ØÐëÅå´øÍ·¿ø£¬ÇÐ¼ÇÅ¶~

³ýÁË»¬Ñ©£¬¶«±±»¹ÓÐºÜ¶àµØ·½¿ÉÒÔÍæ°¡£¬Ñ©Ïç´©Ô½¡¢¾µ²´ºþÍæÑ©È¦¡¢¹«Â·ÅÄÕÕ¡¢É­ÁÖÎÂÈª¾ÆµêÅÝÎÂÈª......Ó¦ÓÐ¾¡ÓÐ£¬Õâ¸ö¶¬¼¾£¬Ñ©ÏçÍæµ½àË£¡
1265.Ê×ÏÈÑÇ²¼Á¦µÄ¹¤×÷ÈËÔ±·þÎñÌ¬¶ÈÕæµÄºÜÒ»°ã£¬Æä´Î½ÌÁ·¸÷ÖÖÏ£ÍûÄãÑ§Ò»½Ú¿ÎÊÕÈ¡·ÑÓÃ£¬»¬Ñ©ÌåÑé¸ÐÕæµÄºÜÒ»°ã
1266.ÌåÑé²»¼Ñ£¬
1267.Ã»ÏëÏóºÃ£¬2Ð¡Ê±ÖÐ°ëÐ¡Ê±×÷×¼±¸ÁË¡£½ÌÁ··ÑÆ«¹ó£¬¸¶ÁË2Ð¡Ê±·ÑÓÃÊµ¼Ê½ÌÑ§²»×ã1¸ö°ë¡£²»ÍÆ¼ö!
1268.³¬Ê±°Ë·ÖÖÓ£¬²¹½»ÁË200Ôª£¬×ÉÑ¯µ±³¡¹¤×÷ÈËÔ±Ëµ£¬Ê®Îå·ÖÖÓÄÚ²»ÓÃ²¹£¬µ«ÎÒ±»Ç¿ÖÆÒªÇó²¹ÁË£¡
1269.ÈËÌ«¶àÁË£¬3Ð¡Ê±£¬Êµ¼ÊÃ»Íæµ½¼¸Ê®·ÖÖÓ¡£ÅÅ¶Ó»»ÒÂ·þÓÃµôÒ»Ð¡Ê±£¬½øÈ¥¼ÌÐøÅÅ¶Ó¡£³öÀ´»¹ÒªÅÅ¶Ó
1270.ÕûÌåÀ´Ëµ£¬»¹ºÃ°É£¬¸Ð¾õÐÔ¼Û±È²»ÊÇºÜ¸ß£¬»¹ÓÐÒ»µã£¬¾ÍÊÇ±ð¸ø½ÌÁ·Ð¡·Ñ...°´¹æ¶¨£¬¿ÉÒÔ²»¸ø
1271.¼Û¸ñ¿ÉÒÔµ«ÊÇÐÂÌåÎ¯²»ÊÊºÏµÚÒ»´Î»¬Ñ©µÄÅóÓÑ£¬µ±µØºÚ³µÍÐÌØ¶à²»½¨ÒéÈ¥ÂÃµêÒÔÍâµÄµØ·½³Ô·¹
1272.ÄÇÀïºÜÂÒ£¬ºÜ¶à³µ×ÓÔÚÀ­¿Í£¬»ØÀ´ÒÔºóÐ¯³Ì1¸ö¶àÔÂ¶¼Ã»ÓÐÈËÈ·ÈÏ£¬·´ÕýÒÔºó²»»á¿¼ÂÇÔÙÈ¥ÁË
1273.¹ÜÀíºÜ»ìÂÒ£¬Ð¯³Ì¶©¹ºÒÔºóÒ²ÊÇµ±µØÇ©Ô¼µÄÐ¡ÉÌ··½ÓÍ·£¬È»ºóµç»°Äã£¬ÍÆ¼öÁË×âÍ·¿ø£¬Ëµ²»×â²»ÈÃÉÏË÷µÀ£¬ÎÒ¶©µÄÌ×²Í²»ÊÇºÜ¶àÓéÀÖÏîÄ¿Ã´£¿²»ÉÏÈ¥ÄãÈÃÎÒÔõÃ´Íæ¡£ÐÂÌåÎ¯ÈËÌ«¶àÁË£¬½¨Òé³õÑ§ÕßÈ¥ÆäËû»¬Ñ©³¡£¬³õÑ§ÕßÕâÀïÐÔ¼Û±È²»¸ß¡£²»¹ý¶«±±µÃÔ×¿ÍÓÐ»º½â£¡½ÌÁ·Ò»¶¨ÒªÇëÒ»ÏÂ£¬²»È»ÕæµÄ²»»á°¡£¡¶øÇÒ²»°²È«£¡£¡½¨Òé°Ñ½ÌÁ·×÷Îª¹ºÂòÌ×²ÍÃÅÆ±ÄÚ²úÆ·£¡ÊµÔÚ¹ÜÀí»ìÂÒ
1274.·þÎñºÜÂÒ Ò²²»ÊÇ¹Ù·½µÄ ÄÃ¸ö×°±¸¶¼µÃÅÜÐ¡ÎÝ×ÓÀïÄÃ¡£¶«Î÷¸øÁËÖ®ºó¾ÍÖ±½Ó¸ø°ì¿¨£¬È»ºóÉ¶Ò²²»ËµÇå³þ¾Í°Ñ¿¨Èû¹Ë¿ÍÊÖÀï:"ÏÖÔÚ¿ªÊ¼¼ÆÊ±£¬3Ð¡Ê±ÄÚ°üÀ¨»¹×°±¸£¬³¬Ê±Ò»·ÖÖÓ¶à½»200¿é" »¬Ñ©°åÐ¬×ÓÊÖÕÈ¶¼Ã»ÄÃ£¬¶«Î÷Ò²»¹Ã»·Å£¬»¬É¶ÄØ£¿Ã¿Ñù¶«Î÷¶¼ÔÚ²»Í¬µÄµØ·½ÄÃ£¬Á¬×â¸ö´¢ÎïÏä¶¼µÃÅÜÆäËûµØ·½£¨ÇÒ²»Ëµ¾Þ¹ó)£¬¹âÄÃºÃ×°±¸°ëÐ¡Ê±¶¼¹ýÈ¥ÁË£¬»»×°±¸ÄÇ¶ÓÅÅµÄ°ëÐ¡Ê±Ò²»¹²»ÉÏ£¬3Ð¡Ê±»¬É¶ÄØÁ½Ð¡Ê±¶¼Ã»ÓÐ
1275.ÅÌµãÑÇ²¼Á¦ÐÂÌåÎ¯»¬Ñ©³¡È«ÐÂÍæ·¨¹¥ÂÔ
3Ð¡Ê±¼¤Çé»¬Ñ©

¼Û¸ñ:180/2Ð¡Ê±£»240/3Ð¡Ê±£»300/°ëÌì
ÌåÑé¡¾´Ì¼¤»¬Ñ©3Ð¡Ê±¡¿ÔÚÑÇ²¼Á¦×î°ôµÄ¡¾5AÑÇ²¼Á¦ÐÂÌåÎ¯»¬Ñ©³¡¡¿´©ÉÏÎå²ÊçÍ·×µÖÓùº®ÀäµÄ»¬Ñ©·þ£¬´øÉÏµÖÓùÑô¹â·´Éä±£»¤ÑÛ¾¦µÄÑ©¾µáäáàÔÚÑ©³¡ÉÏ·ÉÎè£¬Ç××ÔÌåÑé¾ªÏÕ¶ø´Ì¼¤µÄ»¬Ñ©ÔË¶¯¡£»¬Ñ©ºó¿É×ÔÓÉ»î¶¯»ò¶ÑÑ©ÈË£¬´òÑ©ÕÌ¡£»¹¿ÉÒÔÏÖ³¡Çë½ÌÁ·½ÌÑ§£¬²»¹ý¼Û¸ñ±È½Ï¹óÒ»µã£¬¿´¸öÈË°®ºÃÇé¿ö×ÃÇéÑ¡Ôñ¡£½¨ÒéÉÏÎçÈ¥ÐÂÌåÎ¯»¬Ñ©£¬Ê±¼äÍíµÄ»°£¬ÈË±È½Ï¶à£¬Ê©Õ¹²»¿ª
 
ÂíÀ­ÅÀÀç

µ½ÁËÑÇ²¼Á¦ÏÈÒªÍæÂíÀ­ÅÀÀç£¬Ò»Æ¥ÂíÀ­×ÅÅÀÀç£¬Ò²¾ÍÊÇÑ©ÇÁ£¬±ù´²£¬ÉÏÃæ¿ÉÒÔ×øËÄ¸öÈË£¬×øµÄÌ«¶àÂí¶ùÀ­²»¶¯£¬ËäÈ»ÊÇ¸ßÍ·´óÂí£¬µ«ÊÇÃ¿ÌìÁ¬Öá×ª£¬Ò²¿¸²»×¡¡£ÌìÆøÀäÆøÎÂµÍ£¬´ó¼Ò´©µÄ¶¼±È½Ïºñ£¬ÆäÊµ×øÔÚÑ©ÇÁÉÏ²»¶¯µ¯£¬»¹Ã»ÓÐÔÚÑ©µØÀï×ß×ßÅ¯ºÍ£¬ÂíÀ­ÅÀÀçÖ÷Òª¾ÍÊÇÌåÑé×øÔÚÑ©ÇÁÉÏ£¬´©ËóÔÚÃ£Ã£Ñ©Ô­ÉÏµÄÄÇÖÖ×··çµÄ¸Ð¾õ¡£
 
ÑÇ²¼Á¦µÚÒ»ìÅ¿á»¬µÀ

³Ë×øÑÇ²¼Á¦¸ßÉ½µÚÒ»»¬µÀÏÂÉ½¡£»¬µÀÐÐ³Ì»á¾­¹ýÁ½´¦ËíµÀ£¬48¸öÍäÂ·£¬×î¸ßÊ±ËÙ¿É´ï80¹«Àï/Ð¡Ê±¡£ÔÚÕâÌõËíµÀÀï£¬Äú¿ÉÒÔÌå»áµ½ÄÇÖÖ³¬Ô½Ê±¿Õ£¬ÊÆ²»¿Éµ²µÄ³å»÷¸Ð¡¢Õ÷·þ¸ÐºÍ³É¾Í¸Ð¡£¾ªÏÕ´Ì¼¤£¬ÈÃÈËÍæÁËÒ»´Î»¹²»¹ýñ«£¡Ò²ÊÇÑÇ²¼Á¦×î³öÃûµÄ¾°µã¡£

°×èëÁÖ´©Ô½

ÌåÑéÀÏ¶«±±ÈËµÄ½»Í¨¹¤¾ß¡¾ÂíÀ­ÅÀÀç¡¿½øÈëÔ­Ê¼É­ÁÖ¡£ÑØÍ¾²Î¹Û°×èëÁÖ¡¢¿¹ÁªÒÅÖ·ÍÁ·ËÎÑ¡¢µØñ¿×Ó¡¢Ä¾Àã·¿µÈ¾°µã£¬ÓëÁÖÖÐÍÁ·Ë½øÐÐ²«¶·»¥¶¯ÓÎÏ·£¬¸ÐÊÜÓ¢ÐÛÑî×ÓÈÙÔÚÁÖº£Ñ©Ô­µÄìªË¬Ó¢×Ë¡£
 
Ñ©ÉÏ·Éµú

ÓÐÍÏÇ£Ç£Òýµ½É½¶¥¸ß´¦,¿ÉÒÔÑö×øÔÚ·ÉµúÄÚ,ÓÉÑ©ÉÏ·Éµú×¨ÓÃÑ©µÀ»¬ÏÂ,»î¶¯¾ªÏÕ´Ì¼¤,ÀÏÉÙ½ÔÒË.ÔÚÏÂÐÐ¹ý³ÌÖÐ,ÔÚ×¨ÓÃÑ©µÀÉÏ,Ã»ÓÐÐÐÈË¼°»¬Ñ©Õß,ËùÒÔ²»ÓÃµ£ÐÄ°²È«ÎÊÌâ.µ«´ÓÆÂÉÏ»¬µ½ÆÂµØµÄÊ±ºò,Ò»¶¨Òª×¢ÒâÆäËü³Ë×ø·ÉµúÕßÏÂÐÐµÄ¹ý³ÌÖÐ,×Ô¼ºÒª¶ã¿ª,±ÜÃâ±»×²µ¹.
¼Û¸ñ£º60Ôª/ÈË

¸ßÉ½¹Û¹â

´ó¹ø¿ø¸ßÉ½¹Û¹â£¬¿É³Ë×ø¸ßÉ½¹Û¹âË÷µÀÖÁÑÇ²¼Á¦×î¸ß·å£¬º£°Î1374.8Ã×µÄ´ó¹ø¿øÉ½¶¥£¬Íù·µ5000Ã×£¬¹ÛÉÍÁÖº£Ñ©Ô­¡¢ÑÇ²¼Á¦¾°ÇøÈ«¾°£¬Ê¯º£ÒÔ¼°Ê÷¹Ò£¬»¹¿ÉÒÔÅÄÕÕÁôÄî¡£
¼Û¸ñ£º168Ôª/ÈË
Ì×Æ±¼Û¸ñ£º390Ôª/ÈË£¨»¬Ñ©+ÂíÀ­ÅÀÀç+°×èëÁÖ´©Ô½+Ñ©ÉÏ·Éµú£©

ÊµÓÃtips
¢Ù»¬Ñ©ÌåÑéºó²»Òª¿ìËÙ½«Ñ©·þÍÑµô£¬ÐÝÏ¢Ò»»á´ýº¹ÏûµôºóÔÙ»»×Ô¼ºµÄÒÂ·þ
¢Ú»¬Ñ©Ê±²»ÄÜÐ¯´ø±³°üµÈÎïÆ·£¬³öÐÐÊ±Çë¾¡Á¿ÉÙÐ¯´øÎïÆ·
¢Û»¬Ñ©Ê±²»Òª½²ÊÖ»ú·ÅÔÚÑ©·þÐØÇ°µÄÎ»ÖÃ£¬·ÀÖ¹Ë¤µ¹ÊÖÉÏ£¬½¨Òé·ÅÔÚÑ©¿ãÍâ²à¶µÀï£¬»»ÏÂÑ©·þºóÇë¼ì²éÑ©·þÄÚ²»ÒªÒÅÂ©¸öÈËÎïÆ·¡£
¢ÜÌåÑéÇ°Ðè×öÈÈÉíÔË¶¯£¬·ÀÖ¹ÉíÌå½©Ó²Ôì³ÉÀ­ÉË¡£
¢Ý»¬Ñ©Ç°ÇÐ¼ÇÓÃ²Í¹ý¶à¡£

ÐÂÌåÎ¯È«ÐÂÍæ·¨Ò»ÌìÊ±¼ä×ãÒÔ£¬ÈçºÎÉîÈë¶«±±µ±µØÍæÑ©¿´Ñ©£¬ÌåÑé·çË×ÃñÇé£¬6ÈÕÏßÂ·È«¸ã¶¨
ÏßÂ·ÍÆ¼ö£º
µÚÒ»Ìì£º¹þ¶û±õ
µÚ¶þÌì£º¹þ¶û±õ--·ï»ËÉ½--ÀÏÁÖ³¡ÃñË×´å--·ï»ËÉ½Ð¡Õò
µÚÈýÌì£º·ï»ËÉ½¼ÙÈÕ¾Æµê--Ñ©Ïç
µÚËÄÌì£ºÑ©Ïç--º£ÀËºÓ´óÍä--±±´ó»Ä¹«Â·--¾µ²´ºþ¶¬²¶--Äµµ¤½­ÊÐ
µÚÎåÌì£ºÄµµ¤½­ÊÐ--Íþ»¢É½Ó°ÊÓ³Ç--¶íÂÞË¹ÎÄ»¯Ð¡Õò--ÑÇ²¼Á¦ÎÂÈª¾Æµê
µÚÁùÌì£ºÑÇ²¼Á¦ÎÂÈª¾Æµê--ÐÂÌåÎ¯»¬Ñ©³¡--Ë½ÃÜÒ°ºþ--¹þ¶û±õ
1276.ÑÇ²¼Á¦ÓÐÒ»¸öÐÂ¿ªµÄ»¬Ñ©³¡½Ð×öÐÂÑÇ²¼Á¦»¬Ñ©³¡£¬»áºöÓÆÄãËµÊÇÐÂÌåÎ¯µÄBÇø£¬Ç§Íò±ðÏàÐÅ£¬ÕâÊÇÆ­ÈËµÄ£¬ÐÂÑÇ²¼Á¦»¬Ñ©³¡·Ç³£Ð¡£¬Èç¹ûÓöµ½ÕâÖÖÇé¿öÒ»¶¨ÒªÍ¶ËßËûÃÇ£¬ÈÃÐ¯³ÌµÄ¹¤×÷ÈËÔ±½éÈë£¬ÎÒÃÇ¾Í±»Æ­ÁË£¬Í¶ËßÖ®ºóµç»°ÀïÒ²³ÐÈÏÁË´ËÊÂ£¬»¹Ëµ²¹³¥ÎÒÃÇµÚ¶þÌìÔÙ´øÎÒÃÇÈ¥»¬Ò»´Î£¬µ«ÊÇÎÒÃÇ¸ù±¾¾ÍÃ»Ê±¼äÔÙÈ¥ÁË£¬ËùÒÔ×îºóÒÔÈ«¶îÍË¿îÁË½á´ËÊÂ¡£Çë´ó¼Ò×¢Òâ£¬²»ÒªÈÃËûÃÇ×¬ÕâÖÖºÚÐÄÇ®£¨ÐÂÑÇ²¼Á¦¼Û¸ñºÜ±ãÒË£©ÁíÍâÕâÐ©ºÚÐÄÈË¾¡È»Á¬»¬Ñ©³¡µÄ¹¤×÷ÈËÔ±¶¼ÂòÍ¨ÁË£¬×¢ÒâÁË£¬×¢ÒâÁË¡£
1277.Õâ¼ÒµÄÆ±ÄÃÒÂ·þÒªÔÚÁíÒ»¸öµØ·½ÄÃ£¬Òª¿ª³µÈ¥ÄÃ£¬È»ºóÔÙ½ø»¬Ñ©³§£¬ÒªµÈºÃ¾Ã£¬Õæ²»ÖµµÃ
1278.Ð¯³Ì¶¨±ãÒË·½±ã£¬Ö»ÊÇ´óÌüÈËÌ«¶à£¬Ð¯³Ì¹ñÌ¨Ì«Ð¡£¬Èç¹û²»Çë½ÌÁ··þÎñÔ±Ò»µã¶¼²»ÉÏÐÄ¡£
1279.Ò»°ã°ã¹þ£¬ÖÐ¼¶µÀËµÊµ»°ÆÂ¶ÈÌ«Ð¡ÁË¡£
1280.ÔËÆø²»ºÃ£¬Ã»ÓÐÏÂÑ©£¬½ÌÁ·Ì«¶à£¬£¬ÎÒ±»ÈË´ÓºóÃæ×²µ½£¬Í·Ò²Æð°ü£¬×îÃ¹µÄÒ»Ìì¡£
1281.ÆÂ¶È±È½ÏÆ½¡¢¶Ì£¬¶ÔÓÚÎÒÃÇÍêÈ«Ã»»¬¹ýÑ©µÄÈËÀ´Ëµ´ÓÕâÀï¿ªÊ¼»¹ÊÇ²»´íµÄÑ¡Ôñ¡£
1282.ÆäËûÂùºÃ£¬¾ÍÊÇ×âÑÛ¾µÒª30£¬µ¹±­ÈÈË®Òª10Ôª£¬ÄÑ¹Ö¶«±±¾­¼Ã·¢Õ¹²»ÆðÀ´¡£
1283.»¬Ñ©³¡ÊÇ¸öºÃµØ·½£¬Ö»²»¹ýÈÃÕâ°ïÖ»ÎªÁË×¬Ç®µÄ**½ÌÁ·**°ÑÃûÉùÅª²îÁË¡£
1284.È·ÊµÈçÆÀ¼ÛËùËµ½ÌÁ·Õ¾ÔÚÃæÇ°ËµÐ¡·ÑËæ±ã¸ø²»¸ø£¬ËùÒÔÑÇ²¼Á¦»¬Ñ©¾ÍÕâÑù°É¡£
1285.Õâ¸ö»¬Ñ©ÐÂÊÖÕæ²»Õ¦µØ£¬¾°É«²»ºÃ£¬·ç´ó¶³ÈË£¡»¹¹ó£¡
1286.µÚÒ»´ÎÌåÑé»¬Ñ©£¬ÔÚÀïÃæÇëÁË½ÌÁ·£¬³öÀ´µÄÊ±ºò±»ÒªÐ¡·Ñ£¬¸Ð¾õ²»ÊÇºÜºÃ¡£
1287.ÕâÀïµÄ»¬Ñ©³¡¶¼²î²»¶à£¬¿ÉÄÜÒòÎªÎÒÊÇÍâÐÐ£¬ËùÒÔ¸Ð¾õ²»µ½Ì«´óÇø±ð°¡¡£
1288.ÃÅÆ±»¹ÂùºÃµÄ£¬µ«ÊÇÑÇ²¼Á¦ÀïÃæµÄ·þÎñ½ÌÁ·Ê²Ã´µÄ¸Ð¾õ²»ºÃ£¬×ÜÌåÒ»°ã
1289.Ñ©³¡²»´í£¬µ«ÊÇ·þÎñ²»ºÃ£¬Ñ©¾ß²Ð¾É£¬¿ÓÌ«¶à£¬Ò»²»Ð¡ÐÄ¾ÍÈë¿Ó°¡¡£
1290.ÐÂÌåÎ¯µ±Ìì¹ØÃÅ£¬È»ºóÃÅÆ±»»µ½ÁËÑô¹â£¬·´ÕýÊÇ³õ´ÎÌåÑé¶¼»¹ºÃ¡£
1291.ºÜºÃµÄÑ©³¡£¬¾ÍÊÇ½Ú¼ÙÈÕÇ§Íò±ðÈ¥£¬ÈËÌ«¶àÁË£¬·ÑÓÃ»¹ÉÏÕÇ£¡
1292.·þÎñÔ±¶àÉÏµãÐÄ£¬°Ñ¿ÍÈËµÄ¶«Î÷¶¼´ø×ÅµãÍêºóÔÙ×ß»á¸üºÃ¡£
1293.ºÜ²»´íµÄ Èç¹ûÂòµÄ2Ð¡Ê±µÄÃÅÆ±£¬ÄÇÃ´»ù±¾ÄÜÉÏÏÂ3ÌË×óÓÒ
1294.Ã¿¸ö³ÇÊÐ¶¼ÓÐÄÇÃ´¼¸¸öÖøÃû¾°µã£¬µ½ÁËÒªÈ¥´ò¸ö¿¨µÄ£¡
1295.ÊÇ¸ö»¬Ñ©µÄºÃµØ·½£¬µ«»¬µÀ²»ÈÝÒ×£¬³õÑ§ÕßÐ¡ÐÄ¡£
1296.2Ð¡Ê±µÄ½ÌÁ·¾Í´øÁËÒ»¸ö°ëÐ¡Ê± »¹ÒªÏû·Ñ ²îÆÀ
1297.»¬Ñ©½ÌÁ·Òª¸øÐ¡·Ñ£¬ÎÒ¿´µ½ÄÇÀïÐ´×ÅÑÏ½ûÒªÐ¡·Ñ£¬¿ÉÊÇ²»½öÒª¸ø£¬¸øÉÙÁË»¹²»ÐÐ¡£Õâ¶¼²»ÊÇÖØµã£¬ÖØµãÊÇ¸øÄãÄÇ¸öÑ©¹÷£¬¾ÍÊÇ¿¿Ëü»¬¶¯µÄÄÇÁ½¸ù¶«Î÷£¬ÏÂÃæÓ¦¸ÃÓÐÏñÑ©»¨ÐÎ×´µÄÑ©Ã±µÄ£¬¹ÊÒâ¸øÄãÄÇÖÖÒ»¸ùÓÐÒ»¸ùÃ»ÓÐ£¬È»ºóÄã»¹»ØÈ¥µÄÊ±ºòËûÃÇ¾ÍËµÊÇÄãÃÇÅª²»¼ûµÄ£¬ÈÃÄãÒ»¸ùÅâ25¿éÇ®¡£¶àºÚ°¡Õâ»¬Ñ©³¡£¬´ó¼Ò½÷É÷¡£
1298.Ô×¿ÍºÜÑÏÖØ ×âÑ©·þ£¬Ñ©¿ø£¬»¤Ä¿¾µ£¬ÊÖÌ×·Ç³£¹ó²»Èç×Ô¼ºÂòÁË£¬½á¹ûÇë½ÌÁ·¾Í»áÔùÑ©¿øÑ©¾µ£¬½ÌÁ·»¹»áÏòÄãÒªÐ¡·Ñ¸øÉÙÁË»¹²»ÀÖÒâ¡£½¨ÒéÄÏ·½À´µÄÅóÓÑµ½µØ·½ÔÚ´°¿Ú¹ºÆ±£¬¼ÛÇ®²î²»¶à£¬ÕâÕæÊÇÌ«¿ÓÁËÊµ¼ÊÕâÃ´¶àÇ®¸ù±¾ÏÂ²»À´¡£
1299.Ò»°ãÌåÑé£¬Ò»°ãÒ»°ãÒ»°ã±¾µØÈË¶¼¾õµÃºÚ
1300.Ð¯³ÌÉÏ¶©µÄµ«ÊÇÏÖ³¡È¡Æ±ÊÇ»ÆÅ£µÄ¸Ð¾õ
1301.Ò»°ã£¬Ô±¹¤×÷·çÓÐ´ý¸Ä½ø£¬Ï£ÍûÄÜ¹æ·¶
1302.................
1303.»¹¿ÉÒÔ£¬¾ÍÊÇ×Ô·Ñ½ÌÁ·½áÊø»¹ÒªÏû·Ñ
1304.Ê¡ÄÚ¶¼ÏëÔ×¡­¡­ÕæµÄÌ«´ÎÁË¡­¡«¡«
1305.½ÌÁ·Ì«²î¾¢ÁË£¬½ÌÁ·Ì«²î¾¢ÁË£¬¡£
1306.¿´ÁËºÜ¶à¹¥ÂÔ£¬¶¼ËµÐÂÌåÎ¯»¬Ñ©³¡ºÜ¿Ó£¬È·ÊµÊÇ£¬ÕâÃ´ÃÀºÃµÄÒ»¸öµØ·½£¬ÒòÎª¹ÜÀí²»ÉÆ£¬ÑÏÖØÓ°ÏìÓÎ¿ÍµÄÓÎÍæÐËÈ¤£¡Ç¿ÁÒ½¨ÒéºÚÁú½­Ê¡ÌåÓý¾Ö¸ÄÉÆ¹ÜÀí£¬»¹¸ø´ó¼ÒÒ»¸öÃÀÀöµÄÑÇ²¼Á¦»¬Ñ©Ö®ÂÃ£¡½ÌÁ·ËØÖÊµÍÏÂ£¬Ë÷ÒªÐ¡·Ñ³É·çÆø£¬240Á½¸öÐ¡Ê±µÄÑ§Ï°·ÑÓÃÒÑ¾­¹»¸ßµÄÁË£¬Ã÷ËµÁË´øÐ¡º¢»¬²»»á¸øÐ¡·ÑµÄ£¬Ô¸ÒâµÄ½ÌÁ·²ÅÀ´½Ì£¬½á¹û½ÌÁ·½Óµ¥ºó×ªÁËÁ½Èý´ÎÊÖ£¬¶øÇÒ½ÌÑ§¼«Æä²»ÈÏÕæ£¬´øº¢×ÓÍæÁËÒ»´ÎÖÐ¼¶Ä§Ìº£¬ºÍÒ»´Î×øÀÂ³µµÄ»¬µÀ¾ÍËµ¹»Ê±¼äÁË¡£¶ÔÕâÑùµÄ¹ÜÀíË®Æ½ºÍ½ÌÁ·ÖÊËØÍêÈ«²»ÂúÒâ£¡
1307.À¬»ø£¬ÌåÑé¸Ð¼«²î
1308.Ðí¶à¿Ó¡­Òª×¢Òâ£¡
1309.ÓÐ´ý¸Ä½ø£¬
1310.¶¼9102ÄêÁË£¬»¹ÓÐÕâÃ´¶à¶îÍâ¼ÓÇ®µÄ.»»ÒÂ·þ»¹µÃÈ¥ÊÒÍâ³µÀï»»£¬ ½ÌÁ·Ò»°Ù¿é´øÏÂÀ´Ò»´ÎÎÒ¾ªÁËºÃ°É£¬ÌåÑéÌ«²îÁË¡£³ýÁË»¬Ñ©»¹ËãÓÐµãÒâË¼£¬±ðµÄ»¹Õæ²»ºÃËµ
1311.Ñ©³¡¹æÄ£ÉèÊ©»¹²»´í£¬¾ÍÊÇ¹ÜÀíÌ«»ìÂÒ£¬¿ÉÄÜºÍ¹úÓªÓÐ¹ØÏµ¡£¹ÍÓ¶½ÌÁ·Ò»¶¨ÌáÇ°ÎÊºÃ·ÑÓÃÎÊÌâ£¬ÎÒ¹ÍÓ¶¸ö½ÌÁ·£¬ËµºÃÈý°ÙËÍÎÒ»¬ÏÂÀ´£¬Ò²¾Í¶þÊ®·ÖÖÓ£¬µ½ÁËÏÂ±ßËµÈý°ÙÊÇÉÏ½»µÄ£¬»¹ÐèÒª¸øÐ¡·Ñ£¬Ã»°ì·¨ÓÖ¸øÁËÎåÊ®Ð¡·Ñ£¬¶Ô¾°Çø¸Ð¾õË²¼ä±ÈÌìÆø»¹Àä¡£
1312.ÉÏÃæ½²½âÔÚÎóµ¼¸÷Î»ÓÎ¿ÍÅóÓÑ£¬ÎÒ×÷ÎªÒ»ÃûÍÁÉúÍÁ³¤µÄÑÇ²¼Á¦±¾µØÈËÓÐ·¢ÑÔÈ¨£¬Ïò¸÷Î»ÓÎ¿ÍÅóÓÑ½éÉÜÏÂ ÏÖÔÚµÄÐÂÑÇ²¼Á¦»¬Ñ©³¡Ò²½ÐBÇø»¬Ñ©³¡¡£ÌåÎ¯»¬Ñ©³¡ÒÀ¾ÉÊÇÌåÎ¯»¬Ñ©³¡¶øÇÒ¶ÔÓÎ¿Í¿ª·Å£¬¹ú¼ÒÔË¶¯Ô±µÄÓÀ¾ÃÑµÁ·»ùµØ£¬09Äê¶¬°Â»áµÄ±ÈÈü³¡µØ¶¼ÔÚÌåÎ¯»¬Ñ©³¡£¬²¢ÇÒÖ»ÓÐÌåÎ¯»¬Ñ©³¡ÓÐÖÐ¹ú×î³¤×î¶¸ÇÍ×îºÃµÄÑ©µÀ£¬Èç¹û¸÷Î»ÓÎ¿Í¶ÔÎÒËµµÄÓÐËùÖÊÒÉ£¬ÇëÓÎ¿ÍÅóÓÑÀ´ÁËÒÔºóÊµµØ¿¼²ì¿´¿´¾ÍÖªµÀÁË£¬ÔÙÔÚÍøÉÏ¹ºÆ±Ò²²»¼±¡£
1313.»¬Ñ©³¡ÊÇ¸öºÃ»¬Ñ©³¡ ¾ÍÊÇ¹ÜÀíÂÒ ·þÎñÌ¬¶ÈÏàµ±²î ½ÌÁ·ÄáÂêºÚµÄÒªËÀ µ±È» ±Ï¾¹ÕâÊÇ¼¾½ÚÐÔµÄ·þÎñ ²»×¥½ôÊ±¼äºÚÒ»°Ñ ÄÄÓÐÇ®»îµ½À´ÄêÄØ£¿
1314.³¬¼¶²î£¬ÈËºÃ¶à£¬ÂÒÔãÔãµÄ£¬»¬Ñ©·þÒ²²»ºÏÊÊ¡£³õ¼¶»¬Ñ©½¨Òé²»ÒªÉÏÀÂ³µ£¬²»È»¾ÍÊÇÒ»Â·Ë¤ÏÂÀ´¡­¡­
1315.×ÜÌåÀ´ËµÐÔ¼Û±È²»Öµ £¬×âÑ©·þ130£¬·ç¾µÍ·¿øÊÖÌ×80£¬½ÌÁ·240Á½Ð¡Ê±£¬»¹»áÏòÄãË÷ÒªÐ¡·Ñ£¬¿ÉÐ¦µÄÊÇ¸øÉÙÁË»¹²»Ô¸Òâ£¬Ô×¿ÍÐÐÎªÑÏÖØ¡£
1316.µ±ÌìÓÉÓÚ¸Ï»ð³µ£¬ÏÂÎçÈ¥µÃ±È½ÏÍí£¬´óÔ¼ÈýµãÖÓ×óÓÒ²Åµ½´ïÑ©¾ß´óÌü£¬´ËÇ°µç»°ÁªÏµ½Ó´ýÈËÔ±£¬Ëû¸æÖªËÄµã°ëÑ©³¡Çå³¡¹ØÃÅ£¬ËùÒÔ½Ó´ýÄÐÉú°²ÅÅÒ»¸öÃÀÅ®´øÎÒÃÇÈ¥ÁíÍâÒ»¸öµØ·½»»Ñ©·þ£¬²¢ÊÕÈ¡ÁË80ÔªÍ·¿øºÍ50Ôª»¤Ä¿¾µ·ÑÓÃ£¨Î¢ÐÅ×ª¸øÃÀÅ®µÄ£©£¬ÎÒÈÏÎªÕâÁ½¸ö·ÑÓÃÊÇÄãÃÇ°²ÅÅµÄµØ½ÓÈËÔ±Ë½×ÔÊÕÈ¡µÄ¡¢¶©µ¥ÖÐÓ¦¸Ã¼º¾­°üº¬µÄ·ÑÓÃ¡£
1317.½éÉÜËµÓÐÃ±×Ó£¬½á¹ûÒ²Ã»¸ø£¿¾Í¶à¸øÒ»Ë«ÊÖÌ×£¬¹óÁË40£¿ ·þÎñºÜÂÒ Ò²²»ÊÇ¹Ù·½µÄ ÄÃ¸ö×°±¸¶¼µÃÅÜÐ¡ÎÝ×ÓÀïÄÃ¡£¶«Î÷¸øÁËÖ®ºó¾ÍÖ±½Ó¸ø°ì¿¨£¬È»ºóÉ¶Ò²²»ËµÇå³þ¾Í°Ñ¿¨Èû¹Ë¿ÍÊÖÀï:"ÏÖÔÚ¿ªÊ¼¼ÆÊ±£¬3Ð¡Ê±ÄÚ°üÀ¨»¹×°±¸£¬³¬Ê±Ò»·ÖÖÓ¶à½»200¿é" »¬Ñ©°åÐ¬×ÓÊÖÕÈ¶¼Ã»ÄÃ£¬¶«Î÷Ò²»¹Ã»·Å£¬»¬É¶ÄØ£¿Ã¿Ñù¶«Î÷¶¼ÔÚ²»Í¬µÄµØ·½ÄÃ£¬Á¬×â¸ö´¢ÎïÏä¶¼µÃÅÜÆäËûµØ·½£¨ÇÒ²»Ëµ¾Þ¹ó)£¬¹âÄÃºÃ×°±¸°ëÐ¡Ê±¶¼¹ýÈ¥ÁË£¬»»×°±¸ÄÇ¶ÓÅÅµÄ°ëÐ¡Ê±Ò²»¹²»ÉÏ£¬3Ð¡Ê±»¬É¶ÄØÁ½Ð¡Ê±¶¼Ã»ÓÐ£¬ÑÓÊ±»¹µÃÅÜ»ØÀ´µ±Ãæ½»Ç® ÁíËµÒ»ÏÂ»¬Ñ©³¡£¬Ò»¸öÖ»ÄÜ·ÅÒ»¸ö°üµÄ´¢Îï¹ñ50¿éºÃÒâË¼¿ª¿Ú£¿½ÌÁ·½ÌÁ½Ð¡Ê±£¬»¬Ñ©³¡³é³É75%£¿£¿ÕâÈÃÈË¼Ò½ÌÁ·ÔõÃ´»î£¿ ÄÃÐ¡·ÑÕâÊÂÒª½â¾ö±ØÐë´Ó»¬Ñ©³¡ÔËÓª±¾Éí½â¾ö£¬ÊµÔÚÌ«±©ÀûÁË ÕûÌåÌåÑé¸ÐºÜ²»ºÃ£¬»¬Ñ©³¡±¾ÉíËØÖÊµ¹ÊÇ²»´í¡£
1318.½¨Òé´ó¼Ò²»ÒªÔÙÐ¯³Ì¶©ÁË
ÎÒÓöµ½µÄÎÊÌâ 
1.»¬Ñ§·þÆÆµÄ ²¢²»ÊÇÑ©³¡µÄ»¬Ñ©·þ
2.×îºó»ØÀ´µÄÊ±ºòËµÎÒ³¬Ê± »¹Ïë¿ÛÎÒÉí·ÝÖ¤ £¨ÕâÊÇÒ»¸öºÜ´óµÄ¿Ó£¬Ëä²»ÖªËûÃÇÊÇÔõÃ´ºÍÑ©³¡ºÏ×÷ µ«ÔÚÕâ¸öÊ±¼äµÄÎÊÌâ¾ÍÊÇËûËµÁËËã£¬ÈÃÎÒÌåÑé²»ºÃ ÎÒµ½Ñ©³¡ÁªÏµËûÃÇÊÇ1.53·Ö ÓÐÍ¨»°¼ÇÂ¼ ËµÎÒ12.46¿ªÊ¼»¬µÄ£¬ÈË¶¼»¹ÔÚ¶¯³µÉÏ ºóÃæËµ¿´´íÁË£¬ÊÇ1.46 ÀÁµÄÀí ÒòÎªÎÒÌáÇ°»ØÀ´ÁË ÔõÃ´Ëã¶¼³¬²»ÁË £©
3.¶¯³µÏÂ³µµÄ¹Ë¿Í½ÓÕ¾£¬ÊÇ×ø´ó°Í È»ºó±¨Ïú³µ·Ñ£¬ÕâÒ»µãÒ²Ã»ÓÐÊÂÏÈËµÃ÷£¬°´×ÖÃæÒâË¼Õâ¸ö²»½Ð½Ó
4.Á÷³Ì»ìÂÒ ½¨Òé´ó¼Ò»¹ÊÇÔÚ×¡µÄ±ðÊû£¬ÕÒÀÏ°å°ïÄã¶©Ò»ÏÂ»¬Ñ©£¬°´Ñ©³¡¹æÔòÀ´ 
ÏÂÃæÊÇ¸øÐÂÊÖ»¬Ñ©µÄ½¨Òé Ñ©¾µ¿ÉÒÔ²»ÓÃ×â ÒòÎªËÙ¶È²»¿ì 
Èç¹û½ÐÁË½ÌÁ·£¬½ÌÁ·ËµÊÇ¿ÉÒÔ°ïÄãÃâ·ÑÁìÒ»¸ö
»¹Òª¼ÇµÃ´÷»¤Á³ ÊÖÌ×
×îÖØÒªµÄµ±È»ÊÇÒª¶ÍÁ¶ÉíÌå 
ÒÔÉÏÊÇÎÒÕâ´ÎµÄÌåÑé
1319.Ö»ÏëËµÌ×Â·Ì«ÉîÁË£¬¸÷ÖÖÐû´«Ëµ²»ÄÜ¸øÐ¡·Ñ£¬½á¹û½ÌÁ·¸÷ÖÖºÃÏñ¶ÔÄãºÜºÃºÜ¹ØÐÄ£¬Ò»¿ªÊ¼»¹ÔÚÏë£¬ÔõÃ´»áÕâÃ´ºÃµÄ½ÌÁ·£¡½áÊø²ÅÖªµÀ£¬Ç°Ãæ¶¼ÊÇÆÌµæ£¬ÎªÁË×îºóÒªÐ¡·ÑµÄ»·½Ú£¬¸÷ÖÖÌ×Â·Äã£¬¶øÇÒÐ¡·Ñ¿ª¼Û¾ÍÊÇ300£¬Òª²»ÒªÕâÃ´ºÚ£¬240¸¶µÄ²»¾ÍÊÇ½ÌÁ··ÑÂð£¬Ò²Ê²Ã´»¹Òªµ¥¶À¸øÐ¡·Ñ£¬ÎÒÕæÊÇ¸ã²»¶®£¬ÄÑµÀÎÒ¸øÁË240µÄ½ÌÁ··Ñ£¬½ÌÁ·Ì¬¶ÈºÃ£¬ÈÏÕæ½ÌÎÒ»ù´¡µÄ¶¯×÷²»ÊÇËûÃÇµÄ±¾Ö°¹¤×÷£¿ÎÒÈÏÎª£¬Ó¦¸Ã£¬¶øÇÒÊÇ±ØÐëµÄ£¬ËùÒÔ¼á³Ö²»¸øÐ¡·Ñ£¬Ö»ÏëËµÆ¾Ê²Ã´£¬ÎÒÃÇµÄÇ®Ò²ÊÇÐÁ¿à×¬À´µÄ£¬Òª¸øµÄÃ÷Ã÷°×°×£¬ÄãÇéÎÒÔ¸£¬ÕâÖÖÇ¿ÖÆÌ×Â·ÄãµÄ£¬ÎÒ¹û¶Ï²»¸ø£¬µ±È»ÓÐÇ®µÄÖ÷¾ÍÎÞËùÎ½À²£¬¸ø´ó¼ÒÌá¸öÐÑ£¬ÕæµÄÃ»±ØÒª£¡·´¶ø°Ü»µÁË·çÆø£¬ºÃºÃµØ»¬Ñ©³¡°¡£¬ºÚÐÄÕæµÄ²»Ó¦¸Ã°¡£¬ÁíÍâÔÙ¸æËß´ó¼Ò£¬ÍøÉÏ¹ºÆ±Ò²ÊÇÌ×Â·ÉîµÄ£¬ÆäÊµÑ©·þ£¬Ñ©¾µ¶¼Ã»±ØÒªÁË£¬ËùÒÔÄãÃÇÓ¦¸Ã¶®ÁËÔõÃ´ÂòÆ±
1320.ºÃµÄ·½ÃæÖ»ÓÐÒ»¸ö£¬Ñ©µÀµÄÈ·ºÜ³¤¡£ ²»ºÃµÄÓ¡ÏóºÜ¶à£¬½ÌÁ·ÅÅ×Å20-30Ã×µÄ¶Ó£¬ÔÚ×âÑ©Ð¬µÄµØ·½µÈ×ÅÑ©µØÐ¡ÏÊÈâÃÇ£¬¿´×Å¾ÍÍ·ÌÛ¡£Ò²¾ÍÊÇÒòÎªËûÃÇ´óÁ¿µÄ´øÑ§Ô±£¬°ÑÑ©µÀ»¬³öÁË5-6Ìõ¹µ£¬ºÜÓ°Ïì»¬Ñ©¸ÐÊÜ£¬Ñ©°å²»ºÃÓÃ
1321.À±¼¦£¬·þÎñÌ¬¶È²»ºÃ£¬»¹¿ÓÈË£¬ÑÇ²¼Á¦±¾À´¾ÍÊÇ¸ö´ó¿Ó£¬²»»áÀ´µÚ¶þ´Î£¬µÚÒ»´Î´òËãÀ´µÄ£¬Ç§Íò±ðÑ¡**ÁË£¬µ½Î÷Õ¾¹Ü×ø¹«½»µÄÐ¡ÃÃ200¿éÇ®£¬Ê²Ã´¶¼ÓÐÁË£¬**É¶ÍæÒâ°¡£¬Âò¸ö³µÆ±°ÑÇ®¿ÛÁËÆ±·¢²»³öÀ´£¬¾Þ¿Ó£¡
1322.¸ù±¾²»ÊÇÕý¹æÇþµÀµÄÆ±£¬¸ãµ½ÍâÃæÕÒÒÂ·þ»»ÒÂ·þ£¬¿¨ÊÇËûÃÇÊÂÏÈÂòºÃµÄ£¬ÒÂ¹ñÒª50Ôª£¬ÊÕµ½Í¨ÖªÈÃ³öÀ´£¬ÂíÉÏ³öÀ´£¬»¹ÍêÒÂ·þËµ³¬Ê±20·ÖÖÓ·£¿î£¬Õâ¸öÍ¨Öª»¹²»ÈçÖ±½ÓÍ¨ÖªÎÒ×¼±¸Ç®½»·£¿î£¬ÎÒ»¹ÄÜ¶àÍæÒ»»á¶ù
1323.ÌåÑéÌ«²î£¬Ð¯³Ì·þÎñÈËÔ±Ð§ÂÊÌ«µÍ£¬»¬Ñ©·þ£¬»¬Ñ©°å£¬Ð¬×Ó£¬¶¼Òª×Ô¼ºÅÅ¶ÓÄÃ£¬Ò»µã¶¼²»·½±ã£¬»¹Ã»ÓÐµ±µØÈËÈÈÇé¡£
1324.¿ÓµùµÄµØ·½¡£È¡ÍêÆ±£¬Ò»¸öÈËËµÁªÏµ½ÌÁ·£¬Ò»Î»240£¬Òª²»Ê±¼äÀ´²»¼°£¬Çë½ÌÁ·¿ÉÒÔ²»ÅÅ¶Ó£¬Çë¾ÍÇë°É¡£ÎÒÃÇÁ½ÄÐÁ½Å®£¬À´ÁËËÄÎ»½ÌÁ·Á½ÄÐÁ½Å®£¬Ò»¸öÅ®½ÌÁ·ÎÊÎÒÃÇ£¬ÄÄÀïÈË£¬ÌýÎÒÃÇÊÇ°²»ÕÈË£¬ËýËµ´ø²»ÁË£¬ß´ÀïßÉÀ²×ßÁË£¬È»ºóÁìÁË×°±¸£¬½ø³¡£¬Á·ÁË»á£¬È»ºóËµÉÏ³õ¼¶ÈüµÀ£¬È¥µÄÂ·ÉÏÔÚÀÂ³µÉÏ£¬Ì×Â·³öÀ´ÁË£¬Ëµ¸Õ²ÅÄÇÅ®µÄÎªÊ²Ã´²»´øÎÒÃÇ£¬ÒòÎªÌýÎÒÃÇÊÇ°²»ÕÈË£¬²»Ô¸Òâ¸øÐ¡·Ñ£¬´øÁËÃ»ÒâË¼£¬È¥´ø¹ã¶«ÈËÁË£¬È»ºóÒ»Â·ÉÏËÄ¸ö½ÌÁ·¾Í¿ªÊ¼ÕÒÎÒ¸¸Ä¸£¬ÒªÐ¡·Ñ£¬Ã»ÓÐÏÖ½ðÔÚÉíÉÏ¿ÉÒÔ¼ÓÎ¢ÐÅ·¢ºì°ü£¬ÕæÊÇÒ»´Î¿Ì¹ÇÃúÐÄµÄÓÎÍæ£¬
1325.Ç§Íò²»ÒªÂò  À¬»ø·þÎñ  ÀïÃæµÄ½ÌÁ·Ò²À¬»ø  ÄþÔ¸¶à»¨µãÇ®ÏÖ³¡È¥ÂòÆ±  ÂòÁËÕâ¸öÆ±¾Í¸Ð¾õ±»Æ­ÁË  ÏÈÊÇ´øÄãµ½Ò»¸öµØ·½È¥»»»¬Ñ©·þ  ÄÇ¸ö»¬Ñ©·þ¼òÖ±ÁË  ÞÏÞÎµ½ËÀ  ´©×Å»¬Ñ©·þµ½»¬Ñ©´óÌü  ÔÙ´ÎÞÏÞÎµ½ËÀ  ×î½ü²ÅÍæÁËÒ»¸ö°ëÐ¡Ê±  ¾¹È»ËµÊ±¼äµ½ÁË  ÎÒÂòµÄ¿ÉÊÇÈýÐ¡Ê±  ¿Ðµù  ÀÍ×Ê¶¼Ïë¾Ù±¨ÁË  ×îºó  Ç§Íò²»ÒªÇë½ÌÁ·  »áÒªÐ¡·Ñ  ÎÒ¾ÍÄÉÃÆÁË  ÄÇÃ´¶àÈËÔÚÍøÉÏËµµ½Õâ¸öÊÂ  ¾ÍÃ»ÈË³öÀ´¹Ü¹ÜÂð
1326.Õâ¸öÆÀ¼ÛÎÒ¸øÁËÒ»¿ÅÐÇ£¬ÒòÎªÓÐÐ©µØ·½È·Êµ×öµÄÈÃÈËºÜÉúÆø£¬ÎÒÂòµÄÆ±°üº¬ÁË×øË÷µÀµÄ£¬ÎªÊ²Ã´²»¸øÎÒÀ¶¿¨ÄØ£¬ÎÒÈ¥ÕÒÁË£¬¾ÍËµ·´ÕýÒ²Ã»½ÌÁ·£¬¾ÍÏñÊÇ²»¸øÎÒ¾Í¶ÔÁËÒ»Ñù£¬ÎÒÆ±ÀïÃæ°üº¬µÄ£¬ÎªÊ²Ã´ÄãÍüÁË¸ø£¬¾ÍËµÎÒÃ»½ÌÁ·ÉÏ²»È¥£¿µÚ¶þ£¬ÎÊÕâ¸ö»¬Ñ©°åÔõÃ´´©£¬Ò²²»Ëµ¾ÍÀä×ÅÁ³Ö±½Ó½ÐÎÒÕÒ¸ö½ÌÁ·¡£µÚÈý£¬×îºó×ßÁË£¬ËµÊÇ¸øÎÒÃÇÕÒ³µËÍÎÒÃÇ£¬Ò²Ã»ÕÒÁË³µ£¬ÎÒÃÇÔÚÔÚÁãÏÂ¶þÊ®¶ÈµÄÊÒÍâµÈÁË°ëÌì°Ú¶É³µ£¬×îºóÒ²Ã»µÈµ½£¬ºÃ¼¸¹«Àï×ß×ÅÏÂÈ¥µÄ¡£
1327.Õâ¸öÒªÑ©³¡Ì«¿ÓÁË£¬ÔÚÐ¯³Ì¶©µÄÆ±£¬È¥´óÌü×ÉÑ¯ÄÃÆ±£¬½á¹ûËµ²»ÔÚÕâÁì£¬ÒªÎÒÈ¥Íù³¬ÊÐÀï×ßµ½¾¡Í·×ó¹ÕµÄÒ»¸ö°ì¹«ÊÒ£¬ÎÒ¾Í¾õµÃºÜÆæ¹Ö£¬×ß½øÈ¥£¬Ò»¸öÅ®µÄËµ£¬Ã»¸úÐ¯³ÌºÏ×÷ÁË£¬ÒªÎÒÈ¡ÏûÁË¸øËý×ªÖ§¸¶±¦£¬170Ôª/ÈË£¬ÓÐº¬»¬Ñ©·þÑÛÕÖ£¬½á¹ûÒªÑº½ð»¬Ñ©·þ200£¬È»ºó½ÐÁËÒ»¸öÄÐµÄ£¬¿ª³µ´øÎÒÈ¥ÁíÒ»¸öµØ·½µÄÐ¡·¿¼äÄÃ»¬Ñ©·þ£¬ÑÛ¾µÕÖÒ²²»¸ø£¬ÄÃÁË»¬Ñ©·þ£¬ÓÖÒª´æÏä20Ôª¼ÓÑº½ð100£¬È¥Áì»¬Ñ©Ð¬µÄÊ±ºò£¬»áÓÐÒ»ÍÆ½ÌÁ·ÔÚÅÅ¶Ó£¬ÅÅµ½µÄÄÇ¸öÈË½ÌÁ·»¹¸ú×ÅÄã£¬È»ºóÒ»Â·¸úÄãËµ£¬¾ÍÊÇÒªÇë¸ö½ÌÁ·»áºÃ¡£ÎÒ¾Í¾Ü¾øÁË£¬È»ºóÈ¥×öÀÂ³µ£¬Í»È»ÓÐ¸öÈË×ß¹ýÀ´·öÄã£¬°ïÄã£¬½ÌÄã£¬ºÍÄãÒ»Æð×öÀÂ³µ£¬×øÉÏÀÂ³µµ½ÁËÉ½ÉÏ£¬ÒòÎª²»»á»¬£¬Ëû¾ÍËµ£¬ÄãÇë¸ö½ÌÁ·°É£¬100ÔªÒ»¸ö£¬ÎÒ²ÅÖªµÀËûÊÇ¡°½ÌÁ·¡±¡£ÒòÎª¸ÏÊ±¼ä×ß£¬ÎÒÖ»ÄÜËµºÃ°É£¬ÒòÎªÁ½¸öÈËÒ»ÆðÀ´£¬ÇëÒ»¸ö¾ÍºÃ°É£¬È»ºóËû²»¹ËÎÒÅóÓÑ£¬¾Í°ÑÎÒÒ»¸öÈËÀ­µ½ÏÂÃæÒ»¸öÆ½Ì¹µÄÑ©µØ£¬½ÌÄã£¬¾Í½ÌÄãÒ»¸öÉ²³µ£¬ÄÚ°ËÉ²³µ¾ÍÐÐ¡£ºóÀ´ÎÒ¾ÍËµÎÒÒªµÈÎÒÅóÓÑ£¬Ëû¾Í²»¹Ü£¬°ÑÄã»¬µ½É½ÏÂ£¬»¹ºÃÎÒÅóÓÑºóÀ´Ë¤ÁË¼¸´Î×Ô¼º¾Í»á»¬¡£¾Í¸úÎÒÒªºì°ü£¬»¹ËµÒ½Ôº¶¼ÒªÊÕºì°ü£¬ÎÒ¾ÍÀ´Æø£¬ÎÒ±¾Éí¾ÍÊÇÒ½ÔºÉÏ°àµÄ£¬ÎÒËµÀÂ³µÉÏÃæ²»ÊÇÌù×Å½ûÖ¹Òªºì°üÃ´¡£ºóÀ´ÎÒ¾Í¸øËû100Ôª¾Í×ßÁË¡£ÒòÎª¸Ï×Å1µã°ëµÄ»ð³µ£¬Ö»ºÃÎÊËûÃÇÄÜ²»ÄÜÔØÎÒÃÇÈ¥»ð³µÕ¾£¬Ò»¸öÈË30Ôª¡£ÔØµ½»ð³µÕ¾ºó£¬½á¹û»ð³µ¿ª×ßÁË£¬600¿éÔØÎÒÃÇÈ¥¹þ¶û±õ£¬ÎÒ¾Í¾õµÃ¹ó£¬ºóÀ´Ëµ¸úÎÒÃÇÒªÁË300Ôª£¬ËµÔØÎÒÈ¥ÉÐÖ¾ÊÐ´î¿Í³µÈ¥¿ì£¬½á¹ûµ½ÁËÊÕ·ÑÕ¾£¬µÈÁËÒ»¸öÐ¡Ê±£¬¿Í³µÖ»À´ÁËÒ»´Î£¬Ö»ÓÐÒ»¸öÎ»¾Í²»¸øÉÏ£¬µÈµ½4µã£¬ÎÒ¾ÍËµ£¬¸É´àÔØÎÒÃÇÈ¥¹þ¶û±õ6µã°ëµÄ»ð³µ°É£¬ÈË¼Ò¾Í²»¸øÁËËµÓÐÊÂ£¬µÈµ½4µã°ëÔØÎÒÃÇÈ¥ÁËÉÐÖ¾¿ÍÔËÕ¾£¬½ÐÎÒÃÇÏÂ³µÁË£¬¿ÍÔËÕ¾Ò»Æ¬ºÚ£¬ÔõÃ´¿ÉÄÜÓÐ³µ¡£ÄÇ¸öÈËÔç¾Í¿ª³µ×ßÁË£¬°ÑÎÒ¸úÅóÓÑ¶ªÔÚÄÇ²»¹ÜÁË£¬Ã÷Ã÷¿ÉÒÔ´î6µã°ëµÄ»ð³µ£¬½á¹ûÊ²Ã´¶¼Ã»ÁË¡£»¹´í¹ýÏÂÒ»¸ö¾°Çø¡£ÕâÀïµÄ¹¤×÷ÈËÔ±ÕæÐÄºÚ¡£´ó¼ÒÒªÐ¡ÐÄ²»ÒªÊÜÆ­¡£
1328.Ê×ÏÈËµÓëÐ¯³ÌºÏ×÷µÄÄÇ¼¸¸öÈË»¹²»´í¡£²»¹ýÈç¹û¸æËßÄãµ±ÌìÍù·µÀ´»Ø×ø6.5Ð¡Ê±»ð³µ£¬Ö»ÄÜ»¬2¸öÐ¡Ê±£¬ÆäÖÐ1¸öÐ¡Ê±»¹ÊÇ°ìÊÖÐø´æ·ÅÎïÆ·µÈ£¬Äã»¹»ØÈ¥Âð£¿Èç¹û¸æËßÄã½Ú¼ÙÈÕÓÐÉÏÇ§ÈËÔÚÕâ¸ö´óÐ¡ºÍÄã¼û¹ýµÄÆäËû»¬Ñ©³¡Ò»ÑùµÄÕâ¸ö»¬Ñ©³¡£¬Äã»¹»ØÈ¥Âð£¿ÌýËµ³õËÄ³õÎå¼¸Ê®Á¿´ó°ÍÅÅ¶Ó£¬ÓÐµÄÈË¸ù±¾½ø²»È¥¾Í²»µÃ²»×ßÁË£¬ÒòÎªÊ±¼ä¶¼ÓÃÔÚ½øµ½»¬Ñ©´óÌü£¬¾ÍÊÇËµ»¹Ã»¸¶Ç®°ì¿¨£¬»¹Ã»Åöµ½Ñ©Ð¬¾Í²»µÃ²»×ßÁË¡£Èç¹û¸æËßÄãÕâ¸öµØ·½Ö»ÓÐÖÐ¼¶µÀÃ»ÓÐ³õ¼¶µÀ£¬Î¨Ò»ÓÅµã¾ÍÊÇÖÐ¼¶µÀ³¤Ô¼1500Ã×£¬¿ÉÊÇ²¢Ã»ÓÐÇ×Äã¼û¹ýµÄÖÐ¼¶µÀ¶¸£¬Äã»¹»áÈ¥Âð£¿Ã¿Ìì´Ó¹þ¶û±õÖ»ÓÐÒ»°à»ð³µÈ¥Ò»°à»ð³µ»Ø£¬¾ÍÊÇËµÄã±ØÐëÔÚ¹Ì¶¨Ê±¼äÈ¥»Ø£¬Ã»ÓÐÑ¡Ôñ¡£ ×Ü½áÏÂÀ´£¬ÐÂÌåÎ¯Ñ©³¡ÈË¶à£¬³¡µØÒ»°ãÃ»ÓÐÍ»³öÌØÉ«£¬Ö»ÊÇÒòÎªÔÚÑÇ²¼Á¦×î±ãÒË£¬¹ã¸æ×öµÄºÃ£¬ËùÒÔÈË¾Þ¶à£¬»ìÂÒ£¡ ÑÇ²¼Á¦³ý·Ç×¡ËÞÒ»ÌìÒÔÉÏ£¬·ñÔòµ±ÌìÍù·µ£¬ÍêÈ«Ã»ÒâÒå£¡²»±ÈÔÚÄãµÄ³ÇÊÐ¾Í½üºÃºÃ»¬¡£
1329.ºÜ²î¾¢£¬Ñ©·þ¶¼ÊÇÆÆÆÆÀÃÀÃµÄ£¬ºÜÔàµÄ¸Ð¾õ£¬¸Ð¾õºÃ¶àÈË´©¹ýµÄ£¡Ã±×Ó¾ÍÊÇÆÕÍ¨µÄÃ±×Ó£¬²»ÊÇÍ·¿ø£¡Í·¿øÄãµÃÁíÍâ×â£¡¼Ä´æÐÐÀî»¹µÃ¶îÍâ½É·Ñ£¡×ÜµÄÒ»¾ä»°ºÜ¿Ó£¡
1330.1£¬ÂòµÄ°üº¬Ñ©·þµÈµÄÌ×²ÍÆ±£¬µ«¾ÓÈ»²»°üº¬ÊÖÌ×£¬ÊÖÌ×µ¥×â20¿éÇ®£¬ÂòÒ»¸±150¿é£¬ÁíÍâ£¬´æÒÂ·þµÄ¹ñ×ÓÐ¡µÄ30¿é´óµÄ50¿é£» 2£¬ÇëÁË¸ö½ÌÁ·£¬240¿é2Ð¡Ê±£¬Êµ¼Ê·þÎñÔ¼1Ð¡Ê±15·ÖÖÓ¾Í×ßÈËÁË£¬Ò²¾Í´ø×Å»¬ÁËÁ½È¦×øÁËÁ½´ÎÀÂ³µ£» 3£¬½ÌÁ·»áË÷ÒªÐ¡·Ñ£¬Ã÷×ÅÒªµÄ£¬»¹·´¸´Òª¡£ÎÒÏë×Å¸ø¸ö50¿é°É£¬¾ÓÈ»»¹±»ÏÓÆúÌ«ÉÙ£¬Ö±½ÓÌá³öÒª100¿éÐ¡·Ñ£» 4£¬ÀÂ³µ¾ÞÂýÎÞ±È£¬²»ÖªµÀÊÇ²»ÊÇÑ©³¡ÔÚÄ¥Ê±¼ä£» 5£¬À´ºÚÁú½­ÂÃÓÎÁË10À´Ìì£¬·¢ÏÖ¶«±±ÈËºÃ³ÔÀÁ×ö³ÔÄÃ¿¨ÒªÕæÊÇ²»ÒªÌ«Ã÷ÏÔ
1331.²îÆÀ£¬½ÌÁ··ÑÄÇÃ´¸ßÁË¾ÓÈ»»¹Ë÷ÒªÐ¡·Ñ£¬¶øÇÒÎªÁËÈÃÄã¸øÐ¡·Ñ£¬´ÓÒ»¿ªÊ¼¾Í¸øÄãÊ©¼ÓÑ¹Á¦£¬ÈÃÄã¾õµÃÄã²»¸øÐ¡·Ñ¾ÍÊÇÐ¡Æø¿ÙÃÅ
1332.Õâ¸öÊÇ×ªË½ÏÂ½»Ò×µÄÆ½Ì¨£¬²»ÊÇÕý¹æÇþµÀ,¿ÓµÄºÜ£¬Ñ©·þºÜÔà¶ñÐÄ£¬ÓÖÒªÎÒÃÇÂòÕâ¸öÂòÄÇ¸öÕæµÄÊÇ£¬»»ÒÂ·þÔÚËûÃÇ×Ô¼ºµÄÐ¡³µÉÏ»»£¬ÀäµÃºÜ£¬ÎÞÓï
1333.Ñ©°åºÜÀÃ£¬»ù±¾¾ÍÊÇ¿ÓÒ»¿ÓÓÎ¿Í¡£É½½ÅÏÂÏÂ½È×Ó
1334.»¬Ñ©³¡½ÌÁ·ËØÖÊ¼«²î£¬ÄãÒªÊÇÇë½ÌÁ·ÁË¾ÍÊÇ¹ó±ö£¬²»Çë½ÌÁ·ÄÇ¶¼¸øÄãË¦Á³×Ó£¬Ïë·½Éè·¨µÄÃ»ÊÂí¡ÄãÁ½¾ä£¬ÀàËÆ¡°Î¹£¬¿´×Åµã±ð×²×ÅÈËÁË¡±¡°»¬Âð²»»¬¿¿±ß¡±£¬ÎªÁË¶ãÈËË¤ÁË½ÌÁ·»¹ÂîÎÒËµÒ»¶ÑÂÒÆß°ËÔã£¬**¿´ÈËµÍ£¬×îºóÎÒÈÌ²»ÁËÁË¸úËû¶Ô×ÅÂîÒ»¶Ù£¬Ëû²Å´ø×ÅËûÑ§Ô±»¬×ßÁË¡£ÕæÊÇµÄ£¬²»¸úÄãËµ»°ÊÇÀÁµÃ´îÀíÄã£¬ÕæÒÔÎªÅ®µÄÒ»¸öÈËÀ´¾ÍºÃÆÛ¸º°¡£¿Õâ*µØ·½ÔÙÒ²²»ÏëÀ´µÚ¶þ´Î¡£ ¶ÔÁË£¬½ÌÁ·¾ÍÃ»ÓÐ²»ÒªÐ¡·ÑµÄ£¬ËäÈ»ÎÒÃ»Çë£¬µ«´Ó±ßÉÏÌýµ½ÁËºÃ¶à¡£ÃÅ¿ÚÐ´×Å½ûÖ¹½ÌÁ·Ë÷ÒªÐ¡·Ñ¶¼ÊÇ**µÄ°ÚÉè¡£**µØ·½¡£ Ð¯³Ì»¹¿ÉÒÔ£¬½ÓÕ¾°´Ê±È¥ÁË£¬Áì¿¨ÓÐµãÄ«¼£¡£
1335.¶©ÁË4Ð¡Ê±£¬ÄÇ±ßÖ»ÓÐ3Ð¡Ê±µÄÐÐ³Ì£¡Ð¯³ÌÕâºÜ¹ý·Ö¡£´ó¼ÒÇ§Íò²»Òª¶©Õâ¸ö4Ð¡Ê±µÄ¡£ÒªÍæµÄ¾Ã£¬Äã¾Í¶©Ò»ÕûÌìµÄ¡£½ÌÁ·240£¬°ë³Ì¿ªÊ¼¾Í¶¢×ÅÒªÐ¡·Ñ£¬×îºóÐ¡·Ñ¸ø100»¹²»Âú×ã£¬¸ø200²ÅË¦¿ª¡£Ã»Ïëµ½ÐÂÌåÎ¯»¬Ñ©³¡ÊÇÕâÑù×ÓµÄ¡£
1336.»¬Ñ©±¾ÉíÊÇ¿ªÐÄµÄ£¬µ«ÊÇÕâ»¬Ñ©³¡ºÜ²»×¨Òµ£¬·þÎñÓÖ²î£¬»¹Ñ©¾ßµÄÊ±ºò¾ÍÅÅÔÚµçÄÔÇ°Ëû²»ÊÕ·´¶øÊÕÀëËû×î½üµÄ£¬ÎÒÃÇµÈÁË¼¸¸öÈËËµËûÔõÃ´²»ÏÈÊÕÅÅ¶ÓµÄÈË£¬ËûÀíÖ±Æø×³µÄËµÎÒÕâÃ´Ã¦Òª²»Òª»¹²»»¹À­µ¹£¬ºÜÈÃÈËÎÞÓï¡£ÔÙËµ½ÌÁ·´øÎÒÃÇÈ¥ÖÐ¼¶»¬µÀµÚÒ»´ÎºÜ¾´Òµ»¬Íê»¹Ê£50·ÖÖÓÎÒËµÔÚÉÏÈ¥»¬Ò»´ÎÊ±¼ä»¹¹»£¬ËýÃÇÒ²Í¬ÒâÁË£¬µ«ÊÇÂ·ÉÏ¿ªÊ¼ÎÊÎÒÃÇÒªÐ¡·ÑÁË£¬ÏÂµ½°ëÉ½ÑüµÄÊ±ºòËµÊÇÍ£ÏÂÀ´ÅÄÕÕÆäÊµÊÇÒªÐ¡·ÑµÄÁ½ÈËÒ»ÈË¸øÁË50»¹ÏÓ²»¹»ÏñÒª·¹µÄÓÖÏòÎÒÒª£¬×îºó¸øÁËÒ»°ÙÒ»ÈË£¬ÈÃÈËºÜ²»Ë¬¡£
1337.ÕûÌå²»´í£¬¾ÍÊÇ´úÀíµÄÂÃÐÐÉçµÄÈËÌ«²î¾¢¡£
1338.²»Óä¿ìµÄÒ»´Î»¬Ñ©£¬Çë½ÌÁ·2Ð¡Ê±ÐèÒª240Ôª£¬»¹±»½ÌÁ·Ã÷ÒªÐ¡·Ñ£¬ËµÏëÍæ¿ªÐÄ¾Í¸ø¡£×îºó»¬ÍêÑ©³öÀ´£¬½ÌÁ·½ô¸ú×ÅÒªÐ¡·Ñ£¬²»¸ø¾Í¸ú×Å²»×ß£¬×îºó»¹ÊÇ±»ÆÈ¸øÁË£¬Ì«ÎÞÄÎÁË£¡
1339.¾°É«ÊÇ²»´í£¬Õû¸öÌ×²ÍÈÃÈË¾õµÃ²»Ì«Öµ£¬ÒòÎªµÚÒ»´Î»¬Ñ©²»Ì«¶®£¬ÓÖÊÇ´æÒÂ·þÓÖÊÇ»»Ð¬×Ó£¬µ¢ÎóÁËºÃ¾Ã£¬È»ºóÓÖ±»´ß×ÅÕÒ½ÌÁ·£¬240Ôª£¬ËµÊÇÁ½Ð¡Ê±£¬Êµ¼Ê½ÌµÄÒ²¾ÍÒ»¸öÐ¡Ê±°É£¨ÖÐ¼ä²»¶ÏµÄÒªºì°ü£¡×îºóÒ²Ã»¸ø£©£¬»¬Ñ©»¹ÊÇÂù´Ì¼¤µÄ£¡Ì×²ÍÀïµÄÂíÀ­³µÕæÐÄÃ»Ê²Ã´¿É¿´µÄ£¬×î×îÆøÈËµÄÊÇ²Î¹ÛÍÁ·ËÎÑ£¬µ±Ê±Êé°üÊÇ±³ÔÚºó±ßµÄ£¬ÄÇÁ½¸öÑÝÔ±×§×ÅÎÒ°ü²»ÈÃ×ß£¬ÎÒ¾ÍÒ»¸ö¾¢ËµÃ»´ø³ÔµÄ£¬È»ºó¾ÍÅÜ³öÀ´ÁË£¬»¹±»ÓÃ¹÷×Ó´òÁËÒ»ÏÂ£¬³öÀ´ÒÔºóÃ»×¢Òâ£¬µ½ÖÕµãÁË²Å·¢ÏÖÎÒ±³°üÅÔ·ÅµÄÅ¯Ë®±­²»¼ûÁË£¡²é¿´ËùÓÐÕÕÆ¬£¬·¢ÏÖ×îºóÒ»´Î¿´µ½Ë®±­ÊÇÔÚ½øÍÁ·ËÎÑÖ®Ç°µÄºÏÓ°£¬³öÍÁ·ËÎÑºóËùÓÐÕÕÆ¬Àï¶¼Ã»ÓÐ±­×ÓÁË£¬ÕâËãÊ²Ã´Ñ½£¬ËµÊÇ±»ÍµÁË»¹ÊÇËµ±³ÇÀÁË£¡ÐÄÖÐÎÞÏÞÓôÃÆ£¬ÎÒ¸ÕÓÃÁËÃ»¼¸ÌìµÄÍ¦¹óµÄÅ¯Ë®±­°¡£¡¾ÍÍÁ·Ë¸øÇÀÁË£¬»¹ÊÇÔÚ²»ÖªµÀµÄÇé¿öµÄÍµ×ßµÄ£¬Ê²Ã´ÍæÒâ°¡£¡
1340.ÂÒÆß°ËÔãµÄ£¬
1341.ºÜ²î£¬Ã»È¥³É»Ä·ÏÁË£¬µÚÒ»´ÎËµ¿ÉÒÔÂò£¬¿ÉÒÔÓÃ£¬ºóÀ´ÓÖËµ²»ÄÜÓÃ£¬»¹²»¸øÍË£¬·þÁË¡£ÕâÇ®°×»¨ÁË¡£
1342.Ì«»ìÂÒÁË ¶«±±ÈËÏëÇ®Ïë·èÁË¡­¡­
1343.²»ÊÇÕý¹æÇþµÀ£¬ÒÂ·þÆÆ¾É£¬½ÌÁ·»áË÷ÒªÐ¡·Ñ£¬ºÜ²»ºÃµÄÌåÑé£¬²»»áÔÙÀ´¡£
1344.ÈýºÏÒ»Ì×Æ±¾¹È»Ö»ÓÐ»¬Ñ©£¬ÆäËüÏîÄ¿Ã»ÓÐ¾¹È»Ã»ÓÐ¸üÐÂ£¬ºÄÊ±Ò»¸öÐ¡Ê±ÕÒ²»µ½ÆäËûÏîÄ¿£¬ÎÊÁËÖ®ºóÔ­À´Ëµ½ñÄêÅ¯¶¬Ã»Ê²Ã´Ñ©£¬ÏîÄ¿È¡ÏûÁË×ÉÑ¯Ð¯³ÌÖ®ºóËµÒªÒ»¸öÐ¡Ê±×óÓÒ»Ø¸´£¬ÏëÏëÄÇÃ´³¤Ê±¼ä£¬ÏîÄ¿Ò²È¡ÏûÁËÖ»ÓÐ×ß°É£¬»¹Òª»Ø¹þ¶û±õ£¬ºóÀ´×ßÁËÖ®ºó²ÅÀ´µç»°Ëµ¿ÉÒÔ´øÈ¥ÆäËüµØ·½ÌåÑé£¬¶¼ÒÑ¾­ÉÏ¸ßËÙ»Ø¹þ¶û±õÁË£¬»¹¿ÉÄÜ»ØÈ¥Ã´£¿¾¹È»»¹Ëµ²»È¥²»²»ÍË¿î£¬×Ô¼ºÃ»ÓÐµÄÏîÄ¿£¬ÎÒ×ßÁË»¹ÒªÓ²ÒªÀ­ÎÒµ½±ð´¦È¥£¬ÖªµÀÎÒÃÇµ½Ð¯³ÌÍ¶Ëß£¬¾ÍËµÒ»Â·¶¼ÓÐÄÇ¸öÏîÄ¿£¬²»¹ýÊÇÔÚ±ðµÄµØ·½ÎÒÃÇ²»È¥£¬Ò»¸ö»¬Ñ©ÃÅÆ±ÍøÉÏ²ÅÆß°ËÊ®£¬ÎÒ²»ÏëÈ¥µÄ»°¾Í²»»áÍÅ×éºÏÆ±£¬ÄãËµÃ»ÓÐÁËÏîÄ¿ÎÒ×ßÁËÏÖÔÚ»¹ÒªÎÒ»ØÀ´¿ÉÄÜÃ´£¿¶à¸øÁËÈý°ÙÏÖÔÚÐ¯³Ì´¦ÀíÁË´ðÓ¦·µ»ØÁ½°Ù£¬ËãÁË£¬¾Íµ±±»¿Ó¶àÒ»°Ù¡£µ«ÊÇÌáÐÑÒ»ÏÂ´ó¼Ò£¬ÔÚÀïÃæ×âÑ©¾ßÒ»¶¨ÒªÇ§Íò±£¹ÜºÃ£¬×âÁËÈý¸±Ñ©¾µ£¬Ñº½ðÒ»¸±Ò»°Ù£¬Èý¸±¸øÁËÈý°Ù£¬ÕÕÀíÀ´ËµÒ»¸±Ñº½ðÒ»°Ù£¬ÄãÃ»ÁË¾ÍÃ»ÊÕÑº½ðÁË£¬¾µ¿Ï¶¨ÊÇ²»ÖµÒ»°ÙµÄ£¬ÓÉÓÚÈËÌ«¶àÁË¹¤×÷ÈËÔ±Ò²×ö²»À´£¬»¹¾µµÄÊ±ºò¸ö±ß²»¼ÇµÃÄã»¹ÁË¶àÉÙ¸±£¬µ«ÊÇ³öÀ´×öÈË³ÏÐÅÒ²ÊÇ±ØÐëµÄ£¬Ö÷¶¯¸æËß²»¼ûÁËÒ»¸±£¬½á¹ûÒòÎªÓÐÈý°ÙÑº½ð£¬Åâ³¥Á½°Ù¡­ÇÐµ×ÎÞÓï£¡×ÜÖ®Õâ´ÎÊÇÔÚÐ¯³Ì¶©ÁËÄÇÃ´¶àÄêÀ´×î²»¿ªÐÄµÄ£¬Ïë²»µ½»á³öÏÖÕâÖÖÇé¿ö£¬´ó¼Ò³öÈ¥Ò²¶àÁô¸öÐÄÑÛ°É£¬±Ï¾¹³öÓÎµÄ»°£¬¿Ó¶à¶àÉÙÉÙ¶¼»áÓÐµÄ
1345.À¬»ø·þÎñ ²»ÊÇÕý¹æÇþµÀ ×âÒÂ·þ¶¼²»ÄÜÔÚ´óÌü»» ¶³ËÀÁË¶¼
1346.½¨Òé²»ÒªÈ¥¡£1.Èç¹ûÈ¥µÄ»°²»ÒªÔÚ**¶©Æ±£¬**²»´øÍ·¿øºÍÊÖÌ×£¬ÊÖÌ×¾°µã150Ò»Ë«¡£2.Ñ©µÀºÜ³¤£¬µ«ÊÇÖ»¿ª·Å×îºóÒ»Ð¡¶Î£¬ËùÒÔºÍÆäËû»¬Ñ©³¡²î±ð²»´ó¡£3.¾°µã¼«Æä»ìÂÒ£¬¹¤×÷ÈËÔ±·þÎñÌ¬¶È¼«²î£¬ÇÒÃ»ÓÐµØ·½Í¶Ëß£¨»á¸½ÉÏÄÇ¸ö·þÎñÌ¬¶È¼«²îµÄ¹¤×÷ÈËÔ±ÕÕÆ¬£©¡£4.Ñ©µÀ²»ÊÇºÜºÃ£¬ºÜ¶àµØ·½¶¼ÓÐ±ù¡£5.Èç¹û²»ÊÇÈ¥ÑÇ²¼Á¦ÂÃÓÎµÄÈËÇ§Íò²»ÒªÈ¥£¬¹þ¶û±õµ½¾°µãÀ´»Ø×îÉÙ4-5Ð¡Ê±¡£5.Æ±ÉÏËµÈý¸öÐ¡Ê±£¬µ«ÊÇÄã½è»¬Ñ©µÀ¾ß¾ÍµÃ30·ÖÖÓÇÒËãÔÚÊ±³¤ÄÚ¡£6.Èç¹ûÏëÈ¥µÄ»°£¬½¨ÒéÕÒÒ»¸öµ±µØÈË»òÕß¾°µãµÄ»¬Ñ©½ÌÁ·ÂòÆ±£¬»á±ãÒËÒ»µã£¬´ó¸Å100Ôª×óÓÒ£¨µ«ÊÇÒªÌáÇ°ËµºÃ´øÊ²Ã´¶«Î÷ÔÙ½»Ç®£©¡£  ×ÛÉÏËùÊö£¬Èç¹ûÏëÈ¥»¬Ñ©µÄ»°£¬ÔÚµ±µØ¸½½üµÄ»¬Ñ©³¡¾ÍºÃ£¨³ý·ÇÄãÊÇ×¨ÒµÈËÊ¿£©¡£ps:ÈË³¬¼¶¶à
1347.»¬Ñ©³¡ÊÇºÜ²»´í£¬µ«ÕâÂÃÐÐÉçÊµÔÚÊÇÌ«²î¾¢ÁË£¬°²ÅÅ·Ç³£»ìÂÒ£¬3¸öÐ¡Ê±»¬Ñ©£¬·¢ÒÂ·þ·¢Ð¬×Ó¾ÍÓÃÁËÒ»¸öÐ¡Ê±£¬Êµ¼Ê»¬Ñ©½ö½ö2¸öÐ¡Ê±²»µ½°É£¬ÌØÒâÂòµÄ´øÑ©¾µµÄÌ×²Í£¬µ«ËûÃÇÑ©¾µ·¢Ã»ÁË¾Í²»¸øÁË¡£¡£¡£ÁíÍâÌáÐÑÒ»ÏÂ£¬Ò»¶¨Òª¼ÇµÃ¸úËûÃÇÒªÐ¯³Ì´óÀñ°ü£¬²»ÒªËûÃÇ¾Í²»¼ÇµÃ¸ø¡£¡£¡£
1348.¹ÜÀí»ìÂÒ£¬¹ÜÀí»ìÂÒ£¬¹ÜÀí»ìÂÒ£¡
1349.µ½´ïÑ©³¡ºóµÈÁË¶©Æ±ÁªÏµÈË°ë¸öÐ¡Ê±£¬´òµç»°¾ÍÊÇÒ»Ö±ÈÃµÈ£¬Õâ´ÎÊÇÇë¿Í»§¹ýÈ¥£¬Ì«Ê§Íû¡£Ñ©³¡µÄ³õ¼¶Ñ©µÀ£¬Ñ©²»ÊÇºÜºñ¡£
1350.¹þ¹þ¡£½ÌÁ·¶¼×Ô¼º»áÒªÐ¡·Ñ
1351.¹ÜÀí±È½Ï»ìÂÒ£¬Ð¯³ÌÉÏÊÇ¶©¸øµ±µØµÄ´úÀí£¬ÏÖ³¡ÔÙ¸ø½ÌÁ·200¿ÉÒÔÈë³¡¡£½ÌµÄ¹ý³ÌÆäÊµ¾ÍÊÇÄã¿¿×ÅËû»¬Á½È¦¶øÒÑ¡£
1352.Ð¯³Ì·¢µÄÈ·ÈÏ¶ÌÐÅ£¬¸æÖªÁËµØ½Óµ¼ÓÎµÄÐÕÃûºÍµç»°£¬¿ÉÊÇ³öÐÐÇ°Ò»ÌìÕâÎ»ÁõÐÕµ¼ÓÎÍ¨ÖªÎÒµ±Ìì¸ºÔðÎÒÃÇ½ÓÕ¾ºÍÐÐ³Ì°²ÅÅµÄÊÇÒ»Î»ÐÕÃÏµÄÏÈÉú£¬ÈÃÎÒÃÇ°ÑÏÖ¸¶µÄÆ±¿î½»¸øÕâÎ»ÃÏÏÈÉú£¬Ò²Ã»ÓÐÎÊ¶©µ¥ºÅ£¬»ØÀ´ÒÔºó¶©µ¥Ê¼ÖÕ´¦ÓÚÎ´³É½»×´Ì¬£¬¸øÐ¯³Ì´òÁËÈý´Îµç»°²Å°Ñ¶©µ¥È·ÈÏ¡£¸Ð¾õºÜ²»¹æ·¶£¬ÏñÊÇºÚµ¼ÓÎ£¬Ï£ÍûÐ¯³Ì½÷É÷Ñ¡ÔñºÏ×÷ÉÌ¡£
    È¥ÍæµÄÊ±ºòÕýºÃÓöÉÏÒ»³¡´óÑ©£¬Ñ©³¡Àï¹ÎÆðÁú¾í·ç£¬ÑÇ²¼Á¦µÄÑ©ÕæÊÇÌ«Õðº³ÁË£¡µÚÒ»´ÎÉÏÑ©µÀ£¬ÇëÁË½ÌÁ·£¬ÍæµÃºÜ¿ªÐÄ¡£ÃÀÖÐ²»×ã£º½ÌÁ·¶¼ÊÇÒªÐ¡·ÑµÄ¡¢
1353.Ò»°ã°ã °ã
1354.¹¤×÷ÈËÔ±·þÎñÌ¬¶È¼«Æä¶ñÁÓ£¬ÎÊÊ²Ã´¶¼´ø´î²»Àí£¬ÑÏÖØÓ°ÏìÐÄÇé
1355.½ÌÁ·ÔçÔç¾ÍÏëÊÕ¹¤£¬»¹ÏÓÐ¡·ÑÉÙ¡£²»Ë¬£¡³¡ÄÚ¹ÜÀíÒ²Í¦ÂÒ
1356.1.Ê×ÏÈ½Ó´ýÄãµÄÈË»áºöÓÆÈÃÄã×âÑ©·þ£¬ËµÊ²Ã´Èç¹û²»´©Ñ©·þ£¬»áË¤µÄÂúÉíÊÇÄàÊÇË®£¬È»ºó¿ªÊ¼ºöÓÆÄãÇë½ÌÁ·£¬½ÌÁ·ÕæµÄ³¬¼¶¹ó
2.ÎÒµÄÍ¬°éµÄÑ©·þÉÏÃæÅÀÂúÁË7-8Ö»³æ×Ó£¬¿ÉÕæ¶ñÐÄµÄ
3.Èç¹ûÄã²»Çë½ÌÁ·£¬¾ÍÓÐºÃ¼¸¸öÈËÒ»Æð¸úÄãºöÓÆ£¬
4.Çë½ÌÁ·Ò»µã¶¼²»ÖµµÃ£¬¶øÇÒ»¹Òª¸øÐ¡·Ñ£¿¼æÖ°ÀÃ¿Ó£¬
5.»¹ÊÇ²»ÒªÈ¥ÁË£¡Ì«Ë®£¡
1357.¾Í±ãÒËÒ»µãµãµ«µÈÁËÎÒ°ë¸ö¶àÐ¡Ê±£¡Ó²ÒªµÈÆ´ÍÅÈËÊýµ½ÁË²Å¸øÆ±£¡ÕæÊÇÌ«Ä¥ß´ÁË¡£½¨Òé±ð¸öÈËÀ´µÄ±ðÌ°Õâ¸öÐ¡±ãÒË¡£¶øÇÒÔÚÕâÀïÈç¹ûÊÇ¸öÈË×âÍ·¿øÑ©¾µÊÖÌ×Èý¸ö¾¹È»150¡£ÕæÊÇ¹ö¶¿×Ó¡£¶øÇÒµ±µØ»¬Ñ©³¡µÄ¹ÜÀíÊÇÕæµÄ»ìÂÒ¡£ÕÒ²»Í¬µÄÈË¾ÍÓÐ²»Í¬µÄ¼Û£¬ÏëÇ®Ïë·èÁË¡£Î¨Ò»²»´íµÄ¾ÍÊÇ»¬Ñ©³¡µÄÖÐ¼¶µÀ»¹²»´íÍ¦³¤µÄ¡£µ«ÊÇ¾ÍÊÇÈËÌØ±ð¶à¡£
1358.¼«Æä²îµÄÒ»´ÎÌåÑé¡£ÔÚ¶«±±ÍæÁËÐ¡Ê®Ìì¡£ËùÓÐ¶«Î÷¶¼ÊÇ´ÓÐ¯³Ì¶¨µÄ¡£Õâ¸ö»¬Ñ©ÊÇ×î²îµÄÒ»´ÎÌåÑé¡£Ñ©³¡¹¤×÷ÈËÔ±Ì¬¶ÈºÜ²î¡£Ã»ÓÐ½ÓÕ¾µÄ Ã»ÓÐ´óÀñ°ü Ã»ÓÐÂíÀ­ÅÀÀç Ã»ÓÐÑ©ÉÏ·Éµú¡£****************
1359.¸ÏÊ±¼äµÄ»¹ÊÇÖ±½ÓÔÚÐÂÌåÎ¯ÃÅÊÐÂòÆ±°É¡£Ð¯³Ì¶¨µÄÆ±ËäÈ»±ãÒËµ«¶¼ÊÇ¸½½üµÄÐ¡¸öÌå»§×éÖ¯µÄÍÅÌåÆ±£¬±ØÐëÏÈ±»À­µ½µê¼Ò£¬µÈ´Õ¹»ÈËÊý²ÅÄÜ³öÆ±£¬¸ù±¾²»ÊÇÆ¾¶þÎ¬ÂëÖ±½Ó½øµÄ¡£Ñ©·þÑ©¾µÒ²ÊÇÐ¡¸öÌå»§Ìá¹©£¬²»ÊÇÐÂÌåÎ¯µÄ¡£Ö»ÄÜËµÒ»·Ö¼ÛÇ®Ò»·Ö»õ¡£ÐÂÌåÎ¯±¾ÉíÈËÌ«¶à£¬´ó°ÍÒ»³µÒ»³µµÄÀ­ÈËÀ´¡£³õ¼¶µÀÏÂ½È×ÓËÆµÄ¡£Èç¹ûÖ»ÊÇ³õ¼¶Ã»±ØÒªÀ´ÕâÀï´ÕÈÈÄÖ
1360.²¢²»ÊÇ»¬Ñ©³¡²»ºÃ£¬Ö»ÊÇÐ¯³ÌÌ«¿Ó£¬Ê®Ò»µã²Å½øÈ¥£¬¾ÓÈ»´Ó10.07¾Í¿ªÊ¼¼ÆÊ±
1361.½øÈ¥Îå·ÖÖÓ¾Í±»¹¤×÷ÈËÔ±Æø³öÀ´ÁË£¬¹¤×÷ÈËÔ±·þÎñÌ¬¶ÈÌ«²î£¬²»ÕÒ½ÌÁ·¾Í·í´ÌÎÒÃÇ£¬¸÷ÖÖ¿ÓÈËÊÕ·Ñ¡£
1362.1.¼ÆÊ±ºÜ¿Ó£¬²»ÊÇ´ÓÄÃÑ©¾ß¿ªÊ¼£¬¶øÊÇ´ÓÄÃµ½¿¨¿ªÊ¼¼ÆÊ±£¬¿ª¹ñ×¼±¸ºÃÁË¶¼°ëÐ¡Ê±¹ýÈ¥ÁË¡£
2.·þÎñÌ¬¶È²î£¬°ìÊÂ´¦Ã»ÓÐÈÎºÎ±êÊ¾£¬ÕÒ²»µ½´òµç»°Ñ¯ÎÊ£¬Ò»¸±£¬°®ÕÒ²»ÕÒµÄ¸Ð¾õ£¬Ê±¼ä¹ýÁË¾Í¿ÛÄãÇ®µÄÒâË¼¡£
1363.´úÀí·þÎñºÜ»ìÂÒ£¬ÏÖ³¡µÄ½ÌÁ·ÆäÊµ¿´Ë­¸øµÄÐ¡·Ñ¶à¾ÍÑ¡Ê²Ã´¿ÍÈË¡£
1364.²»ºÃ ×Ô¼º¿´ÆÀÂÛ  ¶àÈ¥¿´¿´ÆÀÂÛ ÎÒÃÇ4¸öÈËÍæµÄ Áì¶«Î÷¾Í1¸öÐ¡Ê± ¾ÍÈý¸öÐ¡Ê± ÎÒÕæ²»ÖªµÀÍæÉ¶ Õý¾­È¥¿´¿´ÆÀÂÛ
1365.½ÓËÍµÈÁË½«½üÒ»¸öÐ¡Ê±£¬È»ºó»¬Ñ©µÄÊ±ºòÎÊ¸ºÔðÈËÎÒÃÇµÄ»¬Ñ©Ê±¼ä£¬Æ­ÎÒÃÇËµÊ±³¤²»¹»£¬µ¼ÖÂÎÒÃÇ¶à»¨Ç®¼ÓÊ±£¬²îÆÀ£¡
1366.Ëû²î¾¢ÁË£¬Ð¯³Ì¸ãÊ²Ã´¹í£¿ÔàÙâÙâµÄÒÂ·þ»¹ÒªÔÚÒ»¸öÐ¡°ÍÀï»»ÒÂ·þ£¬¾ÍÊÇÎÞÊÓÏû·ÑÕß
1367.Ì«¿ÓÁË£¬È¥ÁË·¢ÏÖÊÇÆ±··×Ó£¬1µãµ½£¬3µã°ë²Å½øÈ¥£¬Ö»ÍæÁËÒ»¸öÐ¡Ê±£¬ÍËÆ±ÍË²»ÁË£¬»¹ÓÐÆäËûÏîÄ¿¸ù±¾Ã»Íæ£¡½¨Òé¹ÙÍøÂòÆ±»òÏÖ³¡ÂòÆ±£¡
1368.1.»¬Ñ©·þÂëÊý²»È«£¬¶àÊýÊÇÖÐÂë£¬´óÂëºÜÉÙ¡£×îºó·¢ÏÖÍ·¿øÊÇ²»°üµÄ¡£ 2.½ÌÁ·Ì«¹ó£¬240»¹Òª¸ø200Ð¡·Ñ¡£×îºó¾ö¶¨×Ô¼ºËæ±ã»¬»¬¡£ 3.²»»áÔÙÈ¥¡£
1369.ÍæµÄÊÇÕæµÄ²î  Ã»ÓÐÒ»µãÌåÑé£¬ÅÅÁËÒ»ÏÂÎçµÄÊ±¼ä£¬½øÈ¥ÍæÁË²»µ½°ëÐ¡Ê±¾ÍÈÃÎÒÃÇ³öÈ¥£¬Ì¬¶È²îµÃºÜ¡£ÖÐ¼ä»¹²»Í£ÓÐÈËÎÊÒª²»Òª½ÌÁ·¡£ÔÙÒ²²»»áÈ¥ÕâÖÖ»¬Ñ©³¡ÁË
1370.½ÌÁ·²îÆÀ£¬ÉÏÀ´ºÜÈÈÇé£¬¹ÊÒâ´øÎÒÃÇÔÚÐ±ÆÂÉÏ´©Ð¬£¬°ïÄÃµÄÑ©°åÒ²ÊÇÃ»µ÷ºÃµÄ£¬È»ºóÒ»Ëµ²»Çë¾ÍÂíÉÏ×ßÁË£¬Ñ©µÀÖ»ÍêÁË³õ¼¶µÀ£¬Ã»Ê²Ã´ÌØ±ðµÄ£¬²»ÍÆ¼ö
1371.2018-02-09?¾Ù±¨?67
1372.***¶©µÄÃÅÆ±È¥ÏÖ³¡È«²¿ÓÉµÚÈý·½²Ù×÷***********×â¶«Î÷Ò²²»ÈÃÔÚ´óÌü×â£¬¸Ð¾õÔÚ°µÏä²Ù×÷£¬ÎÊÌâÊÇ×ÉÑ¯***Ò²²»¹Ü¡£
1373.½ÌÁ·±ØÐë¸øÐ¡·Ñ    ÎÒ¾ÍÏëÎÊÒ»ÏÂ ÎÒÄÇ240Çë½ÌÁ··ÑÊÇ¸øµÄÊ²Ã´Ç®   ¿ÓÃÉ¹ÕÆ­µÄ¶«±±  Ò²ÊÇºÇºÇ
1374.Ñ©·þÌØ±ðµÄÔà¾É£¬**¹¤×÷ÈËÔ±Ö±½ÓÈÃÎÒÃÇ´©×Ô¼ºµÄÒÂ·þ. ËùÒÔ¹ºÂòÃ»±ØÒª***Ìá¹©µÄÑ©·þ£¬Ì«¿ÓÁË
1375.´º½ÚÆÚ¼äÈ¥ÑÇ²¼Á¦»¬Ñ©³¡»¬Ñ©£¬Ç¿ÁÒ½¨Òé³õÑ§Õß²»ÒªÈ¥ÄÇ£¬Ò»¸ö×ÖÐÎÈÝÄÇÀï£¬ÂÒ¡£µ·Æ±µÄÒ»¶ÑÈË£¬ÈËÓÖ¶à£¬»¬Ñ©ÌåÑé½Ï²î¡£
1376.×éÖ¯»ìÂÒ£¬½»Í¨»ìÂÒ£¬ÅäÌ×ÉèÊ©²»¹»¡£²»ÖµµÃÔÙÈ¥¡£
1377.ÕæµÄ²î£¬ÈË¶à²»Ëµ»¹ÂÒµÄºÜ£¬Ò»µãÖÈÐòÃ»ÓÐÈ¥ÁËÒ»´ÎÒÔºóÔÚÒ²²»»áÈ¥£¬Ò»¹²Èý¸öÐ¡Ê±ÅÅ¶ÓÓÃÁËÒ»¸ö¶àÐ¡Ê±»¬ÁË¶þÊ®·ÖÖÓ
1378.²»×ðÖØÓÃ»§ÌåÑé£¬ÔçÍíÒªÎª´Ë¸¶³ö´ú¼Û£¡
1379.
1380.²î£¬µ±Ìì¶©Æ±Ã»¸ÏÉÏ³µ£¬Ò²²»¸øÍËÆ±£¬ÍËÒ»°ëÒ²ÐÐ°¡¡¢Ã»ÈËÇéÎ¶
1381.³ýÁËÑ©ÖÊºÃ£¬ÆäËûµÄµÄÌ«¿Ó£¬Ò»¸ö×Ö£¬ÀÃ
1382.¿ÓÈË£¬¸÷ÖÖÊÕ·Ñ£¬¿ÓÈË£¬ÔÙÒ²²»ÏëÈ¥ÁË
1383.È«³ÌÒªÐ¡·Ñ£¬»Ò³£²»¿ªÐÄ¡£Ì¬¶ÈºÜ²î
1384.ÅÅ¶ÓÒ»ÏÂÎç£¬ÓÎÍæÒ»Ð¡Ê±¡£ ·þÎñÌ¬¶È¾ÍÄÇÑù¡£
1385.ÂÒÆß°ËÔã£¬²»»áÔÙÀ´¡£ÕæµÄºÜ²»Ë¬¡£
1.¹þ¶û±õ¶¯³µµ½ÑÇ²¼Á¦Î÷Õ¾£¬70·ÖÖÓ¡£ÎªÁËÀ´»¬Ñ©£¬ÓÖ×öÁËÒ»´ÎºËËá£¬³ÉÈË×ö±ÇÊÃ×Ó£¬Ò»ÏÂÍ±½ø±Ç×Ó£¬²»ÒªÌ«ËáË¬£¡ºÃÔÚº¢×Ó»¹ÊÇÑÊÊÃ×Ó¡£ÐÂÌåÎ¯»¬Ñ©³¡£¬×îºÃµÄ»¬Ñ©Ê±¼ä10:30-2:30£¬±È½ÏÅ¯ºÍ¡££¨ÃÅÆ±120+»¬Ñ©·þ100+½ÌÁ··Ñ240Á½Ð¡Ê±+Ð¡·Ñ40£©*4=2000Ôª£¬»¬Ñ©ÕæÊÇÉÕÇ®¡£³Ô¹ýÎç·¹£¬×âºÃ×°±¸Á½µãÁË£¬Ô½»¬Ô½Àä£¬3:30»¬²»¶¯ÁË¡£ÎÒ±¾À´²»Ïë»¬£¬ÀÏ¹«·ÇÒªÎÒÌåÑéÒ»ÏÂ¡£»¬ÏÂÀ´»ëÉíËáÍ´£¬¶ñÐÄÏëÍÂ£¬Á¬É²³µ¶¼Ã»Ñ§»á¡£ÀÏ¹«»áÉ²³µ£¬Ñ§¹ÕÍä£¬ÏÂÀ´ËµÍÈËá¡£Ð¡¿ÂÒ²ÄÜ¶ÀÁ¢»¬Ò»¶Î¡£×îÀ÷º¦µÄ¾ÍÊÇä»ÁË£¬¶ÀÁ¢»¬£¬»á¹ÕÍä¡£»¬µÃÌØ±ð´ÓÈÝ£¬µÚ¶þÌì»¹Òª»¬¡£¸Ä³µÆ±£¬11:20¸Äµ½ÏÂÎç15:54¡£ÄÑµÃÀ´Ò»ÌË£¬Ïë»¬±ØÐëÖ§³Ö¡£ ÊÕÆðd
2.ÑÇ²¼Á¦¹úÄÚ×î´óµÄ»¬Ñ©×ÛºÏÌåÈýÉ½Á¬»¬ ÊÇ¹úÄÚ×îÏñÅ·ÖÞ´óÉ½µÄÑ©³¡ÈÃÎÒµÚÒ»´ÎÔÚ¹úÄÚÕÒµ½ÁË»¬´óÉ½µÄ¸Ð¾õÑÇ²¼Á¦ÆäÊµÓÐÈý¸öÑ©³¡£ºÑÇ²¼Á¦Ñô¹â¶È¼Ù´åÐÂÑÇ²¼Á¦»¬Ñ©³¡ºÚÁú½­ÐÂÌåÎ¯»¬Ñ©³¡ÒÔÇ°¶¼ÊÇ¸÷×Ô¾­Óª£¬ÏÖÔÚÈýÉ½ÁªÍø"×é³ÉÁËÈ«ÐÂµÄÑÇ²¼Á¦»¬Ñ©³¡ÒòÎªÕâÒ»Æ¬É½ÂöµÄÃû³ÆÊÇ¹ø¿øÉ½ËùÒÔÈý¸öÉ½Í·Ò²½Ð´ó¹ø¿ø¡¢¶þ¹ø¿øºÍÈý¹ø¿ø@Î¢²©»áÔ±Ð¡ÃØÊé #Èç´Ë¼«ÏÞ##»¬Ñ©##µ¥°å»¬Ñ©# LA½ã´øÄãÀËµÄÎ¢²©ÊÓÆµ ÊÕÆðd
3.³¤°×É½¡¢ËÉ»¨ºþ¡¢±±´óºø¡¢ÑÇ²¼Á¦»¬Ñ©¾ÆµêÕÛ¿Û|||È¥¶«±±²»½ö½öÄÜ»¬Ñ©£¬Í¬Ê±»¹ÄÜÂÃÐÐ£¬»ù±¾ÄãÐèÒªµÄËü¶¼ÓÐ¡£[É«É«R]ÈÈÃÅ£º³¤°×É½Íò´ï¶È¼Ù´å¼°10¼Ò¾Æµê£¡³¤°×É½½»Í¨ÆäÊµ»¹ÊÇËã·½±ãµÄ£¬µ«ÊÇ»úÆ±¾¡Á¿ÌáÇ°Ô¤¶¨Ê±¼äÈ·¶¨µÄ»°£¬·ñÔòµ½ÁË¶¬¼¾¾Í...³¤°×É½µÄÑ©¼¾Í¦³¤µÄ£¬11ºÍ3ÔÂÐÔ¼Û±È¾Í±È½Ï¸ß¡£ÄãÒ²¿ÉÒÔÍ¨¹ý¸ßÌú+»ð³µ£¬½ñÄêËÄ¼¾¶È£¬³¤°×É½Õ¾¾ÍÍ¨¸ßÌúµ½³¤´ºÁË¡£Íò´ïÎÞÒÉÊÇ³¤°×É½×î³ÉÊì£¬Ò²×î´ó¶øÇÒµÄÒ»¸ö¶È¼Ù´å¡£ÆìÏÂ10¼Ò¾ÆµêÔÚ³¤°×É½¾ÍÊÇÒ»¸ö¾ÞÎÞ°ÔµÄ´æÔÚ¡£Ñ©µÀÒ²ÊÇÈç´Ë£¬³õÖÐ¸ß¼¶¶¼ÓÐ¡£²»¹ÜÄãÊÇ³õÑ§Õß»¹ÊÇ¶Ô»¬Ñ©ÓÐ×·ÇóµÄÈË£»²»¹ÜÄãÊÇÏëÇáËÉµÄ¶È¼Ù£¬»¹ÊÇÏë¸ßÐÔ¼Û±ÈµÄ»¬Ñ©£¬Íò´ï¶È¼Ù´åÒ²¶¼ÊÊºÏÄã¡£Íò´ï¶È¼Ù´å¿É²»Ö»ÓÐ»¬Ñ©£¬ÓÐË®ÀÖÔ°£¨¶¬ÌìÊÒÄÚÍæË®£©¡¢ÎÂÈª¡¢ÓéÑ©ÀÖÔ°,·´ÕýÖ»ÒªÄã×¡Íò´ï£¬ÕâÐ©È¨ÒæÍ³Í³¶¼°üº¬¡£µÚÒ»µµ£º°ØÔÃ¾Æµê¡¢¿­ÔÃ¾Æµê£¬Ïà¶ÔÉÝ»ª¡£¾Æµê»¹¿ÉÒÔSki in¡¢Ski outµÄ¾Æµê£¬ËùÎ½»¬½ø»¬³ö£¬¾ÍÊÇ³ö¾Æµê¾ÍÊÇÑ©³¡£¬ÕâºÜÖØÒª£¬ÍæÀÛ¿ÉËæÊ±»ØÈ¥³Ô·¹¡¢¿ÉÒÔËæÊ±»ØÈ¥´ò¸öíï¡£µÚ¶þµµ£ºÍþË¹Í¡¡¢Ï²À´µÇµÚÈýµµ£º¼ÙÈÕ¶È¼Ù¡¢Ì×·¿¼ÙÈÕµÈ,Ð¡»ï°é¸ù¾ÝÐèÇóÑ¡Ôñ¾ÍÐÐ¡£  #µ¥°å»¬Ñ© ÊÕÆðd
4.¤ÑîÎÄê»#´ø×ÅÎ¢²©È¥»¬Ñ©# ÎèÕßê»ËµÏ²»¶µÄÊÂ¾ÍÈ¥×ö£¬½ñÌìÔÚÑÇ²¼Á¦ÐÂÌåÎ¯»¬Ñ©³¡»¬ÁË¼¸ÌË¡°ÉÁµç?µÀ¡±(Õ­ ¶¸)£¬ÉÏ°ë¶ÎºÜ¶àµØ·½»¹ÓÐÓ²¿Ç£¬µ«·ç¾°ºÜÃÀ£¬À¶Ìì°×Ñ©ÈÎÎÒ»¬ÐÐ[2021] 2¹þ¶û±õ¡¤ÑÇ²¼Á¦ÐÂÌåÎ¯»¬Ñ©³¡ LÀÁ¶èµÄ°¬Ñ©2µÄÎ¢²©ÊÓÆµ ?
5.2021Äê£¬ÎÒÒª°ÑÄã´ðÓ¦¹ýÎÒ£¬µ«ÊÇ¶¼Ã»ÅãÎÒ×ö¹ýµÄËùÓÐÊÂÇé£¬×Ô¼ºÈ¥Ò»¼þ¼þÍê³É£¡ ¤ÅíÅæç²#ÑÇ²¼Á¦##»¬Ñ©##ÑÇ²¼Á¦»¬Ñ©##¹þ¶û±õ##ÑÇ²¼Á¦ÐÂÌåÎ¯»¬Ñ©³¡# #ÅíÅæç²#2¹þ¶û±õ¡¤ÑÇ²¼Á¦ ?
6.½ñÌìµÄÖ÷ÌâÊÇÔÚÑÇ²¼Á¦µÄÐÂÌåÎ¯»¬Ñ©³¡»¬Ñ©¡£¸øº¢×ÓÃÇÃ¿ÈËÇëÁË¸öË½½ÌÃ¿ÈË240Á½Ð¡Ê±¡£ÌåÑé¸ÐºÜ²»¼Ñ¡£Ò»¿ªÊ¼Ò²Ã»ÈÃËûÁ©ÈÈÉí£¬Ò²Ã»ÔÚ³õ¼¶µÀ½ÌËûÃÇÉÏ°å×óÓÒ×ªÉ²³µ¡£Ò»ÉÏÀ´¾ÍÖ±½Ó°Ñº¢×Ó´øÉÏÀÂ³µÉÏÖÐ¼¶µÀ£¬¼Ð×Åº¢×Ó»¬ÁËÒ»È¦ÌåÑéÒ»ÏÂ¾ÍÏÂÀ´ÁË¡£º¢×ÓËµÌ«Àä²»ÍæÁË¡£Ç°ºóÒ²¾Í°ëÐ¡Ê±½áÊøÁË£¬È»ºó¾ÍË÷ÒªÐ¡·Ñ£¬ÈÃÎÒºÃ·´¸Ð[Æ²×ì]»¬Ñ©Æ±ÏÖ³¡ÂòÊÇ280£¬ÕÒÐ¯³ÌÊÇ138£¬µ±µØÈËËµÕÒËûÃÇÂòÊÇ120¡£ºÜÉñÆæµÄµØ·½¡£#ÑÇ²¼Á¦##´ø×ÅÎ¢²©È¥ÂÃÐÐ# ÊÕÆðd
7.ÑÇ²¼Á¦ÐÂÌåÎ¯»¬Ñ©³¡
8.??Ô¸ÍûÇåµ¥Ö®Ò»
9.12.19·ÉÁË¹þ¶û±õ£¬³ÔÁËÂíµü¶ûÑ©¸â£¬ÍíÉÏÁãÏÂ18¶È£¬Ö»ÓÐÃ»¼û¹ýÊÀÃæµÄÄÏ·½ÈËÔÚÂ·ÉÏÁï´ï£¬¶³µÃÉªÉª·¢¶¶¡£12.20ÔÚÑÇ²¼Á¦Ñ©³¡ÍæÁËÒ»ÏÂÎç£¬Õâ´ÎÈ¥µÄÐÂÌåÎ¯»¬Ñ©³¡£¬¸üÊÊºÏË«°åÐÂÊÖ£¬½ÌÁ··ÑÓÃÒ²±ãÒË£¬µ«¶Ôµ¥°åÑ¡ÊÖ¼«¶È²»ÓÑºÃ£¬±±´óºøÑ©³¡»á»¬µÃ¸üË¬Ò»Ð© 2ÑÓ±ß¡¤Ñ©Ïç¹ú¼ÒÉ­ÁÖ¹«Ô° ?
10.Äµµ¤½­»¬Ñ©³¡¢Ù ¶«´å»¬Ñ©³¡×ø24Â·¹«½»¼´¿Éµ½´ï£¬¾°Çø·ÖÆ½ÈÕ£¨ÖÜÒ»µ½ÖÜËÄ£©ºÍÖÜÄ©£¨ÖÜÎåµ½ÖÜÈÕ£©¡£¢Ú ºáµÀ»¬Ñ©³¡×ø¸ßÌú20·ÖÖÓ¡£¢Û ÑÇ²¼Á¦Ñô¹â/ÐÂÌåÎ¯»¬Ñ©³¡ÑÇ²¼Á¦»¬Ñ©³¡ÊÇ¹úÄÚ×î´óµÄ»¬Ñ©³¡£¬ÓÐ¡°¹úÄÚÐ¡ÈðÊ¿¡±Ö®ÃÀÓþ£¬ÓÐ³õ¡¢ÖÐ¡¢¸ß¼¶Ñ©µÀ¡£ 2Äµµ¤½­¡¤Äµµ¤½­Íò´ï¹ã³¡ ?
11.ÑÇ²¼Á¦´ôÁËÁ½Ìì£¬×òÌìÔÚÑô¹â»¬Ñ©³¡£¬Ñ©µÀÉÏ¶¼ÊÇ±ùÔü×Ó£¬Æ¨¹É¸øË¤³ÉÁËb¨¢°ê¡£½ñÌìÐÂÌåÎ¯µÄÑ©³¡Ì«°ôÁË£¬»¹ÏÂÁËÑ©£¬¿ÉÒÔËµÊÇÐ¡±±º£µÀÁË¡£ 2¹þ¶û±õ¡¤¹þ¶û±õÌ«Æ½¹ú¼Ê»ú³¡ ?
12.#¶«±±# À´ÑÇ²¼Á¦²»»¬Ñ©
13.¡¾ÑÇ²¼Á¦»¬Ñ©ÂÃÓÎ¶È¼ÙÇøÁÙÊ±¹Ø±Õ¡¿¼ÇÕß  Íõ¶«28ÈÕ£¬¼ÇÕß´ÓÑÇ²¼Á¦»¬Ñ©ÂÃÓÎ¶È¼ÙÇø¹ÜÀíÎ¯Ô±»á»ñÏ¤£¬ÑÇ²¼Á¦»¬Ñ©ÂÃÓÎ¶È¼ÙÇøÁÙÊ±¹Ø±Õ¡£°´ÕÕ¡¶¹þ¶û±õÐÂÐÍ¹Ú×´²¡¶¾·ÎÑ×ÒßÇé·À¿Ø¹¤×÷Ö¸»Ó²¿µÚ3ºÅ¹«¸æ¡·ÒªÇó£¬ÎªÈ«Á¦×öºÃÐÂÐÍ¹Ú×´²¡¶¾¸ÐÈ¾µÄ·ÎÑ×ÒßÇé·À¿Ø¹¤×÷£¬ÇÐÊµ°ÑÓÎ¿ÍºÍÈËÃñÈºÖÚµÄ½¡¿µ°²È«·ÅÔÚµÚÒ»Î»£¬¾­¹þ¶û±õÊÐÕþ¸®ÑÇ²¼Á¦»¬Ñ©ÂÃÓÎ¶È¼ÙÇø¹ÜÀíÎ¯Ô±»áÉ÷ÖØÐ­µ÷ÑÐ¾¿¾ö¶¨£º¼´ÈÕÆðÑÇ²¼Á¦»¬Ñ©ÂÃÓÎ¶È¼ÙÇøÄÚËùÓÐ»¬Ñ©³¡£¨ÑÇ²¼Á¦Ñô¹â¶È¼Ù´åA/BÇø¡¢ÑÇ²¼Á¦ÐÂÌåÎ¯»¬Ñ©³¡¡¢ÐÂÑÇ²¼Á¦»¬Ñ©³¡µÈ£©¡¢ÑÇ²¼Á¦É­ÁÖÎÂÈª¡¢ÑÇ²¼Á¦É­ÁÖ¶¯ÎïÔ°¡¢±ùÑ©ÂÃÓÎ×¨ÁÐµÈÂÃÓÎÉèÊ©È«²¿¹Ø±Õ£¬¿ª·ÅÊ±¼äÁíÐÐÍ¨Öª¡£ÒÑ¾­Í¨¹ýÍøÂç»ò¿Í·þ×ÉÑ¯µç»°¹ºÆ±ºÍÔ¤¶¨µÄÓÎ¿Í£¬¿´µ½¹«¸æÇë¼°Ê±È¡ÏûÏà¹ØÐÐ³Ì°²ÅÅ¡£¹ÜÎ¯»á½«»ý¼«Ð­ÖúÒÑ¾­¹ºÆ±ºÍÔ¤¶©µÄÓÎ¿Í£¬Í¨¹ýÔ­¹ºÆ±ÇþµÀÓèÒÔÍË¿î¡£ ÊÕÆðd
14.#ÐÂÐÍ¹Ú×´²¡¶¾# ¡¾ÑÇ²¼Á¦»¬Ñ©³¡Ã÷ÆðÈ«²¿ÔÝÍ£ÓªÒµ¡¿1ÔÂ28ÈÕÆð£¬ÑÇ²¼Á¦»¬Ñ©ÂÃÓÎ¶È¼ÙÇøÄÚËùÓÐ»¬Ñ©³¡È«²¿ÔÝÍ£ÓªÒµ£¨ÑÇ²¼Á¦Ñô¹â¶È¼Ù´åA/BÇø¡¢ÑÇ²¼Á¦ÐÂÌåÎ¯»¬Ñ©³¡¡¢ÐÂÑÇ²¼Á¦»¬Ñ©³¡µÈ£©£¬¿ªÒµÊ±¼äÁíÐÐÍ¨Öª¡£Ñ©³¡½«»ý¼«Ð­ÖúÒÑ¾­¹ºÆ±ºÍÔ¤¶©µÄÓÎ¿Í£¬Í¨¹ýÔ­¹ºÆ±ÇþµÀÓèÒÔÍË¿î¡£ÏêÇé¿É²¦´ò¿Í·þ×ÉÑ¯µç»°4006-888-779¡£ ÁúÍ·ÐÂÎÅ£¬×îÐÂÎÅÇÀÏÊ¿´  Á´½Ó: O¡¾Áú½­ÐÐ¶¯¡¿ÑÇ²¼Á¦»¬Ñ©ÂÃÓÎ¶È¼ÙÇøÄÚËùÓÐ»¬Ñ©³¡Ã÷ÆðÈ«²¿ÔÝÍ£ÓªÒµ ÊÕÆðd
15.#ÐÂÐÍ¹Ú×´²¡¶¾# ¡¾ÑÇ²¼Á¦»¬Ñ©³¡Ã÷ÆðÈ«²¿ÔÝÍ£ÓªÒµ¡¿1ÔÂ28ÈÕÆð£¬ÑÇ²¼Á¦»¬Ñ©ÂÃÓÎ¶È¼ÙÇøÄÚËùÓÐ»¬Ñ©³¡È«²¿ÔÝÍ£ÓªÒµ£¨ÑÇ²¼Á¦Ñô¹â¶È¼Ù´åA/BÇø¡¢ÑÇ²¼Á¦ÐÂÌåÎ¯»¬Ñ©³¡¡¢ÐÂÑÇ²¼Á¦»¬Ñ©³¡µÈ£©£¬¿ªÒµÊ±¼äÁíÐÐÍ¨Öª¡£Ñ©³¡½«»ý¼«Ð­ÖúÒÑ¾­¹ºÆ±ºÍÔ¤¶©µÄÓÎ¿Í£¬Í¨¹ýÔ­¹ºÆ±ÇþµÀÓèÒÔÍË¿î¡£ÏêÇé¿É²¦´ò¿Í·þ×ÉÑ¯µç»°4006-888-779¡£ ÁúÍ·ÐÂÎÅ£¬×îÐÂÎÅÇÀÏÊ¿´  Á´½Ó: O¡¾Áú½­ÐÐ¶¯¡¿ÑÇ²¼Á¦»¬Ñ©ÂÃÓÎ¶È¼ÙÇøÄÚËùÓÐ»¬Ñ©³¡Ã÷ÆðÈ«²¿ÔÝÍ£ÓªÒµ ÊÕÆðd
16.ºÍ´ó¼Ò·ÖÏíÒ»ÏÂÎÒÅÄµÄ 2¹þ¶û±õ¡¤Club MedÑÇ²¼Á¦¶È¼Ù´å LÂÃÓÎ´ïÈË³ÌÁÁµÄÎ¢²©ÊÓÆµ ?
17.??ÑÇ²¼Á¦Ñô¹â£¬ÐÂÌåÎ¯»¬Ñ©³¡?
18.¼ÍÄîµÚÒ»´Î¸ßÉ½»¬Ñ© Õ÷·þ¶þ¹ø¿øÉ½¶¥·å ¸ÐÊÜÁËÔÚºÅ³Æ¡°ÊÀ½çµÚÒ»¶¸ÆÂ¡±ÒøºÓµÀÊ§¿ØË¤µ¹ÄÔ´üÄ¦²Á×ÅµØÃæ»¬ÐÐÎå°ÙÃ×´©Ô½ÔÆº£µÄº¨³©ÁÜÀì£¡£¡Ò²Ìå»áÁË¿ìµ½ÒªÔÚµØÃæÆð·ÉµÄ¸Ð¾õ£¡¿ÉÏ§ÊÖ»ú°Õ¹¤Ã»ÓÐ»¬ÐÐÊý¾Ý£¡ÑÇ²¼Á¦??»¹»áÔÙÀ´£¡@ÑÇ²¼Á¦ÐÂÌåÎ¯»¬Ñ©³¡ 2¹þ¶û±õ¡¤ÑÇ²¼Á¦ÐÂÌåÎ¯»¬Ñ©³¡ ?
19.¹þ¶û±õÖ®ÂÃ¶þ£ºÑÇ²¼Á¦»¬Ñ©³¡£¨ÐÂÌåÎ¯»¬Ñ©³¡£©£¬Åã³ÔÅãÍæÅã×¡-ÈýÅã
20.¹¤×÷ÖÐÐ´ÈÕÆÚµÄÊ±ºò£¬Ò»ÔÙÌáÐÑÎÒÒÑ¾­ÊÇ2020À²£¬ÔÚÏë×ÜÒª¼ÇÂ¼ÏÂÕâ¹ýÈ¥µÄÊ®¼¸Ìì£¬31Îäºº£¬31ÉòÑô£¬1¹þ¶û±õ£¬1¹þ¶û±õ±ùÑ©´óÊÀ½ç£¬2ÑÇ²¼Á¦ÐÂÌåÎ¯»¬Ñ©³¡£¬2¶í²Í&ÖÐÑë´ó½Ö£¬3´óÑîÊ÷£¬8ÍòÊ¥ÁÖ£¬10»Ø³Ì£¬11ÉòÑô&ÑÎ³Ç&ÎäººÔ²ÂúÔ²ÂúÐ»Ð»ÎÒ°®µÄÈËÃÇ ?
21.2020 ¶«±±Day1??  ¹þ¶û±õ??ÑÇ²¼Á¦Ô­±¾3Ð¡Ê±µÄ³µ³ÌÒòÎªÏÂÑ©¸ßËÙ·âÂ·±ä³ÉÁË9Ð¡Ê± ¸ßËÙ±ä³É¹úµÀ Â·¹ýÁËºÜ¶àºÜ¶àµÄÐ¡´å×¯ ·Â·ðÈ¥µ½ÁËÑ©Ïç ¿´µ½ÁËÃàÈíÓÖºñÊµµÄÑ©??ÕâÁ½Ìì¶¼ÔÚÏÂÑ© ÄÏ·½º¢×Ó¿É¿ªÐÄ»µÁË¡«½ñÌì4??µã3??0??¾ÍÆð´²¸Ï³µÇ°ÍùÑÇ²¼Á¦¾¡¹Ü³µ³ÌÒ£Ô¶ µ«ÊÇ»¬Ñ©»¹ÊÇ·Ç³£Ë¬£¡¼áÐÅ²»ÓÃÇë½ÌÁ·Ò²¿ÉÒÔÑ§»á»¬Ñ©µÄØíÈËË¤ÁËÁ½¸öÆ¨¹É¶×ÇÒÌÉ×Å»¬ÏÂÆÂÒÔºó³É¹¦Ñ§»á£¡»¹ÊÇÒª¹ÄÕÆ
22.¤ÂÃÓÎ¶«±±ÐÐÑÇ²¼Á¦¡ªÑ©Ïç¡ª×ÔÓÉÐÐ¹¥ÂÔ³Ã×ÅÄêÇá£¬¿´Ò»»Øè­è²µÄ     1. Ñ©ÔÏ´ó½Ö£ºÑ©ÏçµÄÖ÷¸ÉµÀ£¬´Ó¡°Ñ©µñÔ°¡±??µ½ÖÐ¹úÑ©Ïç ¡°´óÊ¯±®¡± Âþ²½ÓÚÑ©ÔÏ´ó½ÖºôÎü´ó×ÔÈ»ÇåÐÂµÄ¿ÕÆø£» Ä¾ÖÊµÄ·¿×ÓÔÚÑ©µÄµã×ºÏÂ·ÂÈôÄ¢¹½£¬ÅÅÅÅÕûÕû¡£ÌìºÚÖ®ºó£¬ÕâÀïÁ÷¹âÒç²ÊÈçÃÎËÆ»Ã¡£ 2. ÃÎ»Ã¼ÒÔ°£ºÍøºì´ò¿¨Ê¥µØ¡¢ ÒÔÆ¯ÁÁµÄÑ©Ä¢¹½ºÍÑ©·¿×Ó×îÎªÖøÃû£¬ÅÄÉã¹ýºÜ¶àµçÊÓ¾ç£¬ÃÅÆ±100Ôª/ÈË  ÀïÃæµÄ¹Û¾°Ì¨×î¸ßµã¿ÉÒÔ¸©î«Õû¸öÃÎ»Ã¼ÒÔ°µÄ¾°É«  3. Í¯»°ÊÀ½ç£ºÍ¯»°ÊÀ½çÕ»µÀÊÇÑ©ÏçÒ¹¾°µÄ×î¼Ñ¹ÛÉÍ»ùµØ¡¢¼Ò¼Ò»§»§´óºìµÆÁý¸ß¸ß¹Ò¡¢Ò¹ÍíÁÁµÆºóÍðÈôÍ¯»°ÊÀ½ç£¬ºñºñµÄ»ýÑ©ÔÚµÆ¹âµÄÕÕÉäÏÂÉõÊÇºÃ¿´   LÑ©ÏçË½ÈË¶¨ÖÆÂÃÓÎµÄÎ¢²©ÊÓÆµ ÊÕÆðd
23.´Ó¹þ¶û±õÖ±±¼ÑÇ²¼Á¦»¬Ñ©³¡ÌåÑé»¬Ñ©µÄÀÖÈ¤»¬Ñ©ºÜºÃÍæ£¬ÔÚÏÂ×ÅÑ©µÄÑ©µÀÉÏË¤ÁËÒ²²»ÌÛ¿´×Å±ðÈË¼¼ÊõæµÊìºÜÏÛÄ½£¬µ¥°åÒ²·Ç³£¿áÒÔºóÓÐ»ú»á»¹ÒªÈ¥»¬Ñ©??£¡
24.¡¾121212ÖÕ¼«´ó½±À´À²£¡ËÍ30ÕÅÑÇ²¼Á¦³õÖÐ¼¶Ñ©Æ±£¬Èý´óÑ©³¡Í¨ÓÃ ¡¿#ÖÜÄ©ÓÎÁú½­# ±¾±¨ÁªÊÖ@ºÚÁú½­Ê¡ÎÄ»¯ºÍÂÃÓÎÌü¡¢Ð¯³ÌÂÃÐÐÍøÍÆ³öÖÜÄ©ÓÎÁú½­¡¤Ð¯ÊÖ»ÝÉú»îÎÄÂÃ»ÝÃñ»î¶¯£¬½øÈëÐ¯³ÌAPPÏà¹ØÆµµÀ£¬¶¨Î»¹þ¶û±õ£¬Äã»á·¢ÏÖ¾Æµê¾°Çø¶¼´òÕÛÀ²£¡×ª·¢ÕâÌõÎ¢²©²¢¹Ø×¢@Éú»î±¨ @ÑÇ²¼Á¦Ñô¹â¶È¼Ù´å»¬Ñ©³¡£¬³é30ÕÅÑÇ²¼Á¦Èý´óÑ©³¡³õÖÐ¼¶»¬Ñ©Æ±¡£¸Ã»¬Ñ©Æ±½öÏÞºÚÁú½­Éí·ÝÖ¤ÊÐÃñºÍÓÎ¿ÍÊ¹ÓÃ£¬Í¨ÓÃÓÚÑÇ²¼Á¦Ñô¹â¶È¼Ù´å»¬Ñ©³¡¡¢ÐÂÑÇ²¼Á¦»¬Ñ©³¡¡¢ÌåÎ¯»¬Ñ©³¡Èý´óÑ©³¡£¬Ñ©Æ±°üº¬ÆäÖÐÒ»¼ÒÑ©³¡³õÖÐ¼¶µÀ4Ð¡Ê±Ãâ·Ñ»¬Ñ©Ò»´Î£¬Ñ©³¡½«Ãâ·ÑÌá¹©Ñ©°å¡¢Ñ©Ð¬¡¢Ñ©ÕÈ¡£ÓÐÐ§ÆÚ£ºÖÐ½±Ö®ÈÕÖÁ½ñ¶¬Ñ©ÆÚ½áÊø¡£ ±¾ÌõÎ¢²©ÔÚO12ÔÂ12ÈÕ12Ê±¿ª½± £¬ÌáÐÑÐ¡»ï°éÃÇ£¬Èç¹ûÖÐ½±ÄúÐèÒªÔÚO14ÈÕ12Ê±Ö®Ç° £¬½«Ïà¹Ø¸öÈËÐÅÏ¢Ë½ÐÅ¸øÎÒÃÇ£¬ÒÔ±ã¹Ù·½µÇ¼Ç£¬ÊÕµ½ÖÐ½±ÐÅÏ¢ºó£¬¼´¿É³ÖºÚÁú½­¼®Éí·ÝÖ¤Ô­¼þ£¬ÔÚ19-20Ñ©ÆÚÄÚ£¬µ½ÑÇ²¼Á¦Ñô¹â¶È¼Ù´å»¬Ñ©³¡Ñ©¾ß´óÌüÁìÈ¡Ñ©Æ±¼°×°±¸¡£ O³é½±ÏêÇé ÊÕÆðd
25.¹þ¹þ2018Äê1ÔÂ28ÈÕ¡££¬ÎÒÃÇÒ»¼ÒÈý¿ÚÀ´µ½ÁË¹þ¶û±õ¡£À´Ö®Ç°¾­ÅóÓÑ½éÉÜÁËÒ»¸öµ±µØµÄµ¼ÓÎ¡£ÍÆ¼ö¸ø´ó¼Ò¡£151--2466--5816ÈË²»´í£¬·Ç³£ÈÈÇé¡£ÖÆ¶¨µÄÐÐ³ÌÒ²ºÜºÏÀí¡£³Ô×¡¶¼ÔÚËü¼Ò£¬·Ç³£·½±ã£¬ÎÒÃÇÔç³¿ÓÉ¹þ¶û±õ¶«Õ¾£¬6µã02·ÖÊ¼·¢ÑÇ²»Á¦ÄÏÕ¾µÄ»ð³µ¡£µ½´ïÑÇ²¼Á¦ÄÏÕ¾µÄÊ±¼äÊÇ8µã38·Ö¡£ÎÒÃÇÒ»ÏÂ»ðÔÚ³öÕ¾¿ÚÔçÒÑ¾­ÔÚÄÇÀïµÈÎÒÃÇÁË£¬ÏÈÊÇ´øÎÒÃÇÈ¥ÁËËû¼ÒµÄ±ö¹Ý¡£ÐÝÏ¢ÁË£¬½ü40·ÖÖÓ¡£ÎÒÃÇµÄÂÃ³ÌÓÉ´Ë¿ªÊ¼ÁË¡£ÏÈÊÇµ½´ïÁËÑÇ²¼Á¦µÄÐÂÌåÎ¯»¬Ñ©³¡¡£ÒòÎªÖ®Ç°¸øÎÒÃÇ¶©ºÃÁË»¬Ñ©Æ±¡£ÎÒÃÇ×âÆ¾ÁËÑ©¾ß¡£ÓÉ»¬Ñ©½ÌÁ·£¬´ø×ÅÎÒÃÇµ½ÁË½à°×µÄÑ©µÀÉÏ¡£½ÌÁ·ÊÕ·ÑÊÇ£¬Á½Ð¡Ê±240Ôª¡£ÎÒÃÇ×ø×Å¸ßËÙ°üÏáÀÂ³µµ½´ïÁËÉ½¶¥¡£ÓÉ½ÌÁ·£¬ÔÚÉ½¶¥£¬Ö¸µ¼ÎÒÃÇ£¬ÏòÏÂ»¬ÐÐ¡£Á½¸öÐ¡Ê±£¬ÎÒÃÇÑ§µÄºÜ²»´í¡£É²³µ×ªÍä¶¼Ñ§»áÁË¡£Ê£ÏÂÒ»¸öÐ¡Ê±£¬ÎÒÃÇ×Ô¼º»¬ÁËÒ»»á¶ù¡£ÎÒÃÇ»¬ÍêÑ©¡£ÕÅµ¼ÒÑ¾­ÔÚÑ©¾ß´óÌüµÈºòÎÒÃÇ¶àÊ±ÁË¡£½ÓÎÒÃÇ»Øµ½ÁË£¬Ëû¼ÒµÄ±ö¹Ý¡£³ÔÍê·¹ÎÒÃÇÈ¥ÁËÊÀ½çµÚÒ»»¬µÀ¡£·Ç³£¸ß´óÉÏµÄÒ»¸öµØ·½£¬ÎÒÃÇÏÈÊÇ£¬×ø×Å°üÏáÀÂ³µµ½´ïÁËÉ½µÄÖ÷·å¡£Õâ¸öÊÀ½çµÚÒ»»¬µÀÓÐ2000¶àÃ×£¬48¸öÍäµÀ¡£ÓÐÃâ·ÑµÄ½ÌÁ·´øÎÒÃÇ´ÓÉ½¶¥»¬Ö®É½ÏÂ£¬·Ç³£´Ì¼¤¡£Õâ¸ö¾°µãµÄÃÅÆ±ÊÇ180Ôª¡£½ÓÏÂÀ´ÎÒÃÇÓÖÈ¥ÁË£¬ÂíÀ­Ñ©ÇÁ¡£¹Û¿´ÁË°×èëÁÖÁÖº£Ñ©Ô­¡£·ç¾°·Ç³£ÓÅÃÀ¡£»¹ÔùËÍÁËÎÒÃÇÑ©ÉÏ·Éµú¡£Æ±¼Û£¬120Ôª¡£ÎÒÃÇÒ²ÍæµÄ·Ç³£¿ªÐÄ¡£½ÓÏÂÀ´ÎÒÃÇÓÖ»Øµ½ÁË±ö¹Ý£¬Íí·¹ÎÒÃÇ³ÔµÄÌú¹øìÀ¡£¶«±±µÄÌØÉ«¡£³ÔÍê·¹ÎÒÃÇÈ¥ÁË£¬Àë¾Æµê²»Ô¶µÄÒ»¸öÎÂÈª¡£ÔÚÎÂÈª£¬ÎÒÃÇÅÝµ½ÁË¾Åµã×óÓÒ¡£´Ë´¦Æ±¼Û98Ôª¡£µ¼ÓÎ½ÓÎÒÃÇ»Øµ½ÁË±ö¹Ý¡£ÐÝÏ¢ÁËÒ»¸öÍíÉÏ¡£±ö¹ÝµÄ×¡ËÞÌõ¼þ·Ç³£ºÃ¡£·Ç³£Å¯ºÍ£¬·Ç³£¸É¾»¡£188Ôª¡£µÚ¶þÌì¾ÅµãÖÓ£¬ÎÒÃÇ×¼Ê±³ö·¢ÁËÑ©ÏçÎÒÃÇÊÇ°üµÄ³µ£¬600ÔªÒ»Ìì£¬Íù·µ¡£ÄÇÖÖsuvµÄÔ½Ò°³µ¡£ÎÒÃÇµÚÒ»Õ¾ÏÈÊÇµ½ÁË´óÍº¶¥×ÓÉ½¡£ÏÈÊÇÓÐÑ©µØÄ¦ÍÐ³µ£¬ËÍÎÒÃÇµ½°ëÉ½´¦¡£½ÓÏÂÀ´ÎÒÃÇÍ½²½ÁË2000¶àÃ×µÄÑ©Áú¡£µ½´ïÁËÉ½¶¥³öÏÖÔÚÎÒÃÇÑÛÇ°µÄÎíÚ¡¡£µÄÕæÊÇÌ«Æ¯ÁÁÁË¡£ÎÒÃÇ£¬¿ìÀÖµÄÅÄÕÕ¡£¾¡ÇéµÄÍæË£¡£½áÊøÁË£¬´óÍº¶¥×ÓÉ½£¬ÎÒÃÇÏòÏÂÆ¨¹É×øÔÚ£¬Ñ©µØÉÏÏòÏÂ»¬ÐÐ¡£·Ç³£µÄ´Ì¼¤£¬ºÃÍæ¡£Õâ¸ö¾°µãÃÅÆ±ÊÇ200Ôª¡£½ÓÏÂÀ´ÎÒÃÇÓÖÈ¥ÁË£¬°Ö°ÖÈ¥ÄÄµÄÅÄÉã»ùµØ£¬±ùÑ©»­ÀÈ£¿ÀïÃæ½à°×µÄÊ÷¹Ò£¬ÏñÃÎ»Ã°ãÒ»Ñù¡£ÀïÃæµÄÑ©ºÜÉî£¬ºÜËÉÈí¡£ÀïÃæÓÐ¶«±±»¢¡£»¹ÓÐ´óÐÜÏ¹×Ó¡£»¹ÓÐáó×Ó£¬Ò°Öí¡£´Ë´¦µÄÆ±¼ÛÊÇ160Ôª¡£ÏÂÒ»Õ¾ÎÒÃÇµ½´ïÁËÖÐ¹úÑ©Ïç¡£ÃÅÆ±120¹Û¿´ÁËÑ©ÏçµÄÒ¹¾°¡£ÕæµÄÏñÍ¯»°°ãÒ»ÑùµÄÃÀÀö¡£²»¸ÒÏàÐÅ×Ô¼ºµÄÑÛ¾¦¡£²»ÊÇ´«Ëµ£¬´Ë´ÎÐÐ³Ì½áÊø¡£ÍæµÄ·Ç³£¿ªÐÄ£¬Ò²·Ç³£¿ìÀÖ¡£ÔÚÕâÎÒÒ²¸øµ¼ÓÎµã¸öÔÞ¡£OÍøÒ³Á´½Ó ÊÕÆðd
26.ÑÇ²¼Á¦¡¤ÐÂÌåÎ¯»¬Ñ©³¡ 2¹þ¶û±õ¡¤ÑÇ²¼Á¦ÐÂÌåÎ¯»¬Ñ©³¡ ?
27.#ÄÏ·½ÈË¿´Ñ© ±±·½ÈË¿´Ñ©# »¬Ñ©¼¾À´À²£¬ÄãÏëµ½ÄÄÀïÈ¥»¬Ñ©£¿
28.#Äµµ¤½­±¬ÁÏ##ÖÐ¹úÑ©Ïç##Ñ©Ïç##Ñ©ÏçÔ¼ÅÄ#??´©Ô½ÁÖº£Ñ©Ô­-Äµµ¤½­-ÑÇ²¼Á¦-¹þ¶û±õ£¨ÎíÚ¡µº£©Day1:µ½´ïÄµµ¤½­º£ÀË»ú³¡Day2:Äµµ¤½­-ÑÇ²¼Á¦-Ñ©ÏçÔçÉÏ×ö  £¬»¬Ñ©È¦ºÜºÃÍæ°¡²»ÍÆ¼öÈ¥ÐÂÌåÎ¯»¬Ñ©³¡¡­¡­±È½Ï¾É£¬ÈË±È½Ï¶àÖ÷ÒªÊÇ·Ç³£¿Ó£¡ËùÓÐµÄ»µÓ¡Ïó¶¼ÊÇ ÊÕÆðd
29.¹þ¹þ2018Äê1ÔÂ28ÈÕ¡££¬ÎÒÃÇÒ»¼ÒÈý¿ÚÀ´µ½ÁË¹þ¶û±õ¡£À´Ö®Ç°¾­ÅóÓÑ½éÉÜÁËÒ»¸öµ±µØµÄµ¼ÓÎ¡£ÍÆ¼ö¸ø´ó¼Ò¡£151--2466--5816ÈË²»´í£¬·Ç³£ÈÈÇé¡£ÖÆ¶¨µÄÐÐ³ÌÒ²ºÜºÏÀí¡£³Ô×¡¶¼ÔÚËü¼Ò£¬·Ç³£·½±ã£¬ÎÒÃÇÔç³¿ÓÉ¹þ¶û±õ¶«Õ¾£¬6µã02·ÖÊ¼·¢ÑÇ²»Á¦ÄÏÕ¾µÄ»ð³µ¡£µ½´ïÑÇ²¼Á¦ÄÏÕ¾µÄÊ±¼äÊÇ8µã38·Ö¡£ÎÒÃÇÒ»ÏÂ»ðÔÚ³öÕ¾¿ÚÔçÒÑ¾­ÔÚÄÇÀïµÈÎÒÃÇÁË£¬ÏÈÊÇ´øÎÒÃÇÈ¥ÁËËû¼ÒµÄ±ö¹Ý¡£ÐÝÏ¢ÁË£¬½ü40·ÖÖÓ¡£ÎÒÃÇµÄÂÃ³ÌÓÉ´Ë¿ªÊ¼ÁË¡£ÏÈÊÇµ½´ïÁËÑÇ²¼Á¦µÄÐÂÌåÎ¯»¬Ñ©³¡¡£ÒòÎªÖ®Ç°¸øÎÒÃÇ¶©ºÃÁË»¬Ñ©Æ±¡£ÎÒÃÇ×âÆ¾ÁËÑ©¾ß¡£ÓÉ»¬Ñ©½ÌÁ·£¬´ø×ÅÎÒÃÇµ½ÁË½à°×µÄÑ©µÀÉÏ¡£½ÌÁ·ÊÕ·ÑÊÇ£¬Á½Ð¡Ê±240Ôª¡£ÎÒÃÇ×ø×Å¸ßËÙ°üÏáÀÂ³µµ½´ïÁËÉ½¶¥¡£ÓÉ½ÌÁ·£¬ÔÚÉ½¶¥£¬Ö¸µ¼ÎÒÃÇ£¬ÏòÏÂ»¬ÐÐ¡£Á½¸öÐ¡Ê±£¬ÎÒÃÇÑ§µÄºÜ²»´í¡£É²³µ×ªÍä¶¼Ñ§»áÁË¡£Ê£ÏÂÒ»¸öÐ¡Ê±£¬ÎÒÃÇ×Ô¼º»¬ÁËÒ»»á¶ù¡£ÎÒÃÇ»¬ÍêÑ©¡£ÕÅµ¼ÒÑ¾­ÔÚÑ©¾ß´óÌüµÈºòÎÒÃÇ¶àÊ±ÁË¡£½ÓÎÒÃÇ»Øµ½ÁË£¬Ëû¼ÒµÄ±ö¹Ý¡£³ÔÍê·¹ÎÒÃÇÈ¥ÁËÊÀ½çµÚÒ»»¬µÀ¡£·Ç³£¸ß´óÉÏµÄÒ»¸öµØ·½£¬ÎÒÃÇÏÈÊÇ£¬×ø×Å°üÏáÀÂ³µµ½´ïÁËÉ½µÄÖ÷·å¡£Õâ¸öÊÀ½çµÚÒ»»¬µÀÓÐ2000¶àÃ×£¬48¸öÍäµÀ¡£ÓÐÃâ·ÑµÄ½ÌÁ·´øÎÒÃÇ´ÓÉ½¶¥»¬Ö®É½ÏÂ£¬·Ç³£´Ì¼¤¡£Õâ¸ö¾°µãµÄÃÅÆ±ÊÇ180Ôª¡£½ÓÏÂÀ´ÎÒÃÇÓÖÈ¥ÁË£¬ÂíÀ­Ñ©ÇÁ¡£¹Û¿´ÁË°×èëÁÖÁÖº£Ñ©Ô­¡£·ç¾°·Ç³£ÓÅÃÀ¡£»¹ÔùËÍÁËÎÒÃÇÑ©ÉÏ·Éµú¡£Æ±¼Û£¬120Ôª¡£ÎÒÃÇÒ²ÍæµÄ·Ç³£¿ªÐÄ¡£½ÓÏÂÀ´ÎÒÃÇÓÖ»Øµ½ÁË±ö¹Ý£¬Íí·¹ÎÒÃÇ³ÔµÄÌú¹øìÀ¡£¶«±±µÄÌØÉ«¡£³ÔÍê·¹ÎÒÃÇÈ¥ÁË£¬Àë¾Æµê²»Ô¶µÄÒ»¸öÎÂÈª¡£ÔÚÎÂÈª£¬ÎÒÃÇÅÝµ½ÁË¾Åµã×óÓÒ¡£´Ë´¦Æ±¼Û98Ôª¡£µ¼ÓÎ½ÓÎÒÃÇ»Øµ½ÁË±ö¹Ý¡£ÐÝÏ¢ÁËÒ»¸öÍíÉÏ¡£±ö¹ÝµÄ×¡ËÞÌõ¼þ·Ç³£ºÃ¡£·Ç³£Å¯ºÍ£¬·Ç³£¸É¾»¡£188Ôª¡£µÚ¶þÌì¾ÅµãÖÓ£¬ÎÒÃÇ×¼Ê±³ö·¢ÁËÑ©ÏçÎÒÃÇÊÇ°üµÄ³µ£¬600ÔªÒ»Ìì£¬Íù·µ¡£ÄÇÖÖsuvµÄÔ½Ò°³µ¡£ÎÒÃÇµÚÒ»Õ¾ÏÈÊÇµ½ÁË´óÍº¶¥×ÓÉ½¡£ÏÈÊÇÓÐÑ©µØÄ¦ÍÐ³µ£¬ËÍÎÒÃÇµ½°ëÉ½´¦¡£½ÓÏÂÀ´ÎÒÃÇÍ½²½ÁË2000¶àÃ×µÄÑ©Áú¡£µ½´ïÁËÉ½¶¥³öÏÖÔÚÎÒÃÇÑÛÇ°µÄÎíÚ¡¡£µÄÕæÊÇÌ«Æ¯ÁÁÁË¡£ÎÒÃÇ£¬¿ìÀÖµÄÅÄÕÕ¡£¾¡ÇéµÄÍæË£¡£½áÊøÁË£¬´óÍº¶¥×ÓÉ½£¬ÎÒÃÇÏòÏÂÆ¨¹É×øÔÚ£¬Ñ©µØÉÏÏòÏÂ»¬ÐÐ¡£·Ç³£µÄ´Ì¼¤£¬ºÃÍæ¡£Õâ¸ö¾°µãÃÅÆ±ÊÇ200Ôª¡£½ÓÏÂÀ´ÎÒÃÇÓÖÈ¥ÁË£¬°Ö°ÖÈ¥ÄÄµÄÅÄÉã»ùµØ£¬±ùÑ©»­ÀÈ£¿ÀïÃæ½à°×µÄÊ÷¹Ò£¬ÏñÃÎ»Ã°ãÒ»Ñù¡£ÀïÃæµÄÑ©ºÜÉî£¬ºÜËÉÈí¡£ÀïÃæÓÐ¶«±±»¢¡£»¹ÓÐ´óÐÜÏ¹×Ó¡£»¹ÓÐáó×Ó£¬Ò°Öí¡£´Ë´¦µÄÆ±¼ÛÊÇ160Ôª¡£ÏÂÒ»Õ¾ÎÒÃÇµ½´ïÁËÖÐ¹úÑ©Ïç¡£ÃÅÆ±120¹Û¿´ÁËÑ©ÏçµÄÒ¹¾°¡£ÕæµÄÏñÍ¯»°°ãÒ»ÑùµÄÃÀÀö¡£²»¸ÒÏàÐÅ×Ô¼ºµÄÑÛ¾¦¡£²»ÊÇ´«Ëµ£¬´Ë´ÎÐÐ³Ì½áÊø¡£ÍæµÄ·Ç³£¿ªÐÄ£¬Ò²·Ç³£¿ìÀÖ¡£ÔÚÕâÎÒÒ²¸øµ¼ÓÎµã¸öÔÞ¡£OÍøÒ³Á´½Ó ÊÕÆðd
31.È«¹ú¶àµØ¾°ÇøÖ´ÐÐµ­¼¾Æ±¼Û ÄÏÍ¨ÊÐÃñÓ­À´³öÓÎºÃÊ±»ú¼ÇÕß×òÌì´ÓÊÐÇø¶à¼ÒÂÃÐÐÉçÁË½âµ½£¬Ëæ×ÅÂÃÓÎµ­¼¾µÄµ½À´£¬¶àµØ¾°Çø¿ªÊ¼Â½ÐøÖ´ÐÐµ­¼¾Æ±¼Û£¬Í¬Ê±ÎªÁË¡°Ë«11¡±´ÙÏú»î¶¯£¬²¿·ÖÆ·ÅÆ¾°ÇøµÄÃÅÆ±ÉõÖÁ²Å¼¸¿éÇ®¡£  ÔÚ11ÔÂ¹ä¾°Çø£¬µ½µ×ÄÜÊ¡¶àÉÙÇ®£¿¼ÇÕß´ÓÐ¯³ÌÂÃÓÎ²éÑ¯·¢ÏÖ£¬¹úÄÚ¶à¼Ò¾°ÇøÂ½Ðø¿ªÊ¼Ö´ÐÐµ­¼¾Æ±¼Û£¬Ê®´óÖªÃû¾°ÇøÔÚ11ÔÂµÄÆ±¼Û¾ùÓÐ´ó·ùÏÂ½µ£¬½µ·ù×î¸ß³¬¹ý50%¡£  ¶ø³ýÁË±ãÒËµÄµ­¼¾ÃÅÆ±£¬ÂÃÓÎÆóÒµµÄ¼¯ÖÐ´ÙÏúÒ²³ÉÎª¹ä¾°ÇøµÄÀûºÃÒòËØ¡£¼ÇÕß´ÓÐ¯³ÌÂÃÓÎ¹«²¼µÄ¡°ÃÅÆ±ÍæÀÖË«Ê®Ò»¿ñ»¶»î¶¯¡±ÁË½âµ½£¬Ò³ÃæÉÏ³ýÁËÓÐ1ÔªµÖ10Ôª¡¢10ÔªµÖ50ÔªµÄ³¬¼¶ÅòÕÍ½ðÍâ£¬ÉÏº£µÏÊ¿Äá¡¢º£²ýº£Ñó¹«Ô°µÈÖªÃû¾°Çø¶¼ÓÐÁªºÏ´ÙÏú»î¶¯£¬ÒÔÈýÑÇº£²ýÃÎ»Ãº£Ñó²»Ò¹³ÇµÄÃ°ÏÕµºµ¥ÈËÆ±ÎªÀý£¬Ö»ÐèÒª9.9Ôª¾Í¿ÉÒÔÇÀ¹º¡£  ÄÇÃ´£¬¶ÔÓÚÄÏÍ¨ÊÐÃñÀ´ËµÄÄÐ©ÃÅÆ±ÔÚ¡°Ë«11¡±¹ºÂò¸üÓÐÐÔ¼Û±È£¿È«¹úº£²ýº£Ñó¹«Ô°ÏÞÁ¿³ÉÈËÆ±¡¢È«¹úÀÖ¸ßÌ½Ë÷ÖÐÐÄ¶ùÍ¯Æ±¡¢ÉÏº£³¤·çº£ÑóÊÀ½ç¶ùÍ¯Æ±¡¢Öéº£³¤Â¡º£ÑóÍõ¹ú³ÉÈËÆ±¡¢ÑÇ²¼Á¦ÐÂÌåÎ¯»¬Ñ©³¡20·ÖÖÓÑ©µØÄ¦ÍÐ³ÉÈËÆ±¡¢ÑÇ²¼Á¦Ñô¹â¶È¼Ù´å³ÉÈËÆ½ÈÕÆ±µÈÔÚ»î¶¯ÆÚ¼ä¹ºÂòÓÅ»ÝÁ¦¶È¶¼·Ç³£¸ß¡£ ÊÕÆðd
32.#³¤ÈÙ²îÂÃÇé±¨Õ¾#À´µ½±ùÑ©ÌìµØ¹þ¶û±õ£¬È¥ÑÇ²¼Á¦ÐÂÌåÎ¯»¬Ñ©³¡»¬Ñ©ÊÇ±Ø²»¿ÉÉÙµÄÏîÄ¿£¬´ËÍâ£¬ËÉ»¨½­¡¢Ê¥Ë÷·ÆÑÇ´ó½ÌÌÃ¡¢ÀÏµÀÍâµÈÖøÃû¾°µãÒ²ÊÇ²»¿É´í¹ýµÄ£¬ÔÚÕâÀïÄú»áÒ»²»Ð¡ÐÄ¾ÍÏÝÈë¹þ¶û±õµÄÍòÖÖ·çÇéÀï£¡Ì¨Íå·É¹þ¶û±õ£¬¹ºÆ±Çë´Á£º OÍøÂç¹ºÆ± ?
34.¹þ¹þ2018Äê1ÔÂ28ÈÕ¡££¬ÎÒÃÇÒ»¼ÒÈý¿ÚÀ´µ½ÁË¹þ¶û±õ¡£À´Ö®Ç°¾­ÅóÓÑ½éÉÜÁËÒ»¸öµ±µØµÄµ¼ÓÎ¡£ÍÆ¼ö¸ø´ó¼Ò¡£151--2466--5816ÈË²»´í£¬·Ç³£ÈÈÇé¡£ÖÆ¶¨µÄÐÐ³ÌÒ²ºÜºÏÀí¡£³Ô×¡¶¼ÔÚËü¼Ò£¬·Ç³£·½±ã£¬ÎÒÃÇÔç³¿ÓÉ¹þ¶û±õ¶«Õ¾£¬6µã02·ÖÊ¼·¢ÑÇ²»Á¦ÄÏÕ¾µÄ»ð³µ¡£µ½´ïÑÇ²¼Á¦ÄÏÕ¾µÄÊ±¼äÊÇ8µã38·Ö¡£ÎÒÃÇÒ»ÏÂ»ðÔÚ³öÕ¾¿ÚÔçÒÑ¾­ÔÚÄÇÀïµÈÎÒÃÇÁË£¬ÏÈÊÇ´øÎÒÃÇÈ¥ÁËËû¼ÒµÄ±ö¹Ý¡£ÐÝÏ¢ÁË£¬½ü40·ÖÖÓ¡£ÎÒÃÇµÄÂÃ³ÌÓÉ´Ë¿ªÊ¼ÁË¡£ÏÈÊÇµ½´ïÁËÑÇ²¼Á¦µÄÐÂÌåÎ¯»¬Ñ©³¡¡£ÒòÎªÖ®Ç°¸øÎÒÃÇ¶©ºÃÁË»¬Ñ©Æ±¡£ÎÒÃÇ×âÆ¾ÁËÑ©¾ß¡£ÓÉ»¬Ñ©½ÌÁ·£¬´ø×ÅÎÒÃÇµ½ÁË½à°×µÄÑ©µÀÉÏ¡£½ÌÁ·ÊÕ·ÑÊÇ£¬Á½Ð¡Ê±240Ôª¡£ÎÒÃÇ×ø×Å¸ßËÙ°üÏáÀÂ³µµ½´ïÁËÉ½¶¥¡£ÓÉ½ÌÁ·£¬ÔÚÉ½¶¥£¬Ö¸µ¼ÎÒÃÇ£¬ÏòÏÂ»¬ÐÐ¡£Á½¸öÐ¡Ê±£¬ÎÒÃÇÑ§µÄºÜ²»´í¡£É²³µ×ªÍä¶¼Ñ§»áÁË¡£Ê£ÏÂÒ»¸öÐ¡Ê±£¬ÎÒÃÇ×Ô¼º»¬ÁËÒ»»á¶ù¡£ÎÒÃÇ»¬ÍêÑ©¡£ÕÅµ¼ÒÑ¾­ÔÚÑ©¾ß´óÌüµÈºòÎÒÃÇ¶àÊ±ÁË¡£½ÓÎÒÃÇ»Øµ½ÁË£¬Ëû¼ÒµÄ±ö¹Ý¡£³ÔÍê·¹ÎÒÃÇÈ¥ÁËÊÀ½çµÚÒ»»¬µÀ¡£·Ç³£¸ß´óÉÏµÄÒ»¸öµØ·½£¬ÎÒÃÇÏÈÊÇ£¬×ø×Å°üÏáÀÂ³µµ½´ïÁËÉ½µÄÖ÷·å¡£Õâ¸öÊÀ½çµÚÒ»»¬µÀÓÐ2000¶àÃ×£¬48¸öÍäµÀ¡£ÓÐÃâ·ÑµÄ½ÌÁ·´øÎÒÃÇ´ÓÉ½¶¥»¬Ö®É½ÏÂ£¬·Ç³£´Ì¼¤¡£Õâ¸ö¾°µãµÄÃÅÆ±ÊÇ180Ôª¡£½ÓÏÂÀ´ÎÒÃÇÓÖÈ¥ÁË£¬ÂíÀ­Ñ©ÇÁ¡£¹Û¿´ÁË°×èëÁÖÁÖº£Ñ©Ô­¡£·ç¾°·Ç³£ÓÅÃÀ¡£»¹ÔùËÍÁËÎÒÃÇÑ©ÉÏ·Éµú¡£Æ±¼Û£¬120Ôª¡£ÎÒÃÇÒ²ÍæµÄ·Ç³£¿ªÐÄ¡£½ÓÏÂÀ´ÎÒÃÇÓÖ»Øµ½ÁË±ö¹Ý£¬Íí·¹ÎÒÃÇ³ÔµÄÌú¹øìÀ¡£¶«±±µÄÌØÉ«¡£³ÔÍê·¹ÎÒÃÇÈ¥ÁË£¬Àë¾Æµê²»Ô¶µÄÒ»¸öÎÂÈª¡£ÔÚÎÂÈª£¬ÎÒÃÇÅÝµ½ÁË¾Åµã×óÓÒ¡£´Ë´¦Æ±¼Û98Ôª¡£µ¼ÓÎ½ÓÎÒÃÇ»Øµ½ÁË±ö¹Ý¡£ÐÝÏ¢ÁËÒ»¸öÍíÉÏ¡£±ö¹ÝµÄ×¡ËÞÌõ¼þ·Ç³£ºÃ¡£·Ç³£Å¯ºÍ£¬·Ç³£¸É¾»¡£188Ôª¡£µÚ¶þÌì¾ÅµãÖÓ£¬ÎÒÃÇ×¼Ê±³ö·¢ÁËÑ©ÏçÎÒÃÇÊÇ°üµÄ³µ£¬600ÔªÒ»Ìì£¬Íù·µ¡£ÄÇÖÖsuvµÄÔ½Ò°³µ¡£ÎÒÃÇµÚÒ»Õ¾ÏÈÊÇµ½ÁË´óÍº¶¥×ÓÉ½¡£ÏÈÊÇÓÐÑ©µØÄ¦ÍÐ³µ£¬ËÍÎÒÃÇµ½°ëÉ½´¦¡£½ÓÏÂÀ´ÎÒÃÇÍ½²½ÁË2000¶àÃ×µÄÑ©Áú¡£µ½´ïÁËÉ½¶¥³öÏÖÔÚÎÒÃÇÑÛÇ°µÄÎíÚ¡¡£µÄÕæÊÇÌ«Æ¯ÁÁÁË¡£ÎÒÃÇ£¬¿ìÀÖµÄÅÄÕÕ¡£¾¡ÇéµÄÍæË£¡£½áÊøÁË£¬´óÍº¶¥×ÓÉ½£¬ÎÒÃÇÏòÏÂÆ¨¹É×øÔÚ£¬Ñ©µØÉÏÏòÏÂ»¬ÐÐ¡£·Ç³£µÄ´Ì¼¤£¬ºÃÍæ¡£Õâ¸ö¾°µãÃÅÆ±ÊÇ200Ôª¡£½ÓÏÂÀ´ÎÒÃÇÓÖÈ¥ÁË£¬°Ö°ÖÈ¥ÄÄµÄÅÄÉã»ùµØ£¬±ùÑ©»­ÀÈ£¿ÀïÃæ½à°×µÄÊ÷¹Ò£¬ÏñÃÎ»Ã°ãÒ»Ñù¡£ÀïÃæµÄÑ©ºÜÉî£¬ºÜËÉÈí¡£ÀïÃæÓÐ¶«±±»¢¡£»¹ÓÐ´óÐÜÏ¹×Ó¡£»¹ÓÐáó×Ó£¬Ò°Öí¡£´Ë´¦µÄÆ±¼ÛÊÇ160Ôª¡£ÏÂÒ»Õ¾ÎÒÃÇµ½´ïÁËÖÐ¹úÑ©Ïç¡£ÃÅÆ±120¹Û¿´ÁËÑ©ÏçµÄÒ¹¾°¡£ÕæµÄÏñÍ¯»°°ãÒ»ÑùµÄÃÀÀö¡£²»¸ÒÏàÐÅ×Ô¼ºµÄÑÛ¾¦¡£²»ÊÇ´«Ëµ£¬´Ë´ÎÐÐ³Ì½áÊø¡£ÍæµÄ·Ç³£¿ªÐÄ£¬Ò²·Ç³£¿ìÀÖ¡£ÔÚÕâÎÒÒ²¸øµ¼ÓÎµã¸öÔÞ¡£OÍøÒ³Á´½Ó ÊÕÆðd
35.#¼ÇÕßÊÖ¼Ç# ½ñÈÕ£¬2019¹ú¼Ê¶¬¼¾ÔË¶¯£¨±±¾©£©²©ÀÀ»áÔÚ±±¾©¹ú¼Ò»áÒéÖÐÐÄ¿ªÄ»¡£ÔÚÂÛÌ³ÉÏ£¬ÖÐ¹ú¾­¼ÃÐÅÏ¢ÉçÕýÊ½·¢²¼³¤°×É½Ö¸Êý¡¤ÖÐ¹ú±ùÑ©ÂÃÓÎÖ¸Êý¡£ÖÐ¹ú±ùÑ©ÔË¶¯Ä¿µÄµØÖ¸Êý×ÛºÏÆÀ¼Û½á¹ûÏÔÊ¾£¬È«¹úTOP10×î¼Ñ±ùÑ©ÔË¶¯Ä¿µÄµØÒÀ´ÎÊÇ£ºÑÇ²¼Á¦ÐÂÌåÎ¯»¬Ñ©³¡¡¢»³Èá»³±±¹ú¼Ê»¬Ñ©³¡¡¢Íò´ï³¤°×É½¹ú¼Ê»¬Ñ©³¡¡¢ÍòÁú»¬Ñ©³¡¡¢ÃÜÔ·ÔÆ¶¥ÀÖÔ°¡¢±±´óºø»¬Ñ©³¡¡¢±±¾©ÓæÑô¹ú¼Ê»¬Ñ©³¡¡¢Ì«Îè»¬Ñ©Ð¡Õò¡¢ÉñÅ©¼Ü¹ú¼Ê»¬Ñ©³¡ºÍÍò¿ÆËÉ»¨ºþ¶È¼ÙÇø¡£ÆäÖÐ£¬Íò´ï³¤°×É½¹ú¼Ê»¬Ñ©³¡ÔÚÔË¶¯ÉèÊ©Ìõ¼þ¡¢ÊÐ³¡¹Ø×¢ÈÈ¶È¡¢ÓÎ¿ÍÂúÒâ¶ÈµÈ¶à¸ö·ÖÏîÖ¸±êÖÐ»ñµÃ½Ï¸ßµÃ·Ö¡£ÖÐ¹ú±ùÑ©ÐÝÏÐÄ¿µÄµØÖ¸Êý×ÛºÏÆÀ¼Û½á¹ûÏÔÊ¾£¬È«¹úTOP10×î¼Ñ±ùÑ©ÐÝÏÐÄ¿µÄµØÒÀ´ÎÊÇ£º³¤°×É½¾°Çø¡¢¹þ¶û±õ±ùÑ©´óÊÀ½ç¡¢Íò´ï³¤°×É½¹ú¼Ê¶È¼ÙÇø¡¢³¤´º¾»ÔÂÌ¶¹ú¼ÒÉ­ÁÖ¹«Ô°¡¢Ì«Ñôµº¾°Çø¡¢ÖÐ¹úÑ©Ïç·ç¾°Çø¡¢Ä®ºÓ±±¼«´å¡¢¼ªÁÖÎíÚ¡µº¡¢²é¸ÉºþÂÃÓÎ¶È¼ÙÇøºÍÍò¿ÆËÉ»¨ºþ¶È¼ÙÇø¡£ 2±±¾©¡¤Áõ¼ÒÒ¤ ÊÕÆðd
36.20190407ÑÇ²¼Á¦Ñô¹â»¬Ñ©³¡·â°å20181117--20190407£¬Ñô¹â»¬Ñ©³¡£¨ÑÇ²¼Á¦Èý¹ø¿ø£©ÐÂÌåÎ¯»¬Ñ©³¡£¨ÑÇ²¼Á¦´ó¹ø¿ø£©Ã±¶ùÉ½¸ßÉ½»¬Ñ©³¡£¬È¥¹ýÈý¸öÑ©³¡£¬»¬Ñ©48Ìì£¬»¬ÐÐ1170¶à¹«Àï£¬³äÂúÐÒ¸£¿ìÀÖÓëÃÀºÃµÄ»ØÒä18-19Ñ©¼¾½áÊø£¬19-20Ñ©¼¾ÔÙ¼û 2¹þ¶û±õ¡¤ÑÇ²¼Á¦Ñô¹â¶È¼Ù´å»¬Ñ©³¡ LÀÁ¶èµÄ°¬Ñ©2µÄÎ¢²©ÊÓÆµ ?
37.´ô×Å¹·×ÓÈ¥ÑÇ²¼Á¦ÍæÁËÁ½Ìì£¬Ñ©³¡ÍÆ¼öÑô¹â¶È¼Ù´å»¬Ñ©³¡£¬±ÈÐÂÌåÎ¯»¬Ñ©³¡ºÃºÜ¶à£¬×Ô´øÑ©¾ß260Ò»Ìì£¬×òÍíÔÚÉ­ÁÖÎÂÈªÅÝÎÂÈªº¹ÕôÒ²²»´í¡«½ñÌì»¬µÚËÄÈ¦ÒÔºó²ÅÏëÆðÀ´ÓÐÕâÃ´¸ö¼ÇÂ¼»¬Ñ©µÄAPP¡£¡£µÚ7È¦ÎÒ¶¼²»ÏþµÃ×Ô¼ºÔõÃ´ÏÂÀ´µÄ£¡ÅÜ42¹«ÀïÂíÀ­ËÉÎÒÍÈ¶¼Ã»ÄÇÃ´³é½î¹ý¡£¡£×îºóÒ»È¦6ºÅµÀ·ç¿ÚÒ»ÕóÑý·ç£¡Ñ¹×Å·ç»¬¶¼²îµã¶ù¸øÎÒ´µÊ÷ÁÖÀïÈ¥
38.ÓÚ2019Äê2ÔÂ4ÈÕÔÚÂ¿ÂèÂèÊÖ»úapp¿Í·þ¶Ë¶©¹ºÁË4·ÝÓÚ2019Äê2ÔÂ15ÈÕ¹þ¶û±õÑÇ²¼Á¦ÐÂÌåÎ¯»¬Ñ©³¡µÄÐÐ³Ì£¬¶©¹ºÆÚ¼ä¶à´ÎÓëÂ¿ÂèÂè¿Í·þÈ·ÈÏ¶©µ¥·þÎñÄÚÈÝ£¬ÆäÖÐ490ÔªµÄÎªË«ÈËÌ×²Í¡£ÓÚ2ÔÂ15ÈÕºóµ½´ï»¬Ñ©³¡£¬¹©Ó¦ÉÌ¸æÖªÖ»ÓÐ4Î»¿ÉÒÔ½øÈë»¬Ñ©³¡£¬»¹ÓÐ2Î»ÎÞ¶©µ¥ÐÅÏ¢£¬ÈÃÎÒ·´¸´Ñ¯ÎÊÈ·ÈÏ£¬×îÖÕÖ»ÄÜ²¦´òÂ¿ÂèÂèÍ¶ËßÈÈÏß£¬Ò»´Î´ÎµÈ´ýºËÊµÁªÏµ£¬×îÖÕÂ¿ÂèÂè²Å¸æÖª¶©µ¥²»ÊÇË«ÈË¶©µ¥ÊÇµ¥ÈËµÄ£¬ËùÒÔµ¼ÖÂ2ÎªÂÃ¿ÍÎÞ·¨½ø³¡»¬Ñ©¡£¿Í»§ÌåÑé¶È¼«²î£¬¶øÇÒµ±µØµÄ¹©Ó¦ÉÌÒ²ÊÇ³¬Ð¡µÄÃÔÄã¹«Ë¾£¬½¨Òé´ó¼ÒÒÔºó³¤¸öÐÄÑÛ£¬½÷É÷Ê¹ÓÃ¡£@Â¿ÂèÂèÂÃÓÎ ÊÕÆðd
39.ÑÇ²¼Á¦»¬Ñ©³¡£¬ÑÇÖÞ×î´ó»¬Ñ©³¡£¬ÎÒÃÇ½ñÌìÀ´µÄÐÂÌåÎ¯»¬Ñ©³¡»¹ÊÇÔË¶¯Ô±ÑµÁ·³¡µØ£¬ÓµÓÐÑÇÖÞ×î³¤»¬µÀ£¬µÚ¶þ´Î»¬Ñ©£¬Ò»¿ªÊ¼Ö»ÊÇ±¼×ÅÔÚ³õ¼¶»¬µÀÌåÑéÒ»ÏÂ£¬½ÌÁ·¹ÄÀø£¬×îÖÕÀ´µ½ÖÐ¼¶£¬¸ß¼¶5000Ã×³¤£¬60¶ÈÆÂ¶È£¬ÖÐ¼¶Ö»ÊÇ¸ß¼¶µÄÈý·ÖÖ®Ò»³¤¶È£¬1700Ã×£¬´Óµ×²¿ÉÏµ½¸ß¼¶ÄÇÀïÖÐÍ¾»¹ÐèÒª×ªÁ½´ÎÀÂ³µ£¬µ½ÖÐ¼¶Ò²ÐèÒª×ø10·ÖÖÓ¡£Õâ´ÎºóÎÒÓ¦¸Ã°®ÉÏÁË»¬Ñ© 2¹þ¶û±õ¡¤ÑÇ²¼Á¦ÐÂÌåÎ¯»¬Ñ©³¡ ÊÕÆðd
40.
41.Ä¸×ÓÁ½µÄÑ©ÏçÖ®ÂÃ£¬ÕæµÄºÜÀä£¬±È¹þ¶û±õÀä¶àÁË£¬²»¹ýÈ·ÊµÈÃÎÒÃÇÈÏÊ¶µ½ÁËÊ²Ã´ÊÇÕæÕýµÄÑ©£¡»¹È¥ÑÇ²¼Á¦ÐÂÌåÎ¯ÌåÑéÁËÒ»°ÑÖÐ¼¶»¬Ñ©³¡µÄ´Ì¼¤£¬ÕæÊÇºÜ¹ýñ« ?
42.Õâ´ÎÈ¥ÑÇ²¼Á¦»¬Ñ©
43.#»¬Ñ©#2¹þ¶û±õ¡¤ÑÇ²¼Á¦ÐÂÌåÎ¯»¬Ñ©³¡ LÛ³ª¸èµÄÎÂÐ¡µÏµÄÎ¢²©ÊÓÆµ ?
44.ÖÐ¹úÑ©Ïç¡¢ÑÇ²¼Á¦ÐÂÌåÎ¯»¬Ñ©³¡¡¢´óÍº¶¥×ÓÉ½µÈ´¿Íæ2ÈÕ¸úÍÅÓÎ*×¡Ñ©¾°·¿+¸ß¶ËÆ·ÖÊ ÖÐ¹úÑ©Ïç¡¢ÑÇ²¼Á¦ÐÂÌåÎ¯»¬Ñ©³¡¡¢´óÍº¶¥×ÓÉ½µÈ´¿Íæ2ÈÕ¸úÍÅÓÎ*×¡Ñ©¾°·¿+¸ß¶ËÆ·ÖÊ  OÍøÒ³Á´½Ó ?
45.ÑÇ²¼Á¦¹ûÈ»ÊÇÑ©ÓÑµÄºÃÈ¥´¦£¬´ËÇ°ÐÅÏ¢»ìÂÒ²»Çå¡£´óµÄÑ©³¡Ö»ÓÐÁ½¸ö£¬Ò»ÊÇÑô¹â¶È¼Ù´åÑ©³¡£¬¶þÊÇÑÇ²¼Á¦»¬Ñ©³¡£¨¼´Ô­ÐÂÌåÎ¯»¬Ñ©³¡£©¡£×¡ÔÚÑÇ²¼ÂåÄá¶È¼Ù¾Æµê¡¢°ÂÁÖÆ¥¿Ë±ö¹Ý×î·½±ã£¬¿É·Ö±ðÖ±½Ó»¬½ø»¬³ö£¬Òà¿É×¡ÇàÔÆÐ¡Õò£¬µ«ÒªÓÐ³µ½ÓËÍ¡£¸÷ÖÖ½»Í¨¿ÉÔÚ¹þ¶û±õÕ¾×ª³Ë¶¯³µ£¬Ò»¸ö¶àÐ¡Ê±¼´¿ÉµÖ´ïÑÇ²¼Á¦Î÷»ð³µÕ¾£¬ÔÙ´ò³µ°ëÐ¡Ê±¼´¿Éµ½´ïÑ©³¡¡£ ÊÕÆðd
46.Ê×´ÎÌôÕ½¸ßÄÑ¶ÈÑ©µÀÒ»´Î´ÎµÄË¤µ¹ÅÀÆð¼ÌÐø×öÓÂ¸ÒµÄ±¦±¦#»¬Ñ©#¤ÑÇ²¼Á¦»¬Ñ©³¡#¹þ¶û±õÂÃÐÐ##¹þ¶û±õÂÃÓÎ¹¥ÂÔ#2¹þ¶û±õ¡¤ÑÇ²¼Á¦ÐÂÌåÎ¯»¬Ñ©³¡ 2ÉÐÖ¾¡¤ÑÇ²¼Á¦Õò ???
47.×ªÈÃ12.31ºÅÑÇ²¼Á¦ÐÂÌåÎ¯»¬Ñ©³¡Ë«ÈËÌ×Æ±£¬´øÑ©·þ£¬3¸öÐ¡Ê±£¬Âò¶àÁË£¬¸øÇ®¾ÍÂô£¬Çó°ïÃ¦×ª·¢Ñ½@¹þ¶û±õ·¢²¼ @¹þ¶û±õÍ¬³Ç @¹þ¶û±õÖ¸ÄÏ #¹þ¶û±õ##ÑÇ²¼Á¦# @ÑÇ²¼Á¦ÐÂÌåÎ¯»¬Ñ©³¡ ?
48.×òÌì-ÑÇ²¼Á¦ÐÂÌåÎ¯»¬Ñ©³¡½ñÌì-ÑÇ²¼Á¦Ñô¹â¶È¼Ù´å»¬Ñ©³¡?Ñô¹â»¬Ñ©³¡ÕýÑ¡hhh¸ßÉ½ÓÐµãºÝ...Ã÷ÌìÅÂÊÇÍÈÌÛÅ¶ 2¹þ¶û±õ¡¤ÑÇ²¼Á¦Ñô¹â¶È¼Ù´å»¬Ñ©³¡ ?
49.#»Û×â»ú# #»Û»ÛÈÕÇ©#   Ôªµ©¼ÙÆÚ¼´½«µ½À´£¬ÄãµÄ³öÐÐ¼Æ»®×¼±¸ºÃÁËÂð£¿½ñÌìºÍ´ó¼Ò·ÖÏíÒ»¸öÔªµ©»¬Ñ©ºÃÈ¥´¦£¬Î»ÓÚ¹þ¶û±õµÄÑÇ²¼Á¦ÐÂÌåÎ¯»¬Ñ©³¡¡£ ?
50.#¹þ¶û±õÂÃÐÐ#µÚÒ»´Î´ÓÉîÛÚµ½¹þ¶û±õ¡£Ò»ÏÂ·É»ú£¬¸Ð¾õºÃÀä¡£ÎÒÃÇ³Ë×ø»ú³¡´ó°Íµ½´ïÊÐÇø±ö¹Ý¡£ÔÚ¹þ¶û±õÊÐÇø×¡ÁËÒ»¸öÍíÉÏ¡£µÚ¶þÌìÔç³¿ÎÒÃÇ×ø¹þ¶û±õ¶«Õ¾¡£µ½ÑÇ²¼Á¦ÄÏÕ¾µÄ»ð³µ¡£À´µÄÊ±ºò¾­ÅóÓÑ½éÉÜÁËÒ»¸öµ±µØµÄµ¼ÓÎ¡£ÔÚÑÇ²¼Á¦ÄÏÕ¾½ÓµÄÎÒÃÇ¡£ÈËºÜ²»´í£¬ÎÒÒ²¸ø´ó¼ÒÍÆ¼öÒ»ÏÂ¡£151~2466--5816ÔÚµ±µØµ¼ÓÎµÄ´øÁìÏÂ£¬ÎÒÃÇÈ¥ÁË±ö¹Ý£¬·ÅÏÂÁËÐÐÀî¡£ÐÝÏ¢ÁË30·ÖÖÓ¡£ÎÒÃÇµ½ÑÇ²¼Á¦ÐÂÌåÎ¯»¬Ñ©³¡»¬ÁËÑ©¡£³õ¼¶»¬Ñ©µÀ·Ç³£³¤¡£Ñ©ÖÊÒ²ºÜËÉÈí¡£³Ë×ø°üÏáÊ½ÀÂ³µ£¬µ½´ïÉ½¶¥¡£´ÓÉ½¶¥ÏòÏÂ»¬¼Á£¬´Ì¼¤ÓÐ¾ªÏÕ¡£12µã°ë×óÓÒ½áÊøÁË»¬Ñ©¡£ÎÒÃÇÀ´µ½µ±µØµÄÅ©¼ÒÔº¶ù¡£³ÔµÄÅ©¼Ò·¹²Ë¡£Ð¡¼¦ìÀÄ¢¹½£¬Î¶µÀºÜºÃ¡£»¹ÓÐµ±µØµÄÉ½Ò°²Ë¡£Î¶µÀ·Ç³£²»´í¡£ÏÂÎçÁ½µãÖÓµÄÊ±ºòÎÒÃÇÈ¥×øÁËÊÀ½çµÚÒ»»¬µÀ¡£»¹È¥×øÁËÂíÀ­Ñ©ÇÁ¡£È¥¹ä¿´ÁË°×èëÁÖ£¬»¹ÓÐÁÖº£Ñ©Ô­¡£¾°É«ºÜÃÔÈË¡£×¡ÁËÒ»ÍíÉÏ£¬µÚ¶þÌì¡£µ¼ÓÎ°ïÎÒÃÇÆ´ÁË³µËÍÎÒÃÇµ½ÁËÑ©Ïç£¬ÎÒÃÇÏÈÊÇÔÚ¶þÀÉºÍÅÄÁËÕÕÆ¬¡£ÓÖÈ¥ÁË´óÍº¶¥×ÓÉ½¡£É½¶¥µÄ·ç¾°¾ÍÏñÍ¯»°Ò»°ã£¬ÃÀµÄÈÃÎÒÎÞ·¨ÐÎÈÝ¡£½ÓÏÂÀ´ÎÒÃÇÒªÈ¥ÁË°Ö°ÖÈ¥ÄÄ¶ùµÄÅÄÉã»ùµØ£¬±ùÑ©»­ÀÈ£¿¾°É«Ò²ÊÇ·Ç³£ÃÔÈËµÄÆ¯ÁÁ¡£Ö®ºóÎÒÃÇÀ´µ½ÁËÑ©Ïç£¬ÔÚÑ©ÏçµÄ´ó½ÖÉÏ£¬ÎÒÃÇÓÎ×ßÁËÒ»¸öÏÂÎç¡£¹Û¿´ÁË¸ö¸öÃÔÈËµÄ¾°µã¡£µ½ÁËÏÂÎçËÄµã°ë×óÓÒ¡£ÌìÉ«ÒÑ¾­¾ÍÓÐµãºÚÁË¡£ÎÒÃÇÓÖ¹Û¿´ÁËÑ©ÏçµÄÒ¹¾°¡£ÕæµÄÊÇÃÀÀöµÄÌìÌÃ¡£Í¯»°µÄÊÀ½ç¡£ÍíÉÏ°ËµãÎÒÃÇÓÖ·µ³Ì»ØÁËÑÇ²¼Á¦£¬ÒòÎªÑ©ÏçµÄ×¡ËÞÌ«°º¹óÁË¡£µ¼ÓÎÓÐ°ïÎÒÃÇ°²ÅÅÁË×¡ËÞ¡£µÚ¶þÌì°ÑÎÒÃÇËÍµ½³µÕ¾¡£ÎÒÃÇ»Ø³ÌÁË£¬¹þ¶û±õ¡£´Ë´ÎÑÇ²¼Á¦Ñ©ÏçÍæ¶ùµÄ·Ç³£¿ªÐÄ¡£ÐÐ³Ì½áÊø¡£Ð»Ð»ÕÅµ¼£¬ÄãÐÁ¿àÀ²£¡^_^ 2ÉÐÖ¾¡¤ÑÇ²¼Á¦Õò ÊÕÆðd
51.#¹þ¶û±õÂÃÐÐ#µÚÒ»´Î´ÓÉîÛÚµ½¹þ¶û±õ¡£Ò»ÏÂ·É»ú£¬¸Ð¾õºÃÀä¡£ÎÒÃÇ³Ë×ø»ú³¡´ó°Íµ½´ïÊÐÇø±ö¹Ý¡£ÔÚ¹þ¶û±õÊÐÇø×¡ÁËÒ»¸öÍíÉÏ¡£µÚ¶þÌìÔç³¿ÎÒÃÇ×ø¹þ¶û±õ¶«Õ¾¡£µ½ÑÇ²¼Á¦ÄÏÕ¾µÄ»ð³µ¡£À´µÄÊ±ºò¾­ÅóÓÑ½éÉÜÁËÒ»¸öµ±µØµÄµ¼ÓÎ¡£ÔÚÑÇ²¼Á¦ÄÏÕ¾½ÓµÄÎÒÃÇ¡£ÈËºÜ²»´í£¬ÎÒÒ²¸ø´ó¼ÒÍÆ¼öÒ»ÏÂ¡£151~2466--5816ÔÚµ±µØµ¼ÓÎµÄ´øÁìÏÂ£¬ÎÒÃÇÈ¥ÁË±ö¹Ý£¬·ÅÏÂÁËÐÐÀî¡£ÐÝÏ¢ÁË30·ÖÖÓ¡£ÎÒÃÇµ½ÑÇ²¼Á¦ÐÂÌåÎ¯»¬Ñ©³¡»¬ÁËÑ©¡£³õ¼¶»¬Ñ©µÀ·Ç³£³¤¡£Ñ©ÖÊÒ²ºÜËÉÈí¡£³Ë×ø°üÏáÊ½ÀÂ³µ£¬µ½´ïÉ½¶¥¡£´ÓÉ½¶¥ÏòÏÂ»¬¼Á£¬´Ì¼¤ÓÐ¾ªÏÕ¡£12µã°ë×óÓÒ½áÊøÁË»¬Ñ©¡£ÎÒÃÇÀ´µ½µ±µØµÄÅ©¼ÒÔº¶ù¡£³ÔµÄÅ©¼Ò·¹²Ë¡£Ð¡¼¦ìÀÄ¢¹½£¬Î¶µÀºÜºÃ¡£»¹ÓÐµ±µØµÄÉ½Ò°²Ë¡£Î¶µÀ·Ç³£²»´í¡£ÏÂÎçÁ½µãÖÓµÄÊ±ºòÎÒÃÇÈ¥×øÁËÊÀ½çµÚÒ»»¬µÀ¡£»¹È¥×øÁËÂíÀ­Ñ©ÇÁ¡£È¥¹ä¿´ÁË°×èëÁÖ£¬»¹ÓÐÁÖº£Ñ©Ô­¡£¾°É«ºÜÃÔÈË¡£×¡ÁËÒ»ÍíÉÏ£¬µÚ¶þÌì¡£µ¼ÓÎ°ïÎÒÃÇÆ´ÁË³µËÍÎÒÃÇµ½ÁËÑ©Ïç£¬ÎÒÃÇÏÈÊÇÔÚ¶þÀÉºÍÅÄÁËÕÕÆ¬¡£ÓÖÈ¥ÁË´óÍº¶¥×ÓÉ½¡£É½¶¥µÄ·ç¾°¾ÍÏñÍ¯»°Ò»°ã£¬ÃÀµÄÈÃÎÒÎÞ·¨ÐÎÈÝ¡£½ÓÏÂÀ´ÎÒÃÇÒªÈ¥ÁË°Ö°ÖÈ¥ÄÄ¶ùµÄÅÄÉã»ùµØ£¬±ùÑ©»­ÀÈ£¿¾°É«Ò²ÊÇ·Ç³£ÃÔÈËµÄÆ¯ÁÁ¡£Ö®ºóÎÒÃÇÀ´µ½ÁËÑ©Ïç£¬ÔÚÑ©ÏçµÄ´ó½ÖÉÏ£¬ÎÒÃÇÓÎ×ßÁËÒ»¸öÏÂÎç¡£¹Û¿´ÁË¸ö¸öÃÔÈËµÄ¾°µã¡£µ½ÁËÏÂÎçËÄµã°ë×óÓÒ¡£ÌìÉ«ÒÑ¾­¾ÍÓÐµãºÚÁË¡£ÎÒÃÇÓÖ¹Û¿´ÁËÑ©ÏçµÄÒ¹¾°¡£ÕæµÄÊÇÃÀÀöµÄÌìÌÃ¡£Í¯»°µÄÊÀ½ç¡£ÍíÉÏ°ËµãÎÒÃÇÓÖ·µ³Ì»ØÁËÑÇ²¼Á¦£¬ÒòÎªÑ©ÏçµÄ×¡ËÞÌ«°º¹óÁË¡£µ¼ÓÎÓÐ°ïÎÒÃÇ°²ÅÅÁË×¡ËÞ¡£µÚ¶þÌì°ÑÎÒÃÇËÍµ½³µÕ¾¡£ÎÒÃÇ»Ø³ÌÁË£¬¹þ¶û±õ¡£´Ë´ÎÑÇ²¼Á¦Ñ©ÏçÍæ¶ùµÄ·Ç³£¿ªÐÄ¡£ÐÐ³Ì½áÊø¡£Ð»Ð»ÕÅµ¼£¬ÄãÐÁ¿àÀ²£¡^_^ ÊÕÆðd
52.ÎåÐÇÇ¿ÍÆ£¡M27****3558¸øÑÇ²¼Á¦ÐÂÌåÎ¯»¬Ñ©³¡µã666¸öÔÞ£¡OÍøÒ³Á´½Ó ?
53.Õâ¸öÊÇÕý×ÚµÄÑÇ²¼Á¦»¬Ñ©³¡¡£ÐÂÌåÎ¯»¬Ñ©³¡¡£´ó¹ø¿øºÍ¶þ¹ø¿ø¡£»¹ÓÐÈý¹ø¿øÒ²Õý×Úµ«ÊÇ¿´²»µ½¡£Ò²¾ÍÊÇÑô¹â¶È¼Ù´å¡£ LÃÔÈËµÄV8µÄÃëÅÄÊÓÆµ ?
54.¡¾¹úÄÚ±ØÈ¥µÄÊ®´ó»¬Ñ©³¡¡¿1.ÍòÁú»¬Ñ©³¡ 2.¸»Áú»¬Ñ©³¡ 3.ÔÆ¶¥»¬Ñ©³¡ 4.Íò¿ÆËÉ»¨ºþ»¬Ñ©³¡ 5.Íò´ï³¤°×É½³¡ 6.±±´óºø»¬Ñ©³¡ 7.Ë¿³ñÖ®Â·»¬Ñ©³¡8.°¢¶ûÌ©É½Ò°Ñ©¹«Ô°9.ÑÇ²¼Á¦³¡  10.ÑÇ²¼Á¦ÐÂÌåÎ¯»¬Ñ©³¡  êþ×ÅÖ¸Í·ÊýÒ»ÊýÄãÒ»¹²È¥ÁË¼¸¸ö»¬Ñ©³¡£¿ ?
55.±¾ÈËÓÚ2ÔÂ22ÈÕÉÏÎçÔÚÑÇ²¼Á¦ÐÂÌåÎ¯»¬Ñ©³¡±»µÁiPhone7ÊÖ»ú£¬µç»°±¨¾¯ÑÇ²¼Á¦ÁÖÒµµØÇø¹«°²¾Ö£¬¶Ô·½´ð¸´Ö»ÄÜÈÏ¶¨ÒÅÊ§£¬²¢ÒªÇóÎÒ×Ô¼º¾ÙÖ¤±»µÁ£¬²»ÓèÁ¢°¸¡£±¾ÈËÒÑÍ¨¹ýÊ§×ÙÊÖ»úÉè±¸ÐòÁÐºÅ¾­Æ»¹û¹«Ë¾²éÑ¯µ½£¬ÊÖ»úÕýÔÚ±»ÈËÊ¹ÓÃ£¬²¢ÇÒÒÑ²éÑ¯µ½Ä¿Ç°Õ¼ÓÃÕßÊÖ»úSIM¿¨µÄICCID±àºÅ£¬µ«ÊÇµ±ÎÒ½«´ËÐÅÏ¢Ìá¹©¸øµ±µØ¾¯·½£¬ÒªÇó¾¯·½µ÷ÓÃÓªÒµÌü×ÊÔ´ÁªÏµÊ¹ÓÃÕß¹é»¹Ê±£¬µ±µØ¾¯·½¾Ü¾øÌá¹©°ïÖú£¬»¹ÇëÖ÷³Ö¹«µÀ£¡@Æ½°²¹þ¶û±õ @Áú¾¯Î¢²© ÊÕÆðd
56.ÑÇ²¼Á¦ÐÂÌåÎ¯»¬Ñ©³¡³öÁË240ÔªÁ½¸öÐ¡Ê±µÄ½ÌÁ··Ñ£¬½ÌÁ·ÒÀÈ»·Ç³£Ö±½ÓµØÏòÎÒÃÇË÷Òªºì°ü£¬²¢ÇÒ»¹Ã÷Âëº°¼Û£¬Ëµ
57.ÑÇ²¼Á¦ÐÂÌåÎ¯»¬Ñ©³¡.jpg  ??? 2¹þ¶û±õ¡¤ÑÇ²¼Á¦»¬Ñ©³¡¶È¼ÙÇø ?
58.#¹þ¶û±õÉú»î# @²»Ï²»¶¼¦µ°²»Ï²»¶×ÐÏ²»¶Äã ÇóÖú£ºÇó¹þ¶û±õÊÐÇøµ½ÑÇ²¼Á¦ÐÂÌåÎ¯»¬Ñ©³¡µÄÂ·ÏßºÍ¹¥ÂÔ£¬ÕâÖÜÁùµ½¹þ¶û±õ£¬ÖÜÈÕÏëÈ¥ÑÇ²¼Á¦ÐÂÌåÎ¯»¬Ñ©³¡£¬²»Ïë±¨ÍøÉÏµÄÍÅ£¬Ïë×Ô¼ºÈ¥£¬Ð»Ð» ?
59.#ÂÃÓÎÍÆ¼ö# ×î½ü¼Æ»®È¥ÂÃÐÐ£¬ÔÚ@ÐÀÐÀÂÃÓÎ ¿´µ½ÕâÌõÂÃÓÎÏßÂ·Í¦ÐÄ¶¯µÄ£¬¸÷Î»°ïÎÒ²ÎÄ±²ÎÄ±£ºÑÇ²¼Á¦ÐÂÌåÎ¯»¬Ñ©³¡Ò»ÈÕÓÎ_ÑÇ²¼Á¦»¬Ñ©ÂÃÓÎÏßÂ·/¼Û¸ñ/×¢ÒâÊÂÏî OÍøÒ³Á´½Ó ?
60.¡¾2016¹ú¼Ê¶¬¼¾ÔË¶¯²©ÀÀ»á¿ªÄ» ºÚÁú½­Ê¡Èý¸öÑ©³¡ÈÙâßÖÐ¹úÑ©³¡30Ç¿¡¿ÔÚ¶¬²©»áÆÚ¼ä·¢²¼µÄ¡°ÖÐ¹úÑ©³¡30Ç¿¡±ÆÀÑ¡»î¶¯ÖÐ£¬ºÚÁú½­Ê¡µÄÑÇ²¼Á¦Ñô¹â¶È¼Ù´å»¬Ñ©³¡¡¢ÑÇ²¼Á¦ÐÂÌåÎ¯»¬Ñ©³¡¡¢Ã±¶ùÉ½»¬Ñ©³¡³É¹¦ÈëÎ§£¬ÈÙâßÖÐ¹úÑ©³¡30Ç¿¡£ ?
61.·É°ÉÉÙÄê¡«£¡#µ¥°å»¬Ñ©#2¹þ¶û±õ¡¤ÑÇ²¼Á¦»¬Ñ©ÂÃÓÎ¶È¼ÙÇø2¹þ¶û±õ¡¤ÑÇ²¼Á¦ÐÂÌåÎ¯»¬Ñ©³¡ ?
62.»¹ÊÇºÃÏëÈ¥»¬Ñ©£¡ÏëÄîÑÇ²¼Á¦µÄÐÂÌåÎ¯»¬Ñ©³¡ 2ÄÏÍ¨¡¤ÎÖ¸ñÊ±ÉÐ½Ö ?
63.ÑÇ²¼Á¦Ñ©¿ö²¢²»ºÃ£¬·ç´ó°Ñ¸¡Ñ©¶¼´µÅÜÁË£¬Ñ©ºÜ±¡¡£Õû¸öÐÂÌåÎ¯»¬Ñ©³¡¾Í¿ªÁËÒ»Ìõ³õ¼¶µÀ£¬ÓëÐû´«µÄ¶àÉÙ¶àÉÙ£¬¶à³¤¶à³¤µÄÑ©µÀÍêÈ«»õ²»¶Ô°å¡£ ?
64.#Íæ×ª¹þ¶û±õ#ÑÇ²¼Á¦»¬Ñ©³¡ÊÇÖ¸ÑÇ²¼Á¦ÐÂÌåÎ¯»¬Ñ©³¡£¬ÊÇÎÒ¹úÄ¿Ç°×î´óµÄ¼¯½Ó´ý»¬Ñ©ÂÃÓÎºÍ»¬Ñ©ÔË¶¯Ô±ÑµÁ·±ÈÈüµÄ×ÛºÏÐÔ»¬Ñ©³¡¡£»¬Ñ©³¡ÏÖÒÑÐÎ³ÉÁË³õ¡¢ÖÐ¡¢¸ß¼¶Ñ©µÀÏà½áºÏµÄÑ©µÀÌåÏµ¡£³õ¼¶Ñ©µÀÎ»ÓÚ°ÂÁÖÆ¥¿Ë¾ãÀÖ²¿ÅÔ±ß£¬³¤1415Ã×£¬ÅäÓÐÁùÈËµõÏäÊ½Ë÷µÀ£¬ÊÊºÏ´ÓÎ´»¬¹ýÑ©ºÍÓÐÒ»Ð©³õ²½»¬Ñ©¾­ÑéµÄÂÃÓÎÕß¡£ ?
65.#Íæ×ª¹þ¶û±õ#ÑÇ²¼Á¦»¬Ñ©¶È¼ÙÇø£¬ÊÇÓÉÐÂÌåÎ¯»¬Ñ©³¡¡¢ÐÂå©»¬Ñ©³¡£¬ÑÅÍúË¹»¬Ñ©³¡£¬´óÇàÉ½»¬Ñ©³¡¡¢¹ãµç»¬Ñ©³¡£¬ÔÆ¶¦»¬Ñ©³¡£¬µÈ¹²Í¬×é³É£¬Î»ÓÚºÚÁú½­Ê¡¶«²¿ÉÐÖ¾ÊÐ¾³ÄÚ£¬¾à¹þ¶û±õ193¹«Àï£¬¾àÄµµ¤½­ÊÐ120¹«Àï¡£»ýÑ©ÆÚÎª170Ìì£¬»¬Ñ©ÆÚ½ü150Ìì£¬Ã¿ÄêµÄ11ÔÂÖÐÑ®ÖÁ´ÎÄê3ÔÂÏÂÑ®ÊÇÕâÀïµÄ×î¼Ñ»¬Ñ©ÆÚ¡£ ?
66.ÑÇ²¼Á¦ÐÂÌåÎ¯»¬Ñ©³¡ ³õ´Î»¬Ñ© ÌýËµÊÇ¹óÊ½ÔË¶¯ ÌåÑéÏÂÀ´ ²»½û¸Ð¿®È·Êµ²»ÊÇÒ»°ã¹ó°¢ ²»¹ýÄÑÑÚÄÚÐÄ¼¤¶¯  Ì«°ôÁËÕâ¸Ð¾õ¡­ 2¹þ¶û±õ¡¤¿¨×È¹ú¼ÊÇàÄêÂÃÉá ?
67.ÓÐÇ®¾ÍÊÇÈÎÐÔ£¬°ü³¡¹ãµç¹ú¼Ê¾Æµê¼°ÑÇ²¼Á¦ÐÂÌåÎ¯»¬Ñ©³¡£¬»¬Ñ©Ð£³¤ÍõÀÏÊ¦Ç××Ô½²½â»¬Ñ©°²È«£¡@GoProÖÐ¹ú @°å¶ù»á 2¹þ¶û±õ¡¤ÑÇ²¼Á¦»¬Ñ©³¡Ñ©ÉÏÀÖÔ° ?
68.ÑÇ²¼Á¦ÐÂÌåÎ¯»¬Ñ©³¡2Ð¡Ê±»¬Ñ© ÏÖ¼Û£º£¤9.00 OÍøÒ³Á´½Ó  (À´×Ô@Í¾Ë³Íø) ?
69.µ½´ïÑÇ²¼Á¦ÄÏ¡­¡­´ó°ÍÇ°ÍùÐÂÌåÎ¯»¬Ñ©³¡È¥¿©£¡Ò»ÕÅÍ¼Æ¬Ö¤Ã÷ÈÈËÀÈËÁË¡£Ã»´÷Î§½í£¬Ã±×Ó£¬ÊÖÌ×£¡ÕæÐÄ²»Àä°¡£¡£¡ ÎÒÔÚÕâÀï:2¹þ¶û±õ¡¤ÑÇ²¼Á¦»¬Ñ©³¡Ñ©ÉÏÀÖÔ° ?
70.#2014.È¥ÄÄ¶ù¹ý´óÄê#16µãÕûµÄÃëÉ±ÂíÉÏ¾ÍÒª¿ªÊ¼ÁË!»¬Ñ©ÊÇ¶¬ÈÕ×¨Êô£¡»¬Ñ©Ê¥µØÑÇ²¼Á¦£¬ÐÂÌåÎ¯»¬Ñ©³¡¼¤Çé»¬Ñ©Ò»ÈÕÓÎ½öÐè1Ôª£¡ÌØ¼ÛÂÃÓÎ¾ÍÔÚÈ¥ÄÄ¶ùÍø´º½Ú´ÙÏú£¬¸Ï¿ìÀ´ÇÀ£¡OÍøÒ³Á´½Ó ?
71.#¶îÍâ¸£Àû# ³ýÏ¦Ö®Ç°£¬³ËÉîº½·É¹þ¶û±õ£¬ËÍºÚÁú½­ÑÇ²¼Á¦»¬Ñ©È¯¡£¼´ÈÕÆðÖÁ1ÔÂ29ÈÕ£¨º¬£©Ç°³ËÉîº½º½°à·É¹þ¶û±õµÄÂÃ¿Í£¬Æ¾µÇ»úÅÆºÍÉí·ÝÖ¤¿ÉÃâ·ÑÁìÈ¡¡°ÑÇ²¼Á¦ÐÂÌåÎ¯£¨»òºÃººÆÂ£©»¬Ñ©³¡¡±Ãâ·Ñ»¬Ñ©È¯Ò»ÕÅ£¬ÊÐÄÚÓÐ´ó°Í½ÓËÍ£¬°üÎç²ÍºÍ±£ÏÕ¡£OÍøÒ³Á´½Ó ×ÉÑ¯µç»°0451-82895095 ?
72.#2014.È¥ÄÄ¶ù¹ý´óÄê#16µãÕûµÄÃëÉ±ÂíÉÏ¾ÍÒª¿ªÊ¼ÁË! »¬Ñ©ÊÇ¶¬ÈÕ×¨Êô£¡»¬Ñ©Ê¥µØÑÇ²¼Á¦£¬ÐÂÌåÎ¯»¬Ñ©³¡¼¤Çé»¬Ñ©Ò»ÈÕÓÎ½öÐè1Ôª£¡ÌØ¼ÛÂÃÓÎ¾ÍÔÚÈ¥ÄÄ¶ùÍø´º½Ú´ÙÏú£¬¸Ï¿ìÀ´ÇÀ£¡OÍøÒ³Á´½Ó ?
73.#2014.È¥ÄÄ¶ù¹ý´óÄê#21µãÕûµÄÃëÉ±ÂíÉÏ¾ÍÒª¿ªÊ¼ÁË!Õâ¸ö¶¬Ìì±ØÐëÈ¥¶«±±»¬Ñ©£¡»¬Ñ©Ê¥µØÑÇ²¼Á¦£¬ÐÂÌåÎ¯»¬Ñ©³¡¼¤Çé»¬Ñ©Ò»ÈÕÓÎ½öÐè1Ôª£¡ÇÀµ½¾ÍÊÇÄãµÄ OÍøÒ³Á´½Ó ?
74.À´´ó¶«±±ÔõÄÜ²»»¬Ò»´ÎÑ©  ¸ú×ÅÎÒµÄ½ÌÁ·×ø×Å¸ß¿ÕË÷µÀÖ±±¼ÖÐ¼¶Ñ©µÀ Á·Ï°ºÃÉ²³µ ×ªÍä ÈçºÎË¤µ¹±£»¤×Ô¼º¾Í³ö·¢À² È«³Ì1500Ã×Îå·ÖÖÓ¾Í»¬ÏÂÀ´ÁË Ì«Ë¬Ì«´Ì¼¤Ì«àËÁË ÖØµãÊÇ ÎÒÃ»ÓÐË¤õÓ
75.#2014.È¥ÄÄ¶ù¹ý´óÄê#16µãÕûµÄÃëÉ±ÂíÉÏ¾ÍÒª¿ªÊ¼ÁË!»¬Ñ©ÊÇ¶¬ÈÕ×¨Êô£¡»¬Ñ©Ê¥µØÑÇ²¼Á¦£¬ÐÂÌåÎ¯»¬Ñ©³¡¼¤Çé»¬Ñ©Ò»ÈÕÓÎ½öÐè1Ôª£¡ÌØ¼ÛÂÃÓÎ¾ÍÔÚÈ¥ÄÄ¶ùÍø´º½Ú´ÙÏú£¬¸Ï¿ìÀ´ÇÀ£¡OÍøÒ³Á´½Ó ?
76.#¹úÄÚÎå´ó»¬Ñ©³¡# #ÑÇ²¼Á¦»¬Ñ©³¡# ÑÇ²¼Á¦»¬Ñ©¶È¼ÙÇø£¬ÊÇÓÉÐÂÌåÎ¯»¬Ñ©³¡¡¢ÐÂå©»¬Ñ©³¡£¬ÑÅÍúË¹»¬Ñ©³¡£¬´óÇàÉ½»¬Ñ©³¡¡¢¹ãµç»¬Ñ©³¡£¬ÔÆ¶¦»¬Ñ©³¡£¬µÈ¹²Í¬×é³É£¬Î»ÓÚºÚÁú½­Ê¡¶«²¿ÉÐÖ¾ÊÐ¾³ÄÚ£¬¾à¹þ¶û±õ193¹«Àï£¬¾àÄµµ¤½­ÊÐ120¹«Àï¡£»ýÑ©ÆÚÎª170Ìì£¬»¬Ñ©ÆÚ½ü150Ìì£¬Ã¿Äê......¸ü¶àÄÚÈÝ>>>OÍøÒ³Á´½Ó ?
77.#2014.È¥ÄÄ¶ù¹ý´óÄê#10µãÕûµÄÃëÉ±ÂíÉÏ¾ÍÒª¿ªÊ¼ÁË!»¬Ñ©ÊÇ¶¬ÈÕ×¨Êô£¡»¬Ñ©Ê¥µØÑÇ²¼Á¦£¬ÐÂÌåÎ¯»¬Ñ©³¡¼¤Çé»¬Ñ©Ò»ÈÕÓÎ½öÐè1Ôª£¡¾ÍÔÚÈ¥ÄÄ¶ùÍø´º½Ú´ó´Ù£¬¸Ï¿ìÀ´ÇÀ£¡OÍøÒ³Á´½Ó ?
78.#2014È¥ÄÄ¶ù¹ý´óÄê#10µãÕûµÄÃëÉ±ÂíÉÏ¾ÍÒª¿ªÊ¼ÁË!»¬Ñ©ÊÇ¶¬ÈÕ×¨Êô£¡»¬Ñ©Ê¥µØÑÇ²¼Á¦£¬ÐÂÌåÎ¯»¬Ñ©³¡¼¤Çé»¬Ñ©Ò»ÈÕÓÎ½öÐè1Ôª£¡¾ÍÔÚÈ¥ÄÄ¶ùÍø´º½Ú´ó´Ù£¬¸Ï¿ìÀ´ÇÀ£¡OÍøÒ³Á´½Ó ?
79.#2014È¥ÄÄ¶ù¹ý´óÄê#10µãÕûµÄÃëÉ±ÂíÉÏ¾ÍÒª¿ªÊ¼ÁË!»¬Ñ©ÊÇ¶¬ÈÕ×¨Êô£¡»¬Ñ©Ê¥µØÑÇ²¼Á¦£¬ÐÂÌåÎ¯»¬Ñ©³¡¼¤Çé»¬Ñ©Ò»ÈÕÓÎ½öÐè1Ôª£¡¾ÍÔÚÈ¥ÄÄ¶ùÍø´º½Ú´ó´Ù£¬¸Ï¿ìÀ´ÇÀ£¡OÍøÒ³Á´½Ó ?
80.ÎÒÔÚÑÇ²¼Á¦ÐÂÌåÎ¯»¬Ñ©³¡ OÍøÒ³Á´½Ó ?
81.¡¾³¬µÍ¼Û¡¿ÑÇ²¼Á¦ÐÂÌåÎ¯»¬Ñ©³¡2Ð¡Ê±»¬Ñ©Æ± Ö»Òª99Ôª£¬ÔÚÏß¹ºÂòµØÖ·£ºOÍøÒ³Á´½Ó ?
82.#ÌØ»Ý´ó·ÅËÍ#¡¾2013»¬Ñ©Ê¥µØ´óÅÌµã!ÃÅÆ±È«³¡3ÕÛÆð¡¿Õâ¸ö¶¬Ìì´Ó»¬Ñ©¿ªÊ¼£¡È«¹úÈÈÃÅ»¬Ñ©³¡ÃÅÆ±³¬µÍ¼ÛÈÈÏúÖÐ£º±±¾©ÓæÑô»¬Ñ©³¡ÊÔ»¬Æ±29Ôª£»ºÓ±±Èû±±»¬Ñ©³¡Æ½ÈÕÆ±110Ôª£»ºþ±±ÉñÅ©¼Ü»¬Ñ©³¡Æ½ÈÕÆ±180Ôª£»ºÚÁú½­ÑÇ²¼Á¦ÐÂÌåÎ¯»¬Ñ©³¡Æ½ÈÕÆ±90Ôª£¬ÁË½â¸ü¶à»¬Ñ©ÃÅÆ±ÐÅÏ¢Çë´Á£ºOÍøÒ³Á´½Ó ?
83.¡¾ÌØ»Ý²úÆ·¡¿599Ôª ÇÀÑÇ²¼Á¦¹ãµç¹ú¼Ê¾Æµê+ÐÂÌåÎ¯»¬Ñ©³¡2Ìì1Ííµ¥ÈËÌ×²Í£¬ÔÚÏßÇÀ¹ºµØÖ·£ºOÍøÒ³Á´½Ó ?
84.Ë«·ÉÆ·ÖÊÖ®ÂÃ¡ª¡ªºÚÁú½­¹þ¶û±õ/ÑÇ²¼Á¦/Ñ©ÏçÎåÈÕÓÎ£¨ÍõÅÆËÄÐÇÖ±·É¹þ¶û±õ£©£¬4500Ôª£¬1¡¢Ñ¡ÔñÑÇ²¼Á¦×îºÃµÄÐÂÌåÎ¯»¬Ñ©³¡¡£2¡¢ÐÀÉÍÇ§Àï±ù·â£¬ÍòÀïÑ©Æ®µÄ±±¹ú¶¬¼¾Ñ©¾°¡£3¡¢Íí²ÍºóÓÎÀÀ±ùÑ©µÏÊ¿ÄáÀÖÔ°¡ª¡ª±ùÑ©´óÊÀ½ç¡£OÍøÒ³Á´½Ó ?
85.¡¾Ñ©ÉÏ·ÉÎè 2013ÄêµÚÒ»ÌìÈ¥»¬Ñ©¡¿ ÑÇ²¼Á¦»¬Ñ©¶È¼ÙÇø£¬ÊÇÓÉÐÂÌåÎ¯»¬Ñ©³¡¡¢ÐÂå©»¬Ñ©³¡£¬ÑÅÍúË¹»¬Ñ©³¡£¬´óÇàÉ½»¬Ñ©³¡¡¢¹ãµç»¬Ñ©³¡£¬ÔÆ¶¦»¬Ñ©³¡£¬µÈ¹²Í¬×é³É£¬¾à¹þ¶û±õ193¹«Àï£¬¾àÄµµ¤½­ÊÐ120¹«Àï¡£»ýÑ©ÆÚÎª170Ìì£¬»¬Ñ©ÆÚ½ü150Ìì£¬Ã¿ÄêµÄ11ÔÂÖÐÑ®ÖÁ´ÎÄê3ÔÂÏÂÑ®ÊÇÕâÀïµÄ×î¼Ñ»¬Ñ©ÆÚ¡£ ?
86.ÑÇ²¼Á¦ÐÂÌåÎ¯»¬Ñ©³¡ÀÂ³µÉÏ1500Ã×»¬µÀ ?
87.ÎÒÔÚÑÇ²¼Á¦ÐÂÌåÎ¯»¬Ñ©³¡£º½ñ¶ù»¬Ë¬ÁË£¬ºÃ°ÉÆäÊµÊÇË¤Ë¬ÁË¡£Ñ©Ïç°Ý°Ý¿©^_^ OÍøÒ³Á´½Ó ?
88.ÑÇ²¼Á¦»¬Ñ©³¡£¨ÐÂÌåÎ¯»¬Ñ©£©55ÔªÆð£¬×îºóÁ½Ìì£¡ OÍøÒ³Á´½Ó ?
89.¡¾Ñ©Ïç¹¥ÂÔ¡¿ÑÇ²¼Á¦»¬Ñ©ÓÐ·Ö2Ð¡Ê±¡¢4Ð¡Ê±£¨°ëÌì£©¡¢È«ÌìºÍ²»Í¬Ñ©µÀ£¬´ó´óÐ¡Ð¡µÄÑ©³¡ºÜ¶à£¬ºÜ´ó²¿·Ö¶¼ÊÇµ±µØ±ö¹Ý×Ô¼º¼ÒµÄ£¬¹æÄ£ºÜÐ¡£¬ÒªÈ¥¾ÍÈ¥´óµÄ£¬Ìýµ±µØÈËËµÐÂÌåÎ¯»¬Ñ©³¡²»´í£¬ÌìÆøºÃ¿ÉÒÔ×øÀÂ³µÈ¥É½¶¥ÅÄÈÕ³ö£¬²»¹ýÀÂ³µ·ÑÓÃ200¶à/ÈË£¬Õæ¹ó£¡Ñ©µÀºÜ³¤£¬µ«¸Ð¾õÑ©ÖÊÍ¦²î£¬ÖÐ¼¶Ñ©µÀ¼òÖ±¾ÍÔÚ»¬±ù£¬ÓÐµãÊ§Íû ?
90.ÎÒÔÚÑÇ²¼Á¦ÐÂÌåÎ¯»¬Ñ©³¡£º×¼±¸»¬Ñ©À² OÍøÒ³Á´½Ó ?
91.#¾Û»®ËãÍÅ¹º#½ö66ÔªÏíÔ­¼Û200ÔªºÚÁú½­¹þ¶û±õÑÇ²¼Á¦»¬Ñ©³¡ÃÅÆ±£¡ÐÂÌåÎ¯»¬Ñ©³¡ÌØ¼ÛÃÅÆ±¡£³õ¼¶Ñ©µÀ2Ð¡Ê±+½ÓËÍ+Ò»Ì×»¬Ñ©Æ÷²Ä+×âÓÃ·Ñ+ÀÂ³µÊ¹ÓÃ·Ñ£¡±ù·×¶¬¼¾£¬ÀÖÏíÒ»¼¾£¡Ðã³öÄãµÄ»¬Ñ©style! OÍøÒ³Á´½Ó¹þ¶û±õ ?
92.#Âþ²½µØÇò#Ôªµ©³¤¼Ù·èÍæ6ÌìµÄNÖÖ·½Ê½¡ª¹þ¶û±õ  ÑÇ²¼Á¦»¬Ñ©¶È¼ÙÇø£¬ÊÇÓÉÐÂÌåÎ¯»¬Ñ©³¡£¬ÐÂå©»¬Ñ©³¡£¬ÑÅÍúË¹»¬Ñ©³¡£¬´óÇàÉ½»¬Ñ©³¡£¬¹ãµç»¬Ñ©³¡£¬ÔÆ¶¦»¬Ñ©³¡µÈ¹²Í¬×é³É£¬Î»ÓÚºÚÁú½­Ê¡¶«²¿ÉÐÖ¾ÊÐ¾³ÄÚ£¬¾à¹þ¶û±õ193¹«Àï£¬¾àÄµµ¤½­ÊÐ120¹«Àï¡£»¬Ñ©ÆÚ½ü150Ìì£¬Ã¿ÄêµÄ11ÔÂÖÐÑ®ÖÁ´ÎÄê3ÔÂÏÂÑ®ÊÇÕâÀïµÄ×î¼Ñ»¬Ñ©ÆÚ¡£ ?
93.#È¥¶¬¼¾»¬Ñ©³¡ ÕÒÑ°Í¯»°ÊÀ½ç#ÑÇ²¼Á¦»¬Ñ©³¡£¨ÐÂÌåÎ¯Ñ©³¡£©£ººÚÁú½­ÑÇ²¼Á¦»¬Ñ©³¡ÓµÓÐ¶àÌõ³õÖÐ¸ß¼¶»¬Ñ©µÀ£¬È«×Ô¶¯¡¢°ë×Ô¶¯»ìºÏÔìÑ©ÏµÍ³¸²¸Ç³¤12460Ã×£¬Ãæ»ý431800Æ½·½Ã×µÄÈ«²¿Ñ©µÀ£»¶¬¼¾µÄÑÇ²¼Á¦»¬Ñ©³¡ÊÇÒ»¸öÑ©µÄÍõ¹ú£¬Âþ²½ÔÚÆ®Ñ©µÄÁÖÖÐ£¬Õû¸öÊÀ½ç¶¼ÊÇÒø°×É«µÄ¡­¡­ ?
94.ÑÇ²¼Á¦»¬Ñ©³¡£¨ÐÂÌåÎ¯»¬Ñ©³¡£©£¬³õÖÐ¼¶»¬Ñ©Á½Ð¡Ê±£¬55ÔªÆð£¡OÍøÒ³Á´½Ó ?
95.¡¾Ñ©ÉÏ·ÉÎè 2013ÄêµÚÒ»ÌìÈ¥»¬Ñ©¡¿ ÑÇ²¼Á¦»¬Ñ©¶È¼ÙÇø£¬ÊÇÓÉÐÂÌåÎ¯»¬Ñ©³¡¡¢ÐÂå©»¬Ñ©³¡£¬ÑÅÍúË¹»¬Ñ©³¡£¬´óÇàÉ½»¬Ñ©³¡¡¢¹ãµç»¬Ñ©³¡£¬ÔÆ¶¦»¬Ñ©³¡£¬µÈ¹²Í¬×é³É£¬¾à¹þ¶û±õ193¹«Àï£¬¾àÄµµ¤½­ÊÐ120¹«Àï¡£»ýÑ©ÆÚÎª170Ìì£¬»¬Ñ©ÆÚ½ü150Ìì£¬Ã¿ÄêµÄ11ÔÂÖÐÑ®ÖÁ´ÎÄê3ÔÂÏÂÑ®ÊÇÕâÀïµÄ×î¼Ñ»¬Ñ©ÆÚ¡£    ?
96.ºÚÁú½­¹þ¶û±õ³ö·¢ÑÇ²¼Á¦ÐÂÌåÎ¯»¬Ñ©³¡»¬Ñ©Ò»ÈÕÓÎÑÇ²¼Á¦ÃÅÆ±ÒÑº¬£¡ÇÀ¹ºµØÖ·OÍøÒ³Á´½Ó ?
97.#Â¿ÆÀ¹¥ÂÔ#¡º´Ó±ù³Ç¹þ¶û±õµ½»¬Ñ©Ê¤µØÑÇ²¼Á¦¡»OÍøÒ³Á´½Ó ÑÇ²¼Á¦»¬Ñ©¶È¼Ù´åÀïÓÐºÜ¶à¸ö»¬Ñ©³¡£¬ÍÆ¼öÒ»ÏÂÐÂÌåÎ¯»¬Ñ©³¡£¬ÀïÃæ¸÷ÖÖÉè±¸¶¼ÓÐµÃ×â£¬Ñ©Ð¬¡¢Ñ©ÕÈºÍÑ©°å¶¼ÊÇÃâ·ÑµÄ¡£Ñ©·þÊÇ£¤50/°ëÌì£¬²»Ò»¶¨ÐèÒª£¬Çë½ÌÁ·ÊÇÏàµ±°º¹óµÄ¡­ È«³ÌÒ»¶ÔÒ»£¬£¤200/ÈË£¬Ö®ºó»¹Òª¸øÐ¡·Ñ¡­¡­by @Kensnow  ?
98.·ÖÏíÁË¡¾°ÂÔË¼¶±ð»¬Ñ©³¡ ÑÇ²¼Á¦ÐÂÌåÎ¯»¬Ñ©³¡ÃÅÆ± µ±Ìì¿ÉÔ¤¶© Ëæ¶©ËæÓÃ¡¿OÍøÒ³Á´½Ó ?
99.ÎÒÔÚ:#ÑÇ²¼Á¦ÐÂÌåÎ¯»¬Ñ©³¡# Õâ»Ø¿ÉÕæÀÛÆ¨ÁË¡­¡­¶þ¹øÕæ²»ÊÇ¸ÇµÄ°¡¡­ÏÂÂ¥ÌÝÍÈ¶¼Ö±µÃÉª ?
1."ÐÔ¼Û±ÈºÜ¸ßµÄÑ¡Ôñ??
2.Ëåµ¼Ç×ºÍ¡¢Å¯ÐÄ¡¢ÌåÌù??
3.³Ô×¡Íæ¶¼°²ÅÅµÃºÜ¿ÆÑ§??"
4.ÕæÐÒÔËµ½Ñ©ÏçÓöÉÏ´óÑ©£¬µ¼ÓÎË¾»ú·þÎñÊ®·ÖºÃ
5ºÜºÃ£¬µÚÒ»´Î¼ûÕâÃ´¶àÑ©£¬»¹ÊÇÍæµÄºÜ¿ªÐÄµÄ
6.Ïòµ¼ÕÔµ¼ºÜÈÈÐÄºÜÏ¸ÐÄ£¬ÐÎ³É°²ÅÅµÄºÜºÃ£¬ÒÔºóÓÐ»ú»á»¹»áÑ¡Ôñ
7.½ñÌìµÄÐÐ³ÌÕæÊÇÌ«³äÊµÁË£¬ÔçÉÏÎåµã¶à¾ÍÀ´¾Æµê½ÓÎÒ¡£Óöµ½µÄÌïÌïµ¼ÓÎÕæÊÇÐ¡¿É°®£¬ÎÒÃ»ÓÐ´øÊÖÌ×£¬Ëý¹û¶Ï°ÑÊÖÌ×¸øÎÒÓÃ¡£ÍÅÀï·ÕÎ§Ò²ºÜºÃ£¬±ùÌìÑ©µØÀïÑ½£¬´ó¼Ò¶¼¿ìÀÖµÄÏñ¸öº¢×Ó¡£Ã÷Ìì¾Í×ßÁË£¬ÂúÂúµÄ²»Éá£¬Ï£ÍûÒÔºó»¹ÄÜÓöµ½ÕâÃ´ºÃµÄ·ÕÎ§£¬Ì«¿ªÐÄÁË¡£
8.³õ´ÎÀ´¹þ¶û±õ ¾°µ¼ºÜ¿¿Æ× Ö±ÂÊºÀË¬¶«±±ÈË¡£Ç×ºÍÁ¦Ç¿¡£ÑÇ²¼Á¦»¬Ñ©³¡ÕæÐÄ²»´í £¬¾°É«³¬¼¶Æ¯ÁÁ¡£»¬Ñ©ÓÐºµ±ù¾­ÑéµÄ¿ÉÒÔ×ÔÑ§ ºÜºÃÑ§¡£²»ÐèÒªÇë½ÌÁ·¡£
1.·Ç³£Ð¡µÄÉ½¡£ Ö»ÓÐÒ»¸öµçÌÝÕýÔÚÔËÐÐ¡£ ÕâÕÅµ¼ÓÎÊÇÒ»¸öÕ©Æ­Õß¡£ËûËµÒ»Ì¨³µ60Ôª¡£ µ«Ëü120Ôª¡£ ÎÒ×Ô¼º¸Ã°²ÅÅÒ»Á¾³µ¡£ Òò´Ë£¬ÕâÁ½ÖÖ·½Ê½¶¼»¨ÁË240¡£ËûÅÉÁËÒ»Á¾³£¹æ³µ£¬Á½×éÁ½¸öÈË¡£ ÕâËÄ¸öÈË¡£ 240Ôª.
2.¼Û¸ñ¶¼²»Ò»Ñù¡£ÓÐµÄ±ãÒËÓÐµÄ¹ó¡£Ò»ÑùµÄÄÚÈÝ¡£
3.¼Û¸ñ²»ºÏÀí£¬±ÈÍ¬ÑùµÄµØ·½¸ß³öÁ½±¶
4.Í¦²»´íµÄ¡£»·¾³Ò²ºÃ
5.ÈüµÀ±ÈÆäËûµÄÓÐµã¶¸£¬×ßÉÏÈ¥Ã»¸Ò»¬ÏÂÀ´£¬
6.ÄÇÄê11ÔÂ29ºÅÈ¥µÄ£¬Ñ©ÔìµÄÓÐµãÉÙ£¬Á¢ÈÐÁ¢±ùÉÏ·­³µÁË¡£¡£¡£
7.Á÷³Ì»ìÂÒ£¬ÌåÑé²î£¬²»ÍÆ¼öÍÅ¹º¡£»¬Ñ©³¡»¹ÊÇºÜ²»´íµÄ£¬ÍÆ¼öÖ±½ÓÈ¥´°¿ÚÃ»ºÃ¾Í¿ÉÒÔµÄ£¬¼ÛÇ®»¹ÄÜÉÙ»¨Ò»Ð©
8.»·¾³ÓÅÃÀ×ÔÈ»·ç¹âÎÞÏÞÃÀÀöÏÂ´ÎÔÙÀ´¶à´Î¡¸Ñ©µÀ¡¹¡¸Ñ©µØÄ¦ÍÐ¡¹¡¸Ñ©È¦¡¹
9.·Ç³£ÂúÒâ£¬ÏÂ´Î»¹»ØÀ´£¡
10.»¬Ñ©³¡ºÍ½ÌÁ·»¹²»´í£¬¾ÍÊÇÈ¡Æ±µãµÄ¹¤×÷ÈËÔ±·þÎñÌ¬¶È²»ÔõÃ´ºÃ£¬¸÷ÖÖí¡ÈË£¬»¹´ø¿ÖÏÅ£¬Ö»ÓÐ½Ó³µÃ»ÓÐËÍ³µ£¬»¬Ñ©½áÊøºó£¬Ìì¶¼ºÚÁË£¬ÄÇ¸öÈ¡Æ±µãµÄ¹¤×÷ÈËÔ±ÈÃÎÒÃÇ×Ô¼ºÕÒ½Ó²µ³µ»ØÈ¥£¬×îºóÎÒÃÇ×Ô¼º»¨ÁË20¿é´ò³µ»ØµÄ
11.ÉèÊ©²»´í£¬¾ÍÊÇ½ÌÁ··Ñ±È½Ï¹ó£¬ÈË±È½Ï¶à£¬ÆÂ¶ÈºÜºÃ£¬ÒÅº¶µÄÊÇÃÅ¿ÚºÍÏÂÆÂµÄµ×²¿ÈËÌ«¶à£¬Ó°Ïì×îºóµÄ»¬ÐÐ£¬Ò²²»Ì«°²È«
12.Ò»°ã°ã°É£¬·þÎñ²»ÐÐ£¬ÂÒÂÒµÄ£¬Ó¦¸Ã¸ÄÉÆ
13.Ò»°ã°ã°É    È¥ÁËÖ®ºó»¹ÓÐ×Ô¼ºÐèÒª¸¶·ÑµÄÏîÄ¿
14.µÚÒ»´Î»¬Ñ©¸Ð¾õÌØ±ðºÃ
15.¸ù±¾Ã»ÓÃÃ»µ½Ê±¼ä²»ÄÜÓÃ£¬Ö±½ÓÍËÁË£¬»¹ÊÕÇ®£¬ÉêÇëÍË¿î£¬Ò²²»¸øÍË
16.Ì×²ÍµÄÃ±×Ó²»ÊÇÍ¼ÖÐµÄ°²È«Ã±¶øÊÇÕëÖ¯Ã±£¬È»ºóÄã»¬Ñ©×øµÄ»¬ÌÝÒ»¶¨Òª°²È«Ã±£¬È»ºó¾ÍÐèÒªÁíÍâ»¨Ç®£»È»ºóÌ×²ÍÖÐµÄ·À·ç¾µÃ»ÓÐÊ²Ã´ÓÃ°É£¬Õâ¸ö²»ÊÇÕæ¿ÕµÄ»áÆðÎí£»»¬Ñ©·þºìÉ«µÄ²»ÊÇºÜºÃ¿´
17.³õÖÐ¼¶Ñ©µÀÓÐÒ»Ç§¶àÃ×£¬Ò»¿ªÊ¼µÄÆÂ¶È»¹Âù´ó£¬ºóÃæ¾Í±È½ÏÆ½»ºÁË¡£ÐÂÊÖ×îºÃÒªÕÒ½ÌÁ·£¬Õâ±ß½ÌÁ·Ò»°ãÒªÊÕÐ¡·ÑµÄ¡£¡£¡£
18.Í¦ºÃµÄ£¬µ±ÌìÈËÈ¥µÄºÜ¶à²»¹ýÉÏÖÐ¼¶µÀ¾ÍÊÇÓÐµãÀä£¬·çºÜ´ó¡£
19.ÎÒ¿¿ÈÃÎÒ»¨Ç®ÖÐ¼¶µ½100¿ìÒ»ÌË  ÏëÉ¶ÄØ ÀÏ×ÓºÃ¼¸ÄêÃ»¸É½ÌÁ·ÁË  ËäÈ»ºÃ¼¸ÄêÃ»¸ÉÁË¶àÉÙ»áµã  ³õÑ§Õß»¹ÊÇ½¨ÒéÕÒ½ÌÁ·
20.238Ì×²Íº¬Ã±×ÓÊÇÕëÖ¯Ã±£¬¼Ó60»»°²È«Í·¿ø£¬²îÆÀ¡£ÆäËû·þÎñÍ¦ºÃ¡£ÌáÇ°20·ÖÖÓ³öÀ´ÍË¶«Î÷£¬²»È»³¬Ê±ÊÕ·Ñ¡£
21.ÌØ±ð²î ¿ÓÇ® ²»ÍË¿î ÍêÈ«¾ÍÊÇÆ­¾Ö£¡
22.Æ­ÈËµÄµØµÀ³¬¼¶À±¼¦£¬´ÓÀ´Ã»ÓÐÊÔ¹ýÕâÃ´ÀÃµÄ
23.¹þ¶û±õ£¬Ò»¸öÓÀ²»»áÔÙÈ¥µÄ³ÇÊÐ£¬³õÑ©ÔÚÉñÅ©¼Ü»ò¹úÍâ
24.»¬Ñ©ÌØ±ðË¬£¬¾ÍÊÇÓÐÐ©ÈËÅ¤À´Å¤È¥µÄº¦ÈËº¦¼º£¡£¡
25.·þÎñÈËÔ±ºÜ×¨Òµ ¸øÁË¾º¼¼Ñ¥ °å×ÓÒ²ÄÜ¸øµ÷ ºÜºÃµÄÌåÑé ¾ÍÊÇ***ÓÐµã¶à ¹þ¹þ¹þ
26.ºÜºÃ
27.ºÜºÃµÄÌåÑé
28.ÅÅ¶ÓµÄÈËÌ«¶àÁË£¬Ò»¸öÐ¡Ê±»¬Ò»ÌË£¬»·¾³ºÍÉè±¸¶¼»¹²»´í
29.ÈËÌ«¶àÁËÅÅ¶Ó×øÀÂ³µºÜÂýÈý¸öÐ¡Ê±Ò»¹²»®ÁËËÄÈ¦
30.ºÜ²»ºÃ   ÂòÁË¾Í°ìÀí²»ÁËÍËÆ±  ºÜ²»ÂúÒâ
31.»¹ÊÇ¿ÉÒÔµÄ£¬ÐÂÊÖÀ´ÍæÍæºÏÊÊµÄ¡£
32.ÃÀÍÅ¼Û¸ñ±ÈÊµ¼ÊÏÖ³¡¼Û¸ñµÍºÜ¶à£¬¶Ò»»µÄÊ±ºò·þÎñÈËÔ±±íÊ¾¾ª´ôÁË¡£¡£¡£ÍæµÄºÜ¿ªÐÄ
33.È·ÊµÒ²ÊÇÃ»È¥Íæ¹»
34.»¹ÐÐ°É ÂÃÓÎÍÅÓÐµã¿ÓÈË£¬ÏÂ»Ø²»Òª¸úÍÅ
35.²»Ï²»¶£¬¿ÉÒÔ¸ú¶¨µÄÃñËÞÂò£¬¸ü±ãÒË
36.·þÎñÒ²ºÜ²»´í£¬ÐÂÊÖÈ·ÊµÒ²ÊÇÐèÒªÇëÒ»¸ö½ÌÁ·£¬»ù±¾µÄ¼¼ÇÉ¶¼»á½ÌÄã£¬ÒÔºóÈ¥±ðµØµØ·½¶¼¿ÉÒÔ×Ô¼ºÈ¥ÍæÁË
37.ËÀ¹óËÀ¹óµÄ£¬¶³µÄ²»ÐÐ£¬Ã»¶à´óÒ»»á¾ÍÍêÊÂÁË¡£
38.¡¾»·¾³¡¿Í¦ºÃ ¡¾½»Í¨¡¿ÓÐµãÔ¶ ¡¾ÏîÄ¿¡¿Í¦ºÃÍæµÄ
39.ÓÐÊ±¼äÏÞÖÆ£¬´©ºÃÒÂ·þ¶¼Òª°ëÌìÁË£¬ÔÚ½øÈ¥»®²»µ½Á½ÏÂÊ±¼ä¶¼µ½ÁË£¬¼Û¸ñ»¹¹óµÃÒªËÀ¡­
40.Ìõ¼þºÜºÃ£¬Ñ©µÀÊÊÒË£¬ÀÏÈËºÍº¢×Ó¶¼¿ÉÒÔ
41.·Ç³£ÖµµÃÒ»È¥µÄµØ·½£¬ºÜºÃÍæ£¬Í¦¿ªÐÄµÄ
42.·þÎñ²»´í·þÎñ»¹Í¦µ½Î»
43.ºÜºÃ   ¸Ð¾õºÜ°ô    ·½±ã¿ì½Ý¼Û¸ñÒ²±ãÒË
44.»¹ÐÐ£¬ºÜºÃ·Ç³£ºÃÕæÍ¦ºÃ»¹²»´í£¬
45.Ì«¿ÓÁË£¬Ö±½ÓÓ°ÏìÎÒ¶Ô¶«±±ÈËµÄÓ°Ïì
46.Í¦ºÃ£¡¹ýñ«
47.»¬°åÍ·¿øÑ©ÕÌ¶¼ºÜ²»´í¡£¾ÍÊÇÐ¬×ÓÀï±ßÎ¶µÀÌ«ÖØÁË¡£
48.·þÎñÈ·ÊµºÃ£¬µ«ÊÇ½ÌÁ·ÊÕÐ¡·ÑÒ²À÷º¦£¬»¹ÊÇÖ±½ÓËµÒªÐ¡·Ñ£¬¸øËû50»¹²»Òª£¬×îÉÙ±ØÐë100Ôª£¡ÏëÏëËãÁË°É£¬ÄÑµÃ¸úËûÃÇêþ³¶£¡
49.·Ç³£ÓÅÐã¡£ÒßÇé½ñÄêÈ¥²»ÉÏÁË µÈ¶¬ÌìÆÚ´ýÔÙ´Î´ò¿¨
50.·þÎñÂúÒâ£¬Á÷³Ì°ìÀí·½±ã£¬¿ìµ½Ê±¼äµÄÊ±ºò»¹ÓÐ¹¤×÷ÈËÔ±ÌáÐÑ£¬·½±ã¿ì½Ý£¬ÈÃÈËÂúÒâ£¡ ³Â½ãÈËÌØ±ðºÃ£¬Éí·ÝÖ¤Íü¼ÇÄÃÁË»¹°ïÎÒÃÇËÍ¹ýÀ´£¬·Ç³£¸ÐÐ»£¡
51.Ç§Íò±ðÂò£¡£¡£¡Ë½ÈËË½ÈËË½ÈËµÄ¹¤×÷ÊÒ£¡¿Ó¿Ó¿Ó£¡¼òÖ±ÁË£¡µê¼Ò·ÇµÃºÚÁË×Ô¼ºµÄ´ó¶«±±£¡Ê²Ã´×ÔÖú²Í£¬µ½ÁËÄãÖ»ÓÐ³Ô½È×Ó£¡Ê²Ã´3Ð¡Ê±»¬Ñ©Ì×²Í£¬Ö»ÒªÄãÌýËûµÄ°²ÅÅ£¬ÕæÕýÄÜ»¬Á½¸öÐ¡Ê±ËãÎÒÊä£¡
52.ÂòÈýÐ¡Ê±µÄÆ± »¬ÁËÒ²¾ÍÒ»¸ö¶àÐ¡Ê±£¬½ÌÁ·¸÷ÖÖÒªÐ¡·Ñ£¬Á½¸öÈËÕÒÁËÁ½¸ö½ÌÁ·£¬Ò»¸ö½ÌµÄ»¹¿ÉÒÔ£¬Ò»¸ö»ù±¾¶¼Ã»Ëµ»°£¬É¶¶¼Ã»½Ì£¬½ø³¡Ç°ÒÑ¾­¸ø¹ý½ÌÁ··ÑÁË£¬½øÈ¥ÀïÃæ»¹ÒªÐ¡·Ñ£¬Ò»ÈË¸øÒ»°ÙÐ¡·ÑÏÓÉÙ £¬Ò»ÈËÒ»°ÙÎåÒ²²»ÀÖÒâ£¬·ÇÒªÒ»ÈË¸ø200Ò²ÊÇ·þÁË
53.ÔÚ³¤´ºÌØÒâÀ´ÕâÀï¸ÐÊÜÏÂÑ©µÀ
54.¶à´©µãÒÂ·þ£¬Àä£¬¿ÏµÂ»ùÓÐ³äµçµÄµØ·½£¡
55.Ì«¿ÓÁË£¬¾°Çø¸ÉÉ¶¶¼ÊÕ·Ñ£¬¿´×ÅºÃÏñ¶¼ÓÐ£¬µ«ÊÇÊÖÌ×Í·¿ø¹ñ×Ó¶¼ÐèÒª×â,Ò»¸ö¹ñ×Ó¸ù±¾²»¹»·Å,È¥ÁË±ØÐëÕÒ½ÌÁ·£¬Òª²»Ã»°ì·¨Íæ£¬²»ÖµÕâ¸ö¼Û£¬È¥ÁË¾ÍÊÇ¿´ÁË¿´Ñ©£¬Î»ÖÃÔÚÌØ±ðÆ«Æ§µÄµØ·½£¬¹«½»³µÊ±¼äÌ«³¤£¬³öÀ´±ØÐë´ò³µ£¬Ö»ÓÐÏÂÎçËÄµã¶àµÄ½ÓËÍ³µ
56.ËäÈ»µÚÒ»´Î»¬  ×ø´íÀÂ³µÉÏ¸ßÉ½ÉÏÁË  µ«ÊÇÒ²»¬ÏÂÈ¥ÁË·Ç³£¹ýñ«
57.ºÜºÃ
58.À¬»øµÄÉÌ¼Ò  ÁÙÊ±ÓÐÊÂÏëÍËÆ±  Ç¿ÖÆ²»¸øÍË Ö»¹Ë×Ô¼ºµÄÀûÒæ  ¼ÓÖØÁËÏû·ÑÕßµÄÔðÈÎ ***ÊÇÁ¼ÐÄÉÌ¼Ò
59.Ã»Í·¿ø Ò»¸öÍ·¿ø30 ÊÖÌ×50»¹ÊÇ×âµÄµÃ»¹ ÎÒÈ¥»»Ñ©¾ß ÐÒ¿÷ÎÒÌáÇ°ËãºÃ ËûÔÚÄÇÀï×ÁÄ¥ÁËÒ»·ÖÖÓ ²Å·ÅÎÒ×ß
60.À±¼¦£¬ÍË¿îÉêËß»¹²»ÐÐ£¬ÄãÈ¥ÁËÄÇ¸öµØ·½Äã¾Í±»·ÖÅäµ½Ò»¸öÈËÄÇÀï£¬È»ºóºöÓÆÄã×âÃ±×ÓºÍÊÖÌ×£¬ËµºÃµÄÃâ·Ñ½ÓËÍ£¬¸ù±¾Ã»ÓÐ£¬À¬»ø¶«Î÷£¬»¹¶ñÒâÊÕ·Ñ£¡
61.ÉèÊ©ÆëÈ«£¬·þÎñÖÜµ½£¬ÍÆ¼ö
62.
63.ÔÙÒ²²»»áÈ¥µÚ¶þ´Î£¬Æ±ÂòÍêÈ¥ÁËÒÔºó»¹ÓÐ¸÷ÖÖºóÐø·ÑÓÃ£¬ÒÂ·þÍ·¿øÊÖÌ×´ó¹ñ×ÓÐ¡¹ñ×Ó£¬³õÑ§Õß²»Çë½ÌÁ·ÂíÉÏÃ»ÈËÀíÄã¡£³õÑ§Õß²»½¨ÒéÈ¥£¬ÍÁºÀËæÒâ¡£
64.ÉèÊ©Í¦ºÃ£¬µÚÒ»´Î»¬Ñ©£¬ºÜÞÏÞÎ£¡µ«ÊÇ°ìÊÖÐøµÄÊ±¼äÌ«³¤µ¢ÎóÁËºÃ³¤Ê±¼ä£¬½²ºÃµÄ¾°ÇøÄÚÃâ·Ñ½ÓËÍÒ²Ã»ÓÐ£¬Ñ©ÊÇ²»´í£¬µ«ÊÇÌåÑé²»ºÃ
65.×øÀÂ³µÑ©¾°ÕæµÄ³¬ÃÀ£¡¸ºÔðÀÂ³µµÄ´óÊåÒ²³¬°ô£¬»áÕÕ¹ËÐÂÊÖ
66.È¥¹ýºÃ¼¸´ÎÁË£¬¶¼ÊÇÔÚÃÀÍÅ¶¨µÄ£¬ÓÐ½Ó´ýÌáÇ°ÁªÏµ£¬¶øÇÒÏÖ³¡½²½âÁ÷³Ì£¬ºÜ·½±ã£¬¶øÇÒÌØ±ðÓÅ»Ý£¬»¬Ñ©·þÏÖ³¡150£¬»¹ÊÇÌ×Æ±»®Ëã
67.²»ÊÇ¹Ù·½ÊÛÆ±£¬ Ã»ÓÐ×ÔÖú²Í£¬ ·Ç³£²»¿¿Æ×£¡
68.È¥ÁËºÜ¶àµÄ»¬Ñ©³¡¡£Õâ¸öÑ©³¡ÕæµÄÌ«ÓÅÐãÁË¡£´øÑÛ¾µµÄË§¸ç ÕæµÄÌ«µ½Î»ÁË¡£¸øÎÒÊ¡ÁËºÜ¶àÇ®¡£Ç¿ÁÒÍÆ¼öÅóÓÑÔÙÀ´
69.µÚÒ»´ÎÀ´ÌØ±ðÂúÒâ£¬³öÆ±ËÙ¶È¿ì£¬Ñ©µÀºÍÑ©¶¼ÌØ±ðºÃ£¬Ã»Ïëµ½ÑÇ²¼Á¦µÄÑ©¾ÓÈ»ÕâÃ´´ó
70.·Ç³£ÂúÒâµÄÒ»´ÎÐÎ³É£¬Õâ¸öÊ±ºò³öÀ´Ò²²»»á·Ç³£Àä£¬ÕâÀïµÄÑ©ÕæµÄºÜ´ó£¬³öÆ±ÓÐÐ§ÂÊ£¬ÂúÒâ£¡
71.½ÌÁ·»¹ÒªÐ¡·Ñ£¬¸Ð¾õÓÐµã¹Ö.ÒÔºó²»È¥ÁË
72.²»»á»¬Ñ©µÄÌåÑé¸Ð²»ºÃ£¬»á»¬Ñ©µÄºÜÍÆ¼ö¡«
73.½Ó´ýÃÀÅ®·þÎñ½²½âºÜµ½Î»£¬ºÜ²»´íµÄÒ»´ÎÌåÑé¡£ÓÐÅóÓÑÒ»¶¨ÍÆ¼ö£¬ÉúÒâÐËÂ¡¡£
74.·Ç³£ÂúÒâµÄÒ»´ÎÂÃÐÐ½Ó´ýºÃÈÈÇé
75.×÷ÎªÌåÑéÕß£¬ÔÚÕâÀïÈÃÎÒ¸ÐÊÜÁË»¬Ñ©µÄÀÖÈ¤£¬Óë÷ÈÁ¦£¬ÌØ±ðÏ²»¶ÕâÀï
76.»¬Ñ©³¡È·Êµ²»´í£¬µ«ÊÇ£¡Ïû·ÑË®Æ½Ì«¸ß
77.»¬Ñ©³¡ÖÊÁ¿ºÜºÃ£¬µ«ÊÇ°É£¬ÃÀÍÅÈ¯ÈëÃÅ½ø³¡±È½Ïµ°ÌÛ¡£ÌáÇ°Ô¤ÁôºÃÈë³¡Ê±¼ä£¬»¹ÊÇ¿ÉÒÔµÄÍæµÄhappyµã¡£
78.ºÇºÇ£¬Ã±×Ó30£¬´ó¹ñ×Ó50£¬Ã»½ÌÁ·Íæ²»ÁË£¬àÅ
79.²»ÒªÇáÐÅÈÎºÎÈË¸øÄãÂòÆ±É¶µÄ  ×Ô¼º¹ñÌ¨ÂòÆ±   ÄÇ¸öÍ·¿ø Ò²È¥¹ñÌ¨È¥×â30¿é1¸ö   ´ÓÊ²Ã´Ê±¼ä¼ÆÊ±¿ªÊ¼¹¤×÷ÈËÔ±Ò²Ã»ÓÐÈËËµ
80.»¹²»´í£¬ÈËÍ¦¶à£¬¾ÍÊÇ³ÔµÄºÍºÈµÄ±È½ÏÉÙ£¬Ö÷Òª¾ÍÊÇÑ©µÀ¶øÒÑ
81.ÔõÃ´ËµÄØ£¬¸øÎÒ¸Ð¾õÒ»µã²»ÏñÊÇÒ»¸ö´óÐÍµÄ»¬Ñ©³¡¡£
82.×Ô¼º¿ª³µÈ¥µÄ£¬¶ÔÓÚÍù³£µÄÑÇ²¼Á¦Õâ´ÎµÄ¼Û¸ñÕæµÄµÍµ½¼«ÖÂÁË¡£ËÄ¸öÈËÈ¥µÄºÜ²»´í£¬ÅÜµÀ»¹ÊÇºÜ´Ì¼¤£¬²»»á»¬µÄ½¨Òé±ðÉÏÌ«¸ß£¬Òª²»ÏÂ²»À´»¹ÒªÕÒ100ÔªÒ»´ÎµÄ½ÌÁ·°ïÄãÏÂÀ´£¬µ«ÊÇ½¨ÒéÄãÈç¹ûÊµÔÚÏÂ²»À´¿ÉÒÔ×öË÷µÀÏÂÀ´
83.¾ÍÒ»¸ö×Ö¡°Àä¡±£¡£¡£¡»®ÁË°ë¸öÐ¡Ê±¾ÍÊÜ²»ÁËÁË£¬Á³¶³µÃÍ¨ºì£¬¼Û¸ñÍøÉÏÍÅÈ¯»¹ÊÇÍ¦Êµ»Ý£¬°üº¬Ñ©¾ß²»°üº¬½ÌÁ·£¬µ«²»¶Ï»áÓÐ½ÌÁ·À´ÍÆÏú£¬²»Çë½ÌÁ·Ò²²»ÈÃÉÏÌØ±ð¸ßµÄµØ·½£¬Ö»ÄÜÔÚµ×ÏÂÒ»¿éµØ·½×Ô¼ºÍæ£¬×ÜµÄ»¹¿ÉÒÔ°É
84.ÉèÊ©±È½ÏÍêÉÆ£¬¾ÍÊÇÊÖÌ×»¹µÃ×Ô´ø
85.»¬Ñ©³¡µØ²»´íµÄ£¬Õâ¸öÍÅ¹ºÐÔ¼Û±È»¹ÊÇÍ¦¸ßµÄ£¬µ«ÊÇÒ²ÓÐ¼¸µã²»×ã£¬Ò»¸öÊÇ»¬Ñ©ÓÃ¾ßÓÐµã¾É£¬ºÃ¶à¶¼ÓÐËð»µÁË£¬»¹ÓÐÄÇÌìÈ¥µÄÊ±ºòÃÀÍÅÉÏÃ÷Ã÷Ð´ÓÐ×¨³µ½ÓËÍ£¬¿ÉÕæµ½ÁËÒªÈ¥ÎÂÈª¾ÆµêµÄÊ±ºòÈ´Ëµ²»ËÍÁË£¬´óÀäÌìµÄ£¬ÈÃÎÒÃÇ×ßÁËÄÇÃ´¾ÃµÄÂ·¡£
86.Ò»°ã°É£¬ÍæµÄÌØ±ð¿ªÐÄ£¬Ñ©¾ß¶¼ÌØ±ðºÃÊ¹
87.»¬Ñ©³¬ºÃÍæ£¬¾ÍÊÇ±ØÐëÇë½ÌÁ·¡£
88.¸ù±¾Ðé¼ÙÐÅÏ¢£¬ÍÅÁËÈ¯ÓÖËµÓÃ²»ÁË£¡
89.»¹ºÃ£¬²»»á»¬£¬¾­³£Ë¤µ¹£¬Ã»ÈË½Ì£¬×Ô¼ºÑ§
90.
91.ÍæµÄºÜºÃ
92.Ì«´ÎÁË£¬Ì¬¶ÈÒ»µã¶¼²»ºÃ£¬Ã»ÈË¹ÜÄã£¬
93.Ñ©³¡Õæ²»´í¾ÍÊÇ¹ýÄêÈËÌ«¶à
94.¾ÍÊÇ¹ýÄêÈ¥µÄÈË¶à
95.ÅãÁ·¹ó Á©Ð¡Ê±240 ²»Çë»¹²»»á Ã»°ì·¨
96.Ñ©³¡ÈËÔ±·þÎñÌ«²îÁË£¬Ì¬¶ÈÏàµ±¶ñÁÓ°®´ð²»Àí
97.Ì¬¶È²î¼«²î¡¢Òª¶îÍâÊÕºÜ¶àÑº½ð¡¢Ã»ÓÐÌáÇ°±ê×¢¸æÖª
98.È¡Éè±¸ºÜ·ÑÊ±¼ä£¬µ«Ñ©³¡ÓÐÑÓÊ±£¬½¨Òé´í·å³öÐÐÓÎÍæ
99.Ç§Íò²»ÒªÈË¶àµÄÊ±ºòÈ¥£¬ÈËÓÐµã¶à
100.»¹ÐÐ°É£¬Ì¬¶ÈÒ»µã¶¼²»ºÃ£¡²»ÏëÔÚÈ¥ÁË
101.
102.¸÷¸ö·½Ãæ¶¼»¹²»´í£¬ÆäÊµÖ÷ÒªÊÇÒòÎª±¾ÈË»á»¬£¬´ø×ÅÅ®ÅóÓÑÈ¥Íæ£¬Ã»ÓÐÇë½ÌÁ·²»´óÇå³þ½ÌÁ·µÄÇé¿ö£¬ÒÔÇ°ÆÀÂÛËµÒªÐ¡·ÑµÄÎÞ´ÓÖªÏþ¡£²»¹ý½ÌÁ·»¹ÊÇ±È½ÏÈÈÇé°É£¬¾ÝËµÀÂ³µ×òÌìÒòÎª·ç´óÃ»¿ª£¬ÎÒÃÇ½ñÌì±È½ÏÐÒÔË£¬ÀÂ³µ¿ªÁË£¬×ÜÖ®»¹ÊÇ±È½Ï¿ªÐÄ£¬±È½Ï¿ªÐÄ¡£
103.
104.ÕæÐÄ²»´í£¬Ñ©³¡Ìõ¼þÒ²ºÜºÃ£¬ÍÆ¼ö´ó¼ÒÈ¥ÓÎÍæ£¡
105.µ½´ïÑÇ²¼Á¦»¬Ñ©³¡Ëæ¼´¹ºÂòµÄ£¬·Ç³£·½±ã¡£ÂòºÃÆ±ÁªÏµÉÌ¼Ò£¬ÉÌ¼Ò¾ÍÔÚÏÖ³¡»á°ïÎÒÃÇ¸ãºÃÒ»ÇÐ£¬·½±ã£¬±ÈÏÖ³¡¹ºÆ±ÓÅ»ÝºÜ¶à£¬ÖµµÃÍÆ¼ö¡£
106.
107.·þÎñºÜºÃ£¬ºÜ·½±ã~~±ãÒË~~Ñ©³¡·Ç³£°ô~ºÜ²»´íµÄÌåÑé~
108.´ó¸ç¸øÁ¦°¡£¬Õâ¼Ò´ó¸ç¿ª°ÔµÀÀ´½ÓÎÒÉÏÉ½£¬½¨Òé´ó¼ÒÔçµãÈ¥ÖÐÎçÏÂÎçÈËÀ´µÄ±È½Ï¶àÍÆ¼ö10µã×óÓÒ¡£¹þ¶û±õµÄÐ¡»ï°é¿ÉÒÔ×øk7047Ö±½Óµ½ÑÇ²¼Á¦ÄÏÕ¾£¬ÌØ±ð½ü¡£ÏÂÎç4µã°ë×øÕâ¸ö³µ»ØÀ´¡£ÕûÌå¸Ð¾õ»¹¿ÉÒÔ£¬¾ÍÊÇÏÞÊ±3Ð¡Ê±¸Ð¾õ²»¹ýñ«¡£»¹ÓÐ¾ÍÊÇÐ¡·Ñ£¬Ð¡·Ñ£¬Ð¡·Ñ¡£
109.Ñ©¾ßÆÆ¾É£¬»¬µÄÃ»Ê²Ã´ÒâË¼£¡²»ÏëÔÙÀ´ÁË
110.
111.·þÎñÈËÔ±ËØÖÊºÜ²î£¬¶øÇÒ»¹ÂÒÊÕ·Ñ£¬¶ªÁËÁ½ÕÅ»¬Ñ©¿¨²¹¿¨¶þÊ®Ôª¹¤±¾·ÑËûÃÇÒªÒ»°ÙÒ»ÕÅ£¬Ñ©³¡¹¤×÷ÈËÔ±»¹ÓÐÂîÈËµÄ
112.ÓÐÒ»¸öÈÈÇéµÄ½ÌÁ·Ð¡¸ç¸ç¸øÎÒÓ¡ÏóºÜÉî£¬³¬¼¶ºÃ¡£
113.·Ç³£¶ñÐÄµÄÒ»´Î»¬Ñ©£¬ÈËÌ«¶à£¬¹ÜÀí²»¹æ·¶£¬ÁìÑ©¾ßÅÅÒ»¸öÐ¡Ê±¶Ó£¬»¹Ò»´ÎÖ»ÄÜÁìÒ»Ñù£¬Ñ©°åÐ¬Ñ©ÕÌ¶¼µÃ·Ö±ðÅÅ¶Ó£¬»»Æ±µÄÏñ»ÆÅ£··×Ó£¬Ò»µãÒ²²»Õý¹æ£¬Ñ©°å»¹²»ºÃÊ¹£¬ÒÂ·þÆÆÆÆÀÃÀÃ£¬ÓÀÔ¶²»ÒªÀ´ÁË¡£
114.ÈËÃ»µ½¾Í³öÆ±ÁË µ½ÁËÑ©³¡´ò¹©Ó¦ÉÌµç»°Í£»ú µ¢ÎóÁË°ë¸ö¶àÐ¡Ê±²ÅÍ¨¹ýÃÀÍÅÁªÏµÉÏÈË ÌåÑéÌØ±ð²î ³õ¼¶Ñ©µÀÈË³¬¶à Ñ©³¡±ùÌØ±ð¶à ÒÔºó»¹ÊÇÈ¥°¢³ÇÍæ°É
115.·Ç³£ÊÊºÏÄêÇáÈË
116.³µ½Ó³µËÍ£¬·þÎñÌ¬¶ÈºÃ£¬ÉèÊ©Á¼ºÃ£¬·½±ã¿ì½Ý
117.ÀïÃæ»»Æ± ÄÃÒÂ·þÐ¬×Ó ×â½ð×¼±¸1000×óÓÒ£¬µÈ´ýÊ±¼äÌØ±ðÂý£¬·þÎñÌ¬¶È²î£¬½ÌÁ··ÑÓÃ240 2Ð¡Ê± ´ó¸ÅÒ²¾Í»¬ÏÂÀ´Á½´Î³õÖÐ¼¶£¬²»¹ýºÜ¼òµ¥£¬ÄÜÑ§»á£¬Ð¡·Ñ 50 100ËæÒâ£¬ËäÈ»Ã÷ÎÄ¹æ¶¨²»ÄÜÊÕ¡£»¬Ñ©ÌåÑé»¹ÊÇ²»´íµÄ£¬ÈË¹¤ÏµÍ³ÊÇ°Ü±Ê¡£
118.²¢²»ÊÇ¹Ù·½µÄÃÀÍÅ£¬Ò²ÊÇµ¼ÓÎ°ïÄãÂòµÄ£¬¸ù±¾Ã»ÓÐÊ²Ã´Ñ©µÀ£¬ÀÂ³µ£¬Ñ©È¦ÏîÄ¿
119.ÎÒ¾õµÃºÜºÃ£¬²»»áÍæµÄ¾ÍÏÈÍæ³õ¼¶Ñ©µ½£¬ÖÐ¼¶Ñ©µÀÓÐµãÅÂÅÂ£¬µ«ÊÇÏàµ±´Ì¼¤£¬Ì«´Ì¼¤ÁË£¬ÉÌ¼ÒÒ²ÊÇ·Ç³£²»´íµÄ£¬·þÎñ·Ç³£ÖÜµ½£¬µ½¶«±±À´ÍæÑ©£¬Õâ¼Ò´í²»ÁË
120.½Ó´ýÈËÔ±ºÜÈÈÇé£¬»¹¿ª³µËÍÎÒÃÇÈ¥¸ßÌúÕ¾
121.´º½ÚÆÚ¼ä£¬ÈËºÃ¶à£¬²ÍÒûÇø·þÎñºÜ²î£¬°®³Ô²»³ÔµÄ¸Ð¾õ
122.»¬µÄºÜ¿ªÐÄ£¬½¨ÒéÇë½ÌÁ·£¬¾ÍÊÇ×îºó½áÊøÁË½ÌÁ·»á¸úÄãÒªÐ¡·Ñ£¬·çÆøÌ«²îÁË°É£¡ÓÖ²»ÊÇÃ»³ö½ÌÁ··Ñ£¬Ã»ÓÐÌá³É£¡
123.
124.²»ÊÇºÜÂúÒâ£¬ÂòµÄËÄ¸öÐ¡Ê±µÄ£¬½á¹ûÁ½¸öÐ¡Ê±¶¼Ã»»¬µ½£¬»¹Ã»¿ªÊ¼»¬Ñ©¾Í¿ªÊ¼¼ÇÂ¼Ê±¼äÁË¾ÍËµÓÃÁË40·ÖÖÓÁË£¬À´µÄÊ±¼äÒ²¸øËãÉÏÁË£¬ÖÐÎçµÄ×ÔÖú²ÍÎÒ»¹ÒÔÎª³ÔµÄ¶àºÃÄØ£¬½á¹û¾ÍÊÇÒ»¶Ù½È×Ó£¬²»ÂúÒâ£¬¶øÇÒ´øÎÒÃÇÀ´µÄÄÇ¸öÈËÌ¬¶ÈÒ²²»ÊÇºÜºÃ¡«
125.
126.×ÜÌåÀ´Ëµ»¹ÊÇ¿ÉÒÔµÄ£¬½ÌÁ·Ã»ÓÐÇ¿ÖÆËµÈÃÄãÇë£¬ÎÒÃÇÃ»ÓÐÇë£¬ËûÒ²Ã»ÓÐËµÊ²Ã´£¬µ«ÊÇÄÇ¸öÀÂ³µÓ¦¸ÃÊÇÇë½ÌÁ·µÄ¿ÉÒÔ½ÌÁ·´øÄã×ö£¬Ò²Ã»ÓÐ³öÏÖÆÀÂÛÀï±ðÈËËµµÄ¹ñ×ÓÒªÑº½ðµÄ£¬ÎÒÃÇË¤ÁËºÃ¶àõÓ¹þ¹þ¹þ¹þ
127.µ±Ìì·ç´ó£¬Ã»Íæ¶ù¾¡ÐË¡£ÔÙ¾ÍÊÇ²»Òª¸Ï½Ú¼ÙÈÕ£¬Ã÷Äê»¹À´£¬¶©È«Ìì¡£
128.¼¸°Ù¹«Àï²»°×À´£¬×°±¸ÆëÈ«£¬¼Û¸ñÓÅ»Ý£¬·þÎñÌØÖÜµ½ÈÈÇéÐÔ¼Û±È³¬¸ß£¬Êµ»Ý¡£
129.Ã»ÓÐÊÖÌ×Ðè×Ô±¸¡¢¹ñ×Ó30¡¢»·¾³Ò»°ã¡¢ÈüµÀ²»´í¡¢»¬Ñ©·þÕæÐÄ´Õ»î£¬½»Í¨Í¦·½±ã¡¢ÅÄÕÕÈË¶à¡¢»áÍæµÄ²»¶à¡«
130.·þÎñÌ¬¶È²î£¬ÈËÔ±¶ñÁÓ£¬½øÃÅ¾ÍËãÈýÐ¡Ê±¿ªÊ¼ÁË£¬¹â×âÒÂ·þ»»ÒÂ·þÁ©Ð¡Ê±£¬ÍæÁ½ÌË¾Í½áÊøÁË¡£
131.Ò»°ã°ÉÒ²Ã»Óöµ½Ê²Ã´²»¿ªÐÄµÄ¾ÍÊÇÍæµÄºÜ¿ªÐÄ£¬Ç°Ì¨Ð¡¸çÀîÁÁ·þÎñ¿ÉÒÔ¿ÉÒÔ
132.Ò»ÐÇ¶¼²»Ïë¸ø ·þÎñÌ«²î Ì«¹ýÄê³öÀ´ÍæÒ»´Î ÕâµÄ¹¤×÷ÈËÔ±ºÃÏñ¶¼¸ú¼ÒËÀÈËÁËÒ»Ñù ¶ñÐÄ
133.»¬Ñ©·þÆÆËðÑÏÖØ£¬·þÎñÌ¬¶ÈÒ»°ã£¬¼ÆËãÊ±¼ä´ÓÁìÅÆ¿ªÊ¼£¬Áì¶«Î÷¶¼ËãÉÏ£¬3Ð¡Ê±Ì«´ÒÃ¦£¡
134.ÈËÌ«¶à£¬¹¤×÷ÈËÔ±¸ú±¾°²ÅÅ²»¹ýÀ´£¬ÅÅ¶ÓÖÈÐò»ìÂÒ£¬ÁìÑ©¾ßºÍ»¹Ñ©¾ß¸ú´ò¼ÜÒ»Ñù£¬×öÁËÒ»ÌìµÄ³µ¹ýÀ´Ö»ÍæÁË°ë¸öÐ¡Ê±£¬ÌåÑé¼«²î£¡
135.»áÓÐÒªºì°üµÄ×¢Òâµã ·þÎñ»¹¿ÉÒÔ½ÓÊÜ
136.ÏÂ´Î»¹»áÔÙÈ¥µÄ
137.¸ú4¸öÍ¬ÊÂÒ»ÆðÈ¥µÄ£¬¸Ð¾õÒ»°ã°É£¬¾àÀë¹þ¶û±õÔ¶£¬³õ¼¶Ñ©µÀ¾ÍÒ»Ìõ£¬ÂÃÓÎ³µÒ»³µÒ»³µµÄÈË£¬»ù±¾¸úÏÂ½È×ÓËÆµÄ£¬Ç°ÃæÈ«ÊÇ½ÌÁ·´ø×ÅÐÂÊÖ»¬µÄºÜÂý¡£²»ºÃ¶ãÈË£¬×î¹Ø¼üµÄÊÇÑ©¾ß¾É£¬·þÎñÈËÔ±¸ú´óÒ¯ËÆµÄ£¬Ì¬¶È¶ñÁÓ¡£
138.»·¾³»¹²»´í ¾ÍÊÇ²»»á»¬µÄ È¥ÁËÕæµÃÇë½ÌÁ· µ«ÊÇÇë½ÌÁ·ËµºÃµÄ240ÔªÁ½Ð¡Ê± ¾ÍÖ»´øÄãÒ»Ð¡Ê± Ö®ºó¾Í¿ªÊ¼ÒªÐ¡·Ñ ²»¸ø ¾ÍËµÊ£ÏÂÊ±¼ä²»¹»ÔÙ´øÒ»È¦µÄÀ² ¾Í¿ªÊ¼Ä«¼£Ä«¼£ ÈÃÎÒÃÇ×Ô¼ºÍæÍæÈ¥ ËûÃÇ¾Í×ßÀ²
139.ºÜ¿ªÐÄµÄÒ»Ìì£¬ÀÏ°å·þÎñÈÈÇéÖÜµ½£¬ÑÇ²¼Á¦ÄÏÕ¾Ãâ·Ñ½ÓËÍ£¬ÌáÇ°°Ñ¿¨»»ºÃÁË£¬µ½Ñ©³¡¾Í¿ªÊ¼»¬Ñ©£¬·Ç³£Ë³³©£¬³õÖÐ¼¶Ñ©µÀÒ²²»´í£¬ÊÊºÏ³õÑ§Õß£¬Ç¿ÁÒÍÆ¼ö¡£Ë³×£Ð¡¼ªÀÏ°åÉúÒâÐËÂ¡¡£
140.Ç§Íò²»ÒªÀ´£¬Ç§Íò²»ÒªÀ´£¬²îµ½ÎÞÒÔÑÔ±í£¬×âÒÂ·þºÍÍËÒÂ·þ»¥Ïà´©²å£¬Ã»ÓÐ¶ÓÎé¿ÉÑÔ£¡²î£¡
141.ÓÐÒ»µãÆ«Ô¶£¬»¹²»´í£¬±ØÐëÇë¸ö½ÌÁ·£¬²»È»½øÈ¥Ò²½ö½öÏÞÓÚÅÄÕÕ
142.Ì«²î¾¢ÁË£¬ÈË¶àÊÖÔÓ£¡»¬²»ºÃ£¬´ó¼Ò»»¸öÓéÀÖÏîÄ¿°É
143.¹ûÈ»²»ÄÜÂò±ãÒËµÄ£¬¾ÍÊÇ»ìÂÒµÄºÜ¡£
144.Ì«²î£¡×ÉÑ¯Ì¨ÊÇ»ÆÅ£Òª×¬Íâ¿ì£¡ÃÀÍÅÂòµÄ£¬²»ÈÃÊ¹ÓÃ£¬ÎÒÍË¸ö¿î¶¼ºÜÂé·³£¡»¹ÓÐ¹¤×÷ÈËÔ±Ì¬¶È¼«²î£¬»¹ÂîÈË£¡Ò»¹²3Ð¡Ê±£¬×ÉÑ¯Ì¨¹¤×÷ÈËÔ±Ê±¼äÍÏÁËÎÒ1¸ö¶àÐ¡Ê±£¡Ö»ÍæÁË1¸ö¶àÐ¡Ê±£¡
145.»ù´¡ÉèÊ©²î£¬·þÎñÌ¬¶È²î£¬¹ÜÀíÈËÔ±´òÈËÂîÈË
146.»¹ÐÐ£¬¾ÍÊÇ²»ÏëÇë½ÌÁ·£¬ÊµÔÚÌ«Õ³ÈËÁË
147.»·¾³²»´í£¬Ñ©ÖÊÁ¿Ò²ºÜºÃ¡£ÖµµÃÒ»È¥
148.Ð´×Å¿ÉÒÔµ½Ç°Ì¨ÄÃÉí·ÝÖ¤ÊÖ»úºÅÂë°ìÀí  ½á¹ûÈ¥ÁËÅÅ¶ÓÅÅ°ëÌì  ÅÅµ½ÁËÖ®ºóÔõÃ´²é¶¼Ã»ÓÐ  ÈÃÎÒÁªÏµÉÌ¼Ò  ÁªÏµÖ®ºóÌ¬¶È¶ñÁÓ ÈÃÎÒÔÙÁªÏµÑ©³¡ÈË°ì¿¨ ÓÖµÈÁËÑ©³¡ÈËºÃ¾Ã²Å°ìÀíºÃ»¬Ñ©¿¨ ÎªÊ²Ã´²»Ð´Çå³þ»òÕßÌáÇ°ÁªÏµºÃÄØ ÀË·ÑÊ±¼ä
149.ºÜ²»Ï²»¶£¬ÈËºÜ¶à£¬»¨Ç®ÇëÁË½ÌÁ·Ò»ÌõÆÂ»¬ÏÂÀ´¾ÍËµ½ÌÍêÁË£¬ÀË·ÑÇ®¡£¼Ä´æÐÐÀîÊÇË½ÈËÊÕ·Ñ£¬¼Ä´æ·ÑÓÃºÜ¹ó£¬»¬Ñ©µÄ×°±¸Ò²·Ç³£¾É£¬»¬Ñ©³¡ÈËÌØ±ð¶à£¬×ÜÖ®Ã»ÒâË¼
150.²»´í£¬ÈËºÜ¶à£¬Ë¤ÁËºÃ¼¸õÓ£¬½¨Òé²»ÓÃÇë½ÌÁ·£¬×Ô¼ºË¤¼¸´Î¾Í»áÁË
151.ÑÇ²¼Á¦ »¬Ñ©³¡Ä½Ãû¶øÀ´£¬¸Ð¾õ»¹ÊÇ²»´íµÄ£¬Ö»²»¹ý½ÌÁ·Ì«¹ó£¬ÌýËµÐ´100×ÖÓÐ»ý·Ö£¬ËùÒÔÒ»ÏÂºóÃæÈ«ÊÇ·Ï»°°¡°¡°¡°¡°¡°¡°¡°¡°¡°¡°¡°¡°¡°¡°¡°¡°¡°¡°¡°¡°¡°¡°¡°¡°¡°¡°¡°¡°¡°¡°¡°¡°¡°¡°¡°¡°¡°¡°¡°¡°¡°¡°¡°¡°¡°¡°¡°¡°¡°¡°¡°¡
152.ÀÏ°å·Ç³£ÈÈÇé¡¢ÖÜµ½£¬ËäÈ»ÈËºÜ¶àºÜ¶à£¬µ«·þÎñÌ«ºÃÁË
153.¶«Î÷ºÜÆëÈ«  ¼Û¸ñÒ²¿ÉÒÔ  ºÜ´Ì¼¤  ÌØ±ðÀÂ³µ»¬µÀ
154.»¬°å¹é»¹ÇøÀïµÄ·þÎñÈËÔ±Ì¬¶È¶ñÁÓ£¬Ò»µãËØÖÊ¶¼Ã»ÓÐ£¬Ó°Ïì¹þ¶û±õÈËµÄÎÄÃ÷ÐÐÎª£¬ÍÅ¾íÊ±Òª×¢ÒâÃ¿¸ö¼Û¸ñ¶¼²»ÊÇ×Ô¼ÒµÄÒª·Ö¿ªÈ¡Æ±
155.10µã°ëÈ¡¿¨£¬2µã°ë°ìÀíÍêËùÓÐ»¹¿¨£¬ÎÒÂòµÄÊÇ4Ð¡Ê±µÄ£¬¸æËßÎÒ³¬Ê±66·ÖÖÓ£¬°´È«Ìì¼Æ£¬Ñº½ð²»ÍË£¬¸æËßÎÒËûÃÇÕâÃ»ÓÐËÄÐ¡Ê±µÄ£¬Ç°Ì¨µÄ¹¤×÷ÈËÔ±ÀîÁÁ£¬Å£±Æ£¬Ò»·Ö²»ÄÜÔÙ¶àÁË
156.»¬Ñ©ºÁÎÞÌåÑé¸Ð¡£ÅÅ¶ÓÈ¡×°±¸¶¼ËãÊ±¼ä¡£ÅÅ¶Ó¾Í»¨·ÑÁËÁ½Ð¡Ê±£¬ÄÜ»¬Ñ©µÄÊ±¼äÖ»ÓÐ°ëÐ¡Ê±£¬¼«¶È²îÆÀ¡£
157.½ø¾°Çø¶¼ÊÇÌ×Â·£¬·ÑÓÃ¸ß£¬½ÌÁ·Ë÷ÒªÐ¡·Ñ£¬²»¸ø²»ÐÐ£¡
158.¹¤×÷ÈËÔ±ºÜÏ¸ÐÄ¸ºÔð£¡ÍÆ¼ö
159.³¬¼¶»®Ëã³¬¼¶»®Ëã£¬Ê±¼äÕæµÄ²»¹»ÓÃ²»¹»ÓÃ£¡£¡£¡
160.Í¦ºÃµÄ£¬¾ÍÊÇÑ©ÓÐµãÓ²£¬²»¹ý»¹ºÃ£¬ÖÁÓÚ½ÌÁ·£¬ÄãÏëÇë¾ÍÇë£¬²»ÇëÒ²¿ÉÒÔ£¬µ«ÊÇ»áÒ»Ö±ÓÐÈË¸ú×ÅÄã£¬ºÃÂé·³£¬¹þ¹þ
161.Ò»µã¶¼²»ºÃ¿´£¬×ÜÏë×Å¿ÓÈË£¬ºÚÐÄÉÌ¼Ò
162.Í¦ºÃµÄ£¬ÈËºÜÈÈÇé
163.ÃÀÍÅ¹ºÆ±»¹ÊÇ±È½Ï»®ËãµÄ£¬»¬Ñ©³¡µØÒ²±È½Ï´ó£¬µ«ÊÇÀïÃæ¾ø´ó¶àÊý¶¼ÊÇ½ÌÁ·£¬½ÌÁ·¸÷ÖÖ°µÊ¾ÒªÊÕÐ¡·Ñ£¬ÕæµÄÁîÈËºÜ²»Ë¬¡£
164.ÍæµÄºÜ¿ªÐÄ£¬·þÎñºÜºÃÍÆ¼ö
165.
166.»¬Ñ©µÄÈËºÜ¶à£¬Æ÷ÐµÒ²ºÜÈ«£¬»¬µÀÒ²ÐÐ¶à¡£
167.·þÕºÜºÃ
168.Ç§Íò²»ÒªÂòËûÃÇ¼ÒµÄ¶«Î÷£¬·À·ç¾µÖ®ÀàµÄ£¬Ëý»áÍÆ¼öËµºÜÓÐÓÃ£¬ÆäÊµ¸ú±¾Ò»µãÓÃÃ»ÓÐ¡£»¹ÓÐÈç¹û×Å¼±¸Ï³µ£¬²»ÒªÂòÑ©È¦Ö®ÀàµÄ£¬»áÈÃÄãµÈÒ»¸öÐ¡Ê±²ÅÄÜËÍÄãÈ¥
169.³¡µØºÍÉèÊ©¶¼²»´í£¬¾ÍÊÇ½ÌÁ·Ì«¹óÁË¡£
170.Í¦ºÃµÄ£¬½ñÌì¸ÕÍæ¹ý¡£»¬Ñ©³¡ÊÊºÏÓÐÒ»¶¨¾­ÑéµÄÈË£¬ÖÁÉÙ»á×ªÍäºÍÉ²³µ¡£ÎÂÈªÒ²ºÜºÃ£¬¸ß¶Ë´óÆø¡£¼ÛÇ®²¢²»¹ó£¬ÐÔ¼Û±ÈÍ¦¸ßµÄ¡£
171.ÉèÊ©²»´í£¬·þÎñ»¹ÐÐ£¬»·¾³ÓÅÃÀ¡£
172.»¹²»´í£¬ÐÔ¼Û±ÈºÜ¸ß£¬ÖµµÃ¹ºÂò£¡
173.ÅäÌ×ÉèÊ©Ì«ÉÙ£¬²»ÍêÉÆ£¬ÐèÒªÔÙ½øÒ»²½·¢Õ¹
174.Í¦ºÃµÄÕâ´ÎÈ¥ÈËÕæµÄ³¬¼¶¶à°¡ÎÒÊÇ²»»á»®ÓÐµÄÂíÀ­ÅÀÀçÕâ¸öÏîÄ¿ÊÇ²»°üÀ¨µÄ¶¼µÃ×Ô·Ñ120Ò»¸öÈË ÓÐÐ©ÏîÄ¿ÒªÐ¡·Ñ »¹ÓÐÑ©È¦Ì«µÍÁËÊÊºÏ¶ùÍ¯Íæ »¬Ñ©³¡»¹²»´í
175.·þÎñÌ¬¶È²»ºÃ£¬ÌØ±ð×ÉÑ¯Ì¨£¬ÀË·ÑÎÒÊ±¼ä£¬£¡
176.ÍæµÄºÜ¿ªÐÄ£¬½Ó´ýÐ¡¸ç»¹°ïÃ¦ÄÃÐÐÀî£¬·þÎñºÜµ½Î»
177.³¬À¬»ø£¬²»ÏëËµÉ¶£¬·þÎñÌ¬¶È³¬²î£¬»¹ÓÐÄÃÁË¿¨¾Í¿ªÊ¼¼ÆÊ±ÁË£¬Äã»¹ÒªÅÅ¶ÓÁìÑ©¾ßÒ²ËãÔÚÊ±¼äÀï£¬²»½¨Òé¹ºÂò
178.¡¸»¬Ñ©ÀÂ³µ¡¹¡¸Ñ©µÀ¡¹
179.»¬Ñ©ÍæµÄºÜ²»´í£¬½ÌÁ··þÎñÒ²ºÜºÃ£¬¾ÍÊÇÐ¡·Ñ¸øÉÙÁË²»½Ó°¡°¡°¡¡£¸ø50²»½Ó£¬ºóÃæ¸øÁË100¡£»¬Ñ©¾ÍÊÇÉÕÇ®¡£¡£¡£Ð¡ÀÂ³µÉÏÈ¥×¢Òâ±ðµô¶«Î÷£¬ÎÒ¹ñ×ÓÔ¿³×µôÏÂÈ¥ÁË¾¹È»ÅâÁË100°¡°¡°¡
180.ÈËÌØ±ð¶à£¬¶øÇÒ²»Çë½ÌÁ·¾Í¸øÄãºÜÀÃ°å£¬»¬²»ÁË¡£×îºóÖ»ÄÜ»¨ÁË150»®ÁËÁ½È¦¾Íµ½Ê±¼äÁË£¬ÅÅ¶Ó1Ð¡Ê±ÍùÉÏ¡£
181.Ì¬¶ÈºÜºÃ£¬ºÜÇ×ÇÐ£¬Ç¿ÁÒÍÆ¼ö¡£
182.·Ç³£°ô
183.·þÎñÌ¬¶È¶ñÁÓ£¬Ñ©³¡Ð¡£¬¹¤×÷ÈËÔ±ÄÚÄ»¶àÆÛÕ©Ïû·ÑÕß£¬Ï£Íû¶à×¢ÖØÓÎ¿ÍµÄÓÎÍæÌåÑé£¡
184.Ç¿ÖÆÏû·Ñ£¡£¡£¡ÒÑ´ò315Í¶Ëß£¡£¡£¡
185.»¬Ñ©»¹²»´í£¬µ«ÊÇÃÀÍÅµÄÕâ¸öÉÌ¼Ò£¬½ÓÍÅÇ°ºÍ½ÓÍÅºóÁ½¸öÌ¬¶È¡£
186.×°±¸»¹ÒªÁíÍâ¸¶·Ñ£¬À´µÄÊ±¼ä²»ºÃ¶¼ÊÇÈË¹¤Ñ©£¬½ÌÁ·240²Å2Ð¡Ê±ÓÐµã¹ó
187.·þÎñºÜºÃ£¬·Ç³£ºÏÊÊ
188.¶¼ºÜ²»´í£¡¿ÉÒÔÔÙ´ÎÇ°Íù£¡×îºÃ»¹ÊÇÍøÉÏÔ¤¶©
189.ÑÇÌåÕâÉèÊ©²»´íµÄ£¬Í¦Íê±¸£¬»¬Ñ©³¡Í¦¸øÁ¦£¬¾ÍÊÇÀ´µÄ»¹ÊÇÓÐµãÔç£¬Ç°Á½Ìì»¯ÁË½á±ùÁË£¬½¨ÒéÊ®¶þÔÂÀ´£¬»¹ÓÐ¾ÍÊÇ×âÐ¬ÄÇ·þÎñÈËÔ±Ì¬¶È¼«²î£¬»»ÃÅÆ±×âÐ¬×â·þ×°»¹ÒªÑº½ð£¬¿ª¿Ú¾ÍÒ»Ç§£¬¾Í´øÈý°Ù£¬Ñ¹ÁËÉí·ÝÖ¤¾ÍÄÇÃ´µØÁË
190.
191.Õâ¼ÒÕæµÄºÃÉí·ÝÖ¤ÂäÔÚËû¼ÒÀï»¹°ïÃ¦ÕÒµ½ËÍµ½³µÕ¾£¬×¨³µ½ÓËÍµ½»¬Ñ©³¡£¬¹¤¾ßÆëÈ«£¬¶öÁË»¹¸ø×ö·¹£¬ÓÐ×¡ËÞ£¬ºÜ°ô£¡
192.Ò»¸ö×Ö ²î ·þÎñÌ¬¶È²î »·¾³²»ºÃ Ñ©Ð¬ºÍÑ©°å¶¼ºÜ²î
193.Ôç¾ÍÌýËµÐÂÌåÎ¯»¬Ñ©³¡£¬½ñÈÕÒ»»¬£¬Ãû²»Ðé´«°¡£¬ÓÐµ¼ÓÎÇ××Ô°ïÃ¦Ö¸µ¼£¬ÈÃÎÒ¸ÐÊÜµ½ÁË»¬Ñ©µÄÀÖÈ¤£¬¼Û¸ñ·Ç³£±ãÒË£¬Ã»ÓÐÂÒÊÕ·ÑÏÖÏó£¬Ç¿ÁÒÍÆ¼ö´ó¼ÒÈ¥ÑÇ²¼Á¦ÐÂÌåÎ¯»¬Ñ©³¡
194.×ø¸ßÌúµ½ÑÇ²¼Á¦Î÷£¬È»ºó´ò³µµ½ÂÃÐÐÉç£¬ÂÃÐÐÉç×éÖ¯È¥Ñ©³¡¡£ÍæµÃºÜ¿ªÐÄ
195.»¹¿ÉÒÔ°É£¬ÅÝÎÂÈªµÄµØ·½ºÜ²»´í£¡£¡£¡£¡£¡
196.³¬¼¶°ô
197.ÈË¶àÊÂ¶ù¶àÎÒÒ²Àí½â£¬µ«ÊÇ¾ÍÊÇ²»ÍÆ¼ö£¬Í¦ÎÞÓïµÄ¡­¡­
198.¿ÓÈËµÄ½ÌÁ·£¬½ÓËÍÒ²±ðÏëÁË£¬ÔõÃ´¶¼ÐÐ£¬Ç§Íò±ðÇë½ÌÁ·
199.£¬ÔôË§£¬¼Û¸ñÍ¦±ãÒËµÄ£¬Ç¿ÁÒÍÆ¼ö
200.ÌØ±ð¿ªÐÄ£¬ÌØ±ðºÃ£¡
201.ºÜºÃÍæ
202.·Ç³£ÂúÒâ£¬½Ó´ýºÜÊØÊ±£¬ÈË±È½Ï¶à
203.½ÓÕ¾³µ5Ôª£¨¿ÉÄÜÊÇ±»Ô×£©£¬»»Æ±ÔÚ¿Í·þÖÐÐÄ£¬»»Æ±¹ý³ÌË³Àû¡£Ñ©³¡·ç´ó£¬ÀÂ³µËÙ¶È¿ì£¬Ñ©µÀÆÂ¶ÈÐ¡£¬ÊÊºÏ³õÑ§Õß¡£´¢Îï¹ñÌ«¹ó£¬Ð¡¹ñ30Ôª¡£
204.ºÍÅóÓÑÈ¥µÄ£¬ÍæµÄºÜ¿ªÐÄ
205.½ÓËÍ£¬È¡Æ±£¬¶¼ºÜ·½±ã
206.½Ó´ýÐ¡¸ç£¬ºÜÈÈÇé
207.ÍÆ¼ö£¬ÖµµÃ
208.·þÎñÍêÉÆ£¬ºÜºÃÍæ¡£ÏÂ´ÎÓ¦¸Ã»¹»áÈ¥¡£
209.Çñ¾­Àí°²ÅÅµÃ·Ç³£ÖÜµ½£¬Ò»ÌËÏÂÀ´»ù±¾²»ÐèÒª×Ô¼º²ÙÐÄÊ²Ã´ÊÂ¶ù¡£
210.·Ç³£ºÃÍæ£¬Ò»Ìì¾ÍÑ§»áÁË»¬Ñ©
211.·þÎñºÜµ½Î»£¬½ÓÕ¾ºÜ×¼Ê±£¬ËÍÕ¾Ò²ºÜ·½±ã£¬ÉÌ¼ÒºÜ¸ºÔðÈÎ£¬´øÎÒÃÇÁìËùÓÐ¶«Î÷
212.²»´íµÄ¡¢Í¦ÂúÒâµÄ¡£³ýÁË´«ËÍ´ø»¹¿ÉÒÔ×öÀÂ³µÈ¥É½ÉÏ»¬£¬ÌØ±ðË¬¡£ÏÂÃæ·ÖÏíÏÂÎÒµÄÑÇ²¼Á¦ÓÎ¼Ç£¬Ï£Íû°ïÖúµ½´ó¼Ò¡£
213.ÅÅ¶ÓÁË°ëÌì£¬ÐÂÊÖÒª»¨240Çë½ÌÁ·£¬²»È»ÌåÑéÌ«²îÁË
214.ÉèÊ©ÌØ±ðÍêÉÆ ·þÎñ³¬¼¶ºÃ ÌØ´ËÍÆ¼ö
215.»¹²»´í¡£µÚÒ»´ÎÀ´£¬µÃÇë¸ö½ÌÁ·
216.»·¾³ºÜ²»´í£¬Á½¸öÈËÍæµÄÒ²ºÜ¿ªÐÄ
217.²»´í£¬È¥µÄÊ±ºòÊÇµ­¼¾
218.»¬Ñ©Ì«¶àÈË¾ÍÓÐµãÂÒ£¬Ð¡º¢Ëæ±ã¾Í¿ÉÒÔÉÏÉÏÃæ»¬µÀ£¬ÓÐµãÎ£ÏÕ£»½ÌÁ·ÇëÁËÒ»¸ö£¬µ«Íæ²»ÁË¶à¾Ã£¬¾Í°ëÐ¡Ê±¾ÍÊÜ²»ÁËÀ²¡£
219.¾ÍÊÇ½»Í¨Ì«ÌØÃ´²»·½±ãÁË£¬Ò»Ìì1500ÔªµÄ½ÌÁ·¸ø200Ð¡·Ñ»¹²»ÂúÒâ
220.»¬Ñ©³¡ºÜºÃ£¬·þÎñ²»ºÃ£¬ÄÜ¿´¼û¹ú¼Ò¶ÓµÄ¿É°®Ð¡ÔË¶¯Ô±
221.¼Û¸ñËãºÏÀí µ«ÊÇ¸Ð¾õ·þÎñÒ»°ã
222.»·¾³»¹²»´í£¬µ«ÀïÃæ¹ÜÀí¾ÍÃ»·¨°Ñ¿ØÁË£¬Òª¿´ºÃÐ¡º¢£¬µ«»¬Ñ©³¡²»»á»¬Ñ©ÄÑÒÔ¼à¹Üµ½Ð¡º¢£¬Õâ·½ÃæÒª×¢ÒâÁË¡£
223.»¹¿ÉÒÔ£¬¾ÍÊÇ»¬°åÓÐµÄ²»ºÏ½Åµ¢ÎóÁËµãÍæµÄÊ±¼ä¡£
224.ºÜºÃ
225.ÈËÌ«¶àÁË Ì«¶àÁË ÏÂ´Î»áÑ¡ÔñÅÔ±ßµÄÑô¹â¶È¼Ù´å»¬Ñ©³¡
226.ÈÏÕæµÄºÜ¶à£¬Ñ©°åÓÃÁËºÃ¼¸ÄêµÄ¸Ð¾õ£¬Àâ¶¼Ä¥Ã»ÁË
227.»¹²»´í£¬Ñ©µÀÉè¼ÆºÏÀí£¬Éè±¸ÆëÈ«£¬µ«ÊÇ´æÔÚ½ÌÁ·Ë÷ÒªÐ¡·ÑµÄÇé¿ö
228.ÉèÊ©»¹ÐÐ£¬ÈËÕæµÄºÜ¶à£¬¶àµÄÊ±ºò»¬Ñ©¿¨¶¼²»¹»·¢ÁË£¬Ñ©°åÓÐÐ©ÆÆ¾ÉµÄ£¬Àâ¶¼Ä¥¹âÁË¡£
229.´ó¼ÒÇ§Íò²»ÒªÈ¥£¬Ì«¿ÉÅÂÁË£¬¿Ë¿ÛÇ®beiÕÒ»ØÀ´ÁË£¬ËûÃÇ¹¤×÷ÈËÔ±ÓÃÈí¼þ´òÉ§ÈÅµç»°£¬¸÷ÖÖÍþÐ²£¬´ó¼Ò³öÀ´ÍæÊÇ¿ªÐÄµÄ£¬¾¹È»ßÂ¿ÖÏÅ£¬ÖØµãÊÇËûÃÇ»áÔÚÍøÉÏ¹«²¼¿ÍÈËµÄ¸öÈËÐÅÏ¢£¬¶øÇÒËûÃÇµÄ½ÌÁ·»¹ÊÕÐ¡·Ñ£¬²»ÊÇÇ®µÄÎÊÌâ£¬ÊÇÌ¬¶ÈµÄÎÊÌâ
230.»·¾³²»´í£¬·þÎñºÜÖÜµ½¡£ÐÔ¼Û±È¸ß£¡
231.ÊÇÌåÓý¾ÖµÄÕý¹æ»¬Ñ©³¡£¬ÉèÊ©ºÜ°ô£¬³õÖÐ¸ß¼¶Ñ©µÀÆëÈ«£¬½ÌÁ·Ò²ºÜ×¨Òµ£¬1ÌìÊ±¼äºÍÎÒÒ»ÆðµÄ¸çÃÇ´Ó²»»á»¬µ½»ù±¾ÕÆÎÕÒªÁì£¬»¹ÔÚÖÐ¼¶Ñ©µÀÉÏ»®ÁËºÃ¼¸´Î£¬Ã»ÓÐË¤¸úÍ·Å¶¡£»¬Ñ©Ê±¼äËäÈ»Ö»ÓÐ¶Ì¶Ì4¸öÐ¡Ê±£¬È·ÍæµÄÊ®·Ö¿ªÐÄ£¬ÌØ±ð¹ýñ«£¡
232.»¹ÐÐ°É£¬Ê±¼ä¶Ì¡£Ã»ÓÐÏëÏóÄÇÃ´Ôã¸â
233.ÕýºÃÇÀµ½·Ç³£±ãÒËµÄÃÅÆ±£¬½ÌÁ·ÓÐµã¹ó£¬µ«Ö¸µ¼ºÜÌùÐÄÓ´~
234.ÄÏ·½ÈË£¬²»»á»¬Ñ©£¬µ«ÊÇÈ¥ÁË±ØÐëÒªÕÒ½ÌÁ·´ø£¬½ÌÁ·¾Í´ø´Ó×î¶¥¶Ë»¬ÏÂÀ´¾Í×ßÁË£¬Çë½ÌÁ·»¹Òª»¨200¿é£¬¹ýÄêÈ¥µÄ£¬»¬Ñ©³¡»¹¿ÉÒÔ¾ÍÊÇ¸Ð¾õÇë½ÌÁ·ÓÐµã¿Ó
235.½ñÄê»¹ÓÐÊ±¼äµÄ»°ÒªÔÙÈ¥ÍæÒ»´Î
236.Ã¿ÄêÒ»´ÎÈ¥»¬Ñ©£¬Í¦ÂúÒâ
237.3¸öÐ¡Ê±µÄÊ±¼ä²»¹»ÓÃ  Ñ§·þÌØ±ðzangb
238.·þÎñºÃµ½Î»£¬ÎÒÃÇ¶¨µÄÓÅ»ÝÆ±£¬»¹Ãâ·Ñ³µ½ÓËÍ£¬ºÃ·½±ã¡£
239.±È½ÏÆðÀ´³¬Öµ¡¢ºÜºÃ
240.¼òÖ±ÁË£¬ÕâµØ·½£¬¿Óµù¿ÓÄï¿ÓÎÒÃÇ£¬½ÌÁ··Ñ250£¬´øÁËÎÒÃÇ¶µÁ½È¦£¬»¹ÎÊÎÒÃÇÒªÐ¡·Ñ¡£ÃÅÆ±¹ó²»Ëµ£¬¸øÎÒÃÇ´©µÄÄÇÒÂ·þÒ²ÊÇÔàµÄ¡£°¦£¬´òËÀÒ²²»»áÈ¥µÚ¶þ´Î¡£
241.±¾À´ºÜºÃµÄ£¬»¹²»´í£¬µ«ÒªÑº½ðÒ»¸öÈË600Ôª£¬»¹±ØÐëÏÖ½ð£¬ÎÒÃÇÃ»ÓÐÄÇÃ´¶àÏÖ½ðÒªÔÚÄÇ¶ù»»ÏÖ½ð»¹µÃÃ¿Ò»°Ù¿éÇ®ÊÕÈý¿éµÄÊÖÐø·Ñ£¬Ç®²»¶à£¬µ«¸ãµÃÈËÐÄÇéÌØ±ð²»ºÃ¡£»¹ÒªÑºÖ¤¼þ¡£
242.Ë¬µÄºÜ
243.¸Ð¾õºÜºÃ
244.À¬»øµØ·½£¬¿ÓÈË£¬Ã»ÓÐ·þÎñÌ¨£¬Ö±½ÓÓÐÈËÀ´ÕÒÄã£¬Ì¬¶È²»ºÃ£¬ÄãËµÁ½¾ä¾ÍÓÐ¼¸¸öÈË°ÑÄãÎ§ÆðÀ´£¬¸Ð¾õ·Ç³£²î£¬ÒÔºó¾ø¶Ô²»»áÔÙÈ¥ÁË¡£
245.ÉèÊ©Í¦ºÃµÄ£¬»·¾³Ò²ºÜºÃ£¬Í¦ÊÊºÏ²»»á»¬Ñ©µÄÈËÈ¥£¬¾ÍÊÇÈË¶àµÄ»°ÒªÔçµãÈ¥ÅÅ¶ÓÁì»¬Ñ©ÓÃ¾ß
246.ºÜºÃÍæµÄÀÏ¿ªÐÄÁËÃ÷Äê¼ÌÐø
247.µÚÒ»´ÎÈ¥¸Ð¾õ²»´í¡£½ÌÁ·´øÁËÒ»È¦£¬¾õµÃºÜºÃÑ§¡£²»¹ýÃ»°¤Ë¤£¬
248.ÎÒÖ»»¬ÁËÒ»´Î£¬Ë¤µ¹ÁË£¬¹Ì¶¨ÔÚÐ¬ÉÏµÄÄÇ¸ö¶«Î÷¾ÍÁÑ¿ªÁË£¬ÎÒÕÒ¹¤×÷ÈËÔ±»»£¬ÒªÁËÎÒÈý°Ù¿éÇ®
249.ÈËºÜ¶à£¬½ÌÁ·Ò²³¬¼¶¶à£¬Èç¹ûÊÇ³õÑ§ÕßÖ»ÊÇÎªÁËÓéÀÖ£¬ÎÒ¾õµÃÃ»±ØÈ¥ÕâÀï£¬ÕÒ¸ö¾Í½üµÄ»¬Ñ©³¡ÍæÍæ¾ÍºÃÁË£¬ÆäÊµ¶¼²î²»¶à£¬µ«ÊÇ»¬Ñ©ÀÏÍæÊÖ£¬ÑÇ²¼Á¦»¬Ñ©³¡ÕæµÄ»áºÜË¬£¬ÎÒÃ»ÓÐÇë½ÌÁ·£¬È¥Ö®Ç°¿´ÁËÊÓÆµ½Ì³Ì£¬×Ô¼ºÍæÁË2Ð¡Ê±µÄÑù×Ó£¬Ò²¾ÍË¤ÁËÒ»´Î..
250.ÔÚÃÀÍÅ¶©¸üºÃÈ¡£¬Ñº½ð¹ó£¬Òª½»Ñº½ðµÄÏîÄ¿Ò²¶à£¬½¨Öþ¼òÂªÀÏ¾É£¬Ñ©·þ¶¼ÊÇ²¹¶¡¾ÉÁË¡£¹«½»³µÕ¾Ò²Ã»¸ö±êÖ¾£¬²»ºÃÅÐ¶ÏµÃÎÊÈË¡£½ÌÁ·ÌØ¶à£¬Î§¹Û¶à¼¸´ÎÒ²ÄÜÍµÑ§µ½Ò»Ð©¶«Î÷¡£
251.»¬Ñ©ÊÇÍ¦ºÃÍæ£¬°ìÀíÁ÷³ÌÒ²Ã»Ã÷ÏÔÖ¸Ê¾ÅÆ£¬¹¤×÷ÈËÔ±Ã»¸ö¹¤×÷ÅÆ£¬·þÎñÌ¬¶È¾Þ²î£¬3Ð¡Ê±ÆðÂëÒ»¸ö°ëÐ¡Ê±»¨ÔÚÁìÒÂ·þ¡¢Ð¬×Ó¡¢»¬°åºÍ¹é»¹ÉÏÁË£¡£¡£¡
252.Í¦ºÃÍæµÄ
253.
254.»¬Ñ©ÊÇ²»´í£¬¶¼Í¦ºÃ£¬ÒÅº¶µÄ¾ÍÊÇÊÖ»ú»¬¶ªÁË
255.ÃÀÍ¼»¹¿ÉÒÔ£¬¼Û¸ñÍ¦ºÃ£¬Ò²ºÜºÃÍæ£¬Á½¸ö½ÌÁ·£¬200Ò»¸ö£¬´ó¸Å40·ÖÖÓÒ»È¦
256.
257.´óÊåÀ´½ÓÎÒÃÇºÜÈÈÇé£¬·þÎñºÜºÃÄØÐÔ¼Û±È³¬¸ßµÄ»¬Ñ©  »¬Ñ©³¡ÌØ±ð´óÌØ±ðÖµ
258.²»´í£¬ÍÆ¼öÍæ£¡ÍæµÄºÜ¿ªÐÄ£¡¾ÍÊÇÈ¡Ñ©¾ßºÃÂé·³°¢£¡»¹ÒªÇ©µ¥×ÓÊ²Ã´µÄ£¡
259.»¬Ñ©ÉèÊ©ºÜÆëÈ«£¬Ñ©µÀºÜºÃ£¬ÓÃÐÄÑ§µÄ»°²»Ò»»á¾ÍÄÜÑ§»á£¬»¹ÓÐÓÐÐ©ÈËËµµÄ½ÌÁ·µÄÊÂ£¬ÎÒ²»ÖªµÀ±ðµÄ½ÌÁ·ÈçºÎÈçºÎ£¬µ«½ÌÎÒ½ÌÁ·ºÜ°ô£¡ºÜÏ¸ÐÄ£¬ºÜÓÃÐÄµÄ½Ì£¬¶ÔÑ§ÕßÕÕ¹ËµÄÖÜÈ«
260.ÃÀÍÅÉÏÂòÁËÆ±£¬Êµ¼ÊÉÏÐÂÊÖ±ØÐëÕÒ½ÌÁ·£¬²»È»Ã»·¨Íæ£¬½ÌÁ·ÊÇ240£¬´øÄã»®2µ½3ÌË£¬ÏÂÀ´»áÕÒÄãÒªÐÁ¿à·Ñ£¬ÎÒ¸øÁË50,Êµ¼ÊÉÏÃÅÆ±Õâ¸ö±ê¼Û²¢Ã»ÓÐÊ²Ã´ÂÑÓÃ£¬Ö»ÓÐ¶à»¨Ç®²ÅÄÜÍæµÄ¿ªÐÄ¡£
261.ÆðÔçÌ°ºÚÈ¥ÁËÒ»Ììºó»ÚÄª¼°£¬×÷ÎªÁú½­ÈËÎª´Ë²ÑÀ¢
262.
263.»¬Ñ©³¡¹¤×÷ÈËÔ±·þÎñºÃ¡¢Ì¬¶ÈºÃ¡£Óë¼ªÁÖµÄÑ©³¡±ÈÉèÊ©³Â¾É£¬µ«ÊÇÑ©Æ±±ãÒË¡£½ÌÁ·Ò²±ãÒË¡£µ«ÊÇ½ÌÁ·ÓÐ¸ø¿ÍÈËÒªÐ¡·ÑµÄÏ°¹ß£¬¸øÁË½ü°ÙÔª£¬»¹ÏÓ²»¹»£¬ÈÃ¶à¸øÐ©£¡Ï£Íû»¬Ñ©³¡¹æ·¶¹ÜÀí¹æ·¶ÊÕ·Ñ£¬Ã÷Âë±ê¼Û£¡
264.ÉèÊ©Ì«¾É£¬¹Ì¶¨Æ÷ºÍÍÑÀëÆ÷²»ÀÎ¹Ì£¬°åÈÐÌ«´Î£¬³ö°å´¦·þÎñÌ¬¶È¶ñÁÓ
265.ºÃµØ·½
266.ºÜºÃºÜºÃÍæ£¬Ã»ÓÐ½ÌÁ·Õæ²»ÐÐ½¨Òé´ó¼ÒÇë½ÌÁ·£¬Òª²»ÕæÊÇ²»ÐÐ
267.Ç¿Á¦ÍÆ¼ö
268.ÉèÊ©Íê±¸ÆëÈ«£¬·þÎñÌ¬¶ÈºÜ²»´í£¬Ö»ÊÇ³Ô·¹µÄµØ·½ÉÙ¡£
269.Ñ©µÀ³¤£¬Ñ©ÖÊºÃ£¬·þÎñÈÈÇé£¬·½±ã¿ì½Ý£¡
270.ÀÏ°åÈË³¬¼¶ºÃ£¬È¥ÄÄÀï¶¼³µ½Ó³µËÍ£¬ÍæµÄºÜ¿ªÐÄà¶
271.²»´í£¬Ñ©³¡Ñ©µÀºÜ¶à£¬ÊÊºÏ¸÷ÖÖË®Æ½µÄ»¬Ñ©ÈËÈº¡£·ç¾°Ò²ºÜºÃ¡£
272.¶©Æ±ÓÐ³µ½ÓËÍ£¬ÕâµãºÜ²»´í£¬µ«ÊÇ½øÈë»¬Ñ©³¡ÒÔºó£¬¸Ð¾õºÜÂÒ£¬Ã»ÓÐÈËÁì×Å¶¼²»ÖªµÀ¸ÃÈ¥ÄÄÀïÑéÆ±¡£¡£¡£ÑéÍêÆ±ÒÔºó£¬ÅÅ¶ÓÁìÐ¬£¬¿´×ÅÐ¬¹ñÉÏÄÇÃ´¶àÐ¬£¬µ«ÊÇ¾ÍÊÇ²»ÈÃÓÃ£¬Ò»Ö±ÅÅ¶ÓµÈ×ÅÁìÐ¬¡£Á÷³Ì²»ÊÇºÜÇåÎú¡£
273.±»¶¢×Å¡­¸Ð¾õ¡­²»ÃÀºÃ¡­¡­¡­¡­¡­
274.ÏÂÎç15:00µ½µÄ£¬Ñ©°åÐÂ ÇëÁËÎ»Å®½ÌÁ·¡£½ÌÁ·Ö¸µ¼µÄ·Ç³£ºÃ¡£ÓÉÓÚÊ±¼ä²»¹» »»ÒÂ·þ´æ¶«Î÷¾ÍÓÃÁË´óÔ¼30·ÖÖÓ¡£ÕæÕý»¬Ñ©Ê±¼äÒ²¾Í1¸öÐ¡Ê±¡£16:30¾Í±Õ¹ØÁË¡£»¹Ã»Íæ¹»¡£ÃÀÍÅ¶©¹º×¨ÈË´øÄã»»Æ±¡£ÊÓÆµÀïÊÇ¸ß¼¶Ñ©µÀ£¬Ì«¸ßÁË¡£¿´×Å¾ÍÏÅÈË¡£
275.¸Ð¾õÒ»°ã°É£¬³õÑ§Õß»¬»¹¿ÉÒÔ£¬£¬
276.ºÜ²»´íµÄ»¬Ñ©³¡£¬³¡µØÒ²´ó£¬ÏÖÔÚÈËÒ²²»ÊÇÌ«¶à¡£ÀïÃæÇë½ÌÁ·ÊÇÒª»¨Ç®µÄ£¬ÎÒÃ»ÓÐÇë£¬×Ô¼º¿´±ðÈË£¬»¬ÁËÒ»¸öÐ¡Ê±¾Í»áÁË¡£(£þo£þ) . z Z
277.ºÃºÃ
278.·Ç³£°ô£¬·þÎñºÜºÃ £¬»¹Ìá¹©½ÓËÍ£¬³¬°ô
279.
280.»¹¶ÔÓÚÄÏ·½º¢×Ó»¹²»´í£¬ÓÐÄ§Ìº£¬ÓÐÀÂ³µ¡£
281.»¹²»´í£¬ÖµµÃÈ¥£¬ÑÇÖÞµÚÒ»ÈüµÀ£¬ÎÒÃÇÒ²¸ÐÊÜÁËÒ»°Ñ¡£
282.½ÌÁ·»¹Òª¸øÐ¡·Ñ£¿²»Àí½â ²»ÄÜÃ÷Âë±ê¼ÛÂð¡£ÃÀÍÅµÄ´°¿ÚÒ²ºÜÒþ±Î ÕÒÁËºÜ¾Ã²ÅÕÒµ½¡£ÎÊ·þÎñÈËÔ±Ì¬¶È¼«²î¡£ ÒÔºó²»»áÔÙÀ´ÁË
283.ËµÊµ»°£¬¿´ÁËºÜ¶àÆÀ¼Û£¬È¥Ê±ÐÄÀïÒ²ìþìý£¬²»¹ýÈ¥µ½È·Êµ¿ÉÒÔ£¬ÍæµÃºÜ¿ªÐÄ¡£ÄÇÐ©½ÌÁ·ÊÇËæ±ã×Ô¼ºÒª²»ÒªµÄ£¬²»Òª½ÌÁ·Ò²Ã»¹ØÏµ£¬³õ¼¶³¡×Ô¼ºÍæ¾Í¿ÉÒÔÁË
284.²»´íÅ¶
285.ºÜºÃ
286.Ì«¿ÓÁË£¬Çë½ÌÁ·ÐèÒª¸øÐ¡·ÑµÄ£¬½ÌµÄÊ±¼äÌ«¶ÌÁË¡¢
287.È·ÊµºÜºÃÍæµÄ£¬¾ø¶Ô²»Í÷´ËÐÐ¡£
288.ÑÇ²¼Á¦»¬Ñ©³¡Ò»Ö±ÊÇºÚÁú½­×îºÃ×îÓÐÃûµÄ»¬Ñ©³¡£¬ÄÏ·½µÄÅóÓÑÀ´Ò»¶¨ÒªÈ¥¡£¿ÉÏ§×î½üÒòÎªÒ»Ð©ÊÂÑÇ²¼Á¦¶É¼ÙÇøÔÚÆÀ¶¨¹ú¼Ò¼¶Ê±ÔÚ×îºó¹«Ê¾½×¶Î±»ÄÃÏÂ£¬Ì«ÒÅº¶ÁË£¡£¡£¡
289.Ã»ÓÐ»ù´¡¾­ÑéµÄÒ»¶¨ÒªÇë¸öÅ®½ÌÁ·£¬Ñ§»á»ù´¡¶¯×÷Ò»¶¨Òª×øÀÂ³µ£¬×Ô¼ºÌôÕ½Ò»ÏÂÖÐ¼¶»¬µÀ¡£»¬Ñ©ÊÇÒ»¼þÐèÒªÂýÂýÕÒ¸Ð¾õµÄÔË¶¯¡£¡£¡£¡£¡£¡£
290.ºÃÍæ£¬¾ÍÊÇÍ¦ÀäµÄ
291.µØ·½Í¦´óµÄ£¬»¬Ñ©
292.Ñ©µÀÓ²£¬¶øÇÒ¹ÜÀí»ìÂÒ£¬»»Æ±¶¼ÊÇÕÒÈË£¬Ã»ÓÐÃ÷ÏÔ±êÊ¶£¬×ÜÖ®¾ÍÊÇÂÒ
293.½¨Òé×ÔÓÉÐÐ£¬×ø´ó°Í£¬È¥ÁËÓÐÃâ·Ñ½Ó²µ³µ£¬²»ÒªÇë½ÌÁ·£¬×Ô¼ºÍæ
294.ºÜºÃÍæ£¬¾ÍÊÇ½ÌÁ·»áÒªÐ¡·Ñ£¬ÈÃÈË¸Ð¾õºÜ²»ºÃ
295.Ã»ÓÐÑ©Ã±£¬µÚÒ»´Î»¬Ñ©Ã»ÓÐÇë½ÌÁ·£¬×Ô¼ºÔÚ³õ¼¶»¬Ñ©³¡»¬×Å»¬×Å¾Í»áÁË£¬×îºó¾õµÃÊ±¼ä²»¹»£¬Ã»ÓÐÍæ¹»
296.¶Ò»»Æ±²»ÔÚÊÛÆ±´¦£¬ÊÇ½Ó´ýÖÐÐÄµÄ·þÎñÈËÔ±°ïÎÒÃÇ¶ÒµÄÆ±£¬È»ºóÁìÎÒÃÇÈ¥Ñ©¾ß¹ñÌ¨È¡»¬Ñ©Ð¬£¡ºóÀ´ÎÒÕÒÁË»¬Ñ©½ÌÁ·£¬¸¶ÁË240Ôª½ÌÁ··Ñ£¬µ«ÊÇ½ÌÁ·»¹ÒªÐ¡·Ñ£¬Ã÷Ä¿ÕÅµ¨µÄÖ±½Ó¿ª¿Ú£¬Õâ¸öÕæµÄºÜ¶ñÐÄ£¡
297.Ã»¿´Çå³þ£¬ÍÅÁËË½ÈËµÄ Ñ©·þ»¹ÒªÊÕ·Ñ¡£
298.Ñ©³¡²»´í£¬¾ÍÊÇÑ©¾ß³Â¾É£¬Ò»»¬Ñ©¾ÍÀÏµô£¬½¨Òé·ÖÑ©¾ßµÈ¼¶£¬ÓÉ¹Ë¿Í×Ô¼º³öÇ®Ñ¡
299.·Ç³£°ôµÄÑ©µÀ£¬·Ç³£°ôµÄ½ÌÁ·£¬Ç¿ÁÒÍÆ¼ö£¡
300.¶¨µÄ»¬Ñ©ºÍÒ¹³¡ÎÂÈª£¬ÎÂÈªºÜ²»´í£¬ÖµµÃÍÆ¼ö£¬ÅÜÍêÄÚ³¡ÒÔºó£¬Ò»¶¨ÒªÈ¥ÍâÃæ¸ÐÊÜÒ»ÏÂ ·Ç³£Æ¯ÁÁ£¬ºÜºÃµÄ¾­Àú£¬»¹ÓÐº¹Õô·¿£¬nice
301.ÈËÌ«¶à£¬¾ÍÅÅ¶ÓÁË£¬¶øÇÒÍÅ¹º²»·½±ã
302.·þÎñÕæ²î£¬À´ÁËÍ¦ÊÜÆøµÄ¡­Ñº½ðÒ»¶¨ÒªÏÖ½ð£¬×¨ÃÅ×¼±¸Ò»¸ö»»ÏÖ½ðµÄµØ·½£¬×øµÈÊÕÄãÊÖÐø·Ñ¡­ÃÅÆ±Ã»ÊÕ¹»»¹Òª¿¿ÕâÖÖ·½Ê½×¬Ç®
303.Ö»ÊÇÒòÎªÊ±¼äÎÊÌâ¾ÍÖ»ÍæÁË»¬Ñ© Í¦ÒÅº¶µÄ ²»¹ý°ïÎÒÃÇ»»Æ±µÄ´ó¸çºÜÈÈÇé ²»ÏñÓÐµÄµØ·½Ö»¸øÆ±»»¹ý¾Í²»¹ÜÁË
304.µÚÒ»´Î»¬Ñ©£¬¸Ð¾õ»¹²»´í£¬»¬Ñ©³¡Í¦´óµÄ¶à£¬·þÎñÒ²ºÜºÃ£¬ÒÂ·þÊ²Ã´µÄ¶¼ÓÐ
305.·þÎñÖÜµ½£¬»·¾³²»´í£¬ÌåÑéºÜºÃ¡£
306.µØ·½ºÜºÃ ¾ÍÊÇ½ÌÁ·ºÍ¹¤×÷ÈËÔ±Ì«À¬»øÁË
307.»¹ÐÐ£¬½ÌÁ·Ã»ÓÐÇ¿ÖÆÒªÏû·Ñ£¬½ÌÁ·Ì¬¶È»¹²»´í£¬ÎÒÃÇÊÇÃ»ÓÐÇë½ÌÁ·µÄ£¬ÊÂÊµ×Ô¼º×ÁÄ¥ÏÂ£¬Ò²»á»¬ÁË£¬·´ÕýÎÒÊÇ×Ô¼ºÑ§»á»¬µÄ£¬ºÜ¼òµ¥µÄ
308.»·¾³ºÜºÃ£¬Ñ©µÀÒ²ºÜ²»´í£¬ÈËºÜ¶à
309.Èç¹ûÖ®Ç°Ã»ÓÐ»¬Ñ©¾­Ñé£¬È¥ÁËÒ»¶¨ÒªÇë½ÌÁ·
310.È¥µÄÊ±ºòµÈ´ý¸ºÔðÃÀÍÅµÄÈË µÈÁË½üÒ»¸öÐ¡Ê± ±»¸æÖª²»ÊÇËýÃÇ¹«Ë¾ ËµÊÇÁíÒ»¸ö¹«Ë¾ È¥ÁËÖ®ºóÄÇ±ßµÄÈË±È½ÏÈÈÐÄ Áì×ÅÎÒÃÇÓÖÀ´µ½Õâ±ß Õâ±ßµÄÈË²Å×ÐÏ¸¿´ ËµÊÇËýÃÇ¹«Ë¾µÄ À´À´»Ø»ØÓÖÕÛÌÚÁË°ë¸öÐ¡Ê± Õâ´ÎµÄ»¬Ñ©ÌåÑé ÕæµÄÊÇ °¦
311.ÕæµÄºÜºÏÊÊ ½ÓÎÒÈ¥µÄ½ã½ãºÍÎÒÍ¬ÐÕ ÈËºÜºÃµÄ »¹·½±ã ±È×Ô¼ºÂòÆ±»®Ëã¶àÁË ¡£µ£ÐÄ²»×¼³ÉµÄ ¿ÉÒÔ·ÅÐÄÍÅ
312.ËûÃÇÍÅ¶Ó·þÎñºÜºÃ¡£¸ºÔðµÄË¾»úÊ¦¸µºÍ´óÌü½Ó´ýÎÒÃÇµÄ½ã½ãºÜºÃµÄ°ïÎÒÃÇ½â¾öÁËºÜºÃÎÊÌâ¡£ÏÂ´ÎÀ´»¹ÕÒËûÃÇ¡£ÔÞÒ»¸ö¡£ÕæÐÄÍÆ¼ö¡£
313.ÀÏ°åÄïºÜÖÜµ½£¬¿»ºÜÊæ·þ¡£²ËÒ²ºÃºÃ³Ô
314.·þÎñÌ«²î£¬Èç¹û²»Çë½ÌÁ·£¬µÃÅÅ½«½üÒ»¸ö°ëÐ¡Ê±²ÅÄÜÄÃµ½Ð¬
315.ºÜ²»´í£¡³¡µØÒ²ºÃ£¬·þÎñÒ²ºÃ£¡
316.Ìõ¼þ²»´í£¬Ñ©ÖÊÒ²»¹ÐÐ£¬ÓÐ»ú»áÔÙÈ¥
317.ÉèÊ©ºÜÖÜµ½£¬»¬Ñ©°å¶Ô³õÖÐ¼¶»¬Ñ©ÕßÒ²²»´í£¬Ñ©µÀ×ã¹»³¤£¬ºÜÊÊºÏ³õÑ§ÕßÊ¹ÓÃ¡£
318.ÅÅ¶ÓÅÅÁËÒ»¸ö¶àÐ¡Ê±ÄÃÐ¬£¬·þÎñÌ¬¶ÈºÜ²î£¬²»¹ýÀïÃæ³ýÁË³õ¼¶µÀ¶¼ºÜºÃ
319.×ÜµÄÀ´Ëµ»¹ÐÐ£¬ÍæÁËºÃÒ»»á
320.²»´í²»´í£¬ºÜÊµ»Ý£¬ÂíÀ­ÅÀÀçºÃÍæ~
321.¸ø¿ªµÄ¿¨ÉÏ²»ÁË¸ß¼¶Ñ©µÀ£¬Ö»ÄÜÉÏ³õÖÐ¼¶
322.ÉÏ²»ÁË¸ß¼¶Ñ©µÀ£¬ÆäËû»¹ÊÇ²»´íµÄ
323.»¹²»´í
324.ÉèÊ©³Â¾É ½ÌÁ·Ë½ÏÂÒªÐ¡·Ñ  ²»¸øÐ¡·ÑÁ¢Âí±äÁ³
325.Ë¾»úÊ¦¸µÈÈÇé£¬ÔØÎÒÉÏ»ØÀ´·µ³Ì£¬Ì«°ô£¬´øÎÒÀ´ÂÃÓÎµÄÂ·¹ý³Ì£¬ÍæµÃ¿ªÐÄ£¬Ç¿ÆÈÍÆ¼ö
326.½ÌÁ·Ë÷Òªºì°ü ¶øÇÒÒªµÄ»¹ÌØ¶à ²»¸ø»¹¸úÄãß¶ß¶ß¶°ëÌì
327.Ò»°ã°ã£¬²»ÂúÒâ£¬²»ºÃ£¬¡££¬£¬£¬
328.¼Û¸ñ»¹Ëã±ãÒË£¬ÄÃÑ©¾ßÁ÷³Ì±È½Ï¶à¸ãµÄÓÎÍæÌåÑé½µµÍ£¬²»¹ý²»ÊÇÃÀÍÅÕâ±ßµÄÎÊÌâ£¬·þÎñÓÐ½ÓËÍ£¬ºÜ·½±ã
329.»·¾³ºÜºÃ£¬»¬Ñ©Éè±¸Ò²¶¼ºÜ°ô£¡
330.»¬Ñ©³¡Éè±¸ÆëÈ«£¬½ÌÁ·½ÌµÄÒ²²»´í£¬Ë¤ÁËÒ»õÓ£¬µ«ÊÇÑ§»áÁËÀçÊ½£¬ÖµµÃ
331.ºÜºÃÍæ°¡ ¾ÍÊÇÌØ±ðÀä Ò»¶¨Òª¶à´©Ò»Ð©
332.»·¾³²»´í£¬ÓÅÃÀ
333.»¬Ñ©°åÓÐµã²î£¬×ÜÌå²»´í
334.»¬Ñ©³¡Õæ°ô! µ«ÊÇ£¬Ô¤¶¨µÄÊ±¼äÊÇ²»¿ÉÐÞ¸ÄµÄ£¬ÎÒµ±Ê±¸ÏÊ±¼ä£¬250¿é»¬ÁËÁ½´Î£¬Á½´Î1Ð¡Ê±! Ñ©µÀÌØ±ð°ô!±¾À´´òËãÉÏ¸ß¼¶µÀ£¬½á¹ûÑ©µÀ·âÁË£¬´Ó°ëÉ½Ñü»¬ÏÂÀ´£¬Ó¦¸ÃËã³õ¼¶µÀ°É£¬Õâ³õ¼¶µÀ±È±±¾©µÄ´ó¶àÊý¸ß¼¶µÀ¶¸£¬I promise.
335.Õâ¸ö»¹ÕæÊÇºÜ±ãÒËµÄ£¬¶øÇÒ·þÎñÌ¬¶ÈÒ²ÊÇ²»´íµÄ¡£¾ÍÊÇ×îºó½áÕËµÄÊ±ºòËµÎÒÃÇÓÐµã³¬Ê±£¬½á¹ûÕâ¶ÙµÈ°¡£¡È¥²é¼ÇÂ¼£¬£¬£¬
336.»¬µÄ·Ç³£Ë¬£¬µØ·½Ò²È·Êµ·Ç³£ºÃ£¡
337.ÉèÊ©Ò»°ã£¬¶ÔÓÚ³õÑ§Õß·Ç³£²»ÊÊºÏ
338.ÈË³¬¶àµÄ£¬¸Õµ½ÓÐÈË×¨ÃÅ½ÓËÍ£¬µ½´ïºóÇ§Íò¼ÇµÃÊÇÔÚÄÇ½ÓµÄÈËÄÃÆ±£¬¿É±ðÅÜÈ¥ÃÅ´°È¡Æ±ÊÇÃ»ÓÃµÄ£¬ÓÐÊ±¼äÏÞ¶¨ºÜ²»Ë¬ÓÖÈË¶àµÃÅÅ¶Ó£¬³¬Ê±»¹ÁíËã¡­¡­²»¹ýÕâµØ·½»¹ÊÇÖµµÃÀ´µÄ£¬µÚ¶þ´Î»¬Ñ©¾ÍÏ²»¶ÕâµÄÉè±¸£¬»¬ÏÂÀ´³¬¼¶´Ì¼¤µÄ¡­¡­
339.
340.µÚÒ»´ÎÈ¥µÄ»°ÓÖ²»»á»¬Ñ©µÄ»°£¬×îºÃÌáÇ°ÍÅ¸öÇë½ÌÁ·µÄÍÅ°É£¬·ñÔòµ½ÄÇÀïÔÙÇë½ÌÁ·»áºÜ¹ó¡£µÚÒ»´Î»¬Ñ©»¹ÊÇÑ§Ñ§±È½ÏºÃ£¬·ñÔò±È½ÏÎ£ÏÕ£¬Ñ§»áÁËÒÔºó²»ÓÃÇëÁË¡£
341.Í¦´ó£¬Í¦×¨ÒµµÄ£¬·þÎñÌ¬¶ÈºÃ£¬ÍæµÃºÜ¿ªÐÄ
342.ÃÀÍÅÔ¤¶¨µÄÆ±£¬4¸ö´óº¢×Ó£¬³õ´Î»¬Ñ©£¬»¬Ñ©ÃÅÆ±¼Û¸ñ»¹¿ÉÒÔ£¬¸øËûÃÇÃ¿ÈËÕÒÁËÒ»¶ÔÒ»µÄ½ÌÁ·£¬240ÔªÃ¿ÈË£¬ÓÐµãÐ¡¹ó£¬½ÌÁ·ÈË¶¼Í¦ºÃµÄ£¬¸øº¢×ÓÃÇÕÕÁË²»ÉÙÕÕÆ¬£¬Ñ©µÀ»¹ºÃ£¬´ÓÉÏÍùÏÂ»¬ÁË2È¦£¬Ê±¼ä¾Í²î²»¶àÁË£¬Ã»ÓÐÍæ¹»£¡
343.»¬Ñ©³¡ÌØ±ðºÃ£¬¹»ºÃÍæ ¡£Ã÷Äê¼ÌÐøÈ¥
344.²Ü´ó¸çºÍ´ó½ã·þÎñÌ«ºÃÁË£¬ÈÈÇéÖÜµ½£¬ºÜÆÓÊµ£¬½ÓËÍµ½»ð³µÕ¾¡£»¬Ñ©³¡ºÜºÜºÃÍæ£¬ÓÐÊ±Æð·ç£¬·çÑ©½»¼ÓµÄ¸Ð¾õ£¬¶à´©µã¾Í²»ÀäÁË¡£ÔÚ½ÌÁ·µÄ°ïÖúÏÂ£¬º¢×ÓºÜ¿ìÑ§»áÁË»¬Ñ©£¬ÕæÐÄ²»´í£¬Èç¹û²»Çë½ÌÁ·£¬ºÜÄÑ×Ô¼ºÃþË÷³öÃÅµÀÀ´£¬³ý·ÇºÜÓÐÔË¶¯µÄÌì¸³¡£
345.·Ç³£ºÃÍæ£¬Ì«´Ì¼¤ÁË£¬Ë÷µÀÌØ±ð´Ì¼¤
346.»·¾³²»´í£¡Ïû·ÑºÜ¹ó£¡×â¸ö»¬Ñ©·þ»¹ÓÃÁË600¶à£¡½ÌÁ·»¹ÌÖÒªÐ¡·Ñ£¡²»¹ýÍæ¶ùµÄºÜ¿ªÐÄ£¡
347.¸Ð¾õÁËÒ»°ã£¬×öË÷µÀµÄÊ±ºò»¬°åµôÁË£¬Ë÷µÀ¹¤×÷ÈËÔ±Ëµ200°ïÎÒÃÇ¼ñ£¬ÆäÊµ²»ÓÃ£¬È¥×â»¬°åµÄµØ·½¹¤×÷ÈËÔ±»á°ïÄã£¬×¢Òâ×öË÷µÀ»¬°åÅ¶£¬´ÓÉ½ÉÏ×Ô¼º»¬ÓÐµãÎ£ÏÕ£¬
348.ÈËÌ«¶à£¬ÌåÑéºÜÒ»°ã£¬·´Õý²»»áÔÙÈ¥ÁË
349.¾ÝËµÊÇÑÇÖÞ×î´ó×¨Òµ»¬Ñ©³¡£¬ÎÒÃÇ´Ó1500Äã»¬µÀÏÂÀ´£¬100µÄ·ÑÓÃ£¬¼ÓÐ¡·Ñ¡£ÆäËû¾Í×Ô¼ºÍæÁË£¬ÒÑ¾­Ñ§»á£¬ËùÒÔ¾õµÃºÜºÃÍæ£¬ÓÐ»ú»á»¹»áÔÙÈ¥»¬Ñ©µÄ¡£
350.
351.µ½ÁËÑÇ²¼Á¦ÄÏÕ¾Ö®ºó£¬Õû¸ö½ÓËÍ£¬°ïÃ¦°ìÀí×â¶«Î÷£¬ÕÒ½ÌÁ·¡­·þÎñºÃµ½±¬Õ¨£¡¼ÓÉÏºÃÍæÂúÒâµÄ»¬Ñ©£¬Õâ¸öÂÃ³Ì¼òÖ±nice£¡
352.Ñ©µÀºÍÑ©ÖÊ»¹¿ÉÒÔ£¬Ñ©¾ßÌ«²î¾¢ÁË£¬»»ÁËËÄ´Î£¬ÆäËû¶¼²»´í£¬³õ¼¶µÀ¶ÔÓÚ³õÑ§ÕßÀ´ËµÓÐµã¶¸£¬ÊÊºÏ»á»¬µÄÈË£¬ÖÐ¼¶µÀÌ«¶¸ÁË¡£
353.³ÌÐò·±Ëö ¸÷ÖÖÑº½ð ÊÂÏÈÒ²²»Í¨Öª ½¨Òé²»ÒªÈ¥ÄÇ µØÀíÎ»ÖÃÒ²Æ«
354.³µ½Ó³µËÍ£¬ÈÈÇéÖÜµ½¡£·Ç³£Óä¿ìµÄÒ»´ÎÌåÑé¡£
355.
356.
357.ÅÅ¶Ó¼¸ºõÕ¼ÓÃÁËÈ«²¿Ê±¼ä£¬¶øÇÒ½ÌÁ·²å¶Ó°¡Ê²Ã´µÄÕâÐ©ÌØ±ðÓ°ÏìÂÃÓÎÌåÑé
358.²ÜÊ¦¸µÈËºÜºÃ£¬ÔÚÑÇ²¼Á¦ÂèÂè»ð³µÕ¾½ÓËÍÎÒÃÇ£¬Ê¡È¥ÁËÖÛ³µÀÍ¶Ù£¬ÍÆ¼ö´ó¼ÒÈ¥µÄÊ±ºòÕÒËû£¡
359.
360.
361.ÕâµØ·½À´Ò»´ÎÃ»ÓÐµÚ¶þ´Î£¡ ½ÌÁ·Á·µ½Ò»°ë¾ÍÒªÇóÐ¡·Ñ£¬µ½×îºóÒ»Ö±¸úµ½»¹Ð¬×ÓµÄ²½Öè»¹ÒªÇóÐ¡·Ñ£¡ÐÄÇé¶¼ÅªµÄºÜ²»ºÃ£¡  Ò»¸öÐ¡Ê±240½ÌÁ··Ñ£¡Ð¡·Ñ100£¡ÃÀÍÅ¹ºÆ±»¹ÊÇ¼Û¸ñÊµ»Ý£¡»¬Ñ©½áÊø»¹ÌæÎÒÃÇËÍµ½¾Æµê£¡ÐÂÌåÎ¯»·¾³Ò»°ãÕûÌå·þÎñ
362.ÕâÊÇµÚÒ»´Îµ¥°å ½ÌÁ·ºÜ¸øÁ¦ ÎÒÃ»Ë¤×Å
363.ÍæµÄÌØ±ð¿ªÐÄ£¬Ëû¼ÒµÄÌ¬¶ÈÌØ±ðºÃ£¬ÌØ±ðÈÈÇé¡£ÎÒÃÇÒ»¸öÇÞÊÒÈ¥µÄ¶¼ÊÇÓÃÒ»¸öÕËºÅÍÅµÄ¡£¾ÍÒ»ÆðÆÀ¼ÛÀ²£¬ÔÙËµËµÑ©³¡£¬Ñ©³¡Í¦´óµÄ£¬³õÑ§Õß¾ø¶Ô¹»ÓÃ£¡²»»áµÄ»°¿ÉÒÔÇë½ÌÁ·100Ò»Î»£¡×øÀÂ³µÉÏÈ¥£¬´øÄã»¬È«³Ì¡«
364.²»À¢ÊÇÑÇÖÞ×î´ó»¬Ñ©³¡£¬³¬¼¶Àä£¬³¬¼¶Ë¬¡£
365.»¬Ñ©³¡ºÜºÃ ²»ÊÕÃÅÆ±
366.²»ºÃ ¾ÍÍæÁËÒ»È¦ ¾Í»ØÀ´ÁË »¹²»ÈÈÇé
367.ÑÇ²¼Á¦»¬Ñ©³¡»¹ÊÇ²»´íµÄ£¬Ã»»¬¹ýÓÖÏëÌåÑéÒ»ÏÂµÄ¿ÉÒÔÔÚÀïÃæÇë½ÌÁ·´øÒ»ÌË´ÓÖÐ¼¶»¬Ñ©µÀ»¬ÏÂÀ´ÌåÑé»¬Ñ©µÄ´Ì¼¤£¬»¨¶þÈý°ÙÇë½ÌÁ·¾ÍÃ»ÓÐ±ØÒªÁË£¬¸Ð¾õ»¹ÊÇµÃ×Ô¼ºÁ·ÂýÂýÃþË÷¡£ÐÂÌåÎ¯ÊÊºÏÖÐ¸ß¼¶µÄ»¬Ñ©Õß£¬ÓÐºÃ¼¸¸ö»¬Ñ©µÀ£¬¶¼±È½Ï¶¸£¬·Ç³£´Ì¼¤¡£
368.Í¦ºÃµÄ£¬ÈËÌØ±ð¶à£¬Ôç¾ÍÏëÈ¥»¬Ñ©ÁË£¬Ñ¡ÁËºÃ¶àµØ·½£¬×îºó»¹ÊÇÑ¡ÔñÁËÑÇ²¼Á¦»¬Ñ©³¡£¬¶¼Ëµ³¡µØºÜºÃ£¬ÅóÓÑÀ´ÁË£¬ÌáÇ°¾Í×¼±¸ÉÏÁË£¬ÍÅÍêÁËÒÔºó£¬µê¼ÒºÜ¸ºÔðµÄ´òµç»°¹µÍ¨£¬ºÜ¾¡Ôð£¬²»´í£¬ÏÂ´ÎÅóÓÑÀ´»¹È¥£¬¾ÍÊÇ½ñÌì·çÌØ±ð´ó£¬Ë¤ÁËºÜ¶à¸úÍ·£¬µ«»¹ÊÇºÜ¿ªÐÄ
369.
370.»¬Ñ©³¡µØ»¹ÊÇºÜ²»´íµÄ£¬×øµÄË÷µÀÉÏÈ¥ÁË£¬²Å·¢ÏÖ±ØÐëÒª»¨Ò»°ÙÔªÕÒ¸ö½ÌÁ·´øÄãÏÂÀ´£¬·ñÔò¸ù±¾¾ÍÏÂ²»À´£¬Ì«Î£ÏÕ£¬²»¹ý×ÜÌå·þÎñÌ¬¶È»¹ÊÇºÜºÃµÄ£¬Ã»ÓÐÇ¿ÆÈÄãÏû·ÑµÄ¸Ð¾õ¡£
371.»¬µÃºÜ¿ªÐÄ ¾ÍÊÇ×âµÄ»¬Ñ©¾µÌ«¿ÓÁË 50¿éÇ®Ò»¸ö ¶øÇÒ´øÁËÒ»»á¶ù¾ÍÆðÎíÁË ºóÃæ¸ù±¾¾ÍÃ»´øÄØ ËùÒÔ´ó¼Ò²»Òª×âÅ¶
372.ºÜºÃ ÍæµÄºÜ¿ªÐÄ ÓÖ»®Ëã µ¼ÓÎÈËºÜºÃÌùÐÄÓÖ¸ºÔðÈÎ »¹ÓÐ³µ½ÓËÍ ÌØ±ðÈÈÇé ´óÔÞ
373.
374.ºÜÍêÃÀµÄÒ»´Î»¬Ñ©£¬Ò»Ö±Ã»Ê±¼ä»¬Ñ©£¬ÖÕÓÚÒ²ËãÍê³ÉÁËÒ»´Î»¬Ñ©Ö®ÂÃ¡£²¢ÇÒ¼¼ÊõÓÖÉÏÉýÒ»¸öÌ¨½×¡£¹þ¹þ£¬ÎÒ»¹»áÔÙ»ØÀ´µÎ
375.Èý¸öÐ¡Ê±¶Ô³õÑ§Õß×ã¹»ÁË¡£ÍæµÄºÜÍ´¿ì¡£
376.Ñ©³¡ºÜºÃ£¬¿ÉÊÇ·¢»¬Ñ©¿¨µÄÄÇ¸öÈËÌ«Ã»ËØÖÊ£¬·þÎñÒâÊ¶³¬¼¶²î£¬ÎÒÃÇ»¬ÍêÑ©»ØÀ´»¹Ëû»¬Ñ©¿¨£¬µÈÁËºÃ¾Ã¶¼¼û²»µ½ÈË¡£¸øËû´òµç»°Ëµ»°³¬ºá£¬¾Í¸úÒª´òÈËËÆµÄ£¬ºÚÉç»á£¿
377.Ñ©³¡Ñ©ºÜ²î£¬Ò»¹Î·çÑ©¾Í¶¼Ã»ÁË¡£Æ÷ÐµÒ²ºÜ²î£¬¸ú±±¾©µÄ¶þÁ÷Ñ©³¡ËÆµÄ¡£Õâ¸ö²»ÊÇ¹Ù·½Æ±£¬¾ÓÈ»ÒªÑ¹Éí·ÝÖ¤£¬Ì«ÌÖÑáÁË¡£ÔçÖªµÀ¾Í²»ÂòÕâ¸öÁË¡£±È½Ï³¤µÄÖÐ³õ¼¶Ñ©µÀÊÇÎ¨Ò»ºÃÍæµÄµØ·½
378.·þÎñÌ«²î£¬»»Ð¬µÚÒ»´ÎÒª41µÄ¸øÁË43µÄ£¬µÚ¶þ´ÎÓÖ¸øÁËÁ½Ö»×ó½Å£¬ÕæÊÇÎÞÓïÁË£¬»¬°å¸øµÄ¸ù±¾´©²»½øÈ¥£¬ÄãÃÇÄÜ²»ÄÜ×¨Òµµã£¬ÏÖ³¡Ã»ÓÐ»ù´¡¹¤×÷ÈËÔ±£¬µ½´¦ÓÎµ´ËùÎ½µÄ½ÌÁ·£¬Î¨ÀûÊÇÍ¼¡£
379.Õâ¸ö»¬Ñ©³¡ÕæµÄ·Ç³£ºÃ  ÒÔºó»¹»áÔÙÀ´  ÈËÃ»ÓÐÌØ±ð¶à  ¶øÇÒ»¬µÀºÃµÄÃ»»°Ëµ  ¼Û¸ñÒ²ºÜÊµ»Ý
380.ÕæÊÇºÜÀ¬»øµÄÑ©³¡£¬ÃûÉù´ó¶øÒÑ£¬¸ú³çÀñÃ»·¨±È£¬Éè±¸ÀÁµÃÒªËÀ£¬ÓÈÆäÊÇµ¥°åµÄ£¡
381.µ½ÄÇÀï»¹¶àÊÕÁË40¿éÇ®¡£²»¹ý×ÜÌåÀ´Ëµ»¹ÊÇ²»´íµÄ£¬µØ·½²»ºÃÕÒ£¬¿ÉÒÔ×øÃâ·ÑµÄ°à³µ
382.
383.»¬Ñ©Í¦ÓÐÒâË¼µÄ£¬Ã»Íæ¹ýµÄ»¹ÊÇÐèÒªÇë½ÌÁ·µÄ£¬Ö»ÊÇ½ÌÁ·¶¼»á¸úÄãÒªÐ¡·Ñºì°üµÄÐÐÎª£¬ÕæÐÄÈÃÈËºÜ·´¸Ð¡£ÕæÊÇ¸øÑÇ²¼Á¦»¬Ñ©µÄºÃÐÄÇéÄ¨ÁËÒ»µ½ÒõÓ°¡£
384.ÊåÊå°¢ÒÌºÜÈÈÇé£¬»¬Ñ©ºÜºÃÍæ£¬ÂíÀ­ÅÀÀç¿ÉÓÐÒâË¼ÁË£¬»¬Ñ©³¡ºÜÈÈÄÖ£¬ºÜÂúÒâµÄÒ»´ÎÍÅ¹º£¬ÏÂ´Î»¹»áÀ´Íæ£¬ºÜÍÆ¼öµ½ÕâÀïÀ´Íæ
385.ÍæµÄÊ±¼äÌ«¶Ì£¬³ýÁËÂòÕâ¸ö¿ã×ÓÊÖÌ×ÒÂ·þµÈÒ²»¨ÁËËÄ°Ù¶à£¬ »ð³µÕ¾µ½Ñ©³¡ÊÇ°üÈ¥²»°ü»ØµÄ£¬Ñ©³¡²»ÒªÃÅÆ±Èç¹û×Ô¼ºÓÐ»¬°åµÈ²»ÓÃ»¨Ç®¾ÍÄÜÍæµÄ¡£
386.Ò»°ã°É  ·ç»¹ÊÇÍ¦´óµÄ
387.
388.Ñ©µÀ»¹ÊÇ²»´íµÄ£¬¾ÍÊÇÒ»¶Ñ½ÌÁ·ÔÚÉí±ß²»Í£ÓÕ»óÄãÇë½ÌÁ·ÓÐµã²»Ë¬¡£×â»¹Ñ©¾ßµÄµØ·½µÄ¹¤×÷ÈËÔ±»áÒªÇóÅÅ¶Ó£¬ÕâÒ»µã±È½ÏºÃµØÎ¬»¤ÁËÖÈÐò£¬µ«ÊÇËµ»°Ì¬¶È¿ÉÒÔ¸Ä½øÒ»Ð©¡£
389.»¬µÀÌØ±ð³¤  ³¬Ë¬
390.ÕÐ´ýºÜÈÈÇé£¬ÏÂ´Î»¹ÏëÈ¥£¬×î¸ßµÄµØ·½Ã»¸Ò»¬£¬¼«Á¦ÍÆ¼ö
391.·þÎñ³¬ºÃ£¡½éÉÜ³ÔµÄµØ·½¶«Î÷ºÃ³Ô£¡Ö÷ÒªÊ¦¸µÕæµÄºÃÈËÒ»¸ö£¬±ØÐëºÃÆÀßÕ£¡
392.¼Û¸ñ·Ç³£ÓÅ»Ý  È¥µÄÊ±ºòÈË²»ÊÇºÜ¶à  ÍæµÄ·Ç³£¿ªÐÄ
393.µØ·½²»ËãºÜÐ¡£¬µ«Ò²²»ÊÇºÜ´ó£¬±ÈÆð±ðµÄ¼¸¸ö»¬Ñ©³¡£¬ÐÂÌåÎ¯ËãÊÇ±È½ÏºÃµÄÒ»¸ö£¬ÍÆ¼öÈ¥Õâ¸öµØ·½??¡­¡­
394.»¹²»´í£¬»·¾³·þÎñ¶¼Í¦ºÃµÄ£¬¾ÍÊÇÈ¡ËÍ×°±¸µÄÊ±ºòÌ¬¶È²»Ì«ºÃ£¬²»¹ý¿ÉÒÔÀí½â£¬±Ï¾¹ÈËÌ«¶à
395.¼Û¸ñËäÈ»²»±ãÒË µ«ÊÇÉèÊ©È·Êµ²»´í ×Ô¼ººÍºÃÅóÓÑÈ¥µÄ ´ó¼ÒÍæµÄºÜ¿ªÐÄ
396.
397.µØ·½ºÜºÃÕÒ£¬»¬Ñ©³¡¸ß´óÉÏ£¬¾ø¶ÔÊÇ×¨Òµ¼¶µÄ»¬Ñ©³¡£¡
398.³ýÁËÑ©³¡ºÃÒÔÍâ£¬ÆäÓàµÄ¶¼ÊÇºÜ²î¾¢µÄ£¡ÓÈÆäÊÇ½ÌÁ·£¬¸øÁË½ÌÁ··Ñºó£¬»¹¸úëëÒªÐ¡·Ñ£¡·þÎñºÃÒ²ÐÐ£¬****»¹ÓÐÁ³ÒªÐ¡·Ñ£¡¼òÖ±ÊÇ×î²î¾¢µÄÒ»´Î»¬Ñ©ÌåÑéÁË£¡
399.ÍÆ¼öÈ¥ÐÂÌåÎ¯£¬×ø×ÅÀÂ³µ£¬»¬Ñ©1500Ã×£¬ÊÀ½çµÚÒ»»¬µÀ£¬48¸öÍäµÀ£¬³¬Ë¬£¡ÐÂÌåÎ¯²ÍÌüÒ²ºÜÊµ»Ý£¬Ê¦¸µ³µ½Ó³µËÍ
400.ÑÇ²¼Á¦²»À¢ÊÇ¹úÄÚ»¬Ñ©Ê¥µØ£¡
401.²»ºÃ¡£ÕÒ¸ö½ÌÁ·»¹ÒªÐ¡·Ñ¡£Òª²»¾Í²»ºÃºÃ½ÌÄã¡£¸ø50°É»¹ÏÓÉÙ¡£Ëµ²»ÊÕÁãÇ®¡£Ì«²î¾¢ÁË£¡
402.ºÜ¶à»¬Ñ©³¡£¬Èç¹û×¨ÒµÈËÔ±£¬¿ÉÒÔÈ¥ÐÂºÀ£¬·Ç×¨ÒµÈËÔ±»¹ÊÇÍÆ¼öÈ¥ÐÂÌåÎ¯£¬½ñÌìÓÐÐÒÔÚÐÂÌåÎ¯¸ÐÊÜÁË1500Ã×»¬µÀ£¬¼°ÊÀ½çµÚÒ»»¬µÀ£¬48¸öÍäµÀ£¬³¬Ë¬
403.³õÑ§ÕßÃ»ÓÐ±ØÒªÀ´ÕâÀï£¬²»ºÃÁ·Ï°¡£ÉÏÖ»»¬Ñ©°åºÜËÉ£¬¿¨²»Äã×¡Ð¬Ò»»á¾Íµô£¬»¹ÒÔÎªÊÇ×Ô¼º´©µÄÎÊÌâ£¬ºóÀ´Ò»
404.»¬Ñ©ºÜ²»´íµÄµØ·½¡£ÊÛÆ±¿Ú¹ÃÄïÈÈÇé¡£ÁìÑ©¾ßµÄµØ·½¹¤×÷ÈËÔ±Ì¬¶È²»¹»ºÃ¡£
405.ÐÂÌåÎ¯1500Ã×»¬µÀ£¬×ø×ÅÀÂ³µµÇ¶¥£»ÊÀ½çµÚÒ»»¬µÀ£¬48¸öÍäµÀ£¬¼ÝÊ»ÕâÐ¡³µ£¬ºÃºÃÍæ¾ÍÊÇ½ÅÓÐµãÀä
406.ÓÉ½ÌÁ·´øÁì´Ó¸ß´¦¿ìËÙ»¬ÏÂ£¬·Ç³£°ô£¬³¬¼¶´Ì¼¤£¬¾ÍÊÇÈËÌ«¶àÁË£¬ÁìÓÃ¾ßÌ«ÀÛÌ«ÀË·ÑÊ±¼ä¡£
407.ÐÂÌåÎ¯Ä¿Ç°Ö»¿ªÁËÒ»ÌõÖÐ¼¶µÀ£¬ÆäËûµÀÈ«¶¼Ã»¿ª£¬ÆÂ¶È±È½Ï»º£¬ÊÊºÏ³õÑ§£¬²»ÊÊºÏ·¢ÉÕÓÑ¡£ÀÂ³µÊÇ¶àµØÃÀÀÖ£¬ºÜ¿ìºÜÊæÊÊ¡£
408.¹Ø¼üÊÇÂò´íÆ±£¬ÓÖ²»ÈÃÍË£¬·Ç³£ÓôÃÆ°¡£¬ÂòÆ±Ö®Ç°Ò»¶¨Òª¿´Çå£¬Õâ²»ÊÇ¸ßÉ½Æ±¡£
409.ÊåÊåµÄÌ¬¶ÈÌØ±ðºÃ£¬ÓÐÊ²Ã´ÊÂ¶¼ÏÈÌæÎÒÃÇÏë×Å£¬·þÎñÓÅÁ¼£¬ÎÒÃÇ¼¸¸öÍæµÄÌØ±ð¿ìÀÖ£¬¿ªÐÄ£¬ÊåÊåËµ³òÄãÃÇ¶¼¿ªÐÄ
410.Ñ©µÀ²»ºÃ£¬Ì«±¡£¡
411.µÚÒ»´ÎÈ¥£¬·Ç³£²»´í£¬¾ÍÊÇÒòÎª¹ýÄêÈËÓÐµã¶à£¬µ«·þÎñÈËÔ±·þÎñºÜºÃ£¬ÓÐ»ú»á»¹»áÈ¥µÄ
412.½ÌÁ··Ñ¹óËÀ£¬»¹ÒªÁí¸øÁ½°ÙÒÔÉÏºì°ü£¬¶øÇÒÊÇÃ÷Ä¿ÕÅµ¨ÒªµÄ¡£
413.²»Õ¦µØ ºÜÊ§Íû Ñ©¾ß²»ºÃ Ñ©µÀ²»ºÃ ¶¼ÊÇ±ù ¸ß¼¶µÀÒ²²»ÈÃÉÏÈ¥ ÖÐ¼¶µÀ¸úÆ½µ×ËÆµÄ
414.Õâ¾ÍÊÇ¸ö¿Ó ²»Õý¹æ ¶øÇÒÊÂ¹ÊÒ²Âù¶à
415.Ñ©µÀºÜºÃ£¬ÈË¶à£¬ÉÌ¼Ò¸ø30·ÖÖÓ´©´øÊ±¼äµ½ÄÇÀïÊÇ²»ÈÏ¿ÉµÄ£¡å¡«
416.
417.¼Û¸ñºÏÊÊ£¬´ÓÄÏÕ¾³öÀ´£¬ÊÇ×øµÄ°Ú¶É³µ£¬»Ø³ÌÒ²ÊÇ°Ú¶É³µ£¬Ã»ÓÐ³µ½ÓËÍ¡£ÍæµÄ»¹ÊÇÍ¦¿ªÐÄµÄ¡£
418.Ñ©³¡²»´í£¬ÒÂ·þ¿ã×Ó·ÀË®µÄ»°²»ÐèÒª×â»¬Ñ©·þ£¬Ñô¹â²»Ç¿µÄ»°²»ÐèÒªÑ©¾µ£¬Ö»ÊÇÍæÍæ£¬Æ½ºâ¸ÐºÃ£¬¶à¿´¿´±ðÈË»¬£¬Ñ§»á¼õËÙµÄ»°½ÌÁ·Ò²²»ÐèÒªÁË£¬ÕâÐ©¶¼ÊÇÔ©Í÷Ç®
419.³¬¼¶ÂúÒâµÄÒ»´ÎÍÅ¹º ÒÔÎªÖ»ÊÇ¶Ò¸öÈë³¡Æ± Ã»Ïëµ½ÏÈÊÇÀ´»ð³µÕ¾½Ó ÔÙ¶ÒÆ± »¹°ïÃ¦¿´¶«Î÷ Ê¡ÁË×â¹ñ×ÓµÄÇ®À²
420.»¬Ñ©ºÜ²»´íµÄµØ·½£¬ÔÚÕâ»¬ÁË¾Í²»Ô¸È¥ÆäËû³¡µØÁË¡£
421.ÌØ±ð¸ÐÐ»²Ü´ó¸ç£¬²»ÊÇÒ»°ãµÄÈÈÇé£¬¸øÎÒÃÇÔÚÑÇ²¼Á¦ÁôÏÂÁËÓä¿ìµÄÐÐ³Ì£¬²Ü´ó¸çÈË·Ç³£ºÃ£¬Ç¿ÁÒÍÆ¼ö
422.ÈËºÜ¶à£¬µØ·½ºÜ´ó
423.·Ç³£ºÃµÄ£¬·þÎñºÜÈÈÇé£¬Ã¦Ç°Ã¦ºóµÄ£¬·Ç³£¸ÐÐ»£¡
424.µÚÒ»´ÎÍ¦ºÃµÄ
425.²»´íÅ¶ ºÜºÃÍæ
426.³¬Ê±9·ÖÖÓ£¬±»Ë÷ÒªÅâ³¥200£¬¶©µ¥ÏÔÊ¾µÄ15·ÖÖÓ»»Ð¬Ê±¼äÊÇ¼ÙµÄ
427.¶þÐ¡Ê±²»¹»ÓÃ£¡
428.¶þÐ¡Ê±²»¹»ÓÃ
429.ÉèÊ©Ê²Ã´»¹²»´í£¬Ö»ÊÇ½ÌÁ·ÈÃÈËºÜÎÞÓï£¬Ö±½ÓÒªÐ¡·Ñ£¬ÉÙÁË»¹²»ÐÐ£¡
430.»¬Ñ©³¡ÄÚ»¬µÀÌØ±ðºÃ£¬ºÜ²»´í¡£µ«ÊÇ½ñÌìµçÄÔÏµÍ³¶¼»µÁË£¬¾ÓÈ»¶¼ÊÇÊÖ¹¤¿ªÆ±£¬ÎÒÃÇÅÅ¶ÓÂòÆ±×âÐ¬×â¹ñ×ÓÓÃÁËÁ½¸öÐ¡Ê±£¬ÖÈÐòÌØ±ð»ìÂÒ£¡²»¹ýÏÂÎçÕæµÄ»¬µÄºÜ¿ªÐÄ
431.ÊåÊåºÍ°¢ÒÌÕæµÄÌ«ÈÈÇéÌ«ÌåÌùÁË°¡£¡£¡£¡·Ç³£¿ªÐÄµÄÒ»´Î³öÐÐ¡«ÊåÊå°¢ÒÌÒ»Ö±ÎªÎÒÃÇÊ¡Ç®ÎªÎÒÃÇ×ÅÏë¡«¶øÇÒÊåÊåµÄ±ÇÁºÕæµÄºÃ¸ßºÃºÃ¿´
432.°¢ÒÌÈËÌØ±ðÈÈÐÄ£¬·þÎñÍ¦ÖÜµ½£¬À´ÁË»¬Ñ©³¡²»ÓÃ²ÙÐÄ°ìÀí»¬Ñ©ÊÖÐøÉ¶µÄ£¬°¢ÒÌ¶¼°ïÃ¦ÁªÏµÅªºÃÁË£¬°¥£¬×Ü¹éÊÇÒ»´Î°²ÐÄÓä¿ìµÄ»¬Ñ©Ö®ÂÃ
433.ÕâÊÇÒ»´Î·Ç³£ºÃµÄÌåÑé£¬·þÎñÌ¬¶ÈÌØ±ðºÃ£¬Ìá¹©½ÓÕ¾ºÍËÍÕ¾µÄ·þÎñ£¬È«³ÌÅãÍ¬£¬ÕæµÄºÜÌùÐÄ£¬Ð»Ð»ÄãÃÇ£¡
434.²»´í Ñ©µÀ¶àÑù ÊÊºÏ²»Í¬²ã´ÎÍæ¼Ò ×°±¸ÕûÆë ±È½Ï¸É¾» Ñ©µÀÖÊÁ¿Í¦ºÃ ²»À¢ÊÇÑÇ²¼Á¦ ¸üÏ²»¶µÄÊÇÀÂ³µ ¾°É«ÃÀÀöÄþ¾²!
435.¿Í·þ·þÎñºÜºÃ£¬²»¹ýÖÆ¶ÈÇ·È±µã¡£µ±ÈÕÂò²»ÄÜÍË¡£
436.·þÎñÖÜµ½£¬Ò»Ôç¾Í´òµç»°¸øÎÒÁË£¬ÍæµÄºÜ´Ì¼¤£¬½ñÌìµÄÌìÆøÒ²ºÜ¸øÁ¦¡£
437.ºÜÖµµÃÒ»È¥µÄµØ·½
438.»¬Ñ©³¡µÄ¹æÄ£´ó£¬¹ÜÀíÒ²¹æ·¶£¬ÍæµÃºÜ¿ªÐÄ£¬ºÜ²»´íµÄÒ»´Î»¬Ñ©
439.»¬Ñ©³¡ºÜºÃ£¬ÖµµÃÒ»È¥£¬¾ÍÊÇÊ±¼äÓÐµã¶Ì¡«È¥µÄÊ±ºò¿ÉÒÔ×ø»ð³µµ½ÑÇ²¼Á¦ÄÏÕ¾£¬Àë»¬Ñ©³¡ºÜ½ü£¬²»Òª±¨Ê²Ã´µÍ¼ÛÍÅ£¬»á±»¿ÓµÄºÜ²Ò
440.Õâ¸ö¶©Æ±ºÜÞÏÞÎ¡£
441.À´ÑÇ²¼Á¦ÕæÐÄÊÇ²»Í÷´ËÐÐ ¾ÍÊÇË¤µÄµÚ¶þÌì»ëÉíÌÛ
442.¹¤×÷ÈËÔ±·Ç³£ÈÈÇé£¬·þÎñÌ¬¶ÈÌØ±ðºÃ¡£½ÌÁ·¶¼ºÜÓÑÉÆ£¬½¨Òé³õÑ§ÕßÀ´»¬Ñ©»¹ÊÇÇë¸ö½ÌÁ·£¬ºÜ»®ËãµÄ¡£¶ÔÕâ´Î»¬Ñ©·Ç³£ÂúÒâ¡£
443.·þÎñÌØ±ðºÃ£¬È«³ÌÅãÍ¬£¬Ìá¹©Ãâ·Ñ½ÓËÍÕ¾£¬ºÜÌùÐÄ£¬ºÜÊ¡ÐÄ£¡
444.ºÜ°ô£¬¶ÔÓÚÎÒÃÇÕâÖÖ²»»á»¬Ñ©µÄ£¬Ñ¡Ôñ³õ¼¶»¬Ñ©µÄÁ½¸öÐ¡Ê±ÎÒ¾õµÃ²î²»¶à¹»ÁË¡£ÀÏ°å·þÎñÌØ±ðºÃ£¬ÍÅ¹ººóÓÐ°ü½ÓËÍ£¬·Ç³£·½±ã¡£
445.³¬¼¶ºÃ£¬ÌýËµÊÇÖÐ¹ú×îÀ÷º¦µÄ»¬Ñ©³¡¡£³µ×ÓÔÚ»ð³µÕ¾½è£¬ºÜ°ô¡£
446.ÀÏ¹«ÍæµÃÍ¦ºÃ£¬ÓÐµØÌº´«ËÍ´ø£¬ºÜ·½±ã£¡
447.»¹ÐÐ°É£¬¾ÍÊÇÕâ¸ö½ÌÁ·ÍêÊÂÁË»¹¹ÜÄãÒª·þÎñ·Ñ
448.²Ü´ó¸çºÍ´ó½ãÈË·Ç³£ºÃ°¡£¬ºÜÈÈÇé£¬·þÎñÌùÐÄÖÜµ½£¬¾Í¸ú¼ÒÈËÒ»Ñù£¬ÒÔºóÈ¥Íæ¾ÍÕÒËûÃÇÁË^_^  »¬Ñ©£¬ÂíÀ­ÅÀ»¹ÓÐÑ©È¦¶¼ºÜºÃÍæµÄ£¬Õâ¸öÍÅ¹º³¬¼¶»®ËãµÄ£¡ÎåÐÇºÃÆÀ¹þ¹þ
449.Í¦²»´íµÄ£¬¾ÍÊÇÍËÑ©ÕÈµÄÊ±ºò£¬ËµÏÂÃæµÄÓÐ¸ö¶«Î÷ÎÒÅª»µÁË£¬¿ÛÁË30Ôª£¬¾õµÃÓÐµã¿Ó£¬¶«Î÷ÀÏ»¯»µÁË£¬ÈÃ¹Ë¿ÍÅâ£¬µÃÊÇÒª¿¿Õâ¸ö²ÅÄÜ¸ø»¬Ñ©³¡»»µÃÆðÐÂ×°±¸£¡£¡£¡
450.Í¦ºÃÍæµÄ  ÕæµÄºÜÖµµÃÍÆ¼ö  ¹Ø¼üÊÇÈËºÃ  ¹þ¹þ
451.ÉèÊ©Í¦ºÃ£¬Ñ©µÀºÜ³¤£¬»®×ÅºÜ´Ì¼¤¡£¾ÍÊÇÑ©±¡£¬ÓÐµãÓ²£¬²»ºÃ¿ØÖÆ¡£
452.»¬Ñ©Õæ²»´í£¬ÖµµÃÌåÑé£¬²Ü´ó¸çºÍÍõ´ó½ãÖµµÃÐÅÀµ£¬¸÷·½Ãæ·þÎñºÜµ½Î»£¬±ØÐëÔÞÒ»¸ö^_^
453.ÓÐÊ·ÒÔÀ´×î²îµÄÒ»´ÎÌåÑé£¡³öÀ´Íæ²»ÊÇÀ´°¤ÂîµÄ£¡ÓÖºðÀÏÈË£¡ÓÖ¿ÓÈË£¡Ì«ÈÃÈËÉúÆøÁË£¡
454.ÌìÈ»µÄ»¬Ñ©³¡Õæ²»´í£¬¸Ð¾õºÜ°ô£¡²»±È±±¾©µÄ²î£¡ºÃÆÀ£¡
455.ÃÀÍÅ·þÎñÌ¬¶ÈÍ¦ºÃµÄ£¬¶©Æ±ºó»¹´òµç»°ÎÊÐèÒª½ÓËÍÂð£¬¾ÍÊÇ¾°ÇøÏà¶Ô±È½Ï¿Ó£¬»ù±¾ÉÏ¶¼ÐèÒª½ÌÁ·¡£¡£¡£
456.³õ´ÎÀ´»¬Ñ©£¬ÌìÆø²»ÊÇÀä¡£ÍæµÄÍ¦¿ªÐÄ£¬¼Û¸ñºÏÀí£¬
457.ÌØ±ðÏ²»¶£¬½ÌÁ·ºÜ¸ºÔð£¬ÍæµÄºÜ¿ªÐÄ
458.ÑÇ²¼Á¦ÐÂÌåÎ¯»¬Ñ©³¡ÊÇ×î´óµÄ»¬Ñ©³¡£¬À¿³µºÍÑ©µÀ¶¼ºÜ¹æ·¶£¬ÓÐ×¨ÒµµÄ½ÌÁ·ºÍÉè±¸¶¼ºÜ°ô¡£ÃÀÍÅ½Ó´ýµÄË§¸çºÜÈÈÇéÒ²ºÜÌåÌû£¬¸øÁËºÜ¶àºÃµÄ½¨Òé£¬·Ç³£¸ÐÐ»£¡
459.·þÎñ³¬¼¶ÖÜµ½£¬¶©ÍêÆ±¾Í´òµç»°¸øÎÒÈ·¶¨ÐÐ³Ì£¬ÓÖ°²ÅÅ³µ½Ó³µËÍ£¬Ë¾»úÃÀÅ®ºÍÐ¡¸çÈËÒ²ºÜÈÈÐÄºÜnice¡£²»ÒªÓÌÔ¥ÁË£¬´ó¼ÒÍÅ°É£¬ËÄ¸öÐ¡Ê±ÍæµÄºÜË¬
460.ÌØ±ðÏ²»¶£¬½ÌÁ·Ò²ºÜ¸ºÔð£¬
461.»¹²»´í»¹²»´í ¸Ð¾õÍ¦ºÃµÄ ¾ÍÊÇÑ©µÀ²»¶à ¹þ¹þ
462.ÑÇ²¼Á¦ÖµµÃÈ¥£¬´Ì¼¤£¬²»À¢ÑÇÖÞÖ®×î
463.È¡Æ±·½±ã ½ñÌìÀ´ ÈËºÜÉÙ ºÜË¬
464.·þÎñÒ»¼¶°ô£¡´Ó½øÃÅ¿ªÊ¼µ½ÂÃÓÎ½áÊø £¬»¬Ñ©¡¢ÂíÀ­Àç³µ¡¢»¬Ñ©È¦£¬¶¼°²ÅÅµÄºÜµ½Î»£¡Ì¬¶ÈÒ²·Ç³£ÈÈÇé£¬ºÜÓÐÄÍÐÄ£¡ÔÞÒ»¸ö£¡£¡
465.·þÎñÌ¬¶ÈºÜºÃ£¬ÍæµÄºÜ¿ªÐÄ£¬Ç¿ÁÒÍÆ¼ö
466.ÊÇ¸öºÃµØ·½£¬ÖµµÃÀ´£¡£¡£¡
467.·þÎñºÜºÃ£¬»¬Ñ©ºÜ´Ì¼¤£¬ÍÆ¼ö´ó¼Ò´ø×ÅÅóÓÑÒ»ÆðÍæ
468.Ê¦¸µ·þÎñºÜµ½Î»£¬»ð³µÕ¾½ÓËÍ£¬È«³Ì°ïÃ¦°ìÀí¸÷ÖÖ·þÎñ£¬³¬¼¶ÔÞ
469.ÓÐµã¹ó£¬Ã»ÃÅÆ±¾ÍÊÇ×âÑ©¾ß£¬Èç¹û×Ô¼ºÓÐ¾ÍÃ»±ØÒª»¨Õâ¸öÇ®
470.²»´í²»´í£¬ÌØ±ðºÃ£¬»¹»áÔÙ´Î¹âÁÙµÃ
471.ÉèÊ©ºÜºÃ£¬Ñ©³¡Ò²ºÜ³©»¬£¬ÓÈÆäÊÇÍøÂç½Ó´ýÔ±£¬Ì¬¶ÈÈÈÇé£¬·þÎñÖÜµ½£¬È«³Ì½ÓËÍ£¬»¬Ñ©½ÌÁ·½ÌµÃÒ²ºÜµ½Î»£¬ºÜ¸ºÔð£¬Ö»ÊÇÒ»µã½ÌÁ··Ñ240Ôª¸Ð¾õÓÐµãÐ¡¸ß£¬½áÊøÊ±½ÌÁ·»¹ÒªÁË100ÔªµÄÐ¡·Ñ
472.Ñ©µÀºÍÀÂ³µºÜºÃ ¾ÍÊÇÑ©°åºÍÑ©Ð¬Ì«ÆÆÁË
473.²Ü´ó¸ç·þÎñºÜºÃ£¬È«³Ì³µ½Ó³µËÍ£¬ÖÐÎçÍÆ¼öµÄÅ©¼ÒÀÖÎïÓÐËùÖµ£¬Î¶µÀºÜ°ô¡£±ØÐëÒªÎåÐÇºÃÆÀ£¡
474.¿Í·þ·Ç³£ÈÈÐÄ£¬½ÓËÍ·þÎñÒ²ºÜµ½Î»£¬ÍæµÄºÜ¿ªÐÄ
475.Õâ¸ö²îÆÀÊÇ¸øÃÀÍÅµÄ£¬¿ÓµùµÄÃÀÍÅ¡£255ÔªµÄ¼Û¸ñÊÇ2015ÄêµÄ¼Û¸ñ¡£Ð¡»ï°éÃÇµ½µ±µØµÄÅ©¼Òµ¼ÓÎ£¬¸øµÄ¼Û¸ñÊÇ2Ð¡Ê±60Ôª£¬4Ð¡Ê±120¡£½¨Òé´ó¼Òµ½ÑÇ²¼Á¦ÕÒµ±µØ½ÓÕ¾µÄÅ©¼ÒÀÖÀÏ°åÂòÆ±£¬µ«Å©¼ÒÀÖµÄ·¹²Ë²»±ãÒË
476.³µ½Ó³µËÍ´ó¸ç·Ç³£ÈÈÇé£¬ºÜÓÐÄÍÐÄµÄµÈ´ý£¬ºÜÓä¿ìµÄÒ»Ìì£¬µÚÒ»´Î»¬Ñ©£¬ÍêÃÀ¡£
477.ÉèÊ©ºÜºÃ£¬Ê±¼ä³ä×ã£¬4¸öÐ¡Ê±¸ù±¾²î²»¶àÄÜÍæ¹»£¬»¹ÓÐ×¨³µ½ÓËÍ£¬¼òÖ±ÍêÃÀ£¬×Ô¼ºÍæµÄ»°£¬´øºÃ±£Å¯ÎïÆ·£¬
478.´ó¸çÈ«³Ì½Ó´ý£¬ºÜÈÈÇéºÜºÃµÄÅ¶  ¶Ô¹þ¶û±õµÄÓ¡Ïó´ó´óµÄÌáÉý
479.½ÓËÍÕ¾·þÎñ¶¼ºÜµ½Î»£¬·þÎñÌ¬¶ÈºÜºÃ
480.ÑÇÖÞ×î´ó»¬Ñ©³¡£¬»¹²»´í£¬1500Ã×µÄÃ»¸ÒÉÏÈ¥£¬²»¹ýÏÂÃæÒ²ÓÐÎå°ÙÃ××óÓÒ
481.Í¦ºÃµÄ£¬Ñ©µÀºÜ¶à£¬ÒÔÇ°Íæ¹ý×ÔÓÉÂÖ»¬£¬¶ÔÖØÐÄºÃÕÆÎÕ£¬
482.½Ó³µ´ó¸çÈË³¬¼¶nice ÍæµÄºÜºÃ
483.·þÎñÍ¦ºÃµÄ£¬¶©µ¥Ã»Ð´ÓÐ½ÓËÍ·þÎñ£¬Âô¼ÒÌáÇ°È·¶¨ºÃÎÒµÄÐÐ³ÌÈ¥ÑÇ²¼Á¦ÄÏÕ¾½ÓËÍ£¬µ½»¬Ñ©³¡Ò²ÊÇ°²ÅÅµÄÍ×Í×µ±µ±£¬²»´í£¡
484.»¹¿ÉÒÔ£¬ÐÂÊÖ»¹ÊÇ»¨Ç®ÕÒ½ÌÁ·£¬Òª²»ÉÏÈ¥¸ù±¾²»¸Ò»¬ÏÂÀ´£¬Ì«¸ßÁË
485.ÕâÊÇ·Ç³£ºÃ£¬ÄÇÑ©µÀ·ÖÎªºÃ¼¸¼¶   ÎÒÖ»ÄÜÔÚÖÐ¼¶    ÈË·Ç³£¶à   ×ÔÖú²ÍÒ²²»´í    ÓÐºÃ¶à½ÌÁ·   ÓÐµãÐ¡¹ó
486.ÉèÊ©»¹ÐÐ£¬¾ÍÊÇÌåÑéÏÂ»¬Ñ©¡£ÄÄ¼Ò¶¼Ò»Ñù£¬»»×°±¸Âé·³£¬¸÷ÖÖ»¨Ç®¡£¸ù±¾²»¿¼ÂÇ¹Ë¿Í¸ÐÊÜ£¡
487.Ñ©µÀ·Ç³£ºÃ£¬ÇëÁË½ÌÁ·£¬½ÌÁ·½ÌµÄºÜÈÏÕæ£¬¶ù×ÓËùÓÐµÄÑ©µÀ¶¼ÌåÑéÁËÒ»±é£¬µ¥°åË®Æ½ÓÐËù½ø²½£¬·Ç³£ºÃµÄÌåÑé¡£¾ÍÊÇÒª¿ªÑ§ÁË£¬²»È»ÕæÏë¶à´ýÒ»Ìì£¬¶ù×ÓÌØ±ðÏë¿´2016µÄµ¥°å±ÈÈü¡£Ö±ÈÂÈÂÒª3ÔÂµÚ¶þ¸öÖÜÄ©ÔÙÀ´£¬Òª¿´±ÈÈüÈü¿ö¡£
488.Á½¸öÐ¡Ê±¸ù±¾Íæ²»Ë¬£¬½ÌÁ·Ã»É¶ÓÃ£¬Ç§Íò±ðÇë
489.·þÎñÌ¬¶È»¹ÐÐ£¬ÈËÄÇÃ´¶à£¬Ò²Í¦Ï¸ÐÄµÄÆäÊµ£¬ÔÚ´°¿ÚÐ¡¸ç¸ø°ìÀíµÄ×âÊÛ·þÎñ£¬Õâ¸öÃÅÆ±°É£¬¾ÍÊÇ²»º¬Ñ©¾µ£¬ÆäËûµÄÒÂ·þÀ²Ã±×ÓÀ²£¬ÆäÊµ×é²»×é¶¼ÐÐµÄ£¬Ñ©¾µÊÇ±ØÐëÒª×âµÄ£¬¶øÇÒ´ø×ÅÑÛ¾µÒ²¿ÉÒÔ´÷Ñ©¾µ£¬Ñ©ÕÌÑ©Ð¬»¹ÓÐ»¬Ñ©°å¶¼ÊÇÔÚÃÅÆ±ÀïµÄ£¬ÂùºÃµÄ
490.»¹ÏëÈ¥ÍæÅ¶£¬Ã÷Äê»¹ÒªÈ¥£¡£¡£¡£¡£¡£¡
491.³öÆ±ÓÃÉí·ÝÖ¤¾Í¿ÉÒÔ£¬ºÜ·½±ã£¬»¬Ñ©³¡Ò²ºÜ´ó£¬»¹ÓÐÈÈË®Ìá¹©¿ÉÒÔ×Ô¼º´ø³ÔµÄ¶«Î÷£¬½ÌÁ··Ç³£¶à£¬Äã¿ÉÒÔÑ¡Ôñ²»Çë½ÌÁ·£¬µ«ÊÇÎÒ»¹ÊÇÑ¡ÔñÈÃ½ÌÁ·´ø×Å»¬ÁËÒ»´ÎÖÐ¼¶ÈüµÀ£¬ËäÈ»»¨ÁË100Ôª£¬µ«·Ç³£¹ýñ«£¬ÓÐÒ»ÖÖ·ÉÒ»ÑùµÄ¸Ð¾õ£¬´Ì¼¤£¡×ÜÖ®²»´í£¬Ã÷Ìì»¹»áÀ´£¡
492.½ñÌì»¬Ñ©µÚ¶þÌì£¬×òÌìº¢×ÓÃ»Íæ¹»£¬½ñÌìÃ»ÓÐ×òÌìÂòµÄÓÅ»Ý£¬µ±Ìì¶©µ±Ìì¾Í¿ÉÒÔÊ¹ÓÃ£¬²»ÓÃÔ¤Ô¼£¬ÖÐÎç¿ÉÒÔ×Ô¼º´ø³ÔµÄ£¬½ñÌìÂòÁËÅÝÃæÓÐÃâ·ÑµÄÈÈË®£¬×òÍí×¡µÄÄµµ¤½­£¬´óÔ¼100¹«Àï£¬³Ô×¡¶¼ºÜ±ãÒË£¬ÓÉÓÚ´º½ÚÆÚ¼ä¸ßËÙÃâ·Ñ»¹ÊÇºÜ»®Ëã£¬ÕýºÃÖÐÎç·µ»ØÀ´£¬Ìì²»Àä£¡
493.Õâ¸ö¾ÍÊÇÕý×ÚµÄÑÇ²¼Á¦»¬Ñ©ÃÅÆ±£¬±È½Ï»®Ëã£¬ÔÚÕâÀï»¬ÁËÁ½Ìì£¬²»´í£¡
494.Ñ©³¡ºÃ´ó ·þÎñÒ»Á÷ ½ÌÁ·×¨Òµ ÔÙÀ´
495.
496.²»Èç³¤°×É½Íò´ï¶È¼Ù´åµÄ»¬Ñ©³¡£¬¶øÇÒ½ÌÁ·ÊÕÈëÒ²ÐíºÜÉÙ£¬ÒªÐ¡·ÑÇé¿ö¾ÍÊÇÆÕ¼°£¬ÊÕÒø´¦¹ã¸æÓëÏÖÊµ²»·ûºÏ£¬ÉÏÃæËµ1.2Ã×ÒÔÏÂº¢×Ó100Ôª£¬ÊÕ·ÑÈ´ÊÕ150Ôª£¬ËûÃÇ¾ÍÊÇÀ´²»¼°ÁË£¬²»½²µÀÀí¡£Ò»·ÖÒ²²»Ïë¸ø£¬±È½ÏÔ×ÈË¡£ºÇºÇ
497.·Ç³£·½±ã£¬·Ç³£ºÃÍæ¡£ÓÐ¾°Çø°Ú¶É³µÖ±½Ó½ÓËÍ¡£ÓÐÊÊºÏ³õÑ§ÕßÍæµÄ»¬µÀÒ²ÓÐÖÐµÈÄÑ¶È»¬µÀ¡£ºÜÔÞºÜºÃÍæ¡£·Ç³£·½±ã£¬·Ç³£ºÃÍæ¡£ÓÐ¾°Çø°Ú¶É³µÖ±½Ó½ÓËÍ¡£ÓÐÊÊºÏ³õÑ§ÕßÍæµÄ»¬µÀÒ²ÓÐÖÐµÈÄÑ¶È»¬µÀ¡£ºÜÔÞºÜºÃÍæ¡£ÖµµÃÍÆ¼ö£¬ºÃÍæ¶ù£¡
498.Á½Ð¡Ê±×ã¹»ÁË£¬²»»á»¬µÄÈ¥¶à°ëÒªÇë½ÌÁ·£¬Ã»°ì·¨¿©
499.µÚÒ»´Î»¬Ñ©£¬Ö»ÄÜÔÚµ×ÏÂÍæÍæ£¬×öÀÂ³µµ½ÆÂÉÏ·¢ÏÖÄÇ¸ö¶¸°¡£¬²»¹ý¿ÉÒÔÇë½ÌÁ·´øÏÂÈ¥·ÑÓÃÊÇ100£¨Ö»ÊÇ´ÓÆÂÉÏÏÂÀ´¶øÒÑ£©£¬²»¹ý¸Ð¾õ»¹ÐÐ¡£ÔÚµ×ÏÂÇë½ÌÁ·Ò²ÐÐ£¬È«³Ì²Å240¡£ÍêÈ«¿´¸öÈËÑ¡Ôñ£¬Ö÷ÒªÊÇÒªÍæµÄ¿ªÐÄ¡«¡«¡«¡«¡«¡«
500.³¬¼¶°ô£¬ºÃÍæºÃÍæ¡£ÂÃÓÎÒ»¶¨ÒªÈ¥£¬ºÃÃÀµÄ
501.ÍæµÄºÜ¿ªÐÄ£¬4¸öÐ¡Ê±Ê±¼äºÜ³ä×ã£¬½ÌÁ·Ò²ºÜÓÃÐÄ¡£²»´í¡£
502.·Ç³£ºÃ£¬ÊÇ¶«±±×îºÃµÄ»¬Ñ©³¡£¬·þÎñÖÜµ½£¬½ÌÁ·ÈÏÕæ¸ºÔð£¬ÓÐÈ«ÑÇÖÞ×î³¤µÄÑ©µÀ£¬¿ÉÒÔ°ìÀí¸ß¼¶Ñ©µÀ¿¨¡£»¬×Å³¬¼¶Ë¬£¬»¬ÀÛÁË£¬ÊÒÄÚÓÐÃâ·ÑµÄÈÈË®¡£¿ÉÒÔ×Ô¼º´ø·½±ãÃæ£¬¶öµÄÊ±ºò¿ÉÒÔ³ä¼¢¡£×Ü¶øÑÔÖ®£¬ÐÂÌåÎ¯ÊÇÖµµÃÒ»È¥µÄ»¬Ñ©³¡¡£
503.Ñ©¾ß´óÌüµÄ½ÌÁ·ºÜÈÈÇé£¡»áÖ÷¶¯°ïÃ¦ÄÃÑ©Ð¬Ñ©°å¡£»¹»á°ïÖú´©´÷¡£²»¹ýÈÈÇé¹ýÍ·¾Í»áÈÃÈË¾õµÃÓÐÐ©²»×ÔÔÚ¡£×Ô¼º»á»¬Ò²¾ÍÃ»Çë½ÌÁ·£¡ÍæµÄºÜºÃ¡£Ñ©µÀ³¬¼¶°ô£¡×Ô¼º×ø»ð³µÈ¥×ø»ð³µ»Ø¡£³¬¼¶³äÊµµÄÒ»Ìì~×ÜÌåÀ´½²»¹ÊÇºÜÂúÒâµÄ£¡»áÔÙÈ¥Íæ
504.»¹²»´í£¬¾ÍÊÇÈËÌ«¶àÁË£¬·þÎñÌ¬¶È²»ÔõÃ´Ñù
505.ÍÆ¼ö¡¢·þÎñÈÈÇé£¬ÉèÊ©ÆëÈ«£¬ÊÇ»¬Ñ©°®ºÃÕßµÄºÃÈ¥´¦
506.ÉèÊ©ºÜ²»´í£¬½ÌÁ·Í¦¹óµÄ£¬»¬µÃºÜ¿ªÐÄ¡£
507.ÑÇ²¼Á¦»¬Ñ©³¡£¬¿ÉÄÜÊÇ¹úÄÚ×îºÃµÄ»¬Ñ©³¡Ö®Ò»ÁË
508.¹úÄÚÊ×ÇüÒ»Ö¸µÄ»¬Ñ©³¡£¬ÍæµÃ·Ç³£¿ªÐÄ£¬³öÆ±ËÙ¶È¼«¿ì£¬ÖµµÃÍÆ¼ö
509.ÀïÃæÇë¸ö½ÌÁ·240Ò»ÈË Ð¡·Ñ100¿éÒ»ÈË µÍÓÚÕâ¸ö¼Û½ÌÁ·ÏÐÉÙ
510.¸÷·½Ãæ¶¼Í¦ºÃ£¬Ñ©³¡È±Ò»¸ö×Ü½ÌÁ·¡£Ó¦¸Ã¶Ô»¬Ñ©ÓÎ¿ÍÑ²ÊÓ£¬¸ú¾ÈÉúÔ±Ò»Ñù
511.·þÎñÖÜµ½£¬»¬µÀºÃ£¬ºÜ¿ªÐÄ£¬ÏÂ´Î»¹À´
512.´ø¿ÍÈËÈ¥µÄ£¬ÍæµÄÍ¦¸ßÐË£¬»°Ëµ»ØÀ´Ç®Ò²Ã»ÉÙ»¨£¬´ó¼ÒÒª×¢ÒâµÄÊÇÓÐµÄ½ÌÁ·¿´Äã²»»á¾Í°ÑÄã´øµ½ºÃ´¦£¬¿´Äã²»¸Ò»¬¾Í¸úÄãÒªÇ®È»ºó°ÑÄã´øÏÂÈ¥
513.ºÃÏñ²»ÓÃÃÅÆ±£¬Ö»Òª×âÑ©¾ß¾Í¿ÉÒÔ£¬
514.ÓÐÈý°Ù¶àµÄÑº½ð£¬È»ºóÕâ¸öÑ©³¡»¹ÊÇÍ¦²»´íµÄ£¬ÍæµÄÒ²ºÜ¿ªÐÄ
515.ºÜºÃÍæ£¬×òÌìÈ¥µÄÁíÒ»¸öÑ©³¡£¬½ñÌìÍæÁËÐÂÌåÎ¯ºóºó»ÚËÀ×òÌìÈ¥µÄÄÇ¸ö£¬¿ÉÏ§Ã»¶©µ½·¿¼ä
516.·þÎñÕæµÄÃ»·¨Ëµ£¬Ì¬¶ÈÇ¿Ó²¸ú´óÒ¯ËÆµÄ¡£ÉèÊ©ºÜºÃ£¬ÍæµÃºÜ¿ªÐÄ£¬Ò²¾Í²»ÔÚºõÌ¬¶ÈÁË
517.»¹¿ÉÒÔ£¬²»»á»¬£¬È»ºóÇë½ÌÁ·´øÏÂÀ´ÁË£¬100¡£×Ô¼ºÂýÂý²ä²äÒ²ÊÇ¿ÉÒÔµÄ¡£
518.·Ç³£ºÃ£¬³õ¼¶³¬¼òµ¥£¬²»ÓÃ½ÌÁ·¶¼¿ÉÒÔ£¬²»¹ýÖÐ¼¶µÀ»¹ÊÇ»¬²»À´£¬Ë¤Á©ÏÂ£¬ÖÐ¼¶»¹ÊÇÐèÒª½ÌÁ·½ÌÔõÃ´×ªÍä°¡Ê²Ã´µÄ
519.»·¾³É¶µÄÃ»ËµµÄ£¬Ñ©Ð¬³öÏÖ¶ÏÂëÇé¿ö£¬¶øÇÒÎªÊý²»ÉÙ
520.Ñ©Ð¬×â½è¶ÏÂë±È½ÏÀ÷º¦£¬½ÌÁ·ÌÖÒªÐ¡·ÑÒ²À÷º¦
521.ËÄÐ¡Ê±Ã»Íæ¹»£¬ÕâÊÇµÚ¶þ´ÎÂòÁË£¬¶øÇÒÊÇµ±ÌìÏÂÎçÒ»µã¶àÏÂµÄµ¥£¬Á¢¿Ì³öÆ±¾Í¿ÉÓÃ£¬ÔÞÒ»¸ö
522.ºÜºÃ£¬ºÜ²»´í£¬ÍæµÃºÜ¿ªÐÄ£¬Êµ»Ý²»½âÊÍ
523.¾°ÇøÄÚ³µ½Ó³µËÍ£¬·þÎñÌ¬¶È·Ç³£ºÃ£¬ÏÂ»Ø»¹»áÀ´
524.Ñ©µÀ»¹ÊÇ±È±ðµÄµØ·½µÄºÃÒ»Ð©£¬¸ÕÑ§»á»¬Ñ©£¬¶¼¿ÉÒÔ»¬
525.×ÜÌåÀ´Ëµ»¹ÐÐ ÖÐ¼¶ÈüµÀÐèÒª½ÌÁ· ²»¹ý¸øÁË100¿é½ÌÁ··Ñ ½ÌÁ·»¹À´ÒªÁË100¿éµÄºì°ü ´ó¹ýÄêµÄÐÄÇé¶ÙÊ±²»Êæ·þÁË
526.·þÎñ·Ç³£µ½Î»£¬ºÍ½éÉÜµÄÒ»Ñù£¬ÏÂ´Î»¹»áÈ¥
527.ÈËÌ«¶à  ÏÂ´ÎÈ¥³¤´º  Ã»ÄÇÃ´ji?w
528.ÕæÐÄ²»´í£¬Ò»¿´¾Í²»ÊÇÒ»°ãµÄ»¬Ñ©³¡£¬ÏÂ´ÎÀ´¾ÍÂòËÄ¸öÐ¡Ê±µÄ
529.ºÜ²»´í ÍæÁËÒ»Ìì Èç¹û»¬Á½¸öÐ¡Ê±ÍêÈ«²»¹»µÄ ÎÒÃÇµÚÒ»ÌìËÄÐ¡Ê±µÚ¶þÌìÈ«Ìì ¡£²»¹ýµÚÒ»ÌìÃ»¸øµ±³¡ÍÅ¹º£¬ÓÐµã¿Ó
530.ÕæÐÄ²»´í£¬½ÌÁ·ÈËÒ²²»´í£¬µ«ÊÇ»¹ÊÇ»á¸úÄã¿ª¿ÚÒªÇ®µÎ£¬Ñ©µÀÕæÐÄË¬µ½±¬£¬ÅÔ±ß¶¼ÊÇÔÚ¸ß¼¶µÀÑµÁ·µÄÔË¶¯Ô±£¬ºÃÉíÊÖ°¡
531.»¬Ñ©³¡ºÜ´ó£¬Ñ©ÉÔÉÔ±¡ÁËµã£¬Çë½ÌÁ·ÓÐµã¹ó£¬»¹ÒªÐ¡·ÑÓÐµãÎÞÓï
532.ÉèÊ©·Ç³£ºÃ£¬·þÎñºÜÖÜµ½£¬³©»¬4Ð¡Ê±£¬ÐÄÇé´óºÃ¡£ÀÛÁË£¬ÐÄÀï¸ü·ÅËÉ£¡
533.¸ÕºÃÓöÉÏ½µÎÂÏÂÑ©£¬ÔËÆø²»´í¡£Í¦ºÃÍæµÄ
534.¸ÕºÃÓöÉÏ½µÎÂÏÂÑ©£¬ÔËÆø²»´í¡£Í¦ºÃÍæµÄ
535.Éè±¸ÆëÈ«£¬·þÎñÌ¬¶ÈºÜºÃ£¬ÖµµÃÈ¥µÄµØ·½¡£
536.ºÜºÃ£¬¹æÄ£²»´í£¬¼ÛÇ®±ãÒË£¬·þÎñºÜºÃ£¬ºÜÏ²»¶£¡
537.ºÜºÃ£¬±ÈÕý³£±ãÒË£¬ºÜºÃÍæ£¬ÏÂ´Î»¹»áÀ´ÕâÀïÍæ£¡
538.ºÜºÃÍæ£¬Éè±¸×¨Òµ£¬Ñ©µÀ´Ì¼¤°¡°¡°¡°¡
539.»·¾³ºÜºÃ£¬·þÎñºÜµ½Î»£¬ÏÂ´Î»¹ÒªÈ¥£¡
540.»¬Ñ©´óÌü³Ô¶«Î÷µÄµØ·½£¬ÓÖ¹óÓÖ²»ºÃ³Ô£¬¼òÖ±ÊÇÔ×¿Í
541.Í¦²»´íµÄ£¬ÔÚÕâÀï»¬ÁËÁ½Ìì£¬»¬µÃºÜ¿ªÐÄ¡£
542.·Ç³£ºÃ£¬ÓÐÒâË¼£¬Çë½ÌÁ·ºÜÖµµÃ£¬ÍæµÄ¿ªÐÄ
543.ÉèÊ©Ò»Á÷£¬»·¾³ÓÅÃÀ£¬ºÜÃÀºÃµÄÒ»´ÎÌåÑé£¬
544.·Ç³£×¨ÒµµÄÈüµÀ£¬´øÅ®ÅóÓÑÈ¥µÄ£¬ÔÚ¼¼ÒÕ¸ß³¬µÄ½ÌÁ·£¨ÎÒ£©´øÁìÏÂ£¬²»·Ñ´µ»ÒÖ®Á¦¾Í´Ó×î¸ßÑ©µÀÉÏ»¬ÁËÏÂÀ´£¬Ôô±Ð£¡
545.ºÜÌØ±ðµÄÌåÑé£¬ÖµµÃÏÂ´ÎÔÙÀ´¡£¾ÍÊÇ½ÌÁ··ÑÓÃÌ«¸ß¡£Á½Ð¡Ê±ÊÕ240£¬»¹¿ª¿ÚÎÊÒªÐ¡·Ñ¡£
546.Ñ©³¡Í¦²»´í£¬¾ÍÊÇ½ÌÁ·ÓÐµã¿Ó£¬Ò²Ã»É¶ÓÃ
547.»¬Ñ©ºÜ´Ì¼¤£¬ÍæµÄºÜºÃ£¬4¸öÐ¡Ê±Ã»Íæ¹»£¬»¹ÒªÀ´
548.´ú½ðÈ¯Í¦Êµ»Ý£¬¼´Âò¼´ÓÃ¡«µÚÒ»´Î»¬Ñ©£¬ÐÂÌåÑéget?
549.¾ÍÊÇ²»ÔõÃ´»á»¬Ë¤ÁË¼¸½Ï ³¡µØ²»´í±È½ÏÊÇ¹ú¼Ò±ÈÈüµÄ³¡µØ
550.»·¾³³¬¼¶ºÃ¡¢ÉèÊ©Ò²ÊÇ×î°ôµÄ¡¢Ñ©³¡ºÜ´ó¡¢»¬µÄºÜ¿ªÐÄ¡¢ÍæÁË4¸öÐ¡Ê±¡«£¡
551.»¹²»´í£¬10ÄêÒÔÇ°ÔÚ¹þÉÏ´óÑ§Ã»Ç®£¬Ã»È¥ÁË£¬ÏÖÔÚ²¹ÉÏ£¬ºÇºÇ£¡
552.ÕæµÄÊ¡ÁË²»ÉÙÇ®£¬²»¸úÍÅÍæµÄ¸üºÃ
553.³¡µØÕæÐÄµÄ²»´í£¬½ÌÏ±¸¾µÄ½ÌÁ·ÈËºÜºÃ£¬Ö»ÓÐÒ»µã¾ÍÊÇÀïÃæµÄ³¬ÊÐ¼Û¸ñÕæµÄºÝ¹ó£¬»ðÍÈ³¦Òª10Ôª£¬»¹ÓÐ»Ø¹þ¶û±õµÄ³µÌ«²»·½±ãÁË£¬±ðµÄ¶¼Í¦ºÃ
554.¾­¼ÃÊµ»Ý£¬¼´Âò¼´ÓÃ£¬Ë¬£¬ÓÐÕÛ¿Û¡£
555.ºÜ´óºÜ´óµÄ»¬Ñ©³¡¡£ÔÚÀïÃæ»¹Óöµ½Íâ¹ú½ÌÁ·½ÌÐ¡º¢¡£
556.Æ±¼ÛÀï²»º¬»¬Ñ©·þºÍÃ±×Ó»¹ÓÐÊÖÌ×
557.·Ç³£ÈÈÇé£¬³¡µØºÜºÃ£¬¾°É«Ò²ºÜÃÀ£¬Ã»µÃËµÁË
558.Æ±¼ÛÀï²»º¬»¬Ñ©·þ£¡£¡£¡£¡£¡£¡£¡£¡
559.¼Û¸ñÀï²»º¬»¬Ñ©·þ£¡£¡£¡£¡£¡£¡£¡£¡£¡£¡£¡£¡£¡£¡£¡£¡
560.·þÎñÌ¬¶È²»ÐÐ£¬½ÌÁ·Ì«ÀÁ£¬×îºó»¹Ë÷ÒªÐ¡·Ñ¡£
561.ÐÂÊÖÒ»¶¨É÷ÖØ£¬àÅ£¬¾ÍÕâÑù¡£¡£¡£¡£
562.´ó¼ÒÒ»ÆðÍÅµÄ¾í'Íù·µµÄ´ó°Í¶¼ºÜÎÂÅ¯£¬µ¼ÓÎÒ²ºÜ»îÔ¾¡£ÔÚ³µÉÏ»á¸ø´ó¼Ò½»´úÂÃÐÐµÄÐÎ³É¡£ÓÐÌáÎÊ¶¼»á»Ø´ð¡£µ½Ä¿µÄµØ¶¼»áÓÐÈË¹Ü¡£Ã¿Ïî»î¶¯¶¼»á¸æËßÏÂÒ»¸ö»î¶¯Ê±¼äºÍ¼¯ºÏµØµã¡£²»»áºÜÃ¦ÂÒ¡£¸ø¸öÔÞ
563.ÐÐ³Ì°²ÅÅµÄºÜÂú£¬ÊÇÎÒÏ²»¶ÄÇÖÖ£¬²»»áÓÐÊ²Ã´ÊÂ¶¼Ã»ÓÐÊÇÊÂ¸ÉµÄÊ±ºò£¬»î¶¯µÄ×¼±¸ºÜ³ä·Ö£¬;-)Óä¿ìµÄÒ»´ÎÂÃÐÐ¡£
564.
565.ÓÐË¾»úÊ¦¸µ½ÓÕ¾£¬»¹°ïÃ¦×âÁËÑ©·þ£¬»¬Ñ©³¡ÕæµÄºÃ°¡£¬»¬Ñ©½ÌÁ·ºÜÄÍÐÄ.
566.ÍæµÄÍ¦¿ªÐÄ
567.·Ç³£¿ÉÒÔ
568.ºÃ
569.·Ç³£ºÏËã
570.150µÄÊÇÃÅÆ±£¬Ö®ºóÐèÒª×âÒ»¸ö»¤Ä¿¾µ50Ôª£¬»¹ÓÐ³õÑ§Õß×îºÃ×âÒ»¸ö½ÌÁ·£¬Ò»¸ö½ÌÁ·240Ôª£¬È»ºóÐ¡·Ñ200¡ª400Ôª£¬Ð¡·ÑÊÇ±ØÐë¸øµÄ£¬½ÌÁ·½»µÃºÜºÃ£¬¶¼ÊÇ¹ú¼Ò½ÌÁ·£¬Í¦ºÃÍæµÄ£¬´òËãÃ÷ÄêÔÙÈ¥Ò»´Î
571.»¬Ñ©³¡ºÜºÃ£¡
572.°åºÃ£¡
573.²»´í
574.ºÃ£¬·þÎñºÃ£¬Ì¬¶ÈºÃ£¬ÍæµÄºÃ£¬Ê²Ã´¶¼ºÜºÃ
575.ºÜ²»´í
576.ÍæµÄºÜ¿ªÐÄ
577.»¹ÐÐ
578.2017-1-24È¥µÄÊ±ºòÈË²»ÊÇºÜ¶à£¬Õâµã·Ç³£ºÃ¡£Ñ§¾ß·Ç³£ÐÂ£¬Ñ©·þ´ÕºÏÓÃ°É£¬ÕâµãÃ»°ì·¨¡£µÍËÙµÀµÄÑ©ÓÐµãÉÙ£¬ÓÐµÄ²¿·Ö±ùÃæ¶¼ÏÔÂ¶³öÀ´À²¡£×ÜÌåÀ´Ëµ»¹¿ÉÒÔ
579.»¹ÐÐ
580.Ò»°ã
581.·þÎñ·Ç³£ºÃ
582.·þÎñ·Ç³£ºÃ
583.Ñ©µÀºÜ³¤£¬Ñ©ºÜÈí£¬ÉèÊ©ºÜ²»´í£¡
584.»¬Ñ©³¡Í¦´óµÄ£¬ºÍÀÏ¹«ÍæµÄÍ¦¿ªÐÄµÄ£¬µ¼ÓÎÈËÒ²Í¦ºÃµÄ¡£¡£ÍÆ¼ö£¡
585.ÖÐ¼¶Ñ©µÀºÜ³¤£¬Ñ©ºÜÈí£¬»¬×ÅºÜã«Òâ
586.Í¦²»´íµÄ£¬
587.ÔÚ£¡ÔÚÒ»£ºÔÚÕâÀïËµ£¡Ò»¡¢Ò»Ö±ìá
588.Í¦ºÃµÄ ????????????
1.±êÌâ1
2.½áÊøÁËÂíÀ­ÅÀÀç£¬ÎÒÃÇ¾ÍÇ°ÍùÁË»¬Ñ©³¡£¬ÔÚ³µÉÏµ¼ÓÎÐ¡½ã½ãºÍÎÒÃÇËµ×Å»¬Ñ©µÄ×¢ÒâÊÂÏîºÍ°²È«´ëÊ©¡£Ëæºó¾ÍËæÐ¡½ã½ãÈ¥×â»¬Ñ©ÓÃ¾ß£¬»¬Ñ©·þ¡¢»¬Ñ©ÓÃ¾ß¶¼°üº¬ÔÚÍÅ·ÑÀï¡£µ±È»ÎÒÃÇÈ¥µÄ¶¼ÊÇ³õ¼¶»¬Ñ©³¡¡£
1¡¢»¬Ñ©³¡ÓÐÐí¶à»¬Ñ©½ÌÁ·£¬Èç¹û´ó¼ÒÏëÈÏÕæÑ§»¬Ñ©£¬¿ÉÒÔÇëÒ»¸öË½ÈË½ÌÁ·£¬·ÑÓÃÊÇ240ÔªÒ»ÈË£¬¶øÇÒÒª¸øÐ¡·Ñ¡£Èç¹ûÖ»ÊÇÏëÌåÑéÒ»ÏÂ£¬ÄÇ¾ÍÃ»ÓÐ±ØÒªÔÙÇë½ÌÁ·ÁË£¬×Ô¼º×ÁÄ¥Ò»ÏÂ»¹ÊÇ¿ÉÒÔ»¬ÆðÀ´µÄ¡£½¨Òé´ó¼Ò±¨¸öÒ»ÈÕÍÅÈ¥»¬Ñ©³¡£¬×Ô¼ºÈ¥ÓÐµãÂé·³¡£
2¡¢½¨ÒéÅ®º¢×Ó²»Òª»¯²Ê×±£¬ÎÒ»¬ÍêÑ©ºó£¬ÑÛ×±Ê²Ã´µÄÈ«²¿»¨µôÁË
3¡¢ÕâÊÇ×ÔÓÉÐÐÈ¥»¬Ñ©³¡µÄ¹¥ÂÔ£¬½¨Òé´ó¼Ò¸úÒ»ÈÕÍÅ£¬»á±È½Ï·½±ã
´©×ÅÂÌÉ«»¬Ñ©·þµÄÊÇ»¬Ñ©½ÌÁ·£¬ËûÃÇ¿ÉÒÔ½ÌÎÒÃÇ»¬Ñ©²¢±£»¤ÎÒÃÇµÄ°²È«£¬Ô¶´¦´ó¼ÒÅÅ×Å¶ÓÉÏÑ©É½£¬ÆÚ´ýÒ»´Î´ÎµÄ»¬Ñ©¡£ÎÒÊÇµÚÒ»´Î³¢ÊÔ»¬Ñ©£¬ÄÚÐÄ»¹ÊÇºÜìþìýµÄ¡£ÎÒ´©µÄÌ«¶à£¬»»Ð¬×Ó¶¼²»Ì«·½±ã£¬ÓÐÈÈÐÄµÄ½ÌÁ·°ïÖúÎÒ´©Ð¬×Ó¡£»»ºÃÐ¬×Ó£¬ÎÒ·Â·ð²»»á×ßÂ·ÁË£¬Ê®·Ö±¿ÖØ£¬²»¹ý×ßÁË¼¸²½¾ÍºÃºÜ¶à¡£ÎÒÄÃ×Å»¬Ñ©°åºÍ»¬Ñ©ÕÈ×ßÁË³öÈ¥£¬ÍÛ°×Ã£Ã£µÄÑ©µØÀï£¬È«ÊÇÔÚÏíÊÜ»¬Ñ©µÄÈËÃÇ¡£´©ºÃ»¬Ñ©°å£¬ÎÒ¾ÍÔÚÆ½µØÉÏßÚÁïÆðÀ´£¬¿´×Å±ðÈËµÄ¶¯×÷£¬ÎÒÂýÂýÑ§×Å¡£ºÃÏñ²¢Ã»ÓÐÏëÏóÖÐµÄÄÇÃ´À§ÄÑ£¬ÎÒÌåÑéµ½ÁËÆäÖÐµÄÀÖÈ¤£¬Ò»¸öÈËÔÚÑ©³¡Àï»¬À´»¬È¥¡£²»¹ýÕæµÄºÜÀä£¬·Ç³£Àä£¬Ê±²»Ê±´µÀ´Ò»ÕóÑý·ç£¬°ÑÑ©¾í³ÉÁËÁú¾í·ç¡£ÂþÌì·ÉÎèµÄÑ©»¨£¬ËùÒÔÑ©¾µÊÇ²»¿ÉÈ±ÉÙµÄ¡£ËùÒÔ´ó¼ÒÒ»¶¨Òª¶à´©£¬¶³Éú²¡¾Í²»ºÃÁË¡£
3.ÐèÒªËµÃ÷µÄÊÇÕâÀïµÄ½ÌÁ·ÊÇÒ»¶ÔÒ»µÄ£¬Ö»¸ºÔðÒ»¸öÑ§Ô±µÄ°²È«£¬ÆäËûÍ¬ÐÐÈË¸Å²»¸ºÔð£¬3Ð¡Ê±240Ôª£¬·ÑÓÃ±ÈÃÅÆ±¹ó¡£ÎªÊ²Ã´ÒªÇë½ÌÁ·ÄØ£¿Ê×ÏÈ£¬ÎªÁË°²È«£¬ÎÒÃÇÊÇÐ¡°×£¬Ã»ÓÐÈÎºÎ»¬Ñ©¾­Ñé£¬»¬Ñ©ÊÇ´øÓÐÒ»¶¨Î£ÏÕµÄÔË¶¯£¬³öÃÅÓÎÍæ°²È«µÚÒ»¡£Æä´Î£¬Ã»ÓÐ½ÌÁ·ÄãÉÏ²»È¥ÖÐ¼¶ÈüµÀ£¬³õ¼¶ÈüµÀÈË¶àµÄ¾ÍÏñÒ»¸öÔèÌÃ×Ó£¬¸ù±¾¶¯²»ÁË£¬Ò²¾ÍÊ§È¥ÁË»¬Ñ©µÄÒâÒå¡£ÊÂÊµÒ²Ö¤Ã÷ÎÒµÄ½ÌÁ·ºÜ²»´í£¬ÎÒÒ²Ñ§ÁË²»ÉÙ£¬ËäÈ»Ö»ÓÐ2¸ö¶àÐ¡Ê±£¬µ«ÎÒÒÑ»ù±¾ÕÆÎÕÁËÀçÊ½É²³µ£¬ÀçÊ½×ªÍä£¬Æ½ÐÐ×ªÍä¡£ÎÒ¶Ô×Ô¼ºµÄÑ§Ï°½ø¶È»¹ÊÇÂúÒâµÄ£¬ËäÈ»ÖÐ¼äË¤ÁËÁ½õÓ£¬°Ñ½ÌÁ·ÏÅ»µÁËÑ§Ô±ÊÜÉË£¬½ÌÁ·»á±»·£ºÜ¶àÇ®¡£
×îºó£¬ËµÒ»ÏÂ½ÌÁ·µÄÐ¡·ÑÎÊÌâ£¬ºÜ¶àÌû×Ó¶¼ËµÑ©³¡µÄ½ÌÁ·Ë÷ÒªÐ¡·Ñ£¬ÎÒµÄ½ÌÁ·Ò²ÎÊÎÒÌÖ´òÉÍ£¬ÎÒÊÇ¸øÁËµÄ£¨½ð¶î±£ÃÜ£©¡£Ð¡·Ñ×ÔÔ¸£¬Ã»ÓÐÇ¿ÖÆ£¬µ«ÎÒ´ÓÏà¹ØÈËÊ¿ÄÇÀï»ñÏ¤240Ôª½ÌÁ··ÑÖÐ½ÌÁ·ÕæÕýµ½ÊÖµÄ±¨³êÖ»ÓÐ30%£¬Õâ¸ö¿´¸öÈËÁË£¬¿´½ÌÁ·µÄ¸¶³ö³Ì¶È£¬ÈÊÕß¼ûÈÊ£¬ÖÇÕß¼ûÖÇ£¬²»Ç¿Çó¡£
4.ÎÒÑ¡ÔñÁË³£¹æµÄ2Ð¡Ê±»¬Ñ©Ì×Æ±£¬Í¬Ê±°üÀ¨ÀÂ³µÆ±¡¢Ñ©¾ß£¨»¬Ñ©°å¡¢»¬Ñ©Ñ¥¼°Ñ©ÕÈ£©£¬Ò»¹²200Ôª¡£»¬Ñ©Ã±¡¢»¬Ñ©¾µ¡¢»¬Ñ©·þµÈÊÇ¶îÍâÊÕ·ÑµÄÅ¶£¬²»¹ý¶ÔÓÚÎÒÕâÖÖ³õÑ§Õß¶øÑÔÕâÐ©×°¿áË£Ë§µÄÆ÷²ÄÔÝÊ±Ò²ÓÃ²»µ½¡£
´©ºÃ×°±¸£¬ÐË·ÜµØÅÜµ½ÊÒÍâÑ©³¡×¼±¸Èö»¶£¬ÕâÊ±²ÅÒâÊ¶µ½£¬µçÊÓÀï»¬Ñ©ÔË¶¯Ô±Ó¢×ËìªË¬¡¢ÇáËÉÆ®ÒÝµÄÄ£Ñù¶¼ÊÇÆ­ÈËµÄ£¬ÄáÂêÑ©µØÀï×ßÉÏ¼¸²½¶¼×ÅÊµÀ§ÄÑ¡£
ÏñÎÒÕâÖÖ»¬Ñ©Èõ¼¦£¬Ã»ÓÐÈÎºÎ»ù´¡£¬Ë÷ÐÔÖ±½ÓÇë½ÌÁ·Ö¸µ¼Ò»ÏÂ¡£
½²ÁË½²¼Û¸ñ£¬½ÌÁ·µ¹Ò²ÊÇ¸öÊµ³ÏÈË£¬ËµÌìÉ«ÒÑÍíÎÒÃ»±ØÒªÔÙÑ¡ÄÇÖÖ°´2Ð¡Ê±Æð²½¡¢240ÔªµÄ±ê×¼À´£¬½¨ÒéÖ±½Ó¾Í¸¶100Ôª£¬Ëû»á´øÎÒÊìÏ¤Æ÷²Ä¡¢½øÐÐÈÈÉí¡¢Ñ§Ï°Ò»Ð©»ù±¾¶¯×÷£¬È»ºó´øÎÒ×øÀÂ³µÉÏÉ½´ÓÖÐ¼¶Ñ©µÀÉÏÏÂÀ´¡¢ÒÔÁ·´úÑ§¡£ÎÒ±»½ÌÁ·Ò»Á³Õæ³ÏµÄÑù×Ó´ò¶¯µ½ÁË£¬Ë÷ÐÔÖ±½ÓOK¡£
ÁíÍâ£¬ÑÇ²¼Á¦ÓÐ¸ö²»³ÉÎÄµÄ¹æ¶¨£¬ÄÇ¾ÍÊÇ½ÌÁ·»áÊÕÈ¡Ð¡·Ñ£¬ÎÒµÄ½ÌÁ··Ç³£Ë¬¿ì£¬¿ªÃÅ¼ûÉ½µØ¾ÍÌáµ½ÁËÕâÒ»µã£¬ÆäÊµÎÒ¾õµÃÍ¦ºÃµÄ£¬±ÜÃâ×îºó²ÅÌá¼°Õâµã¡¢¸¶Ç®Ê±´ó¼Ò²»Óä¿ì¡£
ËùÒÔÎÒ×îºó¸¶¸ø½ÌÁ·µÄ·ÑÓÃÊÇ100Ôª£¨Ö¸µ¼·Ñ£©+50Ôª£¨Ð¡·Ñ£©=150Ôª¡£
ÔÚÑ©³¡Àï¸ú×Å½ÌÁ·Ò»¶ÙÑ§£¬×ÜËãÕÆÎÕÁËÉ²³µ¼°×ËÊÆ·½ÃæµÄÒ»Ð©¼¼ÇÉ¡£
×îÁîÈËÆÚ´ýµÄ²¿·ÖÀ´ÁË£¬½ÌÁ·Ö±½Ó´øÎÒ×øÁËÀÂ³µÍùÉ½ÉÏ×ß¡£
½ÌÁ·È«³ÌÔÚÉíÇ°±£»¤¡¢Òýµ¼£¬Ò»µ©¿´×ÅÓÐÐ©ÒªÊ§¿Ø£¬Á¢Âíµ²ÔÚÎÒÉíÇ°½øÐÐ¼õËÙ£¬ÆäÊµ·Ç³£°²È«¡£
ÕâÖÖÌåÑéÕæµÃÊÇÌ«´Ì¼¤ÁË£¬²»¹ýÒ²µÃ³ÐÈÏ£¬»¬Ñ©Ò²ÊÇ¸ö·Ç³£ÏûºÄÌåÁ¦µÄÔË¶¯¡£
½ÌÁ·ËùÑÔ£¬µÈÎÒÃÇÕâÌË´ÓÉ½ÉÏÏÂÀ´£¬Ì«Ñô¶¼ÒÑ¾­ÂäÉ½ÁË£¬Ñ©³¡ÀïµÄÈËÉÙÁËºÜ¶à¡£
¸æ±ðÁË½ÌÁ·£¬½ÓÏÂÀ´µÄÊ±¼äÎÒ¾Í×Ô¼º·Å¿ªÁË»¬£¬ÎÒ×Ô¼ºÒ»ÌËÌËµØ±¼²¨ÓÚ»¬ÏÂÅÜÉÏµÄÑ­»·ÖÐ£¬×¥½ôÊ±¼äÁ·Ï°£¬²»¾­Òâ¼äÒÑÊÇÒ»ÉíÈÈÒâ£¬²»ÒàÀÖºõ
5.ÑÇ²¼Á¦»¬Ñ©³¡&±ùÑ©´óÊÀ½çÔÚÍ¯»°°ãµÄÑ©°×ÊÀ½ç´ýÁËÒ»Ìì°ë£¬¸Ð¾õ»¹²»¹»¡£µ«ÊÇÂÃ³Ì»¹ÊÇÒª¼ÌÐø¡£ÄÑµÃÀ´µ½´ó¶«±±£¬ÔõÃ´¶¼ÒªÌåÑéÒ»ÏÂ»¬Ñ©¡£ÑÇ²¼Á¦ÊÇ±È½Ï¾ÉµÄ»¬Ñ©³¡£¨skipark£©»¬Ñ©¹¤¾ß¼°´¢Îï¹ñ¶¼Òª×â£¬ÎÒÃÇ²»»á»¬£¬»¹ÇëÁË¸ö½ÌÁ·£¬¿ÉÒÔÈÃÎÒÃÇ¹ýÒ»ÏÂñ«£¬´ó¹ýÄêÒ²ÊÇÒª¸øÐ¡·Ñ½ÌÁ·µÄ¡£
6.Ï²»¶»¬Ñ©µÄÅóÓÑ¿ÉÒÔÀûÓÃ°ëÌìÊ±¼äÈ¥ÑÇ²¼Á¦»¬Ñ©£¡ÑÇ²¼Á¦»¬Ñ©³¡ÃÅÆ±¼Û¸ñ£º70Ôª/2Ð¡ÌØÆ¸»¬Ñ©½ÌÁ·240Ôª/ÈË/2Ð¡Ê±£¬¶ÔÓÚ³õ»¬ÕßÀ´ËµÖ»ÄÜÈ¥³õ¼¶Ñ©µÀ£¬×îºÃÇë¸ö½ÌÁ·ÒÔ·ÀÊÜÉË¡£
7.¡°ÑÇ²¼Á¦¡±Õâ¸öÃû×ÖµÄÓÉÀ´ÊÇÔÚÐÞ½¨ÖÐ¶«ÌúÂ·Ê±£¬¶íÂÞË¹Ò»¸ö¹¤³ÌÊ¦¿´µ½µ±µØÓÐºÜ¶àµÄÆ»¹û£¬¶øÆ»¹ûÔÚ¶íÂÞË¹ÒôÒë³öÀ´½Ð¡°ÑÇ²¼ÂåÄá¡±ºó·­Òë³ÉººÓïÑÇ²¼Á¦¡£ÑÇ²¼Á¦ÊÀ½çµÚÒ»»¬µÀÆðµãÔÚ999.8Ã×µÄÉ½¶¥£¬È«³¤2680Ã×£¬Âä²î570Ã×£¬ÓÐ48¸öÍäµÀ¡£ËÙ¶È¿ìµÄ»¬ÏÂÀ´ÊÇºÜ´Ì¼¤µÄ£¬µ«ÊÇÕâÑùÒ²²»°²È«¡£»¬µÀ»¬ÏÂÀ´µÄÊ±¼ä²»³¤£¬µ«ÊÇºÜºÃÍæ£¬³¬¼¶Ï²»¶ÄÇÖÖ¼ÓËÙÊ±ºòµÄ´Ì¼¤¡£À´µ½ÑÇ²¼Á¦»¬Ñ©ÂÃÓÎ¶È¼ÙÇø£¬ÔÚÈºÉ½»·±§µÄ¡°³õ¼¶×¨Òµ»¬Ñ©³¡¡±Ò»Õ¹ÉíÊÖ£¬ÌåÑé¾ªÏÕÓë´Ì¼¤¡£´©´÷ºÃÑ©Ð¬¡¢Ñ©°å¡¢Ñ©ÕÈ£¬¾Í½øÈëÁË»¬Ñ©³¡£¬ÎÒÃ»ÓÐÇë½ÌÁ·£¬ÒòÎªÇëÁË½ÌÁ·»¹Òª¸øÐ¡·Ñ¡£µ±È»ÎÒÒ²²»»á»¬£¬Ö»»áÍùÏÂ³å£¬µ«ÊÇ²»»áÉ²³µ£¬ËùÒÔÃ¿´Î´ÓÆÂÉÏÏÂÀ´¶¼ÊÇÆ¨¹ÉÏÈ×ÅµØ¡£
8.ÑÇÖÞ×î´óµÄ»¬Ñ©³¡¡ª¡ªÑÇ²¼Á¦»¬Ñ©³¡£¬ÒÑ³ÉÎªÖÐÍâ³ÛÃûµÄ»¬Ñ©ÂÃÓÎÊ¤µØºÍ¹ú¼Ò4A¼¶»¬Ñ©ÂÃÓÎ¶È¼ÙÇø¡£¿ÉÏ§ÈÈ¶ÈÌ«¸ß£¬ÈËÂúÎª»¼¡£¿°±ÈÏÄ¼¾º£±ßÔ¡³¡µÄ¡°²åòÉ¡±ÈË³±£¬ÊÕ·ÑÊÇ¸ß°ºµÄ£¬·þÎñÊÇµÍÏÂµÄ£¬ÌåÑéÊÇ¶ñÁÓµÄ¡£Ð¡ÅóÓÑÃÇÖ»ÄÜ´©×Å»¬Ñ©·þ£¬Ì¤×Å»¬Ñ©°å£¬ÔÚºÜÐ¡µÄÒ»¿éÑ©µØÀïÃæõçõÇ»ºÐÐ£¬Å¼¶ûÌåÑéÏÂË¤µ¹ÔÚÑ©µØÉÏµÄ¸ÐÊÜÁË¡£
9.ÑÇ²¼Á¦µÄ»¬Ñ©³¡·Ç³£°ô£¬½¨ÒéÐÂÊÖÒ»¶¨ÒªÀ´ÐÂÌåÎ¯»¬Ñ©³¡£¬¶ÔÓÚÐÂÊÖÀ´Ëµ²»»áºÜÄÑ
10.ÑÇ²¼Á¦µÄ»¬Ñ©³¡¹ûÈ»ÊÇºÃ£¬Ã»ÓÐÇë½ÌÁ·£¬½ÌÁ·240Ò»ÈËÁ½Ð¡Ê±£¬½ÌÁ·¶¼ÊÇ·ö×ÅÄã»¬£¬Ñ§²»µ½Ê²Ã´¼¼ÇÉ£¬Ë¤¼¸´ÎÉ¶¶¼»áÁË¡£ÎÒµÚÒ»´ÎÏÂÆÂµÄÊ±ºò£¬²»»áÉ²³µ¼õËÙ£¬Ö±½Ó´ÓÆÂÉÏ³åÏÂÈ¥£¬×²ÔÚÎ§À¸ÉÏ£¬Ë¤µ¹£¬½á¹ûÏÅµÃÍÈÈíÁËÎå·ÖÖÓ£¬ºóÃæÔÙÔõÃ´»¬¶¼²»»á¾õµÃÓÐ¶à¿ìÁË¡£ÔÚ³õ¼¶ÈüµÀ»¬ÁËÁ½¸öÐ¡Ê±£¬¼ÓËÙ¡¢¼ÓËÙ¡¢É²³µÈ«²¿ÕÆÎÕ£¬ÆÂµÀËæ±ã»¬¡£ÎÒÃÇ×¼±¸ÌôÕ½ÖÐ¼¶ÈüµÀ£¬ÐèÒª×øÀÂ³µÉÏÈ¥£¬È»ºó»¬ÏÂÀ´£¬Ò»Â·ÉÏ¶¼ÓÐ½ÌÁ·ÍÆÏú£¬ÖÐ¼¶½ÌÁ·Åã»¬Ò»´Î150£¬¼á³ÖÃ»ÓÐÇë£¬µ«ÊÇÎÒºÍÐ¡Óê¶¼ÔÚËÄÎå°ÙÃ×´¦Ë¤²ÒÁË£¬½ÌÁ·¿´×ÅÎÒÃÇË¤»¹Í¦¿ªÐÄ£¬¼ÌÐøÅÜÀ´ÍÆÏú£¬»¹¶ÔÐ¡ÓêËµÖÁÉÙÈÃÄãÅ®ÅóÓÑÌåÑéºÃÁËÑ½£¬ÐÒºÃÎÒÃÇ¼á³ÖÁË£¬ÒòÎª¿´×Å±ðÈË¶¼ÊÇ±»½ÌÁ·ÍÏ×Å»¬£¬ÊµÔÚÃ»¾¢¡£ºóÃæÏÕÆÂÎÒÃÇÊÇ×ßÏÂÈ¥µÄ£¬Ò²¾ÍÁ½¸ö¶¸ÆÂ£¬ºóÃæÆ½»ºÁË¾Í»¬ÏÂÈ¥µÄ£¬È·ÊµºÜË¬£¬ËäÈ»ºÝºÝË¤ÁËÒ»õÓ£¬µ«ÊÇÊÇÄÑÍüµÄÌåÑé¡£
11.ÑÇ²¼Á¦ÕâÊÇÒª½Ó¹ýÑ©ÏçµÄÇ¹°É£¿¹ÜÀíÎÞÐò£¬´¦´¦ÏÝÚå£¬ÈËÈË¶¼ÊÇÏë×ÅÒª¿ÓÄãÆ­ÄãÇ®£¬´ó¶«±±ÕæµÄÃû²»Ðé´«
12.»ù´¡ÉèÊ©²»´í£¬ÅäÌ×ÆëÈ«¡£Àë¹þ¶û±õÊÐÇø½ÏÔ¶¡£
13.ÓÐ¶àÌõµÍ¡¢ÖÐ¡¢¸ß¼¶Ñ©µÀ£¬ÊÊºÏ²»ÓÃ¼¶±ðµÄ»¬Ñ©°®ºÃÕß£¡
14.ÐÂÌåÎ¯»¬Ñ©³¡Î»ÓÚºÚÁú½­Ê¡ÑÇ²¼Á¦ÂÃÓÎ»¬Ñ©¶È¼ÙÇøÄÚ,»¬Ñ©³¡ÄÚ½»Í¨±ãÀû,ÉèÊ©ÏÈ½øÆëÈ«,ÓµÓÐ³õ¼¶,ÖÐ¼¶,¸ß¼¶»¬Ñ©µÀ,ÔÚÐÂÌåÎ¯Ñ©¾ß´óÌüÄÚÁìÍêÑ©¾ß,³öÁËÃÅ¾ÍÊÇÀÂ³µºÍÑ©µÀ,·Ç³£·½±ã. ¶ÔÓÚ³õÑ§Õß,»¹ÓÐ»¬Ñ©½ÌÁ·¹©½ÌÑ§,Ê¹ÄúÔÚ×î¶Ì2¸öÐ¡Ê±¼´¿ÉÕÆÎÕ»¬Ñ©¶¯×÷ÒªÁì¶ø×ÔÓÉ»¬ÐÐ. 
²»¹ý¾ÍÊÇË½½Ì¿ÎÕæµÄºÜ¹óÅ¶£¬Ã»ÈÌÐÄ»¨ÕâÇ®£¬¾Í×Ô¼º±ß»¬±ßË¤Ò²ËãÊÇÒ»ÖÖÀÖÈ¤°É£¡¿ÉÒÔÔÚÆäËûÍøÉÏ¹ºÂòÓÅ»ÝµÄÆ±Å¶£¡
15.Èç¹ûÄãÈÈ°®»¬Ñ©£¬¶øÇÒ»¬µÄ»¹²»´í£¬¿ÉÒÔÑ¡ÔñÕâÀï¡£Èç¹ûÖ»ÊÇÒµÓàÖÐµÄÒµÓà£¬ÄÇÕâÀï¶ÔÄãÀ´Ëµ£¬Ò²¾ÍÄÇÃ´»ØÊÂ¡£²»½¨ÒéÀ´´Ë
16.ÕæµÄ³¬ºÃÍæ£¬ËäÈ»Ë¤ÁË¼¸¸ö´ó¸úÍ·£¬µ«ÊÇ»¹ÊÇÌý²»ÏÂÀ´°¡£¬ÇëÁËÒ»¸ö½ÌÁ·£¬½ÌÁ··Ñµ¹ÊÇ²»Ëã¹ó£¬µ«ÊÇ½áÊøÊ±»á±»ÒªÏû·Ñ£¬50¶¼²»¿Ï×ß£¬·ÇÒª100²ÅÐÐ£¬¾ÍÕâÒ»µãÌåÑéºÃ²î
17.ÊÊºÏÎÒÃÇ³õ¼¶Ñ§Õß¡£ÇëÁË½ÌÁ·£¨½ÌÁ··ÑÃ÷ÂëÊµ¼Û£¬240Ôª2Ð¡Ê±£¬ÁíÍâÐ¡·ÑÒ²ÊÇÃ÷ÂëÊµ¼ÛÒª¸øµÄ£©£¬Ö±½ÓÉÏÁËÖÐ¼¶»¬µÀ£¬½ÌÎÒÃÇ»¬£¬87ÄêµÄ½ÌÁ·¿´²»³öÎÒ±ÈËý´ó£¬¹þ¹þ£¬¿ªÐÄ¡£Ñ§µÄÊÇ¼¼ÄÜ£¬½ÌÁ·µ²ÔÚÇ°Ãæ£¬±³µÀ¶ø³Û£¬¼Ð×ÅÎÒµÄ»¬°å£¬ÏÂ»¬£¬ËÙ¶È·ÅµÃºÜÂýºÜÂý£¬ËùÒÔÒ»Â·¶¼²»»áË¤£¬Íù·µÁ½ÌË£¬¼¸ºõ¾Í2Ð¡Ê±ÁË¡£È»ºó£¬Ê£ÏÂÊ±¼ä×ÔÓÉ»î¶¯£¬Àäµ½ÎÒÃÇÖ±½Ó´òµÀ»Ø¸®ÁË£¬ÄÏ·½µÄº¢Ö½£¬ÔÚ±ùÌìÑ©µØ»¹ÕæµÄÐèÒªÒ»¸öÊÊÓ¦µÄ¹ý³Ì¡£
18.ÑÇ²¼Á¦ÐÂÌåÎ¯»¬Ñ©³¡ÊÇ¹ú¼ÒÊ×Åú"AAAAA"¾°ÇøÄÚµÄ"SSSSS"¼¶ÂÃÓÎ»¬Ñ©³¡£¬»¬Ñ©ÆÚÎªÃ¿ÄêµÄ11ÔÂÖÐÑ®ÖÁµÚ¶þÄêµÄ4ÔÂ³õ£¬³¤´ï100¶àÌì ºÚÁú½­ÑÇ²¼Á¦»¬Ñ©³¡ÓµÓÐ¶àÌõ³õÖÐ¸ß¼¶»¬Ñ©µÀ¡£È«×Ô¶¯£¬°ë×Ô¶¯»ìºÏÔìÑ©ÏµÍ³¸²¸Ç³¤12460Ã×£¬Ãæ»ý431800Æ½·½Ã×µÄÈ«²¿Ñ©µÀ;6ÈËµõÏáÍÏ¹Ò£¬Ë«ÈËµõÒÎ£¬µ¥ÈËµõÒÎË÷µÀ¹©ÄúÑ¡Ôñ;ÅäÌ×·þÎñÉèÊ©ÍêÉÆ 1996ÄêµÄµÚÈý½ìÑÇÖÞ¶¬¼¾ÔË¶¯»áÊ¹ÑÇ²¼Á¦ÉùÃùÈµÆð£¬²¢Öð²½·¢Õ¹³ÉÎªÖÐ¹ú×î´ó£¬ÉèÊ©×îÏÈ½ø£¬Ìõ¼þ×îÎªÓÅÔ½µÄÑ©ÉÏÔË¶¯³¡Ëù¡£
19.ÈËÉúµÚÒ»´Î»¬Ñ©£¬ºÜºÃÍæ£¬¡°°×É«¶¾Æ·¡±£¬ÓÐ»ú»á»¹»áÔÙÀ´¡£
20.Õâ¸öÌØ±ðÊÊºÏ¸ß¼¶µÄÈËÍæ£¬¸Õ¸ÕÑ§»áµÄ£¬ÊÊºÏÔÚÐ¡Ñ©³¡Íæ¡£
21.¹þ¶«Õ¾¿ÉÒÔ»ð³µÍù·µ£¬3Ð¡Ê±Æ±¼Û120£¬»¬Ñ©Ê¤µØ£¬Ãû²»Ðé´«¡£
22.±ØÐëÀ´Ò»ÌË»¬Ñ©£¬¾ÍÊÇÈËÌ«¶àÁË¡£
23.¼ÛÇ®ºÍÌåÑé¸ÐÊÜ¾¹È»¶¼²»Ëã¿Ó£¬µ«ÊÇÔÚ¹ýÄêÆÚ¼äÇë½ÌÁ·£¬¾ÓÈ»Ñª¿ÚÎÊÎÒÃÇÄÃÐ¡·Ñ£¬¸øÉÙÒ»µã¶¼²»ÊÕ£¬¸øÁËÒ»ÕÅÃ«Ò¯Ò¯²Å°ÑÐ¡ÅóÓÑµÄ»¬Ñ©ÕÕÆ¬¸øÎÒÃÇ¡£½¨Òé´óÅóÓÑÈ¥¶¼×Ô¼ºÍæºÃÁË¡£
24.½ÌÁ·²»ºÃºÃ½Ì£¬ËÀÒªÐ¡·Ñ£¬ÀÃËÀÁË£¬²»ÒªÈ¥¡£È¥¾ÍÊÇ±»Ô×µÄ¡£
25.²»Òª±¨ËÉ»¨½­¹úÂÃµÄÍÅ£¬ºÜÆ­ÈË¡£ÍæÒ»ÑùµÄÏîÄ¿ºÍ³ÔÒ»ÑùµÄÍÅ²Í£¬±È±ð¼ÒµÄ±¨¼Û¶àÈý°Ù¶àÔª£¬ÎÒÊÇºÍËûÃÇ¿³¼Ûºó»¹¶à¶þ°Ù¶à¡£³ÐÅµÊÇµ½ÐÂÌåÎ¯»¬Ñ©³¡£¬Êµ¼ÊÊÇ¹ÜÎ¯»á»¬Ñ©³¡¡£»¬Ñ©½ÌÁ·ºÜÈÈÇé£¬ÈÈÇéµÄÈÃÄãº¦ÅÂ£¬Ä¿µÄ¾ÍÊÇ½áÊøºóÒªÐ¡·Ñ¡£240Ôª½ÌÁ··Ñ³ýÍâ»¹ÒªÏû·Ñ£¬²»¿ÉÀí½â¡£ÏÂÑ©¸ßËÙ·âÂ·¸Ä×ö»ð³µ£¬»ð³µ·Ñ·ÑÓÃ×ÔÀí£¬²»Óè±¨Ïú¡£¸úÍÅµÄµ¼ÓÎ¾Í²»¹ÜÁË¡£ÔÙËµËµÕâµ¼ÓÎ£¬ÕæÊÇÏàÓÉÐÄÉúÑ½¡£¾ÍÊÇËÉ»¨½­¹úÂÃÌ«ºÚÁË£¬»¬Ñ©³¡¹ÜÀíÌ«»ìÂÒ¡£Õþ¸®²»¸ÉÔ¤ÔçÍíºÍÑ©ÏçÒ»Ñù»áÆØ¹â¡£
26.ÒòÎª»¬Ñ©ÓÐµãÎ£ÏÕµÄ£¬Ò²ÎªÁËºÃºÃÌåÑé»¬Ñ©£¬ËùÒÔÎÒÇëÁË½ÌÁ·£¬½ÌÁ·Ò»Ö±ÔÚÅÔ±ß¡£Ã»ÓÐ×â»¬Ñ©·þ£¬×Ô¼º´©µÄÒÂ·þ×ã¹»ÁË¡£ºóÀ´·¢¾õ£¬×â»¤¾ß¸üÓÐ±ØÒª£¬Í·¿ø¡¢ÑÛ¾µµÈ£¬³öÈ¥Íæ°²È«×îÖØÒª¡£
27.ÄÏ·½ÃÃ×Ó£¬µÚÒ»´Î»¬Ñ©ÐË·Ü£¬¾ÍÊÇÊ±¼äÌ«¶ÌÁË£¬Ã»Íæ¹»Ñ½¡£½¨ÒéÁô¶àµãÊ±¼ä»¬Ñ©¡£
28.»¬Ñ©ÌåÑéÍ¦°ôµÄ£¬±Ï¾¹ÊÇ±ÈÈü³¡µØ£¬¹æ·¶ÅäÌ×ÆëÈ«
29.³õ´ÎÌåÑé»¬Ñ©£¬»¹²»´í¡£µ«ÊÇ²»Çë½ÌÁ·Õæ²»ÐÐ£¬ÍêÈ«¶¯²»ÁË¡£ÓÐµÄ½ÌÁ·»áÎÊÒªÐ¡·Ñ£¡²»Òª¸ø£¡
30.Ñ©³¡È·È·ÊµÊµÖµµÃÒ»È¥£¬µ«ÊÇÈ·Êµ´æÔÚÂÒÊÕ·ÑµÄÇé¿ö£¬»¬Ñ©½ÌÁ·ÒªÐ¡·Ñ¡­¡­
31.Ñ©µÀ»¹ºÃ£¬½ÌÁ·»áÒªÐ¡·Ñ£¬100Æð²½£¬²»¸øµÄ»°Ñ§Íê¾Í×ß£¬¶¼²»°ïÃ¦»¹ÒÂ·þºÍÑ©¾ß£¬ÓÖ±»Íæ»µµÄµÄÑ©³¡
32.ÑÇ²¼Á¦×î´óµÄ»¬Ñ©³¡£¬³õ¼¶»¬Ñ©µÀºÍSSSSS¼¶»¬Ñ©µÀ¶¼ÓÐ¡£×¨ÒµÔË¶¯Ô±¶¼ÔÚ´ËÑµÁ·¡£
33.»¬Ñ©³¡ÂúÕðº³£¬Ë÷µÀÌåÑéºÜ°ô£¬½ÌÁ·½ÌµÄºÜÓÃÐÄ£¬²»¹ý»áÊÕÐ¡·Ñ£¬Äã¿ÉÒÔµÖÖÆ¡£
34.ÈËÍ¦¶àµÄ£¬ÏÖ³¡ÓÐµãÂÒ£¬²»¹ýÈ¥ÄÄÉÏÎÒÕÒµÄÕâ¸öµÄ·þÎñºÜ²»´í£¬15046173271 È«³ÌÄÍÐÄ½Óµç»°£¬ÓÐÎÊ±Ø´ð¡£µÚÒ»´Î»¬Ñ©£¬ºÜ¿ªÐÄ¡£´ÓÖÐ¼¶»¬Ñ©µÀÉÏÃ»Çë½ÌÁ·µÚÒ»´ÎÁ¬¹ö´øÅÀµÄÏÂÀ´ÁË£¬µÚ¶þ´Î¾ÍË¤3´Î»¬ÏÂÀ´ÁË£¬¸Ð¾õÕæºÃ£¬ÍæµÄºÜ¿ªÐÄ¡£¶ÔÓÚ²»»á»¬Ñ©µÄÈË£¬ÎÒ½¨Òé£¬µ±Äã¸Ð¾õËÙ¶È¿ìÁËÄã½ÅÏÂ²»ÄÜ¿ØÖÆ¼õËÙÊ±£¬Íù±ßÉÏ²à·­°Ñ£¬Ë¤µÄ²»Í´£¬Ç§Íò²»Òª×²µ½±ðÈË¡£
35.»¬Ñ©ÎÒÊÇ±¨ÍÅ²Î¼ÓµÄ£¬Ò»ÈÕÓÎµÄÍÅ£¬°²ÅÅºÜºÏÀí£¬¶øÇÒÒ»·ÖÇ®¶¼Ã»ÓÐÊÕÈ¡£¬ÍÆ¼ö´ó¼Ò¶¼È¥²Î¼ÓËÄ¼¾ÀÖÓÎµÄÍÅ£¬²»Ðè´ËÐÐ£¬ÐÂÓ±¶ÀÌØ¡£
36.µÚÒ»´Î»¬Ñ©µÄµØ·½£¬µØ·½ºÃ´ó£¬ÉèÊ©ÆëÈ«£¬Ì«¸ßµÄµØ·½²»¸ÒÈ¥£¬²»¹ýÒ²ÒÑ¾­ÍæµÄºÜàËÁË£¬È±µã¾ÍÊÇ½ÌÁ·Ì«¶à£¬Ò»¿ªÊ¼»¹ÏëºöÓÆÎÒÕâÖÖÓÐÔË¶¯Ìì¸³µÄÈË½»Ç®ÇëËûÃÇ½Ì»¬Ñ©¡£ÎÒ×øÀÂ³µµ½ÉÏÃæÈ¥£¬Êµ¼ùÁËÒ»ÏÂ¿´¹ýµÄ»¬Ñ©½ÌÑ§ÊÓÆµµÄÄÚÈÝ£¬Á¢Âí¾ÍÑ§»áÁË¡£
37.È¥ÁË»¹ÏëÈ¥µÄµØ·½£¬µÚÒ»´ÎÌåÑé»¬Ñ©£¬Ë¿ºÁ¸Ð¾õ²»µ½º®Àä£¬ÒâÓÌÎ´¾¡
38.È¥µÄÊ±ºò±ðÈË´ø×ÅÈ¥µÄ£¬ÈËÍ¦¶àµÄ£¬ÄÇÌì·ç±È½Ï´ó£¬´µµÄÎÒÕâ¸öÀä°¡£¬×ÜÌåÑ©µÀºÜ²»´í£¬±Ï¾¹ÐÂÊÖË¤µÃÄÇ½ÐÒ»¸ö²Ò£¡
39.ËäÈ»À´µÄÊ±ºò²¢Ã»ÓÐ¸ÏÉÏÑ©³¡µÄ×îºÃµÄ×´Ì¬£¬µ«ÊÇ²¢²»ÄÜ·ñÈÏÐÂÌåÎ¯Ñ©³¡ÓÐ×ÅºÜ°ôµÄÑ©µÀ¡£ÓÉÓÚÈ¥µÄµ±ÌìÊÇ´óÌ«Ñô´ó·çÌì£¬ËùÓÐÑ©µÀÉÏµÄÑ©¶¼±»·ç´µ×ßÁËÖ»ÓÐ±ùÁË£¬µ¼ÖÂÁËÎÒÒ»ÏÂ¾Í²»Ïë»¬ÁË¡£²»¹ý¹ëÃÛµ¹ÊÇ»¬µÄ¾õµÃÍ¦¸ßÐËµÄ¡£Ñ©µÀºÜ¶à£¬·ÖÀàÊÕ·ÑÒ²ºÜ¿ÆÑ§£¬ÀÂ³µÒ²»¹¿ÉÒÔ¡£
40.Ã»´í£¬È¥ÁËÁ½´ÎµÄ»¬Ñ©£¬¶¼ÊÇÔÚÐÂÌåÎ¯£¬Ëü´¹Ö±¸ß¶È1000¶àÃ×£¬ÊÊºÏ³õÑ§Õß¡£
41.»¬Ñ©ºÜ´Ì¼¤£¬Ñ©µÀºÜ³¤£¬Ñ©µÀÆ·ÖÊ»¹Ðè¿¼²ì£¬±Ï¾¹ÎÒ»¬Ñ©´ÎÊýÉÙ£¬»¹²»Ì«ÄÜ·Ö±æÑ©ÖÊ£¬Ïà¶ÔÆäËû»¬Ñ©³¡¼Û¸ñËãÊÇ±È½Ï¸ß£¬¾ÍÏñÎÒÓÎ¼ÇÖÐËµµÄ£¬ÏÂ´ÎÔÙÀ´£¬¿ÉÄÜ»áÑ¡ÔñÃûÆøÐ¡Ò»µãµÄ»¬Ñ©³¡
42.ÎÒÌáÇ°ÔÚÍøÉÏ²ÎÍÅÒ»ÆðÈ¥µÄ£¬ËÄ¸öÐ¡Ê±£¬Ã»ÓÐÇë½ÌÁ·£¬Ò²Ã»ÓÐÌì¸³£¬Ë¤µÃÍ¦²ÒµÄ£¬µ«ÊÇÒ»µãÒ²²»ÌÛ£¬¾ÍÊÇÈËÓÐµã¶à£¬ºÃµ£ÐÄ×Ô¼º°Ñ±ðÈË×²ÉÏÁË¡£ÓÐÒ»Í¬°é£¬µÚÒ»´ÎË¤µÃÅÀ²»ÆðÀ´ÁË£¬È»ºóÇëÁËÒ»½ÌÁ·200¿é£¬ºóÀ´ÕÆÎÕÁË»ù±¾¼¼ÇÉµ½ÖÐ¼¶»¬µÀÉÏÈ¥ÁË¡£ÁíÒ»¸öÍ¬°é£¬ÍêÈ«²»ÓÃ½Ì£¬µÚÒ»´Î»¬£¬Ò»´Î¶¼Ã»Ë¤¹ý£¬ºóÀ´Ò²È¥ÖÐ¼¶»¬µÀÉÏÍæÈ¥ÁË¡£Ö»ÓÐÎÒ£¬Ë¤ÁËËÄ¸öÐ¡Ê±£¬Ó²ÊÇÃ»Ë¤»á¡£¶Ô²»Æð×âµÄÄÇÒ»Éí»¬Ñ©·þºÍ·À»¬¾µ¡£
ÎÒÃÇÄÇÌìÓÐÒ»µãÑô¹â£¬µ«ÊÇ£¬Ìì¿ÕÓÐµã»ÒÃÉÃÉµÄ¡£ËùÒÔ£¬ËäÈ»×âÁË·À»¬¾µ£¬µ«ÊÇ£¬Ã»ÅÉÉÏÓÃ³¡£¬ÆäÊµÓÐÌ«Ñô¾µ¾Í²»ÐèÒª·À»¬¾µµÄ¡£
»¬Ñ©·þµÄ»°£¬Èç¹ûÄã×Ô¼º»á»¬Ñ©£¬Ã»ÓÐÄÇÃ´´ó±ØÒª£¬Èç¹ûÄã²»»á»¬£¬ÓÖ²»ÏëÇë½ÌÁ·£¬ÄÇ»¹ÊÇ×âÒ»¼þ»¬Ñ©·þ°É£¬ÃâµÃ°Ñ×Ô¼ºÒÂ·þ²ÁÆÆÁË¡£²»Òª´©ÃÞÖÊµÄÒÂ·þàÞ£¬×îºÃÒ²²»Òª´÷Ã«ÏßÊÖÌ×£¬ÍæÒ»³¡£¬ºÜ¿ÉÄÜ»áÊªÍ¸µÄ¡£Èç¹ûÄã´òËãÇë½ÌÁ·µÄ»°£¬ÎÒ¾õµÃ¿ÉÒÔ²»ÓÃ×â»¬Ñ©·þ£¬ÒòÎª£¬ÖÁÉÙ½ÌÁ·ÔÚµÄÊ±ºòÄãÒ»°ã¶¼²»»áÄÇÃ´ÈÝÒ×Ë¤µ¹µÄ¡£
43.¼Û¸ñºÏÀí£¬³õ¼¶µÀºÜ³¤£¬¶ÔÓÚ³õÑ§ÕßÀ´Ëµ·Ç³£ºÃ¡£
44.½ñÄê¶¬Ìì»¹ÓÐÃ»Ã»ÓÐÒ»ÆðÈ¥ÐÂÌåÎ¯»¬Ñ©µÄÁË£¬ÓÐÌáÇ°ÁªÏµÒ»ÏÂ£¬À´×Ô×éÍÅÑÇ²¼Á¦ÎÄ±òÑ©ÓÑ»á
45.¶Ô»¬Ñ©Áï±ùÕâÖÖÏîÄ¿ÎÒÕæµÄºÜÃ»Ìì·Ý£¬»¨ÁË200ÇëÁËÒ»¸ö½ÌÁ·£¬µÚ¶þÌìÔÙÈ¥»¹ÊÇÊ²Ã´Ò²²»»á¡£ÖÁÓÚ³¡µØ£¬ÎÒÒ»¸ö´óÍâÐÐ¾Í²»ºÃÆÀÂÛÁË£¬µ«ÊÇÏÖ³¡¹¤×÷ÈËÔ±Ò»¸ö¸öÕæÐÄºÚ¡£Í¬ÐÐÅóÓÑµÄ»¬°åµôÏÂÈ¥¿´¼û¹¤×÷ÈËÔ±¼ñ×ßµÄ²»³ÐÈÏ£¬ºóÀ´ÊµÔÚÃ»°ì·¨ÁíÒ»¸ö¹¤×÷ÈËÔ±¾ÓÈ»°ïÇ»ÈÃÎÒÃÇÂòÑÌËÍ¸øÄÇ¸öÈË£¬Á½¸öÄÐµÄÆÛ¸ºÎÒÃÇÁ½¸öÅ®µÄ¡£ÔÙÒ»¸ö½ÌÁ·¿´ÎÒÃÇ²»¸ÒÍùÏÂ»¬£¬»¹ÒÔÎªºÃÐÄ¹ýÀ´°ïÎÒÃÇ£¬½á¹ûÉÏÀ´¾ÍÒªÇ®£¬ºóÀ´ÎÒÃÇ¿´ÊµÔÚÍæ²»ÏÂÈ¥ÁË£¬¾Í´òËã×øË÷µÀÏÂÈ¥£¬ÓÖ±»¹¤×÷ÈËÔ±ºÇ³âÌ«Âý£¬·þÎñ¾ø¶ÔµÄ½ðÇ®ÖÁÉÏ£¡£¡
46.Ï²°®»¬Ñ©µÄÇ×£¬¿ÉÒÔÈ¥ÊÔÒ»ÏÂ£¬ÎÒ¸Õ¿ªÊ¼µÄÊ±ºò²»¸ÒÏÂÈ¥ÒòÎªÕæµÄºÃÅÂ£¬×î²»Ë¬µÄÊÇÅÔ±ß»áÓÐÒ»Ð©Ê²Ã´ÊÕ·ÑµÄ½ÌÁ·»áÔÚÅÔ±ßËµÒ»Ð©ºÜÄÑÌýµÄ»°ÏëÒªÊÕÇ®À´½ÌÄã
47.µÚÒ»´ÎÈ¥»¬Ñ©³¡£¬ µÚÒ»´ÎµÄ»¬Ñ©ÌåÑé¡£Ã»ÓÐÈ¥¹ý±ðµÄ»¬Ñ©³¡²»ÄÜ±È½Ï£¬ ¸öÈË¾õµÃ ÕâÀïµÄÑ©ºÜ°×ºÜÏ¸¡£ºÜºÃµÄÌåÑé£¬ Ö»ÊÇÎÒÕæµÄ²»ÊÇ»¬Ñ©µÄÁÏ£¬ »ù±¾ÉÏÊÇÎÒ¸öÈËÃ»ÓÐÔË¶¯Ï¸°û¡£ ¿´´ó¼Ò¶¼ÍæµÃºÜºÃ£¬ ¾ÍÎÒÒ»¸öÍêÈ«¶¯²»ÁË£¬ »¹Ò»¶¯¾Íµ¹¡£
48.¹úÄÚ»¬Ñ©¶È¼ÙµÄ¾­µäÈ¥´¦£¬Âú×ã¸÷Àà»¬Ñ©·¢ÉÕÓÑµÄÒªÇó¡£»¬Ñ©ÔË¶¯Ô±ÑµÁ·»ùµØ¡£
49.´ó¶«±±×îÓÐÃûµÄ»¬Ñ©³¡Ö®Ò»£¬ÉèÊ©ÆëÈ«£¬ÌåÑéºÜºÃ£¬ÖµµÃÍÆ¼ö
50.ÑÇ²¼Á¦ÐÂÌåÎ¯»¬Ñ©³¡¡£ºÃµØ·½£¬ÖµµÃÈ¥
51.ÕæµÄºÜ°ô£¬Ç°Ò»ÌìÍíÉÏ×¡ÔÚÌåÎ¯µÄ±ö¹Ý£¬µÚ¶þÌìÒ»¿ªÃÅ¾ÍÈ¥ÁË¡£´ÓÑ©µÀÉÏÏÂÀ´µÄ¸Ð¾õºÜË¬£¡ÎÒºÍÀÏ¹«Ò»ÈËÇëÁËÒ»¸ö½ÌÁ·£¬ÎÒµÄ½ÌÁ·´øÎÒÔÚ³õ¼¶µÀÉÏ»¬ÁËÁ½´Î£¬ÔÚÖÐ¼¶µÀÉÏ»¬ÁËÒ»´Î£¬2Ð¡Ê±¾Íµ½ÁË¡£ÀÏ¹«±ÈÎÒÑ§µÃ¿ì£¬ºóÃæµÄÁ½Ð¡Ê±Ö±½Ó´ø×ÅÎÒÉÏÖÐ¼¶µÀ£¬ËäÈ»ÓÐ¼¸´¦ÆÂ¶È±È½Ï¶¸£¬µ«ÊÇ×Ô¼º¿ØÖÆËÙ¶ÈºÜ¿ì£¬ÓÖ»¬ÁË5¡¢6´Î£¬×îºóÒ»´ÎÔÚ1500Ã×µÄÑ©µÀÉÏ£¬Ö»ÓÃÁË6·ÖÖÓ¾ÍÏÂÀ´ÁË¡£¾ÍÌýµ½¶ú±ßµÄ·çÉùºôÐ¥¶ø¹ý£¬ËäÈ»×öÁËºÜ¶à·À»¤£¬·ç´µ¹ýÁ³ÉÏµÄÊ±ºò»¹ÊÇÓÐ´Ì¹ÇµÄ¸Ï½Å£¬²»¹ýÕâ¶¼²»Ó°Ïì»¬Ñ©´øÀ´µÄÇáËÉºÍÓä¿ì¡£
52.ÐÂÌåÎ¯µÄ»¬Ñ©³¡È«Ìì500/ÈË£¬°ëÌì300/ÈË£¬»¹ËãÁ¼ÐÄ¼Û¡£Ñ©µÄÖÊÁ¿²»´í£¬µ«ÊÇ³õ¼¶µÀÈË±È½Ï¶à¡£
53.À´¶«±±»¬Ñ©£¬È¥ÑÇ²¼Á¦¾ø¶ÔÊÇÃ»´íµÄ¡£
54.È¥ÊÍ·ÅÈ¥³¬Ô½×Ô¼º°É£¬¶ÔÎÒÀ´ËµÁ½¸öÐ¡Ê±µÄ»¬Ñ©Ê±¼äÊÇ²»¹»µÄ--»¬²»Ë¬µÄ¡£¡£¡£gogogo
55.¹ýÄê½ÌÁ··ÑÒª300Áí¼ÓÐ¡·Ñ£¬Æ±ÊÇÐ¯³Ì¶¨µÄ£¬4Ð¡Ê±200+£¬ÍæµÃºÜ¿ªÐÄ£¬ÖÐ¼¶Ñ©µÀÒª×øÀÂ³µÉÏÈ¥£¬Ë¤Ïà¾½ÆÈ¿ÉÊÇÒ»µãÒ²²»Í´£¬ÕÒÁË¸ö¿´ÉÏÈ¥Æ¢Æø²»´íµÄ½ÌÁ·Ð¡¸ç£¬ÉíÐÄÓäÔÃ?¡«(¡ä¦Å£à¡¡)
56.¶¬ÈÕÀÖÔ° ÌåÑé¹þ¶û±õ¶¬ÈÕÀÖÈ¤²»¶þÖ®Ñ¡
57.µÚÒ»´ÎÔÚ×æ¹ú±±·½ÍæË££¬µÚÒ»´ÎÔÚÊÒÍâ»¬Ñ©£¬ÐÂÌåÎ¯»¬Ñ©³¡ÏÈ×øÀÂ³µµ½¸ß´¦ÔÙ¸ú×Å½ÌÁ·»¬ÏÂÀ´£¬ÓÐµãÐ¡º¦ÅÂ£¬ÓÐµãÐ¡ÐË·Ü¡£
58.Ïà¶ÔÀ´Ëµ ÉÌÒµ»¯ÑÏÖØ£¬±Ï¾¹ÃûÆø±È½Ï´ó¡£»¬Ñ©µÄÌåÑé»¹²»´í¾ÍÊÇÊ±¼äÌ«¶Ì£¬²»¹»ÓÃ¡£
59.Ñ©³¡»¹ÊÇºÜ²»´íµÄ£¬¸ß¶ÈºÜ¸ß¡£Ç°°ë¶Î±È½Ï¶¸£¬²»»á»®µÄ»¹ÊÇÒª½ÌÁ·´ø×Å±£ÏÕÐ©¡£
ÐÂÌåÎ¯»¬Ñ©³¡½ÌÁ··Ñ£º240Ôª/ÈË£¬ÎÒÃÇÈ¥µÄÊ±ºòÊÇÖÜÄ©£¬2¸öÈË»¹Ò»Æð¼ÓÁË10Ôª¡£
½ÌÁ·»áË÷È¡Ïû·Ñ£¬ËäÈ»³¡ÄÚÌù×Å¸÷ÖÖµÄ²»ÄÜÊÕÈ¡Ð¡·Ñ£¬Äã¿´ÈËÐ¡¹ÃÄïÄãÒ²²»ÈÌÐÄ°¡¡£
ÓÐÌõ¼þµÄ»¯½¨Òé×Ô¼ºÈ¥£¬¸úÍÅ±È½Ï¿Ó¡£
×¼±¸ºÃ»¬Ñ©·þ»òÕß¶Ì¿îµÄ·ÀË®ÃÞÒÂ£¬»¤Ä¿¾µ»ù±¾ÓÃ²»ÉÏ£¬³ý·ÇÄãÔúºÃ¼¸Ìì¡£ÎÒÃÇ¸úÍÅ×âµÄ»¬Ñ©·þºÍ»¤Ä¿¾µ£¬ÒÂ·þÄÑ¿´£¬ÑÛ¾µÃ»ÓÃ¡£
60.»¹ÊÇ²»´íµÄ¾ÍÊÇ±È½Ï¹ó¡£¹þ¹þ¡£³¡µØºÜ´ó
61.»¬Ñ©³¡ºÜ²»´í¡£Ñ©ÖÊÒ²Í¦ºÃµÄ£¬Ñ©µÀ×ã¹»³¤£¬»¬µÄºÜË¬£¡
62.ÃÅÆ±°üº¬Ë÷µÀºÍÄ§Ìº£¬ÂòÆ±µÄÊ±ºòÇë½ÌÁ·ÊÇ240Ôª1Ð¡Ê±£¬µ«ÊÇ½øÈ¥Ö®ºóÓÐ½ÌÁ·100Ôª1Ð¡Ê±»¹ÊÇ±È½Ï»®Ëã
63.ºÜºÃµÄÒ»¼Ò£¬»·¾³²»´í£¬³¬¼¶Ï²»¶¡£
64.ÑÇ²¼Á¦¾Í´¿´âÊÇÒ»¸ö»¬Ñ©µÄµØ·½£¬±¾Éí²¢Ã»ÓÐÊ²Ã´¾°µã£¬Ö»ÊÇÒ¹ÍíÑ¤ÀöµÄµÆ¹â»¹ÊÇ¸øÑÇ²¼Á¦Æ½ÌíÁË¼¸·Ö×ËÉ«¡£»¬Ñ©³¡ºÜ¶à£¬´Ó³õ¼¶µ½ÖÐ¼¶ÔÙµ½¸ß¼¶£¬ÄÜÂú×ã ²»Í¬¼¼ÊõÈËÈºµÄÐèÇó£¡
65.ÕæµÄ·Ç³£ºÃ£¬Ñ©ÖÊÓÖºÃ£¬»¹ÓÐÓÎÀÖ³¡£¬µ«¾ÍÊÇÌ«Ô¶ÁË£¬
66.ºÜ°ôµÄ¾­Àú£¬ÒÑ¾­Ñ§»áÁËÉ²³µºÍÇ°½øÁË£¬¹þ¹þ¹þ£¬¾ÍÊÇ±¨µÄÍÅ»¬Ñ©µÄÊ±¼äÓÐµã¶Ì
67.ÒÔÎÒÃÇµÄË®Æ½£¬Ö»ÄÜ»¬³õ¼¶Ñ©µÀ£¬ÔÚÍ¬³ÌÍø¶¨µÄÆ±60Ôª/2Ð¡Ê±¡£½øÈ¥¾ÍÊÇÒ»ÏµÁÐ·±ËöµÄ³ÌÐò:ÏÈ°ì¿¨£¬Ñ¹Éí·ÝÖ¤£¬È»ºóÈ¥»»Ñ©Ð¬£¬ÄÃÑ©°å£¬Ñ©ÕÈ£¬Çë½ÌÁ·£¬2¸öÐ¡Ê±ÄÜ°ÑÉ²³µÑ§ºÃ¾Í²»´íÁË¡£³õ¼¶Ñ©µÀÒª×øÀÂ³µÉÏÈ¥£¬ÉÏÃæÑ©ÖÊ½ÏºÃ£¬¿´µ½ºÜ¶àÈËÉ²²»×¡Õ¢£¬Ö±½Ó³åÏÂÈ¥£¬Ë¤·­¡£ÎÒÃÇ2ÈËÇëÁË1¸ö½ÌÁ·£¬×î¿ªÊ¼ÔõÃ´Ò²Ñ§²»»á£¬Ö÷ÒªÊÇÐÄÀïÓÐ¸ºµ££¬ÅÂË¤£¬ºóÃæ»í³öÈ¥ÁË£¬·´Õý´©µÄÄÇÃ´ºñ£¬Ë¤ÁËÒ²Ã»ÊÂ°É¡£ÉÏÁË³õ¼¶Ñ©µÀ£¬ÍÛ£¬Ñ©µÀºÃ³¤Å¶£¬2Ð¡Ê±»¬ÏÂÀ´£¬¶¼³öº¹ÁË£¬ÃãÇ¿°ÑÉ²³µÑ§»áÁË¡£È»ºóÔÚÕâÀï£¬ÎÒ¶ªÁËÎÒµÄÏà»ú£¬ÎÒ°ÑÏà»ú·ÅÔÚ»¬Ñ©·þµÄ¿Ú´üÀï£¬»¹ÒÂ·þµÄÊ±ºòÍü¼ÇÄÃÁË£¬ÒÂ·þ»ìÔÚÒ»Æð£¬Ò²Ã»ÓÐÕÒµ½£¬¿ÉÏ§Ïà»ú
68.ÈËÉúµÚÒ»´Î»¬Ñ©£¬Ñ¡ÔÚÁË²»´íµÄÑÇ²¼Á¦»¬Ñ©³¡£¬»¹ÊÇÐÂÌåÎ¯µÄ£¬ÍæµÃÌØ±ð¿ªÐÄ£¬µÚÒ»´ÎÖªµÀ»¬Ñ©ÕæµÄÊÇÔÚÑ©ÉÏ»¬£¬¹þ¹þ£¡
69.ÎÒµÚÒ»´Î»¬Ñ©ÊÇÔÚÕâÀï½øÐÐµÄ,¸öÈË»¹ÊÇºÜÏ²»¶»¬Ñ©ÔË¶¯µÄ¸Ð¾õ.
70.µÈ×ÅÍøÉÏÔ¤¶¨ºÃµÄÑÅÍúË¹»¬Ñ©³¡µÄ½ÓËÍ×¨³µ£¬½á¹û³µÀ´ÁË£¬Ö±½Ó°ÑÎÒÃÇÀ­µ½ÁËÔ­ÏÈµÚ2ÌìÒªÈ¥µÄÐÂÌåÎ¯»¬Ñ©³¡¡£ÀÏ°å»¹ÊÇºÜÈÈÇéµÄ£¬¸øÁËÎÒÃÇ¼¸¸öÖÐ¿ÏµÄ½¨Òé¡£×îºóÎÒÃÇ¾ö¶¨°´ÀÏ°åÒâË¼ÔÚÐÂÌåÎ¯»¬2Ð¡Ê±£¨ÊÂÊµÖ¤Ã÷³õÑ§Õß2Ð¡Ê±¾Í¹»ÁË£©£¬ÍËÁË²î¼Û¡£
ÐÂÌåÎ¯ÆäÊµÃ»ÓÐ³õ¼¶µÀ£¬Ö±½ÓÊÇÖÐ³õÁ¬½Ó£¬¶ÔÓÚ³õÑ§ÕßÓÐµãÄÑ¶È¡£ÎÒÊÇ¶¶×ÅÏÂÀ´µÄ¡£
71.ÑÇ²¼Á¦ÐÂÌåÎ¯»¬Ñ©³¡ÊÇ2008Äê1ÔÂ¶«±±Ö®ÐÐÌåÑé¹ýµÄ£¬¶Ô±ùÌìÑ©µØµÄ±±¹ú·ç¹âÁôÏÂÁËÉî¿ÌµÄÓ¡Ïó¡£ÕâÀï»¹ÓÐÑÇÖÞ×î³¤µÄ»¬µÀ£¬²»¹ýÎÒÃ»ÓÐÈ¥³¢ÊÔ¡£ÆäÊµ¶ÔÓÚ²»»á»¬Ñ©µÄÄÏ·½ÈËÀ´ËµÕæµÄÊÇÃ»±ØÒªµ½ÕâÃ´×¨ÒµµÄµØ·½À´£¬ÏÖÔÚÄÏ·½ÄÄ¶ù¶¼ÓÐ»¬Ñ©³¡¡£
72.Õâ¸ö»¬Ñ©³¡£¬ÓÐÊ±ºò»á¾ÙÐÐºÜ´óµÄ±ÈÈüÏîÄ¿¡£¿´×ÅËûÃÇÄÇÎ£ÏÕ¶¯×÷£¬ÕæÌæËûÃÇ¸Ðµ½µ£ÐÄ
73.»¬Ñ©Éè±¸±È½ÏÆëÈ«£¬½ÌÁ·¶¼ºÜÓÐÄÍÐÄµÄ£¬»¬Ñ©µÄ²»¶þÖ®Ñ¡
74.Õâ²ÅÊÇÕý×ÚµÄ»¬Ñ©³¡£¬Ç§Íò±ð±»ÏÂ³µ½Ó³µµÄË¾»úÆ­ÁË
