# Supplementary material for: Image perception of ice and snow tourism in China and the impact of the Winter Olympics
Source: PLoS One. 2023 Jun 23;18(6):e0287530. doi: 10.1371/journal.pone.0287530 (PMC10289359; doi:10.1371/journal.pone.0287530)
Supplement: S1 File — (ZIP) [file pone.0287530.s002.zip › S1 Dataset./Data before the 2022/Yabuli/Yabuli Qingyun Ski Resort.txt]

i.	×î½ü¿ÉÒÔ»¬Ñ©Âð£¿ÃÅÆ±¶àÉÙÇ®£¿
ii.	·½±ã¿ì½Ý£¬·þÎñÖÜµ½£¬Ì¬¶ÈºÃ
iii.	ÓÃ»§Î´µãÆÀ£¬ÏµÍ³Ä¬ÈÏºÃÆÀ¡£
iv.	ÓÃ»§Î´µãÆÀ£¬ÏµÍ³Ä¬ÈÏºÃÆÀ¡£
v.	ÒÊÃÉÉ½ÓàÂö¡£¶«±±Î÷ÄÏ×ßÏò£¬°ëÈÆ°²Çð³Ç¡£É½ÌåÆð·ü£¬µØÃ²Ô­Ê¼¡£É½¶¥ÓÐºµ²»ºÔ¡¢ÀÔ²»ÒçµÄ°²Çð"°Ë´ó¾°"Ö®Ò»µÄº£ÑÛ¾®¡£½ÓÔÆËÂ¡¢¹ÛÐÇÌ¨¡¢À¿ÔÂËþÒÅÖ·ÒàÉÐÔÚ¡£
vi.	Ó¦¸ÃÊÇÈËÔìµÄ»¬Ñ©³¡£¬Ãæ»ý²»´ó¡£»¹ÊÇÉÏÎçÔçµãÈ¥±È½ÏºÃ£¬ÖÐÎçµÄÊ±ºòÑ©»¯µÄÀ÷º¦£¬±ä³É±ù²ê×Ó£¬ÓÐµã»®²»¶¯ÁË¡£
vii.	»¬Ñ©³¡²»Ð¡£¬È¤Î¶¶à¶à£¬¾°É«Æ½Ì¹Ö®ÃÀ¡£
viii.	Í¦ºÃÍæµÄµØ·½£¬×âÁË»¬Ñ©¹¤¾ß£¬ÍæµÄºÜàË
ix.	ÇàÔÆÉ½»¬Ñ©³¡Î»ÓÚÇàÔÆÉ½ÃñË×ÓÎÀÖÔ°ÄÚ£¬ÓÐËÄÌõ»¬Ñ©µÀ£¬²¢½¨ÓÐ»¬Ñ©È¦µÀ£¬¶ùÍ¯×¨ÃÅµÄæÒÏ·ÍæË£Çø£¬Ñ©µØÄ¦ÍÐ³µÇøºÍÑ©µØÕæÈËÒ°Õ½»ùµØµÈµÈ
x.	ºÃÍæºÃÍæ£¬ËäÈ»Ë¤ÁË¼¸õÓ£¬µ«ÊÇÒ²Ñ§»áÁË»¬Ñ©ºÜ¿ªÐÄ
xi.	»·¾³ÓÅÃÀ£¬ÉèÊ©ÆëÈ«£¬ÖµµÃÓÎÍæ¡£
xii.	»¬²Ý³¡½¨ÓÐ½ÅÌ¤Ê½ËÙ»¬³¡µØ¡¢»¬²Ý´¬³¡µØ¡¢²ÝµØ¿¨¶¡³µ³¡µØ¡¢ÐÂÎ÷À¼ÓÆ²¨ÇòÔË¶¯³¡µÈ¡£ÕâÊÇÎÒÊ¡¹æÄ£×î´ó¡¢µµ´Î×î¸ß¡¢¹¦ÄÜ×îÈ«µÄ»¬Ñ©£¨»¬²Ý£©³¡£¬ÄÜÍ¬Ê±¹©1000ÈË»¬Ñ©£¨»¬²Ý£©¡£
xiii.	°ìÁËÄê¿¨´øº¢×ÓÈ¥»¬¹ýÑ©£¬·Ç³£ºÃ£¡
xiv.	ÓÃ»§Î´µãÆÀ£¬ÏµÍ³Ä¬ÈÏºÃÆÀ¡£
xv.	Í¦²»´íµÄºÍº¢×ÓÈ¥¹ý¡£Àë¼Ò½ü·½±ãµÄºÜ
xvi.	ÕâÀïÃæµÄ¶«Î÷·Ç³£²»´í£¬¼ÛÇ®¿ÉÒÔ
xvii.	»¹²»´í£¬¾ÍÊÇÓÐµã»¯ÁË£¬²»¹»Àä
xviii.	ÔÚÕâÀïµÄÕâ¼ÒµêÀïÃæµÄ¶«Î÷·Ç³£ºÃ³Ô
xix.	Í¦²»´íµÄ»¬Ñ©³¡£¬ºÃºÃÀûÓÃ£¬ÏÄÌì»¹¿É»¬²Ý¡£
xx.	»¬Ñ©³¡½»Í¨·½Ãæ°Ñ£¬¶øÇÒÑ©µÀÓÖ¿íÓÖ³¤£¬Ñ©Ò²ºÜºÃ£¬Éè±¸»¹¿ÉÒÔ£¬½ÌÁ·±È½ÏÓÐÄÍÐÄ
xxi.	ÕâÀïÃæµÄ¶«Î÷·Ç³£²»´í£¬·Ç³£ºÃ¿´
xxii.	ÕâÀïÃæµÄ¶«Î÷·Ç³£²»´í£¬·Ç³£ºÃ¿´
xxiii.	ÔÚÇàÔÆÉ½ÃñË×ÓÎÀÖÔ°£¬µØ·½Ð¡ÁËµã£¬ÆäËû»¹¿ÉÒÔ¡£
xxiv.	ÍÆ¼ö´ó¼ÒÈ¥ÍæË££¬ºÜºÃÍæµÄ°¡£¬ÔÞÒ»¸ö
xxv.	ÔÚÀïÃæµÄµêÀïµÄ¶«Î÷·Ç³£²»´í£¬ºÃ
xxvi.	¶¬Ìì¿ª·Å£¬ÍÅÌåÆ±¸ü±ãÒË£¬×Ô¼º´øÒ»¼þ·À·çÒÂ¸üºÃ¡«
xxvii.	»¬Ñ©ÕæµÄÊÇºÜ´Ì¼¤£¡ÏÂ´Î»¹È¥£¡£¡
xxviii.	ÕâÀïµÄÕâ¼ÒµêÀïÃæµÄ¶«Î÷·Ç³£²»´í
xxix.	ÇàÔÆÉ½ÃÀ£¬´ó¼Ò¶¼À´¿´¿´°É¡£ÄãÃÇ¶¼»á°®ÉÏËüµÄ
xxx.	¾°É«âùÈË£¬·ç¾°ÐãÀö£¡AAAA¼¶¾°Çø£¡Ãñ·ç´¾ÆÓ£¡
xxxi.	ÕâÀïµÄ·ç¾°Èç»­·Ç³£ÃÀÀöºÜºÃÍæ¡£
xxxii.	ÎÒÊÇÕæµÄ²»¸ÒÈ¥»®£¬»¹²»ÈçÐ¡º¢×Ó»®µÃºÃ
xxxiii.	ºÜºÃÍæ£¬ÎÒÃÇÈ«¼ÒÍæµÄºÜ¿ªÐÄ£¬»¹ÏëÈ¥
xxxiv.	ºÃºÃÍæÀî£¬Ò»¶¨ÒªÈ¥¿´¿´£¬ÄÇÊÇËÄÐÇ¼¶¾³Çø£¬ÂýÂý¿´
xxxv.	ÕâÀï·Ç³£ºÃÍæ£¬¼Û¸ñºÃ¹ó£¬»·¾³ºÃ
xxxvi.	¹«Ë¾×éÖ¯È¥ÍæµÄ »¹¿ÉÒÔ ³öÀ´»¬Ñ©³¡»¹¿ÉÒÔ¹ä¹äÃñË×ÓÎÀÖÔ°
xxxvii.	Ã¿Äê¶¬Ìì¶¼»áÈ¥ÇàÔÆÉ½»¬Ñ©³¡Íæ¡£
xxxviii.	Ò»ÔçÈ¥µÄ£¬ÒòÌìÆøÌ«Å¯ºÍ£¬ÏÂÎçÑ©¾ÍÓÐµã»¯ÁË£¬Ñ©È¦²»ºÃÍæ£¬»¹ÐèÒªÈËÀ­×Å»¬£¬Ì«ÀÛ£¡
xxxix.	È¥¹ýÒ»´ÎºÜ²»´í£¬Í¦ºÃÍæµÄ£¬½¨Òé´ó¼ÒÈ¥Íæ
xl.	¾­³£À´Íæ£¬ÕæÐÄ²»´í½ÌÁ·³¬ºÃ£¬·þÎñÒ²ºÜµ½Î»
xli.	»¹ºÃ£¬¾ÍÊÇ¼Û¸ñÌ«¹óÀ²£¬·þÎñÌ¬¶ÈºÃÒ»µã¸üºÃ£¡
xlii.	ºÜºÃ£¬ÀïÃæºÜÃÀºÃ£¬¿ÉÒÔ£¬ÎÒ¾­³£È¥
xliii.	ºÜ²»´í£¬ºÜÊÊºÏÄêÇáÈËÍæË££¬µãÔÞ
xliv.	ÃÀÃÀµÄ¾°É«£¬°×Ã£Ã£µÄÑ©£¬ÈÃÈËÁ÷Á¬Íü·µ£¬Ã¿Äê±ØÈ¥µÄµØ·½Ö®Ò»£¬·ÅËÉÐÄÇé£¬¶ÍÁ¶ÉíÌåµÄºÃÈ¥´¦¡£
xlv.	.ºÜºÃ°¡ÊÇÒ»¸öÖµµÃÈ¥µÄµØ·½ÓÐ»ú»á»¹»áÔÙÈ¥
xlvi.	»·¾³ÓÅÃÀ£¬ÊÊºÏ¼ÒÍ¥Ò»ÆðÈ¥£¬ºÜÓÐÈ¤Î¶£¬ÖµµÃÍÆ¼ö
xlvii.	ºÜºÃÍæ£¬´ÓÕâÂòÆ±»¹ºÜÊµ»Ý£¬ÏÂ´ÎÈ¥»¹»á´ÓÕâÂòÆ±£¡
xlviii.	ÕâÀïÊÇÈËÃÇ¶¬¼¾ÔË¶¯½¡ÉíµÄºÃÈ¥´¦¡£´óÈË¡¢º¢×Ó¶¼Ï²»¶.
xlix.	³¡µØ±ÈÇàÖÝÐ¡ÁËÒ»°ë£¬Ñ©»¯ÁË£¬ÍùÉÏ×ßµÄÂÄ´øËÙ¶ÈºÜÂý£¬»¹ÊÇ×ß×Å¿ì£¬È¥ÁËÇàÖÝÔÙÀ´ÕâµÄ»°¾Í²»ÊÇºÜºÃÁË
l.	È¥µÄÊ±ºòÊÇ25ºÅ£¬ÂòµÄÈ«ÌìÆ±£¬Ö»ÄÜ»¬2Ð¡Ê±£¬¿ªÊ¼Í¦Ê§ÍûµÄ£¬ÇàÔÆÉ½»¬Ñ©³¡»·¾³Ò»°ã£¬Ñ©¶¼»¯ÁË£¬Èç¹ûÔÙ»¬Ñ©¿Ï¶¨»á»»±ðµÄ»¬Ñ©³¡
li.	ÌØ±ð¿ìÀÖ£¬ÍøÉÏ¶©±ãÒË¶àÁË¡£¸ú°Ö°ÖºÍ½ã½ãÈ¥µÄ£¬ºÜ¿ªÐÄ¡£
lii.	È¥¹ýºÃ¼¸´ÎÁË£¬·Ç³£²»´í£¬ÔÞÒ»¸ö
liii.	Ð¡Ê±ºòÈ¥¹ý¡£¸ú°Ö°ÖÒ»ÆðÈ¡µÃ¡£ºÃ»³ÄîµÄ¾°µã¡£»¹ÓÐ°×Ëþ¡£¾°µãµÃÀñÆ·
liv.	11.16ºÅ¹þ¶û±õÑÇ²¼Á¦»¬Ñ©³¡ÇàÔÆÐ¡Õò°ÂÀûÂÃÅÄ¿ª»ú´ó¼ª#´ø×ÅÎ¢²©È¥ÂÃÐÐ##¹þ¶û±õ##´´×÷Á¦¼Æ»®# 2¹þ¶û±õ¡¤ÑÇ²¼Á¦ÇàÔÆÐ¡Õò ?
lv.	¸Ð¶÷ÏàÓö ¸ÐÐ»ºÃÆÀ#ÑÇ²¼Á¦È¡Éá¶È¼Ù¾Æµê##ÑÇ²¼Á¦»¬Ñ©³¡##Ñ©Ïç# È¡ÉáÃñËÞÎ»ÓÚÑÇ²¼Á¦»¬Ñ©³¡¸½½üÇàÔÆÐ¡Õò£¬È¥Ñ©Ïç±Ø¾­Ö®Â·¡£ÓÐ³µ½ÓËÍÈ¥Ñ©Ïç£¬×ÉÑ¯W_X£º100024133 ?
lvi.	#Ò»Â·Æ½°²#2019Äê11ÔÂ18ÈÕÉÏÎç11Ê±ÑÇ²¼Á¦ÁÖÒµ¹«°²¾Ö½»¾¯´ó¶Ó£¬°´ÕÕÊ¡ÁÖÒµ¹«°²¾Ö½»¾¯Ö§¶ÓµÄÖ¸»ÓºÍÐ­µ÷£¬½«ÖÍÁôÔÚ»¬Ñ©³¡ºÍÇàÔÆÐ¡ÕòµÄÂÃÓÎ³µÁ¾ÓÃ¾¯³µµÍËÙÈ«µ¼ÖÁÑ©Ïç¡£@¹«°²²¿½»Í¨¹ÜÀí¾Ö @Áú¾¯Î¢²© LºÚÁú½­Ê¡½»¾¯×Ü¶ÓµÄÎ¢²©ÊÓÆµ ?
lvii.	ºÚÁú½­Ê¡ÑÇ²¼Á¦ÇàÔÆÐ¡ÕòÈ¡ÉáÃñËÞ¿É¾Ù°ìÐ¡ÐÍÅÉ¶Ô¡¢Í¬Ñ§¾Û»á¡¢¼ÒÍ¥Ñç»áµÈ¡­¿ÉÈÝÄÉ40ÈË¡£ÑÇ²¼Á¦¸ßÌú??ÒÑ¿ªÍ¨£¬½»Í¨±ãÀû£¬ÇàÔÆÐ¡Õò¸½½ü»¬Ñ©³¡¡¢ÑÇÖÞ×î´óË®ÉÏÀÖÔ°¡¢ÐÜÃ¨¹Ý??¡¢¹ø¿øÉ½·ç¾°Çø¡­¿ÉÓÎÍæµÄÏîÄ¿ºÜ¶à£¬Ê¢ÏÄ±ÜÊî¡¢Ê¥µØ¡£#ÑÇ²¼Á¦È¡Éá¶È¼Ù¾Æµê##¹þ¶û±õ¡¤ÑÇ²¼Á¦ÐÜÃ¨¹Ý[µØµã]# ?
lviii.	ÑÇ²¼Á¦¹ûÈ»ÊÇÑ©ÓÑµÄºÃÈ¥´¦£¬´ËÇ°ÐÅÏ¢»ìÂÒ²»Çå¡£´óµÄÑ©³¡Ö»ÓÐÁ½¸ö£¬Ò»ÊÇÑô¹â¶È¼Ù´åÑ©³¡£¬¶þÊÇÑÇ²¼Á¦»¬Ñ©³¡£¨¼´Ô­ÐÂÌåÎ¯»¬Ñ©³¡£©¡£×¡ÔÚÑÇ²¼ÂåÄá¶È¼Ù¾Æµê¡¢°ÂÁÖÆ¥¿Ë±ö¹Ý×î·½±ã£¬¿É·Ö±ðÖ±½Ó»¬½ø»¬³ö£¬Òà¿É×¡ÇàÔÆÐ¡Õò£¬µ«ÒªÓÐ³µ½ÓËÍ¡£¸÷ÖÖ½»Í¨¿ÉÔÚ¹þ¶û±õÕ¾×ª³Ë¶¯³µ£¬Ò»¸ö¶àÐ¡Ê±¼´¿ÉµÖ´ïÑÇ²¼Á¦Î÷»ð³µÕ¾£¬ÔÙ´ò³µ°ëÐ¡Ê±¼´¿Éµ½´ïÑ©³¡
lxi.	»¬Ñ©³¡¹æÄ£²»Ð¡£¬ÉèÊ©ÆëÈ«£¬¼Û¸ñÒ²Êµ»Ý£¬²»´íµÄÌåÑé¡£
lxii.	ÏÄÌìÀ´µÄ£¬ÇàÔÆÐ¡Õò ÌØ±ðÀäÇå£¡µ«ÊÇ·ç¾°ÌØ±ðºÃ£¬¾ÆµêÈËÉÙ È¥±ðÊûÇø×ªÁËÒ»È¦ Ò²Ã»Ê²Ã´ÈË¡£ÏÄÌìµÄ»¬Ñ©³¡ ¿´¿´ÓôÓô´Ð´ÐµÄÂÌÉ«·ç¾° ±ðÓÐÒ»·¬·çÎ¶¡£
lxiii.	ÂÃ³ÌµÄµÚ¶þÌìÎÒÃÇÀ´µ½ÑÇ²¼Á¦»¬Ñ©³¡£¬ÓÉÓÚÔËÆøºÃÌì¹«Ò»´óÔçÏÂÆð´óÑ©£¬¶ÔÓÚÎÒÃÇÕâÐ©ÄÏ·½ÈËÀ´Ëµ£¬ÄÇ×ÔÈ»ÊÇ¿ªÐÄµÃºÜ£¬µ«¸øÎÒÃÇ´øÀ´ÄÑµÃÒ»¼û¾°É«µÄÍ¬Ê±Ò²Ôì³ÉÁË¸ßËÙ¹«Â··âÂ·ÁË¡£Ô¤¼ÆÒªµ½Ê®¶þµã²Å»á¿ªÂ·£¬Ê¦¸µ±¾À´ÎªÁË´ó¼Ò°²È«×÷Ïë½¨Òé´ó¼Ò²»È¥ÑÇ²¼Á¦ÁË£¬¿ÉÊÇÎÒÃÇÏëÈ¥¸ÐÊÜÄÏ·½ÈËÒ»±²×ÓÄÑµÃÒ»¼ûµÄ¶å×ÅÉîºñ»ýÑ©µÄÐÄÇéÎÞ·¨×èµ²£¡´ËÐÐ²»ºó»Ú£¬À´µ½ÑÇ²¼Á¦ÒÑ¾­¶þµãµãÁË£¬»¬Ñ©×ÔÈ»ÊÇÀ´²»¼°ÁË£¬ÒòÎª3µã¾Í»á±ÕµÀ£¬¶ÔÓÚÎÒÃÇµÚÒ»´Î»¬Ñ©µÄÈËÀ´Ëµ£¬Ã»…
lxiv.	ÉÏ´ÎÈ¥ÑÇ²¼Á¦»¬Ñ©×¡µÄ°ëÉ½±ðÔº¡«¾ÆµêÓÐ³µÃâ·Ñ½ÓËÍÑ©³¡£¬Ôç²Í·Ç³£ºÃ³Ô¡£»¬Ñ©ÌØ±ð°ôÐ¡¹Ü¼Ò°ïÎÒ¶©µÄ»¬Ñ©Æ±Í¦±ãÒËµÄ¡«Ñ©³¡ÖÐ×îÖÒ°®µÄÑÇ²¼Á¦Ñ©³¡¡£ÕâÊ±ºòÌì²»ÀäºÜºÃÍæ¡£×¡ºÍ³Ô¶¼ÔÚ°ëÉ½±ðÔººÜÌùÐÄ¡«
lxv.	´º½ÚÈ¥µÄ£¬ÈË·Ç³£¶à£¬ÈËÒ»¶à¾ÍÂÒ£¬·þÎñ¾Í¸ú²»ÉÏÁË¡£¡£¡£½ÌÁ·À­¿ÍÈËÀ­µÃÄªÃñÆæÃî£¬¶¼²»Çå³þËûÃÇÒª¸ÉÊ²Ã´£¬¾Í²»ÄÜÁ¢¸öÅÆ×ÓËµÃ÷ÏÂÂð£¿
b)	¸ß°ºµÄ×¡ËÞ¼Û¸ñ£¬Ê¹µÃÕâÀïµÄÐÔ¼Û±È¼«µÍ¡£´Ó±±¾©·ÉÀ´ÕâÀï£¬»¹²»ÈçÈ¥Å·ÖÞÁË¡£
