# Supplementary material for: Image perception of ice and snow tourism in China and the impact of the Winter Olympics
Source: PLoS One. 2023 Jun 23;18(6):e0287530. doi: 10.1371/journal.pone.0287530 (PMC10289359; doi:10.1371/journal.pone.0287530)
Supplement: S1 File — (ZIP) [file pone.0287530.s002.zip › S1 Dataset./Data before the 2022/Yabuli/Yabuli Ski Resort.txt]

1.Ã»ÓÐ»¬¹ýÑ©µÄº¢×Ó£¬ÑÇ²¼Á¦Ñô¹â¶È¼Ù´å»¬Ñ©³¡¼òÖ±ÊÇÌìÌÃ£¬³¬´óÃæ»ýµÄÑ©³¡¿ÉÒÔ¾¡Çé»¬Ñ©¡£

Ò»´Î»¬Ñ©ÊÇÈýÐ¡Ê±£¬Èç¹û³¬Ê±ÐèÒª¶îÍâÊÕ·Ñ£¬±¾À´»¹ÒÔÎªÈýÐ¡Ê±²»¹»Íæ£¬²»¹ýÊ±¼äÈýÐ¡Ê±Ò²ÊÇ×ã¹»ÁË£¬±Ï¾¹»¬Ñ©°å»¬Ñ©Ð¬»¹ÊÇÍ¦ÖØµÄ£¬ºÄ·ÑµÄÌåÁ¦Ò²ÊÇ±È½Ï´ó£¬»ù±¾Á½Ð¡Ê±¾Í¸Ð¾õÂùÆ£ÀÛµÄÁË¡£

ÕâÀïÒ²ÓÐ½ÌÁ·£¬¿ÉÒÔÖ¸µ¼»¬Ñ©£¬²»¹ýÊÇÐèÒª¶îÍâÊÕ·ÑµÄ¡£Èç¹ûÃ»ÓÐ»ù´¡µÄ»°½¨Òé´ó¼ÒÖ±½ÓËæÒâÍæÍæ×Ô¼º¸ÐÊÜ¾ÍºÃÁË£¬Ã»±ØÒªÀË·ÑÇ®£¬±Ï¾¹»¹Âù¹óµÄ¡£Èç¹ûÊÇÓÐÐ©»ù´¡£¬ÏëÒª¼ÓÇ¿£¬ÔÚ¿¼ÂÇÕÒ½ÌÁ·¡£
2.10µã°ëµ½´ï»ð³µÕ¾£¬5·ÖÖÓµÄ³µ³Ìµ½ÁËÐÂÌåÎ¯»¬Ñ©³¡¡£ ÑÇ²¼Á¦ »¬Ñ©³¡ÊÇ¹ú¼Ò5S¼¶»¬Ñ©³¡£¬Ö÷ÒªÓÐÐÂÌåÎ¯»¬Ñ©³¡£¬Ñô¹â¶È¼Ù´å»¬Ñ©³¡ºÍÑÅ ÍúË¹ »¬Ñ©³¡£¬ÆäÖÐÐÂÌåÎ¯»¬Ñ©³¡¹æÄ£×î´óÒ²±È½ÏÊÊºÏÐÂÊÖ£¬´ó²¿·ÖÈË¶¼Ñ¡ÔñÈ¥ÕâÀï»¬Ñ©¡£ÌÔ±¦ÉÏ¶©µÄ3Ð¡Ê±»¬Ñ©ÃÅÆ±100Ôª/ÈË£¬Ë³±ã×âÁËÑ©·þ+Ñ©¾µ50Ôª/Ì×£¬»¹ÊÇ±ÈÃÅÊÐ¼Û¸ñ±ãÒËºÜ¶àµÄ£¬¶øÇÒÉÌ¼Ò»¹°ü ÑÇ²¼Á¦ ÄÏÕ¾µÄÃâ·Ñ½ÓËÍ¡£
3.Ë¬µ½·ÉÆðµÄ»¬Ñ©ÌåÑé£¬È¥¹ýÁË¾Í¾õµÃ²»Ðé´ËÐÐ£¬ÒòÎª»¬Ñ©ÕæµÄ³¬-¼¶-Ë¬£¡»¬Ñ©ÕæµÄÊÇÒ»ÏîÏàµ±ÓÐÈ¤µÄÔË¶¯£¬²»È¥³¢ÊÔÒ»ÏÂ»áºó»ÚµÄ¡£³õÑ§Õß»¹ÊÇÕÒ¸ö½ÌÁ·´ø±È½ÏºÃ£¬ÒòÎªÁã»ù´¡Ð¡°×Õ¾ÔÚ»¬Ñ©³¡ÉÏÕæµÄÊÇÎÞ´ÓÏÂÊÖ¡£½ÌÁ·»áÊÖ°ÑÊÖ´ø×Å´ÓÒ»Ç§¶àÃ×µÄ»¬µÀÉÏ»¬ÏÂÀ´£¬¾ÍËãÑ§²»»á£¬´Ó¸ß´¦¸©³åÏÂÀ´µÄ¸Ð¾õÒ²Ïàµ±ÁîÈËÄÑÍü¡£Ë«°å»¬Ñ©ÈëÃÅºÜ¿ì£¬Ò»¿ªÊ¼»¬ÎÒ½ôÕÅµÃÒ»Ö±±Á×Å£¬ºóÀ´ÕÆÎÕ¼¼ÇÉ¾Í»ù±¾ÄÜ×ÔÖ÷»¬Ñ©ÁË¡£
4.¸úµÄ1ÈÕÓÎ£¬ÔçÉÏ5µã¹ý¾Í³ö·¢ÁË£¬Ã¿¸öµØ·½Ê±¼ä¶¼Áô¹»ÁË£¬¾ÍÊÇÌ«ÀäÁË£¬×øÄÇ¸ö»¬³µÏÂÀ´£¬Á½Ö»½Å¶¼¶³½©ÁË
5.¸¶·Ñ2Ð¡Ê±£¬Ã»ÓÐÇë½ÌÁ·£¬µ¼ÖÂ2Ð¡Ê±Àï ÓÐ1¸öÐ¡Ê±ÔÚË¤µ¹¡£ÎÂ¶ÈÌ«µÍÊÖ»ú¼¸ºõ¿ª²»ÁË»ú¡£anywayÊÇ´ÎÓÐÈ¤µÄÌåÑé~
6.»¬Ñ©µÄ¸Ð¾õÕæµÄºÜ°ô£¬¾ÍÊÇÌ«Ô×¿ÍÁË£¬³õÑ§ÕßÈ¥ÐÂÌåÎ¯»¬Ñ©£¬½ÌÁ·Ò»¸öÈËÁ½Ð¡Ê±240£¬²»ÒªÏë×ÅÁ½Èý¸öÈËÒ»¸ö½ÌÁ·£¬ÒòÎª½ÌÁ·¶¼ÊÇÒ»¶ÔÒ»µÄ£¬´ø×ÅÄã´ÓÖÐ¼¶Ñ©µÀÉÏ»¬ÏÂÀ´£¬¿ªÊ¼¾ø¶Ó²»»áÌáÐ¡·ÑµÄÊÂ£¬ÉõÖÁÔÚ´óÌüµÄÊ±ºò£¬ÒòÎªÎÒÖ®Ç°¿´ÁËµãÆÀ£¬¾ÍÅÔÇÃ²à»÷µØÌáÐ¡·ÑµÄÊÂÇé¡°¸øËûÃÇµÄÊÇ240£¬²»ÊÇ»¹ÓÐÒ»²¿·Ö¸øÄãÃÇµÄÂð¡±£¬ËûÃÇ¾Í»áºÜÕýÒåµØ¸úÄãËµ¡°²»²»²»£¬ÎÒÃÇÊÇÕý¹æµÄ¹úÆó£¬240µÄÆ±¼Û£¬ÎÒÃÇÖ»ÊÕ60µÄÌá³É£¬¶¼ÊÇÕý¹æµÄ¡±£¬È»ºó½øÈ¥ÒÔºóÈÈÇéµ½Äã²»Ï°¹ß£¬³éÑÌµÄ¸øÄãµÝÑÌ£¬Ð¡º¢¾Í¸øÄãµÝÌÇ£¬°ïÄã´©Ð¬¡£È»ºó×îºó×øÀÂ³µÉÏÉ½µÄÊ±ºò¿ÌÒâºÍÄãµ¥¶À×øÒ»¸ö³µÏá£¬È»ºóËµÊ²Ã´ÎÒÃÇ·þÎñÐÐÒµµÄÒ²²»ÈÝÒ×£¬240µÄÆ±¼ÛÖ»ÓÐ60µÄÌá³É£¬¾ÍËµÐ¡·ÑµÄÊÂÇé£¬Äã¸øËû100Ëû»¹ÏÓÄã´ò·¢Òª·¹µÄ£¬×îºóÃ¿ÈË200Á½¸öÈËÒ»¹²¸øÁË400µÄÐ¡·Ñ£¬×îºó»¹¸úÄãËµ¡°Ð¡·ÑµÄÊÂÇé£¬ÌìÖªµØÖª£¬ÄãÖªÎÒÖª¡±ÎÒÖªNMÄØÖª£¬ÕâÃ´ºÃµÄÒ»¸ö»¬Ñ©µØ·½¶¼¸øÕâÐ©¸öÂÒÊÕÇ®ÈËÔãÌ£ÁË£¡£¡£¡
7.µ±È»ÊÇ¶¥ºÃµÄ»¬Ñ©³¡ÁË£¬ÉèÊ©ºÍ³¡µØ¶¼ÊÇ¶¥ºÃµÄ
³õ¼¶³¡ÈËÓÐÐ©¶à¡£ÁíÍâÐ¡ÐÄË½½ÌË÷È¡Ð¡·ÑµÄÎÊÌâ£¬¹æ¶¨ÊÇ²»ÐíÊÕÐ¡·ÑµÄ
8.¾­¹ý¼¸¸öÐ¡Ê±µÄ³µ³Ì£¬ÔÚÒ»ÏÂ³µ¿´¼ûÑÇ²¼Á¦Õû¸öÉ½Âö³¤³¤»¬µÀ£¬ÄÇÖÖ¾ªÏÕ¡¢´Ì¼¤£¬Ò»ÉíµÄÆ£±¹Á¢ÂíÏûÉ¢¡£
¸ÕÏÂ³µ¿´¼ûÉ½ÉÏµÄÄÇ¸ö»¬µÀ£¬ÌýËµÊÇ²Î¼Ó±ÈÈü×¨ÓÃ»¬µÀ£¬Æ½³£²»ÈÃ¿ª·ÅµÄ¡£¶øÎÒÃÇÈ¥µÄ¾ÍÊÇÒ»¸öÐ¡ÐÍµÄÊÒÍâ»¬Ñ©³¡£¬µ«Ò²ËãÊÇÂÃ¿Íµ½ÑÇ²¼Á¦»¬Ñ©³£À´µÄÒ»¸öµØ·½ÁË¡£
9.Õû¸öÒ»ÐÐ³ÌÈ«²¿ÒÔ¼ÒÈËÀ´Ïà´¦µÄÎÂÅ¯¡«ÂýÂýµÄÒ²¿ªÊ¼»¥ÏàÁË½â¡«ÁÄµÄ¸ü»¶ÀÖÁË¡«Õâ±ßµÄ½ÌÁ·¾ÝËµ±È½Ï±ãÒË¡£Á½¸öÐ¡Ê±£¤240¡£ËùÒÔÁì¶Ó½¨ÒéÎÒÃÇÇë½ÌÁ·  £¨±¾´ÎÍÅ³ÌÁ½´Î»¬Ñ©£¬Ò»´ÎÑÇ²¼Á¦¡¢Ò»´ÎÍò¿Æ¡£Íò¿Æ½ÌÁ·Ò»Ð¡Ê±200¡£¹ó¶àÁË£©ËùÒÔÍòÐÒ»¹ÊÇÇëÁË¡£½ÌÁ·´Ó»»Ñ©Ð¬¡£Áì»¬°å¿ªÊ¼Ò»Â·¸úÄãµ½×îºó¡­¡­£¨µ±È»µ½×îºóÊÇÒòÎªÒª¸úÄãÒªÐ¡·Ñ£¬ÖÁÓÚ¸ø²»¸øÐ¡·Ñ¿´¸öÈËÀ²£¬Õâ²»ÊÇÄãµÄÒåÎñ¡£²»¹ýÏñ½ã½ãÎÒÕâÃ´ÉÆÁ¼µÄ¿Ï¶¨Ã»·¨¾Ü¾øµÄ£©¡£¸÷ÖÖÔ­Òò¡­¡­Ã»ÅÄµ½»¬Ñ©ÕÕ¡­¡­ÍæµÃµ¹ÊÇÂù¿ªÐÄ¡£½ÌÁ·±£»¤Ò»Â·¶¼Ã»Ë¤¹ý¡­¡­
10.ÆäÊµÄêÇáÈËÀ´ÑÇ²¼Á¦¿ÉÒÔÍæÊÀ½çµÚÒ»»¬µÀ×î¸ßÊ±ËÙ¿É´ï80km/h ÎÒµÄÈý½ÅÃ¨Ë®Æ½ Ò²¾ÍÏëÏë¾ÍºÃ¡«
11.Àë¹þ¶û±õÊÐÇøÈý¸öÐ¡Ê±³µ³Ì¡£Â·Í¾½ÏÔ¶¡£³õÑ§Õß²»½¨Òé¡£
12.ÑÇ²¼Á¦ÊÇ¹úÄÚÖªÃûµÄ»¬Ñ©³¡£¬ÈüµÀºÜ×¨Òµ£¬¶ÔÓÚ³õÑ§Õß×î¶àÒ²¾ÍÍæÍæ³õ¼¶ÈüµÀ¡£ÑÇ²¼Á¦»¬Ñ©³¡µÄ»¬Ñ©·ÑÓÃÊÇÈÕ¼ä200Ôª/ÈË/2Ð¡Ê±¡£Ñ©°åºÍ»¬Ñ©Ð¬¶¼ÊÇ±êÅäµÄ£¬»¬Ñ©·þ¡¢Ñ©¾µºÍ¸üÒÂ¹ñ¶¼Òª×âµÄ£¬¼Û¸ñÐ¡¹ó¡£µ±È»£¬×î¹óµÄ»¹ÊÇÇë½ÌÁ·£¬Í¬ÑùÊÇ200Ôª/ÈË/2Ð¡Ê±£¬½Ú¼ÙÈÕÊÇ240Ôª/ÈË/2Ð¡Ê±¡£¶øÇÒÓÐÐ©½ÌÁ·»áÕÒÄãÒªÐ¡·Ñ£¬ËµÊÇ½ÌÁ··ÑÊÇ½»¸ø»¬Ñ©ÖÐÐÄµÄ£¬ËûÃÇÃ»ÓÐ¹¤×Ê¡£ÎÞÂÛËûÃÇËµµÄÕæ¼ÙÓë·ñ£¬±Ï¾¹ÎÒÃÇ²»ÊÇÐ¡·ÑÖÆ¹ú¼Ò°É£¡
ÆäÊµÏëÕæÕýµÄÑ§»á¡¢Ñ§¾«»¬Ñ©£¬½ö½ö¼¸¸öÐ¡Ê±ÊÇ²»¿ÉÄÜµÄ£¬ÓÐÊ±¼ä¡¢ÓÐÌõ¼þµÄ»°£¬¿ÉÒÔÔÚÕâ¸öµØ·½¶à×¡¼¸ÈÕ£¬Ñ§µÄ¾«×¼Ò»Ð©£¬¿´¼û±ðÈË·ç³ÛµçÉÁ¡¢ÓÎÈÐÓÐÓàµØ»¬×ÅÑ©£¬ÄÇ½ÐÒ»¸öÏÛÄ½°¡¡­¡­
13.µÚÒ»´Î»¬Ñ©£¡½á¹ûÒ»¸ö½ÌÁ·280Ôª/2Ð¡Ê±£¬¼Û¸ñÊÇÂùÀ±£¬È¥ÁË»¬Ñ©³¡£¬º®Àä¶ÈÓÌÈç´óÍº×ÓÁë£¬ÒòÎªÃ»ÓÐÏÂÑ©£¬Ò»¸ö´ó»úÆ÷ÔÚÄÇºôÀ²À²µÄÈË¹¤½µÑ©£¡ÖÕÓÚÖªµÀÎªÉ¶ÒªÈ«Éí×öºÃ·À»¤ÁË£¡»¬°åÌØ±ð³¤£¬»¹ºÜ±¿ÖØ£¬·ÖÎª³õ¼¶µÀ£¬ÖÐ¼¶µÀ£¬¸ß¼¶µÀ£¬¸ß¼¶µÀÊÇ²»ÔÊÐíÈ¥µÄ£¬Ö»ÓÐ×¨Òµ½ÌÁ·»ò»¬Ñ©ÔË¶¯Ô±²Å¿ÉÒÔÈ¥£¬³õ¼¶µÀÓÐµçÌÝ¿ÉÒÔÉÏÈ¥¡£×¢ÒâÊÂÏî½ÌÁ·¶¼»á¾ßÌåËµÃ÷£¬¶ÔÓÚÎÒÃÇÕâÐ©²ËÄñ£¬Ã»ÓÐ½ÌÁ·´ç²½ÄÑÐÐ£¬¸ß¼¶µÀ¿ÉÒÔ×øÀÂ³µÉÏÈ¥£¬ÆÂ¶ÈÃ÷ÏÔ¸ü¶¶¡£É²³µ£¬×ªÍä£¬ÂýÂý¿ÉÒÔ·ÅÊÖÁË£¬µ«»¹ÊÇº¦ÅÂ¡£¶øÇÒ½ÌÁ·»áÎÊÄãÒªÐ¡·Ñ£¬ÓÐµãÐ¡ÞÏÞÎ£¬µ«ÍÁºÀËæÒâÅ¶£¡»¬ÁËÑ©£¬himÂú×ãÁË£¡²»Ðé´ËÐÐ£¡
14.²ËÄñ£¬ÓÐ½ÌÁ·£¬½ÌÁ·ÊÇÁíÍâÊÕ·ÑµÄ£¬ÌåÑéÒ»°Ñ»¹ÊÇºÜÓÐÈ¤µÄ¡£
15.²»´í£¬ºÜ´ó£¬»¹ÓÐËùÎ½µÄ½ÌÁ·¸ú×Å£¬·ÑÓÃ240.
16.»¬Ñ©³¡ºÜ´ó£¬ÓÐºÜ¶àÌõÑ©µÀ£¬É½¶¥»¹ÄÜ×ö³¤ÌÝ»¬³µ£¬ºÜ°ôµÄÒ»¸ö»¬Ñ©¶È¼Ù´å
17.ÑÇ²¼Á¦Ô­ÃûÑÇ²¼ÂåÄá£¬¼´¶íÓï¡°¹ûÄ¾Ô°¡±Ö®Òâ¡£Çå³¯Ê±ÆÚÔøÊÇ»ÊÊÒºÍÂúÇå¹ó×åµÄá÷ÁÔÎ§³¡¡£Õû¸ö»¬Ñ©³¡´¦ÓÚÈºÉ½»·ÈÆÖ®ÖÐ£¬ÁÖÃÜÑ©ºñ£¬·ç¾°×³¹Û¡£¹ø¿øÉ½Ö÷·åÈý¹ø¿øÒÑ¾­±ÙÎª´óÐÍÂÃÓÎ»¬Ñ©³¡£¬´ó¹ø¿øºÍ¶þ¹ø¿øÔøÊÇµÚÈý½ìÑÇ¶¬»áÈüµÀ£¬ÊÇ¹ú¼Ò»¬Ñ©ÔË¶¯Ô±µÄÑµÁ·»ùµØ¡£ÎÞÂÛ´ÓÑ©µÀµÄÊýÁ¿¡¢³¤¶È¡¢Âä²î»¹ÊÇÆäËû¸÷Ïî»¬Ñ©ÉèÊ©¼°×ÛºÏ·þÎñË®Æ½À´¿´£¬ÑÇ²¼Á¦»¬Ñ©³¡¶¼Ô¶Ô¶Ê¤ÓÚ¹úÄÚµÄÆäËû»¬Ñ©³¡£¬ËüÎÞÒÉÊÇÖÐ¹ú×îºÃµÄ»¬Ñ©³¡¡£ÕâÀïÊÇ¿ªÕ¹¾º¼¼»¬Ñ©ºÍÂÃÓÎ»¬Ñ©µÄ×î¼Ñ³¡µØ£¬ÔøÓÚ1996Äê³É¹¦¾ÙÐÐÁËµÚÈý½ìÑÇ¶¬»áµÄÈ«²¿Ñ©ÉÏÏîÄ¿£¬ÕâÀï»¹ÊÇÖÐ¹úÆóÒµ¼ÒÂÛÌ³Äê»áµÄÓÀ¾Ã»áÖ·£¬±»ÓþÎª¡°ÖÐ¹úµÄ´ïÎÖË¹¡±¡£
18.»¬Ñ©ÈëÃÅ²»ËãÌ«ÄÑ£¬±»½ÌÁ·´ø¹ýÒ»È¦ÒÔºó»¬¸ö³õ¼¶µÄÆÂÎÊÌâ²»´ó¡£×îÂé·³µÄ¾ÍÊÇË¤µ¹£¬µ¹ÁËÒÔºó°ÑÑ©°åÍÑÏÂÀ´¾ÍÄÜÕ¾ÆðÀ´£¬µ«ÊÇÓÖ´©²»»ØÈ¥ÁË£¬ÌØ±ðÊÇÔÚÆÂÉÏ¡£Ã¿´ÎË¤Ò»õÓ¶¼µÃÕÛÌÚ´ó°ëÌì¡£ÓÐÒ»´ÎÎÒÔÚÆÂÉÏË¤ÁË£¬¸Õ¸ÕºÃ²»ÈÝÒ×Õ¾ÆðÀ´£¬ºóÃæÀ´ÁË¸öÉ²²»×¡³µµÄ£¬Ö±Ö±µØ¸úÎÒ×²ÔÚÒ»Æð£¬Ë¤µÃ³¬²Ò¡£
È¥ÑÇ²¼Á¦»¬Ñ©¿ÉÒÔµ±ÌìÍù·µ£¬Ò²¿ÉÒÔ¶à×¡¼¸Ìì£¬×¡ÔÚÄÇÀïÒ»°ãÊÇ×¼±¸µÚ¶þÌìÈ¥Ñ©Ïç£¬»òÕß¶Ô»¬Ñ©ÌØ±ð¸ÐÐËÈ¤£¬Ïë¶à»¨Ð©Ê±¼ä£¬ÎÒÃÇÃ»ÓÐÕâ·½ÃæµÄÐèÇó£¬µ±ÌìÍù·µ¾Í¿ÉÒÔÁË¡£
19.ÈËÌØ±ð¶àµÄÒ»¸ö»¬Ñ©³¡£¬Íú¼¾»ù±¾ÊÇÏÂ½È×Ó£¬²»ÖµµÃÌØ±ðÒ»È¥
20.»¬Ñ©¼òÖ±Ì«ºÃÍæÁË£¡ÎÞµÐÏ²»¶£¡ÕâÀïµÄÉèÊ©ºÜÍêÉÆ£¬²»À¢ÊÇÃûÁÐÇ°Ã©µÄ»¬Ñ©³¡°¡£¬¸úÕâ¸öÒ»±È£¬ÀÏ¼ÒµÄ»¬Ñ©³¡¼òÖ±Ã»·¨¿´ÁË£¡¸Ð¾õÔÚÕâÀïË¤õÓ¶¼²»ÌÛ£¬¿ªÐÄ£¡¹þ¹þ¹þ£¡Õâ±ßÀëÊÐÇø»¹ÊÇ±È½ÏÔ¶µÄ£¬½¨Òé´ó¼Ò×ø»ð³µ»òÕß¸É´à±¨¸öÁ½ÈÕÓÎ»á¸ü¼Ó·½±ãÒ»Ð©£¡Á½ÌìÍæµÄ¸üË¬£¬Ë¤ÁËÕâÃ´¶àõÓ£¬ÔÙÒ²²»¾õµÃ¶Ô²»Æð¶¬ÌìlÀ²£¡
21.ÑÇ²¼Á¦µÄ»¬Ñ©ÕýµÄ·Ç³£°ô£¬ÔÚÈ«¹úÒ²ÄÜÊýµÃÉÏÁË¡£ÏñÆóÒµÈ«ÓéÀÖÈ¦µÄ´óÍóÃÇÃ¿ÄêµÄ¶¬¼¾¶¼»áµ½ÑÇ²¼Á¦À´¿ª»á£¬Êµ¼ÊÉÏ¾ÍÊÇÀ´¶È¼Ù»¬Ñ©µÄ¡£¶øÇÒÑ©µÀ¶¼ÊÇ¹ú¼Ê¼¶±ðµÄ¡£Èç¹ûÄãÊÇ³õÑ§µÄÄÇ¾ÍÃ»ÓÐÊ²Ã´¸Ð¾õÁË£¬ÒªÊÇ×¨ÒµµÄ±ØÈ¥¡¢
22.·ç¾°Ïàµ±ºÃ¿´£¬³¤¶ÈºÜÔ¶±È½Ï¸ßµÂ¡£ÒòÎªµ±Ê±Ò»´ó¼Ò×åµÄÈËÈ¥ÍæµÄËùÒÔ°üÁËµ¼ÓÎÓÐÏîÄ¿¡£»¬Ñ©½ÌÁ·ÊÇ200Ò»¸öÈË£¬ÆäÊµÎÒ¾õµÃ¿ÉÒÔÇëÒ»¸ö½ÌÁ·¾ÍºÃ£¬²»ÓÃÃ¿¸öÈË¶¼Òª½ÌÁ·£¬×Ô¼º¶àÁ·Ï°¼¸´ÎÕÒµ½Æ½ºâºÜÈÝÒ×ÉÏÊÖ£¬²»ÒªÅÂË¤µ¹£¬²»ÔõÃ´ÌÛ£¬Ò²¿ÉÄÜÊÇ´©µÄ¶àÁË¡£°²È«»¹ÊÇÒª×¢ÒâºÃ¡£×îÒ×²»×ã»¬ÏÂÈ¥Ö®ºóÊÇÒª×Ô¼ºÄÃ×°±¸ÔÙ×ßÒ»¶ÎÉÏÀ´£¬»á·ÑÐ©ÌåÁ¦¡£
23.ÑÇ²¼Á¦»¬Ñ©ÂÃÓÎ¶È¼ÙÇøÊÇ¹ú¼ÒAAAA¼¶¾°Çø£¬Î»ÓÚºÚÁú½­Ê¡¹þ¶û±õÊÐÉÐÖ¾ÊÐÑÇ²¼Á¦Õò¶«ÄÏ20¹«Àï£¬¾à¹þ¶û±õÊÐ240¹«Àï£¬¾àÑ©Ïç88¹«Àï£¬¾àÄµµ¤½­ÊÐ120¹«Àï
24.µÚÒ»´Î»¬Ñ©¹þ¹þ¹þ£¬DÑ©ÕæÏµºÃ»¬£¬Í¦ºÃÍæµÄ¹þ¹þ¹þ
25.ÔÚÑÇ²¼Á¦µÄÐÐ³Ì¹ýÓÚËæÒâ£¬Ã»ÓÐÁô×ã¹»µÄÊ±¼ä»¬Ñ©£¬Ã»ÓÐ¹ý×ãñ«¡£µ½ÁËÑ©Ïç£¬Ã»ÓÐ°éµÄÇé¿öÏÂ£¬Æ¾×Å½ÌÁ·Ò»¸öÐ¡Ê±µÄ¹¦µ×£¬ÔÚ×Ô¼ºÈ¥ÁË³õ¼¶»¬µÀ£¬¼ÌÐøË¬ÍáÍá»¬°¡»¬¡£Æð³õ£¬Ã»ÓÐÁË½ÌÁ·ÐÄÀï»¹Ã«Ã«µÄ£¬²»¸Ò·Å¿ª£¬¾¡Á¦µÄÉ²³µ¿ØÖÆ²»¸Ò³å£¬Ï¥¸Ç¶×µÃÀÏµÍ¿ØÖÆËÙ¶È¡£»¬×Å»¬×Å£¬µ¨×Ó´óÁË£¬¿ªÊ¼×·ËÙ¶ÈÁË£¬´Ó¸ß´¦»¬ÏÂÀ´£¬¿ìµ½µ×µÄÊ±ºòËÙ¶ÈÊ§¿ØµÄ¡£ÓÐÒ»´ÎÈÎÓÉËÙ¶È£¬Ò»¸ö²»Ð¡ÐÄ£¬Ë¤¸öÂú×ìÊÇÑ©£¨²»ÊÇÁ÷ÑªµÄÑª£¬ÊÇ°×Ñ©µÄÑ©£©¡£
26.ÑÇ²¼Á¦»¬Ñ©³¡Âù´óµÄ£¬Ã¿¸öÈË¶¼¿ÉÒÔÅäÒ»¸ö½ÌÁ·£¬ÍêÈ«²»ÓÃµ£ÐÄ²»»á»¬ÄØ£¬ÓÐµãºó»ÚÄÇÊ±Ã»ÓÐÇ×ÉíÌåÑé£¬Ë­Ò²²»¶®ÏÂÒ»´ÎÈ¥ÊÇÊ²Ã´Ê±ºòÁËÄØ
27.¿ÍÕ»ÀÏ°åËµÄÇ±ßºÜ¹óºÜ¿ÓµÄ£¬Ö»ÓÐÂÃ¿Í²ÅÈ¥µÄ£¬±¾µØÈËºÜÉÙÈ¥¡£
28.Ñ©Ïçµ½ÑÇ²¼Á¦Ñ©³¡»¹Í¦Ô¶µÄ£¬³µ³Ì´ó¸Å2¸ö¶àÐ¡Ê±°É~ÎÒÃÇÊÇÊôÓÚÍêÈ«Ã»»¬¹ýÑ©µÄ£¬ÕýºÃÎÒÃÇ±¨µÄÍÅÀïÃæÊÇÓÐ°üº¬»¬Ñ©·ÑÓÃºÍ½ÌÁ··ÑÓÃµÄ~
ÎÒ¾õµÃÇë½ÌÁ·ÕæµÄ·Ç³£±ØÒª£¡»¬Ñ©µÀÊÇ·ÖÎª³õ¼¶¡¢ÖÐ¼¶ºÍ¸ß¼¶µÄ¡£µ«ÊÇÒ»°ãµÄÈË¶¼ÊÇÔÚ³õ¼¶£¬»¬µÄ²»´íµÄ»á´ÓÖÐ¼¶»¬ÏÂÀ´£¬¹À¼ÆÖ»ÓÐ»¬µÄ·Ç³£ÁïµÄÈË²Å»áÈ¥¸ß¼¶»¬Ñ©µÀ°É£¡
µ±Ê±»¬Ñ©µÄÈË·Ç³£µÄ¶à~»ù±¾¶¼¼¯ÖÐÔÚ³õ¼¶µÄ»¬Ñ©µÀµÄ¡­
Çë½ÌÁ·µÄ»°£¬½ÌÁ·»á½ÌÎÒÃÇ»ù±¾µÄ»¬Ñ©×ËÊÆÒÔ¼°·½·¨£¬ÎÒ¾õµÃ·Ç³£ÓÐÓÃ£¬ÎÒ²î²»¶àÑ§»áÁË~²¢ÇÒ½ÌÁ·»á´øÎÒÃÇµ½ÖÐ¼¶»¬Ñ©µÀ»¬ÏÂÀ´£¬µ±Ê±´øÎÒÃÇ»¬ÁËÁ½´Î£¬·Ç³£ºÃÍæ~ ¶øÇÒÖÐ¼¶µÀµÄÈËºÜÉÙ~
µ«ÊÇÒª¸ø½ÌÁ·Ð¡·ÑÕâÒ»µã¾Í·Ç³£µÄ¿ÓÁË¡­
¾ø¶ÔÒªÏÈÌáÇ°¸úËûÃÇËµºÃ¸ø¶àÉÙ¹þ~²»¹ýËûÃÇ½ÌÍêÄãÖ®ºó»áÔÙÒª¸ü¶àµÄÐ¡·Ñ¡­
29.ËäÈ»¿ªÊ¼ÍæµÄÊ±ºòË¤µÃÎÒÆßÔÎ°ËËØµÄ£¬µ«ÊÇÕûÌå»¹ÊÇºÜºÃÍæµÄ
30.»áÓÐºÜ¶à½ÌÁ·ºÜ»ý¼«µÄËµÒª´øÄãÉÏÉÏÆÂ£¬½ÌÄã»¬Ñ©¡£Õâ¸öÒª¶îÍâ½ÌÑ§ÊÕ·Ñ£¬ÓÐÐ©»¹»áÊÕÐ¡·Ñ£¬¾Í¿´¸öÈËµÄºöÓÆ±¾ÊÂÁË¡£
31.ºÜºÃ~½ÌÁ·½ÌµÄ²»´í~¾ÍÊÇÒ»Ö±ÒªÐ¡·Ñ~Íâ¹úÈË¹ß³öÀ´µÄÃ«²¡
32.»¬Ñ©Í¦Êµ»ÝµÄ£¬Èç¹û²»»á»¬Ñ©Çë½ÌÁ·ºÃ¹ó¡£
33.ÖÐ¹úÄ¿Ç°×îºÃµÄ±ùÑ©ÓéÀÖÖÐÐÄ£¬·Ç³£ÍêÃÀµÄÒ»´Î»¬Ñ©ÌåÑé£¬È¥ÑÇ²¼Á¦£¬ÐÂÌåÎ¯£¬Äã»á¾õµÃ»¬Ñ©ÊÇÄÇÃ´µÄ»¶ÀÖ
34.·Ç³£°ô£¡µ«ÊÇÓÐ½ÌÁ·ÔÚÅÔ±ß²»Í£µÄËµÇë²»Çë£¬ÕâÓÐµã·³£¡
35.ºÚÐÄµÄ¹þ¶û±õÒ»ÈÕÓÎÍÅ£¬°ëÂ·Ç¿ÖÆÏû·Ñ£¬²»»¨Ç®ÍæÏîÄ¿¾ÍÏÂ³µ¸ÉµÈ¡£¹þ¶û±õÂÃÓÎÒ»ÉúºÚ
½ÌÁ·¸ú×ÅÄãÈÃÄã½»Ç®Ñ§»¬Ñ©£¬ß¶±Æß¶·³ËÀÁË
36.Ò»°ã°ãµÄµØ·½£¬³ýÁË»¬Ñ©Ö»ÄÜ»¬Ñ©£¬½ø³ö³¬¼¶²»·½±ãµÄ£¬¶ÔÓÚ»¬Ñ©°®ºÃÕßµ¹ÊÇÌìÌÃ°¡£¡
37.µÚÒ»´ÎÈ¥»¬Ñ©ÕÁË½Ì¾,Ò»é_Ê¼Õf260/2Ð¡ááíÕfÎÒËÄÈË240Ôª/2Ð¡r+20Ôª/×Ó,ááíÔÚ¾Á®ÖÐ,½Ì¾þ¸úÄãÕfËû²ÅÄÃ50Ôª,Ò»°ã¶¼ÊÇ¿¿Ð¡ÙM.½oÁËÒ»°ÙÔªÐ¡ÙMáá,ËûßÕfÏ£ÍûÔÙ½oÒ»°Ù,what...Ð¡ÙMÒªÉ°Ù....
éTÆ±ÎÏ¸CÙI128ÈýÐ¡r+½Ì¾ÙM2Ð¡r240Ôª+20Ôª×Ó+ÄªÃûÆäÃîµÄÐ¡ÙM200Ôª....²¼Á¦ÐÂºÀ»¬Ñ©ö...²Å¿Ó~
38.¸öÈË¸Ð¾õÒ»°ã°ã£¬¶øÇÒ»¬Ñ©Ò²²»ÊÇÔÚÕâ¸öÑ©³¡£¬ËùÒÔ¾ÍÄÇÑù°É¡£
39.ÐËÖÂ²ª²ªµÄÈ¥ÁËÑÇ²¼Á¦»¬Ñ©³¡»¬Ñ©£¬³¡µØÊÇ±ÈÈü¼¶±ðµÄ²úµØÓ²¼þÃ»»°Ëµ£¬µ«ÊÇÈí¼þÕâ¸ö¾ÍÓÐ´ýÌá¸ßÁË£¬±»ÍÆ¼öÇëÁËÈý¸ö½ÌÁ·£¬Ã¿¸ö½ÌÁ·ÊÕ·Ñ240/ÈË/2Ð¡Ê±ÇÒ½ÌÁ·Ö»ÄÜÒ»¶ÔÒ»£¬´øÁËÁ½´ÎÖÐ¼¶»¬Ñ©µÀ£¨ÖÐ¼¶»¬Ñ©µÀÐèÒª½ÌÁ·´ø²ÅÄÜÈ¥£¬ÍÆ¼ö½ÌÁ·Ê±ÕâÑù±»¸æÖª£©¾Í½áÊøÁË¡­¡­»¹±»ÒªÁËÐ¡·Ñ¸Ð¾õºÜ²»ºÃ£¬¶øÇÒµÍÁË»¹²»Òª....£¬Õû¸öÈË¾Í¸Ð¾õ¸ü²»ºÃÁË£¬¸øÐ¡·ÑÕâ¸öÎÞ¿Éºñ·Ç¡£ÎÒÃÇ¾­³£³öÈ¥¾³ÍâÓÎÍæµ½¹ýÐèÒª¸øÐ¡·ÑµÄ¹ú¼Ò£¨¾ÍËãÄãÃ»¸ø»òÕßÍüÁË¸ø£©Ò²ÓÐ²»ÐèÒª¸øÐ¡·ÑµÄ£¬¶¼Ã»ÓÐ³öÏÖÕâÖÖÖ÷¶¯ÒªÐ¡·ÑµÄÇé¿öÒ²²»»á³öÏÖ·þÎñÏÂ»¬µÄÏÖÏó£¬¸öÈË¾õµÃÒªÊÇÄãµÄ·þÎñÈ·Êµµ½Î»£¬¿ÍÈËºÜÂúÒâÄÇÃ´ÎÒÃÇÍêÈ«ÈÏ¿ÉÄãµÄ·þÎñ¸øÐ¡·ÑÎÒÃÇÒ²¸øµÄË¬¿ì ÒòÎªÈ·ÊµÄãÊÇ´òÐÄÀïÈÏ¿ÉËûÃÇµÄ¡£µ«ÊÇÇ¿Òª»¹½²¼ÛÕâ¸öÈ·ÊµÊÇÀ÷º¦ÁË£¬¹À¼ÆÒª»ØÍ·¿Í¾ÍÄÑÁË¡­¡­
40.»¬Ñ©±ØÈ¥£¬ÐèÒªÒ»¸öºÃµÄ½ÌÁ·£¬ÍêÈ«²»Ò»ÑùµÄÌåÑé¡£
41.ÑÇ²¼Á¦ÖÜ±ßÓÐ´ó´óÐ¡Ð¡¸÷ÖÖµÄ»¬Ñ©³¡
ÆäÊµ×öÁËÕâÃ´¶àÄêµÄ»¬Ñ©ÂÃÓÎÏîÄ¿µÄ¾°Çø
ÅäÌ×ÉèÊ©¶¼Ó¦ÓÐ¾¡ÓÐ£¬Ê²Ã´»¬Ñ©·þ`»¬Ñ©Ñ¥`»¬Ñ©°å......¶¼ÓÐ×âÁÞµÄ
Èç¹û²»ÊÇ³£Íæ£¬¸öÈË¾õµÃÃ»±ØÐë¹ºÂòÒ»Ì×¡£×âÁÞÒ»ÑùµÄ
½ÌÁ··Ñ´ó¸Å¶¼ÊÇ200/Ò»Ð¡Ê±
42.µ½ÁË¶«±±ÍæÑ©£¬ÔõÃ´ÄÜ²»µ½ÑÇ²¼Á¦¡£ÑÇ²¼Á¦ÓÐ´ó´óÐ¡Ð¡¼¸Ê®×ùÑ©³¡£¬²¿·ÖÑ©³¡»¹ÓÐÓÃÓÚ³Ð°ìÈüÊÂµÄ×¨ÒµÑ©µÀ£¬ÊÇ»¬Ñ©·¢ÉÕÓÑÃÇµÄÌìÌÃÊ¥µØ¡£
43.1.»¬Ñ©Ç°Çë×¼±¸ºÃÃ±×Ó¡¢ÊÖÌ×¡¢²±Ì×¡¢¿ÚÕÖ£¬ÌØ±ðÀä£»
2.Îñ±Ø×âÒ»Ì×»¬Ñ©·þ£¬Ë¤µ¹ÁËÑ©²»»áÅªÊªÒÂ·þ»¹±£Å¯£»
3.»¬Ñ©¾µ³ý·ÇÈÕÕÕÈ·ÊµÌØ±ðÇ¿ÁÒÔÙ×âÓÃ£¬ÎÒÃÇÍêÈ«ÊÇ»¨Ç®ÂòÀ´µ±µÀ¾ßÁË£»
4.»¬Ñ©½ÌÁ·¶¼ÊÇÒ»¶ÔÒ»£¬ÊÕ·ÑÍ¸Ã÷240Ôª/ÈË/2Ð¡Ê±£¬Ð¡º¢Ò²²»ÀýÍâ£¬³õ´Î»¬Ñ©Ç½ÁÑ½¨Òé¹Ô¹Ô¸øÇ®°É£¬240ÊÕ·Ñ»¹ËãºÏÀí£¬Ñ©Ïç½ÌÁ·²»ÊÇºÜ×¨ÒµÒ²Òª240ÄØ£¬¹Ø¼üÄÜÑ§µ½Ð©Ð¡¼¼ÇÉ£»½ÌÁ·ÃÇ½áÊø½ÌÑ§ºó¶¼»áÃ÷×ÅÈÃ´ó¼Ò¸øÒ»Ð©Ð¡·Ñ£¬¸ù¾Ý·þÎñÌ¬¶ÈÀ´¸ø°É£¬20¡¢30-100Ôª¾ù¿É£»
5.ËäÈ»ÎÒÃÇ¶¨µÄÊÇ»¬Ñ©4Ð¡Ê±£¬µ«ÏÂÎç4µãÔ°Çø´«ËÍ´ø¾Í¹Ø±ÕÁË£¬¸÷Î»ºÏÀí°²ÅÅÊ±¼ä£¬ÎÒÈÏÎªØíÐ¡Ê±»¬Ñ©Ò²²î²»¶àÁË¡£

Share JoeµÄ»¬Ñ©ÐÄµÃ£ºÊ×ÏÈ¿Ë·þÐÄÀíÕÏ°­£¬Õæ²»ÄÜº¦ÅÂ£¬Ô½ÊÇµ£ÐÄË¤µ¹£¬Ô½ÊÇÈÝÒ×Ë¤µ¹£»Æä´Î£¬Ñ§»áÉÏ°å¡¢ÎÕ¸ËµÈ»ù±¾²Ù×÷ºó£¬ÏÂ»¬¹ý³ÌÒ»¶¨ÒªÉíÌåÇ°Çã£¬±£³ÖÖØÐÄ¿¿Ç°£¬É²³µµÄ¾÷ÇÏ¾ÍÊÇÄÚ°Ë×Ö£¬Ò»¶¨ÒªË«½Å´ò¿ªÔ½´ó£¬ËÙ¶ÈÔ½Âý£»×îºó¾ÍÊÇ²»ÅÂË¤£¬Êµ¼ù²ÅÊÇ¼ìÑéÕæÀíµÄÎ¨Ò»±ê×¼£¬»¬Ñ©´Ì¼¤ÓÖÓÐ³É¾Í¸Ð¡£
44.ÑÇ²¼Á¦»¬Ñ©»¹ÊÇºÜÓÐÃûµÄ£¬ËäÈ»ÎÒÃÇÕâ´ÎÃ»ÓÐÈ¥µ½»¬Ñ©³¡£¬µ«ÊÇÍ¬Ò»¸ö¾ÆµêµÄÈË¶¼ÊÇÈ¥ÄÇÀïÍæ¶ùµÄ¡£¡£
»ù±¾»¹ÊÇ²»´íµÄ~~~
»¬Ñ©Ã´~~ÏñÎÒÃÇÕâÖÖÃÅÍâºº£¬ÄÄÀï¶¼Ò»Ñù£¬¹þ¹þ¹þ¡£¡£
45.ÑÇ²¼Á¦»¬Ñ© Ñ©ÏçÒ»ÈÕÓÎ400Ôª ÓÐ³µÈ«³ÌÅãÍ¬
46.±¾À´ÊÇ¸öÂùºÃµÄÌåÑé£¬µ«ÊÇ²»Çë½ÌÁ·£¬Ò»°ãµÄÈËÊÇ»¬²»ÁËµÄ£¬ÓÐÐ©½ÌÁ·»¹ÒªÎÊÄãÒªÐ¡·Ñ¡­¡­
47.½ÌÁ·ºÜ²»´í  ËäÈ»ÊÇÐèÒª¸øÐ¡·ÑµÄ   µ«ÊÇ²¢²»ÊÇÇ¿ÖÆ  ½ÌÁ·»á°ï×Å´©Ñ©Ð¬ Ñ©°å  ×ßµÄÊ±ºò»¹°ïÖúÍË¶«Î÷  ÕæµÄºÜÊ¡ÊÂ   ½ÌµÄÒ²ºÜºÃ  ÁÄÌìºÜÓÐÒâË¼µÄ  ÍÆ¼öÎÒµÄ½ÌÁ·  Ëûµç»°13074565875¡£ÍíÉÏ»¹Ò»Æð³ÔÁË·¹  ½ÌÁ·¾ÆÁ¿²»ÐÐ  ¿ÉÄÜÊÇ¸ö¼ÙµÄ¶«±±ÈË  
48.±¾À´»³×ÅÒ»¿Å¼¤¶¯µØÐÄÀ´µ½ÕâÀï£¬È´Ã»Ïëµ½ÕâÀïµÄÌåÑéÈÃÎÒÃÇ·³ÄÕÎÞ±È£¬´Ó¹ºÂòÁËÃÅÆ±Ö®ºó£¬Æ¨¹ÉºóÃæ¾ÍÒ»Ö±¸ú×Å¡°½ÌÁ·¡±£¬ËµÊÇ³õÑ§ÕßµÄ¸¨µ¼ÀÏÊ¦£¬ÆäÊµ½²½âµÄÄÚÈÝ·Ç³£ÓÐÏÞ£¬Ö÷Òª¾ÍÊÇÈÃÓÎ¿Í¸øËûÃÇ¸¶Ð¡·Ñ£¬¶øÇÒ½ð¶î»¹²»µÍ£¬Ò»°ã¶¼ÊÇ100+Æð£¬ÓÐµãÉõÖÁ»¹ÊÇÊ¨×Ó´ó¿ª¿Ú£¬ËµÒª200+£¬·þÎñ²»¹ý2Ð¡Ê±×óÓÒ£¬³ýÁË»¬Ñ©·Ñ£¬½ÌÁ··Ñ£¬»¹ÓÐÐ¡·Ñ£¬ÕâÕæµÄÊÇÒ»±Ê²»Ð¡µÄ¿ªÖ§£¬¶øÇÒ»áÈÃÄãÐÄÉúÑá¶ñ£¬ÕâÃ´³öÃûµÄÒ»¸ö»¬Ñ©³¡£¬¾ÓÈ»ÓÐÕâÐ©ÎÞÁÄÍ¸¶¥µÄÒþÐÎ¡°·þÎñÏîÄ¿¡±£¬¿É¼û¹ÜÀíÖ®»ìÂÒ¡£
49.³õ¼¶Ñ©µÀ£¬½ÌÁ·µÄ·ÑÓÃÊÇÒ»¸öÈË200£¬×â¹ñ×ÓÊÇ20Ò»¸ö£¬Ð¬¹ñ¿ÉÒÔ·Å3Ë«Ð¬£¬ÄãÃÇÈË¶à¿ÉÒÔÒ»ÆðÆ´Ò»¸ö¹ñ×Ó£¬È»ºó¾ÍÊÇ£¬ÒòÎªÊÇÔÚÉ½ÉÏ£¬·ç´ó£¬ÓÐÑ© ½¨ÒéÄãÃÇÌáÇ°ÂòÒ»¸ö·À·çÑ©¿ã£¬È»ºó¾ÍÊÇÎÒ£¬ÒÔÇ°ÔÚÈËÔì»¬Ñ©³¡Ñ§¹ý£¬Ã»ÓÐÇë½ÌÁ·£¬²»¹ý»¹ÊÇÒ»Ö±Ë¤ Ë¤ Ë¤ £¬Ë¤ÁË¼¸´ÎÎÒ¾Í»ØÁË£¬ÌÛ
50.³õ´Î»¬µÄ»°»¹ÊÇ½¨ÒéÇë½ÌÁ·£¬²»È»ÕæÐÄ²»»á»¬£¬½ÌÁ·ÊÇ240Ôª2Ð¡Ê±£¬¾ÍÊÇÒª×¢Òâ×îºó½ÌÁ·»áÒªÇóÄã¸øÐ¡·Ñ£¬50»¹ÏÓÉÙ£¬²»Ïë¸øÐ¡·ÑµÄ»°×¢Òâ??»¬Ê±Òª¾¡Á¿ÓÃ×Ô¼ºµÄÊÖ»úÈÃ½ÌÁ·ÅÄÕÕÆ¬ÅÄÊÓÆµ£¬²»È»ÓÃËûÊÖ»úÅÄµÄ»°Ëû»á¿Û×ÅÄãµÄÊÓÆµ·ÇÈÃÄã·¢ºì°ü
51.ÌØµØÏëÈ¥»¬Ñ©£¬µ½ÁËÖ®ºó»áÅÅ¶ÓÁì»¬Ñ©Ð¬£¬±ßÉÏÁíÍâÓÐÒ»¶ÓÎéÊÇ´øÁìÎÒÃÇÈ¥»¬Ñ©µÄ½ÌÁ·£¬½ÌÁ·ÊÇÒªÁíÍâÊÕÈ¡·ÑÓÃµÄ£¬Ó¡ÏóÖÐÊÇ240×óÓÒ°É½Ì2Ð¡Ê±£¬ÓÐµã¼Ç²»Ì«ÇåÁË£¬¾ßÅóÓÑËµ½ÌÁ·»á¹ÊÒâÈÃÄãË¤õÓ£¬ÕâÑùÄÜ¸¶Ç®¹ÍËûÃÇ½Ì»¯Ñ§£¬ÎÒµÄÄÇÎ»½ÌÁ·¸Õ¿ªÊ¼»¹ÊÇ²»´íµÄ£¬ÓÐÈÏÕæ½Ì£¬µ«ÊÇÊ±¼ä¿ìµ½µÄÊ±ºò¾ÍËµ±ðÈË¸øËû¶àÉÙÐ¡·ÑÀ²Ê²Ã´µÄ£¬»¹¹ÊÒâ¸øÎÒ¿´±ðÈËÎ¢ÐÅ×ªÕËµÄ¼ÇÂ¼£¬µ«ÊÇ±¾ÈË¾õµÃ¼ÈÈ»ÎÒÒÑ¾­¸¶ÁË½ÌÁ··ÑÓÃÁË£¬ÎªÊ²Ã´»¹ÒªÁíÍâÔÙ¸øÄãÐ¡·ÑÄØ£¬¶øÇÒºóÃæËµ»°¾Í¸Ð¾õ²»¸øÐ¡·ÑÄã¾ÍÊÇÐ¡Æø£¬Ìý×ÅºÜ²»Êæ·þ¡£ËùÒÔ×îºó¹û¶Ï²»²Ç£¬¸ú×ÅÍÅÔ±Ö±½Ó×ßÁË¡£
52.Ñ©µÀºÜ×¨Òµ£¬µ«µ±µØÒÑ¾­¼«ÎªÉÌÒµ»¯£¬¾Æµê¿ÍÕ»¼Ò¼Ò»§»§¶¼ºÜ»áÕÐÀ¿ÉúÒâ£¬È¥»¬Ñ©µÄ·ä·äÒ»¶¨Òª×öºÃ¹¥ÂÔÈÏ×¼ÒªÈ¥µÄÑ©³¡£¬²»È»ºÜÈÝÒ×¾Í»á±»¿ÍÕ»ÀÏ°åºöÓÆÈ¥ËûÃÇºÏ×÷µÄÑ©³¡ÁË¡£
53.´ó¼Ò×îºÃ²»ÒªÏàÐÅÊ²Ã´µ±µØµÄµ¼ÓÎ£¬ÌØ±ðÊÇÆÀÂÛÉÏÍÆ¼öµÄ£¬×îºÃ×Ô¼ºÈ¥£¬×Ô¼ºÈ¥£¡£¡£¡ÎÒµ±Ê±¾ÍÊÇ²»¶®£¬±¨ÁËÍÅ138¿é£¬±¨ÍÅÊ±ËµÈ¥ÑÇ²¼Á¦»¬Ñ©°ü³µ·ÑºÍÒ»¶ÙÖÐ²Í£¬²»ÏëÂé·³¾Í±¨ÍÅÁË¡£µÚ¶þÌìÔçÉÏÊÇÎåµãÖÓ³ö·¢µÄ£¬µ±Ê±»¹¾õµÃÆæ¹Ö£¬ÎªÉ¶ÒªÕâÃ´Ôç³ö·¢ÄØ£¬ÉÏÁË³µµ¼ÓÎ²Å¸æËßÎÒÃÇÕâ¸ö½ÐÂãÍÅ£¬ÁíÍâÒª¼ÓÊ²Ã´aÌ×²ÍbÌ×²ÍÖ®ÀàµÄ£¬aÌ×²Í750£¬bÌ×²Í950£¬Ò»¿ªÊ¼ÎÒÏë×ÅÎÒ¾ÍÊÇÀ´»¬Ñ©µÄ£¬¾Í²»¼ÓÌ×²ÍÁË°É£¬½á¹ûÄÇµ¼ÓÎÒ»Ö±À­×ÅÎÒËµÀ´ËµÈ¥£¬ËµµÃÎÒºÃÏñÇ·ÁËËýÒ»Ñù
ÔÙËµËµÑÇ²¼Á¦ÄÇ¸ö»¬Ñ©³¡µÄÇé¿ö£¬Èç¹û±¨ÍÅµÄ×¢ÒâÁË£¬Ò»°ãµ¼ÓÎ»áÔÚÖÐÍ¾´øÄãÈ¥Ò»¸öµØ·½×â»¬Ñ©·þ£¬»¬Ñ©¾µ£¬ÎÒ½¨Òé²»ÒªÔÚÄÇ×â£¬ÄÇÀï±È½Ï¹ó£¬Èç¹ûÒª¿ÉÒÔÈ¥µ½ÑÇ²¼Á¦Ñ©³¡×â£¬Ñ©³¡¼Û¸ñÑ©·þ90Ò»Ìì£¬Ñ©¾µ50Ò»Ìì£¬×Ô¼º¶Ô±È¡£ÎÒÉ¶¶¼Ã»×â£¬¸Ð¾õµ¼ÓÎÓÐµãÎ£ÑÔËÊÌý£¬ÎÒ´©ÁËÒ»¸ö¶ÌµÄÓðÈÞ·þÒ»µã¶¼²»Àä£¬»¹³öº¹ÁË£¬µ±È»ÁËÄÇÐ©Ã±×Ó¶úÕÖ¿ÚÕÖµÄ×Ô¼º´ø£¨×îºÃ×Ô¼ºÔÚ½ÅÉÏÌùÅ¯±¦±¦£©¡£¡£¡£ËùÒÔ×â²»×â£¬×âÊ²Ã´È«¿´×Ô¼º¡£½ÌÁ·µÄÇé¿ö°É£¬Èç¹ûÓÐÐèÒª¾ÍÇëÒ»¸ö£¬ºÃÏñÊÇ240/2Ð¡Ê±°É£¬¿ÉÒÔ¼¸¸öÈËÒ»ÆðÇë£¬²»¹ý¿ÉÒÔ×Ô¼ºÏÈÊÔÒ»ÏÂ£¬ÎÒÒ»¿ªÊ¼ÉÏÍø²éÁËÏÂ»¬Ñ©µÄ×¢ÒâÊÂÏî£¬ÔÚ³õ¼¶»¬µÀ»¬Ã»Ë¤¹ý£¬¶øÇÒ»¹Í¦Ë³ÀûµÄ£¬·´ÕýÅÄÅÄÕÕ£¬ÔÙ×Ô¼ºÍæÍæ£¬Á½Ð¡Ê±ºÜ¿ì¾Í¹ýÁË£¬ÎÒ¸Ð¾õÃ»±ØÒªÇë½ÌÁ·¡£
Ð´ÕâÆª¹¥ÂÔÊÇÒòÎª¾õµÃ¹þ¶û±õÈ¥ÑÇ²¼Á¦µÄÂ·ÏßÌØ±ðºÚ£¬´ó¼ÒÓÐÌõ¼þµÄÕæµÄ×îºÃ×Ô¼ºÈ¥£¬´Ó¹þ¶û±õµ½ÑÇ²¼Á¦ÓÐ»ð³µ£¬»¹ÓÐÆû³µ¡£´ó¼ÒÉÏÍø¿É²é£¬È»ºóÂì·äÎÑÒ²ÓÐÒ»Ð©½ÓËÍ¾°ÇøµÄÌ×²Í¡£
ÔÙ¸ø´ó¼ÒÖ¸Ìõ×îÊ¡ÐÄµÄÂ·£¬¾ÍÊÇ±¨ÍÅ£¬µ«ÊÇÒ»¶¨Òª¼á¶¨×ÔÎÒ£¬µ¼ÓÎËµÉ¶¶¼²»Òª´ðÓ¦£¡£¡£¡Èç¹ûÕæµÄÌ«·³ÁËÄã¾Í¶¨Ò»¸ö×î±ãÒËµÄ£¬ÕâÑù×Ó¾ÍÄÜËðÊ§µ½×îÐ¡ÁË¡£ÒÔÉÏ¾ÍÊÇ±¾ÈË¾­¹ýÑªÓëº¹µÃ³ö¾­Ñé£¬Ï£Íû¶Ô´ó¼ÒÓÐËù°ïÖú£¡
54.ÈËÍ¦¶àµÄ£¬ÏÖ³¡ÓÐµãÂÒ£¬²»¹ýÈ¥ÄÄÉÏÎÒÕÒµÄÕâ¸öµÄ·þÎñºÜ²»´í£¬15046173271 È«³ÌÄÍÐÄ½Óµç»°£¬ÓÐÎÊ±Ø´ð¡£µÚÒ»´Î»¬Ñ©£¬ºÜ¿ªÐÄ¡£´ÓÖÐ¼¶»¬Ñ©µÀÉÏÃ»Çë½ÌÁ·µÚÒ»´ÎÁ¬¹ö´øÅÀµÄÏÂÀ´ÁË£¬µÚ¶þ´Î¾ÍË¤3´Î»¬ÏÂÀ´ÁË£¬¸Ð¾õÕæºÃ£¬ÍæµÄºÜ¿ªÐÄ¡£¶ÔÓÚ²»»á»¬Ñ©µÄÈË£¬ÎÒ½¨Òé£¬µ±Äã¸Ð¾õËÙ¶È¿ìÁËÄã½ÅÏÂ²»ÄÜ¿ØÖÆ¼õËÙÊ±£¬Íù±ßÉÏ²à·­°Ñ£¬Ë¤µÄ²»Í´£¬Ç§Íò²»Òª×²µ½±ðÈË¡£
55.ÈËÉúÖÐµÄµÚÒ»´Î»¬Ñ© ¿´×ÅÅÔ±ßµÄ¸ß¼¶»¬µÀ ºÃìÅ¿á
56.ÓÐ³õÖÐ¸ß¼¶µÄ»¬Ñ©µÀ£¬¸Õ¸Õ¿´¼û´ÓÉ½ÉÏ»¬ÏÂÀ´µÄÈË¡£²»¹ÜÔõÑù×°±¸ÒªÆë¡£
57.17ÄêµÄÂÃÐÐ£¬ÖµµÃÔÙÈ¥Ò»´ÎµÄµØ·½
58.ÑÇ²¼Á¦»¬Ñ©³¡£¬ÊÇ¶«±±µØÇøÏà¶Ô±È½Ï´ó£¬Ò²ÊÇÑ©µÀ±È½Ï¶àµÄÑ©³¡£¬ÌØ±ðÊÊºÏ³õ´Î»¬Ñ©Õß£¬Ã¿Äê¶¼»áÓÐÈ«¹ú¸÷µØÀ´Õâ±ß»¬Ñ©µÄ£¬ÌØ±ðÊÇ¹þ¶û±õ³ö·¢ÑÇ²¼Á¦£¬È«³Ì¸ßËÙ£¬»¹ÓÐ»ð³µ£¬Ïà¶Ô±È½Ï·½±ã¡£
Õâ±ß×¡ËÞ£¬ÓÃ²ÍÒ²ÊÇºÜ·½±ãµÄ£¬ÎÒÃÇÆ½ÈÕÖÜÄ©¶¼»áÑ¡Ôñ¹ýÈ¥Íæ¡£
59.È¥¹ýÒ»´Î£¬×Ô¼º²»»á»¬Ñ©£¬¾»¿´±ðÈË»¬ºÜÑÛ²ö¡£
60.¿ÉÒÔËµÊÇ¶«±±×îºÃµÄ»¬Ñ©³¡ÁË£¬Î»ÖÃÉÔÎ¢»áÆ«Ò»Ð©
61.ÎÒÈ¥ÑÇ²¼Á¦»¬Ñ©ÁË£¬ÊÇ²»ÊÇÕâ¸ö¶È¼ÙÇøÎÒ»¹ÕæµÄÃ»×¢Òâ£¬µ«ÊÇ»¬µÀÕæµÄºÃ£¬ÌýËµÊÇ¹ú¼Ò¼¶µÄ£¬ÔË¶¯Ô±ÑµÁ·¶¼»áÀ´ÕâÀï¡£
62.´Ó¹þ¶û±õ°ü³µÈ¥Ñ©Ïç£¬ÖÐ¼äÂ·¹ýÑÇ²¼Á¦£¬ÔÚ´ËÍ£ÁôÒ»Íí£¬×¨ÃÅÈ¥»¬ÁËÑ©¡£ÕâÀïÓ¦¸ÃÊÇÈ«¹ú±È½ÏºÃµÄ»¬µÀÁË¡£Ò²²»¹ó£¬¿ªÐÄ
63.Õâ¸ö¼¾½Ú»¹Ã»ÓÐÑ©£¬µ«ÊÇ´Ó¹þ¶û±õ³ö·¢£¬Ò»Â·ÉÏ¸ßËÙ£¬×óÓÒÁ½±ßµÄ·ç¾°ÒÑ¾­ÃÀ²»Ê¤ÊÕÁË
64.×÷ÎªÖªÃû¶ÈÌØ±ð¸ßµÄÑ©³¡ »ù´¡Åä±¸»¹ÓÐ»¬Ñ©Ìõ¼þ¶¼ÊÇÒ»¼¶°ô ¶øÇÒÓµÓÐ³¬³¤µÄ»¬µÀ ¶Ô²»Í¬ÄÜÁ¦µÄ»¬Ñ©°®ºÃÕßÅä±¸ÏàÓ¦µÄ»¬µÀ ÊÇ¶¬Ìì¶È¼ÙµÄºÃÑ¡Ôñ
65.µÚÒ»´Î»¬Ñ©£¬Ã»·¨±È½Ï£¬ÕûÌå¾õµÃ»¹²»´í¡£
·þÎñ´óÌü³öÀ´¾ÍÊÇ³õ¼¶ÈüµÀ¡£
ÓÒÊÖ±ß¾ÍÊÇÉÏÖÐ¼¶ÈüµÀµÄÀÂ³µ³Ë×øµã¡£
ÒòÎªµÚÒ»´Î»¬£¬¸úÅóÓÑ¾ÍÒ»ÈËÇëÁËÒ»¸ö½ÌÁ·¡£
ÔÚ³õ¼¶ÈüµÀ´óÖÂ½»ÁËÒ»ÏÂÕ¾·¨¡¢Ñ©Ð¬´©ÍÑ·½·¨ºÍÉ²³µ×ËÊÆ¾Í´øÎÒÃÇ×øÀÂ³µÈ¥ÖÐ¼¶ÈüµÀÁË¡£
àÅ£¬·Ç³£´Ì¼¤¡£
µÚ¶þ´Î×øÀÂ³µµÄÊ±ºò£¬¾Í¿ª¿ÚÎÊÎÒÃÇÒªÐ¡·ÑÁË£¨¸úÍøÉÏËµµÄÒ»Ñù£©¡£
²»¹ýÓïÆø²»ÊÇÇ¿Ó²µÄ£¬µ«¾ÍÊÇÈÃÄã²»ºÃÒâË¼²»¸ø¡£
Çî°¡£¬¾ÍËµºÃ¸ø100¡£È»ºó£¬ÎÒµÄ½ÌÁ·£¬¸Ð¾õÉÏ¾Í²»ÔÙÄÇÃ´ÈÈÇéÁË¡£
´øÎÒÓÖ»¬ÏÂÀ´Ò»´Î£¬¾Í°ÑÎÒÈÓ³õ¼¶ÈüµÀÈÃÎÒ×Ô¼º»¬ÁË¡£
ÎÒÅóÓÑµÄ½ÌÁ·¾Í±È½ÏºÃ¡£»¬ÏÂÀ´µÄÂ·ÉÏ»¹¸÷ÖÖ¸øÅÄÕÕÆ¬ÅÄÊÓÆµ¡£¡£¡£
ËùÒÔ»¹ÊÇÒª¿´ÔËÆøÀ²~
66.Ö»È¥ÁËÁ·Ï°³¡£¬Ã»Ñ§»á£¬»¹ÊÇº¦ÅÂË¤õÓ£¬É½ÉÏÕæµÄÃÀ£¬¿´µ½»¬Ñ©°®ºÃÕßÕæµÄÏÛÄ½°¡
67.ÉúÆ½µÚÒ»´Î»¬Ñ©¾ÍÔÚÕâÀïÁË£¬ºÃË£ÕæµÄºÃÍæ¡£´©µÄºÜºñ²»¹ýÊÇ»î¶¯ÆðÀ´ÓÐÐ©À§ÄÑ¡£µ«ÊÇ»¬Ñ©ºÃÍæµÄÄØ
68.ÔÚ¶«±±¶¼Ëã´óµÄ»¬Ñ©³¡£¬ÍÆ¼ö¸ø»¬Ñ©°®ºÃÕß
69.×¨ÒµµÄ»¬Ñ©³¡£¬ÓÐÒ»¶¨»ù´¡µÄÈË¿ÉÒÔÀ´ÕâÀïÍæÒ»ÏÂ¡£
70.¸öÈËÈÏÎª³¬¼¶ÖµµÃÈ¥£¬µ±µØµÄÅóÓÑÏàµ±ÈÈÇé£¬»¬Ñ©µÀÒ²ºÜ°ô
71.µÚÒ»´Î»¬Ñ©£¬ºÜ²»´í£¬º¢×ÓµÄÆ½ºâÁ¦ºÜºÃ£¬»¬Ñ©³¡ºÜ´óÆÂ¶ÈÒ²²»ÊÇºÜ´ó
72.Ñ©ÖÊºÃ£¬¿É»¬Ãæ»ý´ó£¬¾ÍÊÇÓÐÒ»µã£¬Ì«ÀäÁË£¬Ñ©·þÒªÃ´´©ºñµÄ£¬ÒªÃ´´©Á½¼þ£¬ÌìÈ»µÄ´óÑ§¿ÉÒÔÈÃÄãÔÚÕâ¾¡ÇéÈö»¶
73.È¥¹þ¶û±õµ±È»Òª»¬Ñ©ÁË£¬ºÜºÃÑ§¡£
74.ºÃÍæºÃÍæºÃÍæ£¬¾ÍÊÇÅãÍ¬½ÌÁ·Ò»Ö±»áË÷ÒªÐ¡·Ñ»áÓÐµãµãÉ¨ÐË£¬ÎªºÎ²»Ö±½Ó¼Ó¼ÛÔÚ½ÌÁ··ÑÓÃÀï£¿£¿£¿
75.²»»á»¬Ñ©£¬µ«ÍæÆðÀ´ºÜàË£¬ÕæµÄ¿ÉÒÔ´óµ¨³¢ÊÔÏÂ£¡
1.´óÔÞÎÒÃÇµÄÁì¶Ó?´óÃ¨:ÄêÇáÆ¯ÁÁµÄÐ¡½ã½ã£¬×öÊÂÏ¸ÐÄÈÏÕæ£¬¶ÔÎÒÃÇ¸÷ÖÖÕÕ¹ËÖö¸À£¬³¬¼¶ÌùÐÄÓÅÐã£¡
2.ÓÃ»§Î´µãÆÀ£¬ÏµÍ³Ä¬ÈÏºÃÆÀ¡£
3.ÓÃ»§Î´µãÆÀ£¬ÏµÍ³Ä¬ÈÏºÃÆÀ¡£
4.µ¼ÓÎÒ»Â·°ÑÎÒÃÇÕÕ¹ËµÃ·Ç³£²»´í£¬½²½âÉùÒôÇåÎúÁ÷³©¡£
5.°²ÅÅºÏÀí¡£µ¼ÓÎ½²½âºÜÏ¸£¬ÊÜÒæ·ËÇ³¡£³¤³Ç£¬¾°É«¶¼ºÜ°ô£¬È«³ÌÎÞ¹ºÎï£¬ºÜ°ô
6.µ¼ÓÎÍÆ¼öµÄÂ·Ïß¶¼ºÜÊæ·þÊ¡ÐÄ£¬¹¤×÷ÈÏÕæ¸ºÔð£¬¾°µã½²½âÉú¶¯ÓÐÈ¤ÓÖÒ×¶®
7.´ø¶ÓµÄÌïÐ¢Ô°ÃÃ×ÓÈË³¬¼¶ºÃ£¬È¥µÄÑ©³¡·ç¾°³¬ºÃµÄ£¬Ð¡½ã½ãÒ»Â·ÉÏÌùÐÄ·þÎñ£¬µãÔÞÓ´£¡À´ÍæµÄÐ¡»ï°é¶¼¿ÉÒÔÕÒËýÓ´¡«
8.ÑÇ²¼Á¦Ò»ÈÕÓÎÔÚ¹þ¶û±õ³ö·¢£¬°üÀ¨ÃÅÆ±£¬±£ÏÕ£¬µ¼ÓÎ£¬³Ô·¹£¬Íù·µ³µÆ±ÁªÏµÎÒ£¬Î¢ÐÅÍ¬²½1384****000
9.
10.·þÎñÓÅÐã£¬¼Û¸ñ±È½ÏÊµ»Ý¡£
11.·Ç³£ºÃ£¬·þÎñÂúÒâµÄÊ±ºòÁË
12.Ð¡ÕÔµ¼ÓÎµÄ·þÎñ¾ø¶ÔÊÇÒ»Á÷µÄ£¬ÒÔºó»¹»áÍÆ¼ö½oÅóÓÑµÄ
13.Ë¾»ú´ó¸çÀÏÈÈÇéÁË£¬È¡Æ±ÄÃ¶«Î÷¶¼ÊÇË¾»ú´ó¸ç°ïÃ¦ÔÚÅª¡£»¬Ñ©ºÃÍæ£¬»¬Ñ©Ã»Çë½ÌÁ·£¬Ë¤ÁË¼¸´Î¾Í»áÁË£¬¹þ¹þ¹þ¡£¾ÍÊÇÃ»×¢ÒâÊ±¼ä£¬ÀÂ³µºÍË÷µÀÃ»×ø£¬¿ÞÁË
1.¡¾ÑÇ²¼Á¦»¬Ñ©ÂÃÓÎ¶È¼ÙÇø¡¿ÊÇ¹ú¼ÒAAAA¼¶¾°Çø£¬Î»ÓÚºÚÁú½­ÉÐÖ¾ÊÐÑÇ²¼Á¦Õò¶«ÄÏ20¹«Àï£¬ÕâÀïµÄ¼«¶Ë×îµÍÆøÎÂÊÇ-44¡æ£¬Æ½¾ùÆøÎÂ-10¡æ£¬»ýÑ©ÆÚÎª170Ìì£¬»¬Ñ©ÆÚ½ü150Ìì£¬Ã¿ÄêµÄ11ÔÂÖÐÑ®ÖÁ´ÎÄê3ÔÂÏÂÑ®ÊÇÕâÀïµÄ×î¼Ñ»¬Ñ©ÆÚ£®»¬Ñ©ÂÃÓÎ¶È¼ÙÇø·ÖÎª¾º¼¼»¬Ñ©ÇøºÍÂÃÓÎ»¬Ñ©Çø¡£ ?
2.Ò»¸öÔÂÇ°µÄÕÕÆ¬¡­·¢ÁËÓÐÈË¿´Âï#µ¥°å»¬Ñ©##Íò·åÍ¨»¯»¬Ñ©¶È¼ÙÇø##ÑÇ²¼Á¦»¬Ñ©ÂÃÓÎ¶È¼ÙÇø# ?
3.ÉÐÖ¾¡ªÑÇ²¼Á¦»¬Ñ©ÂÃÓÎ¶È¼ÙÇø         ÑÇ²¼Á¦»¬Ñ©ÂÃÓÎ¶È¼ÙÇøÊÇÊÀ½çÊ®´ó»¬Ñ©³¡Ö®Ò»£¬µÚ24½ìÊÀ½ç´óÑ§Éú¶¬¼¾ÔË¶¯»á¾Ù°ì³¡µØ£¬¸ßÉ½Ñ©µÀÎªÑÇÖÞ×î³¤¡£Õ¼µØÃæ»ý66¹«Çê£¬Äê»ýÑ©ÆÚ170Ìì£¬»¬Ñ©ÆÚ120Ìì¶¬¼¾É½¶¥»ýÑ©15Ã×£¬Ñ©ÖÊÓÅÁ¼£¬Ó²¶ÈÊÊÖÐ£¬ÏÖÓÐ¸ßÉ½»¬Ñ©³¡µØ¡¢×ÔÓÉÊ½»¬Ñ©³¡µØ¡¢ÌøÌ¨»¬Ñ©³¡µØ¡¢µ¥°å³¡µØ¡¢Ô½Ò°»¬Ñ©³¡µØºÍ¶¬¼¾Á½Ïî»¬Ñ©³¡µØ¡£ÑÇ²¼ÏÖÒÑ½¨³ÉÎªËÄ¼¾ÂÃÓÎÊ¤µØ£¬»¹½¨ÓÐ¶«±±Ê×¼ÒÐÜÃ¨¹Ý¡£ ÊÕÆðd
4.Á¬Ðø»¬µÄµÚ¶þÌìÉíÌåÒÑ¾­Æ£±¹²»¿°×øÔÚÄ©°àµÄÀÂ³µÉÏ¸©î«Ñ©³¡»¬ÐÐ¹ì¼£ÔÚÏ¦ÑôÏÂÎè¶¯×Å#ËæÊÖµÄÒ»Ð©ËéÆ¬##ÑÇ²¼Á¦»¬Ñ©ÂÃÓÎ¶È¼ÙÇø# 2¹þ¶û±õ¡¤ÑÇ²¼Á¦»¬Ñ©³¡¶È¼ÙÇø ?
5.ÑÇ²¼Á¦»¬Ñ©ÂÃÓÎ¶È¼ÙÇø¹²ÓÐ7¸ö»¬Ñ©³¡£¬Ñ©µÀ56Ìõ£¬Ñ©µÀ×Ü³¤¶È90¹«Àï£¬ÆäÖÐ¸ßÉ½¾º¼¼Ñ©µÀ×î´óÂä²î912Ã×¡£#±±¹úºÃ·ç¹â ¾¡ÔÚºÚÁú½­# ?
6.¡¾¶¬°ÂÔË¶¯Ô± ´óÃÀÁú½­ÑûÄúÀ´¦òÑÇ²¼Á¦»¬Ñ©ÂÃÓÎ¶È¼ÙÇø»¶Ó­Äú£¡¡¿2ÔÂ18ÈÕÍí£¬ºÚÁú½­6´óÖøÃû¾°ÇøÍ¨¹ý@ºÚÁú½­ÈÕ±¨ ¹Ù·½Î¢²©¹²Í¬·¢Éù£ºÎÞÂÛÄúÊÇÕ÷Õ½Èü³¡µÄÔË¶¯Ô±¡¢½ÌÁ·Ô±£¬»¹ÊÇ´ÓÊÂÈüÊÂ±£ÕÏµÄ¼¼Êõ¹ÙÔ±£¬¶¬°Â»á½áÊø¾ÍÀ´ºÚÁú½­°É£¡Æ¾¶¬°Â»áÓÐÐ§Ö¤¼þ£¬È«ÄêÃâ·Ñ¿ª·Å£¡½Ó×Å£¬Ê¡ÄÚÖî¶à¾°ÇøÑ¸ËÙ¸úÌû£¬Îª¶¬°Â»áÏà¹Ø¹¤×÷ÈËÔ±ËÍÀ´¡°ÌùÐÄ´óÀñ¡±£¬²¢Í¨¹ýºÚÁú½­ÈÕ±¨Î¢²©µÈÆ½Ì¨É¹³ö¡°ÑûÇëº¯¡±¡£2ÔÂ26ÈÕÆð£¬ºÚÁú½­ÖÚ¶à¾°ÇøÏò¶¬°ÂÔË¶¯Ô±·¢³öÊÓÆµÑûÇë¡£#±±¾©¶¬°ÂÔË¶¯Ô±ºÚÁú½­º°ÄãÀ´Ãâ·ÑÍæ# #Ì½·Ã°ÂÔË¹Ú¾ü¼ÒÏç##ºÚÁú½­ÑûÇëÕâÐ©ÈËÃâ·ÑÀ´Íæ# LºÚÁú½­ÈÕ±¨µÄÎ¢²©ÊÓÆµ ÊÕÆðd
7.¶¬°Â¼¤·¢ºÚÁú½­¡°±ùÑ©ÈÈÇé¡± ---½üÈÕ£¬ÔÚºÚÁú½­ÑÇ²¼Á¦»¬Ñ©ÂÃÓÎ¶È¼ÙÇø£¬Äê½ö8ËêµÄÍõºãÓîÔÚµ¥°å»¬Ñ©UÐÍ³Ø³¡µØÄÚÉÏÏÂ·­·É£¬ÍõºãÓîµÄ¸¸Ç×Íõº£Å¸ÔòÔÚÒ»±ßÄ¬Ä¬¹Ø×¢£¬²¢Óë½ÌÁ·½»Á÷º¢×Ó¶¯×÷ÎÊÌâ¡£¡¡¡°º¢×ÓÏ²»¶»¬Ñ©£¬±±¾©¶¬°Â»áÒ²ÈÃ´ó¼ÒµÄÈÈÇéÉÏÀ´ÁË£¬ÓÐ²»ÉÙÕâÃ´´óµÄº¢×Ó¶¼À´»¬ÁË¡£¡±Íõº£Å¸Ëµ¡£ÑÇ²¼Á¦±»ÓþÎª¡°»¬Ñ©ÊÀ½ç¹Ú¾ü³É³¤µÄÒ¡Àº¡±£¬¶ø¶¬°Â»áÔÙ´ÎµãÈ¼ÁËÕâÀïµÄ±ùÑ©ÈÈÇé¡£ÑÇ²¼Á¦Ñô¹â¶È¼Ù´åÃ¿Ìì½Ó´ýÓÎ¿ÍÊý°ÙÈË£¬ÖÜÄ©ÄÜ´ïµ½Ò»Ç§ÈË¡£#ºÚÁú½­±ùÑ©Ö®¹Ú# #´ø×ÅÎ¢²©È¥ÂÃÐÐ# ÊÕÆðd
8.#ADÉè¼Æ# ÓÉ@MAD_ÂíÑÒËÉ ´øÁìµÄMAD½¨ÖþÊÂÎñËùÉè¼ÆµÄÑÇ²¼Á¦ÆóÒµ¼ÒÂÛÌ³ÓÀ¾Ã»áÖ·½¨³É²¢Í¶ÈëÊ¹ÓÃ¡£ÏîÄ¿Î»ÓÚÖÐ¹úºÚÁú½­Ê¡¹þ¶û±õÊÐÑÇ²¼Á¦»¬Ñ©ÂÃÓÎ¶È¼ÙÇø£¬½¨ÖþÃæ»ý1.6ÍòÆ½Ã×£¬¹²ÓÐ20Óà¼äÉè±¸ÍêÉÆµÄ»áÒéÊÒ¡¢Í¼ÊéÊÒ¡¢Õ¹Ìü£¬¼¯»áÒé¡¢²©Îï¹Ý¡¢ÅàÑµ¡¢ÖÇ¿â¡¢ÉÌÑ§Ôº¹¦ÄÜÎªÒ»Ìå¡£Õû¸ö½¨ÖþÈçÍ¬Ò»¶¥Ñ©°×µÄ´óÕÊÅñ£¬ÇúÃæÎÝ¶¥ÒÔ°×É«ÂÁ°åÎª²ÄÁÏ£¬ÏòÍâ²»¶ÏÑÓÉì£¬·ÂÈôÐü¿Õ£¬Áî½¨ÖþÕûÌåÏÔµÃ¼«ÆäÇáÓ¯¡£½¨Öþ³ä·Ö½áºÏµØÐÎ£¬Ë³ÊÆÙéÙëÔÚÉ½ÆÂ£¬Æð·üµÄÎÝ¼¹ÏßÊÇµñ¿ÌÔÚ´óµØÉÏµÄÑ©ºÛ£¬Ò²ºôÓ¦×ÅÔ¶´¦Ñ©É½ÂÖÀªµÄ²¨ÎÆ¡£¹¦ÄÜ²¼¾ÖºÍÁ÷Ïß³ä·ÖÀûÓÃ¸ß²î£¬Ö÷Èë¿ÚÔÚ¶«²àÒ»²ã£¬Î÷²àÈë¿ÚÔÚ¶þ²ã¡£ÊÒÄÚ´óÌüµÄµÆ¾ß¡¢Å¯Í¨·ç¿ÚÓë¸÷ÖÖÉè±¸Ä©¶Ë¾ùÒþ²ØÔÚ½á¹¹ÔìÐÍÖ®ÖÐ£¬±£Ö¤ÁËÊÓ¾õÐ§¹ûµÄÕûÌåÐÔºÍ´¿´âÐÔ¡£´óÌüÊÒÄÚÉè¼ÆÒà¿¼ÂÇµ½ÉùÑ§´¦Àí£¬²¿·ÖÇ½Ãæ0.4mmÎ¢´©¿×£¬Âú×ã×÷ÎªÁÙÊ±ÑÝ³ö¿Õ¼äµÄÉùÑ§ÐèÇó¡£¿ÉÒÔÈÝÄÉ½üÇ§ÈËµÄÖ÷»á³¡ÊÇÍêÈ«ÎÞÖùµÄÕûÌå¿Õ¼ä¡£350×ù±¨¸æÌü±³ºóLEDÆÁÄ»Îª¿É¿ªÆôÉè¼Æ£¬¿ªÆôºóÕý¶ÔÎ÷²àÑ©µÀ£¬¹ÛÖÚ¿É½«ÊÒÍâÃÀ¾°¾¡ÊÕÑÛµ×¡£ ÊÕÆðd
9.ÓÉÂíÑÒËÉ´øÁìµÄMAD½¨ÖþÊÂÎñËùÉè¼ÆµÄÑÇ²¼Á¦ÆóÒµ¼ÒÂÛÌ³ÓÀ¾Ã»áÖ·½¨³É²¢Í¶ÈëÊ¹ÓÃ¡£½¨ÖþÎ»ÓÚ¹þ¶û±õÊÐÑÇ²¼Á¦»¬Ñ©ÂÃÓÎ¶È¼ÙÇø£¬×ÜÕ¼µØÃæ»ý2.2ÍòÆ½Ã×£¬½¨ÖþÃæ»ý1.6ÍòÆ½Ã×£¬¹²ÓÐ20Óà¼ä»áÒéÊÒ¡¢Í¼ÊéÊÒ¡¢Õ¹Ìü£¬³ýÁËÊÇÑÇ²¼Á¦ÖÐ¹úÆóÒµ¼ÒÂÛÌ³µÄÄê»á³¡ËùÍâ£¬Ò²ÊÇÆóÒµ¼Ò²©Îï¹Ý¡¢È«¹úÃñÓªÆóÒµ¼ÒÅàÑµ»ùµØ¡£Õû¸ö½¨ÖþÈçÍ¬Ò»¶¥Ñ©°×µÄ´óÕÊÅñ£¬´ÓÉ½¶¥ÇáÇáÆ®Âäµ½É½½ÅÏÂ£¬ÏûÊ§ÔÚÑ©µØÖ®ÖÐ¡£ÈáÈíµÄÎÝ¶¥ÒÔ°×É«ÂÁ°åÎª²ÄÁÏ£¬ÏòÍâ²»¶ÏÑÓÉì£¬·ÂÈôÐü¿Õ£¬ÈÃ½¨ÖþÏÔµÃ¼«ÆäÇáÓ¯¡£Æð·üµÄÎÝ¼¹ÏßÊÇµñ¿ÌÔÚ´óµØÉÏµÄÑ©ºÛ£¬Ò²ºôÓ¦×ÅÔ¶´¦Ñ©É½ÂÖÀªµÄ²¨ÎÆ¡£ ÊÕÆðd
10.2ÔÂ24ÈÕµ½2ÔÂ27ÈÕ£¬ÉÏº£ºÚÌÒ»¬Ñ©¾ãÀÖ²¿·â°å»î¶¯ÔÚºÚÁú½­Ê¡ÑÇ²¼Á¦Ñô¹â¶È¼Ù´å¾ÙÐÐ¡£»¬Ñ©°®ºÃÕßÏà¾ÛÑÇ²¼Á¦£¬ÕâÊÇÑÇ²¼Á¦»¬Ñ©ÂÃÓÎ¶È¼ÙÇøÀúÊ·ÉÏµ¥Ìå¾ãÀÖ²¿ÈËÊý×î¶à£¬¹æÄ£×î´ó£¬µµ´Î×î¸ßµÄ·â°å»î¶¯¡£±¾´Î·â°å»ã¾Û¸÷ÖÖÔªËØ£¬°üº¬×ÔÓÉ»¬Ñ©¡¢ÅàÑµÓª¡¢DJÐã³¡¡¢Ó¾³ØµçÒôparty¡¢ÑÌ»¨Ðã¡¢·â°åÍí»áµÈ»·½Ú£¬Ê×´Î¾Ù°ìÎÂÈªÓ¾³ØµçÒôparty¡¢´óÐÍÑÌ»¨Ê×Ðã¡¢¿áìÅÄÜÁ¿Õ¾Ò°¸ñDJ SHOW, ÈÃºÚÌÒ»¬Ñ©¾ãÀÖ²¿µÄÑ©ÓÑÅóÓÑÃÇµÚÒ»´ÎÌåÑéµ½ÁË±±¼«ÐÇÑ©µØ³µÓë»¬ÊÖµÄ¾ºËÙ¿ñì­¡£26ÈÕÍíÑç£¬¡°¹þ»¦Á½µØ±ùÑ©ÔË¶¯²úÒµ·¢Õ¹ÏîÄ¿¡±ÔÚÑô¹â¶È¼Ù´åÇ©¶©£¬ÉÏº£ÊÐÑîÆÖÇø±ùÑ©ÔË¶¯Ð­»áÇàÑµ»ùµØÂä»§ÑÇ²¼Á¦Ñô¹â¶È¼Ù´å£¬²¢´ï³É1500ÈËµ½ÑÇ²¼Á¦»¬Ñ©ÑµÁ·µÄÄê¶ÈÄ¿±ê¡£ÑÇ²¼Á¦×÷ÎªºÚÁú½­Ê¡×îÖØÒªµÄ±ùÑ©ÂÃÓÎÆ·ÅÆ£¬ÏÖÒÑ³ÉÎª¹ú¼Ò¼¶ÂÃÓÎ¶È¼ÙÇø¡¢¹ú¼ÒAAAA¼¶ÂÃÓÎ¾°Çø£¬¹ú¼Ò¼¶»¬Ñ©ÂÃÓÎ¶È¼ÙµØ¡¢¹ú¼ÒÌåÓýÂÃÓÎÊ¾·¶»ùµØ¡£ÑÇ²¼Á¦Î»ÓÚ³¤°×É½Âö¡¢ÕÅ¹ã²ÅÁëÖÐ¶ÎÎ÷Â´,ºËÐÄ¶È¼ÙÇøÃæ»ý2117¹«Çê£¬ÓÉº£°Î1374Ã×´ó¹ø¿ø¡¢1258Ã×¶þ¹ø¿ø¡¢1000Ã×Èý¹ø¿ø3×ùÉ½·åÌÝ´ÎÏàÁ¬¡£»¬Ñ©³¡ÓµÓÐÄ¿Ç°¹úÄÚ×î¸ßµÈ¼¶µÄ5S¼¶»¬Ñ©³¡£¬Ö÷·åº£°Î1000Ã×£¬Äê»ýÑ©ÆÚ170Ìì£¬»¬Ñ©ÆÚ³¤´ï5¸öÔÂ¡£ÈýÉ½Áª»¬ºó£¬Ñ©µÀÊýÁ¿´ïµ½46Ìõ£¬Ñ©µÀ×Ü³¤¶È71.875¹«Àï£¬¿ÉÍ¬Ê±ÈÝÄÉ15000ÈË»¬Ñ©¡£ 2¹þ¶û±õ¡¤¹þ¶û±õ¹¤³Ì´óÑ§ ÊÕÆðd
11.¡¾¶¬°Â¼¤·¢ºÚÁú½­¡°±ùÑ©ÈÈÇé¡±¡¿½üÈÕ£¬ÔÚºÚÁú½­ÑÇ²¼Á¦»¬Ñ©ÂÃÓÎ¶È¼ÙÇø£¬Äê½ö8ËêµÄÍõºãÓîÔÚµ¥°å»¬Ñ©UÐÍ³Ø³¡µØÄÚÉÏÏÂ·­·É£¬ÍõºãÓîµÄ¸¸Ç×Íõº£Å¸ÔòÔÚÒ»±ßÄ¬Ä¬¹Ø×¢£¬²¢Óë½ÌÁ·½»Á÷º¢×Ó¶¯×÷ÎÊÌâ¡£¡°º¢×ÓÏ²»¶»¬Ñ©£¬±±¾©¶¬°Â»áÒ²ÈÃ´ó¼ÒµÄÈÈÇéÉÏÀ´ÁË£¬ÓÐ²»ÉÙÕâÃ´´óµÄº¢×Ó¶¼À´»¬ÁË¡£¡±Íõº£Å¸Ëµ¡£ÏêÇé£ºOÍøÒ³Á´½Ó ÊÕÆðd
12.#ÑÇ²¼Á¦ÆóÒµ¼ÒÂÛÌ³ÓÀ¾Ã»áÖ·#Éè¼Æ£º#MAD½¨ÖþÊÂÎñËù#ÓÉÂíÑÒËÉ´øÁìµÄMAD½¨ÖþÊÂÎñËùÉè¼ÆµÄÑÇ²¼Á¦ÆóÒµ¼ÒÂÛÌ³ÓÀ¾Ã»áÖ·½¨³É²¢Í¶ÈëÊ¹ÓÃ¡£ÏîÄ¿Î»ÓÚÖÐ¹úºÚÁú½­Ê¡¹þ¶û±õÊÐÑÇ²¼Á¦»¬Ñ©ÂÃÓÎ¶È¼ÙÇø¡£ÑÇ²¼Á¦»¬Ñ©³¡ÊÇÖÐ¹úµÄ»¬Ñ©Ê¤µØ£¬ÓµÓÐÑÇÖÞ×î³¤µÄ¸ßÉ½»¬Ñ©µÀºÍ¹úÄÚ×î´óµÄ×ÛºÏÐÔÑ©ÉÏÑµÁ·ÖÐÐÄ¡£ÑÇ²¼Á¦ÆóÒµ¼ÒÂÛÌ³ÓÀ¾Ã»áÖ·×ÜÕ¼µØÃæ»ý2.2ÍòÆ½Ã×£¬½¨ÖþÃæ»ý1.6ÍòÆ½Ã×£¬¹²ÓÐ20Óà¼äÉè±¸ÍêÉÆµÄ»áÒéÊÒ¡¢Í¼ÊéÊÒ¡¢Õ¹Ìü£¬ÊÇÒ»¸ö¼¯»áÒé¡¢²©Îï¹Ý¡¢ÅàÑµ¡¢ÖÇ¿â¡¢ÉÌÑ§Ôº¹¦ÄÜÎªÒ»ÌåµÄ½¨Öþ£¬³ýÁËÊÇÑÇ²¼Á¦ÖÐ¹úÆóÒµ¼ÒÂÛÌ³µÄÄê»á³¡ËùÍâ£¬Ò²ÊÇÆóÒµ¼Ò²©Îï¹Ý¡¢È«¹úÃñÓªÆóÒµ¼ÒÅàÑµ»ùµØ£¬ÓÉÑÇ²¼Á¦ÖÐ¹úÆóÒµ¼ÒÂÛÌ³£¨CEF£©³ö×Ê½¨Éè¡£Õû¸ö½¨ÖþÈçÍ¬Ò»¶¥Ñ©°×µÄ´óÕÊÅñ£¬´ÓÉ½¶¥ÇáÇáÆ®Âäµ½É½½ÅÏÂ£¬ÏûÊ§ÔÚÑ©µØÖ®ÖÐ¡£ÈáÈíµÄÎÝ¶¥ÒÔ°×É«ÂÁ°åÎª²ÄÁÏ£¬ÏòÍâ²»¶ÏÑÓÉì£¬·ÂÈôÐü¿Õ£¬ÈÃ½¨ÖþÏÔµÃ¼«ÆäÇáÓ¯¡£Æð·üµÄÎÝ¼¹ÏßÊÇµñ¿ÌÔÚ´óµØÉÏµÄÑ©ºÛ£¬Ò²ºôÓ¦×ÅÔ¶´¦Ñ©É½ÂÖÀªµÄ²¨ÎÆ¡£½¨Öþ³ä·Ö½áºÏµØÐÎ£¬Ë³ÊÆÙéÙëÔÚÉ½ÆÂ¡£´ÓÉ½ÏÂÏòÉÏÐÐ×ß£¬¿´µ½½¨Öþ³ß¶ÈÇ×ÈË¡£¹¦ÄÜ²¼¾ÖºÍÁ÷ÏßÒ²³ä·ÖÀûÓÃ¸ß²î£¬Ö÷Èë¿ÚÔÚ¶«²àÒ»²ã£¬Î÷²àÈë¿ÚÔÚ¶þ²ã¡£Õû¸öÎÝÃæÇúÏßÒ»ÆøºÇ³É£¬ÌôéÜ¶ø³ö£¬×îÔ¶¶Ë´ï20Ã×£¬³ä·ÖÊæÕ¹£¬ÔÚ¶ñÁÓÌìÆøÖÐÎªÈËÕÚ·çµ²ÓêÕÚÑô¡£Ñô¹âÍ¨¹ýÖÐÑëÌì´°È÷ÈëÄ¾ÖÊ²ÄÁÏ°ü¹üµÄ´óÌÃ£¬ÎÂÅ¯ÈáºÍ£¬²ã²ãÎÆÀíÈÃ¿Õ¼ä·Â·ðÓµÓÐÁËÉúÃü£¬ÓëÎÝÃæµÄ°×É«Ñ©ºÛµÄÉè¼ÆÓïÑÔÍ³Ò»¡£#½¨ÖþËÙÐ´Lu# ÊÕÆðd
13.ÓÉÂíÑÒËÉ´øÁìµÄ MAD ½¨ÖþÊÂÎñËùÉè¼ÆµÄÑÇ²¼Á¦ÆóÒµ¼ÒÂÛÌ³ÓÀ¾Ã»áÖ·ÒÑ¾­½¨³É²¢Í¶ÈëÊ¹ÓÃÁË¡£Õâ²»½öÈÃÑÇ²¼Á¦Õâ¿éÖÐ¹ú´óÖÚ»¬Ñ©µÄ·¢Ô´µØÔÙÒ»´Î³ÉÎª½¹µã£¬Ò²ÎªÑÇ²¼Á¦»¬Ñ©ÂÃÓÎ¶È¼ÙÇøÐÂÔöÁËÒ»¸öµØ±êÐÔ½¨Öþ¡£ 2·ðÉ½ ?
14.MADÉè¼ÆÑÇ²¼Á¦ÆóÒµ¼ÒÂÛÌ³ÓÀ¾Ã»áÖ·½¨³É¤gooood¹ÈÔÉè¼ÆÍø#gooood½¨Öþ# ÓÉ@MAD_ÂíÑÒËÉ ´øÁìµÄMAD½¨ÖþÊÂÎñËùÉè¼ÆµÄÑÇ²¼Á¦ÆóÒµ¼ÒÂÛÌ³ÓÀ¾Ã»áÖ·½¨³É²¢Í¶ÈëÊ¹ÓÃ¡£ÏîÄ¿Î»ÓÚÖÐ¹úºÚÁú½­Ê¡¹þ¶û±õÊÐÑÇ²¼Á¦»¬Ñ©ÂÃÓÎ¶È¼ÙÇø¡£ÑÇ²¼Á¦»¬Ñ©³¡ÊÇÖÐ¹úµÄ»¬Ñ©Ê¤µØ£¬ÓµÓÐÑÇÖÞ×î³¤µÄ¸ßÉ½»¬Ñ©µÀºÍ¹úÄÚ×î´óµÄ×ÛºÏÐÔÑ©ÉÏÑµÁ·ÖÐÐÄ¡£ÑÇ²¼Á¦ÆóÒµ¼ÒÂÛÌ³ÓÀ¾Ã»áÖ·×ÜÕ¼µØÃæ»ý2.2ÍòÆ½Ã×£¬½¨ÖþÃæ»ý1.6ÍòÆ½Ã×£¬¹²ÓÐ20Óà¼äÉè±¸ÍêÉÆµÄ»áÒéÊÒ¡¢Í¼ÊéÊÒ¡¢Õ¹Ìü£¬ÊÇÒ»¸ö¼¯»áÒé¡¢²©Îï¹Ý¡¢ÅàÑµ¡¢ÖÇ¿â¡¢ÉÌÑ§Ôº¹¦ÄÜÎªÒ»ÌåµÄ½¨Öþ£¬³ýÁËÊÇÑÇ²¼Á¦ÖÐ¹úÆóÒµ¼ÒÂÛÌ³µÄÄê»á³¡ËùÍâ£¬Ò²ÊÇÆóÒµ¼Ò²©Îï¹Ý¡¢È«¹úÃñÓªÆóÒµ¼ÒÅàÑµ»ùµØ£¬ÓÉÑÇ²¼Á¦ÖÐ¹úÆóÒµ¼ÒÂÛÌ³£¨CEF£©³ö×Ê½¨Éè¡£Õû¸ö½¨ÖþÈçÍ¬Ò»¶¥Ñ©°×µÄ´óÕÊÅñ£¬´ÓÉ½¶¥ÇáÇáÆ®Âäµ½É½½ÅÏÂ£¬ÏûÊ§ÔÚÑ©µØÖ®ÖÐ¡£ÈáÈíµÄÎÝ¶¥ÒÔ°×É«ÂÁ°åÎª²ÄÁÏ£¬ÏòÍâ²»¶ÏÑÓÉì£¬·ÂÈôÐü¿Õ£¬ÈÃ½¨ÖþÏÔµÃ¼«ÆäÇáÓ¯¡£Æð·üµÄÎÝ¼¹ÏßÊÇµñ¿ÌÔÚ´óµØÉÏµÄÑ©ºÛ£¬Ò²ºôÓ¦×ÅÔ¶´¦Ñ©É½ÂÖÀªµÄ²¨ÎÆ¡£ÏîÄ¿ÏêÇé£ºOÍøÒ³Á´½Ó ÊÕÆðd
15.ÓÉMADÉè¼ÆµÄÑÇ²¼Á¦ÆóÒµ¼ÒÂÛÌ³ÓÀ¾Ã»áÖ·¡£Î»ÓÚ¹þ¶û±õÊÐÑÇ²¼Á¦»¬Ñ©ÂÃÓÎ¶È¼ÙÇø¡£ÑÇ²¼Á¦»¬Ñ©³¡ÊÇÖÐ¹úµÄ»¬Ñ©Ê¤µØ£¬ÓµÓÐÑÇÖÞ×î³¤µÄ¸ßÉ½»¬Ñ©µÀ¡£ ?
16.OÑ©É½ÏÂµÄÕÊÅñ£ºMADÉè¼ÆÑÇ²¼Á¦ÆóÒµ¼ÒÂÛÌ³ÓÀ¾Ã»áÖ·½¨³É Ñ©É½ÏÂµÄÕÊÅñ£ºMADÉè¼ÆÑÇ²¼Á¦ÆóÒµ¼ÒÂÛÌ³ÓÀ¾Ã»áÖ·½¨³É£¬ÓÉÂíÑÒËÉ´øÁìµÄMAD½¨ÖþÊÂÎñËùÉè¼ÆµÄÑÇ²¼Á¦ÆóÒµ¼ÒÂÛÌ³ÓÀ¾Ã»áÖ·½¨³É²¢Í¶ÈëÊ¹ÓÃ¡£ÏîÄ¿Î»ÓÚÖÐ¹úºÚÁú½­Ê¡¹þ¶û±õÊÐÑÇ²¼Á¦»¬Ñ©ÂÃÓÎ¶È¼ÙÇø¡£ÑÇ²¼Á¦»¬Ñ©³¡ÊÇÖÐ¹úµÄ»¬Ñ©Ê¤µØ£¬ÓµÓÐÑÇÖÞ×î³¤µÄ¸ßÉ½»¬Ñ©µÀºÍ¹úÄÚ×î´óµÄ×ÛºÏÐÔÑ©ÉÏÑµÁ·ÖÐÐÄ¡£Õû¸ö½¨ÖþÈçÍ¬Ò»¶¥Ñ©°×µÄ´óÕÊÅñ£¬´ÓÉ½¶¥ÇáÇáÆ®Âäµ½É½½ÅÏÂ£¬ÏûÊ§ÔÚÑ©µØÖ®ÖÐ¡£ÈáÈíµÄÎÝ¶¥ÒÔ°×É«ÂÁ°åÎª²ÄÁÏ£¬²»¶ÏÏòÍâÑÓÉì£¬·ÂÈôÐü¿Õ£¬ÈÃ½¨ÖþÏÔµÃ¼«ÆäÇáÓ¯¡£Æð·üµÄÎÝ¼¹ÏßÊÇµñ¿ÌÔÚ´óµØÉÏµÄÑ©ºÛ£¬Ò²ºôÓ¦×ÅÔ¶´¦Ñ©É½ÂÖÀª¡£ ÊÕÆðd
17.¡¾ÑÇ²¼Á¦»¬Ñ©ÂÃÓÎ¶È¼ÙÇø¡¿ÊÇ¹ú¼ÒAAAA¼¶¾°Çø£¬Î»ÓÚºÚÁú½­ÉÐÖ¾ÊÐÑÇ²¼Á¦Õò¶«ÄÏ20¹«Àï£¬ÕâÀïµÄ¼«¶Ë×îµÍÆøÎÂÊÇ-44¡æ£¬Æ½¾ùÆøÎÂ-10¡æ£¬»ýÑ©ÆÚÎª170Ìì£¬»¬Ñ©ÆÚ½ü150Ìì£¬Ã¿ÄêµÄ11ÔÂÖÐÑ®ÖÁ´ÎÄê3ÔÂÏÂÑ®ÊÇÕâÀïµÄ×î¼Ñ»¬Ñ©ÆÚ£®»¬Ñ©ÂÃÓÎ¶È¼ÙÇø·ÖÎª¾º¼¼»¬Ñ©ÇøºÍÂÃÓÎ»¬Ñ©Çø¡£ 
1.»¬Ñ©»¹ÊÇºÜÓä¿ìµÄ£¬¹ý³ÌÖÐÐèÒªÕû¸öÈËµÄÖØÐÄÏòÇ°Çã£¬ÓÐ½ÌÁ·µÄ±£»¤£¬»ù±¾ÉÏ²»»áË¤õÓ¡£²»Ò»»á¾ÍÌåÑéÁË´ÓÆÂÉÏ»¬ÏÂÀ´µÄ¸Ð¾õ£¬Í¦Ë¬µÄ£¬Ö®ºóÓÖ³¢ÊÔÁËºÃ¼¸´Î¡£ÎÒÃÇÈ¥µÄÊÇ³õÑ§ÕßÈ¥µÄ³õ¼¶»¬Ñ©³¡£¬Ï£ÍûÒÔºóÓÐ»ú»á¿ÉÒÔÌåÑéÖÐ¼¶µÄ»¬µÀ¡£
2.Èç¹ûÄãÃ»À´¹ý¶«±±£¬¾Í²»Ëã¸ÐÊÜ¹ýÕæÕýµÄ¶¬Ìì£¬Õâ·Ý¹þ¶û±õ¶¬¼¾ÂÃÓÎ¹¥ÂÔËÍ¸øÏëÀ´¿´Ñ©µÄÄã£¡ #»¨Ê½¹ýÄê¿´ÕâÀï #ÆæÝâ¾Æµê´óÉÍ #ÄãµÄ¼ÒÏçÏÂÑ©ÁËÂð #åÞÍÞÐÐÎª´óÉÍ #Ñ©ÖÐ×ö×Ô¼º
3.2021-11-30?¾Ù±¨?53
4.Ô¸ÄãÎÂÈá²»±ä Çà´º²»¸º Ô¸ÄãÉîÇé²»ÉË Ò»Éú¾Ã°² Ô¸Äã³õÐÄ²»¸Ä ËêÔÂÎÞÓÇ ?×£ÄãÔªµ©¿ìÀÖ?#ÄîÄî²»ÍüµÄ2021 #Öµ»ØÆ±¼ÛºÃÈ¥´¦ #Ïë×¡N´ÎµÄ¾Æµê #³ÇÊÐµÄÐÂ´ò¿ª·½Ê½
5.µÚ¶þÊ®Æß¼¯ | ´øÉÏÕâ·Ý¹¥ÂÔ£¬Ò»ÆðÈ¥¶«±±¿´Ñ©°É¡£#¶«±± #ÂÃÐÐ´óÍæ¼Ò #ÄîÄî²»ÍüµÄ2021 #Öµ»ØÆ±¼ÛºÃÈ¥´¦ #Ïë×¡N´ÎµÄ¾Æµê #³ÇÊÐµÄÐÂ´ò¿ª·½Ê½ #³Á½þÊ½Èë¶¬
6."#ÉÍÑ©ºÃÈ¥´¦ #»¶ÀÖ±ùÑ©¼¾ 
7.×ÜÒªÈ¥ÌË¹þ¶û±õ°É£¬´µ´µ½­±ßµÄÍí·ç£¬Âþ²½
8.ÔÚÖÐÑë´ó½Ö£¬¸ÐÊÜ°ÙÄê½¨ÖþÓëÎ´À´µîÌÃµÄÍ¬Ò»Ê±¿Õ
9. ÖÐÑë´ó½Ö ÑÇ²¼Á¦»¬Ñ©ÂÃÓÎ¶È¼ÙÇø"
10.#»¬Ñ© #¹þ¶û±õÂÃÓÎ¹¥ÂÔ #¹þ¶û±õÂÃÐÐ #³¤°×É½ #¹þ¶û±õ#ÄîÄî²»ÍüµÄ2021 #Öµ»ØÆ±¼ÛºÃÈ¥´¦ #Ïë×¡N´ÎµÄ¾Æµê #³ÇÊÐµÄÐÂ´ò¿ª·½Ê½ #³Á½þÊ½Èë¶¬
11.#ÃÀÊ³Ñ°Î¶¼Ç #ÌØÉ«ÀÏ×ÖºÅ´óÉÍ #×ÔÖÆÐÂÄê´óµçÓ° #ÆæÝâ¾Æµê´óÉÍ #´º½ÚºóÂÃÐÐ ÄãÖªµÀ¶¬¼¾Ó¦¸ÃÈ¥ÄÄÀïÓÎÍæÂð£¿ÕâËÄ¸ö¶¬ÈÕÂÃÐÐÊ¥µØÄã¶¼´ò¿¨ÁËÂð£¿
12.ºÜÆ¯ÁÁ£¬ËäÈ»´ó¼ÒÊìÖªµÄÊÇÑÇ²¼Á¦µÄ»¬Ñ©³¡£¬µ«ÊÇÆäÊµÏÄÌìÈ¥Ò²ºÜÆ¯ÁÁ£¬É½ÉÏµÄ·ç¾°·Ç³£ºÃ£¬Ê¢ÏÄµÄÊ±ºò×¡ÔÚÉ½ÀïºÜÊæ·þ£¬Ò°ÉúµÄ²ÝÝ®ÌØ±ðºÃ³Ô£¡
13.2021-11-27?¾Ù±¨?47
14.#2021ÐÂÄê±ØË¢Ä¿µÄµØ Õâ¿ÉÄÜÕæµÄÊÇ»¬Ñ©°®ºÃÕßµÄÖÕ¼«Ä¿±êÁË£¡#ÐÂÄê×î¿áÂÃÐÐ #´º½ÚºóÂÃÐÐ #ÖÜ±ßÓÎ°²ÐÄºÃÈ¥´¦ #ÄãµÄ¼ÒÏçÏÂÑ©ÁËÂð
15.×ÜÌå³¬ÔÞ£¬ÐÔ¼Û±È¸ß£¬ÓÐÈ¤ºÃÍæ£¬¾°É«²»´í£¬
16.ÐÔ¼Û±È¸ß£¬ÓÐÈ¤ºÃÍæ£¬¾°É«²»´í£¬×ÜÌå³¬ÔÞ£¬
17.ÏëÒªÌåÑé»¬Ñ©µÄÅóÓÑÃÇ¿ÉÒÔÀ´Ò»ÏÂÑÇ²¼Á¦Ö®ÐÐ£¬µ«ÊÇ»¬Ñ©ÊÇ¸öÌåÁ¦»î£¬ÓÈÆäÊÇË«ÍÈ£¬±¾ÈËÆ½Ê±Ò²²»×öÉ¶¶ÍÁ¶£¬ËùÒÔÒ»´©ÉÏ»¬Ñ©Ð¬£¬ÖØµÄ¶¼Å²²»¶¯ÍË£¬»¨Ç®ÇëÁË¸ö½ÌÁ·£¬ÉÏÁËÖÐ¼¶ÅÜµÀ£¬»®ÁË´ó¸ÅÒ»°ëµÄÂ·³Ì£¬ºÞ²»µÃÒª°ÑÐ¬×ÓÍÑÁËÖ±½Ó×øµØÉÏ£¬×îºó»¹ÊÇ½ÌÁ·°ÑÎÒÀ­ÏÂÈ¥µÄ£¬²»¹ýÐ¡ÅóÓÑµ¹ÊÇÍæµÄºÜ¿ªÐÄ£¬ÖÐ¼¶ÅÜµÀÁ¬»¬2È¦£¬Ò²²»ÏÓÀÛ£¬¶øÇÒÒ²±ÈÎÒ»®µÃºÃ£¬»¬µÄ¿ì¡£µ«ÊÇÌìÆøÊµÔÚÊÇÌ«ÀäÁË£¬»¬ºÃ2È¦ÏÂÀ´£¬¶³µÄ²»ÐÐ£¬½ÌÁ·ÈË»¹¿ÉÒÔ£¬²»¹ý»áºÍÄãÒªÐ¡·Ñ£¬ÎÊÁËÍ¬È¥µÄ¼¸¸öÈË£¬¶¼Ã»¸¶Ð¡·Ñ£¬ºóÀ´¾­²»×¡ËûÃÇµÄÔÙÈýÇëÇó£¬»¹ÊÇ¸¶ÁËÇ®£¬ËãÁË£¬ÍæµÄ¿ªÐÄ¾ÍºÃ£¡
18.´Ó¹þ¶û±õ×ø»ð³µµ½ÑÇ²¼Á¦´ó¸Å3¸öÐ¡Ê±µÄÊ±¼ä£¬Ò»Â·ÉÏ¶¼ÓÐÃÀÀöµÄÑ©¾°¿ÉÒÔÐÀÉÍ£¬ÎÒÊÇµ½ÑÇ²¼Á¦×î´óµÄ»¬Ñ©³¡£¬ÕâÀïÎÂ¶È±È¹þ¶û±õÊÐÇøÀä£¬11ÔÂ·Ý»¬Ñ©µÄÈË²»Ëã¶à£¬³õ´Î»¬Ñ©µÄÈË¿ÉÒÔÇë½ÌÁ·£¬½¨Òé±¨¸öµ±µØµÄÒ»ÈÕÓÎ£¬¾Í¿ÉÒÔºÏÀíµÄ°²ÅÅºÃÊ±¼ä£¡
19."¸úÍÅÕæÐÄÉË²»Æð°¡£º4µãÆð´²£¬²Î¼ÓÑÇ¿ËÁ¦»¬Ñ©Ò»ÈÕÓÎ£¡£¨±¨ÍÅ60ÔªÒ»¸öÈË£¬×Ô·Ñ»¨ÁË660Ôª£©
20.×âÁËÑ©¾µ80ÔªºÍ»¬Ñ©·þ100Ôª
21.ÂíÀ­ÅÀÀç£¬220Ôª/ÈË£¡ 
22.ÏÈ×øË÷µÀµ½×î¸ßµÄ»¬µÀ£¬·çÌ«´óÀäµÄºÜ£¬Ëæ±ãÕÕÁË¼¸ÕÅÏàÆ¬£¬2ÈËÒ»×é×øÉÏ»¬°å³µ³åÏÂºÅ³ÆÓÐ44¸öÍäµÀµÄÊÀ½çµÚÒ»´ó»¬µÀ£¬×øµÄÎÒ´óÍÈ³é½î£¡
23.×îºóÒ»¸öÏîÄ¿£º2¸öÐ¡Ê±µÄ³õ¼¶»¬Ñ©Á·Ï°£¬Õ¾ÉÏ»¬°åÍùÆÂÏÂÒ»¿´µ½´¦¶¼ÊÇÈËÓÖ¸ßµÄÏÅÈË£¬¾Í¾õµÃºÃº¦ÅÂ£¬ÓÚÊÇÖ»ÓÐ¹Ô¹ÔÌÍÇ®Çë¸ö½ÌÁ·È«³ÌÅãÁ·£¨200Ôª£©£¬½ÌÁ·ºÜÈÈÇéµ«ÊÇÈÆµ½×îºóµÄÄ¿µÄÊÇÒªÐ¡·Ñ£¬Ñ©³¡´óÅÆ×ÓÐ´×Å²»ÐíË÷ÒªÐ¡·ÑµÄ£¬°¦£¡"
24.ÑÇ²¼Á¦»¬Ñ©³¡ÊÇÖÐ¹ú×îÎªÖøÃûµÄ»¬Ñ©³¡£¬Ò²ÊÇ»¬Ñ©°®ºÃÕßµÄÌìÌÃ£¬ÔÚ»¬Ñ©³¡±ßµÄ»ð³µÕ¾ÖÜÎ§£¬×ÜÄÜ¿´µ½ºÜ¶àÀ´×Ô¶íÂÞË¹µÄÅóÓÑ£¬ËûÃÇÄÃ×Å×¨ÒµµÄ»¬Ñ©Éè±¸£¬ÌØÒâÀ´ÑÇ²¼Á¦»¬Ñ©£¬»¬µÄ¶¼ÊÇ¸ß¼¶Ñ©µÀ£¬¶øÎÒÖ»ÄÜÔÚ³õ¼¶Ñ©µÀ¸úµ½½ÌÁ·Ï¹ÄÖ£¬µ«ÊÇÑÇ²¼Á¦Ò»´Îºó£¬»¬Ñ©¼¼ÊõÕæµÄºÜ³¤½ø£¬²»¹ÜÈ¥ÄÄ¸ö»¬Ñ©³¡¶¼¿ÉÒÔ²»ÓÃ½ÌÁ·£¬²»Ë¤¸úÍ·»¬µÄºÜ°ô¡£
25.ÑÇ²¼Á¦»¬Ñ©³¡£¬club med×¡ËÞ·Ç³£ºÃ½ÌÁ·¶¼ÊÇÃâ·ÑµÄ£¬»¹°üÒ»ÈÕËÄ²Í£¬Íâ¼Ó»¬Ñ©¾Æ°ÉµÈµÈ£¬Õâ´ÎÔÚÑÇ²¼Á¦»¬Ñ©³¡²Î¼ÓÁËclub4µÄ»¬Ñ©Ö¸µ¼£¬½ÌÁ·Logan·Ç³£¸ºÔð£¬¶øÇÒÈË·Ç³£nice¼¼Êõ¸ß³¬ÖµµÃÒ»Ìá¡£
26.ÐÔ¼Û±È¸ß£¬¾°É«²»´í£¬×ÜÌå³¬ÔÞ£¬
27.ÌåÑé»¹¿ÉÒÔ
28.¾°É«ºÜºÃ ?yong×ÜÌå³¬ÔÞ£¬
29."´º½ÚÀ´¹þ¶û±õµÄÅóÓÑ£¬²»ÖªµÀÈ¥ÄÄÀïÍæ£¬ÑÇ²¼Á¦»¬Ñ©ÅÝÎÂÈª¼«Á¦ÍÆ¼ö
30.	
31. #»¨Ê½¹ýÄê¿´ÕâÀï #Ñ©ÖÐ×ö×Ô¼º #ÌØÉ«ÀÏ×ÖºÅ´óÉÍ"
32.·½±ã¿ì£¬±ãÒËÓÐÈ¤ºÃÍæ£¬
33.»¬Ñ©³¡²»´í£¬½ÌÁ·Ò²¿ÉÒÔ
34.ÑÇ²¼Á¦»¹ÊÇÍ¦¹óµÄ¡£Ïà±È³¤°×É½ÕæµÄÐÔ¼Û±È²»¸ß£¬½¨Òé¼ÓÇ¿¾°ÇøµÄ¹ÜÀí
35."Èç¹ûÄãÃ»À´¹ý¶«±±£¬¾Í²»Ëã¸ÐÊÜ¹ýÕæÕýµÄ¶¬Ìì£¬Õâ·Ý¹þ¶û±õ¶¬¼¾ÂÃÓÎ¹¥ÂÔËÍ¸øÏëÀ´¿´Ñ©µÄÄã£¡
36. #±ðÈÃ»¬Ñ©µ¢ÎóÅÄÕÕ"
37.ÐÔ¼Û±È¸ß£¬¾°É«²»´í£¬
38.ÓÐÈ¤ºÃÍæ£¬ÐÔ¼Û±È¸ß£¬
39.#¹þ¶û±õÔõÃ´Íæ Ò»ÆðÑÇ²¼Á¦»¬Ñ©°É#ÄãµÄ¼ÒÏçÏÂÑ©ÁËÂð #¶¬ÌìÈ¥ÄÄÍæ #ÖÜ±ßÓÎ°²ÐÄºÃÈ¥´¦ #´ø×ÅÃÈÍÞÈ¥ÂÃÐÐ
40.2021-11-29?¾Ù±¨?27
41.ÏëÌåÑé±ùÑ©´óÊÀ½çµÄÄÇ¹þ¶û±õ²»Òª´í¹ý£¬°ÑÑ©¾°ÑÝÒÕµÄÁÜÁÜ¾¡ÖÂÂúÂúÒÕÊõÆøÏ¢ ¹þ¶û±õ¡¤ºÚÁú½­
42."ÑÇ²¼Á¦¹úÄÚ×î´óµÄ»¬Ñ©×ÛºÏÌå
43.ÈýÉ½Á¬»¬ ÊÇ¹úÄÚ×îÏñÅ·ÖÞ´óÉ½µÄÑ©³¡
44.ÈÃÎÒµÚÒ»´ÎÔÚ¹úÄÚÕÒµ½ÁË»¬´óÉ½µÄ¸Ð¾õ

45.ÑÇ²¼Á¦ÆäÊµÓÐÈý¸öÑ©³¡£º
46.ÑÇ²¼Á¦Ñô¹â¶È¼Ù´å
47.ÐÂÑÇ²¼Á¦»¬Ñ©³¡
48.ºÚÁú½­ÐÂÌåÎ¯»¬Ñ©³¡

49.ÒÔÇ°¶¼ÊÇ¸÷×Ô¾­Óª£¬ÏÖÔÚÈýÉ½ÁªÍø""
50.×é³ÉÁËÈ«ÐÂµÄÑÇ²¼Á¦»¬Ñ©³¡
51.ÒòÎªÕâÒ»Æ¬É½ÂöµÄÃû³ÆÊÇ¹ø¿øÉ½
52.ËùÒÔÈý¸öÉ½Í·Ò²½Ð´ó¹ø¿ø¡¢¶þ¹ø¿øºÍÈý¹ø¿ø#»¬Ñ© #µ¥°å»¬Ñ© #ÑÇ²¼Á¦»¬Ñ©"
53.´ó¼ÒÈ¥ÁË½¨Òé±¨¸öËÄÐ¡Ê±µÄ»¬Ñ©£¬²î²»¶à¾Í¹»ÍæÁË£¬ÆäËûµÄÏîÄ¿¾ø¶ÔÀÄóÄ³äÊý£¬ÓÈÆäÊÇÊ²Ã´ÊÀ½çµÚÒ»»¬µÀ£¬¼òÖ±ÀÃµ½¼Ò£¬¾ÓÈ»»¹¸ÒÒª280£¬Ç§Íò²»ÒªÍæ¸½´øÏîÄ¿£¬Ì«¿Ó
54.#ÐÂÄêµÚÒ»ÓÎ #Öµ»ØÆ±¼ÛºÃÈ¥´¦ #³Á½þÊ½Èë¶¬ #ÑÇ²¼Á¦»¬Ñ© #¶¬ÌìÈ¥ÄÄÍæ
55.¼ÇµÃÈ¥ÑÇ²¼Á¦µÄ»¬µÀ£¬±ðÈ¥Ê²Ã´À¬»ø»¬µÀ¡£Èç¹ûÈ¥»¬Ñ©£¬×îºÃÊÇÈ¥ÍæÒ»ÌìÈ»ºó×¡Ò»Íí£¬µÚ¶þÌìÔÚÍæ´ó°ëÌì£¬ÔÚ»ØÀ´¡£»¬Ñ©»áÉÏñ«°¡£¬²»¹ý×¢ÒâÍêÈ«£¬Èç¹ûÐèÒªÇëÒ»¶¨ÕÒ½ÌÁ·°ïÃ¦£¬¸¶·ÑÒ²²»ÒªÓÌÔ¥£¬Ò»¶¨°²È«µÚÒ»
56.ÏÂÑ©À²£¬ÏÂÑ©À²~¶¬Ìì¾ö²»ÄÜ´í¹ýµÄÍ¯»°ÊÀ½ç£¬¹þ¶û±õÑ©Ïç¹¥ÂÔÀ´À²~
57.2021-11-23?¾Ù±¨?7
58.#ÄîÄî²»ÍüµÄ2021 #³Á½þÊ½Èë¶¬ #ÑÇ²¼Á¦»¬Ñ© #¹þ¶û±õÔõÃ´Íæ
59.ÃÅÆ±²»¹ó£¬µ«ÊÇËãÉÏÒÂ·þºÍÍ·¿øÕâÐ©£¬ÐÔ¼Û±È¾Í²»¸ßÁË
60.Èç¹û¸úÍÅÇë¿´Çå³þ£¬ÊÇ²»ÊÇÈ¥ÑÇ²¼Á¦¹ãµç»¬Ñ©³¡ ÄÇÊÇ¾ÆµêºóÃæµÄ£¬¾ÍÒ»¸öÆÂ¶È£¬¾ÍÊÇÈÃÄã»¨Ç®Çë½ÌÁ·µÄ£¬Ã»ÓÐ½ÌÁ·Õâ¸öÆÂ¶È³õÑ§ÕßÍæ²»ÁË ¶¼ÊÇÌ×Â·
61.¶¬¼¾ÔõÄÜ²»ÍæÑ©£¬ÑÇ²¼Á¦»¬Ñ©³¡±£Ä·¼¶¹¥ÂÔ£¬¿ìÊÕ²Ø
62.2021-11-19?¾Ù±¨?5
63.¼ÒÍ¥¾­Óª£¬Ò»¸öÅ©¼ÒÀÖ£¬Ö÷Òª¿¿ÀÏ°åÄïÒ»¸öÈËÔË³ï
64.¹þ¶û±õÑ©ÏçÂÃÓÎ¹¥ÂÔ+Â¿ÓÑÇ×ÉíÌåÑé·ÖÏí
65.#¹ýÄê»Ø¼Òµ¹¼ÆÊ± #Öµ»ØÆ±¼ÛºÃÈ¥´¦
66.¹þ¶û±õ£¯Ñ©Ïç12µã·ÀÀ×¹¥ÂÔ£¨ÏÂ£©
67.ËÍ¸ø¹þ¶û±õ£¬Ñ©ÏçÂÃÓÎµÄ8µã½¨Òé
68.ÑÇ²¼Á¦»¬Ñ©ÂÃÓÎ¶È¼ÙÇøÎ»ÓÚÑÇ²¼Á¦ÕòÄÏ²¿É½Çø£¬ÕâÀïÑ©ÖÊÓÅÁ¼¡¢Ó²¶ÈÊÊÖÐ£¬»¬Ñ©ÆÚ½ü150Ìì£¬Ã¿ÄêµÄ11ÔÂÖÐÑ®ÖÁ´ÎÄê3ÔÂÏÂÑ®ÊÇ×î¼Ñ»¬Ñ©ÆÚ£¬´ËÍâ»¹ÓÐÍæÑ©È¦¡¢Ñ©µØÄ¦ÍÐµÈÏîÄ¿£¬ÑÇ¶¬»áµÈ¹ú¼ÊÈüÊÂ³£ÔÚÕâÀï¾Ù°ì¡£
69.#åâåË¶¬ÈÕÃÀ¾° ÑÇ²¼Á¦»¬Ñ©³¡ £¬ÃæÌõÑ© ÍòÀïÇç¿Õ£¬×³ÀöÉ½ºÓ£¬»¬Ñ©µÄÌìÌÃ£¬ÖÐ¹ú´ïÎÖË¹£¬ÊÀ½çµÄÑÇ²¼Á¦£¬ÆÚ´ýÄãµÄµ½À´ ¹þ¶û±õÑÇ²¼Á¦»¬Ñ©³¡¡ª¡ªÒ»³¡¶¬ÈÕ²»¿É´í¹ýÊ¢Ñç£¡
70.ÑÇ²¼Á¦»¬Ñ©³¡Î»ÓÚ¹þ¶û±õÊÐÉÐÖ¾ÊÐ¾³ÄÚ£¬ÕâÀïµÄ¼«¶Ë½ÏµÍÆøÎÂÊÇ-44¡æ£¬Æ½¾ùÆøÎÂ-10¡æ£¬Ã¿ÄêµÄ11ÔÂÖÐÑ®ÖÁ´ÎÄê3ÔÂÏÂÑ®ÊÇÕâÀïµÄ×î¼Ñ»¬Ñ©ÆÚ¡£ÑÇ²¼Á¦»¬Ñ©³¡¼¶±ðÎªSSSSS£¬Ñ©³¡ÏÖÓÐ¸ßÉ½»¬Ñ©³¡µØ¡¢×ÔÓÉÊ½»¬Ñ©³¡µØ¡¢ÌøÌ¨»¬Ñ©³¡µØ¡¢µ¥°å³¡µØ¡¢Ô½Ò°»¬Ñ©³¡µØºÍ¶¬¼¾Á½Ïî»¬Ñ©³¡µØ£¬ÐÎ³ÉÁË³õ¡¢ÖÐ¡¢¸ß¼¶Ñ©µÀÏà½áºÏµÄÑ©³¡¡£ ÎÒÃÇÈ¥µÄ¶¼ÊÇ³õ¼¶»¬Ñ©³¡£¬»¬Ñ©³¡ÓÐÐí¶à»¬Ñ©½ÌÁ·£¬Èç¹û´ó¼ÒÏëÈÏÕæÑ§»¬Ñ©£¬¿ÉÒÔÇëÒ»¸öË½ÈË½ÌÁ·¡£Èç¹ûÖ»ÊÇÏëÌåÑéÒ»ÏÂ£¬ÄÇ¾ÍÃ»ÓÐ±ØÒªÔÙÇë½ÌÁ·ÁË£¬×Ô¼º×ÁÄ¥Ò»ÏÂ»¹ÊÇ¿ÉÒÔ»¬ÆðÀ´µÄ¡£½¨Òé´ó¼Ò±¨¸öÒ»ÈÕÍÅÈ¥»¬Ñ©³¡£¬×Ô¼ºÈ¥ÓÐµãÂé·³¡£¹þ¶û±õÊÐÇøÈ¥ÑÇ²¼Á¦´ó°ÍÒ»È¥¾ÍÊÇ4¸öÐ¡Ê±¡£½¨ÒéÅ®º¢×Ó²»Òª»¯²Ê×±£¬ÎÒ»¬ÍêÑ©ºó£¬ÑÛ×±Ê²Ã´µÄÈ«²¿»¨µôÁË¡£³ýÁË»¬Ñ©£¬ÕâÀï»¹ÓÐÂíÀ­ÅÀÀç£¬Å¤Ñí¸èµÈ¶àÖÖÓéÀÖ»î¶¯¡£
71.17Äê¹ýÄêºóÈ¥µÄ£¬·Ç³£°ôµÄ»¬Ñ©³¡µØ£¬³õÑ§³¡ÓÐÂÄ´øÉÏÉ½£¬ÈËÒ²²»ÊÇºÜ¶à£¬ÓÐ´¢Îï¹ñºÍ×â¶«Î÷µÄµØ·½£¬×âÓÃÓÐµãÐ¡¹ó£¬²»ÈçÖ±½ÓÂòºÃ´øÈ¥£¬½ÌÁ·Ò»Ð¡Ê±Á½°Ù¶à£¬ÓÐ½ÌÁ·´øºÜ¿ì¾ÍÑ§»áÁË£¬¸øÎÒÂ¼ÁËÊÓÆµÅÄÁËÕÕ£¬µ«ÊÇ½áÊøÊ±·ÇÒªÒªÐ¡·Ñ£¬¸øÁË50¶¼²»ÐÐ£¬·ÉµÃÒª100£¬»¹Ëµ±ðÈË¶¼ÊÇ¸ø200Æð²½£¬Ò»ÏÂ×ÓÀ­µÍÁËºÜ¶àºÃ¸Ð£¬×îºóËµÎÒÐ¡·Ñ¸øµÄÉÙ£¬Ö»·¢¸øÎÒÒ»ÕÅ»¬Ñ©¹ý³ÌµÄÕÕÆ¬£¬»¹ÅÄµÄ¾Þ³ó£¬P¶¼P²»ºÃ£¬ºÇºÇßÕ
72.Ê®¼¸ÄêÇ°µÄ¶¬ÌìÀ´¹ýÑÇ²¼Á¦»¬Ñ©£¬µ±Ê±ÑÇ²¼Á¦½¨µÃÒ»°ã°ã£¬Ã»Ê²Ã´¸Ð¾õ¡£18Äê6ÔÂ´Ó¾µ²´ºþ¹éÀ´Â·¹ýÑÇ²¼Á¦£¬Ïë¿´¿´ÑÇ²¼Á¦ÏÄÌì»áÊÇÊ²Ã´Ñù¡£½á¹ûÁîÎÒ´ó³ÔÒ»¾ª£¬ÑÇ²¼Á¦ÒÑ¾­¾ÉÃ²±äÐÂÑÕ£¬Ì«ÃÀÁË£¡Õâ¸ö¼¾½ÚÓÎ¿ÍºÜÉÙ£¬ÊÇÕÕÏàµÄºÃÊ±¼ä¡£
73.³¬¼¶ºÃÍæ£¬³¬¼¶°ô£¬×°±¸³¬¼¶ºÃ£¬Ñ©Ò²ÌØ±ðºÃ£¬ÈüµÀÕæÊÇÌ«ÔÞÁË
74.¸úÂÃÐÐÉçÈ¥ÑÇ²¼Á¦»¬Ñ©£¬ÆäÊµºÍÃ»È¥¶«±±»¬Ñ©²î²»¶à£¬×¨ÒµµÄÑ©µÀ¿´¿´ºÜ¹ýñ«£¬·Ç×¨ÒµÈËÊ¿Ö»ÄÜÍû¶øÈ´²½£¬´ó²¿·ÖÈËÕæÕýÄÜÈ¥µÄµØ·½£¬ºÍ±±·½µÄÒ»Ð©Ð¡ÐÍ»¬Ñ©³¡²î²»¶à£¬µ«½ÌÁ·µÄ·ÑÓÃºÜ¾ªÏ²¡£
75.2021-11-24?¾Ù±¨?3
76.ÑÇ²¼Á¦»¬Ñ©ÂÃÓÎ¶È¼ÙÇøÎ»ÓÚÖ¾ÉÐÊÐ¾³ÄÚ£¬¾àÀë¹þ¶û±õ½«½ü200¹«Àï£¬ÑÇ²¼Á¦»¬Ñ©³¡¹²ÓÐ11¸ù³õ¡¢ÖÐ¡¢¸ß¼¶»¬Ñ©µÀ¡£»¬Ñ©³¡ÄÚ»¹ÓÐ³¤´ï5¹«ÀïµÄ»·ÐÎÔ½Ò°Ñ©µÀ¼°Ñ©µØÄ¦ÍÐ¡¢Ñ©ÇÁ×¨ÓÃµÀ£¬ÉèÓÐ3ÌõµõÒÎË÷µÀ¡¢3ÌõÍÏÇ£Ë÷µÀ¼°1ÌõÌá°ÑÊ½Ë÷µÀ¡£Ñ©µÀÉèÓÐ¶àÌõµõÒÎÊ½ºÍÇ£ÒýË÷µÀ£¬»¬Ñ©Õß¿ÉÒÔ´ÓÈÎºÎÒ»´¦³ËË÷µÀ£¬²»ÐèÒªÍÑµôÑ©°å£¬»¬±é³¡ÄÚÈ«²¿Ñ©µÀ¡£Ó¦¸ÃÊÇ¹úÄÚ±È½ÏºÃµÄÑ©³¡¡£
77."12ÔÂ·ÝÈ¥µÄÑÇ²¼Á¦£¬Ñ¡µÄÊÇÉ½ÉÏµÄclub med¶È¼Ù´å£¬×¡ÁË5¸öÍíÉÏ£¬»¬ÁËÈý¸öÕûÌìµÄÑ©£¬Ë¬ËÀÁË~~

78.12ÔÂ·ÝÈË²»ÊÇºÜ¶à£¬´ó¸ÅÊÇÐ¡ÅóÓÑÃÇ»¹Ã»·Å¼ÙµÄÔµ¹Ê¡£Ñ©µÀÌõ¼þºÜ²»´í£¬Ã¿ÌìÍíÉÏ¶¼¿´µ½ÓÐ»úÆ÷ÕûÀí£¬ºÜÕý¹æ¡£ÔÚÑô¹âºÃµÄÊ±ºò»¬Ñ©ÕæµÄÊÇÌ«ÏíÊÜ~ÈÃÎÒÕâ¸öÄÏ·½ÈË¶¼ÉÏñ«~

79.ÕâÀïµÄÑ©µÀÔø¾­¾Ù°ì¹ý±ÈÈü£¬×¨ÒµÐÔ±È½ÏÇ¿£¬È±µã¾ÍÊÇÊÊÓ¦³õÑ§ÕßµÄ½ø½×µÀ±È½ÏÉÙ£¬ÏñÎÒ¸Õ¸ÕÑ§»áÀçÊ½ºÍ°ëÀçÊ½×ªÍäµÄÈË£¬È¥A1Ã´»¹²»¸Ò£¬ÔÚÀÂ³µ°ëÉ½ÑüµÄµØ·½Ã´ÓÖ¾õµÃÆÂ²»¹»³¤¡£¡£¡£¡£¡££¨ÎÒÒ²ÊÇÍ¦¾À½áµÄ£©"
80.¹úÄÚ´óÃû¶¦¶¦µÄ»¬Ñ©³¡£¬ÉèÊ©Óë³¡µØ¶¼ÊôÓÚÒ»Á÷£¬»¬Ñ©°®ºÃÕß±ØÈ¥µÄ³¡µØ£¬¾àÀëÊÐÇø´ó¸Å3Ð¡Ê±µÄ³µ³Ì£¬Èç¹û×Ô¼Ý£¬µ±Ìì¿ÉÒÔÍù·µ£»´î³µÈ¥µÄ»°×îºó×¡Ò»Íí£»µÈÄãÔÚÑ©µÀÉÏ·É³Û¶øÏÂµÄÊ±ºò£¬Äã»á¾õµÃÄãµÄÕû¸öÈËÉú¶¼»íÈ»¿ªÀÊ¡­¡­
81."ÉÏÖÜÈ¥µÄÑÇ²¼Á¦£¬µÚÒ»´Î»¬Ñ©¸Ð¾õÍ¦²»´í£¡×¡ÔÚÍ¨ÐÅÉ½×¯£¬Ð¯³Ì¶©µÄ·¿£¬260Ôª¡£×ø»ð³µÈ¥ÑÇ²¼Á¦ÄÏÕ¾£¬¾ÆµêÓÐÃâ·Ñ½ÓËÍÇÒÃâ½øÉ½Æ±¡£
82.Í¨ÐÅÉ½×¯×¡ËÞÌõ¼þÒ»°ã£¬Å¯ÆøÌ«ÈÈ£¬×¡µÄÊ±ºòÒª¿ªÒ»µã´°²ÅÐÐ£¬·þÎñÔ±Ì¬¶ÈºÜºÃ£¡Ôç²Í10Ôª£¬ÓÐÂøÍ·£¬Ï¡·¹£¬¼¦µ°£¬Ð¡²Ë¡£³¬Ï²»¶½´ÂÜ²·Ë¿¡£Õý²Íµã²Ë£¬¶«±±²ÍÌüÒ»¹áµÄ·ÖÁ¿×ã£¬Á½¸öÈËµãÒ»¸ö²Ë¾Í¹»ÁË¡£
83.É½×¯Ìá¹©ÌåÎ¯Ñ©³¡»¬Ñ©ÓÅ»Ý£¬Çë½ÌÁ·2Ð¡Ê±200Ôª£¬²»ÓÃÔÙ½»ÆäËû·ÑÓÃ£¬²»Çë½ÌÁ·µÄ»°2Ð¡Ê±60Ôª£¬±È×Ô¼ºÈ¥Ñ©³¡±ãÒË¶àÁË¡£¶øÇÒÔÚ¾Æµê×âÑ©·þÖ»Òª30ÔªÒ»Ìì£¬²»¹ýÃ»ÓÐÑ©³¡µÄºÃ¿´¡£ËùÓÐµÄ·ÑÓÃ¶¼¿ÉÒÔÔÚ¾Æµê¼ÇÕË£¬ÍË·¿µÄÊ±ºòÒ»ÆðË¢¿¨½áËã£¬ºÜ·½±ã¡£
84.Ò»¶¨ÒªÈ¥ÌåÎ¯µÄÑ©³¡£¬²»ÒªÈ¥Ð¡Ñ©³¡£¬ÎÒÃÇµÚÒ»ÌìÇë½ÌÁ·2Ð¡Ê±£¬µÚ¶þÌì½ÌÁ·2Ð¡Ê±£¬×Ô»¬2Ð¡Ê±¡£½ÌÁ·µÄ·þÎñºÜºÃ£¬×îºó¸øËýÃÇÃ¿ÈË100Ð¡·Ñ¡£"
85.Ì«ºÃÁËÕâ¸öµØ·½£¬Ñ©ÀÏ´óÁË£¬ÌìÀÏÀäÁË¡£
86.ÑÇ²¼Á¦»¬Ñ©ÂÃÓÎ¶È¼ÙÇøÓÉ¾ßÓÐ¹ú¼Ê±ê×¼µÄ¸ßÉ½¾º¼¼»¬Ñ©ÇøºÍÂÃÓÎ»¬Ñ©ÇøÁ½´ó²¿·Ö×é³É£¬Õ¼µØÃæ»ý22.55Æ½·½¹«Àï¡£ÔÚ´ó¹ø¿ø(º£°Î1374Ã×)¡¢¶þ¹ø¿ø(º£°Î1262Ã×)ºÍ¶þ¹ø¿øÓëÈý¹ø¿øÖ®¼äµÄº£°Î988Ã×¸ßµØ´¦ÐÞ½¨ÁË¾ßÓÐ¹ú¼Ê±ê×¼µÄ¸ßÉ½¾º¼¼»¬Ñ©³¡£¬ÓÐ9Ìõ¸ßÉ½»¬Ñ©µÀ£¬7ÌõÔ½Ò°»¬Ñ©µÀ£¬6Ìõ»¬Ñ©ÀÂ³µºÍ»¨ÑùÌøÌ¨£¬90Ã×¼¶¸ßÉ½ÌøÌ¨£¬¶¬¼¾Á½Ïî°Ð³¡¼°ÊÒÄÚÌåÓý¹Ý¡¢ÔË¶¯Ô±´åµÈ³¡µØ¡£ÔÚÈý¹ø¿ø(º£°Î1000.8Ã×)½¨³ÉÁË´óÐÍÂÃÓÎ»¬Ñ©³¡£¬ÓµÓÐllÌõ¸ß¡¢ÖÐ¡¢³õ¼¶»¬Ñ©µÀ£¬×Ü³¤¶È30¹«Àï£¬ÆäÖÐÓÐ³¤5¹«ÀïµÄ5ºÅÑ©µÀ£¬lÌõ5¹«Àï³¤µÄ»·ÐÎÔ½Ò°»¬µÀ£¬2¹«Àï³¤µÄÈ«µæÉýÆøµæ´¬¡¢Ñ©µØ²ÝµØÄ¦ÍÐ¼°Ñ©ÇÁ×¨ÓÃµÀ£¬3ÌõË«ÈËµõÒÎÊ½ÂÃÓÎÀÂ³µË÷µÀºÍ3ÌõÍÏÇ£Ê½ÂÃÓÎË÷µÀ¡£
87.ÑÇ²¼Á¦ÊÇ¹ú¼Ò¼¶µÄ»¬Ñ©Ê¥µØ.³¡µØ¶à.¾°É«ÃÀ.Ã¿Äê¶¬Ìì¹ú¼Ò¶ÓµÄ¶¼ÔÚÀïÃæÑµÁ·.´ó¼ÒÈ¥µÄ»°¶¼ÄÜ¿´¼û.ÏñÑ©ÖÐ´ÔÁÖ´©Ô½Ò»Ñù.´ÓÉí±ßµÄ×¨ÓÃµÀÆ®¹ý£¡¶È¼ÙÇøÓÐÐ¡»ð³µ×ø¹Û¹â¸ÐÊÜÒ»ÏÂÃÀ·­ÁË.¾ÍÊÇµ½ÁË»¬Ñ©¼¾½Ú¼Û¸ñ³ÔµÄ×¡µÄ¶¼²»±ãÒË.
88.×¡ÔÚclub med¾Æµê£¬À´×ÔÊÀ½ç¸÷µØµÄÃÀÅ®Ó­±ö°ìÀíÈë×¡¡£ÂþÌì°×Ñ©£¬»¬Ñ©ÀÖÈ¤ÎÞÇî
89.ºÜÔçµÄºÚÌìÁË
90.»¹¿ÉÒÔ£¬³ÇÊÐ²»´ó£¬Ô¶£¬»¬Ñ©»¹ÊÇÂù³öÃû¡­¡­¡­¡­¡­¡­¡­¡­¡­¡­¡­¡­¡­¡­¡­¡­¡­¡­¡­¡­¡­¡­¡­¡­¡­¡­¡­¡­¡­¡­¡­¡­¡­¡­¡­¡­¡­¡­¡­¡­¡­¡­¡­¡­¡­¡­¡­¡­¡­¡­¡­¡­¡­¡­¡­¡­¡­¡­
91.#³å°¡ÀËÈËÃÇ #ÂÃÐÐÅÄÕÕ¼¼ÊõÁ÷ #³Ô³öÐÒ¸£¸Ð #Íæ×ª»§Íâ #ÕâÀï¿´Ò¹¾°³¬ÃÀ ²»µÃ²»¿´µÄÑ©ÏçÂÃÓÎ¹¥ÂÔ£¡
92.ÖµµÃÈ¥£¬ÄÏ·½µÄÅóÓÑ¿ÉÒÔÀ´ÍæÍæ¡£
93.ÉèÊ©ÀÏ¾ÉÁË£¬²»ÈçÐÂ½®µÄË¿³ñÖ®Â·»¬Ñ©³¡¡£ÇëÁË½ÌÁ·£¬Ö÷Òª¸øÄãÅÄÕÕ£¬»¹ÊÇ»áÎÊÄãÒªÐ¡·ÑµÄ¡£²»¸øÃ»ÕÕÆ¬°¡£¬ÄÄÄÄ¶ù¶¼ÊÇ¿Ó
94.ÑÇ²¼Á¦ÓÐºÃ¼¸¸ö»¬Ñ©³¡£¬¸÷ÓÐÇ§Çï£¬¾°ÇøÕûÌå»¹ÐèÒª¸Ä½ø£¬±ö¹ÝÕûÌå²ã´ÎÐèÒªÌá¸ß£¬¶øÇÒ²ÍÒû¶¼Ì«Ò»°ã£¬ÐèÒªÌá¸ß£¬ÈÃ¸÷µØµÄÈËÄÜ¿ªÐÄµØ¶È¼Ù£¡
95.¾°É«Ò»°ã£¬¿ÉÍæÐÔµÍ£¬ÐÔ¼Û±ÈµÍ£¬ÓÐ´ý¸Ä½ø£¬
96.Ôç³¿5µã¼¯ºÏ³Ë³µÈ¥ÑÇÖÞ×î´óµÄ¹ú¼Ê»¬Ñ©ÖÐÐÄ¡¾ÑÇ²¼Á¦»¬Ñ©ÂÃÓÎ¶È¼ÙÇø¡¿£¨³µ³Ì3.5Ð¡Ê±£¬197¹«Àï£©¡£ÑÇ²¼Á¦º£°Î1300¶àÃ×·çºÜ´ó£¬ÆøÎÂÁãÏÂ20¶à¶È£¬¸Ð¾õºÜÀä£¬Ò»°ãÐèÒª×âÑ©·þ£¬ÎÒÃÇ»»ºÃÎåÑÕÁùÉ«µÄÑ©·þ×øÉÏ¹·À­ÅÀÀçÔÚ°×èëÁÖÀïÓÎÀÀÅÄÕÕ£¬»¬Ñ©È¦£¬Îç²Í¾°ÇøÄÚÍÅ²Í£¨¼«ÄÑ³Ô£©¡£ÏÂÎçÈ¥»¬Ñ©³¡»¬Ñ©£¬´ó»Ê²»»¬£¬Ð¡»Ê»¬µÄ»¹ÐÐ£¬ÀÏÆßºÍÐ¡ÕÑ²»»á»¬£¬ÅÄÕÕÁôÄî¡£Ñ©³¡¹Û¾°£¬×øÀÂ³µÉÏÉ½£¬×ø»¬µÀÏÂÉ½¡££¨¹·ÅÀÀç¡¢Ñ©È¦¡¢ÀÂ³µ¡¢»¬µÀ¹²¼Æ750Ôª/ÈË£©
97.»¬Ñ©°®ºÃÕß±Ø±¸ÉñÆ÷£¡»¬Ñ©ÇÁºÃÀÛÅ¶£¡
98.ºÃÏñÈ¥ÕâÀïÍæ£¬¿´ÆðÀ´³¬ÔÞµÄ£¡£¡£¡
99.Í¦ºÃÍæµÄ£¬ÖµµÃÒ»È¥£¬ÐÔ¼Û±È¸ß¡£
100.ÖµµÃÒ»È¥£¡ÕæµÄºÃÃÀºÃÃÀ£¡ÕâÀïµÄ¿ÕÆøºÃºÃ£¬Ñ©¾°ºÃÃÀ£¬Ò¹¾°¸üÃÀ£¡ÈÕ³öµÄÊ±ºò£¬³¿¹âìäÎ¢£¬Èç¹ûËµÏ¦ÑôÎÞÏÞºÃ£¬ÄÇÕâÀïµÄÈÕ³ö¾ÍÏíÊÜ£¡
101.ÑÇ²¼Á¦ËãÊÇ¹þ¶û±õÖÜ±ßµÄÂÃÓÎÈÈÃÅµØµãÖ®Ò»ÁË£¬»¹Ò»¸ö¾ÍÊÇÑ©ÏçÁË£¬ÑÇ²¼Á¦ÊÇ¹ú¼Ò¼¶±ðµÄ»¬Ñ©³¡£¬ÈüµÀºÜ×¨ÒµµÄ£¬×Ô¼ºÍæµÄ»°£¬´©ºñµã£¬Ñ¡Ôñ³õ¼¶µÄ£¬»¹ÊÇºÜÓÐÒâË¼µÄ¡£²»¹ýÏÄÌìÈ¥µÄ»°Ò²ÊÇºÜºÃµÄ·ç¾°ÌØ±ðµÄºÃ  »¹ÓÐÒ°ÉúµÄ²ÝÝ®·Ç³£ºÃ³Ô
102.ÕâÀïµÄÉèÊ©±È½ÏºÃ£¬Ã¿Ìì»ð³µÕ¾ÓÐºÜ¶à³µÈ¥ÄÇÀï£¬µ«ÊÇÎÒ½¨ÒéÊ±¼äÈç¹û³äÔ£µÄ»°£¬¿ÉÒÔÔÚµ±µØ±¨Ò»¸öÍÅÈ¥£¬ÕâÑùËûÃÇ»á°ïÄã¹æ»®ºÃºÏÀíµÄÊ±¼ä£¬Ò»ÌìµÄÊ±¼äºÜ³äÔ£¡£Ò²Ê¡È¥ÁË×Ô¼ºÕÒ³µ£¬»¹ÓÐµ£ÐÄ»Ø²»À´¶øÌáÇ°ÅÜÂ·µ½³µÕ¾µÄ·³ÄÕ¡£ÕâÀïÒ²ºÍ´ó²¿·ÖÑ©³¡Ò»Ñù·ÖÎª3¸öÑ©µÀ¡£Ò²ÓÐ¸÷ÖÖÓéÀÖÉèÊ©¡£ÊÇÎÒÈ¥¹ý×îºÃµÄÑ©³¡ÁË¡£
103.ÕâÀïÊÇ¹úÄÚ×îºÃµÄ»¬Ñ©ÂÃÓÎ¶È¼ÙÇø£¬»¬Ñ©ÓÐÊÊºÏ¸÷ÀàÈËÈºµÄ³õÖÐ¸ß¼¶Ñ©µÀ¡£»¹ÓÐÑÇ²¼Á¦¹ÜÎ¯»á½¨µÄÓÎÀÖÇø£¬ÀïÃæ»¹ÓÐ¿É°®µÄ´óÐÜÃ¨£¬¶¬¼¾È¥¿ÉÒÔÐÀÉÍµ½Ñ©µØÍæË£µÄÐÜÃ¨±¦±¦ÄØ
104.¾Æµê¹óÁËÍêÁËÃ»¶«Î÷³Ô±È½Ï²Ò£¬¹þ¹þ¡£µ«ÊÇ»¬Ñ©ºÜË¬°¡£¡
105.ºÜºÃºÜÇ¿´ó£¬»¬Ñ©°®ºÃÕß²»ÈÝ´í¹ý£¡µ«ÊÇÐÂÊÖÇÐ¼Ç²»Òª³ÑÇ¿¡£Ïëµ±»ð¼ýÈË£¬ÇëÄãÖªµÀÆäÉËÍöÂÊ£¡
106.ÎÒÈ¥ÍæµÄÊ±ºò×¡ÔÚÑÇ²¼Á¦ÇàÉ½´å¾ýÀ´¿ÍÕ»£¬Íí·¹ºó»Ø·¿×øÔÚ´²ÉÏÈ»ºó´²»µÁË£¨ÎÒ80¹«½ï£©¡£ÀÏ°åÒªÎÒÅã1380¾­¹ý2´Î±¨¾¯£¨ÍíÉÏÒ»´ÎÔçÉÏÒ»´Î£©×îºó³ýÁË·¿Ç®ÔÙ»¨500×ßÈË¡£
107.»¬Ñ©ºÜË¬¡£ ÁÖº£Ñ©Ô­µÄ¾°É«Ò²²»´í¡£ µ«ÊÇ¼Û¸ñ³¬¸ß£¬¶øÇÒºÜ¶àÊÕ·Ñ²»ºÏÀí¡£Äã»»ÏÂ»¬Ñ©Ð¬£¬Äã×Ô¼ºÐ¬×ÓÒª×â¸öÏä×Ó±£´æ£¬·ñÔò£¬ÈË¼ÒËµ»á¶ª°Â »¬Ñ©Ö»ÓÐÁ½¸öÐ¡Ê±£¬°üÀ¨Äã×â»¬Ñ©×¼±¸µÄÊ±¼ä£¬»»×¼±¸µÄÊ±¼ä£¬ÄãÀ´»ØÑ©³¡µÄÊ±¼ä£¬ËãËã»¹Ê£ÏÂ¶àÉÙÊ±¼ä£¿ ¶øÇÒÈË¼Ò»¹ÉÆÒâÌáÐÑÄã£¬³¬Ò»·ÖÖÓËã°ëÌì°Â£¬Ö»ÊÕÄã580£¬Ö»ÓÐ580¡£ ÎÒÈ¥£¡
108.µÚÒ»´ÎÔÚÊÒÍâ»¬Ñ©£¬ÕæµÄ¸úÊÒÄÚµÄ²»Ò»Ñù£¬ÐèÖÊÍ¦ºÃµÄ£¬Õû¸ö¶È¼ÙÇøÓÐºÃ¼¸¸ö»¬Ñ©³¡£¬±ãÒËµãµÄÓÐ·ç³µÉ½×¯£¬ÔÚÉ½½Å£¬ºÃÒ»µãµÄÓÐÐÂÌåÎ¯£¬ÑÅË¹Íú£¬ ÔÚ°ëÉ½Ñü£¬µ«±È½Ï¹ó£¬Ò»¸öÈË2Ð¡Ê±´ó¸Å700×óÓÒ¡£ ¿ÉÒÔ×¡É½ÑüÉÏ£¬ÀïÈ¥¶þ¹ø¿øµÄË÷µÀºÜ½ü¡£
109.Ï²»¶»¬Ñ©,ËùÒÔ.ÑÇ²¼Á¦.±±¾©.¼¸¸öÑ©³¡¶¼µ½¹ý,ËùÒÔÂÔÖª²»¹ÜÄÄ¸öÑ©³¡µÄ½ÌÁ·»áÖ÷¶¯ÒªÐ¡·ÑµÄ,ÓÈÆäÊÇÑÇ²¼Á¦¸üÊÇ»ý¼«Ö÷¶¯µÄÃ÷Ê¾»ý¼«Ë÷Òª,ÔÚ»¬Ñ©ÀÂ³µÉÏÍ¨³£¾ÍÖ»ÓÐÒ»¸ö»°Ìâ¾ÍÊÇÈ¥ÄêÓÐÎ»ÀÏ×ÜÒ»³öÊÖ¾ÍÊÇÒ»Ç§»òÊÇ¼¸°ÙµÄÐ¡·Ñ,²»Í£µÄÃ÷Ê¾.
110.ÎÒµÚÒ»´Î»¬Ñ©µÄµØ·½£¬ÑÇ²¼Á¦¾ÝËµÔÚ¶íÓïÀïÊÇÆ»¹ûµÄÒâË¼Å¶£¬ÑÇ²¼Á¦»¬Ñ©³¡Ó¦¸ÃÊÇÈ«ÖÐ¹úÌõ¼þ×îºÃµÄ»¬Ñ©³¡ÁË£¬ËäËµ²»¿ÉÒÔ¸ø½ÌÁ·Ð¡·Ñ£¬¿ÉÊÇ½ÌÁ·»áÃ÷Ä¿ÕÅµ¨ÈÃÄã¸øËûÐ¡·Ñ£¨ÎÒµ±Ê±Åöµ½µÄÊÇÅ®½ÌÁ·£©£¬²»¸ø»¹ºÜ²»¸ßÐË£¬¸øËý50¿é¾ÓÈ»»¹²»¸ßÐË£¡£¡£¡£¡ÕâÒ»µãÈÃÎÒÓ¡Ïó²»ºÃ¡£
111.ÕâÀïµÄ»¬Ñ©ÆÂ¶È±È½ÏÊÊºÏ³õÑ§Õß¡£×¡ËÞÌõ¼þÒ²¿ÉÒÔ¡£¾ÍÊÇ³Ô·¹²»·½±ã¡£ÓëÆäÔÚ¸½½ü³Ô£¬²»Èç°ü³µÈ¥ÑÇ²¼Á¦ÕòÉÏ³Ô¡£ÎïÃÀ¼ÛÁ®¡£ÉèÊ©ºÜÍêÉÆµÄ»¬Ñ©³¡£¬ÐÂÊÖ¿ÉÒÔÇë½ÌÁ·£¬Ñ§Ï°Ò»Ð©»ù±¾¹¦¡£ÏñÎÒÕâÖÖÔÚÄÏ·½³¤´óµÄÈË£¬Ê²Ã´»¬Ñ©¹¤¾ß¶¼Ã»ÓÐ£¬ÔÚÄÇÀï¶¼¿ÉÒÔ×âÓÃÅ¶
112."¹þ¶û±õÈ¥ÑÇ²¼Á¦µÄ»ð³µ£¬Ò»ÌìÖ»ÓÐÒ»°ã£¬ÔçÉÏ8£º10£¬ÏÂÎç16£º10£¬K×Ö´òÍ·µÄÌúÆ¤³µ£¬ÂýÂýÓÆÓÆµØ¿ªÁË3¸öÖÓÍ·¡£¿ìµ½ÖÕµãµÄÊ±ºò£¬ºÜ¶à»ÆÅ£À´ÎÊÄãÊÇ·ñÓÐ³µ½Ó£¬ÊÇ·ñÒª×¡ËÞ£¬Èç¹ûÒÑ¾­°²ÅÅºÃ£¬²»ÒªÀíËûÃÇ±ãÊÇÁË¡£
113.  Ò»ÏÂ»ð³µ£¬ºÍÎÒÃÇ²¢ÅÅ×ßµÄÒ»¸öÐ¡¹ÃÄïÍ»È»ºÜÈÈÇéµØÎÊÎÒÃÇÊÇ²»ÊÇÈ¥Ñ§³¡£¬ËµËýÊÇÑ©³¡µÄ¹¤×÷ÈËÔ±¡£ÎÒÃÇËµÒÑ¾­ÕÒºÃÁËµ¼ÓÎ£¬Ëý´òÌýÁËÐÕÃûºóËµÈÏÊ¶£¬ºÜÈÈÇéµØ¼òµ¥ËµÁË¼¸¾ä£¬ÅªµÃÎÒºÜÄÉÃÆ£ºÕâ¶ùµÄÈË£¬¶¼ÕâÑùÈÝÒ×ÁÄÉÏÌìµÄÂð£¿
114.  ÑÇ²¼Á¦Ð¡Õ¾£¬ÐÞ³É¶íÂÞË¹µÄ·çÎ¶¡£ÀÏ¹«ÁªÏµµÄµ¼ÓÎÒÑ¾­ÅÉ³µÔÚµÈºòÁË¡£»ð³µÕ¾µ½Ñ©³¡£¬¿ª³µÒ²¾Í5·ÖÖÓµÄÂ·³Ì¡£µ½ÁËÑ©³¡ºó£¬ÂúÑÛ¶¼ÊÇ´©ºìÒÂ·þµÄÈË£¬³õÀ´Õ§µ½µÄÎÒÒ»ÏÂ×ÓÃÉ×¡ÁË£¬»¹ÒÔÎªÊÇÂÃÓÎÍÅÄØ¡£µ¼ÓÎ¹ýÀ´ºó¶ÔÎÒÃÇÕâ°ï¿ÍÈË¼òµ¥ÁË½âºó£¬×î¿ìËÙ¶ÈµØ¸øÎÒÃÇ½èÑ©·þ¡¢ÑÛ¾µ¡£ÕýÃ¦×ÅÄØ£¬¸Õ¸ÕÏÂ»ð³µÅöµ½µÄÐ¡¹ÃÄï×ß¹ýÀ´£ºÎÒËµÎÒÔÚÕâÀï¹¤×÷°É£¬»¹ÈÏÊ¶ÎÒÂð£¿ÎÒ»¹Ã»·´Ó¦¹ýÀ´ÄØ£¬ÃÏµ¼¾Í°ÑÎÒÍÆ¸øËýËµ£º¡°ÄãÃÇÈÏÊ¶£¬ÄÇ¾ÍËý´øÄã»¬°É£¡¡±ÎÒÕâ²ÅÃ÷°×£¬ËýÊÇ½ÌÁ·°¡£¡
115.  ´©×ÅÆëÈ«ºó£¬³ö·¢ÏòÑ©³¡¡£Ñ©³¡Ö»ÓÐ½ÌÁ·£¬Ã»ÓÐÀÏ¹«£¬ÂúÑ©³¡¶¼ÊÇ´©×ÅÀàËÆµÄÈË£¬ÄÄÀï»¹ÕÒµÃµ½ÀÏ¹«ÔÚÄÄÀï£¬Ö»ÄÜ¸ú×Å½ÌÁ·ÁË¡£½ÌÁ·ºÜÈÈÇé£¬²»Í£µØËµËý×î½üÔÚÃ¦Ê²Ã´¡­¡­£¨ÎÒµ±Ê±ÐÄÀïÄÉÃÆËý¸úÎÒËµÕâÐ©¸ÉÊ²Ã´£¬ºóÀ´²ÅÖªµÀÔ­À´ÔÚÌ×½üºõ£¬ÊÇÎªÁËºóÃæÒªÐ¡·ÑÆÌµæµØ~~£©
116.  »¬Ñ©µÄ¹ý³Ì¸÷Î»Ç××ÔÈ¥ÌåÑé°É£¬Èç¹ûÊÇ2Ð¡Ê±µÄÊ±¼ä£¬´óÖÂÉÏ½ÌÁ·¾Í´øÄãÉÏ3´ÎÉ½£¬È»ºó¾Í¿ªÊ¼¸úÄãÈíÄ¥Ó²ÅÝÌÖÐ¡·ÑÁË¡£ÎÒÃ÷Ã÷¿´µ½ÀÂ³µ°ÑÊÖÉÏÐ´×Å£º½ûÖ¹Ë÷ÒªÐ¡·Ñ£¬µ«ÊÇÐ¡·Ñ¾ÍÏñÊÇ²»³ÉÎÄµÄ¹æ¶¨Ò»Ñù£¬½ÌÁ·¸úÄãËµµÄÈÎºÎ»°¶¼ÊÇÎªÁË×îºóÒªÐ¡·ÑÆÌµæµÄ¡£ºóÀ´ÎÒÀÏ¹«¸æËßÎÒ£¬ËûµÄ½ÌÁ·´ÓÒ»¿ªÊ¼¾ÍÌ×»°£¬Ê²Ã´ÄãÂò³µÁËÃ»£¬Ò»¸öÔÂ×¬¶àÉÙ£¬ËûÃÇ×ö½ÌÁ·µÄ×¬µÄÓÐ¶àÃ´ÉÙ¡­¡­
117.  ²»¹ý×ÜÌåÀ´ËµÎÒÃÇÍæµÄ±È½Ï¿ªÐÄ£¬³öÀ´ÂÃÓÎÂï£¬¿ªÐÄ×îÖØÒª£¬ÎÒÃÇ¾Í¸øÁË2¸öÈË100£¬±¾À´ÎÒ»¹²»Ïë¸øµÄÄØ£¬Ã»Ïëµ½Á½¸ö½ÌÁ·»¹ÏÓÉÙ£¬Õæ¿ÉÅÂ£¡ËûÃÇÊ±¼ä¿¨µÃÌØ±ð½ô£¬ÆäÊµÎÒÀÏ¹«3È¦ÏÂÀ´»¹ÓÐ40·ÖÖÓ²Åµ½Ê±¼ä£¬µ«ÊÇ½ÌÁ·¾Í²»´øÉÏÈ¥ÁË£¬ÄãÈç¹ûÎÊËûËû¾ÍÄÃ¸öÖÓÀíÓÉÌÂÈûÄã£¬Ëµ±ðµÄ½ÌÁ·»¹´ø²»ÁË3È¦ÄØ¡£
118.  ÎÒºÍÀÏ¹«ÍËÁËÑ©¾ß¡¢Ñ©·þºó´©ÁË×Ô¼ºµÄÒÂ·þÔÚÃÅ¿ÚÍæÁËÒ»»á¶ùÑ©£¬¾ÍÈ¥»ð³µÕ¾ÁË¡£
119.  ÕûÌåÀ´Ëµ£¬ÑÇ²¼Á¦Ò²ËãÀ´¹ýÁË£¬Õû¸öÐ¡ÕòºÜ»ÄÁ¹£¬³ýÁË»¬Ñ©³¡Ê²Ã´¶¼Ã»ÓÐ¡£¶ÔÁË£¬»¹ÊÇÐÂÌåÎ¯µÄÑ©µÀ±È½Ï³¤£¬¿´µ½±ðµÄÐ¡Ñ©³¡£¬¶¼ºÜ¶ÌµÄ£¬ÕâÑùÃ»»¬¶àÉÙÊ±¼ä¾ÍÒªÉÏÉ½ÁË£¬Ê±¼ä¶¼»¨ÔÚÉÏÉ½µÄ¹ý³ÌÖÐÁË¡£
120.  ×î×îÒÅº¶µØÊÇ£ºÎÒ¾¹È»Ã»ÓÐË¤õÓ¡£ £ºP"
121.µÚÒ»´ÎÀ´»¬Ñ©³¡£¬ÕæµÄºÍÏëÏóÖÐÒ»Ñù£¬ÂúÑÛµÄ°×É«£¬¸Õ¿ªÊ¼ÑÛ¾¦ÓÐµãÊÜ²»ÁË£¬ºÃ´õÂòÁËÐÂµÄ»¬Ñ©ÑÛ¾¦¡£ÕÒ½ÌÁ·×âÐ¬£¬ÂÒÆß°ËÔãµÄÊÂÅªÍêºó£¬ÖÕÓÚ²ü²üÎ¡Î¡µÄÕ¾ÔÚÁË³õ¼¶ÆÂµÀ¶¥£¬Ë¤ºÃ¼¸¸ö´ó¸úÍ·µÄÕâÖÖÊÂÎÒ»á¸æËß±ðÈËÂð£¿£¡
122.ÒòÎªÃ»»¬¹ýÑ©£¬¾ÍÈ¥ÇëÁËÒ»¸ö½ÌÁ·£¬280Á½Ð¡Ê±£¬ÆÚ¼äÒ»Ö±ÎÊÒªÐ¡·Ñ£¬Ò»Ö±ÎÊ£¬ÎÊÁË4´Î£¬×îºó»¹ÊÇ¸øÁËÐ¡·Ñ£¬È»¶øÄÇ½ÌÁ·»¹ÏÓÉÙ£¬ÒªÊÕ100¿éÐ¡·Ñ£¬ÎÒÕæÊÇ·þÁË
123.Ñ©ÖÊÌØ±ðºÃ   ³õ¼¶Æ½»º¸ü°²È«   ¸ß¼¶Ñ©µÀºÜ´Ì¼¤   »¬Ñ©Ð¬  ºÍ°å¶¼±È±ðµØ·½µÄºÃ
124."ÑÇ²¼Á¦Ñ©³¡ÓÎÍæ¹¥ÂÔ

125.?ÑÇ²¼Á¦»¬Ñ©ÂÃÓÎ¶È¼ÙÇøÎ»ÓÚÑÇ²¼Á¦Õò?ÄÏ²¿É½Çø£¬ÕâÀïÔÆ¼¯ÁË¶à¼Ò×¨Òµ»¬Ñ©³¡¡¢ÒÔ¼°¸ßµµµÄ ¶È¼Ù¾Æµê??£¬ÊÇÖÐ¹ú×îÖøÃûµÄ»¬Ñ©Ê¤µØ£¬?ÑÇ¶¬»áµÈ¹ú¼ÊÈüÊÂ³£ÔÚÕâÀï¾Ù°ì¡£??ÑÇ²¼Á¦»¬Ñ©³¡µÄÉèÊ©·Ç³£ÍêÉÆ£¬¹²ÓÐ11¸ù³õ¡¢ÖÐ¡¢¸ß¼¶»¬Ñ©µÀ£¬ËüµÄ¸ßÉ½»¬Ñ©µÀÊÇÑÇÖÞ×î³¤µÄ¡£»¬Ñ©³¡ÄÚ»¹ÓÐ³¤´ï5¹«ÀïµÄ»·ÐÎÔ½Ò°Ñ©µÀ¼°Ñ©µØÄ¦ÍÐ¡¢Ñ©ÇÁ×¨ÓÃµÀ£¬ÉèÓÐ3ÌõµõÒÎË÷µÀ¡¢3ÌõÍÏÇ£Ë÷µÀ¼°1ÌõÌá°ÑÊ½Ë÷µÀ¡£Ñ©³¡»¹ÓµÓÐ¶àÌ¨ÔìÑ©»ú¡¢Ñ¹Ñ©»ú¡¢Ñ©ÉÏÄ¦ÍÐ³µµÈÏÖ´ú»¬Ñ©³¡»úÐµÉè±¸£»Ñ©µÀÉèÓÐ¶àÌõµõÒÎÊ½ºÍÇ£ÒýË÷µÀ£¬»¬Ñ©Õß¿ÉÒÔ´ÓÈÎºÎÒ»´¦³ËË÷µÀ£¬²»ÐèÒªÍÑµôÑ©°å£¬»¬±é³¡ÄÚÈ«²¿Ñ©µÀ¡£Èç¹ûÄã²»»á»¬Ñ©Ò²Ã»¹ØÏµ£¬ÕâÀïÓÐ×¨ÒµµÄ½ÌÁ·¿ÉÒÔ´øÄãÑ¸ËÙÕÆÎÕ¼¼ÇÉ£¬ÄãÒ²¿ÉÒÔÍæÑ©È¦¡¢×øÒ»´ÎÑ©µØÄ¦ÍÐ¡£ ??
126.??ÑÇ²¼Á¦»¬Ñ©ÂÃÓÎ¶È¼ÙÇøÑ©ÖÊÓÅÁ¼¡¢Ó²¶ÈÊÊÖÐ£¬ÕâÀï»ýÑ©ÆÚÎª170Ìì£¬»¬Ñ©ÆÚ½ü150Ìì£¬Ã¿ÄêµÄ11ÔÂÖÐÑ®ÖÁ´ÎÄê3ÔÂÏÂÑ®ÊÇ×î¼Ñ»¬Ñ©ÆÚ¡£??
127.??×¢ÒâÊÂÏî
128.1¡¢ÑÇ²¼Á¦¶È¼Ù´åÓÐ´óÐ¡Ê®¼¸¸ö»¬Ñ©³¡£¬×î¸ßË®×¼µÄÁ½¸öÎª¹ú¼ÒÌåÎ¯»¬Ñ©³¡£¨¼ò³ÆÐÂÌåÎ¯£©ºÍÐÂå©Ñô¹â¶È¼Ù´å£¨Ô­·ç³µÉ½×¯£©¡£²»ÔÚÕâÁ½¸ö»¬Ñ©³¡»¬µÄ»°£¬¾ÍÃ»ÓÐ±ØÒªÇ§ÀïÌöÌöÀ´µ½ÑÇ²¼Á¦ÁË¡£
129.2¡¢ÑÇ²¼Á¦¾°ÇøÄÚµÄ²ÍÒûÆÕ±é²»±ãÒË£¬³ýÁË·ç³µÉ½×¯ÄÚÉèÓÐ²ÍÌüÍâ£¬»¹ÓÐÒ»Ð©Å©»§¿ªµÄ·¹µê£¬ÄÜ³Ôµ½´«Í³µÄ¶«±±²Ë¡£ÏëÊ¡Ç®¿É×Ô´øÒ»Ð©Ê³Îï¹ýÈ¥¡£
130.3¡¢Òª·ÖÇå¾ÆµêÔÚÑÇ²¼Á¦Õò»¹ÊÇÑÇ²¼Á¦¶È¼Ù´å£¬½¨Òé×¡ÔÚ¶È¼Ù´å£¬ÑÇ²¼Á¦Õò¼Û¸ñ±ãÒË£¬µ«¾àÀë¾°Çø27km¡£¾Æµê²Î¿¼¼Û100-200Ôª£¬×îºÃÌáÇ°Ô¤¶¨¡£
131.?»¬Ñ©Ð¡ÌùÊ¿
132.1?Ó¦Ñ¡ÔñµÍÓÚ×Ô¼ºÉí¸ßµÄ»¬Ñ©°å£¬»¬Ñ©Ê±Ã±×Ó¡¢ÊÖÌ×±Ø±¸£¬Ñ©·þºÍÑ©¾µ¿É×âÓÃ£¬»¬Ñ©¾µÊÇ×îÌùÉíµÄ·À»¤ÓÃ¾ß£¬½¨Òé×Ô´ø£¬¸ü¼Ó¸É¾»ÎÀÉú
133.2?³õÑ§ÕßÃ»ÓÐÀÏÊÖ´øµÄÇé¿öÏÂ£¬×îºÃÇëÒ»¸ö½ÌÁ·£¬ÐÂÌåÎ¯µÄ»¬µÀÊÇ³õ¼¶ºÍÖÐ¼¶Á¬ÔÚÒ»ÆðµÄ£¬Ã»ÓÐ½ÌÁ·ÐÂÊÖºÜÄÑ´ÓÖÐ¼¶»¬µÀÉÏ»¬ÏÂÀ´¡£
134.3?Ì¤×ÅÑ©°åÅÀÉÏÉ½£¬ºÜÈÝÒ×»¬ÏÂÀ´£¬ÒªÏëÊ¹×Ô¼º²»»¬ÏÂ£¬¿ÉÒÔ²à×ÅÉí×Ó×ß¡£ÏëÊ¹×Ô¼ºÕ¾ÎÈµÄ»°£¬ÐèÓÃÄÚ°Ë×Ö²½¡£´Ó¿ªÊ¼»¬Ñ©Ö±µ½Í£ÏÂÀ´Ê¼ÖÕ±£³ÖÕâÖÖ¶¯×÷¡£
135.4?³õÑ§Õß²»ÒªÖ±½Ó»ÓÕÈ²¢½«ÉíÌåÇ°Çã£¬ÕâÑùºÜÈÝÒ×³åÏÂÉ½£¬»¬ÕÈºÍ¶×Éí×Ó¶¼ÊÇÓÃÀ´¼ÓËÙµÄ£¬½«ÉíÌåÕ¾Ö±£¬½ÅÍó½ô¿¿×ÅÇ°ÃæµÄÐ¬°ï»áÆ½ÎÈÐí¶à¡£¹Ø¼üÊÇÖØÐÄÒª¸ú×ÅÉÏÉíÒ»ÆðÒÆ¶¯¡£
136.5?ÑÇ²¼Á¦ÓÐ¸ö²»³ÉÎÄµÄ¹æ¶¨ÊÇ½ÌÁ·»áÊÕÈ¡Ð¡·Ñ£¬ÏëÕÒ»¬Ñ©½ÌÁ·×îºÃÔ¤ÏÈÌ¸ºÃ¼ÛÇ®¡£Ò»°ãÇé¿öÏÂ£¬Ð¡·Ñ2Ð¡Ê±50ÔªÊÇµ×Ïß£¬²»ÒªÔÊÅµºÜ¶à¡£"
137.³¬¼¶¿Ó!?????? ÂòÖ®Ç°Ò»¶¨¿´×ÐÏ¸×¢ÒâÊÂÏî£¡ ÒòÎªÐ¯³ÌÉÏÐ´Ã÷Ñ©Æ±£¨º¬Ñ©¾ß£©ËùÒÔ·ÅÐÄµÄ¶¨ÁË 1.½á¹ûÍ·¿ø·ÀÑ©·þÕâÑù×î»ù´¡µÄ×°±¸¾¹È»Ã»ÓÐ£¬¶øÇÒ²»´©´÷³¡µØ²»ÈÃ½ø£¬ÏÖ³¡Ö»ÄÜ²¹ÉÏ150Ôªµ¥ÈË²ÅÐÐ(ÒÂ·þÊÇÊªµÄ£¬Ð¬×ÓºÜÔà) 2.×î»ù±¾»»ÏÂÀ´µÄÒÂ·þ°üÐèÒªÓÐµØ·½·Å°É£¬ÓÖ±»¸î¾Â²Ë50Ôª×âÁË¹ñ×Ó 3.ÉÌ¼ÒÒªÇó¿ÛÑºÉí·ÝÖ¤×÷ÎªÒÂ·þµÄµÖÑºÊÇÎ¥·¨ÐÐÎª 4.±¾À´Ìá³ö¿ÉÒÔÃâ·Ñ½ÓËÍÊÇºÃÐÄ£¬½á¹û¸ºÔðÈËÒ»»á¶ù´óº°¿ì×ß¿ì×ßÓÖ³Ù³Ù²»×ßÍù·µ3´Îµ¼ÖÂÐÄÇé²»Êæ·þ ×ÜµÄÀ´Ëµ¹Ò×Å138µÄ¼Û¸ñ×îµÍÐèÒª338²ÅÄÜÌ¤ÈëÑ©³¡ ÐÔ¼Û±ÈµÍ£¬Ï£Íû´ó¼Ò²»Òª±»Æ­ÓÐ´ý¸Ä½ø£¬Ï£ÍûÐ¯³ÌÌáÉýÒ»ÏÂÒµÎñÆ·ÖÊ
138.ÑÇ²¼Á¦Àë¹þ¶û±õÓÐËÄÎå¸öÐ¡Ê±µÄ³µ³Ì£¬µ«ÕâÃ´³¤µÄ¾àÀëÈ´ÊÇÖµµÃÈ¥µÄ£¬ÒòÎªÕâÀïµÄÑ©µÀÔÚ¹úÄÚ¶¼ÊÇÊýÒ»Êý¶þµÄ£¬ÕâÀïµÄÑ©µÀ·Ö¸ßÖÐ³õÈý¼¶£¬Èç¹û²»ÊÇ»¬Ñ©ºÜ°ô£¬½¨Òé»¹ÊÇÔÚ³õ¼¶»¬Ñ©ºÃÁË£¬ÕâÀïµÄÖÐ¼¶µÀÒÑ¾­ÊÇºÃ¶àµØ·½µÄ¸ß¼¶µÀÁË¡£×î°ôµÄÊÇÕâÀïµÄÑ©ÌØ±ðºñ£¬¶øÇÒÊÇÌìÈ»µÄÑ©Ó´¡£»¬Ñ©ÍêÁËÖ®ºó£¬Èç¹ûÏ²»¶»¹¿ÉÒÔ³¢ÊÔÒ»ÏÂÅÀÉ½£¬ÐÀÉÍÑ©¾°Ò²ÊÇ²»´íµÄÏîÄ¿¡£
139.²»»á»¬Ñ©ÇÒ²»ÏëÇë½ÌÁ·µÄ»¹ÊÇ±ðÈ¥ÁË£¬Á¬Ð¬×Ó¶¼¿ÉÄÜ´©²»ÉÏ£¬ºÃ²»ÈÝÒ×´©ÉÏÁË»¬Ñ©°åÒ»¶¨´©²»ÉÏ£¬Á½¸öÐ¡Ê±¾ÍÔÚêþÌÚÕâ¸ö¡£¡£¡£·þÎñÈËÔ±Ì¬¶È¶¼ºÜ²î£¬¸Ð¾õºÜ²»Öµ°¡£¬Ñ©À²ÅÀÀç¿ÉÒÔÌåÑéÒ»ÏÂ£¬Í¦ÓÐÒâË¼
140.Òø×°ËØ¹ü£¬±±¹ú·ç¹â£¬Ñ©³¡³Û³Ò£¬¼¤ÇéÑÇ²¼Á¦£¡Òø×°ËØ¹ü£¬±±¹ú·ç¹â£¬Ñ©³¡³Û³Ò£¬¼¤ÇéÑÇ²¼Á¦£¡Òø×°ËØ¹ü£¬±±¹ú·ç¹â£¬Ñ©³¡³Û³Ò£¬¼¤ÇéÑÇ²¼Á¦£¡
141.Àë¹þ¶û±õ²»Ô¶£¬¶¬ÌìµÄÊ±ºòÈ¥µÄ£¬ÓÐ¹·À­Ñ©ÇÁÍæ
142.ÑÇ²¼Á¦»¬Ñ©³¡ÊÇ±È½ÏÀÏÉèÊ©ÆëÈ«µÄ»¬Ñ©³¡£¬ÊÊºÏ³õ¼¶ÈËÈ¥¡«¾ÍÊÇÈË±È½Ï¶à£¬½ÌÁ·»á¹ÜÄãÒªÐ¡·ÑÕâµãºÜ·³¡«200¿é2Ð¡Ê±µÄÃÅÆ±ÒÑ¾­ºÜ¹óÁË
143.Àë¹þ¶û±õÓÐ300¶à¹«ÀïµÄ³µ³Ì£¬ËäËµ²»ÊÇºÜÔ¶£¬²»¹ýÈ«³ÌÖ»ÓÐÒ»°ëÊÇ¹ú¼Ò¼¶¸ßËÙ£¬ËùÒÔÈ¥¹ýÈ¥ÖÁÉÙÒ²Òª3¸öÐ¡Ê±£¬ÄÇÀïµÄ»¬Ñ©³¡ÕæµÄÊÇÊÀ½çÎÅÃûÁË£¬ºÜ¶à£¬ºÜ´ó£¬¶¬°Â»áÒ²ÊÇÔÚÄÇÀï¾ÙÐÐµÄ£¬ËùÒÔº£ÄÚÍâµÄÓÎ¿ÍÀ´µ½¹þ¶û±õºó¶¼»áÄ½ÃûÇ°Íù£¬¸öÈËÈ¥¹ýÒ»´Î£¬²»¹ýÄÇÀïµÄÑ©µÀºÜÄÑ°¡£¬ÊÊºÏ¸ß¼¶»¬Ñ©°®ºÃÕß£¬µÍ¼¶Ñ©µÀÓÖÌ«Æ½»ºÁË£¬Ò²²»Ì«ÊÊºÏÎÒ
144.²»´íµÄµØ·½£¬Ã¿Äê¶¼È¥¡£ÏÂ»Ø¶¼´øµãÈË
145.ÑÇ²¼Á¦»¬Ñ©ÂÃÓÎ¶È¼ÙÇø¹þ¶û±õ½«½ü200¹«Àï£¬ÑÇ²¼Á¦»¬Ñ©³¡¹²ÓÐ11¸ù³õ¡¢ÖÐ¡¢¸ß¼¶»¬Ñ©µÀ¡£»¬Ñ©³¡ÄÚ»¹ÓÐ³¤´ï5¹«Àï³öÐÐÇ°ÏëÀ´¿´¿´ÅóÓÑÃÇµÄ¿´·¨£¬¿´ÁËÖ®ºóÎÒ¾Í¾ö¶¨²»È¥ÁË£¬Ð´Õâ¸öÆÀÂÛÖ»ÊÇÏë·¢±íÒ»ÏÂÎÒµÄ¿´·¨¶øÒÑ
146.Ã»ÓÐÍæ¹ýÑ©Ã»ÓÐ»¬¹ýÑ©µÄÅóÓÑµÄºÃÈ¥´¦¡£¾ÍÊÇ½ÌÁ·»áÒªÐ¡·Ñ£¬¹ÜÀí²»¹æ·¶¡£
147.¶«±±½ñÄêÏÂÑ©µÄ´ÎÊý¼¸ºõºÍÉÏº£Ò»Ñù¡£[ÎæÁ³]ÎªÁËÓ¦¶ÔÑÇ²¼Á¦µÄÌìÆøºÍÑ©µÀ£¬½ñÌìÊ×´Îµ÷ÕûÁË×÷Ï¢£¬´ÓÔçÉÏ10µã»¬µ½ÏÂÎç3µã°ë¡£Îç·¹Ò²²»³ÔÁË£¬ÒòÎªÒª³Ã×ÅÑô¹â×îÅ¯ÈËµÄÊ±¿ÌÁ·Ï°¡£ÆÚ¼äÓÐÁ½´ÎÐ¡Ð¡µÄ15·ÖÖÓbreak£¬ÁîÉíÌåºÍËÄÖ«µÄÎÂ¶È±£³ÖÔÚÒ»¸öÁîÈËÊæ·þµÄ×´Ì¬¡£½ñÌìµÄ½ÌÁ·²»´í£¬¸Ð¾õÓÐ¸ßÊÖÖ¸µã£¬µÄÈ·¸üÈÝÒ×½ø²½¡£´óÍÈÊÇËáµÄ£¬ÐÄÇéÊÇÃÀÃÀßÕ£¡[º©Ð¦]
148.ÑÇ²¼Á¦»¬Ñ©³¡ÊÇÖÐ¹ú×îÖøÃûµÄ»¬Ñ©Ê¤µØ£¬¹ú¼ÊÈüÊÂ³£ÔÚÕâÀï¾Ù°ì£¬³õÑ§ÕßÀ´´Ë×îºÃÇë¸ö½ÌÁ·£¬»¬Ñ©¼¼ÊõÌá¸ßµÄ¿ì£¬´Ó¶øÌåÑé»¬Ñ©µÄÀÖÈ¤£¬
149.ÓÐ½ÌÁ·ÔÚÇ°ÃæÀ­×ÅÎÒ»¹ÊÇÃ»À´ÓÉµÄ¾õµÃº¦ÅÂ£¬¸ù±¾¼Ç²»×¡Ê²Ã´×ó¹ÕÓÒ¹Õ·Ö±ð¸ÃÔÚÄÄÖ»½ÅÉÏÓÃÁ¦£¬Ö»¾õµÃÒ¡Ò¡Óû×¹£¬ËæÊ±¿ÉÄÜÔÙ´ÎÇ×ÎÇ´óµØ£¬Îª´ËË«ÊÖËÀËÀµØ×¥×¡½ÌÁ·À­×ÅÎÒµÄÑ©ÕÌ¡£ÕâÑù´Ì¼¤µÄÁ·Ï°Ò»¹²½øÐÐÁËÁ½´Î£¬Ã¿´Î´ÓÆÂÉÏ»¬ÏÂÀ´µÄÊ±ºò×Ü¾õµÃ×Ô¼º¾ÍÔÚºÍ·çÈüÅÜ£¬Ö»¿ÉÏ§µ½×îºóÎÒÒ²Ã»¸ÒËÉ¿ª½ÌÁ·¶Àµ±Ò»Ãæ£¬µ«ÆðÂëÒ²ËãÌåÑéÁËÒ»°ÑÈÃÈËÖ»Ïë¡°¼â½ÐµÄËÙ¶È¡±¡£
150.²»µÃ²»Ëµ£¬¹úÄÚµÄÑ©³¡ÖÐ£¬Ò²¾ÍÊÇÑÇ²¼Á¦°¡¡¢³¤°×É½°¡Ê²Ã´µÄ»¹ÄÜÄÃµÃ³öÊÖ£¬Ñ©ÖÊ»¹²»´í£¬ÈýÉ½Á¬»¬Ò²Âù¾­¼ÃµÄ£¬»¹ºÃÊÇ×Ô´ø°å£¬ÎÒ¿´×â°å×Ó»¹ÊÇÂù¹óµÄ¡£
151.ÆäÊµÎÒÊÇ×¼±¸´º½ÚÊ±È¥¹þ¶û±õÊ±²ÅË³µÀÈ¥»¬Ñ©µÄ£¬³öÐÐÇ°ÏëÀ´¿´¿´ÅóÓÑÃÇµÄ¿´·¨£¬¿´ÁËÖ®ºóÎÒ¾Í¾ö¶¨²»È¥ÁË£¬Ð´Õâ¸öÆÀÂÛÖ»ÊÇÏë·¢±íÒ»ÏÂÎÒµÄ¿´·¨¶øÒÑ£¬¹ûÈ»ÊÇ¾ßÓÐÖÐ¹úÌØÉ«µÄÂÃÓÎ¾°µã£¬µ½´¦¶¼¿ÓÇ®£¬Ò»Á½¸öÈËÕâÑùËµ¾Í°ÕÁË£¬´ó²¿·ÖÈË¶¼ÊÇÕâÑùµÄ¿´·¨£¬¾ÍÖ¤Ã÷È·ÓÐÆäÊÂ£¬ÄÇÎÒ»¹ºÎ±ØÍù¿ÓÀï×êÄØ
152.ºÃ¶àÓÎ¿ÍÔÚ»¬Ñ©Ê±¶¼ÇëÁË½ÌÁ·£¬ÆäÊµµÚÒ»´ÎÈ¥»¹²»»áµÄÓÎ¿ÍÇë¸ö½ÌÁ·ÂúºÏÀíµÄ£¡ÍæµÄºÜ¿ªÐÄ
153."È¥ÁËÑÇ²¼Á¦»¬Ñ©ÈýÌì£¬×Ü½áÒ»ÏÂ£º
154.1¡£Ñ©³¡ÔÚÖÐ¹úËã×îºÃµÄÁË£¬µ«ºÍÅ·ÃÀ»¹ÊÇÃ»·¨±È¡£Ò»¸öÑ©³¡£¬°ëÌì¿ÉÒÔÈ«»¬Íê¡£Å·ÃÀ´óÑ©³¡£¬ÈýÌì¶¼»¬²»Íê £¨ÎÒËã¸ßÊÖ£©
155.2¡£¶«±±µÄÑ©³¡£¬°üÀ¨Íò´ï£¨È¥ÄêÈ¥µÄÍò´ï£©£¬Ñ¹Ñ©¶¼×öµÄ²»´í£¬ Ñ©ÖÊÒ²ºÃ£¬¼ÓÉÏÈËÉÙ£¬»¬ÆðÀ´ËäÈ»Ã»Ê²Ã´ÌôÕ½ÐÔ£¬»¹ÊÇºÜÊæ·þµÄ£¬ÕýºÃÊÊºÏÎÒ²»Ã°ÏÕµÄÔ­Ôò¡£
156.3¡£×âµÄÑ©°å¶¼ÊÇÎª³õÑ§ÕßÓÃµÄ£¬·Ç³£Ã»ÓÃ£¬Ì«Èí£¬Ñô¹âÑ©³¡Ã»ÓÐ¸ß¼¶°å×â£¬ÏòË½ÈË×â£¬¾ÓÈ»ÊÕÎÒ300ÔªÒ»Ìì£¬ ²»¹ý°å»¹ÊÇºÜ²»´íµÄ¡£
157.4¡£×¡ÎåÐÇ¾Æµê£¬³ÔÁËÈýÌì½È×Ó£¨38ÔªÒ»·Ý£¬¼ÓÆ¡¾Æ£©£¬ÆäËûÏë²»³ö³ÔÊ²Ã´ºÃÁË¡£Ïò¾Æµê½¨Òé£¬¾ÆµêÒ²¿ÉÒÔ³ö×â×°ÈÕ±¸µÄ£¬Ä¿µÄÊÇÈÃ»¬Ñ©°®ºÃÕßÌá¹©·½±ã¡£
158.5¡£ÎåÐÇ¾Æµê¾ÓÈ»²»Ìá¹©È¥Ñ©³¡µÄ³µ£¬»¹µÃÒª×Ô¼ºÕÒË½³µ¡£¾õµÃ¶«±±ÈËµÄ·þÎñÒâÊ¶£¬×¬Ç®ÒâÊ¶»¹²»Å¨¡£
159.6¡£ÌåÎ¯Ñ©³¡µÄ¼¸ÌõÑ©µÀ¿´ÆðÀ´²»´í£¬µ«²»¿ª£¬¹úÓªµÄµØ·½¾ÍÕâÑù¡£
160.7¡£×ÜµÄÀ´Ëµ£¬ÖÐ¹úµÄÑ©³¡ÒÔÂÃÓÎÕß¾Ó¶à£¬²»ÄÜÈÃ»¬Ñ©°®ºÃÕßÏíÊÜ»¬Ñ©µÄÕæÕýÀÖÈ¤¡£"
161.Ö®Ç°ÑÇ²¼Á¦ÊÇ¹úÄÚ±È½ÏÓÐÃûµÄ»¬Ñ©³¡£¬È¥Äê³¤°×É½ÐÂ¿ªÁË¸ö23¸ù»¬µÀµÄ»¬Ñ©³¡£¬ÌýËµºÜ°ô£¬¸öÈË¾õµÃÑÇ²¼Á¦£¬»¹¿ÉÒÔ£¬ÓÉÓÚ»á»¬Ñ©£¬ËùÒÔÃ»ÓÐÇë½ÌÁ·£¬Ö±½Óµ½×î¸ß´¦»¬ÏÂÀ´£¬ÌìÈ»»¬Ñ©³¡¹ûÈ»¸úÒøÆßÐÇµÄÈËÔì»¬Ñ©³¡²»ºÃ±È£¬Ñ©Ï¸Äå¡£
162.Ò»¶¨Òª×¢Òâ£¬ºÃ¶àÂÃÓÎÍÅ´øÄãÃÇÈ¥µÄ²»ÊÇÑÇ²¼Á¦»¬Ñ©³¡£¬¶øÊÇÂÃ¹ÝÅÔ±ß×Ô¼º½¨Á¢µÄÐ¡ÐÍ»¬Ñ©³¡£¬²»ÒªÉÏµ±
163.Ò»¸öÐ¡ÐÄÒíÒíµÄ³õÑ§Õß£¬ÑÇ²¼Á¦»¬Ñ©³¡È¥³¢ÊÔ£¬Ò»ÇÐ²¢Ã»ÓÐÄãÏëÏóµÄÄÇÃ´ÄÑ£¬´Ì¼¤¡¢ºÃÍæ£¬Äã¿ÉÒÔ±äµÃ¸üÃ÷ÀÊ¸üÓÅÔ½£¬ÖµµÃÍÆ¼ö¸ø´ó¼Ò¡£
164."È¥»¬Ñ©µ±È»Ê×Ñ¡ÊÇÑÇ²¼Á¦ÁË£¬Õâ¸öÐ¡ÕòÔøÊÇÎÒ¹ú¾Ù°ì¶¬¼¾°ÂÔË»áµÄÖ÷³¡£¬ÆäÑ©µÀ¾ø¶ÔÊÇÊÀ½çÒ»Á÷µÄ£¬ÒÔÏÂÊÇÎÒÃÇ´ËÐÐµÄÐÐ³Ì£º

165. 

166.1ÔÂ28ÈÕÖÐÎç12£º30Éîº½µÄ·É»ú·ÉÍù¹þ¶û±õ£¬ËÞÕ×÷ëÂ·Èç¼Ò¿ì½Ý¾Æµê£¨½üË÷·ÆÑÇ½ÌÌÃ£©¡£

167. 

168.1ÔÂ29ÈÕ×ÔÐÐ°ü³µÈ¥ÑÇ²¼Á¦£¬ËÞÍ¨ÐÅÉ½×¯£¬30ÈÕÈç¾É¡£³µÖ÷ÔÚÑÇ²¼Á¦µÄ¼¸ÌìÀ´Ò»Ö±¶¼Åã×ÅÎÒÃÇ£¬³µÖ÷×Ô¼ºµÄ³µ£¬¸½ÊôÓÚÒ»¼ÒÂÃÓÎ³µ¹«Ë¾£¬ÔÚÑÇ²¼Á¦µÄ¼¸Ìì£¬Íù·µÓÚÂÃÓÎÇøºÍÕòÖ®¼ä£¬Ò»Ö±ÎÞÆäËûÑÔÓï£¬ÑÇ²¼Á¦ÀëÕòÒ²ÓÐ20¶à¹«ÀïµÄÂ·³Ì£¬ÎÒÃÇËÞÔÚÂÃÓÎÇø£¬µ«³ÔÔÚÕòÀï£¬Ë¾»úÒ»Ö±Ã»ÓÐËµÊ²Ã´£¬Ö»ÊÕÁËÎÒÃÇ¶îÍâµÄÓÍÇ®£¬³µÖ÷µÄµç»°¾­³µÖ÷Í¬ÒâÔÚÕâÀï¹«Ê¾Ò»ÏÂ£¬½ñºóÓÐÐèÒªµÄÅóÓÑ¿ÉÒÔÖ±½ÓÁªÏµ¡£ËäËµÔÚÂ·ÉÏ³µ×Ó³öÁËµã×´¿ö£¬µ¢ÎóÁËÒ»µãÊ±¼ä£¬µ«³µÖ÷µÄ·þÎñÌ¬¶ÈÒ»Ö±¶¼ºÜºÃ£¬³µÂ·ÉÏ³öÁËÎÊÌâ£¬³µÖ÷ÔÚÐÞ³µµÄÍ¬Ê±Á¢ÂíÁªÏµ³µ¹«Ë¾»»³µ£¬µ«ÐÂ³µ»¹Ã»µ½£¬³µÒÑÐÞºÃ¡£ÑÇ²¼Á¦ÕòµÄÐ¡·¹µê·¹²ËºÜ¿É¿Ú£¬ÀÏ°åÒ²Í¦ÊµÔÚµÄ£¬¼ÛÇ®±ÈÂÃÓÎÇø±ãÒË¶à¶à£¬ÇÒËæÄãµã£¬µê¾ÍÔÚ´ó½ÖÉÏ¶þÂ¥£¬²»ÈÏÕæ¿´»¹ÕÒ²»×ÅÄØ£¬ÔÚÕâÍÆ¼öÒ»ÏÂ£¬²»¹ý²»Òª³ÔÒ°Î¶£¬±±·½µÄÒ°Î¶×öµÄÊµÔÚÊÇ²»ÔõÃ´Ñù£¬»¹ÊÇ³Ô³Ô¼Ò³£²Ë£¬Ò»Õß±ãÒË£¬¶þÕßÒ²ºÃ³Ô£¬¼Ç×¡Ò»µã£¬²»ÒªµãÌ«¶à£¬ÒòÃ¿ÅÌ²ËµÄÁ¿¶¼ºÜ´ó·Ý¡£

169. 

170.31ÈÕ³ö¹þ¶û±õ£¬ËÞÖÐÑë´ó½Ö±ßÉÏº£Â·Èç¼Ò¿ì½Ý¾Æµê£¬ÀëÖÐÑë´ó½ÖÁ½¸öÂ·¿Ú£¬ÀëËÉ»¨½­±ßÒ²ÊÇÁ½¸öÂ·¿Ú£¬Èç¼ÒÊÇÒ»¼Ò¼ÒÍ¥Ê½¾Æµê£¬·¿¼äºÜÐ¡£¬µ«ÊÇºÜ¸É¾»£¬ÖÐÑë´ó½ÖÄÇ¼ä±ÈÕ×÷ëÂ·ÄÇ¼äÒªºÃÐí¶à£¬Á½¼ä¾Æµê×ßÂ·Ò²¾Í15·ÖÖÓÂ·³Ì¡£1ÈÕÔçÈ¥ÁËËÉ»¨½­±ß£¬±ù¶³Èý¾¡µÄºÓÃæÉÏ¿ÉÒÔÐÐ³µ£¬ÎÒÃÇÓÐÐÒ¼û×ÅÓÐÈËÔÚÆÆ±ùÍøÓã£¬Ò²ÊÇ»úÔµÇÉºÏ£¬ÄÇÌìÓÐÁ½ÌõÀðÓãÉÏÍø£¬×ãÓÐÈý½ïÖØÒ»ÌõÄØ¡£¹þ¶û±õµÄÖÐÑë´ó½ÖÊÇÖÚÓÎÈË±ØÈ¥µÄµØ·½Ö®Ò»£¬Âò²»Âò¶«Î÷ÊÇ¸÷ÈËÒâÔ¸£¬µ«¹äÊÇÒ»¶¨ÒªÈ¥µÄ£¬ÔÚ´óÀäÌì³Ô±ù°ôºÍÂòµ±µØµÄÌØ²úÖ®Íâ£¬ÖµµÃÒ»ÌáµÄÊÇ£¬ÔÚÖÐÑë´ó½ÖºÍ¾ÆµêÖ®¼äµÄÒ»¼Ò½Ð¡°Ñ¦¼Ç½´¹Ç¾Æ¼Ò¡±µÄ·¹µê£¬Æä·¹²ËºÜºÃ£¬²Ë·ÝÁ¿ºÜ×ã£¬¼ÛÇ®·Ç³£±ãÒË£¬ÎÒÃÇ´ó´óÐ¡Ð¡13ÈË£¬Á¬Æ¡¾ÆÔÚÄÚ²»µ½400Ôª£¬»¹Ê£ÁË²»ÉÙ²ËÄØ¡£

171. 

172.1ÈÕÏÂÎç3µã20·ÖÄÏº½»ØµÄ¹ãÖÝ¡£31ÈÕÍíÈ¥ÁË±ùÑ©ÊÀ½ç£¬ºÜÃÀºÜÃÀ£¬Ç°¼¸ÌìÒòÓÐÒ»¹ã¶«Í¬°ûÔÚ½øÃÅµÄµØ·½¸øÒ»±ù×©ÔÒËÀÁË£¬¸ø¼«ÃÀµÄ±ùÑ©ÊÀ½çÆ¾¿ÕÌíÁË¼¸·Ö³ÁÖØ£¬µ«Ð¡ÅóÓÑµÄÈÈÇéÃ»ÓÐÊÜµ½ÈÎºÎÓ°Ïì¡£

173. 

174.¼¸ÌìµÄÐÐ³ÌºÜ¿ì¹ýÈ¥£¬¿ÉÐ¡ÅóÓÑµÄÈÈÇéÈ´²»ÏëÀë¿ª£¬Ð¯³ÌµÄ°²ÅÅ×ÜÌåÉÏÀ´Ëµ»¹ÊÇ²»´í£¬Ö»ÊÇÔÚÑÇ²¼Á¦µÄÐí¶à»¬Ñ©³¡¶¼ÊÇÂÒµÄºÜ£¬ÍÐÌ«¶à£¬·ÑÓÃ¶¼²î²»¶à£¬ÒòÂ·ÉÏµÄ²»È·¶¨ÒòËØ£¬¾¡Á¿±ðÌáÔçÔ¤¶©»¬Ñ©µÄÆ±£¬¹þ¶û±õÔÚ¶¬Ìì»ù±¾ÉÏÏÂÎç4£º30¾ÍÌìºÚÁË£¬ÎÒÃÇ¾ÍÊÇÒòÎªÌáÔçÔ¤¶©ÁË29ÈÕÏÂÎç4¸öÐ¡Ê±µÄÆ±£¬½á¹ûÖ»»¬ÁËÁ½Ð¡Ê±Ìì¾ÍºÚÁË¡£"
175.ÊÀ½çµÚÒ»ÈüµÀÕæ²»´í£¡ºÍÍ¬Ñ§ÃÇÒ»Æð×¡ÇàÔÆ¹«Ô¢£¬»·¾³²»´í¡­¡­
176.ÑÇ²¼Á¦ÊÇ¹þ¶û±õÖÜ±ß×îÕý¹æµÄ»¬Ñ©³¡ÁË£¬ÓÐºÜ¶àÑ©µÀ£¬ºÜ¶à×¨Òµ»¬Ñ©ÍÅ¶Ó¶¼»áÑ¡ÔñÕâÀï£¬µ±È»Õâ±ßµÄ¾°É«Ò²ºÜÃÀ£¬¾ÆµêÉèÊ©ÆëÈ«£¬ÊÇ±È½Ï³ÉÊìµÄ¾°ÇøÁË¡£
177.×¨Òµ¼¶µÄ»¬Ñ©Ê¥µØ£¬ÏñÎÒÃÇÄÏ·½ÈË£¬²»»á»¬Ñ©µÄ¿ÉÒÔÇë½ÌÁ·£¬²»¹ýÒªÊÕ·Ñ£¬ÏëÊ¡Ç®µÄ£¬×Ô¼ºÍæ³õ¼¶µÄÒ²ÊÇ·Ç³£¿ªÐÄµÄ£¬¿ÉÒÔ±¨¸öÒ»ÈÕÓÎ£¬ËÉ»¨½­ÉÏÒ²ÓÐÄÇÖÖºµ±ù£¬Ò²ºÜºÃÍæ£¬Òª´©ºñ£¬Òª²»Ë¤õÓºÜÌÛ¡£
178.2019Ñ©¼¾¿ª»¬£¡[È­Í·]Ã°×Å¶³µôÊÖÖ¸µÄÎ£ÏÕ??£¬Ç¿ÐÐÂãÊÖÖ´»úÅÄÕÕ£¬È»ºó£¬ÎªÊý²»¶àµÄÕÕÆ¬Àï¾¹È»´ó°ë»¹ÐéÁË£¡[ÎæÁ³]µÚÒ»´ÎÔÚÑÇ²¼Á¦µÄºÚµÀÏÂ£¬¾ÍËã¶³µôÊÖÖ¸Ò²Òª¼ÍÄîÏÂ£¡[º©Ð¦]
179.°×Ã£Ã£µÄÒ»Æ¬±±¹ú·ç¹â£¬·Ç³£×³¹Û¡£½èÒÂ·þ¶¼ÒªÇ®£¬ºÜ¹ó£¬ÐÔ¼Û±È²»¸ßÓ´¡£ ×÷ÎªÄÏ·½ÈË£¬È¥ÍæÊÇÓÐ×ã¹»µÄÐÂÏÊ¸Ð¡£ ÕâÀï¿ÉÒÔ»¬Ñ©£¬·Ç³£´ø¾¢Ó´¡£
180.Ó¦¸ÃÊÇÈ«¹ú×î³öÃûµÄ»¬Ñ©³¡Ö®Ò»ÁË°É,·Ç³£´óµÄ³¡×Ó,¸÷ÖÖÉèÊ©ÆëÈ«,ÖÐÍâÓÎ¿ÍÒ²ºÜ¶à,µÚÒ»´Î»¬Ñ©,ÍêÈ«²»»á,¸÷ÖÖË¤,µ«ÊÇ»¹ÊÇºÜÓÐÒâË¼,Èç¹ûÏëËÙ³É,¿ÉÒÔÇë¸öÏÖ³¡½ÌÁ·,Ò²ÊÇ²»´íµÄ
181.ÓÖµ½ÁËÒ»ÄêÒ»¶ÈµÄ±ùÑ©ÊÀ½ç£¬ÑÇ²¼Á¦ÊÇºÚÁú½­×î´óµÄ»¬Ñ©³¡£¬ÍâµÄÓÎ¿ÍÏë»¬Ñ©£¬ÑÇ²¼Á¦ÊÇÊ×Ñ¡
182.±±¹ú·ç¹âµÄÍêÃÀÕ¹ÏÖ£¬½«ÈËÖÃÉíÓÚÒø°×É«µÄÊÀ½ç£¬¶¬ÈÕµÄÑô¹âËä´ó£¬µ«ºôÎüµÄ¿ÕÆø·Â·ðÒ²¶¼±»¶³½áÁË£¬»¬Ñ©ÉèÊ©ºÜÍê±¸£¬½ÌÁ·ºÜÓÃÐÄ£¬ÔÚÕâÀïË¤õÓÒ²³ÉÎªÒ»¼þ¿ªÐÄµÄÊÂ£¬Õâ¾ÍÊÇÎÒ¼ÒÏçµÄÑÇ²¼Á¦£¬ºÜ²»´íµÄµØ·½
183."¼¯ÃÀÃÇ£¬´ò¿¨¶«±±±ùÑ©Í¯»°ÊÀ½çÀ´à¶£¬×î½ü´ó¼ÒÇ§ºôÍò»½Ê¼³öÀ´µÄ¹þ¶û±õ-Ñ©ÏçÂÃÓÎÍæ¶ù·¨¹¥ÂÔÀ´À²¡£
184.×÷ÎªÄÏ·½ÈË£¬¶ÔµÄÈÈ°®³Ì¶ÈÕæµÄ²»ÑÇÓÚ¶Ô»ð¹øµÄÈÈ°®³Ì¶È¡°±±¹ú·ç¹â£¬Ç§Àï±ù·âÍòÀïÑ©Æ®¡±Õæ²»ÊÇ¸ÇµÄ£¡Ì«Õðº³ÁË¡«ÃÇ´ðÓ¦ÎÒÒ»¶¨ÒªÈ¥¸øÎÒÅÄÆðÀ´£¡£¡
185.³öÐÐ×¼±¸
186.´óÈÝÁ¿³äµç±¦£¬ÓðÈÞ·þ¡¢¼ÓÈÞÒÂ¿ã£¬Ã«ÒÂ¡¢Ñ©µØÑ¥¡¢ÊÖÌ×¡¢Î§½í¡¢¿ÚÕÖ¡¢Ã±×Ó¡¢Å¯Ìù£¨¶àµã£¡£©£¬Ã«Íà¡¢±£ÎÂ±­±Ø±¸£¨ÀäµÃ»³ÒÉÈËÉú£¡ËùÒÔ±£Å¯¹¤×÷Òª×öºÃ£©ÒÂ·þÉ«Ïµ°×É«£¬ÏÊÑÞÉ«¸ñÍâÍÆ¼ö£¬ÒªÊÇÏ²»¶ºº·þµÄ¼¯ÃÀ£¬´øÉÏºº·þÈ¥ÂÃÅÄ£¬¾øÃÀ£¡Ëæ±ãÅÄ³ö´óÆ¬¶ù£¡
187.Â·Ïß¹æ»®
188.Day0£ºÈ«¹ú¸÷µØ-¹þ¶û±õ¼¯ºÏ-Èë×¡¹þ¶û±õÉÌÎñ¾Æµê-×ÔÓÉ»î¶¯£¨ÍÆ¼ö£º #ÖÐÑë´ó½Ö #Ê¥Ë÷·ÆÑÇ´ó½ÌÌÃ #¹þ¶û±õ±ùÑ©´óÊÀ½ç ÃÀÊ³£ºÂíµü¶û±ù¹÷¡¢±ùÌÇºùÂ«¡¢ºì³¦¡¢ÁÐ°Í¡«£©
189.Day1£º¹þ¶û±õ-ÉñÃØ¹Û¾°Ì¨-ÑÇ²¼Á¦»¬Ñ©³¡-¶þÀËºÓ·ç¾°Çø-Èë×¡ÉÌÎñ¾Æµê£¨#ÑÇ²¼Á¦»¬Ñ©³¡ ÖÐ¹úÖøÃûµÄ»¬Ñ©Ê¤µØ£¬ÊÀ½ç»¬Ñ©°®ºÃÕßµÄÌìÌÃ¡£¾õµÃ±ÈÎÒÃÇÄÏ·½»¬Ñ©³¡×³¹ÛÌ«¶àÁÉ£¡»¬Ëü¾ÍÍêÊÂ¶ù£¡£¡
190.	
191.Day2£º¶þÀËºÓ·ç¾°Çø-ÑÇÑ©æäÕ¾-´©Ô½ÁÖº£Ñ©Ô­-ÃÎ»Ã¼ÒÔ°-Ñ©ÔÏ´ó½Ö-Ñ©Ïç-Èë×¡Ñ©ÏçÌØÉ«ÃñËÞ£¨#¶þÀËºÓ ÃÀ¾°Ö®Íâ´ó¶«±±¿ÉÒÔÌåÑé£¬ÃñË×·þÊÎ£¬ÊÖ¹¤×ÔÖÆ£¬ÅÀÀç£¨Õâ¸ö¾õµÃºÜºÃÍæ¶ù£©
192.Day3£ºÑ©Ïç-Ñ©µØ»ð¹ø-¾µ²´ºþ¶¬²¶-³¯ÏÊÃñ×å´å-¶þµÀ°×ºÓ-Èë×¡ÎÂÈª¾Æµê£¨ #Ñ©Ïç ÕæµÄÖµµÃ´ýÒ»ÌìÒ»Ò¹£¬¹þ¹þÌ«Í¯»°Íõ¹úÁÉ£¬±ùÑ©ÊÀ½ç´ó±¾Óª£¬²»ÖªµÀÓÐÄªÓÐÑ©Å®£¬ÎÒ°®Ñ©Ïç #¾µ²´ºþ ¶¬²¶³¬¼¶¿á£¬±ùÃæÁÑ·ì¿ÉÒÔ¿´µ½ÏÂÃæ¶ùµÄ£¬»¬±ùÒ²nice£¬Òª×¢Òâ°²È«°Â£©
193.Day4£º¶þµÀ°×ºÓ-³¤°×ÆÙ²¼-»ðÉ½µØÏÂÉ­ÁÖ-Ð¡Ìì³Ø-¶þµÀ°×ºÓ-Èë×¡ÎÂÈª¾Æµê£¨ #³¤°×ÆÙ²¼ Í¼¶¼·Å²»ÏÂ£¬ÀàËÆ±ùµñµÄÆÙ²¼£¬ºÜÉñÆæ£¬ÅÝÎÂÈª×Ô¼º¿ÉÌáÇ°×¼±¸Ó¾ÒÂ°¼ÔìÐÍ£¬ÏÂË®¼ÇµÃÈ¡ÊÎÆ·£©
194.Day5£º¶þµÀ°×ºÓ-Ä§½ç-Â¶Ë®ºÓ-¼ªÁÖ-Èë×¡¼ªÁÖÉÌÎñ¾Æµê
195.£¬ #Â¶Ë®ºÓ ÓÐµãÔ¶ÂÃ³Ì£¬Ê¦¸µºÜÓÐÈ¤£¬¾ÍÊÇÄÇÖÖ±±·½ÈË×Ô´øµÄÈÈÇéÓïÑÔÓÅÊÆ£¬´øµÄ¾°µã¶¼ºÜ²»´íÒ²ÕÕ¹ËÖÜµ½£¬³ö·¢Ö®Ç°¸øÎÒÃÇµÄ×¼±¸Çåµ¥ÕâÐ©³¬ÏêÏ¸£¬Ö÷ÒªÊÇ£¬»¹ÊÇÒ»¸öÃâ·ÑÅÄÉãÊ¦£¬¹þ¹þ¹þ¡«³ÉÆ¬¶¼ºÜÏ²»¶£¡
196.Day6£º¼ªÁÖ-ÎíÚ¡µº-·µ³Ì¹þ¶û±õ½áÊø
197.#ÎíÚ¡µº ÎíÚ¡µºÊôÓÚÄãÒ»¿´¾ÍÏë¿ä£¬Äþ¾²µÄÃÀ£¬Ö¦èâ¼ä¶¼ÅÂÎÒ×Ô¼ºÆÆ»µÕâ·ÝÄþ¾²µÄÉ­ÁÖ£¬Òø×°ËØ¹ü·ÖÍâÑýæ¬£¬ÈËÉÙ¾°ÃÀ£¬¿°±ÈÊÒÍâÌÒÔ´£¬Í¼Ì«¶àÁË£¬ÎÒÒ²·Å²»ÏÂ£¡³åËü£¬¾øÃÀ²»³ö´í£¬Ì«ÀäÒ»¶¨Òª·Ç³£±£Å¯£¡
198.	
199.6ÌìÓä¿ìÐÐ³Ì½áÊø£¬·Ç³£¸ÐÐ»°ü³µÊ¦¸µÒ»Â·°²ÅÅºÍÕÕ¹Ë¡£
200.#Ñ©ÏçÂÃÓÎ¹¥ÂÔ#Ñ©ÏçÂÃÓÎ°ü³µ#ÑÇ²¼Á¦»¬Ñ©#ÎíÚ¡µº#¹þ¶û±õÂÃÓÎ¹¥ÂÔ##¶«±±ÂÃÓÎ#"
201.ÑÇ²¼Á¦»¬Ñ©³¡ÊÇ¹úÄÚ×î´ó¡¢Ìõ¼þ×îºÃµÄ»¬Ñ©³¡µØ£¬×ÜÃæ»ý2255¹«Çê¡£»¬Ñ©³¡×ÔÈ»Ìõ¼þÁ¼ºÃ£¬´¦ÓÚÈºÉ½»·±§Ö®ÖÐ£¬ÁÖÃÜÑ©ºñ£¬¾°É«×³¹Û¡£¸ßÉ½Ñ©µÀº£°Î1300¶àÃ×£¬»¬Ñ©µÀÈ«³¤3080Ã×£¬¿í40Ã×£¬ÉèÓÐÈ«·â±ÕÊ½µõÏäºÍ°ë·â±ÕÊ½µõÒÎË÷µÀ
202.Á½¸öÐ¡Ê±¹ýºó¼¯ºÏ¹é»¹Ñ©¾ß£¬×¼±¸¸úÑÇ²¼Á¦»¬Ñ©³¡µÀ±ð£¬ÕâÌËÐÐ³ÌÖ»ÄÜËµÓÐ²»ÈçÒâ²»¿ªÐÄµÄ£¬µ«³öÀ´ÂÃÓÎ×îÖØÒªµÄÊÇÐÄ¾³£¬ºóÀ´ÎÒÃÇ×ÔÓÉ»î¶¯µÄ°²ÅÅ²¢²»Èçµ¼ÓÎËùÍþÐ²µÄ£¬·´¶øÊÇ·Ç³£¿ªÐÄ×ÔÔÚµÃ¶È¹ý£¬Ò²°ÑÔçÉÏµÄ·³ÃÆÒ»É¨¶ø¿Õ£¬¾ÍÕâÑùÓÖÊÇ3¸ö¶àÐ¡Ê±µÄÂ·³Ì»Ø¹þ¶û±õ¡£»¬Ñ©ÕæµÄÊÇ·Ç³£ÀÛÈËµÄ»î¶¯£¬»Ø³ÌµÄÂ·ÉÏµ¹Í·¾ÍË¯£¬²»Ê±»¹¸ÐÊÜµ½ÉíÉÏÓÐÐ©ËáÍ´¡£
203.ÑÇ²¼Á¦»¬Ñ©ÂÃÓÎ¶È¼ÙÇøÊÇ¹ú¼ÒAAAA¼¶¾°Çø£¬Î»ÓÚÉÐÖ¾ÊÐÑÇ²¼Á¦Õò¶«ÄÏ20¹«Àï£¬¾à¹þ¶û±õÊÐ193¹«Àï£¬¾àÄµµ¤½­ÊÐ120¹«Àï£¬301¹úµÀÖ§ÏßÖ±´ï¾°Çø¡£¶È¼ÙÇøÓÉ³¤°×É½ÂöÕÅ¹ã²ÅÁëµÄÈý×ùÉ½·å×é³É£¬¼´º£°Î1374.8Ã×µÄÖ÷·å´ó¹ø¿øÉ½¡¢º£°Î1258Ã×µÄ¶þ¹ø¿øÉ½¡¢º£°Î1000Ã×µÄÈý¹ø¿øÉ½
204.ÓéÀÖÏîÄ¿¶àÔª»¯£¬Èç¹ûµ¥´¿»¬Ñ©µÄ»°°ü½ÓËÍ£¬ÎÒÃÇÍæÂíÀ­ÅÀÀçÊÇÒ»Æ¥ÂíÀ­×ÅÒ»¼ÜÁùÈË×ùµÄ³µ×ÓÎ§×Å»¬Ñ©³¡´©ËóÒ»È¦£¬È«³ÌÔ¼´ó°ëÐ¡Ê±£¬¿´¿´°×èë¡¢Å©¼ÒÎÝ×Ó¡¢ÍÁ·ËÎÑÊ²Ã´µÄ£¬»¹ÓÐ»¬Ñ©È¦ÊÇ×Ô¼ºÍÏ×ÅÒ»¸öÈ¦×Ó´ÓÉÏÃæ»¬µÀ»¬ÏÂÀ´£¬ºÜºÃÍæ
205.ÎÒÊÇ¼ªÁÖÊ¡µÄÓÎ¿Í£¬ÔÙÈ¥ÑÇ²¼Á¦Ö®Ç°ÓÐ¹ý»¬Ñ©¾­Àú£¬µ«È¥¹ýÄÇÀïÖ®ºó²Å¶Ô»¬Ñ©ÓÐÁË¸üÅ¨µÄÐËÈ¤£¬ÎÒÃÇÒ»ÐÐÎåÈËÓÚ11ÔÂ28µ½´ïÑÇ²¼Á¦¿ªÊ¼ÁËÀúÊ±Á½ÌìµÄ»¬Ñ©Ö®ÂÃ£¬µ±µØµÄÑÇ²¼Á¦ÀÖÓÎ½Ó´ýÖÐÐÄ£¬ÔÚµ¼ÓÎµÄ´øÁìÏÂÎÒÃÇÊ×ÏÈÈë×¡Å©¼Ò´óÔº£¬½ÓÏÂÀ´ÌåÑéÔÚÊÀ½çÊ®´ó»¬Ñ©³¡»¬Ñ©µÄÀÖÈ¤£¬²Î¹ÛÁËÀú½ìÊÀ½ç´óÈüµÄ±ÈÈü³¡µØ£¬Ç×Éí¸ÐÊÜÁËÊÀ½ç×î³¤»¬µÀ¾ªÏÕºÍ´Ì¼¤£¬Õ¾ÔÚ¹ø¿øÉ½ÉÏÃæÁìÂÔÁË±±¹úµÄÑ©É½É­ÁÖÃÀ¾°µÈµÈ£¬×îºóµ¼ÓÎ´øÁìÎÒÃÇÆ·³¢ÁË¾ßÓÐµ±µØÌØÉ«µÄ·çÎ¶²Í¡£
206."ÒÔÍùÑ©ÉÏÏîÄ¿µÄ±ÈÈü£¬ºÜÉÙÓÐ¹ÛÖÚ£¬ÕæµÄÉÙµÃ¿ÉÁ¯£¬¹ÛÖÚ±ÈÔË¶¯Ô±ÉÙ£¬ÐÅ²»ÐÅÓÉÄã¡£°üÀ¨1996ÄêµÄÑÇ¶¬»á,È¥ÄêµÄµÚÊ®Ò»½ìÈ«¹ú¶¬¼¾ÔË¶¯»á,»ù±¾Ã»ÓÐ¹ÛÖÚ£¬Èç¹ûÓÐ£¬Ò²ÊÇÀ´Õâ¶ùÂÃÓÎµÄ£¬¸ÏÉÏ±ÈÈüË³±ã¿´Ò»ÑÛ¡£Èü³¡ÉÏ,³ýÁËÔË¶¯Ô±,¾ÍÊÇ½ÌÁ·Áì¶ÓºÍ¹¤×÷ÈËÔ±£¬»¹ÓÐ¼¸¸öµçÊÓÌ¨¼ÇÕß£¬Ï¡Ï¡À­À­¡£ÓÐÈ¤µÄÊÇ£¬Ö÷°ìÕßÎªÁËºæÍÐÏÖ³¡Æø·Õ£¬ÏÖ³¡×ÜÊÇ²»¶ÏµØ²¥·Å¹ÛÖÚ»¶ºôÉùÂ¼Òô£¬¶øÇÒÀï±ß»¹°éÓÐÓïËÙ¼«¿ìµÄ½âËµ£¬ÏÔÈ»Ò²ÊÇ¹úÍâ±ÈÈüµÄ½âËµÂ¼Òô¡£
207.ÆäÊµ,Ñ©ÉÏÏîÄ¿±ÈÈüÊÇ·Ç³£ºÃ¿´µÄ¡£ÎÒÈ¥ÄêºÍÒ»¸öÅóÓÑ¾Í×¨³ÌÈ¥¿´ÁËÊ®Ò»½ìÈ«¹ú¶¬ÔË»á,ÒòÎª¸÷¸ö±ÈÈü³¡µØÏà»¥¶¼ÓÐÒ»¶¨¾àÀë£¬¶øÇÒÃ¿ÌìÍ¨³£ÊÇÔÚÍ¬Ò»Ê±¼ä½øÐÐ£¬Ã»ÓÐÀ­³µÍù·µ¸÷³¡µØ£¬ÎÒÃÇÒ²Ö»ÊÇ¾Í½üµØ¿´ÁË×ÔÓÉ»¬Ñ©¡¢µ¥°åUÐÍ²Û¡¢¶¬¼¾Á½ÏîµÈÏîÄ¿¡£µÚÒ»´ÎÏÖ³¡¹Û¿´Ñ©ÉÏ¸ßË®Æ½µÄ±ÈÈü£¬¸Ð¾õÃî²»¿ÉÑÔ¡£ÒªÖªµÀÕæÕýÄÜµ½ÏÖ³¡¹Û¿´Ñ©ÉÏ±ÈÈüÏîÄ¿µÄÈË,ÉÙÖ®ÓÖÉÙ,ÎÒÒ²¾Í³ÉÁË¹úÄÚÉÙÓÐµÄÏÖ³¡¹ÛÖÚÖ®Ò»¡£½¨ÒéÃ÷Äê¶þÔÂ·Ý¸÷Â·ÅóÓÑÈ¥ÖúÖúÍþ,º°Á½É¤×Ó""¼ÓÓÍ""!
208.Ñ©ÉÏ±ÈÈü¹ÛÖÚÉÙµÄÔ­ÒòºÜ¶à¡£±ÈÈç,É½ÇøÂ·Ô¶,ÊÒÍâº®Àä¡£µ«×îÖ÷ÒªµÄ,»¹ÊÇÊ³ËÞ²»±ã¡£µ±µØµÄ±ö¹ÝºÜÉÙ,½Ó´ýÄÜÁ¦ÓÐÏÞ¡£Õû¸öÏÄ¼¾ÏÐÖÃ£¬Ö»ÓÐ¶¬¼¾Èý¸ö¶àÔÂ¿ÉÓÃ£¬¾Í¿¿¶¬ÌìÕâ¼¸¸öÔÂ×¬Ç®ÄØ£¬·¿¼Û×ÔÈ»°º¹ó¡£Í¨³£±ê×¼¼ä¶¼ÔÚ600ÔªÒÔÉÏ¡£³Ô·¹Ö»ÄÜÔÚ±ö¹Ý³Ô£¬Ã»ÓÐÆäËû·¹µê¿ÉÈ¥¡£Èç¹ûÏëµ½Íâ±ß³Ô£¬¾ÍÖ»ÄÜ¿ª³µµ½ÂÃÓÎ¶È¼ÙÇøÓòÒÔÍâµÄÅ©¼ÒÈ¥³Ô¡£ÓÐ¸ö½ÐÇàÉ½ÍÍµÄµØ·½£¬²î²»¶à¼Ò¼Ò¶¼¿ª·¹µêÂÃµê¡£µ«ÊÇÃ»ÓÐ×ÔÓÃ³µ£¬»¹ÊÇÈ¥²»ÁËÄÇ¶ù¡£
209.¹ú¼ÒÎª³ï°ìÃ÷ÄêÊÀ½ç´óÑ§Éú¶¬¼¾ÔË¶¯»áÕæÊÇ»¨ÁËÑª±¾,ÔÚÑÇ²¼Á¦Í¶ÈëÊ®¼¸ÒÚ½øÐÐ»ù±¾½¨Éè£¬ÕâÀïÒÑ¾­»ÀÈ»Ò»ÐÂ¡£Ä¿Ç°ÉèÊ©Íê±¸,½»Í¨±ãÀû,¹«Â·ÌúÂ·Ö±Í¨»¬Ñ©ÂÃÓÎ¶È¼ÙÇø£¨»¬Ñ©³¡Î»ÓÚÂÃÓÎ¶È¼ÙÇøÄÚ£©´óÃÅ¿Ú¡£×¢Òâ£¬ÈëÃÅ¿ÉÒª½»·ÑµÄÑ½£¬¹ýÈ¥ÊÇÃ¿ÈË10Ôª¡£´ó¶¬»áÆÚ¼ä£¬²»ÖªµÀÊÇ·ñÕÇ¼Û¡£"
210."µ½ÑÇ²¼Á¦»¬Ñ©¿´±ÈÈü
211.    Ã÷Äê2ÔÂ·Ý,ÊÀ½ç´óÑ§Éú¶¬¼¾ÔË¶¯»áÑ©ÉÏÏîÄ¿ÔÚºÚÁú½­ÑÇ²¼Á¦»¬Ñ©³¡¾Ù°ì.Õâ¸ö»¬Ñ©³¡µÄÉèÊ©ºÍ×ÔÈ»Ìõ¼þËäÈ»±È²»ÉÏÈðÊ¿ºÍ¼ÓÄÃ´ó£¬µ«¾ÝËµÊÇÄ¿Ç°ÑÇÖÞ×îºÃµÄÁË¡£»¬Ñ©³¡¾àÀë¹þ¶û±õÓÐ190¶à¹«ÀïÔ¶£¬¸ßËÙ¹«Â·ºÍÌúÂ·Ö±Í¨Ñ©³¡£¬½»Í¨¼«Îª±ãÀû¡£"
212.¸Õ¸ÕÈ¥ÄÇÀï»ØÀ´£¬¸Ð¾õºÃÀäºÃÀäÅ¶£¡²»¹ý¾°É«ÕæµÄºÜÃÔÈËÑ½£¬»¬Ñ©ºÜºÃ£¬ºÜÐÂÆæ£¬ºÜºÃ¿ªÐÄ£¬¿ÕÆøºÜÐÂÏÊ£®ÊÇ¸öÐÝÏÐÂÃÓÎµÄºÃÈ¥´¦£®ÎÒµÄµ¼ÓÎÒ²ºÜÈÈÇé,ÌæÎÒÏëµÄºÜÖÜµ½,Òª²»ÊÇËûÎÒÃÇ¿ÉÄÜ¶¼¶³»µÁË,¸ÐÐ»ËûÑ½,´ðÓ¦Ëû°ïËûÐû´«Ðû´«,¾ÍÔÚÕâÀï½éÉÜ¸ø´ó¼Ò.QQ:68622041.ÊÇ¸öÈÈÇéµÄÐ¡»ï×Ó
213."Ì«ÃÀÁË£¡ ´ó×ÔÈ»Ôì³öÈç´Ë³öÉ«µÄÑ©É½ºÍÈç´ËÆ¯ÁÁµÄÑ©µÀ£¡ ÎÒËäÈ»ÊÇµÚÒ»´Î»¬Ñ©£¬ »¹ÊÇÇé²»×Ô½ûµÄ°®ÉÏÁËÕâ×ùÉ½£¡
214.»¬Ñ©·Ç³£´Ì¼¤£¬ÌØ±ðÊÇ´Ó²»»áµ½ÓÐµã»áµÄÊ±ºò¡£ 
215.¿ÉÏ§£¬·ÑÓÃÓÐµã¹ó¡£ ÎÒÃÇ2¸öÈË4Ð¡Ê±£¬Çë2¸ö½ÌÁ·£¬×Ü¹²»¨ÁË1600Ôª¡£"
216.ÑÇ²¼Á¦»¬Ñ©³¡ÊÇ¶¬¼¾ÈËÃÇÓÎÀÖµÄÌìÌÃ£¬ÎÒ×î°®µÄÊÇ×ø×ÅÂÖÌ¥´Ó¸ß¸ßµÄ»¬µÀ»¬ÏÂ£¬Ñö×ÅÍ·¿´×ÅÀ¶À¶µÄÌì£¬ÄÇÐÄÇéºÃµÄÎÞ·¨ÓÃÑÔÓï±í´ï¡£
217.À´ÕâÀï½»Í¨ºÜ·½±ã£¬¾ÝËµÕâÀïÊÇ¹úÄÚÄ¿Ç°×îºÃµÄ»¬Ñ©³¡£¬ÕâÀïµÄÉèÊ©±È½ÏÍêÉÆ£¬Ò²ºÜ·á¸»£¬²»¹ýÈç¹ûÄã´òËãÔÚÕâÀï×¡ÉÏÒ»Íí£¬ÄÇÄãµÃ×¼±¸ºÃ¶àÒ»µãµÄÆ±×Ó¡£
218.·Ç³£ÓÐÃûµÄ»¬Ñ©Ê¤µØ£¬À´ÓÎÍæµÄÈËºÜ¶à£¬¿´×Å±ðÈË»¬µÄºÜºÃ×Ô¼º¾ÍÒ²Ïë»¬£¬µ«Ã¿´Î¶¼Ë¤µÄºÜ²Ò£¬Ö»ºÃÈÌÍ´ÇëÁË¸ö½ÌÁ·£¬Ñ§Ï°ÏÂÀ´£¬Ð§¹û»¹ÊÇ²»´íµÄ¡£
219.²»ÖªµÀÊÇ²»ÊÇ»¬Ñ©µÄµØ·½¶¼ÊÇ±È½ÏÆ«µÄ£¬ÑÇ²¼Á¦»¬Ñ©ÂÃÓÎÇøÎÒ¾Í¾õµÃ±È½ÏÆ«Æ§¡£ÎÒÃÇµ±ÌìÈ¥»¹ÔÚÏÂÑ©£¬Òâ¾³Ïàµ±ºÃ£¬»¬Ñ©³¡ºÃÏñ²ËÊÐ³¡£¬ºÜ¶àÈË£¬ºÜÓµ¼·¡£Ð¡º¢·Ç³£ÓÂ¸Ò£¬ËäÈ»ÏÕÏñºáÉú£¬µ«ÍæµÃÏàµ±¾¡ÐË¡£
220.±§ÂÃÓÎÍÅÈ¥µÄ£¬À´»ØÁù¸öÐ¡Ê±µÄ³µ£¬×ö×¼±¸£¬´©´÷»¬Ñ©Æ÷²ÄÓÖ»¨ÁËºÃ¾Ã£¬»¬ÁË²»µ½Á½¸öÐ¡Ê±£¬¸Ð¾õºÜ¿÷¡£ÓÐ»ú»áµÄ»°ÄÜ×¡Ò»ÍíÉÏ¾ÍºÃÁË¡£
221.ÎÒÏëÍâµØµ½¹þ¶û±õµÄÈË,´ó¶à¶¼»áÀ´´ÎÑÇ²¼Á¦»¬´ÎÑ©.ÌØ±ðÊÇÄÏ·½µÄÈË»ù±¾Ã»Ê²Ã´»ú»á¸ÐÊÜÏÂ»¬Ñ©µÄÀÖÈ¤. ´Ó¹þ¶û±õµ½ÑÇ²¼Á¦ÓÐ´Î×¨ÁÐK7047,ÔçÉÏ8µã10·Ö´Ó¹þ¶û±õ·¢³µ,ÖÐÎç11µãµ½ÑÇ²¼Á¦ÄÏÕ¾¡£È»ºóÕâÁÐ»ð³µ¾ÍÒ»Ö±Í£ÁôÔÚÑÇ²¼Á¦£¬ÍíÉÏ16µã15·ÖÔÙ»Ø¹þ¶û±õ£¬Ò»°ã19µã20·Ö×óÓÒµ½¡£ ´ÓÑÇ²¼Á¦ÄÏÕ¾µ½»¬Ñ©³¡Ö»ÓÐ10·ÖÖÖ×óÓÒµÄ³µ³Ì£¬µ½ÁËÄÇÀï£¬´ÓÈ«¹ú¸÷µØ»¬Ñ©µÄÈË»¹²»ÉÙ¡£Èç¹ûÄãÒ»µã¶¼²»»á»¬×îºÃÇë¸ö½ÌÁ·£¬ÕâÀïµÄÖÐ¼¶»¬µÀ£¬´¹Ö±¸ß¶ÈÓÐ210Ã×¡£ÆÚ¼äÓÐºÜ¶àµØ·½ÊÇÏàµ±¶¸µÄ£¬Èç¹û²»ÄÜ¿ØÖÆºÃËÙ¶È£¬¾Í»áË¤µÃºÜ²Ò¡£ ±¾ÈËÇ×ÑÛ¿´¼ûÒ»Å®º¢£¬·­¹ö×Å´ÓÉ½ÉÏË¤³öÈ¥10¶àÃ×Ô¶£¬ºÜ¿Ö²À£¬°å¶¼·É³öÈ¥ÁË¡£ÕâÀïÇë¸ö½ÌÁ·¿ÉÊÇÏàµ±¹óµÄ240Ôª/ÈË£¬ÁíÍâÌýËµ½ÌÍêºó»¹ÒªÊÕÈ¡100ÔªÐ¡·Ñ¡£Ö®Ç°¾ÍÌýËµ¶«±±ÈËºÜ¿ÓÈË£¬ÕæµÄÊÇÕâÑù¡£»¹ºÃ±¾ÈËÖ®Ç°ÓÐÒ»¶¨µÄ»¬Ñ©»ù´¡£¬ËäÈ»µÚÒ»´Î×øÀÂ³µÉÏÈ¥£¬ÏÂÀ´Ë¤µÃÍ¦²ÒµÄ£¬µÚ¶þ»Ø°ÑËÙ¶È¿ØÖÆºÃ£¬»¹ÊÇÄÜÆ½°²µØ»¬ÏÂÀ´¡£ÆäÊµÒ²Ã»Ê²Ã´Ì«¿Ö²ÀµÄ£¬¹Ø¼üÊÇÒª¿ØÖÆºÃËÙ¶È£¬²»ÄÜÈÃËÙ¶ÈÔ½À´Ô½¿ì£¬·ñÔòµ½ºóÆÚ¾Í»áÊ§¿ØË¤³öÈ¥¡£ Ñ©³¡ÓÐÐ©µØ·½£¬ÆÂµÀÑ©ÖÊ»¹ÊÇºÜÓ²µÄ£¬ÌØ±ðÊÇÔÚÈíÑ©Í»È»µ½Ó²Ñ©µØµÄÊ±ºò£¬Òª¿ØÖÆºÃ¡£ÆäËûÃ»Ê²Ã´£¬µÚÒ»´Î»§Íâ»¬Ñ©¸Ð¾õ»¹ÊÇºÜ´Ì¼¤µÄ¡£µ½ÁËÏÂÎç3µãµÄÊ±ºò£¬Ìì¾Í¿ªÊ¼ºÚÁË£¬Ã»Ì«Ñô»¹ÊÇÌØ±ðÀäµÄ£¬Ò»È¦»¬ÏÂÀ´£¬ÊÖÀä½ÅÒ²Àä£¬¸Ð¾õÌìº®µØ¶³¡£¸Ï½ô»»ÍêÒÂ·þÔçµã×ßÈË¡£ ÉÏÃæ»¹ÓÐ¸ß¼¶»¬µÀ£¬Ò»°ãÓÎ¿Í¶¼²»ÈÃÉÏÈ¥£¬¶¼ÊÇ×¨ÒµÔË¶¯Ô±ÑµÁ·µÄµØ·½µÄ£¬¿´ÁË¿´£¬ÆÂµÀ¸ü¶¸¡£¸Ð¾õ²î²»¶à¿ì60¶ÈÁË£¬Ïàµ±ÏÅÈË¡£ Ð¡ÌùÊ¾:È¥ÄÇ×îºÃ×Ô¼º´øºÃÃæÕÖ£¨¿ÚÕÖ£©£¬»¬Ñ©ÑÛ¾µ£¬Ã±×Ó£¬·ÀË®ÊÖÌ×µÈ±£Å¯Éè±¸£¬·ñÔòÒ»È¦»¬ÏÂÀ´ÕæµÄ´Ì¹ÇµÄÀä£¬¿É²»ÊÇ¿ªÍæÐ¦µÄ
222.µÚÒ»´ÎÖÃÉí»¬Ñ©ÊÀ½ç£¬¾Í±»Ñ©³¡µÄÃÀÉîÉî¸Ð¶¯¡£ ¸Õ´©ÉÏ»¬Ñ©Ð¬£¬²ÅÊÔÁËÊÔ»¬£¬±ã×øÉÏÀÂ³µÉÏÁËÉ½¶¥£¬ ÔÚ½ÌÁ·µÄ°ïÖúÏÂ£¬ÌåÑé×Å¿ìËÙÏÂ»¬µÄÐË·Ü¡£ÓÖÇ¢·êÈðÑ©Ó­Ãæ£¬ ÕæÕýÌå»áµ½ÁËÐÒ¸£µÄ¸ÐÊÜ£¡
223.ÈËºÜ¶à ÄÃÐ¬×ÓµÄ¹¤×÷ÈËÔ±Ì¬¶ÈºÜ²î  ÀïÃæÓÐ×¨ÒµµÄ¸¶·Ñ½ÌÁ· ÔÚ»»Ð¬µÄµØ·½¾Í¿ÉÒÔÕÒ ºÜÈÈÇéµÄ 200ÔªÒ»Ð¡Ê± º¢×Ó¹ýÈ¥ÍæÍæ»¹ÊÇ²»´íµÄ
224.×¼±¸È¥£¬ÊÇ×Ô·Ñ°¡£¬»¹ÊÇ¸úÍÅ±È½ÏÊµ»ÝÄØ£¿Ë­ÄÜ¸øµã½¨Òé°¡¡£
225.ºÃ´Ì¼¤ºÃàËÆ¤£¡µÚÒ»´ÎÀ´¹þ¶û±õ£¬ÌåÑéÁË»¬Ñ©£¡¸Õ¿ªÊ¼ºÃµ£ÐÄ×Ô¼º²»»á»¬£¬ÅÂË¤õÓ£¬ÔÚÅóÓÑµÄ´øÁìÏÂ×Ô¼ºµÄµ¨Ò²´óÒ»Ð©£¬²»¿Ö¾åÁË£¡Ò»½Ì¶þ×ö¾Í»áÁË£¡
226.»¬Ñ©³¡ºÜ´ó£¬ÎÒÊÇµÚÒ»´Î»¬Ñ©£¬ºÜÊÇÐË·Ü£¡Á·ÁËÒ»»á£¬±¾À´Ïë×øÀÂ³µµ½ÉÏÃæµÄ»¬µÀ»¬ÏÂÀ´£¬½á¹ûºÜ¸ßºÜ¶¸£¬³õÑ§Õß¸ù±¾ÊÇ²»ÄÜ»¬ÏÂÀ´µÄ£¬¹À¼Æ¹öÏÂÀ´¿ÉÄÜÐÔ±È½Ï´ó£¬×îºó²»µÃ²»Çë¸ö½ÌÁ·´øÏÂÀ´£¬Í¦´Ì¼¤µÄ£¬¾ÍÊÇ¹óÁËÐ©£¡
227.¹þ¶û±õÊÐ½Ì×îÎªÖªÃûµÄ»¬Ñ©³¡Ö®Ò»£¬ÕâÀïÊÇ¹þ¶û±õÄËÖÁÖÐ¹ú×î´óµÄ»¬Ñ©Ê¥µØ¡£ ¾°ÇøÄÚµÄÉèÊ©½ÏÎªÍêÉÆ£¬Ã¿ÌìÓÐÖ±´ïÁÐ³µÈ¥ÑÇ²¼Á¦¡£ ËäÈ»¼Û¸ñºÜ¸ß£¬µ«ÊÇÏà¹ØÅäÌ×Ò²·Ç³£·á¸»£¬¸÷Ê½Ñ©¾ß£¬½ÌÁ·£¬·Ö¼¶Ñ©µÀ£¬Ò»Ó¦¾ãÈ«¡£
228.È¥ÁËÐÂÌåÎ¯£¬Ö»ÄÜÉÏÖÐ¼¶µÀ£¬²»ÄÜÉÏ³õ¼¶µÀ£¬¹öÏÂÀ´µÄ
229.×óµÈÓÒµÈ£¬ÖÕÓÚ¼¦¶³µÄÊ±¿ÌÀ´À²~ºÜÆæ¹Ö£¬ÔÚ¹þ¶û±õÊÐÇøÀïÃ÷Ã÷ÊÇ¶àÔÆ£¬¿ÉÊÇµ½ÁËÑÇ²¼Á¦µÄÈ·¾ÍÆð´ó·çÆ®ÆðÑ©À´À²£¡·ÅÑÛÍûÈ¥°¨°¨°×Ñ©ÕæµÄÃÀ²»Ê¤ÊÕ£¬µ±È»Ò²ÀäµÄ´Ì¹Ç¡£
230.Ãæ»ýºÜ´ó£¬Ñ©ºÜ°×ºÜºÃ£¬¾ÍÊÇÑô¹âÇ¿Ê±Ì«´ÌÑÛ¡£Ò»ÍûÎÞ¼ÊµÄ°×É«ÈÃÈË¶ÙÊ±ÉñÇåÆøË¬£¬³ýÁË»¬Ñ©»¹¿ÉÒÔÍæÑ©µØÄ¦ÍÐ³µ¡¢ÍÓÂÝ»¬µÀ¡¢³åÀË»¬È¦¡¢ËÄÂÖ¿¨¶¡³µ£¬×¡ËÞÑ¡ÁËÅ©¼ÒÔº£¬ºÜÓÐ¶«±±ÌØÉ«¡£
231.ÕâÎÒÄ¿Ç°ÎªÖ¹Î¨Ò»È¥¹ýµÄ»¬Ñ©³¡£¬ËùÒÔÃ»·¨¸ú±ðµÄµØ·½±È½Ï£¬µ«¸Ð¾õÕâÀïµÄÉèÊ©ºÍ³¡µØ¶¼²»´í£¬»¬Ñ©Ò²ºÜ´Ì¼¤£¬Ö»ÊÇ¿ÉÏ§±¾ÈËÓÐµã±¿ÊÖ±¿½Å£¬Ñ§µÄ²»¾«£¬ÀÏÊÇË¤µ¹£¬²»¹ýÒ»¶¨Òª×¢ÒâË¤µ¹µÄ·½Ê½£¬·ñÔòÉËÈËÉË¼º¡£
232."Ñ¡»¬Ñ©³¡
233.¸ß¼¶Ñ¡ÊÖÈ¥ #ÑÇ²¼Á¦»¬Ñ©³¡£¬¸ß¼¶»¬µÀ¹»´Ì¼¤¹»ÓÅÐã
234.ÈëÃÅÑ¡ÊÖÈ¥ #ÉÏ¾©¹ú¼Ê»¬Ñ©³¡£¬³õ¼¶»¬µÀÓÐ1¹«Àï¡£

235.¸öÈË¾õµÃÈëÃÅÑ¡ÊÖÃ»Ì«ÓÐ±ØÒªÈ¥ÑÇ²¼Á¦£¬³õ¼¶»¬µÀ¶¼²î²»¶à¡£ÑÇ²¼Á¦ÔÚÄµµ¤½­£¬´Ó¹þ¶û±õ¿ª³µ¹ýÈ¥ÖÁÉÙÒªÈý¸öÐ¡Ê±×óÓÒ¡£È¥ÑÇ²¼Á¦µÄÊ±¼ä³É±¾ºÍ³É±¾¶¼±È½Ï¸ß¡£
236.ÎÒÊÇµÚ´Î»¬Ñ©£¬¾ÍÑ¡ÔñÁË¹þ¶û±õ¸½½üµÄÉÏ¾©¹ú¼Ê»¬Ñ©³¡¡£¸úÍÅÒ»Ìì45£¬°üÀ¨ÃÅÆ±¡¢Ñ©¾ß¡¢Îç²ÍºÐ·¹ºÍ³µÆ±£¬³µ³Ì1.5Ð¡Ê±¡££¨Ö÷ÒªÊÇÎªÁË¸ú³µ£¬µ½ÁËÑ©³¡ºó£¬¾Í×ÔÓÉ»¬Ñ©£©

237.»¬Ñ©´©´î£º
238.·ÀË®µÄÓðÈÞ·þ£¬²»¹ýÏ¥µ«ÓÖÄÜ¸Ç×¡PPµÄ¡£½¨Òé´©ÁÁÉ«µãµÄ£¬ÅÄÕÕºÃ¿´ÎÒÁ¬»¬Á½Ìì£¬¶¼ÊÇÕû¸ö»¬Ñ©³¡zuiö¦µÄ×Ð£¨»ò¸úÑ©³¡×â»¬Ñ©·þÒ»Ì×ÊÇ60£¬µ«ÊµÔÚÊÇ³ó£©
239.¿ã×Ó£¬Ò²Òª·ÀË®¡£³å·æ¿ã+±£Å¯¿ã+700G×¥ÈÞ¿ãÍà¡£
240.Ñ©³¡ÓÐÃâ·ÑÌá¹©Ñ©Ð¬£¬Ñ©°å£¨Ë«£©£¬Ñ©ÕÌ¡£
241.Ñ©Ð¬ÊÇÕæµÄÍ¦Ó²µÄ£¬¿ÉÒÔÔÚÏÂÃæµæÒ»¸ö×Ô¼º´øµÄÃ«ÈÞÐ¬µæ¡£
242.±£Å¯ÊÖÌ×£¬±£Å¯Ã±×Ó£¨Èç¹ûÒª´øÍ·¿ø£¬½¨Òé´øÃ»ÓÐÐ¡¾¾¾¾µÄÃ«ÏßÃ±£¬¿ÉÒÔ´øÔÚÍ·¿øÀï±£Å¯£©
243.Í·¿ø¡¢Ñ©¾µ¡¢·ÀË®ÊÖÌ×£¬ÎÒ¶¼ÊÇÓÃ×âµÄ£¬¼ÓÆðÀ´90¡£¿´¸öÈË£¬²»Ò»¶¨¶¼Òª×â¡£(°®ÅÄÕÕµÄMM£¬¿ÉÒÔ×â¸öÑ©¾µ£¬ÅÄÕÕ¿áìªÁË)
244.È¥»¬Ñ©Ò»¶¨Òª¶à´©µãÒÂ·þ£¬×öºÃ±£Å¯¡£»¬Ñ©³¡±ÈÊÐÇøÎÂ¶È¸üµ×¡£Á¬ÐøÔÚ»§ÍâÈýËÄÐ¡Ê±£¬¶³¿ÞÄã~

245.¹ØÓÚÇë½ÌÁ·
246.Èç¹û³õ´Î»¬Ñ©ÓÖÃ»ÈË´ø£¬½¨Òé»¹ÊÇÇë¸ö½ÌÁ·£¬Ö÷ÒªÒ²ÊÇÎªÁË°²È«£¬¶øÇÒ½ÌÁ·¿ÉÒÔ°ïÄãÅÄ»¬Ñ©Ð¡ÊÓÆµ(¿´¿´ÎÒµÄ»¬Ñ©Ð¡ÊÓÆµ£¬ÓÐÄ¾ÓÐÃÈµ½Äã)
247.ÒòÎª¸úÍÅ£¬ÉÏ¾©»¬Ñ©³¡Çë½ÌÁ·ÊÇ220/Ð¡Ê±£¨µ¼ÓÎÒª³é20£©¡£
248.ÎÒÇëÁËÒ»Ð¡Ê±µÄ½ÌÁ·£¬´øÁË»¬ÁËÎÒ3ÌË£¬ºóÃæÁ½ÌË¶¼ÊÇÈÃËû°ïÎÒÅÄÊÓÆµ¡£ÎÒÈ«³Ì¶¼Ã»ÓÐË¤¹ý£¬¿ÉÄÜÎÒÊÇ»¬Ñ©Ð¡Ìì²Å°É£¬¹þ¹þ¹þ~ÎÒ»¬ÁËÁ½Ìì£¬ÕæµÄÊÇ°®ÁË£¡

249.»¬Ñ©Ð¡¼¼ÇÉ
250.³õÑ§Õß£¬Ë«°å±È½ÏÈÝÒ×ÉÏÊÖ¡£
251.µ¥°åÈëÃÅÏà¶ÔÄÑÒ»Ð©¡£µ«ÊÇµ¥°åÕæµÄ±È½ÏË§
252.¸Õ¿ªÊ¼»¬ÁËÒ»¶¨ÒªÂý¸Ð¾õËÙ¶È¿ìÁË£¬½µµÍÉíÌåÖØÐÄ£¬Ï¥¸ÇÎ¢Çý£¬Ë«½ÅÄÚ°Ë£¬½ÅÕÆÍùÀïÎ¢·­£¬¼õÉÙ»¬Ñ©°åÓëÑ©µØµÄ½Ó´¥Ãæ»ý£¨¼ä³Æ Á¢ÈÐ£©
253.ÎÒ¿´µ½²»ÉÙÐ¡½ã½ã£¬ÖØÐÄ½µµÃ¹ýµÍ£¬¶¼×øÔÚ»¬°åÉÏ»¬ÐÐÁË£¬Ì«¿É°®ÁË

254.»¬Ñ©ÅÄÕÕ
255.ÅÄÕÕ£¬»¹ÊÇÒªÓÃµ¥°åÀ´ÅÄ±È½Ï¿áÎÒ¸ú½ÌÁ·½èÁËÒ»¸öµ¥°åÀ´ÅÄ¡£Ñ©¾µÒ»´÷£¬ÎÒÊÇÈË¼äÐ¡¿É°®
256.ÓÐÇë½ÌÁ·µÄ±¦±¦ÃÇ£¬Ò»¶¨ÒªÈÃ½ÌÁ·360¶ÈÎ§ÈÆ×ÅÄã¼¸¸öÅÄÐ¡ÊÓÆµ±»ÔÞ±¬ÅèÓÑÈ¦µÄÐ¡ÊÓÆµ¾ÍÊÇËüÁË
257.	

258.¹þ¶û±õ»¬Ñ©¹¥ÂÔ£ü¹þ¶û±õÂÃÐÐ¹¥ÂÔ£ü¹þ¶û±õÂÃÓÎ£ü¹þ¶û±õ´©´î£ü¹þ¶û±õÅÄÕÕ´ò¿¨£ü¹þ¶û±õÒ»ÈÕÓÎ"
259."µÃÒæÓÚµÃÌì¶ÀºñµÄµØÀíÌõ¼þ£¬ ÑÇ²¼Á¦´Ó1980Äê¾Í¿ªÊ¼½¨Á¢»¬Ñ©³¡¡£¾­¹ý¼¸Ê®ÄêµÄ·¢Õ¹£¬ ÑÇ²¼Á¦Ä¿Ç°Ñ©µÀ×Ü³¤¶È´ïµ½60¹«Àï£¬ÊÇ¹úÄÚ×î´óµÄ»¬Ñ©¶È¼ÙÇøÖ®Ò»¡£¶È¼ÙÇøÄÚ»¬Ñ©³¡ÖÚ¶à£¬Ñô¹â»¬Ñ©³¡£¬ÐÂÌåÎ¯£¬ÑÅÍúË¹£¬ºÃººÆÂ£¬¶¼Î»ÓÚÉ½½Å¡£¶ÔÓÚÓÎ¿ÍÀ´Ëµ£¬×îÍÆ¼öµÄ»¹ÊÇÑô¹â»¬Ñ©³¡ºÍÐÂÌåÎ¯»¬Ñ©³¡¡£

260.Ñ©³¡·Ö²¼
261.ÑÇ²¼Á¦»¬Ñ©ÇøÓÐÈý¸öÖ÷·å£º
262.´ó¹ø¿øÉ½¡¢¶þ¹ø¿øÉ½¡¢Èý¹ø¿øÉ½¡£
263.´ó¹ø¿øÉ½¡¢¶þ¹ø¿øÉ½£¬¶ÔÓ¦µÄÊÇÉ½½ÅµÄÐÂÌåÎ¯»¬Ñ©³¡¡£
264.Èý¹ø¿øÉ½½ÅÊÇÑô¹â»¬Ñ©³¡£¬Ò²ÊÇClub MedËùÊ¹ÓÃµÄ»¬Ñ©³¡¡£

265.Ñô¹âÑ©³¡£¬×âÓÃµÄÑ©¾ß±È½ÏÐÂ¡£±ÈÐÂÌåÎ¯ÄÇ±ßµÄÑ©¾ßÒªÐÂ²»ÉÙ£¬Òò´ËºÜ¶àÑ©ÓÑ¸üÍÆ¼öÀ´Ñô¹âÑ©³¡Õâ±ßÍæ¡£

266.½»Í¨
267.´Ó?¹þ¶û±õ?»ú³¡³ö·¢£¬×ø´ó°Í3¸ö°ëÐ¡Ê±×óÓÒ
268.»òÕß¿ÉÒÔ´Ó¹þ¶û±õÊÐÇø£¬×ø¸ßÌúµ½ÑÇ²¼Á¦Î÷Õ¾£¬Ô¼°ëÐ¡Ê±£¬ÔÙ´ò³µ20·ÖÖÓ×óÓÒ¾Íµ½ÁË¡£Ò²¿ÉÒÔ×øµ½ÑÇ²¼Á¦ÄÏÕ¾£¬ÀëÑ©³¡³¬¼¶½ü£¬¾Í10·ÖÖÓ³µ³Ì£¬µ«ÊÇ°à´Î½ÏÉÙ¡£

269.×¡ËÞ
270.¶ÔÓÚ¾Æµê·¿¼äµÄ¼Û¸ñ£¬´ó¼ÒÒ»¶¨Òª¼Ç×¡£¬ÖÜÒ»£­ÖÜËÄÊÇÆ½ÈÕ¼Û¸ñ£¬ÖÜÎå£­ÖÜÁùÊÇÖÜÄ©¼Û¸ñ£¬Òª¹ó³öÔ¼20£¥°É¡£ 
271.±ðÊûµÄ·¿¼ä£¬ÏÖÔÚÒ²¶¼ÊÇ²ð×ÅÂôµÄ£¬¼Û¸ñ¸ú×¡¾ÆµêÒ»Ñù£¬Ò²ÊÇ680Ôª¡£
272.¹«Ô¢ÄÚÊÇ¹²ÓÃÎÀÉú¼ä£¬³Ô·¹²»´ó·½±ã£¬×ßµ½¾Æµê³Ô·¹ÒªºÃ¼¸·ÖÖÓµÄÂ·³Ì¡£ÆäËüµÄ¾ÆµêÄÚ²¿¶¼ÓÐ²ÍÌüµÄ¡£ ¾ÆµêÄÚÓÐÉÌ³Ç£¬¹©¹ºÂòÈÕÓÃÆ·Ìá¹©ÁË·½±ã£¬¼Û¸ñ»ù±¾¹ó²»µ½ÄÄÀïÈ¥¡£
273.ÔÚÑÇ²¼Á¦ÕòÄÚÓÐ²»ÉÙÐ¡ÂÃ¹Ý£¬¼Û¸ñ¿É±ãÒË¶àÁË£¬µ«ÔÚÑÇ²¼Á¦ÕòÀï×¡£¬ÉÔÎ¢ÓÐÐ©²»·½±ã£¬±È½ÏÀ´»ØÂ·³ÌÒª1¸ö¶àÐ¡Ê±¡£

274.ÒûÊ³
275.ÔÚÑÇ²¼Á¦Õò×ÓÀï£¬ÓÐ²»ÉÙµÄ·¹µê£¬ÓÐµÄ·¹µêÓÐ×Ô¼ºµÄÌØÉ«²Ë£¬ÎÒ³ÔµÄÄÇ¸ö¾Í²»´í£¬×Ô¼º¹àµÄÏã³¦¾ÍºÜÓÐÒ»Ì×£¬±ðÓÐ×Ô¼ºµÄÌØÉ«¡£ 
276.¶È¼ÙÇøÄÚ¸÷¼Ò±ö¹ÝµÄ²ÍÒû¶¼¿ÉÒÔ£¬¾ÍÊÇ¼Û¸ñ²»±ãÒË¡£"
277.¶¬Ìì¾ÍÒªµ½ÁËÈ«¹ú¸÷µØ×î»ðµÄÂÃÓÎµØÓÖµ½ÁË·ÇÄÏ¼´±±µÄÊ±ºòÁË£¬ÉÏÒ»Æª¸ø´ó¼Ò½éÉÜÁËÄÏ¶ËÈýÑÇµÄÂÃÐÐ¹¥ÂÔÕâÒ»Æª¾ÍÀ´¸ø´ó¼Ò½²Ò»½²±±¶ËµÄ¹þ¶û±õ°ÉÏ²»¶¿´Ñ©¡¢ÍæÑ©µÄÐ¡»ï°éÃÇÇ§Íò±ð´í¹ýÁËÏÂÑ©µÄ¼¾½Ú¿É²»ÊÇÃ¿Ìì¶¼ÓÐ¡£ ÕâÒ»´ÎÎÒÃÇÈ¥ÁËÎåÌìËÄÍí£¬ÐÐ³Ì°²ÅÅÒ²ºÜnice£¬¶à¿÷ÁËÎÒµÄÐÐ³Ì¹æ»®Ê¦À²¡£ Day1³öÁË»ú³¡·¢ÏÖ¹þ¶û±õ±ÈÏëÏóµÄÀäµÃ¶à£¬ÎÒ´©ÁËËÄ¼þÒÂ·þ¹üµÃÏñÍ·ÐÜ»¹ÊÇºÜÀäÐÒºÃÎÒÃÇ»¹ÓÐ×¨³µÀ´½ÓËÍ¡£·ÅÍêÐÐÀî¿ÉÒÔÈ¥ÊÐÇø¿´ËÉ»¨½­£¬ÕûÌõ½­¶¼½á±ùÁË£¬¿ÉÒÔÍæÑ©È¦¡¢»¬ÂÖÌ¥¸÷ÖÖÐ¡ÓÎÏ·¡£ Day2½¨Òé°Ñ¾Æµê»»µ½ÑÇ²¼Á¦¡£ÔÚÑÇ²¼Á¦¶È¼ÙÇø¿ÉÒÔÍæ¼¤Çé»¬Ñ©¡¢Ñ©ÉÏ×ãÇò¡¢Ñ©µØ°ÎºÓµÈµÈ£¬Ò»ÍæÆðÀ´¶¼¸Ð¾õ²»µ½ÀäÁË£¬¿É°ÑÎÒÕâ¸öÄÏ·½ÈË¼¤¶¯»µÁËÏÂÎç»¹²Î¼ÓÁËÕ½¶·Ãñ×å´óparty£¬½ü¾àÀë½Ó´¥ÁË¶íÂÞË¹ºº×ÓºÍÐ¡½ã½ã£¬¸ÐÊÜµ½ÁËÅ¨Å¨µÄ¶íÂÞË¹ÎÄ»¯¡£ÕâÒ»Ìì¾ÍÈÃÎÒ¾õµÃ´ËÐÐ²»¿÷¹þ¹þ¡£ Day3¿ÉÒÔ°Ñ¾Æµê»»µ½Ñ©Ïç£¬¾ø¶ÔËãÊÇ×îÓÐÈ¤µÄÒ»¸öµØµãÁËÓÎÀÀÂ·ÏßÊÇÕâÑù£ºÑÇ²¼Á¦¡ªÑ©Ô­Ææ¼£¡ªÖÐ¹úÑ©Ïç¡ª³ÁË¯ÖÐµÄÑ©Ïç¡ª°ôé³É½É­ÁÖÕ»µÀ¡ªÒ¹Ä»ÏÂµÄÑ©ÏçÑ©µñ¹ã³¡¡ª¶«±±Ñí¸èÑ²ÑÝ¡ªÑÌ»¨óô»ðÍí»á¡£³¬¼¶³äÊµ£¬ÍæÁËÒ»ÌìÒ²Ã»°ÑÑ©ÏçÍæ±é£¬»Øµ½¾ÆµêÏ´¸öÈÈË®ÔèÃ÷Ìì¼ÌÐø¹þ~ Day4ÎÒÃÇ´ÓÑ©ÔÏ´ó½Öµ½Ñ©Ïç²©Îï¹Ý£¬µ½Ñ©ÏçÓÊ¾Ö£¬µ½¶«±±Èý±¦Õä±¦¹Ý£¬ÔÙµ½¼¤Çé»¬Ñ©¸ÐÊÜÊÀ½ç¶¥¼¶»¬Ñ©Ê¥µî£¬»¹È¥ÁËÑ©¹úº®µØÎÂÈª£¬ÄãÄÜÏëÏóÔÚ±ùÌìÑ©µØÀïÅÝÎÂÈªÂð£¿»¹ÄÜÏíÊÜµ½95¡æµÄË®ÆÃË®³É±ù¡¢ÌåÑé¶«±±²¶Óã......¶ÑÑ©ÈËÕâÖÖ¶¼ËãÊÇ×îÐ¡¶ù¿ÆµÄÓéÀÖÏîÄ¿ÁË¡£×îºó´ò¿¨ÁË¡¶Ïç´å°®Çé¡·Íâ¾°È¡¾°µØ¡¢ÓÎÀÀÁË¡¶ÁõÀÏ¸ù¶ù¡·ÁúÈªÉ½×¯Ïç´å°®ÇéÈ¡¾°µØ¡ªÓ¢½ÜÎÂÈª¶È¼Ù´å¡£»Øµ½Ñ©¹úÎÂÈª¾Æµê£¬½áÊøÍêÃÀµÄÒ»Ìì¡£ Day5ÏÈÈ¥ÍøºìÇÅºÍ²£Á§Õ»µÀ£¬ÔÙÈ¥ÖÐÑë´ó½Ö£¨±»³ÆÎª¶«·½Ð¡°ÍÀè£©£¬ÈËÃñ·Àºé¼ÍÄîËþºÍË¹´óÁÖ¹«Ô°Ò²¿ÉÒÔÈ¥¿´¿´¡£³ÔÍêÎç·¹ºó¾Í¿ÉÒÔ¿ª¿ªÐÄÐÄµÄ»Ø¼ÒÀ² Ð¡Ð¡×¢ÒâÊÂÏî ¹þ¶û±õµÄÂíµü¶û±ù¹÷ºÜºÃ³Ô£¬µ«ÊÇÁã¶ÈÒÔÏÂµÄ»°¿ÉÒÔ×ø½øÅÔ±ßµÄÂóµ±ÀÍ³Ô£¬²»ÒªÕ¾ÔÚ´ó½ÖÉÏ³Ôµ½ÈË¿ì²»ÐÐÁË£» ´ó¼ÒÍæÍêÑ©Ö®ºó¼ÇµÃ°ÑÊÖ²Á¸ÉÔÙ´÷ÊÖÌ×£¬²»È»»á¸üÀä£¬ÑÏÖØµÄ»áÉú¶³´¯£» ¶ÔÓÚ´©µÃ¶à£¬¸üÖØÒªµÄÊÇ²»¹à·ç£¬´©¸öºñ±³ÐÄÈ»ºóÒ´½ø¿ã×ÓÀï¿ÉÒÔÈÃÄã¶à¼á³Ö¼¸¸öÐ¡Ê±£» ×ßÂ·Ò»¶¨Òª¿´Â·£¬ÏÝµ½Ñ©Àï¾Í¹ö³öÀ´£¬Óöµ½±ùÃæ¾ÍÄ¥²ä×Å×ß¹ýÈ¥£¬±ùÃæ×ßÂ·ºÜÈÝÒ×Ë¤£» ³öÐÐ×°±¸£ºÅ¯±¦±¦¡¢Ä«¾µ¡¢´½¸à¡¢³äµç±¦¡¢±£ÊªÃæËª¡¢¿É´¥ÆÁÊÖÌ×¡¢Î§½í¡¢¶úÕÖ¡¢·À»¬Ñ©µØÑ¥...... Ñ©ÏçËäÃÀ£¬µ«½ãÃÃÃÇÍæË£ÖÐ½÷¼Ç°²È«µÚÒ»¹þ£¡ #¹þ¶û±õ #Ñ©Ïç #ÑÇ²¼Á¦»¬Ñ©ÂÃÓÎ¶È¼ÙÇø
278.ËäÈ»»¬Ñ©»¬µÄ»¹²»Õ¦µÄ£¬µ«×ÜÏëÈ¥²»Í¬µÄÑ©³¡¸ÐÊÜ¸ÐÊÜ£¬Õâ´Î´ø×ÅÅ®¶ùÈ¥ÁËÑÇ²¼Á¦»¬Ñ©³¡¡£Àë¹þ¶û±õ´ó¸ÅÓÐÈý¸ö¶àÐ¡Ê±µÄ³µ³Ì¡£¹þ¶û±õÑÇ²¼Á¦»¬Ñ©³¡£¨ÓÖ³ÆÑÇ²¼Á¦»¬Ñ©¶È¼ÙÇø£©°üÀ¨£ºÐÂÌåÎ¯»¬Ñ©³¡£¨¹ú¼ÒÌåÓý¾Ö»¬Ñ©³¡»ò¹ú¼ÒÌåÎ¯£©¡¢ÑÇ²¼Á¦ÐÂå©Ñô¹â»¬Ñ©³¡£¨Ô­·ç³µÉ½×¯»¬Ñ©³¡£©¡¢ÑÅÍúË¹»¬Ñ©³¡¡¢´óÇàÉ½»¬Ñ©³¡¡¢ÔÆ¶¦»¬Ñ©³¡¡¢ÇàÔÆÉ½×¯»¬Ñ©³¡¡¢½»Í¨É½×¯¡¢Í¨ÐÅÉ½×¯£¬¹ãµçÖÐÐÄ¡¢µçÁ¦É½×¯¡¢ºÃºº²´Ñ©³¡£¬ÒÔ¼°Å©¼ÒÔºµÈ´ó´óÐ¡Ð¡Ê®¼¸¸ö»¬Ñ©³¡¹²Í¬×é³É¡£ÔÚ¹æÄ£ÉÏ£¬Êô·ç³µÉ½×¯×î´ó£¬Æä´ÎÊÇÐÂÌåÎ¯»¬Ñ©³¡¡£ÎÒÃÇÔÚÑÇ²¼Á¦Ñô¹âºÍµØÖÐº£clubmed»¬Ñ©³¡ÍæÁË¶þÌì¡£Ö»ÄÜÌ¾Ï¢Ê±¼äÌ«¶Ì¡£¸Ð¾õÓ¦¸ÃÆðÂë´ôÉÏÒ»ÖÜ²ÅÄÜÌá¸ßÐ©»¬Ñ©µÄ¼¼Êõ¡£
279.ÒûÊ³»¬Ñ©¶È¼ÙÇøÄÚÓµÓÐÖÚ¶à²ÍÌü£¬»¹ÓÐÒ»Ð©Å©»§¿ªÉèµÄ·¹µê¡£È¥Å©»§¼Ò³Ô·¹Ò»¶¨Òª×ø»ð¿»£¬ÔÚ¶«±±µÄÈÈ¿»Í·ÉÏ³ÔÐ¡¼¦ìÀÄ¢¹½¡¢ÖíÈâìÀ·ÛÌõ£¬É±Öí²Ë µÈµØµÀ¶«±±²Ë£¬¸Ð¾õÊ®·ÖÎÂÅ¯¡£ÍÆ¼öÅ©¼Ò´óÔº ¡£ ×¡ ×¡ ËÞ ËÞ »¬Ñ©³¡ÖÜ±ßÓÐÊÀ½çÐ¡ÐÍÉÝ»ª¾Æµê ¾Æµê Ð­»á³ÉÔ±Ö®Ò»µÄ¾«¾§¾Æµê ¾Æµê ãåÔÆÂ¥¡¢club med¶È¼Ù´åµÈ¾Æµê ¾Æµê £¬Ò²ÓÐ·ç³µÉ½×¯¡¢ÑÇ²¼Á¦µçÁ¦É½×¯¡¢ÑÇ²¼Á¦Ñô¹â¶È¼Ù¾Æµê ¾Æµê µÈ½ÏÎªÆ½¼ÛµÄ¾Æµê ¾Æµê ¿É¹©Ñ¡Ôñ¡£
280.·Ç³£ºÃºÜºÃÍæ£¬×°±¸ºÜ°ôÄØ£¡·þÎñÒ²ºÜµ½Î»£¡
281.·ÑÓÃÉÏÀ´½²ÎÒ¾õµÃÑÇ²¼Á¦±È½Ï¹ó£¬µ«ÊÇÑ©µÀ·Ç³£²»´í£¬¶øÇÒÎÒËùÈÏÊ¶µÄÃ¿Ò»¸öÈË¶¼·Ç³£¿ÍÆø£¬Ò²ÐíÊÇÎÒË¤µÃÌ«¶àÁË£¬´ó¼Ò¶¼¾õµÃÎÒ±¿±¿µÄ£¬ÈÎºÎÒ»¸öÈËÖ»Òª¿´¼ûÄ°ÉúÈËË¤µ¹ÔÚÑ©µÀÉÏ¶¼»ØÀ´°ïÄãµÄ£¨µ±È»Ç°ÌáÊÇËûÐÐ¶¯×ÔÈç£©¡£ÎÒ·Ç³£Ï²»¶ÑÇ²¼Á¦£¬ÔÚÄÇÖÖÌìÆøÈç¹ûÊÇÈ¥²Î¹ÛµÄÍ¦ÀäµÄ£¬µ«ÊÇÈç¹ûÊ¼ÖÕ±£³ÖÔË¶¯µÄ×´Ì¬Ò»µã¶¼²»Àä¡£ÎÒÖ»ÓÐ´©ÁËÒ»ÌõÄÚÒÂ¼ÓÉÏÑ©¿ã£¬µ«ÊÇÈç¹û²»¶¯µÄ»°»á¶³ËÀÄãµÄ¡££¨Õ¾×Å±ÄÒ²ÀäµÄ£¬Ö»ÓÐ»¬£©½ñÄê»¹ÏëÈ¥ÑÇ²¼Á¦£¬Ö»ÊÇ´ó²¿¶ÓÒªÈ¥±±´óºþ£¬ÎÒÖ»ºÃ¡£¡£¡£µ«ÊÇ·ç³µÉ½×¯µÄ×¡ËÞÈ·Êµ²»ÔõÃ´Ñù£¬·¿¼äÎÂ¶È²»¹»£¬ÓÐµãÀä£¬µ«ÊÇÃ»ÓÐÄÇÃ´¿äÕÅ¡£×ÜÖ®ÎÒ·Ç³£Ï²»¶ÑÇ²¼Á¦£¬ÄÇÐ©Ð¡Ï¸½ÚÔÚ±ùÑ©µÄ÷ÈÁ¦Ö®ÏÄ¿ÉÒÔºöÂÔ²»¼Æ¡£
282.ÑÇ²¼Á¦µÄ·ç³µÉ½×¯Ôø¾­½­ÔóÃñ£¬ÈøÂíÀ¼ÆæµÈ¹ú¼Ò¼¶Áìµ¼ÈË¶¼²Î¹Û·ÃÎÊÈë×¡¹ýµÄ£¬ÑÇ²¼Á¦»¬Ñ©ÊÇÈ«¹úÓÐÃû£¡¶øÇÒÊÇ°ËÒ»¶ÓµÄÑµÁ·³¡µØ£¬Ö»²»¹ýÊÇ¶ÓÓÎ¿ÍºÍÀÏ°ÙÐÕ¿ª·ÅµÄÊÇ³õ¼¶Ñ©³¡~~
283.¾°É«ºÜºÃ   ×øÀÂ³µÉÏÈ¥ÄÜÔ¶Ì÷  °×Ñ©°¨°¨¡£»¬Ñ©¸üÊÇÃ»µÄËµ    ¸÷ÖÖÑ©µÀ   ÖÊÁ¿ºÜºÃ   ÖµµÃÒ»È¥
284.¹þ¶û±õÓÐ2¸ö»¬Ñ©³¡µÄ£¬Õâ¸öÊÇÓÐ¹ú¼Ê±ê×¼µÄ£¬ÕâÀï¿ÉÒÔ×Ô¼ºÍæµÄ£¬²»ÒªÇë½ÌÁ·£¬½ÌÁ·À´°ïÄãÒ²×îºÃ¾Ü¾ø£¬¶¼ÊÇÊÕ·ÑµÄ£¬²»¹ýË¤ÆðÀ´»¹ÊÇºÜÌÛµÄ£¬ÕâÀï»¹ÄÜ³¢µ½¶«±±µÄÍÁ²Ë¡£
285.ÕâÀïÖµµÃÒ»È¥£¬Ã»»®¹ýÑ©µÄÒ»¶¨ÒªÈ¥Ò»ÏÂ£¬ÌáÇ°Ô¤Ô¼µÄ£¬Ð¡º¢×ÓºÜÏ²»¶ÍæµÄ¡£ÓÐ½ÌÁ·½Ì£¬ºÜÈÝÒ×ÕÆÎÕ»ù±¾¼¼ÇÉ£¬µ±È»ÒªÏë»®µÄºÃÄÇ»¹ÐèÒª¶àÈ¥¼¸´Î¡£
286.·Ç³£²»´íµÄ»¬Ñ©µÄµØ·½£¬ÍæµÃÌØ±ðàËÉ­£¬¾°É«³¬ÃÀ£¬ÑÇ²¼Á¦»¬Ñ©Î»ÓÚÉÐÖ¾ÊÐ¶«ÄÏ²¿£¬¾à¹þ¶û±õÊÐ190¹«Àï¡£¶íÓïÔ­ÃûÑÇ²¼ÂåÄá£¬¡°¹ûÄ¾Ô°¡±Ö®Òâ¡£ÖµµÃÒ»È¥£¬ÌåÑéÌåÑé¡£
287.µØµÀµÄ±±·½ÈËÈ·ÊÇµÚÒ»´ÎÈ¥»¬Ñ©³¡£¬ËäÈ»Ïû·ÑÐ¡¹óÁËµã£¬²»¹ýÂÃÐÐµÄÐË·Ü¸Ð¸ü¼ÓÖµµÃ£¬ÐÂÊÖ¿ÉÒÔÇë½ÌÁ·£¬2¸öÈËÇëÒ»¸ö»¹ÉÔÎ¢±ãÒËÒ»µã£¬»¹²»´í£¬²»³ö¹úÃÅ¾Í¿ÉÒÔ»¬Ñ©£¬ÔÞ
288.ÑÇ²¼Á¦ËãÊÇ¹þ¶û±õÖÜ±ßµÄÂÃÓÎÈÈÃÅµØµãÖ®Ò»ÁË£¬»¹Ò»¸ö¾ÍÊÇÑ©ÏçÁË£¬ÑÇ²¼Á¦ÊÇ¹ú¼Ò¼¶±ðµÄ»¬Ñ©³¡£¬ÈüµÀºÜ×¨ÒµµÄ£¬²»»á»¬Ñ©µÄ£¬¿ÉÒÔÇë¸ö½ÌÁ·µÄ£¬²»¹ýÊÕ·Ñ²»±ãÒË£¬×Ô¼ºÍæµÄ»°£¬´©ºñµã£¬Ñ¡Ôñ³õ¼¶µÄ£¬Ò²ºÜÓÐÒâË¼¡£
289.ÒÔÇ°ÔÚ¹þ¶û±õµÄÊ±ºò¼¸ºõÊÇÒ»µ½¶¬ÌìÖÜÄ©¾Í×ÁÄ¥È¥»¬Ñ©µÄ ÑÇ²¼Á¦Ñ©³¡ÊÇ×î´óµÄÒ»¸öÑ§³ªÁË ÔÚÉÐÖ¾ÄÇ±ß
290.Ç°Ãæ´º½ÚÈ¥µÄ£¬¾¹È»²»Àä£¬¸úÍÅ£¬×éÖ¯µÄ²»ºÃ£¬Èç¹ûÈ¥×îºÃ»¹ÊÇ×Ô¼ºÈ¥£¬¶àÍæ»á¶ù£¬ÕâÑù»¹ÐÐ£¬¶Ô²»¶Ô°¡£¬»¹ÐèÒª13¸ö×Ö£¬ÎªÊ²Ã´£¿ÎªÊ²Ã´£¿
291.¹úÄÚµÄ»¬Ñ©Ê¥µØ£¬¹þ¶û±õÓÐ´ó¸Å3Ð¡Ê±µÄ»ð³µµ½£¬¾°Çø³ÔÍæ¹º»¹ÊÇÂùÔ×ÈËµÄ
292.ÕâÀïµÄ»¬Ñ©³¡Ì«ÓÐÃûÁË £¬À´ÕâÀï½»Í¨Ê®·Ö·½±ã£¬×¨ÒµµÄÑ©µÀ£¬²»»á»®µÄ²»½¨ÒéÀ´ÕâÀï£¬Ë¤µ¹ÁË»áºÜÍ´µÄ£¬¾ÍÊÇÃÅÆ±ÓÐµã¹ó¡£2Ð¡Ê±300Ôª¡£
293.Ò»Ö±ÒÔÎªÕâÀïÈ«Äê¶¼ÄÜ»¬Ñ©£¬Ë­ÖªµÀ½ñÄêÌ«ÈÈ£¬ºÜÔç¾ÍÃ»µÃ»¬ÁË£¬ºÃÊ§Íû
294.¶ÔºÜ¶àÈËÀ´Ëµ£¬»¬Ñ©ÊÇÒ»ÖÖ±ùÑ©ÔË¶¯£»¶ÔºÚÁú½­ÈËÀ´Ëµ£¬»¬Ñ©ÊÇÒ»ÖÖÉú»î·½Ê½¡£2021-2022ÐÂÑ©¼¾£¬ÑÇ²¼Á¦»¬Ñ©ÂÃÓÎ¶È¼ÙÇøÒÔÎå´óÆªÕÂÕÀ·Å¶ÀÓÐµÄ±ùÑ©÷ÈÁ¦·ç²É£¬´òÔìÒÔÌåÓýÈüÊÂºÍÎÄÂÃ»î¶¯ÎªÔØÌåµÄ¡°1+1¡±ÐÂÄ£Ê½£¬È·±£½ñ¶¬ºÃÏ·Á¬Ì¨¡¢¾«²Ê²»¶Ï£¬±í´ï»¬Ñ©Ê¤µØÑÇ²¼Á¦ÆÚÅÎ¶¬°Â¡¢Ö§³Ö¶¬°Â¡¢ÖúÁ¦¶¬°ÂµÄÐÄÉù¡£
295.»¬Ñ©³¡ÊÇºÜÉÙÈ¥µÄ£¬Å¼¶ûÈ¥Ò²ÊÇÓ¦³êÒ»ÏÂ¡£Ö÷ÒªÊÇ¾õµÃ°®ºÃ¶àÊÂÇéÒ²¶à£¬Æ½Ê±Ì«Ã¦ºõÁËÓÐÊ±ºò¾ÍµÃÐÝÏ¢Ò»ÏÂ¡£²»¹ýÔÚÑ©³¡¿´±ðÈË»¬Ñ©»¹ÊÇºÜÓÐÈ¤µÄ£¬¾ÍÊÇ²»ÏÂ³¡µÄ»°»á¾õµÃºÜÀä¡£
296.µÚÒ»´Î»¬µ¥°å£¬»¬ÁË¼¸ÌË¾Í²»ÔÙË¤Æ¨¹ÉÁË£¬»¹¿ÉÒÔÒ»±ß¸ú»ï°é±È¸ö??£¬Ê²Ã´ÔË¶¯ÐÝÏÐ»î¶¯¶¼Ó¦¸ÃÌåÑéÒ»ÏÂÏÂµÄÅ¶£¬»¬Ñ©Í´²¢¿ìÀÖ×ÅµÄ¸Ð¾õÒ²²»´í??
297.È«¹úÓÐÃûµÄ»¬Ñ©³¡£¬¶¬¼¾µÄÈËÕæµÄÊÇ³¬¶àµÄ¡£ÓÐ¹þ¶û±õÖ±Í¨µ½ÕâÀïµÄ°à³µ£¬ºÜ·½±ã£¡
298.¿ÉÄÜÊÇÖÐ¹ú×îºÃµÄ»¬Ñ©³¡??µØÁË
299.¶¬Ìì¾ÍÒªÈ¥»¬Ñ©³¡£¬»¬Ñ©ÔË¶¯ºÜ¿á¡£
300.ÑÇ²¼Á¦Õò£¬Á¥ÊôÓÚºÚÁú½­Ê¡¹þ¶û±õÊÐÉÐÖ¾ÊÐ£¬Î»ÓÚÉÐÖ¾ÊÐ¶«ÄÏ²¿£¬ÕÅ¹ã²ÅÁëÎ÷Â´£¬ÂìÑÑºÓÉÏÓÎ¡£¶«ÓëÓã³Ø³¯ÏÊÃñ×åÏçÅþÁÚ£¬ÄÏÓëÕäÖéÉ½ÏçÏàÁ¬£¬Î÷ÓëÎ­ºÓÕò½ÓÈÀ£¬±±ÓëÁÁºÓÕò½»½ç¡£
301.Â¡¶¬Ê±½Ú£¬Î»ÓÚºÚÁú½­Ê¡¹þ¶û±õÊÐÉÐÖ¾ÊÐµÄÖÐ¹úÑÇ²¼Á¦ÐÜÃ¨¹ÝÀï£¬´óÐÜÃ¨ÓÓÓÓ¡¢Ë¼¼ÎÓ­À´ÓÖÒ»¸öÑ©¼¾¡£
302.ÖÐ¹ú×î¸ºÊ¢ÃûµÄ»¬Ñ©³¡£¬±±¾©¶¬°Â»á¼´½«¿ªÄ»£¬ÕâÀïÀ´×ÔÈ«¹ú¸÷µØµÄÑ©ÓÑ»áÔ½À´Ô½¶à£¡
303.·Ç³£²»´íµÄ£¬·Ç³£²»´íµÄ£¬·Ç³£²»´íµÄ
304.¸öÈË·Ç³£Ï²»¶µÄÒ»¸öµØ·½£¬Ã¿Äê¶¼»áÈ¥Íæ¡£
305.¶«±±»¬Ñ©Ê¥µØÑ½£¬¾ÍÊÇÌ«Ì«Ì«Ì«Ô¶ÁË¡£
306.ÑÇ²¼Á¦Ñ©³¡ÊÇ×îÓÐÃûµÄ»¬Ñ©Ê¥µØÁË°É
307.ºÃÆ¯ÁÁµÄ»¬Ñ©³¡°¡£¬ºÃÏëÔÚÉÏÃæ³Û³Ò£¬¿ÉÏ§ÎÒ²»´ó»á
308.ºÜÊÊºÏÐÂÊÖ£¬Éè±¸ºÜºÃ
309.ºÜºÃÍæ£¡£¡£¡£¡£¡£¡£¡£¡£¡£¡£¡£¡£¡£¡
310.ºÜ²»´íÄØ¡£ºÜ²»´íÄØ¡£ºÜ²»´íÄØ¡£
311.ËüÊÇ¹úÄÚ×îÓÐÃûÆøµÄ»¬Ñ©³¡Ö®Ò»¡£
312.¹þ¹þ??£¬¾ÓÈ»¿ÉÒÔÌÉÔÚÊ÷ÏÂÓë±ùÑ©ÆæÔµµÄÂð£¿·ç¾°¿´ÍêÁË£¬ÕæµÄºÜÏ²»¶¡¾[É«][É«][É«]¡¿ready to go skiing...under the protection of a one-on-one skiing coach...
313.¾°É«ºÜÃÀ£¬È¤Î¶ÐÔ¸üÊÇºÜºÃ£¬ÐÔ¼Û±È³¬¸ß¡£
314.¡¾[ßÚÑÀ][ßÚÑÀ][ßÚÑÀ]¡¿great fun with all activities even digging the ginseng in the snow field...lolÌåÑé²»Ò»ÑùµÄ¶«±±ÓéÀÖ
315.»¬Ñ©Íú¼¾£¬ß[¿ÍºÜ¶à£¬ßLß·¿r¶¼¸ß£¬ÊÐ^¾Í¨çÐ¡l½Ö£¬ßÇ¬QÕû¡£Ñ©ö¶à£¬µ«ÏàÝ^ËÄÄêÇ°í£¬Ñ©ÉÙÁËºÜ¶à£¬Ñ©]ÓÐÒÔÇ°ºñ£¬»¬Ñ©rÝ^Î£ëU¡£
316.¡¾[ßÚÑÀ][ßÚÑÀ][ßÚÑÀ]¡¿wonderful view on the top of the mountain on the way to Yabuli skiing....¹ûÈ»¶¬Ìì²ÅÄÜÓÎ±±·½µÄ
317.ÑÇ²¼Á¦»¬Ñ©ÂÃÓÎ¶È¼ÙÇøÊÇ¹ú¼ÒAAAA¼¶¾°Çø£¬Î»ÓÚºÚÁú½­Ê¡¹þ¶û±õÊÐÉÐÖ¾ÊÐÑÇ²¼Á¦Õò¶«ÄÏ20¹«Àï£¬¾à¹þ¶û±õÊÐ193¹«Àï£¬¾àÑ©Ïç88¹«Àï£¬¾àÄµµ¤½­ÊÐ120¹«Àï£¬301¹úµÀÖ§ÏßÖ±´ï¾°Çø¡£¶È¼ÙÇøÓÉ³¤°×É½ÂöÕÅ¹ã²ÅÁëµÄÈý×ùÉ½·å×é³É£¬¼´º£°Î1374.8Ã×µÄÖ÷·å´ó¹ø¿øÉ½¡¢º£°Î1258Ã×µÄ¶þ¹ø¿øÉ½¡¢ºÍº£°Î1000Ã×µÄÈý¹ø¿øÉ½¡£
318.ÑÇ²¼Á¦µØ·½Õæ´óÑ½£¬ËäÈ»Ã»ÓÐ»¬Ñ©£¬µ«ÎÒ¿´×ÅÄÇÒ²ÊÇ×ã¹»Ë¬µÄ¡£ÎÒÊÇÒ»¶þÔÂ·ÝÈ¥µÄ£¬ÄÇÀïµÄ²Í¹ÝºÍÂÃ¹Ý¶¼ÊÔÓªÒµ£¬ÒòÎªÎÒ¾Ë¾ËÈ¥ÄÇÀï¹¤×÷£¬ËùÒÔ³Ô×¡Ãâ·Ñ¡£ÄÇ¸ö¾Æ°É×°ÐÞµÄºÜÓÐÎ¶µÀ¡£¸´¹Å·çµÄ¡£²Í¹ÝÀïÃæºÜ¶àÅÆ×ÓÒ²ºÜ¸ãÐ¦¡£×î×î¾ªÏ²µÄÊÇÑÇ²¼Á¦ÓÐÐÜÃ¨¹Ý£¡£¡ËäÈ»²»ÄÜÀëºÜ½ü¿´£¨ÄÇÐÜÃ¨»¹Ò»Ö±Ë¯¶¢ËüºÃ³¤Ê±¼ä²Å¶¯Ò»¶¯©´(¡ä-£à)©°£©£¬µ«ÊÇ±Ï¾¹ÊÇµÚÒ»´Î¿´µ½ÐÜÃ¨£¡ÖÜÎ§»¹ÓÐÒ»Ð©¶¯Îï£¬ÌìÆøÀäºÜ¶à¶¯Îï¶¼Ã»ÓÐÁË¡£¹ÝÀï»¹ÓÐÐÜÃ¨ÍæÑ©µÄÕÕÆ¬.
319."ËäËµ»¬Ñ©??¾¡Í·ÊÇgu¿Æ£¬µ«°¨°¨°×Ñ©?¡¢³Û³ÒÑ©µØ£¬Ë­»á²»°®ÄØ£¿??
320.#´º½ÚºóÂÃÐÐ 
321.#´ºÌìÀ´À² 
322.[Cute]·ÖÏíÒ»ÏÂ¹úÄÚÊÒÍâ»¬Ñ©Ê¤µØ£¨±¾ÎÄ·ÖÏí7¼Ò£©
323.[Love]¼ÇµÃÏÈÂëºó¿´£¬Í¼¶þ¸½ÉÏÑ©³¡¶Ô±ÈÍ¼

324.01ºÚÁú½­Ê¡£üÑÇ²¼Á¦»¬Ñ©ÂÃÓÎ¶È¼ÙÇø?
325.³õ¡¢ÖÐ¡¢¸ß¼¶»¬Ñ©
326.ÍÆ¼öÖ¸Êý£º????
327.²Î¿¼ÃÅÆ±¼Û¸ñ£º10ÔªÈë³¡£¬»¬Ñ©ÁíÊÕ
328.ÓªÒµÊ±¼ä£º¶È¼ÙÇøÈ«Ìì¿ª·Å
329.ÍÆ¼öÀíÓÉ£º
330.1.ÑÇ²¼Á¦»¬Ñ©³¡µÄÉèÊ©·Ç³£ÍêÉÆ??£¬¹²ÓÐ17Ìõ³õ¡¢ÖÐ¡¢¸ß¼¶»¬Ñ©µÀ£¬ËüµÄ¸ßÉ½»¬Ñ©µÀÊÇÑÇÖÞ×î³¤µÄ¡£
331.2.ÕâÀïÃ¿ÄêµÄ11ÔÂÖÐÑ®ÖÁ´ÎÄê3ÔÂÏÂÑ®ÊÇÕâÀïµÄ×î¼Ñ»¬Ñ©ÆÚ£¬¾°µã¾°¹Û£º¸ßÉ½»¬Ñ©³¡¡¢Ä¾ÎÝ±ðÊû¡¢±ùÑ©»¶ÀÖÊÀ½ç¡£
332.??µØÖ·£ººÚÁú½­Ê¡¹þ¶û±õÊÐÉÐÖ¾ÊÐÑÇ²¼Á¦ÕòÎ÷ÄÏ20¹«Àï

333.02¼ªÁÖÊ¡£ü±±´óºþ»¬Ñ©³¡³õ¡¢ÖÐ¡¢¸ß¼¶»¬Ñ©
334.ÍÆ¼öÖ¸Êý£º?????
335.²Î¿¼ÃÅÆ±¼Û¸ñ£º38ÔªÆðÀÂ³µÌåÑé
336.ÓªÒµÊ±¼ä£º¶È¼ÙÇøÈ«Ìì¿ª·Å£¬»¬Ñ©£º11ÔÂ13ÈÕ-´ÎÄê3ÔÂ31ÈÕ9:00-16:30
337.ÍÆ¼öÀíÓÉ£º
338.1.¶¬¼¾Æ½¾ùÆøÎÂÔÚÁãÏÂ10¡æ£¬Õû¸öÇøÓòÈýÃæ»·É½£¬¶¬¼¾·çÁ¦Èõ£¬ÓÐºÜ¶àÊ±ºò½üËÆ¾²·ç¡£
339.2.±±´óºø»¬Ñ©³¡ÍêÈ«¿ÉÒÔÂú×ã¸ßÉ½»¬Ñ©¡¢Ô½Ò°»¬Ñ©¡¢ÌøÌ¨»¬Ñ©¡¢ ×ÔÓÉ»¬Ñ©¡¢ÏÖ´úÁ½Ïî¼°Ñ©³µ¡¢Ñ©ÇËµÈÑ©ÉÏÏîÄ¿³¡µØµÄ½¨ÉèÒªÇó£¬´ïµ½¹ú¼ÊÑ©ÉÏ¾ºÈü³¡µØµÄË®Æ½¡£
340.??µØÖ·£º¼ªÁÖÊÐÓÀ¼ªÏØ±±´óºþ»¬Ñ©³¡

341.03¼ªÁÖÊ¡£ü³¤°×É½»¬Ñ©³¡?³õ¡¢ÖÐ¡¢¸ß¼¶»¬Ñ©
342.ÍÆ¼öÖ¸Êý£º?????
343.²Î¿¼ÃÅÆ±¼Û¸ñ£º»¬Ñ©Æ±£¨º¬Ñ©¾ß£©680Ôª
344.ÓªÒµÊ±¼ä£º8:30-17:00
345.ÍÆ¼öÀíÓÉ£º
346.1.»¬Ñ©³¡º£°Î900Ã×£¬É½ÌåÂä²î140Ã×£¬ÏÖÓÐ³õÖÐ¼¶»¬Ñ©µÀÁ½Ìõ£¬¸ß¼¶×¨ÒµÌìÈ»»¬Ñ©µÀÒ»Ìõ¡£
347.2.ÕâÀïµÄÑ©ÖÊ·Ç³£½Ó½ü·¨¹ú¼°Òâ´óÀû±±²¿µØÇøµÄÑ©¡£
348.??µØÖ·£º¼ªÁÖÊ¡°×É½ÊÐ¸§ËÉÏØËÉ½­ºÓÕòÍò´ï³¤°×É½¹ú¼ÊÂÃÓÎ¶È

349.04¼ªÁÖÊ¡£ü³¤´º¾»ÔÂÌ¶»¬Ñ©³¡?³õ¡¢ÖÐ¼¶»¬Ñ©
350.ÍÆ¼öÖ¸Êý£º????
351.²Î¿¼ÃÅÆ±¼Û¸ñ£º30Ôª »¬Ñ©£º80Ôª/2Ð¡Ê±
352.ÓªÒµÊ±¼ä£º09:00-16:00
353.ÍÆ¼öÀíÓÉ£º
354.1.ÈýÃæ»·ÁÖ£¬Ò»ÃæÁÙË®£¬¾ßÓÐµÃÌì¶ÀºñµÄÇøÎ»ÓÅÊÆºÍÂÃÓÎ×ÊÔ´¡£Ñ©ÖÊËÉÈí£¬ÊÊºÏ¸÷ÖÖ²»Í¬ÀàÐÍµÄ»¬Ñ©°®ºÃÕß¡£
355.2.ÓµÓÐ¸ß¿ÕË÷µÀºÍºÅ³ÆÊÀ½çµÚÒ»µÄ³¤´ï1616Ã×µÄ¹Ü¹ìÊ½»¬µÀ¡£
356.??µØÖ·£º¼ªÁÖÊ¡³¤´ºÊÐ¾»ÔÂÌ¶¹ú¼ÒÉ­ÁÖ¹«Ô°ÄÚ

357.05ÄÚÃÉ¹Å×ÔÖÎÇø£ü°¢¶ûÉ½»¬Ñ©³¡?³õ¡¢ÖÐ¡¢¸ß¼¶»¬Ñ©
358.ÍÆ¼öÖ¸Êý£º????
359.²Î¿¼ÃÅÆ±¼Û¸ñ£ºÆ½ÈÕ£º150Ôª/Ìì£¬¼ÙÈÕ£º180Ôª/Ìì
360.ÓªÒµÊ±¼ä£º8:30-16:00
361.ÍÆ¼öÀíÓÉ£º
362.1.ÊÇÄÚÃÉ¹Å×ÔÖÎÇøÎ¨Ò»Ò»¼Ò¼¯¸÷ÖÖ±ÈÈü¡¢ÑµÁ·ºÍ´óÖÚÓéÀÖÎªÒ»ÌåµÄ´óÐÍ¶à¹¦ÄÜ»¬Ñ©³¡£¬ÊÇÀíÏëµÄ±ùÑ©ÔË¶¯¡¢±ÈÈü¡¢ÑµÁ·»ùµØ£¬ÊÇÓÎÈË»¬Ñ©¡¢Ï·Ñ©¡¢ÉÍÑ©µÄÀÖÔ°¡£
363.??µØÖ·£ºÄÚÃÉ¹ÅÊ¡ÐË°²ÃË°¢¶ûÉ½ÊÐÎÂÈª½Ö³ÇÇøÁ½²à

364.06ºÚÁú½­Ê¡£ü¶þÁúÉ½»¬Ñ©³¡?³õ¡¢ÖÐ¼¶»¬Ñ©
365.ÍÆ¼öÖ¸Êý£º????
366.²Î¿¼ÃÅÆ±¼Û¸ñ£º168Ôª/ÈË
367.ÓªÒµÊ±¼ä£º08:00-17:00
368.ÍÆ¼öÀíÓÉ£º
369.1.¶þÁúÉ½ÓÐ6Ìõ¸ßÉ½»¬Ñ©µÀ£¬Í¬Ê±»¹¿É¿ªÕ¹Ñ©µØÄ¦ÍÐ¡¢É³Ä®Ô½Ò°³µ¡¢ÂíÀ­Ñ©ÇÁ¡¢ºþÃæÁï±ùµÈ¡£
370.2.ÎªÁËÅäºÏ¡°°ÙÍòÇàÉÙÄêÉÏ±ùÑ©»î¶¯¡±ÐË½¨ÁË¶ùÍ¯»¬Ñ©³¡¡£
371.??µØÖ·£ººÚÁú½­Ê¡¹þ¶û±õÊÐ±öÏØ¶þÁúÉ½ÂÃÓÎÇøÄÚ

372.07ºþ±±Ê¡£üÉñÅ©¼ÜÂÃÓÎ»¬Ñ©³¡?³õ¡¢ÖÐ¼¶»¬Ñ©
373.ÍÆ¼öÖ¸Êý£º????
374.²Î¿¼ÃÅÆ±¼Û¸ñ£º55Ôª/ÈË
375.ÓªÒµÊ±¼ä£º7:00-17:00
376.ÍÆ¼öÀíÓÉ£º
377.1.»¬Ñ©³¡ÔÚº£°Î2000Ã×¸ßµÄÉñÅ©¼Ü¾ÆºøÆº£¬ÊÇÎÒ¹úÄÏ·½ÂÃÓÎ»¬Ñ©³¡£¬¾ÆºøÆºÒòÆäÐÎ×´Ïñ¾Æºø¶øµÃÃû¡£
378.2.¼¯»§Íâ»¬Ñ©¡¢¹Û¹âÓÎÀÀ¡¢ÐÝÏ¢¶È¼Ù¡¢»§ÍâÌ½ÏÕÎªÒ»ÌåµÄ×ÛºÏÐÔÂÃÓÎÊ¤µØ¡£
379.??µØÖ·£ºÖÐ¹úºþ±±Ê¡ÉñÅ©¼Ü¾ÆºøÆº

380.??»¬Ñ©Ð¡ÌáÐÑ£º
381.Á¿Á¦¶øÎª¡¢ÔË¶¯Ç°ÐèÈÈÉí»î¶¯½î¹Ç£¬??×îºÃ¾ÍÇë×¨Òµ½ÌÁ·Ñ§Ï°Ñ§Ï°~"
382."??¡¾?¾Æµê¹¥ÂÔ¡¿
383.??ÏêÏ¸µØÖ·£ºÑÇ²¼Á¦ÇàÔÆÐ¡ÕòÑ©ÔÏ½Ö3ºÅ±ðÊû

384.??½»Í¨¹¥ÂÔ£º×Ô¼Ý

385.??ÁÁµãÌØÉ«£ºÉèÊ©ÆëÈ«£¬ÓÐ¹Ü¼Ò·þÎñ¡£

386.?¾Æµê»·¾³£ºÀë¾°µã¶¼ºÜ½ü£¬³Ô·¹ÓÎÍæ¶¼ºÜ·½±ã£¬¶øÇÒÐÐ³Ì»¹»áÂ·¹ýÍøºìÉ­ÁÖÐ¡»ð³µ¡£

387.??ÈË¾ùÏû·Ñ£º[Four][Eight][Zero]Æð

388.??×î¼ÑÅÄÕÕµØµãÕûÀí£º
389.[One]Ó¾³Ø²£Á§ÇÅ
390.[Two]ÃÅ¿ÚÈ¡ÉáÅÆ×Ó
391.[Three]ÇïÇ§
392.[Four]ÅÀÌÙÂÌÖ²Ç½
393.[Five]3Â¥°×É«ÌúÌÝ¼°ÌìÌ¨
394.#¹þ¶û±õÂÃÓÎ¹¥ÂÔ"
395."#¶¬ÌìÈ¥ÄÄÍæ #ÐÂÄê×î¿áÂÃÐÐ #ÄãµÄ¼ÒÏçÏÂÑ©ÁËÂð 
396.¾°µãÍÆ¼ö:??????????
397.ÑÇ²¼Á¦»¬Ñ©³¡ÊÇÎÒ¹úÖøÃû»¬Ñ©³¡Ö®Ò»£¬µØ´¦³¤°×É½É½Âö£¬×î¸ßº£°Î1000.8Ã×¡£ÓÉÓÚÕâÀïÉ½ÐÎµØÃ²¶ÀÌØ£¬Ñ©ÖÊ·áºñÓ²¶ÈÊÊÖÐ£¬»ýÑ©ÆÚ³¤£¬»ýÑ©×îÉî¿É´ï1Ã×ÒÔÉÏ£¬»¬Ñ©³¡¹²ÓÐ¸ß¡¢ÖÐ¡¢³õ¼¶Ñ©µÀ11Ìõ¡£Æä ÖÐ°üÀ¨Ò»ÌõÑÇÖÞ×î³¤»¬µÀ¡£ ÔÚÑÇ²¼Á¦»¬Ñ©ÖÐÐÄ»¹ÓÐ×¨ÊôµÄ»¬Ñ©Ñ§Ð££¬ÔÚÕâÀï³õÑ§Õß½«½ÓÊÜ×î¿ìËÙµÄ»¬Ñ©¼¼ÇÉÑµÁ·¡£
398.??ÏêÏ¸µØÖ·: ºÚÁú½­Ê¡ÉÐÖ¾ÊÐÑÇ²¼Á¦Õò¶«ÄÏ20¹«Àï¡£ 
399.?¿ª·ÅÊ±¼ä: 8:00-17:00¡£
400.??½»Í¨¹¥ÂÔ:¹þ¶û±õ--ÑÇ²¼Á¦:»ð³µÃ¿ÌìÔ¼14°à£¬ÐÐ³µ3h .×óÓÒ£¬??Æ±¼Û17-32.5Ôª×óÓÒ
401.??×Ô¼ÝÏßÂ·:»¬Ñ©³¡¾àÀë¾à¹þ¶û±õ193¹«Àï£¬¾àÀëÄµµ¤½­ÊÐ120¹«Àï£¬ÊÇÍ¨ÍùËç·ÒºÓµÄ301¹úµÀ;
402.³Ë³µÂ·Ïß:¹þ¶û±õ¿ÍÔËÕ¾-ÑÇ²¼Á¦Õò-(»»³ËÐ¡°Í)-ÑÇ²¼Á¦»¬£¬Ñ©³¡
403.??ÑÇ²¼Á¦-¹þ¶û±õ:¿ªÍù¹þ¶û±õµÄ°ÍÊ¿Ã¿ÌìÎå°à(·Ö±ðÎªÉÏ Îç6:40¡¢ÖÐÎç12: 35¡¢ÏÂÎç:17:02¡¢ 17: 40ºÍÍíÉÏ23: 00·¢³µ)£¬Ô¼Èý¸öÐ¡Ê±¡£
404.??Ñ©Æ±¿ÉÒÔÔÚÍøÉÏÔ¤¶¨Ò²¿ÉÒÔÏÖ³¡¹ºÂò£¬Ñ©Æ±°üº¬ÃÅÆ±ºÍ»ù´¡Ñ©¾ß(Ò»ÕûÌìµÄ»¬Ñ©Æ±¼ÛÊÇ248µ±)ÁìÑ©¾ßÊ±¹¤×÷ÈËÔ±ÌØ±ðÏ¸ÐÄ,»á°ïÃ¦µ÷ÕûÑ©°åµÄ¾àÀë£¬»¹»áµ±³¡²âÊÔÑ©°å£¬Õâ»¹ÕæÊÇÔÚÆäËûÑ©³¡Ã»ÓÐÌå»á¹ý¡£
405.??ÁÁµãÌØÉ«:ÑÇ²¼Á¦»¬Ñ©³¡ÊÇÖÐ¹ú×î´óµÄ¡¢Éè±¸×îÏÈ½ø¡¢·þÎñ×îÍêÉÆµÄ»¬Ñ©³¡¡£ÔøÊÇµÚÈý½ìÑÇ¶¬»áÈüµÀ£¬²¢ÇÒÊÇ¹ú ¼Ò»¬Ñ©ÔË¶¯Ô±µÄÑµÁ·»ùµØ¡£ÑÇ ²¼Á¦»¬Ñ©³¡ÓµÓÐÖÐ¹úµÚÒ»³¤»¬Ñ©Ñ©µÀÒ»¹²ÓÐ17Ìõ³õÖÐ¸ß¼¶Ñ©µÀ(¸ßÉ½»¬Ñ©µÀÎªÑÇÖÞ×î³¤)£¬³¤´ï5kmµÄ»·ÐÎÔ½Ò°Ñ©µÀ¼°Ñ©µØÄ¦ÍÐ/Ñ©ÇÁ×¨ÓÃµÀ»¬Ñ©Õß¿ÉÒÔ´ÓÈÎºÎÒ»´¦³ËË÷µÀ£¬ÎÞÐèÍÑÑ©°å¾Í»¬±é³¡ÄÚÈ«²¿Ñ©µÀ!!
406.????»¬Ñ©Ð¡tips
407.³õ¼¶°®ºÃÕß¿ÉÒÔÇë½ÌÁ·£¬»áºÜ¿ìÉÏÊÖ¡£ÑÇ²¼Á¦Ñô¹â¶È¼Ù´å»¬Ñ©³¡ºÍÐÂÌåÎ¯»¬Ñ©³¡¶¼·Ç³£ÊÊºÏ³õÑ§Õß£¬³õ¼¶µÀ·Ç³£³¤ÇÒÑ©ÖÊºÃ£¬²»»¬Ñ©Ò²¿ÉÒÔ×øÀÂ³µµ½É½¶¥¹Û¹â¡£"
408."[SnowFlake][SnowFlake][SnowFlake]
409.????ÑÇ²¼Á¦»¬Ñ©ÂÃÓÎ¶È¼ÙÇøÎ»ÓÚÑÇ²¼Á¦ÕòÄÏ²¿É½Çø£¬ÕâÀïÔÆ¼¯ÁË¶à¼Ò×¨Òµ»¬Ñ©³¡¡¢ÒÔ¼°¸ßµµµÄ ¶È¼Ù¾Æµê£¬ÊÇÖÐ¹ú×îÖøÃûµÄ»¬Ñ©Ê¤µØ£¬ÑÇ¶¬»áµÈ¹ú¼ÊÈüÊÂ³£ÔÚÕâÀï¾Ù°ì¡£ÔÚÕâÀï£¬Äã¿ÉÒÔ×øÀÂ³µÉÏµ½É½ÆÂ£¬ÔÚ×¨Òµ»¬µÀÉÏÀ´Ò»´Î´Ì¼¤µÄ¡°Ñ©ÉÏ¸©³å¡±£»Èç¹ûÄã²»»á»¬Ñ©Ò²Ã»¹ØÏµ£¬×¨Òµ½ÌÁ·»á´ø×ÅÄãÑ¸ËÙÕÆÎÕ»ù±¾¼¼ÇÉ¡¢Ð¡ÊÔÅ£µ¶£¬ÄãÒ²¿ÉÒÔÍæÑ©È¦¡¢×øÒ»´ÎÑ©µØÄ¦ÍÐ¡£ 
410.????ÑÇ²¼Á¦»¬Ñ©ÂÃÓÎ¶È¼ÙÇøÑ©ÖÊÓÅÁ¼¡¢Ó²¶ÈÊÊÖÐ£¬ÕâÀï»ýÑ©ÆÚÎª170Ìì£¬»¬Ñ©ÆÚ½ü150Ìì£¬Ã¿ÄêµÄ11ÔÂÖÐÑ®ÖÁ´ÎÄê3ÔÂÏÂÑ®ÊÇ×î¼Ñ»¬Ñ©ÆÚ¡£¶È¼ÙÇøÓÉÈý×ùº£°ÎÒ»Ç§Ã×ÒÔÉÏµÄÉ½·å£¨ ´ó¹ø¿ø¡¢¶þ ¹ø¿ø¡¢Èý¹ø¿ø£©×é³É£¬×øÂä×Å¶à¼Ò¹úÄÚ¶¥¼âµÄ»¬Ñ©³¡£¬±ÈÈç¹úÄÚ³¡µØ×îºÃµÄÐÂå©Ñô¹â»¬Ñ©³¡¡¢¹úÄÚ¹æÄ£×î´óÉèÊ©×îºÃµÄÐÂÌåÎ¯»¬Ñ©³¡µÈ£¬ËäÈ»»¬Ñ©·ÑÓÃ±ÈÆÕÍ¨»¬Ñ©³¡ÂÔ¹ó£¬µ«ÖµµÃÌåÑé¡£
411. ????´ËÍâ£¬ÏÄ¼¾µÄ¶È¼ÙÇøÒ²ºÜÊÊºÏÐÝÏÐ¶È¼Ù£¬ÕâÀïÉ­ÁÖÃ¯ÃÜ¡¢·ç¾°ÓÅÃÀ£¬¶È¼ÙÇøÄÚÓÐ¸ß¶û·òÇò¡¢»®´¬¡¢µöÓãµÈ ÓéÀÖÏîÄ¿£¬ÊÇ±ÜÊîÏûÏÄµÄºÃÈ¥´¦¡£
412.[1:00][1:00]¿ª·ÅÊ±¼ä£ºÈ«Ìì (1ÔÂ1ÈÕ-12ÔÂ31ÈÕ ÖÜÒ»-ÖÜÈÕ)
413.[RoundNails][RoundNails]½¨ÒéÓÎÍæ£º3Ð¡Ê±ÒÔÉÏ ¶¬¼¾×î¼Ñ
414.[EuropeAfrica][EuropeAfrica]¾°µãµØÖ·£ººÚÁú½­Ê¡¹þ¶û±õÊÐÉÐÖ¾ÊÐ½ðÅÆ´óµÀ84ºÅ
415.#¶¬¼¾»¬Ñ©¼¾ 
416.#»¬Ñ©ºÃÈ¥´¦ 
417.#¹þ¶û±õÂÃÐÐ"
418.×ø°ÍÊ¿À´»ØµÄ¡«»¹Ëã·½±ã¡«ËäÈ»º®¼Ùµ«ÊÇÑ©³¡ÈËÒ²²»¶à£¬ÓÐÌ«ÑôµÄÊ±ºòÍ¦Å¯ºÍ£¬½ÌÁ·»á°ïÌ§Ñ©°åÒ²ºÜÈÈÇé£¬µ«¼ÇµÃËûÃÇ¶¼ÊÇÒªÏû·ÑµÄÅ¶Ã²ËÆÐÐÇéÊÇ50+Æð
419.ÑÇ²¼Á¦¼ÛÇ®Æ«¹óÒ»Ð©£¬2Ð¡Ê±´ó¸ÅÊÇ100Ôª£¬¸½½ü¶È¼Ù´åºÜ²»´íµÄ£¬×¡ËÞ°üÀ¨½ÌÁ·Ç®£¬Ñ©³¡ºÜ²»´íµÄ£¬ºÜ¶àÈüµÀ£¬³õ¼¶µÄ±È½ÏÈÝÒ×ÉÏÊÖ¡£½ÌÁ·±È½ÏÓÐÄÍÐÄ£¬¶øÇÒ²»Ö¹ÄÜ»¬Ñ©»¹ÄÜÍæÆäËûµÄ´Ì¼¤ÏîÄ¿£¬
420.Ìì¸ßÔÆµ­µÄ¾ÅÔÂ£¬¿ª³µÂ·¹ýÉÐÖ¾½øÈëÑÇ²¼Á¦»¬Ñ©³¡¶È¼ÙÇø£¬ÏÖÔÚ²»ÊÇÑ©¼¾£¬ÂÔÏÔµÃÏôÌõ¡£À´ÕâÀï»¬Ñ©ÒÑ¾­ÊÇÊ®¼¸ÄêµÄÊÂÇéÁË£¬¿ÉÒÔ¿¼ÂÇ»Ø¹éÒ»ÏÂÁË¡£
421.»¬Ñ©³¡»¹ÊÇÍ¦´óµÄ£¬ÖÜ±ßÍæµÄ¶«Î÷Ò²²»ÉÙ£¬ºÜÊÊºÏ´ø×ÅÀÏÆÅº¢×ÓÈ«¼ÒÒ»ÆðÀ´¿´¿´£¬ÌØ±ðÊÇ±È½ÏÊÊºÏºÍ´ó¼ÒÒ»ÆðÀ´Íæ£¬¼Û¸ñÓÐµãÐ¡¹ó£¬±ðµÄ»¹¿ÉÒÔ¡£
422."¼ò½é£º
423.ÑÇ²¼Á¦»¬Ñ©ÂÃÓÎ¶È¼ÙÇøÊÇ¹ú¼ÒAAAA¼¶¾°Çø£¬Î»ÓÚºÚÁú½­Ê¡¹þ¶û±õÊÐÉÐÖ¾ÊÐÑÇ²¼Á¦ÕòÎ÷ÄÏ20¹«Àï£¬¾à¹þ¶û±õÊÐ193¹«Àï£¬¾àÑ©Ïç88¹«Àï£¬¾àÄµµ¤½­ÊÐ120¹«Àï£¬301¹úµÀÖ§ÏßÖ±´ï¾°Çø¡£¶È¼ÙÇøÓÉ³¤°×É½ÂöÕÅ¹ã²ÅÁëµÄÈý×ùÉ½·å×é³É£¬¼´º£°Î1374.8Ã×µÄÖ÷·å´ó¹ø¿øÉ½¡¢º£°Î1258Ã×µÄ¶þ¹ø¿øÉ½¡¢ºÍº£°Î1000Ã×µÄÈý¹ø¿øÉ½¡£

424.¼Û¸ñ£º
425.ÑÇ²¼Á¦»¬Ñ©³¡ÃÅÆ±¼Û¸ñ£º10Ôª£¬£¨»¬Ñ©·Ñ140Ôª/2Ð¡Ê±¡¢280Ôª/°ëÌì¡¢380Ôª/È«Ìì£»×âÑ©·þ80Ôª/Ìì£»ÌØÆ¸»¬Ñ©½ÌÁ·200Ôª/ÈË/2Ð¡Ê±¡¢300Ôª/ÈË/°ëÌì¡¢500Ôª/ÈË/È«Ìì£¬ÓÉÓÚÑ©³¡²»Í¬£¬¼Û¸ñÒ²ÓÐËù²»Í¬£©¡£1.2Ã×ÒÔÏÂ¶ùÍ¯°´ÃÅÊÐ¼ÛÎåÕÛÊÕ·Ñ.
426.»¬Ñ©¼Û¸ñ¸ù¾Ý²»Í¬µÄÑ©µÀ¼Û¸ñ²»Í¬£¬Èç¸ß¼¶Ñ©µÀ£¬ºÜ¶àÑ©³¡ÊÇ²»¾ß±¸µÄ£¬¶ÔÓÚ³õ¼¶»¬Ñ©Õß£¬¼Û¸ñ×îµÍ¿ÉÒÔ´ïµ½60¡£

427.½»Í¨
428.»ð³µ
429.¿ÉÔÚ¹þ¶û±õ»ð³µ¶«Õ¾³Ë×øK7047´ÎÁÐ³µ£¨8:08·¢³µ£¬»Ø³Ì16:08·¢³µ£¬Æ±¼Û38Ôª£©£¬Ô¼3¸öÐ¡Ê±µ½ÑÇ²¼Á¦»ð³µÄÏÕ¾£¨ÄÏÕ¾¾ÍÔÚ¶È¼ÙÇø£©£¬ÏÂ³µºó×øÐ¡°ÍÖ±´ïÑÇ²¼Á¦¶È¼ÙÇø£¨Ô¼5·ÖÖÓ£©¡£
430.¹þ¶û±õÕ¾Ã¿ÌìÒ²ÓÐ¶àÌË»ð³µ¿Éµ½ÑÇ²¼Á¦»ð³µÕ¾£¨ÕòÉÏ£©£¬ÕòÉÏÓÐÐ¡°Í¿Éµ½¶È¼ÙÇø£¬³µ³ÌÔ¼°ëÐ¡Ê±¡£
431.Æû³µ
432.¹þ¶û±õ»ð³µÕ¾Ç°µÄÁúÔË¿ÍÔËÕ¾£¬ÒÔ¼°ÆäËû³µÕ¾ÈçÄÏ¸ÚÆû³µÕ¾¡¢µÀÍâÕ¾µÈ¾ùÓÐ´ó°Í¿Éµ½ÑÇ²¼Á¦£¬³µ³ÌÔ¼3Ð¡Ê±¡£
433.×Ô¼ÝÏßÂ·
434.»¬Ñ©³¡¾àÀë¾à¹þ¶û±õ193¹«Àï£¬¾àÀëÄµµ¤½­ÊÐ120¹«Àï¡£ÊÇÍ¨ÍùËç·ÒºÓµÄ301¹úµÀ¡£¾ÙÀý£º´Ó¹þÊÐÐÐÊ»Í¨Íù°¢³Ç·½Ïò£¬Í¾¾¶°¢³Ç¡¢ÓñÈª¡¢Æ½É½¡¢Ã±¶ùÉ½¡¢ÉÐÖ¾¡¢Ò»ÃæÆÂ¡¢Î­ºÓ¡¢ÑÇ²¼Á¦¡£µÖ´ïÑÇ²¼Á¦ÊÕ·Ñ¿ÚºóÐÐ³µÓÒ×ªÑÇ²¼Á¦»¬Ñ©³¡·½Ïò¡£ÐÐ³µ25¹«ÀïºóÑÇ²¼Á¦»¬Ñ©³¡É½ÃÅ£¬×óÓÒÁ½²à»á³öÏÖ´óÐ¡²»Ò»µÄºÜ¶àË½ÈËÑ©³¡£¬¼ÌÐø¿ªÖÁ×î¶¥¶Ëµ½´ïÖÐ¹ú×î´óµÄÑÇ²¼Á¦ÌåÓý¾Ö»¬Ñ©³¡¡£"
435.²»¸Ò»¬Ñ©£¬µ«ÊÇ²¼Á¦ßÊÇÒªÈ¥´ò¿¨µÄ¡£ÙÙIÁËÓ^¹âË÷µÀ+»¬µÀ¡£ºÜºÃµÄówòÍæµÄé_ÐÄ£¡ ×ÜÌå³¬ÔÞ£¬ÐÔ¼Û±È¸ß£¬ÓÐÈ¤ºÃÍæ£¬¾°É«²»´í£¬
436.¡¾[ßÚÑÀ][ßÚÑÀ][ßÚÑÀ]¡¿skiing, mission completed...lol.ÌåÑéÁË²»Ò»ÑùµÄ¶¬¼¾ÏîÄ¿£¬¶¬°Â»áÔ­À´Ò²ÄÇÃ´ºÃÍæµÄÏîÄ¿
437.¡¾[É«][É«][É«]¡¿gonna skiing for a whole morning...»¬Ñ©³¡µÄ¸÷Ìì±ùÌìÑ©µØ¸ÇÂúÖ¦Í·´óµØÕæµÄºÜÃÀºÃµÄ
438."¶¬ÌìµÄ»¬Ñ©ÏîÄ¿Ëæ×Å±±¾©¶¬°Â»áµÄ¾Ù°ìÔÚ½ñÄê»ðµ½ÁË¶¥Á÷£¬Ïñ¼«ÁËÈ¥ÄêáÈÆðµÄ³åÀË£¬¿áÅ®º¢ÔõÃ´ÄÜ´í¹ýÕâÏîÔË¶¯ÄØ¡«[Idea] #ÄãµÄ¼ÒÏçÏÂÑ©ÁËÂð 
439.ÔÚÑ©ÓÑÃÇ¶¼¾Û¼¯ÔÚËÉ»¨ºþ¡¢Í¨»¯¡¢¿É¿ÉÍÐº£µÄÊ±ºò£¬ÎÒÑ¡ÔñÁËÑÇ²¼Á¦£¬Ò»ÊÇÀë¼Ò½ü£¬¶þÊÇÈËÉÙÑ©ºÃ£¬²¢ÇÒ³¤¾àÀëÑ©µÀºÜ¶à£¬ÊÇÖÐ¹ú×î´óµÄ»¬Ñ©³¡¡£´ó¼Ò¶ÔÑÇ²¼Á¦µÄ¹ÌÓÐÓ¡Ïó¶¼ÊÇÖÐÄêË«°åÑ©ÓÑ¾Û¼¯µØ£¬µÄÈ·ÄêÇáÈË½ÏÉÙ£¬µ«½ÐÉÏÈýÁ½ºÃÓÑ¾ÛÔÚÕâÀï£¬¿ÉÒÔÍæ³öºÜ¶à²»Ò»ÑùµÄ¿ìÀÖ??
440.??Ê×ÏÈËµÒ»ÏÂÕâ´ÎµÄ»¬Ñ©´©´î£ºÑ©·þÊÇcosone¼ÒµÄ×ÏÉ«Ì××°£¬»¤¾ßÊÇÎÒ×î°®µÄÐ¡ÐÜÎ¬Äá£¡£¡´ø×ÅÐ¡¿É°®»¬Ñ©£¬×öÈ«³¡×î¿É°®µÄ×Ð[GoForIt]
441.ÎÒÊÇ´Ó¹þ¶û±õ³ö·¢£¬ÒòÎª×Ô´øÑ©°åËùÒÔ¿ª³µ¹ýÀ´µÄ£¬¿ª³µ´ó¸ÅÁ½¸ö¶àÐ¡Ê±¾Íµ½ÁË£¬»¹¿ÉÒÔ×ø¸ßÌú??Ö±´ïÑÇ²¼Á¦Õ¾£¬Ò»¸öÐ¡Ê±³öÍ·µÄÊ±¼ä£¬Æ±¼Û²»µ½100??µ¥ÌË¡£¸ßÌúÕ¾¾àÀëÑ©³¡20¹«Àï×óÓÒ£¬Õ¾¿ÚÓÐºÜ¶à½ÓËÍµÄ³µ£¬Ò²¿ÉÒÔÏÈÎÊºÃ¾ÆµêÊÇ·ñÌá¹©½ÓËÍ·þÎñ¡£
442.ÏÖÔÚÑÇ²¼Á¦µÄµ¥°åÑ¡ÊÖÒ»µã¶¼²»ÉÙ£¬µ«Íæ¼¼ÇÉµÄ²»¶à£¬Ö÷Òª¶¼ÊÇ¿Ì»¬ºÍÒ»Ð©×·ÇóËÙ¶ÈµÄÑ¡ÊÖ£¬·ÖÎª´ó¹ø¿øºÍÐ¡¹ø¿ø£¬´ó¹ø¿øÊÇ¸øÔË¶¯Ô±ÑµÁ·ÓÃµÄ£¬Æ½³£ÓÎ¿ÍÉÏ²»È¥£¬Ð¡¹ø¿øµÄÑ©µÀÒ²×ã¹»ÓÃ£¬·ÖÎªA¡¢BË÷£¬¿ÉÒÔ³¢ÊÔË¢Ò»ÏÂ¸÷¸öÑ©µÀ£¬½¨ÒéÔçÆðÈ¥»¬Å¶ÉÏÎçµÄÑ©¸üºÃ£¬ÀÂ³µ8:00¿ª¡¢Ë÷µÀ9:00¿ª??
443.µÚÈýÌìµÄÊ±ºòÅóÓÑ´øÎÒÃÇ´ÓÉ½Ñü´¦»¬½øÁËÒ°Ñ©µÀ£¬²¢²»Î£ÏÕÒòÎªÀïÃæÒÑ¾­±»¿ª³öÁËÒ»ÌõÑ©µÀ£¬µ«µ¥°åÔÚÀïÃæ¾Í±ÈÆðË«°å±¿×¾Ðí¶àÁË£¬Ì½Ë÷Ò»ÏÂÐ¡Ê÷ÁÖÕæµÄºÜÓÐÈ¤¹þ¹þ¹þ£¡[Congratulate]»¹ÓÐºÜ¶à´ø×ÅÐ¡º¢µÄ¼Ò³¤´øº¢×Ó»¬Ë«°å×ßÐ¡Ê÷ÁÖ£¬ºÜ¿áµÄÇ××Ó»î¶¯Å¶??
444.ÍµÍµËµÒ»¾ä£¬ÍíÉÏÎÒÃÇ»¹´ø×ÅÑ©°å×ßµ½ÁËÉ½ÏÂµÄ»¬Ñ©¹«Ô°Íæ»¬ÌÝ£¬ÌáÇ°Âò¸öÍ·µÆ£¬Ì½Ë÷Ò»ÏÂÒ¹ÍíÑ©³¡µÄÀÖÈ¤[Trick]¶¬ÌìÑÇ²¼Á¦ÕòÉÏ»¹ÓÐÂòÑÌ»¨µÄ£¬¹þ¶û±õÀï²»ÈÃ·ÅÑÌ»¨¿ÉÒÔÔÚÕâ¶ù·Å¸ö¹»À²[Cute]ÁíÍâ¶¬Ìì»¹¿ÉÒÔÈ¥ÅÝÑ©µØÎÂÈª£¬°×Ìì»¬Ñ©ÍíÉÏÅÝ¸öÎÂÈªÐ¶µôÒ»ÉíµÄÆ£ÀÛ£¬¿ª·Åµ½ÍíÉÏ¾ÅµãÅ¶[Tiptop]
445.×îºó¾ÍÊÇ×¡µê??ºÍÃÀÊ³??À²£¬ÎÒÃÇÕâ´ÎÃ»ÓÐ×¡ÔÚÑ©³¡µÄÑÇ²¼ÂåÄá¾Æµê£¬¶øÊÇ×¡ÔÚÁËÑ©³¡ÍùÏÂ×ßÃ»¶àÔ¶µÄÅ©¼ÒÀÖÐ¡±ðÊûÀï£¬´ó¸ÅÈË¾ù100Ò»Íí£¬¼Û¸ñÊµ»Ý£¬»¹¿ÉÒÔ¸úÀÏ°åÉÌÁ¿Ã¿ÌìµÄ»ïÊ³£¬·Ç³£ÊÊºÏÑ§Éúµ³ºÍÔ¤ËãÓÐÏÞµÄÐ¡»ï°é£¬°ÑÊ¡ÏÂÀ´µÄÇ®ÓÃÀ´»¬Ñ©¾ÍÌ«¿ªÐÄ²»¹ýÀ²??É½ÉÏµÄÃÀÊ³²»¶à£¬´ó¶àÊÇÌú¹øìÀºÍÅ©¼Ò²Ë£¬ÑÇ²¼Á¦ÕòÉÏ»¹ÓÐ²»ÉÙÉÕ¿¾µê²Í¹ÝºÍÐ¡¾Æ¹Ý£¬´ÓÑ©³¡¿ª³µ??´ó¸Å°ëÐ¡Ê±×óÓÒ¡«
446.ÔÚ³¢ÊÔÂÃÐÐÓÎ¼ÇµÄ¹ý³ÌÖÐ£¬»¹ÓÐ´ýÑ§Ï°£¬ÓÐÎÊÌâ¶¼¿ÉÒÔÆÀÂÛÇøÁôÑÔàÞ??
447.#¶¬°ÂìÅ¿á»¬Ñ©¼¾ #¶¬ÌìÈ¥ÄÄÍæ #´º½ÚºóÂÃÐÐ #µ¥°å»¬Ñ©"
448.#¶¬ÌìÈ¥ÄÄÍæ #åÞÍÞÐÐÎª´óÉÍ #ÖÜ±ßÓÎ°²ÐÄºÃÈ¥´¦ Ëæ×Å±±¾©¶¬°Â»áÁÙ½ü£¬ºÚÁú½­Ê¡ÑÇ²¼Á¦»¬Ñ©ÂÃÓÎ¶È¼ÙÇøµÄ±ùÑ©ÔË¶¯·ÕÎ§ÈÕ½¥Å¨ºñ£¬ÌìÄÏµØ±±µÄ»¬Ñ©°®ºÃÕßºÍÓÎ¿ÍÀ´µ½ÕâÀï£¬ÏíÊÜ±ùÑ©ÖÐµÄËÙ¶ÈÓë¼¤Çé¡£ÑÇ²¼Á¦ÊÇ¹úÄÚ»¬Ñ©Ê¤µØ£¬¶¬¼¾Ñ©×ÊÔ´´æÁôÆÚ×î³¤¿É´ï170Ìì£¬ÓµÓÐ¸÷¼¶»¬Ñ©µÀ50¶àÌõ¡£
449.#¹þ¶û±õÂÃÐÐ #¹þ¶û±õÂÃÓÎ #¹þ¶û±õÂÃÓÎ¹¥ÂÔ ¶¬Ìì¿´Ñ©£¬Ê×.Ñ¡¹þ¶û±õ£¡ ½ñÌìÕûÀíÁËÒ»Æª¶¬ÌìÀ´¹þ¶û±õÂÃÓÎ±Ø¿´µÄÂÃÓÎ¹¥ÂÔµÈÒßÇéºÃ×ª£¬Ò»ÆðÀ´¹þ¶û±õ¿´Ñ©°É . ³öÐÐÇ°Ó¦¸Ã×¼±¸Ê²Ã´£¿ ½¡¿µÂëºÍ¿ÚÕÖ:ÒßÇé·À¿ØÆÚ¼ä£¬ÕâÁ½Ñù»¹ÊÇÐèÒªµÄ Ð¯´øÖ¤¼þ£¬ÈçÉí·ÝÖ¤¡¢Ñ§ÉúÖ¤¡¢¾ü¹ÙÖ¤µÈ ´øºÃ±£Å¯ÒÂÎïºÍ×°±¸:Èç±£Å¯ÒÂ¡¢ÓðÈÞ·þ¡¢Î§²±¡¢ÊÖÌ×¡¢±£ÎÂ±­¡¢ÒþÐÎÑÛ¾µ¡¢Ñ©µØÑ¥£¬Å¯±¦±¦(ÊÖ»úÒ²ÒªÌù)µÈ£¬Ð¬×ÓÒ»¶¨ÒªÑ¡Ôñ·À»¬µÄ ×Ô±¸¸ÐÃ°Ò©ºÍ³¦Î¸Ò©¡¢ÔÎ³µÒ©(È¥Ñ©ÏçµÄÂ·ºÜÔ¶) ´øºÃÊÖ»ú¡¢³äµçÏß¡¢³äµç±¦¡¢ÓÐÏà»úµÄ´øºÃÏà»úÓðÈÞÕÖ(ÊÒÍâÎÂ¶ÈµÍ£¬¿ÉÄÜ»á±»¶³µ½ÏÔÊ¾ÆÁ²»ÏÔÊ¾»­Ãæ) ÌáÇ°×öºÃ¹¥ÂÔ¡¢¶©ºÃ¾Æµê¡¢»úÆ±£¬ÏÂÔØÒ»¸öÊÖ»úµ¼º½µØÍ¼ . À´¹þ¶û±õ±ØÍæ¾°µã 1.ÖÐÑë´ó½Ö 2.±ùÑ©´óÊÀ½ç 3.Ñ©Ïç 4.ÑÇ²¼Á¦»¬Ñ©³¡ 5.Ê¥Ë÷·ÆÑÇ´ó½ÌÌÃ . À´¹þ¶û±õ±Ø³ÔÃÀÊ³ ¹þ¶û±õºì³¦¡¢´óÁÐ°Í(¶íÂÞË¹´óÃæ°ü)¡¢É±Öí²Ë¡¢¹ø°üÈâ¡¢Ìú¹øìÀ¡¢½È×Ó¡¢Âíµü¶û±ù¹÷¡¢¶«±±ÉÕ¿¾¡¢¶³Àæ¡¢¶³ÊÁ . Ó¦¸Ã×¢ÒâÊ²Ã´£¿ ³ÔµÄ·½Ãæ£º¶«±±µÄ·¹²Ë·ÖÁ¿ºÜ´ó£¬²»Òª°´ÄÏ·½µÄÌ×Â·µã£¬²»È»»áºÜÀË·Ñ~ ×¡µÄ·½Ãæ£ºÎÞÂÛ×¡ÄÄ¶¼»áÓÐÅ¯Æø£¬·¿¼ä»áºÜ¸ÉÔï£¬Ë¯¾õ¿ÉÄÜ»á²»Êæ·þ£¬½¨ÒéÔÚÊÒÄÚ·ÅÅèË®£¬Ôö¼Ó¿ÕÆøÊª¶È ½»Í¨·½Ê½£ºÒ»°ã²»½¨Òé×Ô¼ÝÍæÑ©Ïç£¬ºÜÎ£ÏÕ£¬ÏëÒªÊæÊÊµã¿ÉÒÔ°ü³µ£¬Ê¡ÐÄÓÖÊ¡Ç®£¬ÍæµÃÒ²ºÜ²»´íÅ¶~»ù±¾Â·ÏßÈçÏÂ . µÚÒ»Ìì£ºµÖ´ï¹þ¶û±õ µÚ¶þÌì£ºÑÇ²¼Á¦»¬Ñ©³¡£¨»¬Ñ©¡¢±ùÑ©´ó×÷Õ½¡¢º®µØÎÂÈª£© µÚÈýÌì£ºÑÇ²¼Á¦ÖÐ¹ú¸»Ê¿É½Ñ©Ïç µÚËÄÌì£ºÑ©Ïç°ôé³É½¹Û¹âÕ»µÀÆæÈ¤Ñ©ÈË¹È±ùÁè¹È»Ø¹þ¶û±õ µÚÎåÌì£ºÊ¥Ë÷·ÆÑÇ½ÌÌÃÖÐÑë´ó½Ö·µ³Ì . ¹þ¶û±õÂÃÓÎ¹¥ÂÔ¾Í·ÖÏíµ½ÕâÀ²£¬×£´ó¼ÒÍæµÃ¿ªÐÄ£¡ ¹þ¶û±õ|¹þ¶û±õÂÃÓÎ|¹þ¶û±õÂÃÓÎ¹¥ÂÔ|¹þ¶û±õ¾°µã
450.??ÑÇ²¼Á¦»¬Ñ©ÂÃÓÎ¶È¼ÙÇøÊÇ¹þ¶û±õÖ®ÂÃ±Ø´ò¿¨µÄµØµãÖ®Ò»£¬ÕâÀï²»½öÓÐÑ©ÀËÒø»¨µÄ±ùÑ©ÃÀ¾°£¬»¹ÓÐ¼«ÖÂ´Ì¼¤µÄ»¬Ñ©ÔË¶¯¡£ ÉÍ±ùÀÖÑ©£¬¾ÍÔÚ½ñ¶¬£¬·îÉÏÒ»·Ý¸É»õÂúÂúµÄ¶¬¼¾ÑÇ²¼Á¦ÂÃÓÎ¹¥ÂÔ£¬Ò»¶¨ÒªÊÕºÃÅ¶~ ±Ø´ò¿¨ÏîÄ¿£º ??1.»¬Ñ© ÔÚÍðÈôÍ¯»°Íõ¹úµÄ±ùÑ©ÊÀ½çÀï£¬¸©î«Á¬Ãà²»¾øµÄ°×É«·åÂÍ£¬ÔÚÇ§Ã×¸ßÉ½µÄÑ©µÀÉÏºôÐ¥¶øÏÂ¡¢×··çÖðµç£¬Ð¦°ÁÁÖº£Ñ©Ô­£¬¾¡ÇéÌåÑé»¬Ñ©µÄ¼¤ÇéÓë¿ì¸Ð£¡ ??2.¸ßÉ½¹Û¹âË÷µÀ ¹úÄÚÉÙ¼ûµÄ¿ÉÒÔ×ÝÀÀÑ©Ô­·ç¹âµÄ¸ßÉ½¹Û¹âË÷µÀ°É¡£³Ë×ø°üÏáÊ½¹Û¹âÀÂ³µµÇÑÇ²¼Á¦Ê×¸ß·å¡ª¡ªº£°Î1374Ã×µÄ´ó¹ø¿øÉ½£¬Ò»Â·¾¡ÇéÐÀÉÍÑÇ²¼Á¦¾°ÇøÈ«¾°ÒÔ¼°ÁÖº£Ñ©Ô­ÎíÚ¡¡¢Ç§Äêº±¼ûÅÀµØËÉ¡¢×ÔÈ»ÐÎ³ÉµÄÑ©ËÜµñµÈÌìÈ»Ææ¹Û£¬ÏàÐÅÒ»¶¨»áÎªÄúÁôÏÂÉî¿ÌµÄÓ¡Ïó¡£ ??3.ÑÇ²¼Á¦É­ÁÖÎÂÈª£¬½áºÏµ±µØÊ¢²úµÄÖÐ²ÝÒ©£¬´òÔìµØ·½ÌØÉ«Ò©Ô¡ÎÂÈª¡£ÊÒÍâÎÂÈª·Ö²¼ÔÚÔ­ÉúÌ¬°×èëÁÖºÍËÉÁÖÖÐ£¬¶¬¼¾»¹¿ÉÒÔÌåÑéÑ©µØÎÂÈª£¬ÅÝË½ÌÀÉÍ·ÉÑ©£¬×ÝÏí±ù»ðÁ½ÖØÌì¡£ ??4.É­ÁÖÐ¡»ð³µ ÉÙÅ®ÐÄ±¬Åï·ÛÉ«³µÏá£¬³µÉí»æÓÐºÚÁú½­Ê¡ÂÃÓÎ¼ªÏéÎïË¬Ë¬»¢ºÍ²»Í¬ÓïÑÔµÄÎÒ°®Äã¡£ÌðÃÛµÄÁµ°®·ÕÎ§ÈÃÕâÌËÐ¡»ð³µ³ÉÎªÁËÍøºì´ò¿¨µã¡£ ?5.±ùÁè¹È °×ÌìµÄ±ùÁè¹È£¬ÂúÄ¿µÄÓñÊ÷Çí»¨£¬ÊÇÊªÆøÓöÀäÄý½á¶ø³ÉµÄÎíÚ¡±ù¹Ò£¬Ã¿µ±Ñô¹âÕÕÔÚÉÏÃæ£¬¶¼»áÕÛÉä³öÃÔÈËµÄ¹âÃ¢¡£µ±Ò¹Ä»½µÁÙ£¬ÎíÚ¡±ù¹ÒÉÁË¸ÆðÆß²ÊµÄÁ÷¹â£¬ÌìµØ»¯Îª±ùÆæµÆÇÉ¡¢ÓñÆöÒøÏâµÄÊÀ½ç¡£ ??6.¶«±±ÃñË×´å ³Ë×øÂíÀ­ÅÀÀç£¬Ò»Â·ÐÀÉÍÈÈÇéËÆ»ðµÄ´óÑí¸è£¬µÈµ½ÁËÉ½ÀïÈË¼Ò£¬»¹¿ÉÒÔÃâ·ÑÆ·³¢¶«±±ÌØÉ«ÃÀÊ³~ ±ØÆ·³¢ÃÀÊ³ ??1.Ìú¹øìÀ ºÚÁú½­ÌØÉ«ÃÀÊ³Ìú¹øìÀ¼Ò×åÔÚÑÇ²¼Á¦ÓÖÌíÒ»Ô±ÊµÁ¦¸É½«£¬ÄÇ¾ÍÊÇÑÇ²¼Á¦Ò©ÉÅÌú¹øìÀ£¬³ýÁË³£¼ûµÄ´ó¶ì¡¢ÍÁ¶¹¡¢´ó±ý×ÓµÈÊ³²Ä£¬»¹¼ÓÈëÁËÈË²Î¡¢èÛè½×Ó¡¢ÎåÎ¶×Ó¡¢É½Ò©¡¢´óÔæ¡¢¸Ê²Ý¡¢´ÌÎå¼ÓÒ¶µÈ¶àÖÖÖÐÒ©£¬¼æ¹ËÁËÃÀÎ¶Óë½¡¿µ¡£ ??2.ÀÂ³µ¾Æ°É ÑÇ²¼Á¦Ñô¹â¶È¼Ù´åÄÚµÄÀÂ³µ¾Æ°É£¬¹¤Òµ¸´¹Å·çµÄ×°ÐÞÉè¼ÆÓÐÒ»ÖÖ±ðÑùµÄÎÂÜ°·ÕÎ§¡£ÕâÀï°×ÌìÊÇ¿§·ÈÒûÆ·µê£¬Ò¹ÍíÊÇ¾Æ°É¡£ÓëÈýÎåºÃÓÑ³©»¬Ö®ºó£¬²»·ÁÀ´µ½ÕâÀï£¬ÔÚö¡³ï½»´í¼ä¶È¹ýÒ»¶Îã«ÒâÎÂÜ°µÄÊ±¹â¡£
451.Õâ×éÊÇÈ¥ÄêÄêÄ©¹þ¶û±õÂÃÓÎµÄÍ¼Æ¬À² ¹þ¹þ¹þ ÄÏ·½ÈËÈ¥±±·½¸ÐÊÜÒ»³¡¶ìÃ«´óÑ©?? ¶«±±°ü³µÂ·ÏßÊÇ ?¹þ¶û±õ-ÑÇ²¼Á¦ ?ÑÇ²¼Á¦-´óÍº¶¥×ÓÉ½-±ùÑ©»­ÀÈ-Ñ©Ïç ?Ñ©Ïç-ÎíÚ¡µº ?ÎíÚ¡µº-¹þ¶û±õ ±ùÑ©»­ÀÈÒ»¶¨ÒªÈ¥??×ß×ßÕ»µÀ ÌÉÔÚÑ©¶ÑÀï »¹ÄÜÓö¼ûÉµáó×Ó£¬ÕæµÄÊÇÌ«Ì«Ì«ÉµÃÈÀ²?? Ò»Â·ÉÏµÄÏ²ÔÃ¶à°ëÊÇÕâÐ©¿É°®µÄ¾«Áé???¡â? #¹þ¶û±õÂÃÓÎ##¶«±±ÂÃÐÐ##¿´Ñ©ÐÐ¶¯#
452."#»¬Ñ©³õÌåÑé 
453.¶¬Ìì²»ÖªµÀÈ¥ÄÄÀïÍæ£¿ÄÇÎÒ¸æËßÄã£¬¹þ¶û±õÊÇÒ»¸ö²»´íµÄºÃÈ¥´¦£¬ÑÇ²¼Á¦»¬Ñ©³¡Ò²²»¿É´í¹ý£¬Õâ·Ý¹¥ÂÔ¾ÍÊÖ°ÑÊÖ½ÌÄã´ò¿¨ÑÇ²¼Á¦»¬Ñ©³¡

454.[CarFront]½»Í¨Ö¸ÄÏ£º
455.??»ð³µ£º¹þ¶û±õÕ¾¡ª¡ªÑÇ²¼Á¦Õ¾£¬³µ·Ñ37.5Ôª/ÈË£¬´óÔ¼3Ð¡Ê±
456.[Station]¶¯³µ£º¹þ¶û±õÕ¾/¹þ¶û±õÎ÷Õ¾¡ª¡ªÑÇ²¼Á¦Î÷Õ¾£¬³µ·Ñ72ÔªÆð£¬´óÔ¼1Ð¡Ê±30·ÖµÖ´ï

457.[Hotel]×¡ËÞÖ¸ÄÏ£º
458.ÔÚÑÇ²¼Á¦¿ÉÒÔ×¡ÔÚÑÇ²¼Á¦¾Æµê£¬¾Æµê»·¾³ºÃ£¬È«Ñ©¾°ÂäµØ²£Á§´°·Ç³£ÊÊºÏÅÄÕÕ£¬¾Æµê¾àÀë»¬Ñ©³¡Ö»ÓÐ20·ÖÖÓµÄ³µ³Ì£¬¿ÉÒÔÃâ·Ñ½ÓËÍ

459.[RedHeart]³õ´Î»¬Ñ©¿Ï¶¨²»Ì«»á£¬×Ô¼ºÃþË÷±È½ÏÄÑ£¬»¬Ñ©³¡ÓÐºÜ¶à»¬Ñ©½ÌÁ·£¬¼Û¸ñ»ù±¾ÉÏÔÚ300×óÓÒ

460.[Skier]»¬Ñ©×°±¸£º
461.»¬Ñ©·À·ç·þ¡¢¼ÓÈÞ´òµ×¡¢Ñ©µØ¿ã¡¢Ñ©µØÑ¥¡¢ÊÖÌ×¡¢¶úÕÖ¡¢Î§½í¡¢Ã±×Ó¡¢¿ÚÕÖ¡¢·À·çÑÛ¾µ"
462.»¹ÐÐ°É£¬Èç¹ûÖ»ÊÇÏë»¬Ñ©£¬²»Ò»¶¨ÒªÈ¥ÑÇ²¼Á¦£¬ÊÐÇøÒ²¿ÉÒÔ£¬¶øÇÒ¸ü±ãÒË£¬È¥Ñ©ÏçµÄ»°¿ÉÒÔÔÚÕâÀïÊÔÊÔ£¬ÐÂÊÖ¿ÉÒÔ×Ô¼º»¬£¬Ë¤²»³öÊ²Ã´ÊÂµÄ£¬ÓÐÇ®µÄ¿ÉÒÔÕÒ½ÌÁ·£¬½ÌÁ·´ó²¿·Ö¶¼ÊÇ´óÑ§Éú°É£¬Ò»°ãÓ¦¸Ã¶¼»áËµ£¬¾õµÃ·þÎñ»¹ÐÐ¾Í¸øµãÐ¡·Ñ£¬²»Ïë¸øÒ²Ã»¹ØÏµ£¨ÊÂÊµÉÏ£¬240ÀïÃæÖ»ÓÐ50ÊÇ¸ø½ÌÁ·µÄ£¬¶øÇÒÒòÎª½ÌÁ·ÖÚ¶à£¬ËùÒÔÒ»¸ö½ÌÁ·Ã¿Ìì´ó¸ÅÒ²Ö»ÄÜ½Óµ½Á½¸ö¿ÍÈËµÄÑù×Ó£¬ËùÒÔÓÐÇ®µÄ»°¿ÉÒÔ¸øµã£¬Ã»Ç®ÄÇ¾ÍËãÁË¡£¸öÈË¾õµÃÊÇ»¬Ñ©³¡·ÖµÄÓÐµãÉÙ°É£¬±Ï¾¹¶Ô´óÑ§Éú¼æÖ°Õæ²»ÈÝÒ×¡£)
463.»¬Ñ©Ê¤µØ£¬Ã¿Äê11ÔÂÖÁ´ÎÄê3ÔÂ¶¼ÊÇ»¬Ñ©°®ºÃÕßµÄÌìÌÃ
464.Ñ©µÀºÜ¶à£¬µ«ÊÇÅäÌ×ÉèÊ©Ïà¶ÔÉÙÁËÒ»µãµã£¬ÈëÃÅ»¬µÄµÚÒ»¸öÑ©³¡£¬»¹ÊÇ²»´íµÄ
465.ÉÏÑ§µÄÊ±ºòÈ¥¹ýÒ»´Î£¬·ç¾°ÊÇÕæ²»´í£¬¾ÍÊÇÌ«ÀäÁË£¬¾ø¶Ô¶³µÄÄã»³ÒÉÈËÉú
466.²»ÄÜ³ö¹ú»¬Ñ©ÔÚÕâÀïÍæÍæÒ²²»´íµÄÅ¶
467.±ùÑ©Ê¢»á¼´½«µ½À´£¬ÄãÊÇ²»ÊÇÒ²Ô¾Ô¾ÓûÊÔ£¬ÏëÒªÔÚ±ùÑ©ÔË¶¯ÉÏ´óÕ¹È­½ÅÁËÄØ£¿ÄÇ¾ÍÀ´µÚ19½ìÑÇ²¼Á¦»¬Ñ©½Ú°É£¡ÔÚ³É¾ÍÖÚ¶à±ùÑ©ÔË¶¯ÊÀ½ç¹Ú¾üµÄ¡°¹Ú¾üÒ¡Àº¡±¾ºËÙ³Û³Ò£¬ÏëÏë»¹ÓÐµãÐ¡¼¤¶¯ÄØ~³ý»¬Ñ©Íâ£¬ÑÇ²¼Á¦»¹ÓÐÉ­ÁÖÐ¡»ð³µ¡¢¸ßÉ½ÀÂ³µºÍÒÔÂä²îÖ®´ó£¬ÍäµÀÖ®¶àÖø³ÆµÄ»¬µÀ£¬ÒÔ¼°ÃÈÈ¤¿É°®µÄÐÜÃ¨¹Ý£¬¿ìÀÖºÍÓÐÈ¤£¬ÆäÊµ¿ÉÒÔÈ«¶¼Òª¡£
468.´©×î¿áµÄÒÂ·þË§×î¿É°®µÄõÓ|µ¥°å»¬Ñ©?? Ò»Ö±Ïë»¬Ñ©£¬ÌåÑéÄÇÖÖ·É³ÛÔÚÑ©ÉÏµÄ×ÔÓÉ¸Ð ÏëÏóÖÐµÄ×Ô¼ººÍÏÖÊµÖÐµÄ×Ô¼º»¹ÊÇÓÐ²î¾àµÄ£¬Á·Ï°¹ý³ÌÖÐÓÖË¤²»ÍêµÄõÓ£¬ºÃÔÚÍ´²¢¿ìÀÖ×Å[Eyepalm] ??Ñ©¾ß×°±¸ Ñ©Ð¬×âÁÞ£¬ÕâÀïµÄµê¶¼»á·Ç³£×¨Òµ£¬ÎªÄãÁ¿ºÃ³ß´ç¸øÄãÑ¡Ð¬ Ñ©°å×âÁÞ£¬¸ù¾Ý×Ô¼ºµÄÇé¿ö¿ÉÑ¡³õÑ§ÕßºÍ¸ß¼¶°å£¬Èç¹ûÊÇ³õÑ§Õß£¬Ò»¶¨ÒªÇ¿µ÷×Ô¼ºÃ»»®¹ý£¬ËûÃÇ»áÎªÄã×¼±¸ºÜºÃ¿¨Ñ©»®µÄºÜÂýµÄÑ©°å Í·¿øÎÒÒ²½¨Òé×âÒ»¸ö Ñ©¾µÎÒ¾õµÃ×Ô¼ºÓ¦¸Ã×Ô¼º×¼±¸Ò»¸ö£¬ºÜÓÐ±ØÒª? »¤Á³µÄÒ²ºÜÖØÒª£¬·Ç³£ÖØÒª?? Ñ©·þµÄ»°ÎÒ½¨ÒéÒ²ÊÇ×âÁÞ »òÕß×Ô¼º´©ºñºñµÄÓðÈÞ·þÒ²¿ÉÒÔ ÆäËûµÄ¾ÍÒª×¢Òâ°²È«ÎÊÌâ Ò»¶¨×¢Òâ°²È« °²È«µÚÒ»°²È«µÚÒ»£¬ÔÚÓéÀÖµÄ¹ý³ÌÖÐÒ»¶¨Òª×¢ÒâÉíÌå? #»¬Ñ©³õÌåÑé
469."#ÊÖ»úÉãÓ°¼Ò ÑÇ²¼Á¦ÂÃÓÎ¹¥ÂÔ£üµ±µØÈËÍÆ¼ö|||ÏÄÌìµÄÑÇ²¼Á¦»¬Ñ©³¡¾°ÃÀÈËÉÙ£¬ÊÇ¸öºÜºÃµÄÂÃÓÎµØ·½¡£³ýÁËÊÓÆµÖÐÍÆ¼öµÄµØ·½¡£Äú»¹¿ÉÒÔÈ¥ÒÔÏÂÃâ·ÑµÄ¾°µã¡£
470.	
471.ÑØ×ÅÉ½ÆÌÂúÁË¹Û¹âÕ»µÀ£¬Äú¿ÉÒÔ´øÉÏÒ»µã³ÔµÄ£¬ÑØ×ÅÕ»µÀ×ßÉÏÒ»ÕûÌì¶¼µ½²»ÁËÍ·¡£»¹¿ÉÒÔÈ¥ÑÇ²¼Á¦ÔªÃ¯ÍÍÃñË×´å£¬¸ÐÊÜËÄÎåÊ®Äê´úµÄÍÁ·¿×Ó£¬»¹ÓÐ·ÕÎ§¸Ð¡£»òÕßµ½ÇàÔÆÐ¡ÕòÄ¾ÎÝ±ðÊû£¬ÅÄ¸öÕÕÆ¬£¬·¢¸öÅóÓÑÈ¦¡£×ã¹»ÈÃÄãµÄÅóÓÑÏÛÄ½¼µ¶Ê¡£
472.	
473.µãÔÞ¹Ø×¢°É£¬´øÄãÁË½â¸ü¶à¶«±±ÂÃÓÎ¹¥ÂÔ
474.	#´ºÌìÀ´À² #ÔÆÉÍÓ£ #ÌØÉ«ÀÏ×ÖºÅ´óÉÍ #ÆæÝâ¾Æµê´óÉÍ"
475."¶«±±ÂÃÐÐ??ÑÇ²¼Á¦»¬Ñ©&¶È¼Ù¹¥ÂÔ
476.??Ëµµ½¶¬¼¾µÄ¶«±±£¬³ýÁË¹þ¶û±õ£¬ÑÇ²¼Á¦¾ø¶ÔÊÇ×îÊÜ»¶Ó­µÄÒ»Õ¾ÁË£¡ÕâÀï¼¯»¬Ñ©³¡¡¢¾Æµê¡¢ÎÂÈª¡¢²ÍÌüµÈÓÚÒ»Ìå£¬Ì«ÊÊºÏ¶¬¼¾ÂÃÐÐÀ²£¡

477.¡¤

478.??ÑÇ²¼Á¦¶È¼ÙÇøÓÉ3×ùÉ½·å×é³É£º´ó¹ø¿øÉ½£¨1374.8m£©¡¢¶þ¹ø¿øÉ½£¨1258m£©¡¢ºÍÈý¹ø¿øÉ½£¨1000m£©£¬»¬Ñ©ÒÔ2hÎª×îÐ¡µ¥Î»£¬¼Û¸ñÔÚ150-300²»µÈ¡£

479.¡¤

480.??Ñ©³¡Ñ¡Ôñ

481.??»¬Ñ©¶È¼ÙÇøÓÐ10¼¸¸ö»¬Ñ©³¡£¬50Ìõ»¬µÀ£¬´Ó³õ¼¶µ½ÖÐ¸ß¼¶£¬×¨ÏîµÀ¶¼ÓÐ¡£´ÓÌôÕ½ÐÔºÍÉè±¸À´¿´¶¼ÊÇ¹úÄÚÒ»Á÷µÄ¡£ÍÆ¼öÂòÒ»ÕÅÑÇ²¼Á¦Ñô¹â¶È¼Ù´åµÄÑ©Æ±£¬¾ÍÄÜ³©»¬Õû¸öÑÇ²¼Á¦µÄ»¬Ñ©³¡Å¶¡£ÒÔÏÂ6¸ö»¬Ñ©³¡×îÖµµÃ´ò¿¨£º

482.¡¤

483.1??ÑÇ²¼Á¦Ñô¹â¶È¼Ù´å»¬Ñ©³¡£¨ÖÐ¹ú´óÖÚ»¬Ñ©ÔË¶¯·¢Ô´µØ£¬»¬Ñ©Ìõ¼þÓÅÔ½£¬¶¬¼¾Ñ©ºñ1-2Ã×£¬¹²ÓÐ17ÌõÑ©µÀ£©

484.2??ÐÂÌåÎ¯»¬Ñ©³¡£¨ÎÒ¹ú×î´óµÄÔË¶¯Ô±ÑµÁ·±ÈÈüµÄ×ÛºÏÐÔ»¬Ñ©³¡£¬Ð¡°×ºÍ´óÉñ¶¼ÄÜÍæ£¬ÇÒ½¨ÓÐ×¨ÒµÑ©³¡£¬Í¬¼¶±ðÀïÃæÐÔ¼Û±È×î¸ß£©

485.3??Ñ©¶¼¹ú¼Ê»¬Ñ©³¡£¨Åä±¸³õ¼¶&¶ùÍ¯×¨ÓÃ»¬Ñ©µÀ£¬ÊÊºÏ´øÍÞÌåÑé£©

486.4??ÐÂÑÇ²¼Á¦»¬Ñ©³¡£¨³õ¼¶»¬Ñ©³¡£¬Ñ©µÀÆ½Ì¹£¬ÊÊºÏ³õÑ§Õß£©

487.5??ºÃººÁë»¬Ñ©³¡£¨¹æÄ£×î´ó×îÐÂµÄ³õ¼¶»¬Ñ©³¡£¬¼Û¸ñ½Ï¸ß£¬ÊÊºÏ»¬Ñ©Ð¡°×£©

488.6??ÇàÔÆ»¬Ñ©³¡£¨³ý»¬Ñ©Íâ»¹ÓÐÑ©µØÄ¦ÍÐ¡¢ÂíÀ­ÅÀÀç¡¢Ñ©µØÅöÅö³µµÈÏîÄ¿£¬ÊÊºÏ³õÖÐ¼¶»¬Ñ©°®ºÃÕßºÍÓÎ¿Í£©

489.¡¤

490.??×°±¸

491.??¿ÉÁì£ºÑ©°å¡¢Ñ©Ð¬¡¢Ñ©ÕÌ

492.??¿É×â£ºÑ©·þ¡¢Í·¿ø¡¢Ñ©¾µ¡¢»¤¾ß

493.??¿É´ø£ºÊÖÌ×¡¢Ñ©Íà¡¢ºúÁ³

494.¡¤

495.??µ¥°å»¹ÊÇË«°å

496.??Ë«°å£ºË«½Å·Ö¿ª¿ØÖÆ»¬°å£¬»¹ÓÐÑ©ÕÌÖ§³Å£¬Ë¤µ¹Ò²ÊÇ²àË¤£¬ÊÜÉË¼¸ÂÊÐ¡£¬ÊÊºÏÐÂÊÖ

497.??µ¥°å£ºÖØÐÄÄÑ¿ØÖÆ£¬¿¼ÑéÍÈÁ¦ÑüÁ¦£¬Ë¤µ¹ºóÈÝÒ×Î²¹ÇÊÜÉË£¬µ«ÈëÃÅÄÑ£¬Ìá¸ß¿ì£¬ÊÊºÏÓÐ¾­ÑéÕß

498.¡¤

499.??ÑÇ²¼Á¦2ÌìÐÐ³Ì£¨´Ë·½°¸ÊÊºÏÑÇ²¼Á¦µ¥¶ÀÓÎÍæ£©£º

500.??D1¹þ¶û±õ¡ªÑÇ²¼Á¦¡ª¹ø¿øÉ½µÇÉ½¡ªÊÀ½çµÚÒ»»¬µÀ¡ª¶È¼Ù´åÄÚ×¡ËÞ

501.??D2É­ÁÖÐ¡»ð³µ¡ªÒ°Éú¶¯ÎïÔ°¡ªÑÇ²¼Á¦Ñô¹â¶È¼Ù´å»¬Ñ©³¡»¬Ñ©¡ªÉ­ÁÖÎÂÈª¡ª·µ³Ì

502.¡¤

503.??×¡ËÞ½¨Òé

504.??¶È¼ÙÇøÄÚºÍÖÜÎ§5kmÄÚÓÐºÜ¶à¾Æµê£¬µµ´Î¸ßµÍ²»Í¬£¬¿É¸ù¾ÝÔ¤ËãÑ¡Ôñ

505.??½¨Òé×¡ÑÇ²¼Á¦¶È¼ÙÇøÄÚ£¬½»Í¨·½±ã£¬ºÜ¶à¾Æµê»¹´øÓÐÎÂÈª£¬»¬Ñ©ºóÅÝÌÀºÜÊæÊÊ

506.??12ÔÂ-2ÔÂÑÇ²¼Á¦ÊÇ»¬Ñ©Íú¼¾£¬¾Æµê×îºÃÌáÇ°Ô¤¶©

507.??¶È¼ÙÇøÄÚ¾Æµê£ºµØÖÐº£¾ãÀÖ²¿¡¢ãåÔÆÂ¥¡¢ÑÇ²¼ÂåÄáÑÇ¼ÙÈÕ¾Æµê

508.??¶È¼ÙÇøÍâ5kmÄÚ¾Æµê£º»¬Ñ©ÎÂÈªÉ­ÁÖ¾Æµê¡¢Á¼ÆÜÇàÔÆÃñËÞ¡¢»¬Ñ©Ä¾ÎÝ±ðÊû¡¢Ñ©ÅÖ×ÓÉ½×¯µÈ

509.¡¤

510.??ÃÀÊ³Ð¡³Ô

511.??Ìú¹øìÀ¡¢Ð¡¼¦ìÀÄ¢¹½¡¢´ó¹Ç°ô¡¢¶«±±´ó·áÊÕ¡¢¶³Ë®¹û¡¢¿¾ÀäÃæ"
512.¶«±±ÂÃÐÐÑÇ²¼Á¦»¬Ñ©&¶È¼Ù¹¥ÂÔËµµ½¶¬¼¾µÄ¶«±±£¬³ýÁË¹þ¶û±õ£¬ÑÇ²¼Á¦¾ø¶ÔÊÇ×îÊÜ»¶Ó­µÄÒ»Õ¾ÁË£¡ÕâÀï¼¯»¬Ñ©³¡¡¢¾Æµê¡¢ÎÂÈª¡¢²ÍÌüµÈÓÚÒ»Ìå£¬Ì«ÊÊºÏ¶¬¼¾ÂÃÐÐÀ²£¡ Ã´ÑÇ²¼Á¦¶È¼ÙÇøÓÉ3×ùÉ½·å×é³É£º´ó¹ø¿øÉ½(1374.8m)¡¢¶þ¹ø¿øÉ½(1258m)¡¢ºÍÈý¹ø¿øÉ½(1000m)£¬»¬Ñ©ÒÔ2hÎª×îÐ¡µ¥Î»£¬¼Û¸ñÔÚ150-300²»µÈ¡£ á°Ñ©³¡Ñ¡Ôñ Ñø»¬Ñ©¶È¼ÙÇøÓÐ10¼¸¸ö»¬Ñ©³¡£¬50Ìõ»¬µÀ£¬´Ó³õ¼¶µ½ÖÐ¸ß¼¶£¬×¨ÏîµÀ¶¼ÓÐ¡£´ÓÌôÕ½ÐÔºÍÉè±¸À´¿´¶¼ÊÇ¹úÄÚÒ»Á÷µÄ¡£ÍÆ¼öÂòÒ»ÕÅÑÇ²¼Á¦Ñô¹â¶È¼Ù´åµÄÑ©Æ±£¬¾ÍÄÜ³©»¬Õû¸öÑÇ²¼Á¦µÄ»¬Ñ©³¡Å¶¡£ÒÔÏÂ6¸ö»¬Ñ©³¡×îÖµµÃ´ò¿¨£º¢ßÑÇ²¼Á¦Ñô¹â¶È¼Ù´å»¬Ñ©³¡£¨ÖÐ¹ú´óÖÚ»¬Ñ©ÔË¶¯·¢Ô´µØ£¬»¬Ñ©Ìõ¼þÓÅÔ½£¬¶¬¼¾Ñ©ºñ1-2Ã×£¬¹²ÓÐ17ÌõÑ©µÀ£©¢ÚÐÂÌåÎ¯»¬Ñ©³¡£¨ÎÒ¹ú×î´óµÄÔË¶¯Ô±ÑµÁ·±ÈÈüµÄ×ÛºÏÐÔ»¬Ñ©³¡£¬Ð¡°×ºÍ´óÉñ¶¼ÄÜÍæ£¬ÇÒ½¨ÓÐ×¨ÒµÑ©³¡£¬Í¬¼¶±ðÀïÃæÐÔ¼Û±È×î¸ß) ¢ÛÑ©¶¼¹ú¼Ê»¬Ñ©³¡£¨Åä±¸³õ¼¶&¶ùÍ¯×¨ÓÃ»¬Ñ©µÀ£¬ÊÊºÏ´øÍÞÌåÑé£©¢ÜÐÂÑÇ²¼Á¦»¬Ñ©³¡£¨³õ¼¶»¬Ñ©³¡£¬Ñ©µÀÆ½Ì¹£¬ÊÊºÏ³õÑ§Õß£©¢ÝºÃººÁë»¬Ñ©³¡£¨¹æÄ£×î´ó×îÐÂµÄ³õ¼¶»¬Ñ©³¡£¬¼Û¸ñ½Ï¸ß£¬ÊÊºÏ»¬Ñ©Ð¡°×£©¢ÞÇàÔÆ»¬Ñ©³¡£¨³ý»¬Ñ©Íâ»¹ÓÐÑ©µØÄ¦ÍÐ¡¢ÂíÀ­ÅÀÀç¡¢Ñ©µØÅöÅö³µµÈÏîÄ¿£¬ÊÊºÏ³õÖÐ¼¶»¬Ñ©°®ºÃÕßºÍÓÎ¿Í£©·ç×°±¸ ¿ÉÁì£ºÑ©°å¡¢Ñ©Ð¬¡¢Ñ©ÕÌ¿Ú¿É×â£ºÑ©·þ¡¢Í·¿ø¡¢Ñ©¾µ¡¢»¤¾ß¶þ¿É´ø£ºÊÖÌ×¡¢Ñ©Íà¡¢ºúÁ³ÒÔµ¥°å»¹ÊÇË«°å ?Ë«°å£ºË«½Å·Ö¿ª¿ØÖÆ»¬°å£¬»¹ÓÐÑ©ÕÌÖ§³Å£¬Ë¤µ¹Ò²ÊÇ²àË¤£¬ÊÜÉË¼¸ÂÊÐ¡£¬ÊÊºÏÐÂÊÖµ¥°å£ºÖØÐÄÄÑ¿ØÖÆ£¬¿¼ÑéÍÈÁ¦ÑüÁ¦£¬Ë¤µ¹ºóÈÝÒ×Î²¹ÇÊÜÉË£¬µ«ÈëÃÅÄÑ£¬Ìá¸ß¿ì£¬ÊÊºÏÓÐ¾­ÑéÕß¼×ÑÇ²¼Á¦2ÌìÐÐ³Ì£¨´Ë·½°¸ÊÊºÏÑÇ²¼Á¦µ¥¶ÀÓÎÍæ£©£ºD1¹þ¶û±õÒ»ÑÇ²¼Á¦Ò»¹ø¿øÉ½µÇÉ½Ò»ÊÀ½çµÚÒ»»¬µÀÒ»¶È¼Ù´åÄÚ×¡ËÞ¡öD2É­ÁÖÐ¡»ð³µÒ»Ò°Éú¶¯ÎïÔ°-ÑÇ²¼Á¦Ñô¹â¶È¼Ù´å»¬Ñ©³¡»¬Ñ©-Ò»É­ÁÖÎÂÈªÒ»·µ³Ì×¡ËÞ½¨Òé ¿Ú¶È¼ÙÇøÄÚºÍÖÜÎ§5kÄÚÓÐºÜ¶à¾Æµê£¬µµ´Î¸ßµÍ²»Í¬£¬¿É¸ù¾ÝÔ¤ËãÑ¡Ôñ¶þ½¨Òé×¡ÑÇ²¼Á¦¶È¼ÙÇøÄÚ£¬½»Í¨·½±ã£¬ºÜ¶à¾Æµê»¹´øÓÐÎÂÈª£¬»¬Ñ©ºóÅÝÌÀºÜÊæÊÊ¡õ12ÔÂ-2ÔÂÑÇ²¼Á¦ÊÇ»¬Ñ©Íú¼¾£¬¾Æµê×îºÃÌáÇ°Ô¤¶©¿Ú¶È¼ÙÇøÄÚ¾Æµê£ºµØÖÐº£¾ãÀÖ²¿¡¢ãåÔÆÂ¥¡¢ÑÇ²¼ÂåÄáÑÇ¼ÙÈÕ¾Æµê¡ö¶È¼ÙÇøÍâ5kÄÚ¾Æµê£º»¬Ñ©ÎÂÈªÉ­ÁÖ¾Æµê¡¢Á¼ÆÜÇàÔÆÃñËÞ¡¢»¬Ñ©Ä¾ÎÝ±ðÊû¡¢Ñ©ÅÖ×ÓÉ½×¯µÈ
513.ºÅ³ÆÖÐ¹ú×îºÃµÄ»¬Ñ©³¡£¬Ôø¾­¾Ù°ì¹ýÑÇ¶¬»á¡£
514.ÑÇ²¼Á¦»¬Ñ©³¡¶ÔÓÚÃ»Íæ¹ýÑ©µÄÈË£¬ÕæµÄÊÇÈË¼äÌìÌÃ£¬³¬´óµÄ»¬Ñ©³¡Ãæ»ý£¬ÈÃÈËËæÐÔµÄ»¬×Å£¬Ì«ºÃÍæÁË¡£ÖµµÃÍÆ¼ö£¡
515.¶¬ÌìÈ¥»¬Ñ©¸Ð¾õ·Ç³£ºÃ£¬¾Æµê»·¾³Ò²²»´í
516.´óÑ©·×·ÉµÄÊ±ºòÕâÀï¾ÍÊÇÈË¼äÌìÌÃ
517.ÑÇ²¼Á¦É­ÁÖÎÂÈªÎ»ÓÚºÚÁú½­ÑÇ²¼Á¦ÂÃÓÎ¶È¼ÙÇøÄÚ£¬ÎÂÈª·ÖÊÒÄÚ¹Ý¡¢ÊÒÍâÎÂÈª¶þ¸öÇøÓò¡£ ¡¤ÊÒÄÚ¹ÝÒÔÈÈ´øÔ°ÁÖ·ç¹âÎªÎÂÈªÖ÷Ìâ£¬½áºÏµ±µØÉ½ÇøÊ¢²úµÄÖÐ²ÝÒ©×ÊÔ´£¬´òÔìµØ·½ÌØÉ«Ò©Ô¡ÎÂÈª£¬ÉèÓÐÈË²ÎÈª¡¢ÁéÖ¥Èª¡¢»ÆÜÎÈª¡¢ÎåÎ¶×ÓÈªµÈ20¶àÖÖÌØÉ«ÎÂÈª¡£ ¡¤ÊÒÍâÎÂÈª³Ø·Ö²¼ÔÚÔ­ÉúÌ¬°×èëÁÖºÍËÉÁÖÖÐ£¬¸ÐÊÜ´º»¨¡¢ÏÄÂÌ¡¢Çï»Æ¡¢¶¬Ñ©ËÄ¼¾ÎÂÈªÌåÑé¡£
518.×÷ÎªÖøÃû»¬Ñ©Ê¤µØÖ®Ò»£¬×øÂäÔÚ¹þ¶û±õÉÐÖ¾ÊÐµÄÑÇ²¼Á¦»¬Ñ©ÂÃÓÎ¶È¼ÙÇø£¬ÔÚÂÃÐÐÈ¦Àï¿ÉÊÇ¶¦¶¦ÓÐÃû¡£ÕâÀïÔø¾Ù°ì¹ýÑÇÖÞ¶¬¼¾ÔË¶¯»áµÈ¹ú¼ÊÈüÊÂ£¬ÓµÓÐ·ç¾°¾øÃÀµÄ¸ß¿ÕË÷µÀÓëÒ»ÍûÎÞÛóµÄÑ©µØ¡£ ÔÚ¹ãÙóÑ©¾°ÖÐ¼²³Û¶øÏÂ£¬º®·çºôÐ¥×Å£¬ÌåÑéÕ÷·þµÄ¿ì¸Ð¡£ÂÃÓÎÇø»¹Ìá¹©Ñ©È¦¡¢Ñ©µØÄ¦ÍÐµÈÓéÀÖÏîÄ¿£¬ÎÞÂÛÊÇ×¨ÒµÔË¶¯Ô±£¬»¹ÊÇÒµÓà³õÑ§Õß£¬¶¼ÄÜ¸ÐÊÜ¶¬ÈÕÍæÑ©µÄÏ²ÔÃ¡£
519.±±¹ú·ç¹â£¬Ç§Àï±ù·â£¬ÍòÀïÑ©Æ®¡£´ó¶«±±µÄÁÖº£Ñ©Ô­ÕæÊÇÕðº³ÈËÐÄ¡£¶ÔÓÚÃ»À´¹ý±±·½¿´Ñ©µÄÄÏ·½ÈË£¬±ðÈ¥Ê²Ã´±±º£µÀÁË£¬À´´ó¶«±±¾ÍÄÜÌå»áÕâ¾øÃÀµÄÑ©¾°¡£
520.ÑÇ²¼Á¦»¬Ñ©³¡µÄÑ©·Ç³£ÊÊºÏ»¬Ñ©£¬ÓÐ²»Í¬ÖÖÑ©µÀ£¬ÊÊºÏ²»Í¬³Ì¶ÈµÄÈËÈº
521.»¬Ñ©»¹ÊÇ·Ç³£ÓÐÈ¤µÄ»î¶¯£¬ÖµµÃ´ó¼Ò³¢ÊÔ¡£²»¹ý½¨Òé´ó¼ÒÇ°Ò»ÌìÍíÉÏ×¡¾°Çø£¬µÚ¶þÌìÉÏÎçÀ´Íæ£¬²»È»´óÇåÔç¸ÏÀ´±È½ÏÐÁ¿à£¬¹þ¶û±õ¹ýÀ´µÄ¶¯³µÒªÃ´ÊÇÒ»Ôç7µã¶à·¢³µ£¬µ½»¬Ñ©³¡9µã¶à¡£ÒªÃ´10µã¶à·¢³µ£¬µ½»¬Ñ©³¡ÔÙ³Ô¸ö·¹¶¼ÏÂÎçÁË¡£¶¬ÌìÌìºÚµÄÔç£¬ËäÈ»¾°ÇøÄÚÔÊÐí½ø³¡£¬µ«ÊÇÏÂÎç4µãÒÔºóÓÖºÚÓÖÀä£¬¼ÌÐøÍæÏÂÈ¥Ì«Î£ÏÕÁË¡£ Ë³±ãÌáÒ»ÏÂ£¬ÒªÓÐÊÖÌ×£¬¶øÇÒ½¨ÒéÇë½ÌÁ·¡£
522.ÔÚ¶È¼ÙÇøÀï£¬ÔÆ¼·ÁËºÜ¶à×¨Òµ»¬Ñ©³¡ºÍ¶È¼Ù¾Æµê¡£ÊÇÖÐ¹úÓÐÃûµÄ»¬Ñ©Ê¤µØ£¬ºÜÓÐÒâË¼£¬¿ÉÒÔ¾¡ÇéÏíÊÜ»¬Ñ©µÄÀÖÈ¤¡£
523.ÔÚ¶È¼ÙÇøÀïÔÆ¼¯ÁËºÜ¶à¼Ò×¨Òµ»¬Ñ©³¡ºÍ¶È¼Ù¾Æµê¡£ÊÇÖÐ¹úÓÐÃûµÄ»¬Ñ©Ê¤µØ¡£ºÜÓÐÒâË¼£¬¿ÉÒÔ¾¡ÇéÏíÊÜ»¬Ñ©µÄÀÖÈ¤¡£
524.´Ó¹þÕ¾×ø¸ßÌúµ½ÑÇÎ÷Õ¾£¬¶¨µÄ¾Æµê¿ÉÒÔ°²ÅÅ½ÓÕ¾£¬ÖÐÎç12µãµ½£¬1µãÈ¥»¬µÃÑ©£¬×âÁË3Ì×Ñ©·þºÍ3¸öÍ·¿ø266Ôª£¨´ó¼Ò¿ÉÒÔÔÚ¾Æµê¸½½üÏÈ×âºÃÒÂ·þ»»ÉÏ£¬²»È»È¥¾°Çø×âÒªÀË·ÑÊ±¼ä£¬¶øÇÒ»»ºÃºóÒ²²»ÓÃ×â¹ñ×ÓÁË£©£¬ÇëÁËÒ»¶ÔÒ»½ÌÁ·3¸ö£¬Ò»ÈË240Ôª£¬½ÌÁ·»áË÷ÒªÐ¡·Ñ£¬´Ó¸Õ¿ªÊ¼»¬¾Í¸÷ÖÖ°µÊ¾Òª¸ø£¬½ÌÁ·ÐÐÎª¿ÉÒÔÀí½â£¬µ«ÊÇÕâÖÖ¹ÜÀí·½Ê½²»ÈÏÍ¬£¬µ±È»£¬×îºó»¹ÊÇ¿¸²»×¡½ÌÁ·µÄÈíÄ¥Ó²ÅÝ3¸öÈË¶¼¸øÁËÐ¡·Ñ£¬Ð¡·Ñ¶àÉÙ²»Ò»¡£
525.ÊÀ½ç¼¶µÄ»¬Ñ©Ê¤µØ£¬Ã¿µ½¶¬ÌìÀ´ÑÇ²¼Á¦»¬Ñ©µÄÈË¶¼ºÜ¶à£¬¾°É«Ò²·Ç³£ÃÀ
526.×÷ÎªÄÏ·½ÈË£¬Ò»Ö±ÏëÌåÑé±±·½µÄ¶¬Ìì£¬»¬Ñ©¼¾À´ÁÙºó£¬¸üÏëÈ¥±±·½ÍæÒ»´Î»¬Ñ©£¬³ö·¢Ç°ÁÐÁË±±·½¶¬ÌìÏëÍê³ÉµÄ7¸öÔ¸Íû£¬Ã»Ïëµ½Ò»´ÎÐÔ´ï³ÉÁË¡£·Ç³£Âú×ã[Laugh][Laugh] ÐÄÔ¸ÈçÏÂ(*'¨'*) 1.ÑÇ²¼Á¦»¬Ñ©ÌåÑé 2.Â¶Ììº®µØÎÂÈªÌåÑé 3.³Û³Ò±ùÑ©¹«Â· 4.¹·À­Ñ©ÇÁ»¬ÐÐ 5.ÆÃË®³É±ù 6.Ñ©µØÍ½²½ 7.²Î¹ÛÍ¯»°ÊÀ½çÑ©Ïç ¡¾±ØÍæÁÁµã½éÉÜ¡¿ 1.ÑÇ²¼Á¦»¬Ñ©³¡ ÖÐ¹úÎ³¶È×î¸ßµÄ»¬Ñ©³¡£¬Ñ©ÖÊºÜ°ô£¬Ñ©³¡Ãæ»ý³¬´ó£¬ÓÉ´ó´óÐ¡Ð¡Ê®¼¸¸ö»¬Ñ©³¡¹²Í¬×é³É£¬²»Í¬µÈ¼¶µÄ»¬Ñ©µÀ¶¼ÓÐ£»¶øÇÒÕâ´ÎÐÐ³ÌÓÐ»¬Ñ©½ÌÁ·£¬ÔÚ½ÌÁ·Ö¸µ¼ÏÂ£¬Ñ§»áÁË»¬Ñ©£¬´ò¿¨ÈËÉúÐÂ¼¼ÄÜ[Clap][Clap] 2.º®µØÎÂÈª ÔÚÑÇ²¼Á¦ÂÃÓÎ¶È¼ÙÇøÄÚ£¬ÓÐÂ¶ÌìµÄÎÂÈª³¡Ëù£¬42×ùÌÀ³Ø¿É¹©Ñ¡Ôñ£»ÆðÉí»»ÌÀµÄÊ±ºò£¬Í··¢ÉÏµÄË®Öé¾Í¶³×¡ÁË£¬µ±ÁËÒ»°Ñ°×·¢Ä§Å®[Cute][Cute]£¬ÈËÉúÒ²µÚÒ»´ÎÅÝµ½ÁËÈË²ÎÌÀÈª¡¢ÁÖÖ¥ÌÀÈª[Cheers] 3.Ñ©Ïç ¡¶°Ö°ÖÈ¥ÄÄ¶ùµÄÅÄÉãµØ¡·£¬ÏñÊÇÀ´µ½ÁË±ùÑ©µÄÍ¯»°ÊÀ½ç£»Ä¢¹½ÎÝºÜ¿É°®£¬Ñ©³¬¼¶¸É¾»£¬°×Ã£Ã£µÄÒ»Æ¬£¬¾°ÇøÀïÃæÓÐ¶¯ÎïÇø£¬¿ÉÒÔ´øÒ»Ð©Ãæ°üÈ¥Î¹ ¡¾ÐÐ³Ì·ÖÏí¡¿ day1 ÉÏº£-¹þ¶û±õ day2 ¹þ¶û±õ-ÑÇ²¼Á¦»¬Ñ©³¡-»¬Ñ©-º®µØÎÂÈª-·µ»Ø¾Æµê day3 ¾Æµê-ÑÇÑ©¹«Â·-Ñ©Ïç-Ñ©µØ»¬°å-¹·À­Ñ©ÇÁ-Ò¹ËÞÑ©Ïç¾Æµê day4 Ñ©Ïç¾Æµê-Ñ©ÏçÈÕ³ö-¹þ¶û±õ-ÉÏº£ ¡¾Tips¡¿ 1.´øÄ«¾µ£¬Ñô¹âÕÕÔÚÑ©µØÉÏ·´¹âÌ«ÁÁ£¬¿ÉÄÜ»Ø´ÌÉËÑÛ¾¦ 2.·Ç³£Àä£¬²»ÒªµÍ¹À±±·½ÆøÎÂ£¬ÊÒÍâÄÜ¹üÉÏµÄµØ·½¶¼¹üÉÏ£¬²»ÒªÂ¶·ô 3.Ñ©µØºÜ»¬£¬½¨Òé´øÒ»Ë«Ñ©µØÑ¥ ÒÔÏÂÊÇÎÒÕâ´Î²Î¼ÓµÄÏßÂ·£¬²»Ïë×ö¹¥ÂÔµÄÅóÓÑ¿É×ÔÈ¡£¬¸ú×ÅÍæ¶ù£¬·Ç³£ÂúÒâ~ #»¬Ñ©ºÃÈ¥´¦ #¶¬¼¾»¬Ñ©¼¾ #¶¬¼¾Ö®ÃÀ
527.×ÜÌå³¬ÔÞ£¬±ÈÇ°Ì¨Âò±ãÒË¡£ÑÇ²¼Á¦Ö÷Òª¾ÍÊÇ»¬Ñ©£¬Èç¹û²»»¬Ñ©µÄ»°»¹ÕæÃ»É¶ÍæµÄ¡£»¬Ñ©³¡»¹ÊÇºÜ×¨ÒµµÄ£¬ÌØ±ð¶Ô×¨Òµ»¬Ñ©ÈËÊ¿À´Ëµ£¬ÕâÀïÈüµÀºÜ¶à
528."(½»Í¨)½»Í¨¹¥ÂÔ£ºÑÇ²¼Á¦»¬Ñ©³¡Î»ÓÚÄµµ¤½­ÊÐ120¹«Àï£¬´Ó¹þ¶û±õÖÁÑÇ²¼Á¦¿ÉÒÔ³Ë×ø3Ð¡Ê±¶¯Á¦»ð³µÍù·µ·ÑÓÃÔ¼60Ôª£»´ÓÄµµ¤½­ÖÁÑÇ²¼Á¦³Ë»ð³µÔòÐè2Ð¡Ê±¡£

529.ÌØÉ«ÍÆ¼ö¢Ù£ºÑÇ²¼Á¦»¬Ñ©³¡ÊÇ¹ú¼Ò4A¼¶¾°Çø£¬Ä¿Ç°¹úÄÚ×î´óµÄ»¬Ñ©³¡£¬Ò²ÊÇÎÒ¹úÄ¿Ç°×î´óµÄ×ÛºÏÐÔÑ©ÉÏÑµÁ·ÖÐÐÄ¡£

530.ÌØÉ«ÍÆ¼ö¢Ú£ºÕâÀïÑ©ÖÊÓÅÁ¼¡¢Ó²¶ÈÊÊÖÐ£¬»¬Ñ©ÆÚ½ü150Ìì£¬Ã¿ÄêµÄ11ÔÂÖÁ´ÎÄê3ÔÂÊÇ×î¼Ñ»¬Ñ©ÆÚ¡£

531.ÌØÉ«ÍÆ¼ö¢Û£ºÕâÀï»¹ÓÐºÜ¶àºÃÍæµÄÏîÄ¿£¬±ÈÈçËµÍæÑ©È¦¡¢Ñ©µØÄ¦ÍÐµÈÏîÄ¿¶¼ÊÇ·Ç³£´Ì¼¤µÄ£¬·Ç³£ÖµµÃÌåÑé¡£

532.ÊµÓÃtips£º¸öÈËÇ×ÉíÌåÑéµÄÍÆ¼ö£ºÑÇ²¼Á¦»¬Ñ©³¡ÊÇÄ¿Ç°ÖÐ¹ú×î´ó£¬Éè±¸×îÏÈ½ø£¬·þÎñ×îÍêÉÆ£¬¼¯ÂÃÓÎ»¬Ñ©Óë¾º¼¼»¬Ñ©ÓëÒ»ÌåµÄ×ÛºÏÐÔ»¬Ñ©³¡¡£ÊÇÒ»¸ö·Ç³£ÊÊºÏÓÎÍæºÍ¶È¼ÙµÄµØ·½£¬ÔÚÕâÀïºÍÍ¬Ñ§ÅóÓÑÐ¡»ï°éÃÇÒ»Æð»ØÒä¾ÉÊ±´òÑ©ÕÌ£¬¶ÑÑ©ÈËµÄÉÙÄê¹â¾°£»´ø×Å¼ÒÈËÔÚÕâÀïÐÝÏÐ¶È¼Ù£¬³Ô×¡ÐÐ¶¼ÊÇ·Ç³£·½±ãµÄ¡£

533.ÑÇ²¼Á¦»¬Ñ©ÂÃÓÎ¶È¼ÙÇø
534.(Î»ÖÃ)ÏêÏ¸µØÖ·£º¹þ¶û±õÉÐÖ¾ÊÐÑÇ²¼Á¦ÕòÎ÷ÄÏ20¹«Àï´¦

535.(ÄÖÖÓ)ÓªÒµÊ±¼ä£º¶È¼ÙÇøÈ«Ìì¿ª·Å

536.(½ðÇ®)ÈË¾ùÏû·Ñ£º10ÔªÈë³¡£»380Ôª/È«Ìì£»×âÑ©·þ80Ôª/Ìì #³Á½þÊ½Èë¶¬ #åâåË¶¬ÈÕÃÀ¾°"
537."»¬Ñ©¶¬¼¾»¬Ñ©Õýµ±Ê±£¬ÏëÈ¥ÌåÑéÕâ¸öÏÆÆðÈ«ÃñÈÈ³±µÄÍøºìÔË¶¯£¬Ò²ÏëÈ¥´ò¿¨¡°Ä¢¹½ÎÝ¡±Í¯»°Ñ©Ïç Ë³±ãÍæ×ª¹þ¶û±õ£¿½ñÌì·ÖÏí¸ö´¿¸É»õ£¬¿´Íê×ßÆð£¡

538.ÑÇ²¼Á¦»¬Ñ©ÂÃÓÎ¶È¼ÙÇø£¬ÔÆ¼¯¶à¼Ò×¨Òµ»¬Ñ©³¡¡¢¶È¼Ù¾Æµê£¬×î³öÃûµÄ»¬Ñ©³¡ÊÇÑô¹â¶È¼Ù´åºÍÐÂÌåÎ¯£¬¶¼ÓµÓÐ³õ¼¶ÖÐ¼¶¸ß¼¶Ñ©µÀ ¡£ËüÎ»ÓÚ¹þ¶û±õÉÐÖ¾ÊÐÑÇ²¼Á¦ÕòÄÏ²¿£¬³¤°×É½ÓàÂö£¬ÔøÊÇÇå³¯»ÊÊÒ¼°ÂúÇå¹ó×åµÄá÷ÁÔÎ§³¡£¬ ÊÇ¹úÄÚ×î´óµÄ»¬Ñ©³¡£¬»¬Ñ©Ñ©ÉÏ·ÉµúÑ©È¦¡¢É½µØ³µÑ©ÖÐÔ½Ò°µÈÏîÄ¿£¬ÍæÒ»ÕûÌì²»ÖØÑù¶ù£¡

539.¡¾»¬Ñ©×°±¸¡¿
540.×Ô±¸£º»¬Ñ©·þ¡¢ËÙ¸ÉÒÂ¡¢ËÙ¸É¿ã¡¢»¬Ñ©Íà
541.×Ô±¸/×âÁÞ£º»¬Ñ©°å¡¢Í·¿ø¡¢»¤Ä¿¾µ¡¢»¬Ñ©Ñ¥¡¢»¬Ñ©ÊÖÌ×¡¢»¤¾ß£¨»¤Á³»¤Ï¥»¤Ñü»¤ÍÎ£©

542.¡¾ÍæÑ©Â·Ïß1¡¿
543.D1£º¹þ¶û±õ-ÑÇ²¼Á¦¶È¼ÙÇø-ÂíÀ­ÅÀÀç-ÏÂÎç»¬Ñ©
544.D2£ºÑÇ²¼Á¦-¸ßÉ½ÎíÚ¡-¶þÀËºÓ-ÖÐ¹úÑ©Ïç-Ñ©Ïç°ôé³É½¹Û¾°Ì¨-Ñí¸èÑ²ÓÎ+Ç§ÈËóô»ðÍí»á+±ÄÒ°µÏ
545.D3£ºÑ©Ïç-Ñ©ÔÏ´ó½Ö-¹þ¶û±õ-Ê¥Ë÷·ÆÑÇ½ÌÌÃ¹ã³¡-ÖÐÑë´ó½Ö
546.¡¾ÍæÑ©Â·Ïß2¡¿£º
547.ÈôÖ»ÏëÔÚÑÇ²¼Á¦»¬Ñ©ÅÝÎÂÈª£¬²»ÓÃ¶¯ÄÔ×ö¹¥ÂÔÓÖÄÜÍÐ¹ÜÍÞ£¬ ¿ÉÒÔÑ¡ÔñÈ«°üÊ½¾ÆµêClub Med¶È¼Ù´å
548.½¨ÒéÔ¤¶©Ë½¼ÒÍÅ»ò¸úÍÅ£¬Ê¡È¥¾°µã¼äÐ¡½»Í¨·³ÄÕ£»
549.¹þ¶û±õµ±µØ²ÎÍÅºÍ°üº¬¸÷µØÇ°Íù¹þ¶û±õ»úÆ±µÄÍÅÁ½ÖÖ£¬
550.ÎÄÄ©ÓÐ¸½ÏßÂ·¿¨Æ¬Á´½Ó£¬ÐèÒªÇë×ÔÈ¡¡£

551.¡¾×ÔÓÉÐÐ±Ø¿´-½»Í¨¡¿
552.ÏÈ¸÷µØ·ÉÖÁ¹þ¶û±õ¡£¶¯³µ/°ü³µµ½ÑÇ²¼Á¦¡£
553.¶¯³µ76Ôª/ÈË£¬Ô¼1.5Hµ½´ïÑÇ²¼Á¦Î÷Õ¾£¬¸ßÌúÕ¾³ö¿ÚÓÐ×¨Ïß´ó°Í£¬µ«ÊÇ·¢³µÊ±¼ä²»¹Ì¶¨£»
554.±È½ÏÀíÏëµÄ·½Ê½ÊÇ°ü³µ£¬¸ßËÙ2.5H£»½ÚÊ¡Ê±¼ä,»¹¿ÉÒÔÓÅÔÕ³Ô¸öÔçµãÔÙÈ¥»¬Ñ©¡£

555.¡¾×ÔÓÉÐÐ±Ø¿´-Tips¡¿
556.[One]¶©¾Æµê·ÖÇå¾ÆµêÔÚÑÇ²¼Á¦Õò»¹ÊÇÑÇ²¼Á¦ÂÃÓÎ¶È¼ÙÇø£¬ÑÇ²¼Á¦Õò¼Û¸ñ±ãÒË£¬µ«¾à¶È¼ÙÇø20¶à¹«Àï¡£

557.[Two]×¢ÒâÓùº®ÒÂÎï£¬½¨Òé×Ô±¸ÃÞÃ«ÉÀ¡¢¿ã£¬ÊÖÌ×

558.[Three]¶È¼ÙÇø¶à¸ö»¬Ñ©³¡£¬¶àÊýÌåÑé»¬Ñ©Õß»áÈ¥ÐÂÌåÎ¯»¬Ñ©³¡£¬¼Û¸ñºÏÀí¡¢ÅäÌ×ÉèÊ©¡¢·þÎñ¹ÜÀí¶¼²»´í¡£

559.[Four]³õÑ§ÕßÇë¸ö½ÌÁ·£¬Ñ©³¡²»Í¬·ÑÓÃÒ²²»Í¬£¬Ò»°ãÒª200ÒÔÉÏ

560.[Five]ÓÐÐ©»¬Ñ©³¡´æÔÚ½ÌÁ·ÒªÇóÊÕ¶îÍâÐ¡·ÑµÄÇé¿ö£¬»¹ÓÐ´úÁìÑ©¾ß¡¢´ø»¬µÈ·þÎñ¿ÉÄÜ¶¼Òª¶îÍâÊÕ·Ñ£¬Ò»¶¨ÒªÎÊÇå³þ£¬±ÜÃâ»¨Ô©Í÷Ç®¡£


561. #»¬Ñ©³õÌåÑé
562. #ÉÍÑ©ºÃÈ¥´¦
563. #¶¬¼¾»¬Ñ©¼¾"
564."¾ÝËµ£¬Ã»ÓÐÈ¥¹ý¶«±±µÄ¶¬Ìì¾Í²»ËãÕæÕýµÄ¸ÐÊÜ¹ý¶¬¼¾¡£¶¬ÌìµÄ¶«±±ÊÇÒ»¸öÃÎ»ÃµÄ±ùÑ©Íõ¹ú£¬¹þ¶û±õµÄ±ùµñ£¬Ñ©ÏçÑ©¹ÈµÄÎíÚ¡£¬¹ýÏ¥µÄ°×Ñ©Ó³×ÅºìÉ«µÄ»¨µÆ¡£ÔÚÕâ³¡Ñ©¹úµÄÍ¯»°Àï£¬ÄãÎÒ½ÔÊÇÊÀÍâÖ®ÈË¡£ÑÇ²¼Á¦»¬Ñ©ÂÃÓÎ¶È¼ÙÇø¾ÍÊÇÕâÑùÒ»´¦µØ·½£¬ËüÓÉ·ç³µÉ½×¯¡¢¹ú¼ÒÌåÎ¯£¬½»Í¨É½×¯£¬´óÇàÉ½»¬Ñ©³¡¡¢Í¨ÐÅÉ½×¯µçÁ¦É½×¯£¬ÔÆ¶¦É½×¯¡¢ºÃºº²´Ñ©³¡£¬ÒÔ¼°Å©¼ÒÔº¹²Í¬×é³É£¬Î»ÓÚ¹þ¶û±õÉÐÖ¾ÊÐ¾³ÄÚ£¬×î¸ß·åº£°Î1374.8Ã×£¬ÑÇ²¼Á¦»¬Ñ©³¡¹²ÓÐ11¸ù³õ¡¢ÖÐ¡¢¸ß¼¶»¬Ñ©µÀ¡£»¬Ñ©³¡ÄÚ»¹ÓÐ³¤´ï5Ç§Ã×µÄ»·ÐÎÔ½Ò°Ñ©µÀ¼°Ñ©µØÄ¦ÍÐ¡¢Ñ©ÇÁ×¨ÓÃµÀ£¬ÉèÓÐ3ÌõµõÒÎË÷µÀ¡¢3ÌõÍÏÇ£Ë÷µÀ¼°1ÌõÌá°ÑÊ½Ë÷µÀ¡£Ñ©³¡»¹ÓµÓÐ¶àÌ¨ÔìÑ©»ú¡¢Ñ¹Ñ©»ú¡¢Ñ©ÉÏÄ¦ÍÐ³µµÈÏÖ´ú»¬Ñ©³¡»úÐµÉè±¸£»Ñ©µÀÉèÓÐ¶àÌõµõÒÎÊ½ºÍÇ£ÒýË÷µÀ£¬»¬Ñ©Õß¿ÉÒÔ´ÓÈÎºÎÒ»´¦³ËË÷µÀ£¬²»ÐèÒªÍÑµôÑ©°å£¬»¬±é³¡ÄÚÈ«²¿Ñ©µÀ¡£
565.#³Á½þÊ½Èë¶¬ 
566.#åâåË¶¬ÈÕÃÀ¾° 
567. #¹þ¶û±õÔõÃ´Íæ"
568."ÑÇ²¼Á¦-»¬Ñ©¶È¼ÙÇø£üÓÎÍæ¹¥ÂÔ

569.¶¬¼¾ÂÃÓÎÊ¤µØ-ÑÇ²¼Á¦»¬Ñ©¶È¼ÙÇø¡ªÖÐ¹úµÄ´ïÎÖË¹ÊÀ½çµÄÑÇ²¼Á¦
570.µØÖ·£ºÎ»ÓÚ³¤°×É½Âö¡¢ÕÅ¹ã²ÅÁëÎ÷Â´£¬ÓÉ×ùÉ½·åÌÝ´ÎÏàÁ¬¶ø³É¡£
571.¿ª·ÅÊ±¼ä£º¶È¼ÙÇøÈ«Ìì¿ª·Å
572.»¬Ñ©³¡¿ª·ÅÊ±¼ä£º11ÔÂ20ÈÕ-´ÎÄê3ÔÂ31ÈÕ8:00-17£º00¿ª·ÅÊ±¼äÒÔ¾°ÇøÊµ¼ÊÇé¿öÎª×¼		ÃÅÆ±£º10ÔªÈë³¡£¨»¬Ñ©ÁíËã£©				¼¶±ð£º¹ú¼Ò4A¼¶¾°Çø
573.¹ØÓÚÑÇ²¼Á¦
574. #ÑÇ²¼Á¦»¬Ñ©ÂÃÓÎ¶È¼ÙÇø »¬Ñ©³¡£¬ÊÇ5S¼¶ÂÃÓÎ»¬Ñ©³¡£¬¶È¼ÙÇøºËÐÄÃæ»ý10Æ½·½¹«Àï£¬ÕâÀïÆøºòÌõ¼þ¶ÀÌØ£¬Ñ©×ÊÔ´´æÁôÆÚ³¤´ï170Ìì£¬Ñ©¼¾³¤´ï5¸öÔÂ£¬ÑÇ²¼Á¦»¬Ñ©³¡ÒÔÑ©µÀ³¤£¬Íä¶È´ó¶øÎÅÃû¶øÇÒÓµÓÐÑÇÖÞzui³¤µÄ¸ßÉ½»¬Ñ©µÀ£¬ÆäÖÐ¹²ÓÐ11¸ù³õ¡¢ÖÐ¡¢¸ß¼¶»¬Ñ©µÀ£¬Ò²ÊÇ¹úÄÚ¹«ÈÏµÄÉèÊ©Ìõ¼þzuiºÃ£¬zuiÍêÉÆ£¬¹æÄ£zui´ó£¬¿ÉÒÔ³Ð°ì¹ú¼ÊÈüÊÂµÄ»¬Ñ©³¡¡£ÊÇ¡°ÎÂÅ¯¡±µÄ¸ßÉ½»¬Ñ©³¡¡£
575.¶È¼ÙÇøÄÚ»¹ÓÐ¸÷ÖÖ±ùÑ©ÓéÀÖ»î¶¯±ÈÈç£¨·è¿ñÑ©È¦¡¢Ñ©µØÄ¦ÍÐ¡¢Ñ©µØ×ãÇòµÈ£©£¬¿ÉÒÔÌá¹©²»Í¬ÈËÍæÑ©¡¢ÉÍÑ©µÄÐèÇó¡­
576.ÌØÉ«ÏîÄ¿
577.1.ÌØÉ«¶¬ÁîÓª£¨×¨ÃÅÕë¶ÔÇàÉÙÄê´òÔìµÄ»¬Ñ©ÔË¶¯ÓªµØ£¬ÒÔ»¬Ñ©ÔË¶¯½ÌÑ§ÎªÖ÷Ìâ£¬ÈÚÈëÈËÎÄÌØÉ«£¬Ò°ÍâÉú´æµÈ¿Î³Ì£¬ÈÃº¢×ÓÌáÉý»¬Ñ©¼¼ÄÜµÄÍ¬Ê±ÁË½âÏàÓ¦µÄÎÄ»¯ÖªÊ¶¡£
578.2.y #ÑÇ²¼Á¦É­ÁÖÎÂÈª ÎÂÈª·ÖÊÒÄÚ¹Ý¡¢ÊÒÍâÎÂÈª¶þ¸öÇøÓò£¬ÊÒÄÚ¹ÝÒÔÈÈ´øÔ°ÁÖ·ç¹âÎªÎÂÈªÖ÷Ìâ£¬ÊÒÍâÎÂÈª³Ø·Ö²¼ÔÚÔ­ÉúÌ¬°×èëÁÖºÍËÉÁÖÖÐ£¬¸øÄã´º»¨¡¢ÏÄÂÌ¡¢Çï»Æ¡¢¶¬Ñ©ËÄ¼¾ÎÂÈªÌåÑé£¬ÔÚÕâÀïÄãÃ¿¸öÏ¸°û¶¼¿ÉÒÔµÃµ½·ÅËÉ£©
579.3.ÊÀ½çµÚÒ»»¬µÀ£¨È«³¤2680Ã×£¬Âä²î540Ã×¡¢48¸öÍäµÀ£¬Ò»Â·´©Ô½Ã£Ã£ÁÖº£¡£
580.4.ÐÜÃ¨¹Ý£¨¹ú±¦´óÐÜÃ¨¡°ÓÓÓÓ¡±ºÍ¡°Ë¼¼Î¡±Âä»§ÔÚÑÇ²¼Á¦¶È¼ÙÇø£¬ÔÚÕâÀïÄã¿ÉÒÔºÍ´óÐÜÃ¨ºÏÓ°£¬ÓëÑòÍÕ¶Ô»°£¬ÓëÃ·»¨Â¹ÎÕÊÖ¡£
581.5.É­ÁÖÐ¡»ð³µ£¨ÔÚ¶¬¼¾³Ë×øÉ­ÁÖµÄÐ¡»ð³µ£¬´©ÐÐÃ£Ã£µÄÁÖº£ÖÐ£¬¹ÛÉÍ°¨°¨°×Ñ©£¬¸½·ð´³ÈëÁËÒ»¸öÍ¯»°ÊÀ½ç£©
582.6.ºÃººÆÂË®¿â¶¬µö£¨ÈÈ°®µöÓãµÄÅóÓÑ²»¿É´í¹ýµÄµØ·½£¬ºÃººÆÂË®¿â×ÔÈ»×ÊÔ´·á¸»£¬ÔÚÕâÀïÄã¿ÉÒÔÌåÑé¶¬µöµÄÐÝÏÐÉú»î£©
583.7.ÂÃÓÎ×¨ÁÐ£¨¹þ¶û±õÖ±´ïÑÇ²¼Á¦¶È¼ÙÇøµÄÃÎ»ÃÖ±Í¨³µ£¬Íøºì×¨ÁÐ£¬±ùÑ©Ö÷Ìâ³µÏá£¬¼«´óµÄËõ¶ÌÁËÍ¾ÖÐµÄÊ±¼ä£¬·Ç³£·½±ã¡£
584.×¡ËÞ:ÑÇ²¼Á¦»¬Ñ©¶È¼ÙÇøÓµÓÐµØÖÐº£¾ãÀÖ²¿£¬¹ãµç¹ú¼Ê¾ÆµêÌØÉ«±ö¹Ý£¬ÉúÌ¬ÃñË×´å¡¢Ä¾ÎÝ±ðÊû¡¢Å©¼ÒÀÖµÈ¼ÒÍ¥ÂÃ¹Ý£¬¿ÉÒÔÂú×ã²»Í¬ÈËµÄ×¡ËÞÐèÇóÅ¶¡«
585.#åâåË¶¬ÈÕÃÀ¾° #³Á½þÊ½Èë¶¬ #¶¬Ìì¾Í¸ÃÅÝÎÂÈª"
586.ÑÇ²¼Á¦»¬Ñ©¶È¼Ù´åÊÇÎÒ¹ú´óÖÚ»¬Ñ©ÔË¶¯·¢Ô´µØ£¬Ò²ÊÇÎÒ¹úµÚÒ»¼Ò¾Ù°ì´óÖÚ»¬Ñ©ÈüÊÂµÄ¶È¼Ù´å£¬ÎÒ¹úÖÚ¶àÔçÆÚ»¬Ñ©°®ºÃÕßºÍÑ©³¡¾­ÓªÕß¾ù´ÓÑô¹â¶È¼Ù´åÆôÃÉ²¢×ßÏòÈ«¹ú£»¶È¼Ù´åÓµÓÐÓÅÔ½µÄ¸ßÉ½»¬Ñ©Ìõ¼þ£¬É½¸ßÁÖÃÜ£¬×ÔÈ»¾°¹Û×³ÀöÓÅÃÀ£¬ÄêÆ½¾ùÆøÎÂ2-10ÉãÊÏ¶È£¬¶¬¼¾»ýÑ©ºñ´ï1-2Ã×£¬Ñ©ÖÊÓÅÁ¼£¬Ó²¶ÈÊÊÖÐ¡£¶¬¼¾Æ½¾ùÆøÎÂ-10¡æ£¬»ýÑ©ÆÚÎª170Ìì£¬»¬Ñ©ÆÚ½ü150Ìì£¬Ã¿ÄêµÄ11ÔÂÖÐÑ®ÖÁ´ÎÄê3ÔÂÏÂÑ®ÊÇÕâÀïµÄ×î¼Ñ»¬Ñ©ÆÚ¡£? ÑÇ²¼Á¦ÐÂÌåÎ¯»¬Ñ©³¡ÊÇ¹ú¼ÒÊ×Åú¡°AAAAA¡±¾°ÇøÄÚµÄ¡°SSSSS¡±¼¶ÂÃÓÎ»¬Ñ©³¡£¬»¬Ñ©ÆÚÎªÃ¿ÄêµÄ11ÔÂÖÐÑ®ÖÁµÚ¶þÄêµÄ4ÔÂ³õ£¬³¤´ï100¶àÌì ºÚÁú½­ÑÇ²¼Á¦»¬Ñ©³¡ÓµÓÐ¶àÌõ³õÖÐ¸ß¼¶»¬Ñ©µÀ¡£È«×Ô¶¯£¬°ë×Ô¶¯»ìºÏÔìÑ©ÏµÍ³¸²¸Ç³¤12460Ã×£¬Ãæ»ý431800Æ½·½Ã×µÄÈ«²¿Ñ©µÀ£»6ÈËµõÏáÍÏ¹Ò£¬Ë«ÈËµõÒÎ£¬µ¥ÈËµõÒÎË÷µÀ¹©ÄúÑ¡Ôñ£»ÅäÌ×·þÎñÉèÊ©ÍêÉÆ 1996ÄêµÄµÚÈý½ìÑÇÖÞ¶¬¼¾ÔË¶¯»áÊ¹ÑÇ²¼Á¦ÉùÃùÈµÆð£¬²¢Öð²½·¢Õ¹³ÉÎªÖÐ¹ú×î´ó£¬ÉèÊ©×îÏÈ½ø£¬Ìõ¼þ×îÎªÓÅÔ½µÄÑ©ÉÏÔË¶¯³¡Ëù¡£
587."¹ØÓÚÈëÃÅ
588.Ë«°åÈëÃÅÈÝÒ×£¬½ø½×ÄÑ£¬Ë«°å³õÑ§Ê±ÀàËÆÐÐ×ß£¬ÉÔÁ·¼´¿É¼òµ¥»¬ÐÐ¡£
589.µ¥°åÈëÃÅÄÑ£¬ÐèÒªÒ»¶ÎÞÏÞÎµÄÁ·Ï°¹ý³Ì£¬ºóÆÚ¼òµ¥£¬Ã»ÓÐºÜ¶àµÄÌØ¼¼¡£ÈëÃÅÊ±ºòÒ»°ãÎª×Ô¼º×¼±¸ºÃ»¤¾ß£¬Ë¤Æ¨¹É¡¢Å¤ÊÖÍó¡¢Õ¾²»ÆðÀ´µÈµÄÇé¿ö¶¼»áÓÐ£¬ÌáÇ°×öºÃÐÄÀí×¼±¸¡£

590.¹ØÓÚÑ©µÀ
591.Ë«°å¿ÉÒÔÓ¦¶Ô¸÷ÖÖÑ©µØ¡¢±ùÃæ£¬¼´ÄÜ¼ÝÔ¦Æ½µØÒ²ÄÜÉÏÆÂÏÂÆÂ¡£
592.µ¥°å¸üÒÀÀµÏÂÆÂºÍÆ½Ì¨µÄÑ©µØ£¬Èç¹ûÓöµ½¶¸ÆÂ»òÕß±ùÃæ»òÕßÒ°ÍâÑ©µØ¾Íµ½ÁË¿¼ÑéÍÎ²¿µÄÊ±ºò£¡

593.¹ØÓÚËÙ¶È
594.Ë«°åÓÐ×Å¸üºÃµÄÎÈ¶¨ÐÔºÍÕÆ¿ØÐÔ£¬µ¥°åÈ´²»¼°¡£Ä¿Ç°Ë«°å»¬Ñ©µÄÊÀ½ç¼ÍÂ¼ÊÇ252¹«ÀïÃ¿Ð¡Ê±£¬¶øµ¥°åµÄÊÀ½ç¼ÍÂ¼ÊÇ201¹«ÀïÃ¿Ð¡Ê±£¬Èç¹ûÄãÏë¿ì³ÉÒ»µÀÉÁµç£¬Ñ¡Ë«°å×¼Ã»´í¡£

595.¹ØÓÚ»¨»î¶ù
596.´ÓÇ°µ¥°å»¬Ñ©±»´óÅúÄêÇáÈËËùÃÔÁµ£¬Ô­ÒòºÜ¼òµ¥£¬µ¥°åÎÞÂÛÊÇÍæÆ½µØ»¨Ê½»¹ÊÇÔÚsnow parkÖÐ¶¼¿ÉÒÔÓÃÁé»îµÄÉíÌåºÍ¿áìÅµÄ¶¯×÷×¬×ãÑÛÇò£¬ÎüÒýÃÃ×ÓÎÞÊý¡£
597.¶øË«°åÈ´ÌØ¼¼ÉõÉÙ£¬±Ï¾¹½ø½×ÄÑ¶È´ó£¬Ðí¶àË«°å´óÊåÑ¡ÔñÔÚÑ©µÀÉÏ¡¢·ÛÑ©ÖÐÊÍ·Å×Ô¼º¡£µ«ÊÇÄ¿Ç°Ô½À´Ô½¶àµÄÄêÇáÈËÑ¡ÔñË«°å×ÔÓÉÊ½Íæ·¨£¬³ýÁËÆ½»¨¶¯×÷£¬¸÷ÖÖÌøÌ¨×¥°å·½Ê½Ò²ºÜ·á¸»£¬²»ÉÙÐ¡»ï°éÈÏÎªÁ½¸ö°å±ÈÒ»¸ö°åÄÜÍæ¶ù³öºÜ¶à»¨Ñù¡£

598.¹ØÓÚ¼õ·Ê
599.¾Ý×¨¼Ò±íÃ÷ÔÚÑ©³¡»¬Ñ©Ò»ÖÜ¾ÍÄÜ¼õµô4½ï·ÊÈâ£¬»¬Ñ©Ò»ÌìÄÜÏûºÄµô3000µÄ¿¨Â·Àï£¬Õâ¿É±È½¡Éí·¿¿ì¶àÁË¡£ÓÈÆäÊÇË«°å¾­³£ÐèÒª²È×ÅÑ©°åÅÀÆÂ£¬¶ÔÓÚÊÖ±Û¼¡ÈâºÍºËÐÄ¼¡Èº¿ÉÒÔÆðµ½×ã¹»µÄ¶ÍÁ¶¡£ÃÀ¹úµÄSnowsports Industries America»ú¹¹±íÃ÷Ë«°å»¬Ñ©Ò»Ð¡Ê±¿ÉÏûºÄ500¿¨Â·Àï¡£¶øµ¥°å»¬Ñ©Í¨³£Ã¿ÌìÒª×öÊý´ÎµÄ¶×Æð¶¯×÷£¨Ã¿´Î×øÀÂ³µÐèÒª½â¿ª¹Ì¶¨Æ÷£¬µ½´ïÉ½¶¥´©ÉÏ¹Ì¶¨Æ÷£©£¬Ò²ÊÇ¿ÉÒÔ¶ÍÁ¶µ½ºËÐÄ¼¡Èº£¬Ò»Ð¡Ê±¿ÉÏûºÄ450¿¨Â·Àï¡£

600.¿´ÁËÉÏÃæµÄÊÇ²»ÊÇ¶Ôµ¥°åË«°å£¬ÓÐÒ»¸öÈ«ÃæµÄÁË½â£¿»¬Ñ©×÷ÎªÒ»ÖÖÓéÀÖÉíÐÄµÄÔË¶¯£¬²»¹ÜÊÇÏÈÒ×ºóÄÑ»¹ÊÇÏÈÄÑºóÒ×£¬¶¼ÐèÒª²»¶ÏµÄÁ·Ï°ºÍ¼á³Ö£¬²Å¿ÉÒÔÔÚÑ©³¡ÉÏß³ßå·çÔÆ!ÔõÃ´Ñù£¬ÒªÀ´Ò»³¡¿á¿áµÄ»¬Ñ©Âð£¿"
601."??»¬Ñ©µÄ¼õ·ÊÐ§¹û·Ç³£³öÖÚ£¬¿ÉÒÔ¼õ·Ê£¬¼õÑ¹£¬ËÜÉí£¬»¬Ñ©¼¼ÊõºÃµÄÅ®º¢×Ó£¬Ò»°ã¶¼ÓÐÂí¼×Ïß£¬ÓÐµÄÁ¬¸¹¼¡¶¼ÓÐÁË¡£

602.??¿´Ò»×éÊý¾Ý°É
603.??¾­¹ýÁË30·ÖÖÓ£¬»º²½³ÖÐø»¬Ñ©Æ½¾ùºÄµô285¿¨ÈÈÁ¿£¬ÐÄÌøÎªÃ¿·ÖÖÓ148´Î¡£
604.??¼ä¶ÏÊ½»¬Ñ©(ÏÈÐÐÒ»·ÖÖÓ²É¾ºËÙµÍ×Ë³å´ÌÔÙ¼ÓÒ»·ÖÖÓµÄÖ±Á¢Ê½ÇáËÉÁï£¬Á¬Ðø30·ÖÖÓ)30·ÖÖÓÄÚ ºÄµôÁË450¿¨ÈÈÁ¿¡£
605.??ÅÜ²½30·ÖÖÓ¹²ºÄµôÁË350¿¨ÈÈÁ¿£¬ÐÄÌøÎªÃ¿·ÖÖÓ148ÏÂ¡£
606.??Æïµ¥³µ30·ÖÖÓ¹²ºÄµôÁË360¿¨ÈÈÁ¿£¬ÐÄÌøÒ²ÊÇÃ¿·Ö148ÏÂ¡£ 
607.??×ÜÀ¨À´Ëµ£¬»¬µÃÓú¿ì / ÓúÂôÁ¦ÈÈÁ¿ÏûºÄµÄËÙ¶ÈÒ²Óú¿ì¡£ 
608.»¬Ñ©¼õ·Ê½øÐÐÖÐ1Ð¡Ê±ÏûºÄÈÈÁ¿734¿¨¡£Ïàµ±ÓÚ1Ð¡Ê±ÅÜ²½9¹«Àï¡£ËùÒÔËµ»¬Ñ©ÊÇÒ»ÏîÈ¤Î¶ÐÔÇ¿£¬ÓÖÄÜ±äÃÀµÄÀíÏëÔË¶¯¡£²»Ö»ÊÇ¼õ·Ê£¬¼õÉÙÖ¬·¾£¬¸ü¶àµÄÊÇÇ¿Éí½¡Ìå¡£

609.??1.»¬Ñ©ÊÇÒ»ÏîÈ«ÉíµÄÔË¶¯,¿ÉÒÔ¶ÍÁ¶Æ½ºâÄÜÁ¦¡¢Ð­µ÷ÄÜÁ¦ºÍÈáÈÍÐÔ¡£
610.??2.ÔöÇ¿ÐÄ·Î¹¦ÄÜ£¬»¬Ñ©ÊôÓÚÓÐÑõÔË¶¯,¶¬¼¾»¬Ñ©,ÈËÔÚÊÒÍâµÄÀä¿ÕÆøÖÐÔË¶¯,¶ÔÉíÌåÑõÆøÔËÊäÏµÍ³µÄ¿¼Ñé¸ü´ó,¸üÄÜÔÚÎÞÐÎÖÐ¶ÍÁ¶ÐÄÑª¹ÜËõÕÅµÄÄÜÁ¦¡£
611.??3.Ìá¸ßË¯Ãß£¬³¢ÊÔÒ»ÏîÐÂÔË¶¯Ö®ºó»á¸Ð¾õ½îÆ£Á¦¾¡,ÌØ±ðÊÇÈ«Éí¶¼Òªµ÷¶¯ÆðÀ´µÄ¶ÍÁ¶¡£ÔÚ¼«¶ÈµÄÆ£ÀÛÖÐ,»¬ÍêÑ©±£Ö¤Äã·Ö·ÖÖÓ½øÈëÃÎÏç£¡

612.??°é×Å´¿°×µÄÑ©É½Ò»Â·»¬ÐÐ£¬³Ë·ç¶øÏÂ¡¢»¬Ïè¡¢ÌøÔ¾£¬ÈË°åºÏÒ»£¬ÈÚÈë×ÔÈ»£¬È¥Õ÷·þ¡¢È¥ÌôÕ½¡¢È¥ÈÈ°®£¬ÉúÃü²»Ö»ÊÇ¼ÒÀï»òÕß°ì¹«×ÀµÄÄÚÈÝ£¬¸ü¶àµÄÊÇÌì¸ßº£À«£¬ÔÚÂÃÍ¾ºÍ²»¶ÏÌôÕ½ÖÐ£¬Óö¼ûÕ¸ÐÂµÄ×Ô¼º£¡

613.????ÑÇ²¼Á¦»¬Ñ©ÂÃÓÎ¶È¼ÙÇøºËÐÄÃæ»ý10Æ½·½¹«Àï£¬´æÑ©ÆÚ³¤´ï170Ìì£¬Ñ©¼¾³¤´ï5¸öÔÂ£¬¿ÉÒÔ³Ð½Ó¹ú¼ÊÈüÊÂ£¬É½ÏÂÓÐÎÂÈª¡¢ÓÐÐÜÃ¨¡¢ÓÐÐ¡»ð³µ¡¢²»×Å¼±£¬ÎÒÔÚÕâÀïµÈÄã~"
614.³¤ÆÚÒÔÀ´£¬¹úÄÚÑ©È¦Ò»Ö±¶Ô¡°¸ßÉ½»¬Ñ©¡±´æÔÚ×ÅÒ»ÖÖÒÔ¶ï´«¶ïµÄÎó¶Á£¬½«ÆÕÍ¨µÄÖÐµÍÉ½£¬¡°É½µØ»¬Ñ©¡±µÈÍ¬ÓÚ¸ßÉ½¡¢¼«¸ßÉ½ÕæÕýµÄ¡°¸ßÉ½»¬Ñ©¡±¡£ÆäÊµ£¬°´ÕÕÎÒÂò¹ýµØÀíÑ§µÄ½ç¶¨£¬É½µØº£°Î¸ß¶ÈÐ¡ÓÚ1000Ã×µÄÉ½³ÆÎª¡°µÍÉ½¡±¡¢1000-3500Ã×µÄÉ½ÊÇ¡°ÖÐÉ½¡±£¬3500-5000Ã×µÄÉ½ÊÇ¡°ÖÐÉ½¡±£¬3500-5000Ã×µÄÉ½³Æ¡°¸ßÉ½¡±¡¢º£°Î¸ßÓÚ5000Ã×µÄÉ½Îª¡°¼«¸ßÉ½¡±¡£¡°¸ßÉ½»¬Ñ©¡±µÄ±¾ÒâÊÇ¡°¸ßº£°Î»¬Ñ©¡±¡£³õÖÐ¼¶Ñ©µÀ´ó¶¼ÔÚ1000Ã×ÒÔÏÂ£¬ÔÚ»¬Ñ©µÄÂþÂþ³¤Â·ÉÏ²ÅÊÇÈëÃÅÄÑ¶È£¬ÏëÊµÏÖ»¬Ñ©×ÔÓÉÐèÒª¸ü×¨ÒµµÄÑ§Ï°ºÍÀúÁ·¡£ ³¤°×É½ÓÉÓÚÎ³¶ÈºÍº£°Î½Ï¸ßÇÒ¾àÈÕ±¾º£½Ï½ü£¬Å¯ÊªÆøÁ÷ÆµÆµ±±ÉÏ£¬¶øÎ÷²®ÀûÑÇ¼°ºó±´¼Ó¶ûºþ¸ß¿ÕÀäÎÐÔò¾­³£¶«ÒÆÄÏÏÂ£¬¹Ê´ËµØ½µÑ©Á¿³äÅæÇÒ¸ÉË¬£¬ÊµÊô¹úÄÚ²»¿É¶àµÃµÄ»¬Ñ©Ê¥µØ¡£¼ªÁÖÊ¡Óë°¢¶û±°Ë¹µÈÊÀ½ç»¬Ñ©Ê¤µØ´¦ÓÚÍ¬Ò»Î³¶È£¬×ÔÈ»Ìõ¼þÓÅÔ½£¬ÊÇ»¬Ñ©¶È¼ÙÇø»Æ½ð·Ö²¼´ø¡£P:³¤°×É½µÄ»¬Ñ©³¡ÅäÌ×ÉèÊ©¸üÐÂ£¬Íò´ï»¬Ñ©³¡ºÍÂ³ÄÜ»¬Ñ©³¡µÄ»¬Ñ©¶¼ÊÇ°üº¬ÔÚ¾Æµê×¡ËÞÄÚµÄÈ¨Òæ£¬Ã»ÓÐÊ±¼äÏÞÖÆ£¬ÊôÓÚ¶È¼ÙÊ½»¬Ñ©£¬³õ¼¶Ñ©µÀÈËÊýÏà¶Ô½ÏÉÙ£¬Ñ©µÀ¸ü¿í£¬ÊÊºÏ³õÑ§Õß¡£ ÑÇ²¼Á¦»¬Ñ©¶È¼ÙÇøÓÉ³¤°×É½ÂöÕÅ¹ã²ÅÁëµÄÈý×ùÉ½·å×é³É£¬¼´º£°Î1374.8Ã×µÄÖ÷·å´ó¹ø¿øÉ½¡¢º£°Î1258Ã×µÄ¶þ¹ø¿øÉ½¡¢ºÍº£°Î1000Ã×µÄÈý¹ø¿øÉ½¡£Çå³¯Ê±ÆÚÎª»ÊÊÒ¼°ÂúÇå¹ó×åµÄá÷ÁÔÎ§³¡¡£ÑÇ²¼Á¦»¬Ñ©³¡ÊÇ¹úÄÚ×î´óµÄ»¬Ñ©³¡£¬Ò²ÊÇÎÒ¹ú×î´óµÄ×ÛºÏÐÔÑ©ÉÏÑµÁ·ÖÐÐÄ¡£Ò²ÊÇÎÒ¹úÄÏ¼«¿¼²ìÑµÁ·»ùµØ¡£P:ÑÇ²¼Á¦ÉèÊ©µÈºÜÍêÉÆ£¬µ«ÊÇÓÉÓÚÓÎ¿ÍÍÅ¶¼»á°²ÅÅ3Ð¡Ê±³õ¼¶»¬Ñ©ÌåÑé£¬ËùÒÔ³õ¼¶µÀÈË¶à£¬ÓÅÊÆÊÇ¾àÀë¹þ¶û±õÊÐÇø¸ü½ü¡£ »¬Ñ©³õÆÚÒ»¶¨ÒªÕÒ½ÌÁ·£¬²»µÃ²»Ëµ£¬»¬Ñ©Ò²ÊôÓÚ·çÏÕÐÍÔË¶¯£¬ÐèÒª×¨ÒµÈËÊ¿Ö¸µ¼£¬ÕÆÎÕÔúÊµ»ù´¡µÄ¼¼ÇÉ£¬ÒÔºó×Ô¼ºÁ·Ï°²Å¸üË³³©¸ü°²È«¡£ÅÐ¶ÏÒ»¸ö»¬Ñ©½ÌÁ·ÊÇ·ñ¿¿Æ×£¬¿ÉÒÔ¸ù¾Ý»¬Ñ©½ÌÁ·µÄÈÏÖ¤Ö¤ÊéÀ´ÅÐ¶Ï£¬ÕâÊÇ×î¼ò±ãµÄ·½·¨£¬ÖÐ¹úÔÝÊ±Ã»ÓÐ»¬Ñ©½ÌÁ·ÅàÑµÌåÏµ£¬ËùÒÔ´ó¶àÊÇ¿¼È¡¹úÍâµÄ»¬Ñ©½ÌÁ·Ö¤Êé¡£¹úÍâ³£¼ûµÄ»¬Ñ©½ÌÁ·ÈÏÖ¤°üÀ¨£ºÈðÊ¿SSA¡¢µÂ¹úDSLV¡¢·¨¹ú ENSA¡¢°ÂµØÀûOSSV¡¢ÈÕ±¾SAJºÍSIA¡¢ÃÀ¹úPSIAºÍAASI¡¢ÐÂÎ÷À¼NZSIAºÍSBINZ¡¢Ó¢¹úBASI¡¢¼ÓÄÃ´óCSIAºÍCASIºÍSA¡¢°ÄÖÞAPSI¡£ÎÒ¹úÉÐÎÞÈ¨ÍþÐÔ»¬Ñ©½ÌÁ·×Ê¸ñÈÏÖ¤µÈ¼¶¡£²»¹ý¹ú¼ÒÌåÓý×Ü¾ÖÖ°Òµ¼¼ÄÜ¼ø¶¨ÖÐÐÄ¼°¸÷Ê¡ÊÐÌåÓý¾ÖÖ°Òµ¼ø¶¨ÖÐÐÄ£¬¿ÉÒÔÎªÍ¨¹ýÏàÓ¦ÅàÑµ¼°¿¼ºËµÄ»¬Ñ©½ÌÁ·£¬³ö¾ß¹ú¼ÒÖ°Òµ×Ê¸ñ»¬Ñ©Éç»áÌåÓýÖ¸µ¼Ô±×Ê¸ñÈÏÖ¤£¨´ÓÒµ×Ê¸ñÖ¤£©¡£ÏÖÔÚµÄÕý¹æ»¬Ñ©Ñ§Ð£¶¼»áÒªÇó½ÌÁ·ÓÐ¹úÄÚµÄ´ÓÒµ×Ê¸ñÖ¤¡£²»¹ý£¬ËüÖ»ÊÇ´ú±í¹úÄÚµÄ´ÓÒµÔÊÐí£¬±È½ÏÀíÂÛ»¯£¬Êµ¼Ê»¬Ñ©ÄÜÁ¦Ð¡±àÈÏÎª»¹µÄ¿´»¬Ñ©½ÌÁ·È¡µÃµÄµÈ¼¶£¨¹úÍâµÈ¼¶Ö¤Êé£©¡£Êý×ÖÔ½¸ß£¬µÈ¼¶Ô½¸ß£¬¸ù¾Ý¹ú¼Ò²»Í¬3¼¶»òÕß4¼¶Îª×î¸ßµÈ¼¶¡£
615.¹þ¶û±õÑ©ÏçºÜÃÀ£¬Ëæ×Å°Ö°ÖÈ¥ÄÄ¶ù½ÚÄ¿²¥³öÖ®ºó£¬ÏÖÔÚÑ©ÏçÂÃÓÎÒµºÜ»ðÈÈ£¬´ÓÃ¿ÄêµÄ10ÔÂÖÁ´ÎÄê5ÔÂ»ýÑ©Á¬Ãà£¬ÄêÆ½¾ù»ýÑ©ºñ¶È´ï2Ã×£¬Ñ©Á¿¿°³ÆÖÐ¹úÖ®×î£¬ÇÒÑ©ÖÊºÃ£¬Õ³¶È¸ß£¬ËØÓÐ¡°ÖÐ¹úÑ© Ïç¡±µÄÃÀÓþ¡£Ñ©ÏçÆäÊµ²»ÊÇÒ»¸öÕýÊ½µÄ³Æºô£¬ËüµÄÑ§Ãû½ÐË«·åÁÖ³¡£¬Î»ÓÚºÚÁú½­Ê¡º£ÁÖÊÐ³¤Í¡Õò£¬ÊÇ´óº£ÁÖÁÖÒµ¾ÖÏÂÊôµÄÒ»¸öÁÖ³¡¡£ Ñ©Ïç×¡ËÞ Ñ©ÏçÓÐºÜ¶àÅ©¼Ò¿ÍÕ»£¬³Ô×¡Ìõ¼þ¶¼»¹²»´í£¬ÓÐ»ð¿»£¬ÉÙÊýÈË¼Ò¿ÉÒÔÏ´Ôè¡£×¡ËÞ¼Û¸ñÔÚ100-120Ôª\u002FÌì¡£´º½ÚÆÚ¼äÊÇÍú¼¾£¬ÈËÌØ±ð¶à£¬×¡ËÞ¼Û¸ñ»á·­±¶£¬×¡Ã¿ÈËÃ¿Ìì300Ôª×óÓÒ£¬¶øÇÒÒ»¶¨ÒªÌáÇ°Ô¤¶¨¡£ Ñ©ÏçÌØÉ«ÃÀÊ³ Ñ©ÏçµÄÒûÊ³ÒÔ¶«±±¼Ò³£²ËÎªÖ÷£¬µ«Ò²ÊÇÑùÑù¶¼ÓÐÌØÉ«£¬¶«±±´óÃ×¾¢µÀÓÐð¤¶È£¬½È×ÓÏÚ´óÆ¤±¡£¬É±Öí²Ë£¬Ìù±ý×Ó¡¢À­Æ¤Ò²¶¼²»´í£¬ÔÙÀ´Á½¿Ú´¼ºñµÄ¸ßÁ»ÉÕ¾Æ£¬»¹ÓÐ×Ô¼ÒÁÀµÄ¶³ÊÁ×Ó¿ÉÒÔÔÚ²èÓà·¹ºó³¢³¢¡£¶«±±²ËµÄ·ÝÁ¿Ò»°ã¶¼ºÜ×ã ×¢ÒâÊÂÏî »î¶¯Á¿½Ï´ó£¬ËùÒÔ»á³öº¹£¬×îºÃ´©µÓÂÚÄÚÒÂ£¬ÀûÓÚÅÅº¹¡£ÇÐ²»¿É´©´¿ÃÞÄÚÒÂ£¬ÊªÁËÒÔºóÄÑ¸É£¬»á±ä³É±ù¿ø¼×¡£´©ÒÂ×ñÑ­»§ÍâÔË¶¯µÄ¶à²ãÔ­Ôò£¬ÒòÎªÔË¶¯Ê±»áÈÈ£¬ÍÑÊ±·½±ã¡£ ÔÚÊÒÍâÇÐ¼Ç²»ÒªÖ±½ÓÓÃÊÖ´¥Ãþ½ðÊôÎïÆ·£¬Òª´÷ÊÖÌ×£¬·ñÔòÊÖ»á±»½ðÊôÕ³ÏÂÒ»²ãÆ¤¡£ ·ÀÖ¹É¹ÉË¡¢¶³ÉË¡¢±»Ñ©»ÎÉË£¬´øºÃ·ÀÉ¹Ëª¡¢¶³ÉË¸àÒÔ¼°Ì«Ñô¾µ¡£ ¾¡Á¿Ïòµ±µØ¾ÓÃñ¹ºÉ½»õ¡¢ÍÁÌØ²ú¡£ Ïà»úÅÄÑ©¾°É«ÎÂ»áºÜ¸ß£¬Ïà»ú¿Éµ÷É«ÎÂµÄ»°£¬°ÑËüµ÷ÔÚ¡°ÒõÓ°¡±ÕâÒ»µµ¡£¾µÍ·ÉÏ²»Ð¡ÐÄÅªÉÏÑ©ÁË£¬²»ÒªÓÃ×ì´µ£¬ÓÃÏà»ú×¨ÓÃµÄ´µÆøÇò´µ£¬Ã»ÓÐ´µÆøÇò¿ÉÓÃÎ§½íÖ®ÀàµÄ¶«Î÷ìøµôÑ©¡£ Ñ©Ïç1ÔÂ·ÝºÍ2ÔÂ·ÝµÄÆ½¾ùÆøÎÂ·Ö±ðÊÇ£­18£®3¡æºÍ£­10£®4¡æ£¬ÒÂÎïÒª´ø×ã£¬ÓðÈÞÒÂ¿ã¡¢±£Å¯ÄÚÒÂ¡¢ÄÜ°ü×¡¶ú¶äµÄÃ±×Ó¡¢¿ÚÕÖ¡¢ºñÃÞÑ¥¡¢ºñÃÞÊÖÌ×£¬ÓÐ¸öÑ©Ì×£¯»¤ÍÈÌ×ÔÚÍÈÉÏÄÜ·ÀÖ¹Ñ©¹àÈëÐ¬Àï£¬ÔÚÑ©µØÀïÐÐ×ß·½±ã
616.ÖÐ¹úÑ©ÏçØ­×ß½øÍ¯»°ÊÀ½ç£¬¶¬¼¾ÂÃÓÎ×îÈ«¹¥ÂÔ|||ÖÐ¹úÑ©Ïç£¬ÏÖÊµ°æµÄÍ¯»°ÊÀ½ç£¬½à°×µÄÑ©Óë»ðºìµÆÁýÏàÓ³£¬ÃÀµÃ²»ÏñÕæÊµ´æÔÚ£¬²»¹ÜÊÇÄÏ·½ÅóÓÑ»¹ÊÇ±±·½Ð¡»ï°é¶¼¶ÔÕâÀï³äÂúÁËÏòÍù~Õâ·ÝÑ©ÏçÂÃÓÎ´¿¸É»õËÍÉÏÀ² . Ñ©ÏçÊ²Ã´Ê±ºòÏÂÑ©£¿ Ñ©ÏçÒÑ¾­ÏÂÁËÈë¶¬µÄµÚÒ»³¡Ñ©£¬µ«ÊÇÏÖÔÚÆøÎÂ²»¹»µÍ£¬Ñ©ºÜ¿ì¶¼»¯ÁË£¬½¨Òé11ÔÂÏÂÑ®µ½´ÎÄê3ÔÂÉÏÑ®À´Ñ©ÏçÂÃÓÎ£¬Ñ©Á¿´ó£¬»ýÑ©ºñ£¬¿ÉÒÔ¿´µ½¡°Ñ©Ä¢¹½¡± . ¡¾¹ØÓÚ½»Í¨¡¿ ´Ó¹þ¶û±õ³ö·¢ÊÇ×î·½±ãµÄ¢Ù¹þ¶û±õ¡ªÑ©ÏçÓÐ¾°ÇøÖ±Í¨´ó°Í³µ£¬120Ôª/ÈË£¬³µ³Ì5¸ö¶àÐ¡Ê±¢Ú°ü³µ¸ü¼Ó×ÔÓÉ£¬ÑØÂ·»¹ÄÜÈ¥ÑÇ²¼Á¦»¬Ñ©£¬¶þÀËºÓ¾°ÇøµÈ¢Û¸úÍÅ£¬ÓÐ×¨ÒµÏòµ¼´øÁì£¬×îÊ¡ÐÄ£¬µ«ÊÇÒª²ÁÁÁÑÛ¾¦£¬¶«±±ºÜ¶àµÍ¼ÛÍÅºÜÈÝÒ×±»¿Ó . ¡¾¹ØÓÚ×¡ËÞ¡¿ ½¨Òé×¡ÔÚ¾°ÇøÃñËÞÀïÌåÑéÅ©¼Ò¿»£¬Ò»°ã¶¼ÊÇ2-4ÈË¿»£¬Æ½Ê±200×óÓÒ£¬Ê¥µ®½Ú¿çÄêµÈ½Ú¼ÙÈÕ¼Û¸ñ»áÉÏÕÇ£¬600×óÓÒ£¬ÁÙÊ±Ô¤¶¨¼Û¸ñ¸ß£¬Ò»¶¨ÒªÌáÇ°Ô¤¶¨ . ¡¾¹ØÓÚÃÀÊ³¡¿ µØµÀµÄ¶«±±²ËÒ»¶¨ÒªÊÔÒ»ÊÔ£¬Ìú¹øìÀ¡¢Ð¡¼¦ìÀÄ¢¹½¡¢Ëá²ËÖíÈâìÀ·ÛÌõ¡¢ÅÅ¹ÇìÀ¶¹½Ç¡¢¹ø°üÈâ¡¢µØÈýÏÊ¡¢öóÓãÉÕÇÑ×Ó¡¢ÖíÈâËá²Ë½È×Ó »¹ÓÐ¶³Àæ¡¢¶³ÊÁ×ÓµÈ¶³Ë®¹û¿ÉÒÔ³¢ÊÔÒ»ÏÂ . ¡¾ÌåÑéÏîÄ¿¡¿ ?Ñ©É½Í½²½£ºÒ»²½Ò»¸ö½ÅÓ¡£¬±ß×ß±ßÍæ±ßÅÄÕÕ ?Ñ©µØÄ¦ÍÐ£º´©Ô½ÁÖº££¬Ò»Â·³å´ÌÏÂÉ½£¬³¬´Ì¼¤~ ?ÆÃË®³É±ù£º×îºÃÔçÉÏ»òÍíÉÏÆøÎÂ±È½ÏµÍ ?¶«±±¶þÈË×ª£ºÍíÉÏºÜ¶àÃñËÞ²ÍÌü¶¼»áÓÐ¶þÈË×ª±íÑÝ ?óô»ðÍí»á£ºÑ©µØ±ÄÒ°µÏÄãÒ»¶¨Ã»ÓÐÌåÑé¹ý ?ÂíÀ­ÅÀÀç£ºÌåÑéÒ»ÏÂ×øÔÚÑ©ÇÁÉÏÔÚÑ©µØÉÏÐÐÊ» ?ÈÕ³öÈÕÂä£ºÑô¹â°Ñ°¨°¨°×Ñ©È¾³ÉÅ¯éÙÉ«£¬Ì«ÃÀÁË ?Í¯»°ÓÊ¾Ö£º¸øÔ¶·½µÄÅóÓÑ¼ÄÒ»ÕÅÃ÷ÐÅÆ¬°É . ¡¾´©ÒÂÖ¸ÄÏ¡¿ ÆøÎÂÆÕ±éÁãÏÂ20¶È-ÁãÏÂ30¶È£¬µ«Æøºò¸ÉÔï£¬Ìå¸ÐÎÂ¶È´ó¸ÅÔÚ0µ½ÁãÏÂ5¶ÈÖ®¼ä£¬Ò»°ãÈË¶¼¿ÉÒÔ½ÓÊÜ ½¨Òé´ø±£Å¯ÄÚÒÂ¿ã¡¢Ã«ÒÂ¡¢×¥ÈÞÒÂ¡¢ÓðÈÞ·þ¡¢Ñ©µØÐ¬¡¢ºñÍà×Ó¡¢°ü×¡¶ú¶äµÄÈÞÏßÃ±¡¢¿ÚÕÖÎ§½íÊÖÌ× . ¡¾ÐÐ³ÌÍÆ¼ö¡¿ D0£º¹þ¶û±õ¼¯ºÏ D1£º¹þ¶û±õ-ÑÇ²¼Á¦»¬Ñ©³¡-¶þÀËºÓÁÖ³¡ D2£º¶þÀËºÓÁÖ³¡-ÃÎ»ÃÑ©É½-Ñ©Ïç D3£ºÑ©Ïç-¾µ²´ºþÀ¶±ù-¶þµÀ°×ºÓÕò D4£º³¤°×É½È«Ìì-Ñ©µØÎÂÈª D5£º¶þµÀ°×ºÓÕò-¿óÈªË®Æ¯Á÷-¼ªÁÖÊÐ D6£º¼ªÁÖÊÐ-ÎíÚ¡µº .#ÎÒµÄÓÐ°®ÂÃÍ¾ #±¾µØÈË´øÄãÓÎ
617.»·¾³È·Êµ²»´í£¬·þÎñ¹ÜÀí¶¼²»´í£¬¾ÍÊÇ»¬Ñ©ÅäÌ×ÁÙÊ±¼Ó¼Û¶à£¬Î´ÊÂÏÈËµÃ÷¡£×ÜÌåÖµµÃÍÆ¼ö¡£
618.ÑÇ²¼Á¦»¬Ñ©³¡ÑÇ²¼Á¦»¬Ñ©³¡ÊÇ¹þ¶û±õ×î×¨Òµ£¬ÃûÆø×î´óµÄ»¬Ñ©³¡¡£ÔÚÕâÀï£¬Äã¿ÉÒÔ×øÀÂ³µÉÏµ½É½ÆÂ£¬ÔÚ×¨Òµ»¬µÀÉÏÀ´Ò»´Î´Ì¼¤µÄ¡°Ñ©ÉÏ¸©³å¡±¡£¹ûÄã²»»á»¬Ñ©Ò²Ã»¹ØÏµ£¬»áÓÐ×¨Òµ½ÌÁ·»á´ø×ÅÄãÑ¸ËÙÕÆÎÕ»ù±¾¼¼ÇÉ¡£ÄãÒ²¿ÉÒÔÑ¡ÔñÍæÑ©È¦¡¢×øÑ©µØÄ¦ÍÐ¡£
619.ÑÇ²¼Á¦»¬Ñ©³¡µÄÉèÊ©·Ç³£ÍêÉÆ£¬¹²ÓÐ11¸ù³õ¡¢ÖÐ¡¢¸ß¼¶»¬Ñ©µÀ£¬ËüµÄ¸ßÉ½»¬Ñ©µÀÊÇÑÇÖÞ×î³¤µÄ¡£»¬Ñ©³¡ÄÚ»¹ÓÐ³¤´ï5¹«ÀïµÄ»·ÐÎÔ½Ò°Ñ©µÀ¼°Ñ©¡®µØÄ¦ÍÐ¡¢Ñ©ÇÁ×¨ÓÃµÀ£¬ÉèÓÐ3ÌõµõÒÎË÷µÀ¡¢3ÌõÍÏÇ£Ë÷µÀ¼°1ÌõÌá°ÑÊ½Ë÷µÀ¡£ÎÞÂÛ´ÓÑ©µÀµÄÊýÁ¿¡¢³¤¶È¡¢Âä²î»¹ÊÇÆäËû¸÷Ïî»¬Ñ©ÉèÊ©¼°×ÛºÏ·þÎñË®Æ½À´¿´£¬ÑÇ²¼Á¦»¬Ñ©³¡¶¼Ô¶Ô¶Ê¤ÓÚ¹úÄÚµÄÆäËû»¬Ñ©³¡£¬ËüÎÞÒÉÊÇÖÐ¹ú×îºÃµÄ»¬Ñ©³¡¡£
620.È¥µÄÄÇÌìÔçÉÏ£¬»¹ÔÚ¹þ³ÇÇø³µ×Ó»µÁË£¬µÈÁËÒ»¸ö¶àÐ¡Ê±²Å»»ÁË²¿³µ£¬È¥µ½ÑÇ²¼Á¦Ê®Ò»µã¶àÁË£¬×øÁËÂíÀ­ÅÀÀç£¬ºÜÒÅº¶Õâ´ÎÈ¥µÄÕâÌìÌìÆø²»ºÃ£¬Ë÷µÀ¹Ø±Õ£¬Ã»µÃÌåÑé£¬»¬Ñ©ÕæµÄºÜ´Ì¼¤£¬ºÜÖµµÃÈ¥¡£ºÜÃÀµÄµØ·½£¬»¹»áÔÙÀ´µÄ£¬Ï²»¶ÉÏÁË»¬Ñ©£¬¾ÍÊÇÃ»Íæ¹ýñ«£¬¸ÕÕÒµ½¸Ð¾õ£¬Ê±¼ä¾Íµ½ÁË£¬È¥»¬Ñ©µÄÅóÓÑÒ»¶¨Òª´øºñÊÖÌ×£¬ÎÒ¸Õ³öÈ¥Ò»·ÖÖÓÊÖ¾Í¶³ÉËÁË£¬ÕæµÄÕæµÄºÜÍ´¿àµÄ
621.Ä¿Ç°ÑÇ²¼Á¦¾ÍÑô¹â»¬Ñ©³¡¿ª·Å£¬Õâ¸ö»¬Ñ©³¡³õÖÐ¼¶µÀ±È½ÏÆ½Ì¹£¬ÊÊºÏ³õÑ§ÕßºÍÐ¡º¢¡£12ÔÂ³õµÄÑ©·Ç³£µÄºÃ£¬Ó×»¬£¬»¬ÔÚÑ©ÉÏÃ»ÓÐÔÚ±ù??»¬µÄÄÇÖÖ¸Ð¾õ¡£
622.ÐÔ¼Û±È¸ß£¬Õâ¸öÐÔ¼Û±È±È½Ï¸ßµÄ£¬¹Ø¼üÊÇÐ¡ÐÄÔ°ÇøµÄ½ÌÁ·¡£ËûÃÇÊÇ×î¿ÓµÄ£¬»¹ÓÐ½øÈ¥ÍæÈë¿Ú³õ¼¶ÈüµÀÒª×ßÉÏÃæ£¬½ÌÁ·»áºöÓÆÄãÈ¥ÖÐ¼¶£¬¶øÇÒÖ¸±ê²»Ã÷ÏÔ¡£ÓÐÈ¤ºÃÍæ£¬×ÜÌå³¬ÔÞ£¬
623."ÔÚÑÇ²¼Á¦¹ú¼Ê»¬Ñ©³¡£¬¸°Ò»³¡Óë×Ô¼ºµÄ±ùÑ©Ö®Ô¼£¬¶¬°ÂÖ®Ô¼£¬ÀËÂþÖ®Ô¼?? #±£Ä·¼¶ÂÃÅÄ¹¥ÂÔ 
624. #¶¬¼¾»¬Ñ©¼¾ 
625. #¹þ¶û±õ 
626. #»¬Ñ©"
627.±ðµÄ»¬Ñ©³¡ÁùÆßÊ®£¬ÑÇ²¼Á¦138Ò»Î»ÓÐµãÐ¡¹ó£¬µ¥¿´·ÑÓÃÀï°üº¬ÀÂ³µÊ¹ÓÃ·Ñ£¬¾õµÃÒ²Í¦ºÃ¡£¿ÉÊÇÕæÕýµ½ÁËµØ·½¾ÍÊÇ¸ö¿Ó°¡£¡µ½µØ·½²»´÷Í·¿ø²»ÐíÉÏÀÂ³µ£¬Í·¿øµÃ×Ô¼º×â£¬×âÁÞ·Ñ80ÔªÒ»¸ö¡£
628.¸úºÃÅóÓÑµÚÒ»´Î³öÐÐ¾ÍÊÇÈ¥µÄÕâÀï °×Ñ©°ÑÉ½¶¼Í¿ÉÏÁËÉ« ºÜÃÀµÄ¾°É« ¾°Çø³¬¼¶´ó
629.·Ç³£ºÃµÄ»¬Ñ©³¡£¬¸÷ÖÖË®Æ½µÄ»¬Ñ©°®ºÃÕß¶¼ÊÊºÏ
630.¾°É«²»´í£¬ÐÔ¼Û±È¸ß£¬×ÜÌå³¬ÔÞ£¬ÓÐÈ¤ºÃÍæ£¬µ±µØÏòµ¼Ò²ºÜÈÈÇé£¡£¡
631."ÑÇ²¼Á¦»¬Ñ©×îÈ«¹¥ÂÔ£¬µ½µ×Öµ²»ÖµµÃÈ¥£¿
637.»¬Ñ©ÔÚ¶¬ÌìÊÇ×îÓÐÈ¤Î¶µÄÔË¶¯ÁË£¬ºÜÃÀºÜÖÎÓú£¬¶¬°Â»á¶¼¼ÓÈëÁË¡£
638.#´ºÌìÀ´À² #Å®ÐÔÂÃÐÐÍ¼¼ø #ÄÐÓÑÅÄµÄÂÃÐÐÕÕ 2022ÄêÃ¿ÔÂÖÐ¹ú×î¼ÑÂÃÐÐµØ£¬¿ì°¬ÌØÄãÏëÒ»ÆðÈ¥µÄÈË°É
639.Ñ©¹úµÄ¶¬Ìì£¬Ò»¶¨ÒªÈ¥ÑÇ²¼Á¦»¬Ñ©³¡£¬ÔÚÃ£Ã£Ñ©³¡Ö®ÉÏ£¬ÌåÑé»¬Ñ©´øÀ´µÄÈÈÑª·ÐÌÚ¡£ÊìÁ·µÄ»¬Ñ©Õß£¬¼¼ÊõæµÊì£¬´Ó¸ß´¦¼«ËÙ¸©³å¶øÏÂ£¬Ëù¾­Ö®´¦ÌÚÆðÒ»Æ¬Ñ©Îí£¬´Ì¼¤ÓÖ³©¿ì¡£
640.À´µ½ÑÇ²¼Á¦»¬Ñ©³¡¸Ð¾õ×Ô¼ºÖ®Ç°È¥µÄ»¬Ñ©³¡¶¼ÊÇÐ¡ÍÁ¶Ñ
641.¶¬ÌìµÄÑÇ²¼Á¦£¬¼òÖ±²»ÒªÌ«ÃÀ¡£µ½´¦¶¼ÊÇ°×Ã£Ã£Ò»Æ¬¡£
642.ÑÇ²¼Á¦»¬Ñ©³¡ÊÇ5A¼¶¾°Çø£¬ÕâÀïÏÄÌì·ç¾°ÒËÈË£¬ÅÔ±ß»¹ÓÐÒ»¸öÐ¡µÄÐÜÃ¨¹Ý£¬·Ç³£ºÃµÄÂÃÓÎÑ¡Ôñ¡£¶¬ÌìÒ²ÊÇÕâÀï×îºÃµÄ¼¾½Ú£¬ÕâÀïÊÇ¹ú¼Ê¼¶±ðµÄ»¬Ñ©³¡£¬ºÜ¶à¹ú¼ÊÖØ´óÑ©ÉÏÏîÄ¿¶¼ÔÚÕâÀï¾ÙÐÐ£¡
643.¹þ¶û±õ±ØÈ¥Ö®ÑÇ²¼Á¦»¬Ñ©ÂÃÓÎ¶È¼ÙÇø£¬À´¶«±±¹þ¶û±õÓÎÍæÈý¼þÌ×£¬¿´±ùµñ¡¢ÅÝÎÂÈªºÍ»¬Ñ©Ò»¼þ¶¼±Ø²»¿ÉÉÙÀ²£¡ÄÏ·½ÈË¿´¼ûÕâÑùµÄÑ©¾°¿ÉÐË·Ü»µÁË¡£
644.È¥¶«±±±ØÐëÌåÏÖÒ»°Ñ»¬Ñ©¡¢ÄÇ¾ÍÈ¥ÑÇ²¼Á¦»¬Ñ©³¡¡£
645.¹úÄÚºÜ°ôµÄ»¬Ñ©³¡£¬ºÜÖøÃû£¡Ñ©³¡ºÜ°ô£¬Ï²»¶ÕâÀï
646.Èç¹ûÄãÏëÔÚ¶¬ÌìÀ´Ò»³¡±ùÑ©Ö®ÂÃ£¬ÄÇÒ»¶¨Òª´Ó¹þ¶û±õ¿ªÊ¼ Õâ·Ý¹þ¶û±õÁ½ÌìÒ»Ò¹µÄÓÎÍæ¹¥ÂÔ£¬¸Ï½ôÊÕ²ØºÃ µÚÒ»ÌìÑ¡ÔñÔç°à»úÂäµØ¹þ¶û±õ×¡ËÞÍÆ¼öÖÐÑë´ó½ÖÈ¥¸÷¸ö¾°µã¶¼ºÜ·½±ã£¬ ÉÏÎç´ÓÖÐÑë´ó½Ö³Ë×øÀÂ³µ£¬Õû¸öËÉ»¨½­µÄ·ç¾°¾¡ÊÕÑÛµ×£¬ÏÂÁËÀÂ³µ¾ÍÈ¥¼«µØº£Ñó¹Ý£¬ÀïÃæÓÐºÜ¶àÐ¡¶¯ÎïµÄ±íÑÝ£¬·Ç³£ÖµµÃÒ»¿´¡£ÏÂÎç¿ÉÒÔÈ¥Ì«ÑôµºÀïµÄÑ©²©»á£¬ÓÃÑ©µñ³ÉµÄÒ»¼þ¼þÒÕÊõÆ·Ò»¶¨»áÁîÄã¾ªÌ¾¡£°øÍí¾ÍÈ¥Ê¥Ë÷·Ææ«´ó½ÌÌÃ¸ÐÊÜÒ»ÏÂÕâ×ù³ÇÊÐµÄÀúÊ·¼ÇÒä¡£ÍíÉÏ¹ä¹äÖÐÑë´ó½Ö£¬ÔÚÁãÏÂ30¶ÈµÄÌìÆøÀïÀ´¸ù±ù¹÷£¬´Ì¼¤³Ì¶È»áÁîÄãÖÕÉíÄÑÍü¡£¹äÀÛÁË¾ÍÔÚÕâ¶ùÕÒÒ»¼Ò²Í¹Ý³¢³¢Õý×ÚµÄ¶«±±Ìú¹øìÀ£¬±£Ö¤Ò»¹øÈÃÄã³Ôµ½³Å¡£µÚ¶þÌìÉÏÎçÈ¥ÀÏµÀÍâ£¬Õâ¶ùÊÇ¹þ¶û±õµÄ·¢Ô´µØ£¬Ã¿Ò»´¦ÖÐ»ª°ÍÂå¿Ë½¨Öþ¶¼ÔÚËßËµ×ÅÕâÆ¬ÈÈÍÁµÄ»Ô»Í¡£¹ýÈ¥Îç²ÍÒ²Ò»¶¨ÒªÔÚÀÏµÀÍâ½â¾ö£¬ÔÚÕâ¶ù²Ø×ÅÎÞÊý¸ö°ÙÄê±¦²ØÐ¡µê£¬ÑÕÖµËäÈ»²îÇ¿ÈËÒâ£¬µ«ÊÇÎ¶µÀ¾ø¶ÔÈÃÄãÕÛ·þ¡£ÏÂÎçÈýµã¾ÍÈ¥±ùÑ©´óÊÀ½ç³ÆÅÅ¶ÓµÄÈË²»¶à£¬¿ÉÒÔÏÈÌåÑé°ÙÃ×»¬ÌÝµÈÓéÀÖÏîÄ¿£¬µÈµ½Ò¹Ä»½µÁÙ£¬µÆ¹âÁÁÆð£¬Õâ¸öÀËÂþÓÖ¡£¿ñÒ°µÄ±ùÑ©ÃÎ»ÃÍõ¹ú»áÈÃÄãÕæÕýÌå»áµ½ÉíÔÚ±ù³ÇµÄ¿ìÀÖ¡£¶¬Ìì¿ÉÒÔ³ö·¢µØ¡¢Ä¿µÄµØºÜ¶à£¬µ«Èç¹ûÖ»ÄÜÈ¥Ò»¸öµØ·½£¬ÄÇ¾ÍÑ¡¹þ¶û±õ°É¡£ #¶¬ÌìÈ¥ÄÄÍæ
647.ÑÇ²¼Á¦»¬Ñ©³¡×÷Îª¹úÄÚÖøÃûµÄ»¬Ñ©Ê¤µØ£¬ºÜ¶àÈË¶¼Ä½Ãû¶øÀ´£¬ÌåÑé»¬Ñ©ÀÖÈ¤£¬Ò²ÓÐ¶¬ÁîÓªµÄº¢×ÓÃÇ·×·××éÍÅ£¬·É³ÛÔÚ²»Í¬µÄÑ©µÀÉÏ£¬ÉíÉÏÎåÑÕÁùÉ«µÄ×Å×°£¬¾ÍÏñ»¬Ñ©³¡ÉÏµÄ¾«Áé£¬»¬Ñ©½áÊø£¬À´Ò»¿é±¾µØÉÕ±ý¡°ÏÂÎç²è¡±£¬»Ø³Ì¿©£¡
648."#Ä®ºÓÔõÃ´Íæ #ÄîÄî²»ÍüµÄ2021 #Öµ»ØÆ±¼ÛºÃÈ¥´¦ ºÃ³ÔµÄ¶«Î÷·Å½ø¶Ç×ÓÀï£¬¿É°®µÄÈËÒª·ÅÔÚÐÄÀï£¬ÓÐÈ¤µÄµØ·½ÒªºÍ¿É°®µÄÈËÒ»ÆðÈ¥¡£
649. 
650.Ã¿¸öÈËÐÄÖÐ£¬¶¼»áÓÐÒ»¸ö¹ÅÕòÇé»³£¬Á÷Ë®½­ÄÏ£¬ÑÌÁýÈË¼Ò¡£
651. 
652.Äã»îµÄÆ¯ÁÁÁË ÊÀ½ç²Å»á¶ÔÄãÎÂÈá¡£"
653.#µ¥°å»¬Ñ© #mountainÉ½µÄ»¬Ñ©¹¥ÂÔ ÕâÀïÎÒÕæµÄ°®ÁË£¡ÑÇ²¼Á¦¶þ¹ø¿ø²¿·Ö¹¥ÂÔÀ´ÁË¡«#ÄîÄî²»ÍüµÄ2021 #Öµ»ØÆ±¼ÛºÃÈ¥´¦ #Ïë×¡N´ÎµÄ¾Æµê #³ÇÊÐµÄÐÂ´ò¿ª·½Ê½ #µ¥°å»¬Ñ© #mountainÉ½µÄ»¬Ñ©¹¥ÂÔ ÕâÀïÎÒÕæµÄ°®ÁË£¡ÑÇ²¼Á¦¶þ¹ø¿ø²¿·Ö¹¥ÂÔÀ´ÁË¡«#³Á½þÊ½Èë¶¬
654."#ÑÇ²¼Á¦»¬Ñ©³¡

655.ÊÇ¹úÄÚ¹æÄ£×î´óµÄ»¬Ñ©³¡??³õ¡¢ÖÐ¡¢¸ß¼¶»¬Ñ©µÀ£¡ÓµÓÐ»¬Ñ©µÀ¹²¼Æ1??8??Ìõ£¬ËüµÄ¸ßÉ½»¬Ñ©µÀÊÇÑÇÖÞ×î³¤µÄ

656..

657.???¹ØÓÚÔõÃ´È¥?

658.ÑÇ²¼Á¦ÔÚºÚÁú½­£¬¾àÀëÄµµ¤½­»ú³¡Ô¼1.5Ð¡Ê±³µ³Ì£¬¾àÀë¹þ¶û±õÌ«Æ½»ú³¡Ô¼3Ð¡Ê±³µ³Ì

659.??»ð³µ£º

660.×î¼Ñ·½°¸1??´Ó¹þ¶û±õ µ½ ÑÇ²¼Á¦ÄÏÕ¾£¨¾ÍÔÚÑÇ²¼Á¦¾°ÇøÄÚ£©Æ±¼Û37.5Ôª£¬Ôç6:57·¢³µ

661.·½°¸2??´Ó¹þ¶û±õ µ½ ÑÇ²¼Á¦Î÷Õ¾£¬Æ±¼Û72Ôª£¬¾àÀë¶È¼ÙÇø17¹«Àï£¬´ò³µ60Ôª

662.È¥ #¹þ¶û±õÂÃÓÎµÄÐ¡»ï°é

663.ÑÇ²¼Á¦ÊÇºÜºÃµÄÑ¡Ôñ?

664..

665.???¾ÆµêÑ¡Ôñ?

666.µÚÒ»´Î»¬Ñ©£¬Ñ©Ð¬¶¼²»ÖªµÀÔõÃ´´©??

667.»¬Ñ©³¡Çë½ÌÁ··ÑÒ²²»±ãÒË??

668..

669.ÍÆ¼öClub MedµÄ»¬Ñ©¶È¼Ù´å£¬¿É¶¼ÊÇÒ»¼ÛÈ«°ü£¬°üº¬ÁË»¬Ñ©¿Î³Ì?? ÕâºÍÆäËü»¬Ñ©¶È¼Ù´å²»Ò»Ñù£¬»¬Ñ©Õâ¸öÓÐÃ»ÓÐÈË½ÌÕæµÄÍ¦ÖØÒªµÄ£¡°²È«µÚÒ»

670..

671.#Club MedÑÇ²¼Á¦¶È¼Ù´å

672.??Club Med ÒÑ¾­±»Ô½À´Ô½¶àµÄ¹úÈËÖªÏþ

673.Ö÷´òÒ»¼ÛÈ«°üÄ£Ê½£¡

674.????????????

675.Ò»¼ÛÈ«°üµÄÌ×²ÍÕæµÄÊÇ³ÔºÈÍæÀÖ¼Ó´øÍÞ

676.È«¸øÄã°²ÅÅµÄÍ×Í×µÄ

677..

678.¿ª´åÈÕÆÚ£º2020Äê12ÔÂ5ÈÕ

679.Èë×¡ÈÕÆÚ£º2020Äê12ÔÂ-2021Äê3ÔÂ

680.??Ã¿Íí¼Û¸ñ??

681.³ÉÈË1190ÔªÆð

682.ÇàÉÙÄê952ÔªÆð(12-17Ëê)

683.¶ùÍ¯741ÔªÆð(4-11Ëê)

684.°üº¬?×¡ËÞ·ÑÓÃ?°üº¬Ò»ÈÕÈý²Í?·á¸»µÄÑ©µØÈ¤Î¶ÓÎÏ·?Èë×¡¼´ÏíÃâ·Ñ»¬Ñ©¿Î³Ì+ÏîÄ¿?·á¸»µÄÊÒÄÚÍâÔË¶¯+ÓéÀÖ?¶ùÍ¯¾ãÀÖ²¿¿É·ÅÐÄÍÐ¹Ü£¡ÕæµÄÊ¡ÐÄ£¡?Ñ©µØÑÌ»¨óô»ðÍí»áµÈ¶àÖÖÏîÄ¿

685.?? Ô¤¶¨ÐëÖª

686.¢ÙÒÔÉÏ¼Û¸ñÎªºÀ»ª·¿/Ðè3ÍíÆð¶©£»

687..

688.??????????

689.À´ÕâÀï»¬Ñ©Òª×¼±¸µÄ?

690.???Ò»°ãÑÇ²¼Á¦µÄÎÂ¶ÈÔÚ -10¡æµ½-30¡æ ×óÓÒ

691.ÐèÒªÓðÈÞ·þµÈ±£Å¯ÐÔºÃµÄÒÂÎï£¬Ñ©µØÑ¥¡¢Ã±×Ó¡¢Î§½í¡¢¶úÕÖ¡¢¿ÚÕÖ

692.ÁíÍâ±£ÊªËª¡¢·ÀÉ¹Ëª¡¢»¤ÊÖËª¡¢´½¸à¡¢ÒþÐÎÑÛ¾µ£¨±ãÓÚ»¬Ñ©£©¡¢±£ÎÂË®±­

693.."
694.ÑÇ²¼Á¦ÓÐÈý¸öÕ¾ 1ÑÇ²¼Á¦ÄÏÕ¾£¬ 2ÑÇ²¼Á¦Î÷Õ¾£¬ÕâÊÇ¸ßÌúÕ¾£¬¾à»¬Ñ©³¡20km£¬¿ÉÒÔ³Ë×ø´ó°Í³µµ½»¬Ñ©³¡5ÔªÒ»Î»£¬µ½ÁËÒÔºóÂô¼ÒÒ²»áÓÐÈË½ÓËÍ 3ÑÇ²¼Á¦Õ¾¾ÍÊÇÕòÀïµÄ£¬¾àÀë»¬Ñ©³¡25km£¬¿ÉÓÐ´ó°Í³Ëµ½»¬Ñ©³¡5ÔªÒ»Î»¡£ ÎÒ¾Í¶¨ÁËÑÇ²¼Á¦ÄÏ£¬²»¹ý¹þ¶û±õ-ÑÇ²¼Á¦ÄÏÃ¿ÌìÖ»ÓÐÒ»ÌË£¬¾ÍÊÇ06:20-09:00265Ôª£¬ÎÒµÚ¶þÌìÆð´²ÆðÍíÁË£¬ÎÞÄÎÖ®ÏÂ£¬Ö»ÄÜ¸ÄÇ©µ½ÑÇ²¼Á¦Î÷68 Ôª£¬Ç°ÃæÒ²ËµÁËÑÇ²¼Á¦Î÷Âô¼Ò²»½ÓËÍ£¬ÎÒÏÂ¸ßÌú³öÃÅºó»áÓÐºÜ¶àºÚ³µ£¬ÕÒÄã×øËûÃÇµÄ³µÒ»¿Ú¼ÛÖ®ÀàµÄ£¬µ±Ê±µÈ´ó°ÍµÄ»áºÜ¾Ã£¬ÎÒ¾ÍÕÒÁË¸öµÄÊ¿£¬Ò»°ãÒªÇó½ÐËû´ò±í¾ÍºÃÁË¡£È»ºóÒª´òµç»°ÁªÏµ½Ó´ýµÄÈË£¬ËûÃÇÒª¸æËßÄãÔÚÄÄÀïÏÂ³µ¡£ÏÂ³µºóÊ×ÏÈÒªÈ¥ÄÃÑ©·þÑ©¾ßÑ©¾µÍ·¿øÊÖÌ×µÄ£¬ËûÃÇÄÇÀïÓÐºÜ¶àÒÂ·þ¸øÄãÑ¡Ôñ£¬µ±Ê±ÎÒÑ¡ÔñµÄÊÇ·ÛÉ«µÄ£¬ÅÄÕÕºÜÉÏ¾µ Ñ¡ÍêÒÂ·þºó½Ó´ýµÄÈË»á¿ª³µËÍÎÒÃÇÈ¥»¬Ñ©³¡£¬µ½ÁËÒÔºó£¬ÄãÒª×â¹ñ×Ó¼Ä´æ£¬Ð¡¹ñ×Ó30£¬´ó¹ñ×Ó50ÎÒ¾Í×âÁË¸öÐ¡¹ñ×ÓÖ÷Òª»»ÓðÈÞ·þ¸ú±³°ü£¬ÉíÉÏ¾ÍÁôµã¹óÖØ¶«Î÷ÈçÊÖ»úµÈ¡£ËùÒÔÎÒÔ¤¶¨ÁË½ÌÁ·£¬Ö÷ÒªÏë×Å½ÌÁ·½ÌÎÒ1h£¬°ïÎÒÅÄÕÕ1h¡£ ×âÍê¹ñ×ÓÒÔºó½Ó´ýµÄÈË»á¸øÄãÕÒ½ÌÁ·£¬È»ºó½ÌÁ·¾Í»áÄÃ×ÅÄãµÄ¿¨È¥ÁìÑ©¾ßÑ©Ð¬£¬¹þ¹þ¸Ð¾õÍ¦Ê¡ÊÂµÄÍ¦ÈÈÐÄµÄ£¬µ±¸öÐ¡¹«Ö÷Ò»Ñù£¬½ÌÁ·»á°ïÄã´©Ñ©Ð¬£¬°ïÄãÄÃ×ÅÑ©¾ß¡£ »¬Ñ©È«¹ý³ÌºÜnice£¬½ÌÁ·»á¸øÄãÅÄÕÕÆ¬Ò²»á¸øÄãÅÄÊÓÆµ£¬µ½×îºóÃæ½ÌÁ·»áÓÐÒªÇó¸øÏû·Ñ£¬Õâ¸ö¿´´ó¼Ò¿É¸ø¿É²»¸ø¡£ ÍæÍê3hºó£¬¿ÉÒÔµ½¸½½üµÄÑÇ²¼Á¦ÎÂÈªÅÝÒ»ÏÂ ÍæÍêÒÔºó¿ÉÒÔÁªÏµ½Ó´ýµÄÈË£¬ËûÃÇ¿ÉÒÔÃâ·ÑËÍÄã»ØÑÇ²¼Á¦ÄÏÕ¾¡£ÑÇ²¼Á¦ÄÏÒ²ÊÇÃ¿ÌìÒ»°à³µ16:33-19:30 26.5Ôª¡£
695.Ñ©ÖÊºÃµÄÃ»»°Ëµ¡£ÖÐ¼¶µÀ¡£Ï£Íû¿ÉÒÔ¸ü¶¶Ò»µã£¬ÏÖÔÚµÄÖÐ¼¶µÀÖÐ¼äÓÐÒ»¶Î¶¼Ã»ËÙ¶ÈÁË¡£ »¬Ñ©³¡Ö»ÊÛ¸ß¼¶µÀµÄÆ±ºÍ¸øºÚÁú½­ÈËÃñµÄÆ±¡£³õ¼¶ÖÐ¼¶Ñ©µÀµÄ»° ÒªÍ¨¹ýµÚÈý·½¹ºÂò¡£È»ºóµ¥¶À¸øÄãËÍ£¬±È½ÏÂé·³¡£È»ºóÒª¼Ó½èÍ·¿øÊ²Ã´µÄ»° ÒªÁíÍâ¼ÓÇ®£¨ÕâºÜÕý³££©£¬µ«¼Û¸ñ²»ÊÇºÜÍ¸Ã÷¡£
696.ÄãÖªµÀÂð£¿»¬Ñ©Ê±²úÉúµÄ¶à°Í°·µÈÍ¬ÓÚÌ¸Áµ°®£¬¶¬Ìì×îÀËÂþµÄÊÂ¾ÍÊÇºÍÐÄ°®µÄÈËÒ»Æð»¬Ñ©
697.ÑÇ²¼Á¦ÆóÒµ¼ÒÂÛÌ³ÓÀ¾Ã»áÖ·£¬Ã¿ÄêÕâÀï¶¼»á¾ÙÐÐ»áÒé£¬Ëü¼ÇÂ¼ºÍÕ¹ÏÖ°ÙÄêÀ´ÖÐ¹úÆóÒµ¼Ò³É³¤ºÍÆóÒµ¼Ò¾«Éñ±äÇ¨¡£²»½öÍâ¹Û¼«¾ßÒÕÊõÏëÏóÁ¦£¬ÄÚ²¿ÉèÖÃÒ²Âú×ãÉÌÎñ»áÒéµÄ¸÷ÏîÐèÇó£¬¾ÝËµÊÇÒ»Ö±ÒÔÀ´²»¶ÔÍâ¹«¿ªµÄ£¬ÎÒÃÇÈ¥¿´Ò»¿´¡£
698.ÖÐ¹úµ½µ×ÓÐ¶àÃÀ£¿1·ÖÖÓ´øÄã¿´×æ¹úÆæ¾°£¬¸Ð¶÷ÉúÔÚ»ªÏÄ£¡ #´ó×ÔÈ»µÄÆæ¹Û #×îÃÀº½ÅÄ
699.¸ß¼ÛÎ»£¬µ«ÊÇÈ´ÈËºÜÉÙ£¬ÊÇ¶À¼ÒµÄ¸Ï½Å
700.ÑÇ²¼Á¦»¬Ñ©³¡È«¹úÓÐÃû£¬Ôø¾Ù°ì¹ý¶¬¼¾°ÂÔË»á£¬Ñ©³¡ºÜ´ó£¬À´×ÔÈ«¹ú¸÷µØµÄÓÎ¿ÍÒ²ºÜ¶à£¬Ñ©³¡Ìõ¼þÉèÊ©Ò²±È½Ï²»´í£¬Ï²»¶»¬Ñ©
701.ÐÂÌåÎ¯»¬Ñ©³¡ÊÇÒ»Õû×ù¸ßÉ½£¬Ñ©µÀ¾ÍÔÚÉ½ÆÂÉÏ¡£³õ¼¶Ñ©µÀÔÚÉ½½Å£¬ÖÐ¼¶Ñ©µÀÔÚ°ëÆÂ£¬ÏÈ³ËÀÂ³µÉÏÈ¥£¬ÏÂÀ´1500Ã×¡£¾ÍºÍµçÊÓÀï¿´µ½µÄÒ»Ñù£¬³¡ÃæºÜºê´ó£¬¾ÍËã²»»¬Ñ©£¬¹ýÀ´×øÀÂ³µÉÏÉ½£¬ÅÄÅÄÕÕ¼ûÊ¶¼ûÊ¶Ò²ºÃ¡£
702.¾­¹ýÒ»ÉÏÎçÑô¹âÕÕÉä£¬»ýÑ©Î¢Î¢·¢Õ³¡£ÕâÓÐÀûÓÚÔö´óÄ¦²ÁÁ¦£¬ÈÃ³õÑ§Õß¸üÈÝÒ×¿ØÖÆ»¬Ñ©°å¡£
703.ÑÇ²¼Á¦»¬Ñ©³¡Î»ÓÚÉÐÖ¾ÊÐ¶«ÄÏ²¿ÑÇ²¼Á¦Õò´ó¹ø¿øÉ½±±Â´£¬ÊôÕÅ¹ã²ÅÁëÖ§Âö£¬Î÷¾à¹þ¶û±õÊÐ200¹«Àï£¬¶«ÀëÄµµ¤½­ÊÐ120¹«Àï¡£Ê¼½¨ÓÚ1980Äê£¬ÊÇÄ¿Ç°ÎÒ¹ú×î´óµÄ×ÛºÏÐÔ»¬Ñ©ÑµÁ·ºÍ±ÈÈü»ùµØ¼°ÄÏ¼«ÑµÁ·»ùµØ¡£ÑÇ²¼Á¦»¬Ñ©³¡´ó²¿·Ý´¦ÓÚÔ­Ê¼É­ÁÖÖ®ÖÐ£¬´ó¹ø¿øÉ½¶¥³¤ÓÐÈ«¹úÏ¡ÓÐµÄ·üµØËÉ£¬·Ö²¼×Å1ÒÚÄêÇ°µØ¿ÇÔË¶¯ÐÎ³ÉµÄ¸ßÉ½Ê¯º£¡£ÎÞÂÛ´ÓÑ©µÀµÄÊýÁ¿¡¢³¤¶È»¹ÊÇÂä²î·½ÃæÀ´¿´£¬ÑÇ²¼Á¦»¬Ñ©³¡¶¼Ô¶Ô¶Ê¤ÓÚ¹úÄÚµÄÆäËû»¬Ñ©³¡£¬ËüÎÞÒÉÊÇÖÐ¹ú×îºÃµÄ»¬Ñ©³¡¡£»¬Ñ©Æ±¼Ûº¬ÁËÐ¬ºÍ»¬Ñ©ÕÌ¡£µ«ÊÇÄãÈç¹ûÒªÇë½ÌÁ·»¹µÃÁí¸¶´óÑó¶þ°Ù¡£ÎÒÃÇÊÇÂýÂýµÄÊÔ±ß»¬±ßÌåÑé¡£Ã»ÓÐÇë½ÌÁ·¡£²»¹ýºÜºÃÑ§µÄ¡£´Ì¼¤ºÃÍæ£¡
704.¸öÈË¾õµÃºÜÓÐ±ØÒªÇë½ÌÁ·£¬ÎÒÃÇÒ»¼ÒÈý¿ÚÒ»¸ö½ÌÁ·£¬400¿é¡£º¢×ÓËÄËê£¬½ÌÁ·Ò»Ö±ÔÚÄÍÐÄ½Ì£¬ÖÐ¼¶ÈüµÀÃ¿ÈË2´Î£¬ÎÒÅ®¶ùÒ»´Î»¬ÏÂÈ¥£¬Ò»´Î½ÌÁ·±³×ÅÏÂÈ¥¡£
705.Ô­±¾ÊÇÈ¥¡°ÑÇ²¼Á¦¡±»¬Ñ©µÄ£¬ÎÞÄÎÈ¥µÄÄÇÒ»ÄêÃ»ÏÂÑ©£¬Ö»ÄÜÍæÈËÔìÑ©ÁË¡£º®·çµÄÏ®»÷ÏÂ£¬Ò»¸ö¸ö°ü¹üµÄÑÏÑÏÊµÊµ£¬µ«ÍæµÄÐËÖÂÈ´ÊÇË¿ºÁÃ»ÓÐÓ°Ïì¡£ÍíÉÏÈë×¡ÇàÔÆÐ¡ÕòµÄ¶À¶°±ðÊû£¬·Ç³£ÖµµÃÍÆ¼ö£¡
