# Supplementary material for: Image perception of ice and snow tourism in China and the impact of the Winter Olympics
Source: PLoS One. 2023 Jun 23;18(6):e0287530. doi: 10.1371/journal.pone.0287530 (PMC10289359; doi:10.1371/journal.pone.0287530)
Supplement: S1 File — (ZIP) [file pone.0287530.s002.zip › S1 Dataset./Data before the 2022/Yabuli/Yabuli Sunshine Resort.txt]

2.	Ã»ÓÐ»¬¹ýÑ©µÄº¢×Ó£¬ÑÇ²¼Á¦Ñô¹â¶È¼Ù´å»¬Ñ©³¡¼òÖ±ÊÇÌìÌÃ£¬³¬´óÃæ»ýµÄÑ©³¡¿ÉÒÔ¾¡Çé»¬Ñ©¡£ 3. Ò»´Î»¬Ñ©ÊÇÈýÐ¡Ê±£¬Èç¹û³¬Ê±ÐèÒª¶îÍâÊÕ·Ñ£¬±¾À´»¹ÒÔÎªÈýÐ¡Ê±²»¹»Íæ£¬²»¹ýÊ±¼äÈýÐ¡Ê±Ò²ÊÇ×ã¹»ÁË£¬±Ï¾¹»¬Ñ©°å»¬Ñ©Ð¬»¹ÊÇÍ¦ÖØµÄ£¬ºÄ·ÑµÄÌåÁ¦Ò²ÊÇ±È½Ï´ó£¬»ù±¾Á½Ð¡Ê±¾Í¸Ð¾õÂùÆ£ÀÛµÄÁË¡£ 4. ÕâÀïÒ²ÓÐ½ÌÁ·£¬¿ÉÒÔÖ¸µ¼»¬Ñ©£¬²»¹ýÊÇÐèÒª¶îÍâÊÕ·ÑµÄ¡£Èç¹ûÃ»ÓÐ»ù´¡µÄ»°½¨Òé´ó¼ÒÖ±½ÓËæÒâÍæÍæ×Ô¼º¸ÐÊÜ¾ÍºÃÁË£¬Ã»±ØÒªÀË·ÑÇ®£¬±Ï¾¹»¹Âù¹óµÄ¡£Èç¹ûÊÇÓÐÐ©»ù´…
5.	¶Ô±È6ÄêÇ°È¥³¤°×É½µÄ»¬Ñ©³¡£¬ÑÇ²¼Á¦Ñô¹â»¬Ñ©³¡Ã÷ÏÔÒªÉÔÂÔÒ»µã¡£»¬Ñ©³¡µÄÑ©µÀÉèÖÃÊýÁ¿ÓÐÏÞ£¬ÉÏÉ½¶¥µÄÑ©µÀ»ù±¾ÎªÖÐ¼¶Ñ©µÀ£¬Ã»ÓÐ³õ¼¶ÉÏÉ½µÄÑ©µÀ¡£³õ¼¶µÄ»¬Ñ©Õß¾ÍÖ»ÄÜ»¬ÏÂÈÈÉíÁ·Ï°³¡µÄÄÇÖÖ¡£ÉÔÎ¢Ã»ÓÐ½ÌÁ·¿ÉÄÜ¾Í²»Ì«¸ÒÉÏÖÐ¼¶Ñ©µÀÁË¡£Ò²ÓÉÓÚ½ñÄêÆ¶Ñ©µÄÔ­Òò£¬Ñ©µÀºÍÑ©¶¼²¢²»Æ¯ÁÁ£¬²»¹ýÈ¥»¬Ñ©µÄÈË»¹ÊÇ±È½Ï¶à¡£Ïà¶Ô³¤°×É½ÎÒ¸öÈËÈÏÎª³¤°×É½µÄ»¬Ñ©³¡½Ï×¨ÒµÐí¶à¡£
6.	´º½ÚÔÚÕâ»¬Ñ©ÌØ±ð¿Ó£¬Çë½ÌÁ·µÄ»°£¬½ÌÁ·»á¹«¿ªÒªÐ¡·Ñ£¬100ÔªÆð²½£¬×Ô¼ºËæÒâ±¨¼Û¡£
7.	¸úÍÅÈ¥µÄ£¬Ê×ÏÈÊµÔÚ²»ÁË½â»¬Ñ©£¬µ¼ÓÎÃ»ËµÇå³þ¡£Ö±½Ó´øÎÒÃÇÈ¥ÍâÃæµÄµØ·½Ëµ»¬Ñ©ÒªÒÂ·þ£¬Ã±×Ó Á¬ÌåÒÂ·þ ÑÛ¾µ£¬Ò»¸ö80£¬Ò»Ì×240£¬¸Ð¾õ¾µ×Ó×îÃ»±ØÒª£¬Ã±×ÓÒ²Ã»±ØÒª£¬µ±È»Èç¹ûÄãÒªÍæ¾Í±£»¤ÏÂ¡£»¬Ñ©·þÈç¹û×Ô¼ºÓÐ»ò¾õµÃ´©×Ô¼ºÒÂ·þ¿ÉÒÔ£¬ÊÇ¿ÉÒÔ²»×âµÄ£¬·ÇÓ²ÐÔÒªÇó¡£ÒòÎª±¾À´×Ô¼º¾ÍÃ»´òËã²Î¼Ó£¬Ö»ÊÇÏëÈ¥³¡µØÀïÃæÍæÑ©¡£ÅóÓÑÈ¥ÍæÁË¡£ÎÒ´øÀÏÂè£¬ÀÏÂè´©ÁËÐ¬¾Í·Ç³£º¦ÅÂ£¬ÌýËµ½ÌÁ·Òª240¾Í¸ü²»È¥ÁË¡­¡­ÒòÎª×Ô¼º±¾Éí¾ÍºÜº¦ÅÂ ¾Í³öÀ´ÔÚÆ½µØÊÔÁËÏÂºÃ»¬…
8.	»ù´¡ÉèÊ©ºÜºÃ¡£´ó´óÐ¡Ð¡µÄ»¬Ñ©³¡ºÜ¶à¡£ÍÆ¼ö¡£
9.	¶ÔÓÚ³õ¼¶»¬Ñ©ÕßµÄÎÒÀ´Ëµ£¬³õ¼¶»¬Ñ©³¡¾Í¹»ÁË ¡£
10.	»¬Ñ©³¡ÊÇÑÇ²¼Á¦×îºÃµÄ»¬Ñ©³¡ÁË£¬ÉèÊ©ºÃ£¬Ñ©µÀ¶à£¬¿ÉÒÔ¹©¸÷¸öË®Æ½µÄÓÎ¿Í»¬Ñ©£¬ÊÇÀ´¶«±±À´ÑÇ²¼Á¦µÄÊ×Ñ¡»¬Ñ©³¡
11.	ÑÇ²¼Á¦ÐÂå©Ñô¹â¶È¼Ù´å»¬Ñ©³¡ÊÇ¹ú¼Ò4A¼¶ÂÃÓÎ¾°Çø¡¢¹ú¼ÒÉ­ÁÖ¹«Ô°¡¢ÖÐ¹ú×î¼Ñ»¬Ñ©Ê¤µØ¡£Î»ÓÚºÚÁú½­Ê¡ÉÐÖ¾ÊÐ¶«ÄÏ79¹«Àï´¦£¬¹þËç¸ßËÙ¹«Â·ÑÇÑ©Ö§ÏßÏàÍ¨£¬¶«¾àÊ¡»á³ÇÊÐ¹þ¶û±õ193¹«Àï£¬Î÷¾àÄµµ¤½­ÊÐ120¹«Àï¡£
12.	Ñ©µÀ·Ö³õ¼¶ºÍ¸ßÉ½£¬³öÑ§×Å½¨ÒéÕÒ¸ö½ÌÁ·
13.	ÖÐ¹úÑÇ²¼Á¦¡ª ¡ªÑ©ÓòÂó¼Ó¡£1897Äê£¬ÖÐ¶«ÌúÂ·ÐÞ½¨Ê±£¬·¢ÏÖ³ÉÆ¬µÄÆ»¹ûÊ÷£¬ÓÚÊÇ£¬½«´ËµØÓÃ¶íÓïÃüÃûÎª¡°ÑÇ²¼ÂåÄá¡±,¼´Æ»¹ûÔ°Ö®Òâ£¬ÒôÒë ¡°ÑÇ²¼Á¦¡±£¬Õâ¸öÃû×ÖÒ»Ö±ÑØÓÃÖÁ½ñ¡£Ñô¹â¶È¼Ù´å¹²ÓÐÑ©µÀ17Ìõ£¬Ñ©µÀ×Ü³¤¶È31075Ã×£¬×î´óÂä²î540Ã×£¬»¬Ñ©ÇøÓò×ÜÃæ»ý´ïµ½52ÍòÆ½·½Ã×£¬²»½öÓÐ¹ã´óÑ©ÓÑ×îÎªÊìÏ¤ºÍÏ²»¶µÄA1ÐÒ¸£´óµÀ£¨Ô­6ºÅµÀ£©,»¹ÓÐµ±ÄêÖÐ¹ú»¬Ñ©½çÔªÀÏ¼¶ÈËÎïÃÇÏ²»¶ÌôÕ½µÄA5ÓÂÕßÖ®Â·£¨Ô­9ºÅµÀ£© 14. ÑÇ²¼Á¦Ñô¹â¶È¼Ù´å¾àÀë¹þ¶û±õ¹ú¼Ê»ú³¡24…
23.	´óÔÞ£¬Ì«ÔÞÁË¡£È¥¹ýµÄÈË¶¼¾õµÃºÜÔÞºÜ²»´íÅ¶¡£
24.	ºÚÁú½­ÊÇÈýÊ¡Àï×îÀäµÄµØ·½£¬Ò²ÊÇÑ©¾°×îÃÀµÄµØ·½£¬ÑÇ²¼Á¦ÒÑ·¢Õ¹³ÉÑ©¾°ÃÀÃîµÄ¶È¼Ù´åÁË
25.	»¬Ñ©Ê±Í£³µÅÄµÄ¼¸ÕÅÕÕÆ¬,²¢Ã»ÓÐ×¡ÔÚÕâÀï,·ÑÓÃ¿Ï¶¨ÊÇ¹óµÄ.
26.	ÑÇ²¼Á¦Ó¦¸ÃÊÇ¹þ¶û±õÖÜÎ§×îºÃµÄ»¬Ñ©³¡ÁË£¬ËäÈ»È¥¹ýµÄ´ÎÊý²»¶à£¬µ«ÊÇÈç¹û¶¬ÌìÀ´µÄ»°£¬¿ÉÒÔÈ¥ÄÇÀï×¡ÉÏÒ»µ½Á½Ìì
27.	ÑÇ²¼Á¦Ñô¹â¶È¼Ù´åÇ°ÉíÎª´´½¨ÓÚ1996ÄêµÄÖÐ¹úÊ×¼Ò»¬Ñ©¶È¼Ù´å--·ç³µÉ½×¯
28.	¶¬ÌìÄÜ¿´µ½µÄ¾ÍÊÇÑ©¾°£¬¶ÔÓÚÄÏ·½µÄÈËÀ´Ëµ£¬È·ÊµÓÐµãÀä¡£
29.	¾Ýµ±µØÈË½²ÕâÀïÊÊºÏ¶¬¼¾¹ýÈ¥ ÒòÎªÎÒÃÇÊ±¼ä²»ÇÉËùÒÔ¾°É«»¹²»ÊÇºÜÃÀ
30.	×Ô¼ºµÄ¼ÒÏçÃÀÊ³»¹ÊÇºÜ²»´íµÄ,¼ÒÏçµÄÂÃÓÎÌØÉ«»¹ÊÇ²»´íµÄÖµµÃ´ó¼ÒÀ´
31.	ÔÚÑÇ²¼Á¦´ýµÃÊ±¼ä²»³¤£¬Ã»ÓÐÔÚÕâÀï»¬Ñ©£¬Ö»ÊÇ¹äÁËÖÜÎ§£¬»¹ÊÇ²»´íµÄ¡£
32.	µÚÒ»´Î»¬Ñ©£¬ÔÚÐ¯³ÌÔ¤¶©ÁËÃÅÆ±ºÍ½ÌÁ·£¬µØ½Ó°ïÃ¦°²ÅÅÁË¡£½ÌÁ·ÊÇÒ»Î»ÃÀÅ®£¬ºÜÏ¸ÐÄ£¬Á½¸öÐ¡Ê±Ñ§»áÁËÈëÃÅ¡£´ó²¿·Ö½ÌÁ·»¹ÊÇ»áÖ÷¶¯Ë÷Òª¡°Ð¡·Ñ¡±£¬¿ÉÒÔ¿´Çé¿ö£¬Ò²¿ÉÒÔ²»¸ø¡£
33.	ÖÐ¹úÑÇ²¼Á¦¡ª ¡ªÑ©ÓòÂó¼Ó¡£1897Äê£¬ÖÐ¶«ÌúÂ·ÐÞ½¨Ê±£¬·¢ÏÖ³ÉÆ¬µÄÆ»¹ûÊ÷£¬ÓÚÊÇ£¬½«´ËµØÓÃ¶íÓïÃüÃûÎª¡°ÑÇ²¼ÂåÄá¡±,¼´Æ»¹ûÔ°Ö®Òâ£¬ÒôÒë ¡°ÑÇ²¼Á¦¡±£¬Õâ¸öÃû×ÖÒ»Ö±ÑØÓÃÖÁ½ñ¡£¿¹ÈÕÕ½ÕùÊ±ÆÚ¶«±±¿¹ÈÕÁª¾ü¼°ºóÀ´µÄÐ¡Ëµ¡¶ÁÖº£Ñ©Ô­¡·£¬ÔøÔÚÕâÀïÁôÏÂÁËÐí¶à¹ÊÊÂºÍ´«Ëµ¡£¡¡ 34. 2014Äê12ÔÂ26ÈÕ£¬ÑÇ²¼Á¦»¬Ñ©ÂÃÓÎ¶È¼ÙÇøÊµÏÖÁË"ÈýÉ½ÁªÍø"£¬×é³ÉÁËÈ«ÐÂµÄÑÇ²¼Á¦»¬Ñ©³¡£¬Ñ©µÀ×Ü³¤¶È71875Ã×£¬Ñ©µÀÊýÁ¿ 46Ìõ£¬µ¥ÌõÑ©µÀ×î³¤5¹«Àï£¬ÆäÖÐ¸ß¼¶Ñ©µÀÕ¼24%£¬ÖÐ¼…
37.	ºÜ²»´íµÄµØ·½£¬ÍÆ¼öÈ¥¿´Ò»¿´ÍæÒ»Íæ
38.	µÚÒ»´Î»¬Ñ©£¬¸Ð¾õºÜ°ô£¬ÐÂÊÖÔÚ³õ¼¶ÈüµÀÍæÍæ¾ÍÐÐÀ²
39.	ºÚÐÄµÄ¹þ¶û±õÒ»ÈÕÓÎÍÅ£¬°ëÂ·Ç¿ÖÆÏû·Ñ£¬²»»¨Ç®ÍæÏîÄ¿¾ÍÏÂ³µ¸ÉµÈ¡£¹þ¶û±õÂÃÓÎÒ»ÉúºÚ
40.	×Ô´ÓÑ©Ïç±¬³öÔØ¿ÍÎÊÌâÒÔºó£¬¸÷´óÂÃÐÐÉçÓ¦¸ÃÓÐÊÕÁ²ÁË£¬½ñÌìÔÚÑô¹â»¬Ñ©³¡»¬Ñ©»¹ÊÇ±»Ã÷Ä¿ÕÅµ¨µÄË÷ÒªÐ¡·Ñ£¬×â¸öÑ©¾µ¶¼Òª80Ôª£¬ÂÔ¿Ó£¬Ï£ÍûºóÃæ¼¸ÌìÉÔÎ¢ºÃµã
41.	ÔÚÑÇ²¼Á¦µÚÒ»´Î³¢ÊÔÁË»¬Ñ©£¬¶ÔÓÚÐÂÊÖÀ´ËµÕâÀïºÜ°ô£¬Ñ©µÀ²»´í£¬»¹ÓÐ½ÌÁ·¿ÉÒÔÈ«³ÌÅãÍ¬¡£
42.	Ö»È¥»¬Ñ©Ã»ÓÐ¶È¼Ù£¬½ÌÁ·Ë®Æ½Ì«ÒµÓà£¬»¹¿ª¿ÚÎÊÄãÄÃÐ¡·Ñ¡£
43.	Æ½Ê±ÈËºÜÉÙ£¬ÂÃÓÎ¼¾ºÜÈÈÄÖ£¬¶¬¼¾ÖÜÎ§¾°É«²»´í
44.	ÔÚÖÐÑë´ó½ÖÉÏÓÐºÜ¶àµÄÂÃÐÐÉç£¬FÙM·Ç³£µÄ±ãÒË£¬È¥²¼Á¦88Ñ©àl158ß´òÁË°ËÕÛ¼ÓÉÏ±£ëU10£¬Ò»¹²206£¬¸ÐÓXß@ÊÇÌ×Â·£¬óFÖ®ááºÜ¶àµÄ×ÔÙM£¬È¥²¼×âÑ©çRºÍÑ©·þ180ßÓÐ×íÄ¿ÍüÓ½ÐÊ²üNÁË ¼ÓÆðí900£¬È¥Ñ©àl·ÖÉÌ×²ÍAÌ×²Í1580 BÌ×²Í1880¾ÍÊÇÈ¥¿´¶þÈËÞDÖ®îµÄ£¬ÒªÊÇÈ¥óFµÄ×öºÃÐÄÑeÊä£¬Êämoney £¬Ï£Íûß@Ð©ÏûÏ¢ÄÜÍµ½´ó¼Ò
45.	ÏÄÌìÈ¥µÄ£¬ÔÚÉ­ÁÖÖÐÂþ²½£¬ºÜÓÆÏÐ
46.	Ò»¶¨ÓÐÐ©Ïç³îÉñµo²»ÔøÃè»­ 47. Ò»¶¨ÓÐÐ©½ûµØÁé»ê²»¿Éµ½´ï
48.	ÕâÊÇÑô¹âÑ©³¡µÄÒ»¸öÖÆ¸ßµã£¬Ó¦¸Ã²»ËãÊÇ×î¸ßµÄÄÇ¸öµã°É£¬ÀÏÊµËµÈý¸ö¸ßµãÎÒÒ²·Ö²»Ì«Çå£¬µ«ÊÇ¶¼È¥ÁË¡£·Ç³£ÍÆ¼ö£¬ÒòÎªµ½¶¥µÄ·ç¹âÕæÒ»ÑÛÍûÈ¥£¬ÐÄÇéÊæ³©°¡¡£É½¶¥ÓÐ¹ÛÉÍ·ç¹âµÄµØ·½£¬µõÏáµÄÀÂ³µ¸ü±£Å¯£¬·Ç³£ÍÆ¼ö¡£
49.	ÕâÀïÊÇÒ»¸ö»¬Ñ©³¡£¬ÓÐºÃ¼¸ÌõÄÑ¶È¸÷ÒìµÄÑ§µÀ¹©ÈËÑ¡Ôñ
50.	¸Ð¾õÕâ¸öÉ½È·Êµ±È½Ï¸ßÁË£¬²»Ì«ÊÊºÏ³õÑ§Õß
51.	Èý¹ø¿øÊÇÒ»¸öÉ½¶¥£¬´ÓÉÏÃæµ½µØÃæÒªÓÐÒ»Ç§¶àÃ×´¹Ö±¾àÀë
52.	Ê×»¬µÀÊÇÑÇ²¼Á¦Ñô¹â¶È¼Ù´åÑ©³¡£¬Ò²ÊÇÑ©ÓÑË×³ÆµÄÑÇ²¼Á¦Èý¹ø¿ø¡£ÆäÖ÷·åº£°ÎÎª996.8Ã×£¬´¹Ö±Âä²î540Ã×¡£·Ö²¼×Å²»Í¬µÈ¼¶µÄÑ©µÀ¡£ÍêÈ«¿ª·ÅÑ©µÀÎªA5£¨Ñ©ÓÑ³ÆÎª9ºÅ¸ß¼¶µÀ£©ºÍA1£¨Ñ©ÓÑ³ÆÎª6ºÅÖÐ¼¶µÀ£©£¬ÆäÖÐ9ºÅ¸ß¼¶µÀÑ©µÀ³¤¶ÈÎª2700Ã×£¬Ñ©µÀ±È½Ï¶¸ÇÍÏÁÕ­£»6ºÅÖÐ¼¶µÀÑ©µÀ³¤¶ÈÎª3842Ã×£¬Ñ©µÀ±È½ÏÆ½»º¿íÀ«£¬±»Ñ©ÓÑ³ÆÎªÐÒ¸£´óµÀ¡£»¹ÓÐA2£¨Îª6.5ºÅµÀ£©A3£¨Îª7ºÅµÀ£©A4£¨Îª8ºÅµÀ£©£¬ÕâÈýÌõµÀ¼ÓÉÏA5(9ºÅµÀ£©Í¬ÎªºÚµÀ£¬Ñ©µÀÖÐµÄÄÑ¶È×î´óµÄ¡£¸ß¶ÈºÍ…
53.	Ã»ÓÐ´«ËµµÄÄÇÑù¹ó£¬»¹ºÃ£¬»¬Ñ©ÃÀÍÅÍ¦±ãÒË
54.	ÕæÐÄÒ»°ã£¬Ê²Ã´¶¼¹ó£¬³ÔµÄ¹ó£¬×¡µÄ¹ó¡£
55.	·þÎñÊÇÍ¦ºÃµÄ¡£²»¹ý»¹ÊÇ²»½¨Òé×Ê½ðÓÐÏÞµÄÈ¥ÓÎÍæ£¬²»ÊÇºÜ»®Ëã
56.	ÔÄ¶ÁÈ«ÎÄ
57.	ÔÄ¶ÁÈ«ÎÄ
58.	ÔÄ¶ÁÈ«ÎÄ
59.	ÒªÉ¶Ã»É¶£¬Ë­ÂòË­ÉÏµ±£¡£¡£¡£¡111111
60.	ÔÄ¶ÁÈ«ÎÄ
61.	·þÎñÌ¬¶È¼«Æä²»ºÃ ·þÎñÌ¬¶È¼«Æä²»ºÃ
62.	ÈËÌ«¶àÁË£¬ÐÂÊÖÇøºÃÐ¡£¬ÂÃÐÐÍÅÀ´ÁË¸ü²»ÓÃÍæÁË¡­
63.	ÔÄ¶ÁÈ«ÎÄ
64.	ÒþÐÔÏû·Ñ±È½Ï¶à£¬µ½ÁËÐèÒª×â¸÷ÖÖ¶«Î÷£¬·´Õý»¬Ñ©Ò»´Î²î²»¶à»¨ÁË¿ì1000¿éÇ®£¬3Ð¡Ê±¶øÒÑ¡£Í¦¹óµÄ¡£ÒªÈ¥µÄ»°ÍÆ¼ö±¨ÍÅ°É£¬¿ÉÄÜ»á±ãÒËÒ»µã£¬²»È»È·ÊµÓÐµã¿Ó°¡£¬µ½ÁË»á²ÅÖªµÀ»¹Òª½»ÄÇÃ´¶àÇ®£¬¡£¡£¡£¡£¡£¡£¡£¡£¡£¡£¡£¡£¡£¡£
65.	ÑÇ²¼Á¦Ñô¹â»¬Ñ©³¡ÎÒÀ´ÁË£¬¿ÕÆøÇåÐÂ£¬Ñ©¾°ÇåÏ´ÐÄÁé£¬¹¤×÷µÄÑ¹Á¦È«²¿·ÅÏÂ£¬ÉÌ¼Ò½Ó´ýÓÐÀñ¡¢ÈÈÇéÖÜµ½£¬»¬µÄ¿ìÀÖ£¬Ë¤µÄË¬£¬ÎåÐÇºÃÆÀ£¬ÓÐ»ú»á»¹»áÀ´¡£
66.	ÔÄ¶ÁÈ«ÎÄ
67.	×öÊ²Ã´ÊÂ¶¼ÒªÈ«Á¦ÒÔ¸°£¬°üÀ¨¿ìÀÖ£¬½ñÌìµÄ¿ìÀÖÁôÔÚÁËÑÇ²¼Á¦Ñô¹â»¬Ñ©³¡£¬ÃÀÍÅÍø½Ó´ýÐÄÏ¸ÖÜµ½£¬ÔÞ????
68.	É¢¿ÍÂòÆ±²»ÄÜÖ±½Ó¶ÒÆ±£¬ÎÊÄÇÀïÂôÆ±¹¤×÷ÈËÔ±ÍêÈ«²»ÏëÀíÎÒÃÇ£¬°ÑÎÒÃÇ´ò·¢µ½ÍÅ¶Ó´óÌüÈ¥£¡ÍÅ¶Ó´óÌüÈËÔ±ÓÖ½ÐÎÒÃÇ»ØÉ¢¿Í´óÌü¡£×îºóÓÖÒª»ØÍÅ¶Ó´óÌüÄÇÀïÕÒµ½Ò»¸ö¹¤×÷ÈËÔ±°ïÎÒÃÇ¶ÒÆ±¡£ÈË¾Þ¶à£¬È«ÊÇÍÅ¶Ó¿Í£¬ÌåÑéÌ«²îÁË£¡ÏÂ´ÎÔÙÒ²²»È¥ÑÇ²¼Á¦¡£
69.	ÔÄ¶ÁÈ«ÎÄ
70.	·þÎñÕæµÄºÜ²î£¬×÷ÎªÒ»¸öÍÁÉúÍÁ³¤µÄ¶«±±ÈË£¬ÕæÐÄÏ£ÍûÄÜ¹»¸ÄÉÆ£¬ºÃµÄ·þÎñ²ÅÄÜÈÃ¸ü¶àµÄÍâµØÓÎ¿ÍÔ¸ÒâÀ´
71.	²»¸øÍË£¬Ã÷Ã÷Ã»¹ý12µã£¬ÕæµÄÎÞÓï£¬Ëµ²»Í¨°×ÀË·ÑÁ½°Ù¿éÇ®£¬¾Þ²î
72.	ÔÄ¶ÁÈ«ÎÄ
73.	ÌæÅóÓÑ¶¨µÄÃÅÆ± ²îÆÀ£¡¾°ÇøËµºÍÃ»ÓÐÕâ¸ö´úÀíºÏ×÷£¬ÎÞ·¨ÈëÔ°¡£ÅóÓÑµÈÁËºÃ¾Ã¡£¿Í·þÒ²½â¾ö²»ÁËÎÊÌâ¡£×îºóÖ»ÕÒ¸öÀíÓÉ¸øÍË¿î¡£ÂòµÄÔ­¼ÛÃÅÆ±
74.	Ñ©³¡ºÜ´ó£¬·þÎñÈÈÇéÖÜµ½£¬½ÌÁ·ºÜ¶à
75.	Èç¹ûÄúÊÇ³õÑ§Õß½¨ÒéÄú±ðÈ¥ÕâÀï£¬³õÑ§È¥¹þÊÐÊÐÀïÄÇ¸ö¾ÍÐÐ
76.	»»Æ±ÇúÕÛ£¬·þÎñÌ¨¶¼²»ºÃÕÒ£¬È¡Æ±Ñº½ð»»×°±¸¶¼ºÜÂé·³£¬³õ¼¶Ñ©µÀÌ«¶Ì£¬ÅÅ°ëÌìÄ§Ìº£¬Ò»³öÁï¾ÍÏÂÀ´ÁË£¬Õû¸ö¹ý³Ì¹âÅÅ¶ÓÁË
77.	Ò»°ã°ã°É£¬Í½ÓÐÆäÃû£¬³õ¼¶Ñ©µÀÌ«¶Ì£¬Ê±¼ä¶¼ÓÃÔÚÅÅ¶ÓÄ§ÌºÁË£¬»»Æ±È¡×°±¸Ò²ºÜÂé·³
78.	½ÌÁ·Ã»ÄÍÐÄ½Ì ´Ò´ÒÃ¦Ã¦¡£»¹¸úÎÒÃÇË÷ÒªÐ¡·Ñ
79.	±ê×¢²»Çå£¬ÀÂ³µ¾ÍÈÃÉÏÒ»´Î£¬£¬£¬ÕÛÌÚÒ»¸ö¶àÐ¡Ê±¹µÍ¨Õâ¸öÊÂ£¬¾Í»¬Ò»È¦£¬Ì«¿Ó£¬
80.	³õ¼¶µÀÈË¶àµ½±¬ Ò»ÌËÄ§Ìº¶¼ÒªÅÅ10·ÖÖÓ Ñ©µÀ»¹¶Ì
81.	È¥ÄêÒßÇéÊ±ºòÈ¥µÄ£¬Ä§ÌºÃ»¿ª£¬È»ºóÍæÁË¼¸È¦
82.	ºÜË¬ºÜºÃÍæ
83.	Ì«ÀäÁË£¬¶øÇÒÃ»Ñ¡½ÌÁ·Ò²²»»á»¬ÈËÌ«¶àÁË£¬»¥Ïà×²£¬ÒòÎªÃ»Ñ¡½ÌÁ·£¬±»ÓÐ½ÌÁ·µÄÈË×²µ¹»¹Òª±»ÈËËµ£¬ºÜÆø·ß
84.	¡¸»¬Ñ©µÀ¡¹¡¸Ä§Ìº¡¹¡¸¸ßÉ½ÀÂ³µ¹Û¹â¡¹
85.	Ò»°ã°ã°É£¬³¡µØÌ«Ð¡¡­¡­¡­¡­¡­»¹³ï»îÍæ£¬Õæ¸ã¶ÔÏóº¦ÅÂ
86.	Ã»ÓÐÃ·ÈüµÂË¹±¼³ÛÔÞÖú£¬ÒÂ·þ¶¼ÆÆÆÆÀÃÀÃµÄ
87.	ÀëÊÐÇøÌ«Ô¶£¬Æ±¼Û»¹¹ó£¬²»ÊÇ×Ô¼ÝÓÎ»¹ÊÇ²»Òª¿¼ÂÇÕâÀïÁË¡£
88.	ÔÄ¶ÁÈ«ÎÄ
89.	Ìá°ººÃµÄ£¬»¹¿ÉÒÔ£¬ÏÂ´Î»¹È¥Íæ£¬¾ÍÊÇ½ÌÁ·Ì«¹óÁË
90.	Ñ©³¡»¹²»´í£¬¾¡Á¿±ðÕÒ½ÌÁ·ÁË»áÈÃÁíÍâ·¢ºì°üµÄ£¬ÒÂ·þÃ±×ÓÖ®Àà¾¡Á¿×Ô¼º×¼±¸°É£¬ÓÐµãÔà
91.	ÔÄ¶ÁÈ«ÎÄ
92.	Í¦ºÃµÄµÚÒ»´ÎÈ¥£¬·þÎñºÜ°ô ÈËÒ²ºÜ¶àÍæµÄÒ²ºÜºÃ £¬ ´°¿ÚµÄÈýÎ»·þÎñÈËÔ±³¬¼¶°ô £¬ÓÐ¸ö½ÐËïÍþµÄ·þÎñºÜÔÞ ·þÎñºÜµ½Î» ÏÂ´Î»¹»ØÈ¥
93.	ÍæµÄ»¹ÐÐ£¬Ç°Ì¨»»¿¨ÍË¿¨ÄÇ¼¸¸öÅ®µÄÌ¬¶È²îµÄÒªËÀ ºÃÏñË­Ç·ËûÇ®Ò»Ñù£¬Ëµ»°ÄÇÃ´ºá
94.	¼«Æä²îµÄÒ»´ÎÌåÑé£¬½øÈ¥ÊÇÆ±··×Ó½Ó´ý£¬×ªÊÖÓÖÈÃÍâÃæµÄÈË½Ó´ý£¬È«³ÌÃ»ÓÐ·þÎñÒâÊ¶£¬ÓÖÒªÔÚÍâÃæ»»Ñ©·þ¡£ÄãÃÀÍÅ¼Û¸ñ¸ßµÃÀëÆ×£¬±ÈÐ¯³Ì¶¼Òª¸ß£¬ÊÇÔõÃ´°ìµ½µÄ£¿
95.	»¬Ñ©³¡ÖÐ¼¶µÀ²»ÊÊºÏ³õÑ§Õß£¬³õ¼¶µÀÓÖÌ«¶ÌÁË
96.	½ÓËÍ·þÎñ·Ç³£ÖÜµ½¡£
97.	ºÃ°ôµÃÑ©³¡£¬»¬ÁËÒ»Ìì£¬Êæ·þ
98.	ÔÄ¶ÁÈ«ÎÄ
99.	ÔÄ¶ÁÈ«ÎÄ
100.	ÔÄ¶ÁÈ«ÎÄ
101.	ÔÄ¶ÁÈ«ÎÄ
102.	·Ç³£ºÃµÄ»¬Ñ©³¡£¬ÖµµÃÍÆ¼ö
103.	ÔÄ¶ÁÈ«ÎÄ
104.	Î»ÓÚÑÇ²¼Á¦ÕòÀï£¬Éú»î¡¢½»Í¨·½±ã£¬·¿¼ä¿í³¨Ã÷ÁÁ¡¢¹æÕû¸É¾»£¬¿É²»Ö»ÊÇÒ»¸öÆÕÍ¨Ð¡ÕòµÄË®Æ½¡£ÀÏ°åÄïÒ»¼ÒÈË¶¼ºÜÓÑÉÆ¡¢³ÏÐÅ¡¢ÊµÔÚ£¬¾´Òµ¡£±öÖÁÈç¹é¡£
105.	¡¾½»Í¨¡¿ ¡¾ÏîÄ¿¡¿Ì«¹óÁË£¬ÉèÊ©Ì«²î¡£¡£¡£¡£¡£¡£¡£¡£¡£
106.	ºÜ¿ªÐÄµÄ£¬ÍæµÄ²»´í£¬ÆÚ´ýÃ÷Äê¶¬Ìì
107.	½ÌÁ·¹óÁËµã£¬µ«ÊÇ½ÌµÄ²»´í£¬µÚ¶þÌìÈ¥µÄÐÂÌåÎ¯£¬¸Ð¾õÕûÌå·þÎñ±ÈÐÂÌåÎ¯ºÃµÄ¶à£¬158Á½Ð¡Ê±µÄÌ×²ÍÌý»®Ëã£¬Ñ©¾ßÑ©·þÍ·¿ø¶¼ÓÐÁË
108.	ÔÄ¶ÁÈ«ÎÄ
109.	ÔÄ¶ÁÈ«ÎÄ
110.	ºÜ²»´í£¬¼Û¸ñºÜÊµ»Ý£¬Æ±ÖÐ°üº¬³õÖÐ¸ß¸÷¼¶Ñ©µÀ£¬½¨ÒéÓÐµã»ù´¡µÄÈËÖ±½Ó×øÀÂ³µÉÏÈ¥£¬³õ¼¶Ñ©µÀÈË¶à£¬ÖÐ¸ß¼¶Ñ©µÀÈË¾ÍÉÙ¶àÁË£¬¿ÉÒÔ¾¡ÇéÏíÊÜ»¬ÐÐµÄÀÖÈ¤¡£
111.	ÔÄ¶ÁÈ«ÎÄ
112.	»¹ÐÐ°É£¬ÍÆÏúÌ«¶àÁË¡£¡£ÊôÓÚ±È½ÏÀÏÅÆµÄ
113.	ÌØ±ðÂúÒâµÄÒ»´Î³öÓÎ£¬ÓÈÆäÊÇÊÕÒøÌ¨µÄ¹¤×÷ÈËÔ±£¬·þÎñÌ¬¶ÈºÃ£¬ÓÃÐÄ·þÎñ£¬ÂúÒâ£¡
114.	°üº¬ÁËÑÛ¾µ£¬ÏÖ³¡Ã»ÓÐ£¬Òª´©×ÅÑ©¾ß²ÅÄÜÉÏÀÂ³µ£¬Õæ²»¹»ÈËÐÔ»¯£¬Ë­ÄÜ´øÄÇÃ´¶àÑ©¾ßÉÏÉ½¶¥ÅÄÕÕÄØ£¿Õæ²î¾¢
115.	ºÜ²»´í£¬»¬Ñ©³¡ºÜ´ó£¬ÀïÃæµÄ¹¤×÷ÈËÔ±·þÎñÌ¬¶ÈÍ¦ºÃ£¬Ö»ÊÇÃÀÍÅ¶©µÄÒªÈ¥ÀÏ´óÌü×âÑ©¾ß£¬µ¢ÎóÁËÒ»µãÊ±¼ä¡£ÁíÍâ£¬´ÓÑÇ²¼Á¦ÄÏÕ¾³öÀ´Ã»ÕÒµ½°Ú¶É³µ£¬×Ô¼º×ß¹ýÈ¥µÄ£¬È»ºóÏÂÎçËÄµã³öÀ´ÕÒ²»µ½°Ú¶É³µÓÖÒ»Â·Ð¡ÅÜµ½ÄÏÕ¾£¬²îµãÃ»¸ÏÉÏ³µ£¬Ï£ÍûÔÚÄÏÕ¾µÄ°Ú¶É³µÄÜÓÐÃ÷ÏÔ±êÖ¾¡£
116.	Ñ©³¡Ìõ¼þÒ»Á÷£¬¸÷¼¶Ñ©µÀ·Ö¼¶Ã÷ÏÔ£¬×îÊÊºÏÂÃÓÎ»¬Ñ©¡£·þÎñºÃ¡£
117.	ÔÄ¶ÁÈ«ÎÄ
118.	È«Ìì³¡Ò²ÊÇÖ»ÄÜÍæÒ»´Î£¬ÍÑÁËÑ©¾ß¾Í²»ÄÜÉÏÉ½£¬·þÎñÌ«²î
119.	²î²î²îÊ²Ã´¶¼²»ºÃÌØ±ð²»Í¨Çé´ïÀí´øÅóÓÑ»¬Ò²²»ÈÃËµÄã³öË½½Ì»á¿ÛÑº½ð
120.	·þÎñ·Ç³£ÖÜµ½£¬ÊÕÒø´°¿ÚµÎÐ¡½ã½ãÃÇ£¬¼ÈÆ¯ÁÁÓÖÀñÃ²£¬Óöµ½ÊÂÇéÄÍÐÄ½â¾ö¡£Ñ©µÀÉèÊ©·Ç³£ÍêÉÆ¡£¸øËùÓÐ¹¤×÷ÈËÔ±´òcall¡£
121.	·çÉÔÉÔ´óµãÀÂ³µ¾Í¹Ø±ÕÁË£¿£¡Íæ¸öÉ¶×ÓàÏ£¡£¿ËµºÃµÄ4¸öÐ¡Ê±»¬Ñ©Ö»»¬ÁËÁ½ÌË²»µ½Ò»¸öÐ¡Ê±£¿£¡É¨ÐË¶ø¹é£¡¸ø¿Í·þ´òµç»°£¬¿Í·þËµÒ»¶¨ÁªÏµµ½Ñ©³¡Ç°Ì¨È·ÈÏ²ÅÐÐ£¬µ«Ç°Ì¨Ò»Ö±´ò²»½øÈ¥µç»°£¬Ã»·¨È·ÈÏ£¬ÂíÉÏ¾Íµ½Ê±¼äÁË£¬ÎÒÖ»ÄÜÍË¿¨ÁË¡£ÉúÆø£¡ÌåÑé²»ºÃ£¡Ñ©µÀÉÏ±ùÔô¶à£¡
122.	ÎÂÈª²»´í£¬ÊÊºÏËùÓÐÈË£¬ÀÏÈË£¬Ð¡º¢¶¼¿ÉÒÔ£¡
123.	ÎÒ×Ô¼º²»»á»¬£¬ÓÐµãº¦ÅÂ£¬Ï²»¶»¬Ñ©µÄÈË²»´íµÄÑ¡Ôñ£¡
124.	Ñ©µÀºÜºÃ??£¬¸ßÉ½Ñ©µÀ½ÌÁ··ÑÓÃ¹ý¸ß£¡
125.	ÀÏ°åºÜÈÈÇé£¬È¡Æ±·Ç³£·½±ã£¬ÁìÂÔµ½ÁËÊÀ½ç¼¶µÄ»¬Ñ©³¡£¬´©Æð×°±¸×¼±¸¿ªÁ·ÁË£¬ÎªÁË¸üºÃµÄÌåÑé£¬Çë½ÌÁ··Ç³£ÓÐÐ§£¬¼ÈÌå»áµ½ÁË»¬Ñ©µÄÀÖÈ¤»¬ÁËÒ»´ÎÖÐ¼¶ÈüµÀ£¬Ò²±ÜÃâÁË±»±ùÑ©´óÊÀ½ç»¬ÌÝÕð¹ýÓÐÉËµÄÆ¨¹ÉÔÙÊÜÉËº¦¡£Å®½ÌÁ·ºÜÂôÁ¦¡£ÓÐ»ú»á»¹À´ÑÇ²¼Á¦»¬Ñ©?,ÔÞÔÞÔÞ
126.	²»´íµÄÌåÑé
127.	ÉÕ¿¾ÌØ±ðºÃ³Ô£¬¼Û¸ñÒ²²»¹ó£¬¶øÇÒÈâ³¬¼¶ÄÛ£¡ÀÏ°åÒ²ºÜºÃ£¬Ì¬¶È·Ç³£ÈÈÇé£¬ÏÂ´ÎÒªÀ´ºÃÒªÈ¥£¡
128.	·þÎñ²»ºÃ Ì¬¶È²î ·þÎñ²»ºÃ Ì¬¶È²»ÊÇºÜºÃ
129.	´ó·çÑ©µÀ¶¼ÊÇ±ù£¬¸ù±¾²»ÊÇÑ©£¬Ä§Ìº¾Í¿ªÁËÒ»¶Î
130.	ÀÏ°å·þÎñºÃ ÉèÊ©ÆëÈ« °ìÀíËÙ¶È¿ì
131.	³µ½Ó³µËÍ£¬·þÎñ·Ç³£ºÃ£¬Ç¿ÁÒÍÆ¼ö¡£
132.	·þÎñºÜÖÜµ½
133.	³¬¼¶ºÃÆÀ£¬ÌáÇ°Ò»ÌìÁªÏµ£¬ÏÂ³µ¾ÍÓÐ³µ½Ó³µËÍ£¬¶øÇÒÌØ±ðÈÈÇé£¬¸øÒªÀ´µÄÓÎ¿ÍÒ»Ð©½¨Òé£¬×îºÃ¶¨´ø½ÌÁ·µÄÆ±£¬Òª²»ÐÂÊÖÕæÍæ²»ÁË£¬ÉíÓÐÌå»á
134.	ËäÈ»Ñ©µÀÃ»ÓÐÈ«¿ªÍ¨£¬µ«ÊÇ¶ÔÓÚÐÂÊÖµÄÎÒ£¬¹»ÓÃÁË¡£¡£
135.	µÚÒ»´ÎÀ´£¬½Ó´ý°ïÁËºÜ¶àÃ¦£¬ÕæµÄÌØ±ð¸ÐÐ»¡£ÄÑÍüµÄÒ»´ÎÂÃ³Ì¡£¡£
136.	ËäÈ»ÓÐµãÔç£¬µ«ÊÇ·þÎñºÜºÃ£¬ºÜÂúÒâ
137.	½Ó´ýºÜ¸ºÔðÄÍÐÄ¡£¸øÁ¦
138.	·þÎñºÃ »·¾³ºÃ
139.	Õâ¿ÉÕæÊÇÌ«ºÃÍæÁË£¬ÕâµÄÑ©ºÃÃÀºÃÃÀ£¬½ÓÎÒÃÇµÄÀÏ°åºÍ°ª¿ÉÇ×£¬ÈÃÎÒ¸ÐÊÜµ½ÁË¼ÒµÄ¸Ð¾õ
140.	·þÎñ·Ç³£ºÃ£¬³µ½Ó³µËÍ»¹²»ÊÕÆäËû·ÑÓÃ£¬ÏÂ³¡»¹À´Äã¼ÒÂò
141.	ÌØ±ðºÃ£¬·þÎñµ½Î»£¬ÏÂ»ð³µ¾ÍÓÐÈË½ÓÕ¾£¬Í·Ò»Ìì´òµç»°ÁªÏµ£¬¸ù±¾²»ÓÃµ£ÐÄ
142.	ºÃÆÀ
143.	ºÃÆÀ
144.	ÔÄ¶ÁÈ«ÎÄ
145.	ÉòÔÂ ÄãºÃ ÎÒÊÇÉÕ±ý #ÉòÔÂµçÊÓ¾çÆßÔÂÓë°²Éú# ??#ÉòÔÂ# ??#ÉòÔÂÀ¼Ö¥Æ·ÅÆ²Ê×±´óÊ¹#
146.	ÓÐµã¹ó£¡µê¼ÒÃ»¸ø·¢Æ±£¡·þÎñÒ»°ã
147.	¾ÍÊÇÄÇÀïµÄ½ÌÁ·³ýÁËÊÕ½ÌÁ··Ñ»¹ÒªÐ¡·Ñ£¬°¥
148.	¸ßÉ½»¬µÀÑ©ÖÊÌ«Ó²£¬ÆÕÍ¨ÓÎ¿Í´æ°ü²»·½±ã
149.	ÔÄ¶ÁÈ«ÎÄ
150.	ÍæµÄºÜ¿ªÐÄ£¡Ç¿ÁÒÍÆ¼öÕâÎ»½ÌÁ·Å¶£¡·þÎñºÜµ½Î»µÄ´ó¸ç¸çºÜÌùÐÄºÜÅ¯ÐÄµÄ
151.	»¹²»´í£¬£¬ÈËÓÐµã¶à£¬µ¥°åÉè±¸ÓÐ´ý¸ÄÉÆ
152.	·þÎñÌ¬¶È²»ÐÐ£¬ÉèÊ©Ò»°ã£¬Ñ©¾ß³¬¼¶ÀÃ¡£
153.	Ñº½ðÒªÒ»ÈË2000£¬×îºóÑ¹ÁË5000¡£¡£¡£³¡µØ²»´í£¬»¬µÄÍ¦¿ªÐÄ¡£
154.	ÔÄ¶ÁÈ«ÎÄ
155.	·Ç³£µÄÔÞ£¬ÍæµÄºÜ¿ªÐÄ£¬½ÌÁ·Ò²·Ç³£µÄÓÃÐÄ£¬ÎÞÂÒÊÕ·ÑÏÖÏó£¬ÏÂ´ÎÓÐ»ú»á»¹À´
156.	»¹ºÃÍ¦ºÃÍæµÄ ¸ß¼¶µÄ×îºÃ»¬Ñ©ºÃµÄÉÏÈ¥ÎÒÃÇÉÏÈ¥ÃÔÂ·ÁËÌØ±ð¿Ö²À ×îºóÏÂ°àÁËËûÃÇ¿ª³µËÑÉ½°ÑÎÒÃÇÀ­ÏÂÀ´µÄ
157.	ÓÐÐ©¹«Ë¾ÎªÉ¶²»Ð´Çå³þ³õ¼¶»ò¸ß¼¶Ñ©µÀ¡£
158.	ÐÔ¼Û±ÈÂù¸ß¡¢·þÎñ²»´í£»ÏÂ´ÎÏë³¢ÊÔÖÐ¸ß¼¶»¬µÀ
159.	Ñô¹âÐÂå©·Ç³£°ô Ó²¼þÉèÊ©Ò»Á÷ Ñ©µÀÅ£±Æ ·þÎñÈËÔ±Ò²ºÜÈÈÇé
160.	Ò»ÐÇ²îÆÀ£¡£¡£¡°ëÌìÊÇ¼¸¸öÐ¡Ê±£¡£¡£¡°ì¿¨µÄ¹¤×÷ÈËÔ±Ã»Ã÷È·Ëµ£¡£¡µÈÎÒ»¹¶«Î÷ÁËËµÊÇ4¸öÐ¡Ê±Ëã°ëÌì ³¬Ê±ºó×Ô¶¯×ª³ÉÈ«ÌìµÄ£¡È«Ìì¼Û500£¡£¡ÈÃÎÒ²¹²î¼Û£¡£¡Ô­À´»¬Ñ©³¡¾ÍÊÇ¿¿Õâ×¬Ç®µÄ°¡£¡²îÆÀ£¡£¡£¡
161.	Í¦ºÃµÄ£¬»¬Ñ©Ë¤µ¹ÁË»¹ÓÐÈË°ïÃ¦·öÆðÀ´
162.	Í¦ºÃµÄ£¬ÈËÍ¦¶à£¬½¨ÒéÂò120¶àÄÇ¸ö£¬Ñ©·þÃ»É¶ÓÃ
163.	³¬¼¶ºÃÍæ¡£È¥ÁËÐÂÌåÎ¯¡£ÇëÁË½ÌÁ·¸øÁËÐ¡·Ñ¡£²»Çë½ÌÁ·³õÑ§Õß¸ù±¾²»ÐÐ¡£Ã»Íæ¹»¡£½Ó´ýµÄÈË»¹ÓÐ½ÌÁ·¶¼³¬¼¶ºÃ¡£
164.	Ì«Ê§ÍûÁË£¡×øÈý¸ö¶àÐ¡Ê±»¬ÁË¶þÊ®¼¸·ÖÖÓ£¡Ñ©·þ£¡ÑÛ¾µÊ²Ã´¶¼Òª×â£¡ÓÖ»¨Ò»°Ù°Ë£¡È¡Ñ½£¡´©Ñ½,Ê²Ã´»¨ÁË¸ö¶àÐ¡Ê±£¡Îå¸öÈË½»ÁË12500µÄÑº½ð£¡
165.	Ñ©µÀºÜºÃ£¬Ñ©ÖÊÒ²²»´í£¬ÓÈÆäÊÇÀÂ³µ£¬·â±ÕµÄºÜºÃ¡£°Ú¶É³µºÜ·½±ã£¬³¬¼¶×¼Ê±¡£
166.	Ñ©µÀ²»´í£¬Ñ©ÖÊÒ²ºÜºÃ£¬°Ú¶É³µºÜ·½±ã£¬¾ÍÊÇÑ©¾ß´óÌüÃ»ÓÐÈÈË®¡£
167.	ºÜºÃ£¬ÊÖÖ¸Àä
168.	»·¾³»¹¿ÉÒÔ ¸Ð¾õÒ»°ã°ã°É ¼Û¸ñÍ¦ÓÅ»ÝµÄ
169.	ÍæµÄºÜ¿ªÐÄ£¬ÃÀÍÅÈ¥µÄ£¬½Ó´ýµÄÈËºÜÈÈÇé£¬Ã»ÓÐÁíÊÕ±ðµÄ·ÑÓÃ£¬??ºÜÏ¸ÐÄµÄ°ïÎÒÃÇ´©»¬Ñ©Ð¬£¬
170.	·Ç³£ºÃ ÐÔ¼Û±ÈºÜ¸ß ºÜºÃÍæÅ¶
171.	ÖÕÓÚ¿ÉÒÔ»¬Ñ©ÁË£¬Í¾ÖÐÅÄÁË¼¸ÕÅºÚÁú½­µÄÀ¶Ìì°×Ñ©
172.	»·¾³²»´í£¬¾ÍÊÇÌ«ÆÛ¸ºÓÎ¿Í£¬½ÌÁ·ÕÅ¿ÚÒªÇ®£¬¸øÉÙÁË»¹²»Ô¸Òâ
173.	ºÃ
174.	ºÃ
175.	»¬Ñ©ºÜË¬£¬ÃÀÍÅÆ±ºÜ±ãÒË£¬ËæÂòËæÓÃ£¡
176.	»ÆÅ£Ò»¸ö£¬ÈÃÎÒÔÚ»¬Ñ©³¡µÈÁËÒ»¸öÐ¡Ê±¡£
177.	ÍæµÄ·Ç³£¿ªÐÄ
178.	Ò»°ã°É ³õ¼¶ÈüµÀºÍÆäËü»¬Ñ©³¡Ã»Ê²Ã´Çø±ð µçÌº»¹×Ü»µ ÈËÒ²²»ÉÙ ¾õµÃ²»ÖµÕâ¸ö¼ÛÇ®
179.	39ÔªÊÇÍ¦±ãÒËµÄ£¬²»¹ýÇë½ÌÁ·240ÓÐµã¿Óµù¡£
180.	ÔÄ¶ÁÈ«ÎÄ
181.	ºÜ¿ªÐÄ£¬¸æËßÅóÓÑ¿ÉÒÔÔÙÀ´µÄ£¬ÕæµÄ²»´íÅ¶¡£
182.	µÚÒ»´Î»¬Ñ©£¬·Ç³£ºÃµÄÌåÑé£¡ËµÒª½»Ñº½ðÒ²²»ÓÃ£¬Ñ¹Éí·ÝÖ¤¾Í¿ÉÒÔÁË¡£¿ìËÙ±ã½Ý£¡±ÈÏÖ³¡ÂòÆ±±ãÒËºÃ¶à£¡ÌáÐÑ´ó¼Ò£¬ÊÇ´Ó½èÑ©¾ß¿ªÊ¼ËãÊ±¼ä£¬²»Òª³¬Ê±ÁË£¬ÎÒÃÇÒòÎª³¬Ê±²¹ÁË100¿éÇ®£¡Ñ©³¡·Ö³õÖÐ¸ß¼¶Ñ©µÀ£¬³õ¼¶Ñ©µÀÈË±È½Ï¶à£¬¸öÈËÈÏÎª²»ÐèÒªÇë½ÌÁ·£¬Ì«¹óÁË£¡
183.	»·¾³²»´í£¬·Ç³£ºÃÍæ£¬º¢×ÓÔ¸Òâ»¬Ñ©£¬ÍæÁËÁ½ÌìÒ²Íæ²»¹»£¬ÊÊºÏ»¬Ñ©°®ºÃÕß£¬³õ¼¶£¬ÖÐ¼¶£¬¸ß¼¶¶¼ÓÐ»¬Ñ©³¡µØ£¬Ñ©Ò²²»ÊÇºÜÓ²£¬ÒÔÇ°´ÓÀ´Ã»ÓÐ»¬¹ýÑ©£¬Õâ´ÎÌåÑéÁËÒ»°Ñ£¬Ë¤ÁËÁ½¸ö¸úÍ·£¬ÖÕÓÚÄÜ²»Ë¤¸úÍ·¾Í»¬µ½µ×²¿£¬ºÜ¸ßÐË£¬Ò²°®ÉÏ»¬Ñ©ÁË
184.	Ñ©µÀºÜ¶à£¬ÍæÆðÀ´ºÜ°ô£¬È»¶ø½á±ù´¦½Ï¶à£¬Ñ¹ÈÐÀ§ÄÑÓÐÐ©ÐÄÈû¡£µÚ¶þÌìÈ¥µÄÐÂÌåÎ¯£¬¶þ¹ø¿ªµÄ²»ÊÇºÜ¶à¡£ ÈýÉ½Áª»¬ÕæµÄºÜÔÞ°¡£¬ÏëÔÚÄÄÀï¾ÍÔÚÄÄÀï£¬ÀÂ³µÒ²ºÜ±£Å¯¡£ É½¶¥ºÜÀä£¬ÐÂÊÖºÜ¶à£¬²»¹ýµÀ´ÎÑ¡ÔñÒ²ºÜ¶à£¬¸ßÊÖ²»ÉÙ£¬¿ÉÒÔËµºÜÔÞµÄÌåÑé
185.	´Ì¼¤
186.	ºÜºÃ£¬¾ÍÊÇÈëÔ°»ù´¡Ö¸Òý²»ÊÇºÜµ½Î»£¬Òª²»ÊÇÍµÍµ¿´×Å±ðÈËÑ§¾ø¶ÔÍæµÄ»áºÜ²»Ë¬¡£Ï£Íû¾ÍËã²»ÕÒ½ÌÁ·£¬´©Ð¬´øÍ·¿ø´©Ñ©°åË¤µ¹ºóÕ¾Á¢ÒÔ¼°ÉÏÀÂ³µºóµÄ»¬Ñ©Â·ÏßÌáÊ¾¶¼ÄÜ¸ø½²½âÒ»ÏÂ¡£
187.	²»À¢ÊÇ¹þ¶û±õ¸½½ü×îºÃµÄÑ©µÀ£¬×î´óµÄ£¬·Ç³£ÂúÒâ£¬¾ÍÊÇÎÂ¶È¸ßÁË£¬ÓÐÐ©µØ·½»¬ÁË£¬Ó²¿ÇÁË¡£
188.	ÑÇ²¼Á¦»¬Ñ©×îºÃµÄµØ·½£¬ÉèÊ©Ò»Á÷£¬·þÎñÒ»Á÷£¡¸ßÉ½»¬µÀÌåÑéÕæÕýµÄ»¬Ñ©£¡
189.	¼Û¸ñ¹ó£¬ÈË¶à¡£ÒªµÈÖÐ¼äÈË»»Æ±£¬²»¿ÉÒÔ×Ô¼ºÖ±½Ó»»Æ±¡£Ò»¹²¾ÍÈý¸öÐ¡Ê±£¬ÖÐ¼äÈËªÀï°ËàÂ½»´ú¶«Î÷ÀË·Ñ»¬Ñ©Ê±¼ä¡£
190.	ÉèÊ©ÕæµÄÃ»µÃËµ£¬³¬¼¶°ô¡£·þÎñÒ²ºÜÖÜµ½£¬Õâ²ÅÊÇÕæÕýµÄ»¬Ñ©¡£¸÷ÖÖÑ©µÀ£¬³õ¼¶£¬ÖÐ¼¶£¬¸ß¼¶¶¼ÓÐ¡£
191.	¿ÉÒÔ£¬×î±ãÒËµÄ£¬È¥ÁË²»Òª×âÑÛ¾µ¹ñ×ÓÊ²Ã´µÄ
192.	¾ÍÍæÁËÒ»»á¾ÍÍ£µç¿É£¬È»ºóÒ²Ã»ËµÓÐÉ¶²¹³¥Ö®ÀàµÄ£¬
193.	ÍæµÄºÃ£¬Ë¤µÄàËË¤ÃÉÁË??£¬Ç¿ÁÒ½¨ÒéÍæËÄ¸öÐ¡Ê±µÄÒòÎªÁ½¸öÐ¡Ê±Ê±¼äÕæµÄ²»¹»¡£
194.	ÊÇ×¨³ÌÓÐÈË½ÓÄã¹ýÈ¥£¬×Ô¼º×ø³µ»ØÀ´µÄ£¬ÓÐÐèÒªÏû·Ñ£¬±ÈÈçÏä×Ó£¬ÑÛ¾µ£¬ËýÃ»ÓÐÇ¿ÖÆ£¬Ö±½Ó¾Ü¾ø¾Í¿ÉÒÔÁË£¬2Ð¡Ê±²»Òª³¬¹ý£¬»¬Ñ©³¡²»´íµÄ£¬¾ÍÊÇÊ±¼äÓÐµã¸Ï
195.	²»À¢ÊÇÖÐ¹ú×îºÃµÄ»¬Ñ©³¡ »·¾³ÌØ±ðºÃ Åä±¸Ò²ÌØ±ðÆëÈ« ½ÌÁ·Ò²ÌØ±ðµÄÄÍÐÄ Ñ©ÖÊÌØ±ðºÃ ÕæµÄ»¹»áÔÙÀ´µÄ ¼òÖ±Ì«ºÃÁË
196.	²»¿÷ÊÇ¹ú¼Ò¼¶»¬Ñ©³¡£¬³¡µØ´óÑ©ÖÊºÃ£¬ÊÊºÏ³õ´Î»¬Ñ©Õß£¬·Ç³£¸ÐÐ»½Ó´ý²Ü¸ç£¬ÔçÉÏ7.00¶àµç»°È·ÈÏ»¬Ñ©ÐÐ³Ì£¬ÄÍÐÄ¸æËßÔõÑùµ½´ïÑ©³¡£¬°ïÖú³öÆ±Ò»Ö±µ½»¬ÉÏÑ©¡£ÓÐÁË²Ü¸çÅã°é£¬ÑÇ²¼Á¦»¬Ñ©×ÔÓÉÖ®ÐÐ¿°³ÆÍêÃÀ¡£½ÌÁ··ÑÓÐÐ©Ð¡¹ó£¬ÎªÁË°²È«Ò²Öµ£¬Ð¡·ÑÃ»ÓÐ¸øÒ²Ã»ÊÂ£¡
197.	ºÜ°ôºÜ°ôÉè±¸Ò»Á÷ ÍæµÄºÜ¿ªÐÄ??
198.	ÑÇ²¼Á¦×îºÃµÄ»¬Ñ©³¡£¬ÉèÊ©ÏÈ½øÍêÉÆ¡£
199.	ÑÇ²¼Á¦ÉèÊ©×îºÃµÄÑ©³¡£¬±È½ÏÍÆ¼ö
200.	ÔÄ¶ÁÈ«ÎÄ
201.	·þÎñ¼«¶È²»ºÃ£¬Òª·¢Æ±»¹²»¸ø£¬ÈÃÕÒÃÀÍÅ£¬ÃÀÍÅÒ²²»¸ø
202.	»¹¿ÉÒÔ£¬²»¹ýÕâ¼¸Ìì·ç±È½Ï´ó£¬ÀÂ³µ±È½ÏÂý¡£
203.	±ÈÏÖ³¡Âò±ãÒËºÜ¶à£¬Ö»ÄÜÔÚ³õ¼¶Ñ©µÀ£¬ÉÏÖÐ¼¶ÐèÒªÇë½ÌÁ·¡«
204.	ÉèÊ©ºÜ°ô£¬·þÎñ»¹²»´í£¬ËäÈ»ÈËºÜ¶à£¬µ«ÊÇÉ¢¿ÍÕâ±ß»¹ÊÇºÜ²»´íµÄ£¡
205.	»·¾³Ò»Á÷£¬µ«ÊÇÎªÊ²Ã´ÕÒ²»µ½ÎÒµÄ¶©µ¥£¬ÕÛÌÚÁËÒ»¸öÐ¡Ê±¡£
206.	·Ç³£×¨Òµ·Ç³£¿áìÅ¾ø¶ÔÊ±ÉÐ¡£ÍêÃÀ
207.	È¡Æ±¿ì£¬·þÎñÌ¬¶ÈºÃ£¬»¹ÓÐ³µ×Ó½ÓËÍÎÒÃÇ£¬·Ç³£°ôµÄÒ»´Î»¬Ñ©
208.	²»´í£¬Ñ©µÀºÜºÃ£¡³õÖÐ¸ß¼¶¶¼¿ÉÒÔ»¬£¬¾ÍÊÇ¼Û¸ñÓÐµãÐ¡¹ó£¡
209.	¶©µ¥ÏÂºó£¬¾ÍÓÐÐ©¹¤×÷ÈËÔ±ÁªÏµ¶©Æ±£¬»¹ÓÐÃâ·Ñ½ÓËÍ£¬·þÎñÌ¬¶ÈºÜºÃ
210.	¼«Æä²»°²È«£¬¼¸¸öÈË¾ÍÒ»¸öµ¼º½Ô±£¬É²³µÒ²É²²»×¡£¬×îºó×²µÄ×ì´½¶¼¿ÄÆÆÁË¡£
211.	Ò»°ã°ã£¬²»Ì«ºÏÊÊ£¬·ÇµÃÒªÎÒÆÀÂÛÊ®Îå¸ö×ÖÎÒÈ¥£¡
212.	ÆÀ¼ÛÐèÒªÊ®Îå¸ö×Ö£¬Õâ»Ø¹»ÁË°É£¬
213.	ÍæµÄ¿ªÐÄ
214.	Ñ©µÀºÃÍæ£¬ºÃÆ½»¬£¬»·¾³ºÃ£¬ÊÇ»¬Ñ©°®ºÃÕßµÄÌìÌÃ
215.	²»´íµÄÑ¡Ôñ ÎûÎûÎûÎûÎû
216.	¶«±±ÌìÆøºÜË¬°¡£¬¸ú±ùÏäÒ»ÑùµÄ¸Ð¾õ¡£ÔÚÕâÀï¿çÄê³¬¼¶ÓÐ¸Ð¾õ£¬Æíµ»2021Äê»áÐÄÏëÊÂ³É¡£¿ªÆôÐÂÄêµÚÒ»¸öÂÃÐÐÑÇ²¼Á¦»¬Ñ©£¬Ò»ÌìºÜ¿ªÐÄ£¬¸÷Ïî·þÎñ¶¼ºÜÂúÒâ£¬ÑÔ³ö±ØÐÐ£¬ÓÐ³ÏÐÅ¡£
217.	2ÔÂ24ÈÕµ½2ÔÂ27ÈÕ£¬ÉÏº£ºÚÌÒ»¬Ñ©¾ãÀÖ²¿·â°å»î¶¯ÔÚºÚÁú½­Ê¡ÑÇ²¼Á¦Ñô¹â¶È¼Ù´å¾ÙÐÐ¡£»¬Ñ©°®ºÃÕßÏà¾ÛÑÇ²¼Á¦£¬ÕâÊÇÑÇ²¼Á¦»¬Ñ©ÂÃÓÎ¶È¼ÙÇøÀúÊ·ÉÏµ¥Ìå¾ãÀÖ²¿ÈËÊý×î¶à£¬¹æÄ£×î´ó£¬µµ´Î×î¸ßµÄ·â°å»î¶¯¡£±¾´Î·â°å»ã¾Û¸÷ÖÖÔªËØ£¬°üº¬×ÔÓÉ»¬Ñ©¡¢ÅàÑµÓª¡¢DJÐã³¡¡¢Ó¾³ØµçÒôparty¡¢ÑÌ»¨Ðã¡¢·â°åÍí»áµÈ»·½Ú£¬Ê×´Î¾Ù°ìÎÂÈªÓ¾³ØµçÒôparty¡¢´óÐÍÑÌ»¨Ê×Ðã¡¢¿áìÅÄÜÁ¿Õ¾Ò°¸ñDJ SHOW, ÈÃºÚÌÒ»¬Ñ©¾ãÀÖ²¿µÄÑ©ÓÑÅóÓÑÃÇµÚÒ»´ÎÌåÑéµ½ÁË±±¼«ÐÇÑ©µØ³µÓë»¬ÊÖµÄ¾ºËÙ…
218.	³©»¬´ºÑ©Õýµ±Ê±£¬³ÃÑô¹âÕýºÃ£¬ÈÃÎÒÃÇÒ»Æð´ò¿¨ÖÐ¹ú×î±±¡¢ºÚÁú½­Ê¡Î¨Ò»ÈëÑ¡µÄ¹ú¼Ò¼¶ÂÃÓÎ¶È¼ÙÇø¡ª¡ªÑÇ²¼Á¦»¬Ñ©ÂÃÓÎ¶È¼ÙÇø£¬½âËø¶¬°ÂÍ¬¿î£¬ÀÖÏí±ùÑ©¼¤Çé£¡#¹þ¶û±õ# O±±¾©¶¬°Â»áÔ²ÂúÂäÄ»£¬±ù³Ç±ùÑ©ÂÃÓÎÑÓÐø¾«²Ê ?
219.	±ùÑ©ÔË¶¯ÔÚÕâ¸ö¶¬¼¾Õý»ðÈÈÈç¹ûÓÐ¾³ÍâµÄÅóÓÑÔÚ¾³ÄÚÒ²Ò»ÆðÀ´²ÎÓë°É¡ª¡ª³¬40¸ö³ÇÊÐµÄÊÒÄÚÍâ»¬Ñ©³¡&ÊÒÄÚ»¬±ù³¡³ÖÒøÁª¿¨¶¼¿ÉÏíÃÅÆ±5ÕÛÓÅ»Ý£¬ÖÜ±ßÕéÑ¡¾ÆµêÌ×²ÍÁ¢¼õ300Ôª£¡ÑÇ²¼Á¦Ñô¹â¶È¼Ù´å»¬Ñ©³¡¡¢Íò´ï³¤°×É½¶È¼ÙÇø»¬Ñ©³¡¡¢ËÉ»¨ºþ»¬Ñ©³¡¡¢ÈÚ´´Ñ©ÊÀ½çµÈÖªÃûÑ©³¡µÈÄãÀ´ÌåÑé£¡ÖÐ¹ú´óÂ½¾³Íâ·¢ÐÐµÄÒøÁª¿¨³Ö¿¨ÈË¿ÉµÇÂ¼¸Û°Ä°æÔÆÉÁ¸¶APPÔÚÊ×Ò³µã»÷¡®È¨ÒæUÉÍ¡¯»òµã»÷»î¶¯Á´½Ó²é¿´ÏêÇéÅ¶~OÍøÒ³Á´½Ó ÊÕÆðd
220.	#ÂÃÐÐÖÖ²ÝÖ¸ÄÏ#¡¾Áã¶È¼«ÏÞ£¡´ò¿¨#ÖÐ¹úÊ®´ó±ùÑ©³ÇÊÐ# Ò»ÆðÏòÎ´À´??¡¿#Áã¶È¼«ÏÞ#·¢²¼ÖÕ¼«Ô¤¸æ£¬Ö°ÒµÔË¶¯Ô±Áè·ç(@º«¸ý ÊÎ)ºÍÒµÓà¸ßÊÖÕÅÓîºã(@ÒüPInFun ÊÎ)ÉÏÑÝáÛ·å¶Ô¾ö£¬Õ¹ÏÖ»¬Ñ©¾º¼¼µÄ¼«ÏÞ÷ÈÁ¦¡£ËêÄ©Äê³õ£¬#±±¾©2022Äê¶¬°Â»á# ¿ªÄ»ÔÚ¼´£¬±ùÑ©ÂÃÓÎºÍ±ùÑ©ÔË¶¯ÈÈ¶È¸ßÕÇ£¬Ò»ÆðÈ¥´ò¿¨Õâ10¸ö¾«²ÊçÍ·×µÄ±ùÑ©³ÇÊÐ°É£¡?¹þ¶û±õ¹þ¶û±õÑÇ²¼Á¦»¬Ñ©¶È¼ÙÇøÊÇÖÐ¹ú¹æÄ£×î´ó¡¢½µÑ©Ìõ¼þ×îÎªÓÅÔ½µÄ³¡ËùÖ®Ò»¡£ÕâÀïÓÐ50Ìõ»¬µÀ£¬ÆäÖÐ¸ß¼¶µÀ8Ìõ¡¢ÖÐ¼¶µÀ24Ìõ…
221.	¤ÂÃÐÐ¡¾?2022¹þ¶û±õÂÃÓÎ¹¥ÂÔ¾°µã×¢ÒâÊÂÏî/¹þ¶û±õÐÐÀî¼Ä´æ¡¿??¹þ¶û±õ·ÀÒßÕþ²ß?´Ó¹þÊÐÓòÍâµÖ·µÈËÔ±ºÍÀë¿ª±¾µØÈËÔ±Ðë³Ö48Ð¡Ê±ÄÚºËËá¼ì²âÒõÐÔÖ¤Ã÷¡¢Æ¾½¡¿µÂëÂÌÂëÍ¨ÐÐ¡­¸ü¶à??¼ûÍ¼¡ª¡ª??¹þ¶û±õÂÃÓÎ½»Í¨×¡ËÞ»ú³¡:¹þ¶û±õÌ«Æ½¹ú¼Ê»ú³¡¾àÀëÊÐÇø30¹«Àï¿ÉÒÔÍ¨¹ý»ú³¡´ó°ÍµÖ´ïÊÐÇø¡­¡­¸ü¶à??¼ûÍ¼.??ÊÐÇøÄÚ£º½¨Òé×¡ÔÚ»ð³µÕ¾¡¢ÖÐÑë´ó½Ö£¬¹û¸êÀï´ó½Ö??ÑÇ²¼Á¦»¬Ñ©£º½¨Òé×¡ÔÚÑÇ²¼Á¦¶È¼Ù´åÄÚ×¡ËÞºÍ³Ô·¹±È½Ï¼òÂª??Ñ©Ïç£º×¡ÔÚÑ©ÏçÄÚ£¬µ«ÕâÀïµÄÊ³Îï±È½Ï…
222.	ÑÇ²¼Á¦»¬Ñ©ÂÃÓÎ¶È¼ÙÇøÑô¹â»¬Ñ©³¡·¢²¼ÔÝÍ£ÓªÒµµÄ¹«¸æ¡£#Áú½­ÐÂÎÅ# ?
223.	#¹þ¶û±õÉí±ßÊÂ# #ÑÇ²¼Á¦Çà´ººÏ»ïÈË# ¡¾Ò»ÄêÒ»¶È£¬Ñ©µØ¡°¹âÖí¡±£¡È«¹ú°ÙÓàÃû·¢ÉÕÓÑÑÇ²¼Á¦Ñ©µÀÉÏ¡°Èö»¶¡±£¡¡¿3ÔÂ28ÈÕ9Ê±£¬ÓÉÑÇ²¼Á¦»¬Ñ©ÂÃÓÎ¶È¼ÙÇøÖ÷°ì¡¢ÑÇ²¼Á¦Ñô¹â¶È¼Ù´å³Ð°ìµÄ2021¹þ¶û±õ´ºÑ©½ÚôßµÚÎå½ì¡°ÑÇ²¼Á¦¹âÖí½Ú¡±ÓÚÑÇ²¼Á¦Ñô¹â¶È¼Ù´åÕýÊ½ÆôÄ»¡£¾ÝÏ¤£¬±¾´Î»î¶¯¹²ÓÐ°ÙÓàÃû»¬Ñ©·¢ÉÕÓÑ±¨Ãû²Î¼Ó£¬¿ªÄ»Ê½½áÊøºó£¬Ñ©ÓÑÃÇÆë¾ÛÈý¹ø¿øÉ½¶¥£¬¿ªÊ¼ÁË¡°¹âÖí´ó»¬ÐÐ¡±»î¶¯¡£´ËÍâ£¬ÓÉá°Òô¾ÆµêÓÑÇéÔÞÖúµÄÉÕ¿¾µçÒô»î¶¯Ò²ÔÚÈý¹ø¿øÉ½¶¥Èç»ðÈçÝ±µÄÕ…
224.	¡¾Ñ©¼¾#¹þ¶û±õ# ´ºÑ©½ÚôßµÚÎå½ì¡°ÑÇ²¼Á¦¹âÖí½Ú¡±¾ÙÐÐ¡¿28ÈÕÉÏÎç9Ê±£¬ÓÉÑÇ²¼Á¦»¬Ñ©ÂÃÓÎ¶È¼ÙÇøÖ÷°ì£¬ÑÇ²¼Á¦Ñô¹â¶È¼Ù´å³Ð°ìµÄ2020-2021Ñ©¼¾¹þ¶û±õ´ºÑ©½ÚôßµÚÎå½ì¡°ÑÇ²¼Á¦¹âÖí½Ú¡±ÔÚÑÇ²¼Á¦Ñô¹â»¬Ñ©³¡ÕýÊ½ÆôÄ»¡£±¾´Î»î¶¯ÎüÒýÁË°ÙÓàÃû»¬Ñ©·¢ÉÕÓÑ±¨Ãû²Î¼Ó¡£¡°¹âÖí½Ú¡±ÊÇÑÇ²¼Á¦»¬Ñ©ÂÃÓÎ¶È¼ÙÇø´æÔÚÒÑ¾ÃµÄ´ºÑ©¼¾»î¶¯£¬Ò²ÊÇ×îÄÜÌåÏÖÑ©ÓÑÃÇ±ùÑ©¾«Éñ·çÃ²µÄÒ»Ïî»î¶¯£¬²Î¼Ó»î¶¯µÄÑ©ÓÑÃÇ·¢»Ó×Å×Ô¼ºµÄÏëÏóÁ¦£¬´©×Å¸÷ÖÖ¸÷ÑùÆæÒìµÄ·þ×°£¬³Û³ÒÔÚÑ©Ò°ÉÏ…
225.	¡¾2020-2021Ñ©¼¾¹þ¶û±õ´ºÑ©½ÚôßµÚÎå½ì¡°ÑÇ²¼Á¦¹âÖí½Ú¡±¾ÙÐÐ¡¿28ÈÕÉÏÎç9Ê±£¬ÓÉÑÇ²¼Á¦»¬Ñ©ÂÃÓÎ¶È¼ÙÇøÖ÷°ì£¬ÑÇ²¼Á¦Ñô¹â¶È¼Ù´å³Ð°ìµÄ2020-2021Ñ©¼¾¹þ¶û±õ´ºÑ©½ÚôßµÚÎå½ì¡°ÑÇ²¼Á¦¹âÖí½Ú¡±ÔÚÑÇ²¼Á¦Ñô¹â»¬Ñ©³¡ÕýÊ½ÆôÄ»¡£±¾´Î»î¶¯ÎüÒýÁË°ÙÓàÃû»¬Ñ©·¢ÉÕÓÑ±¨Ãû²Î¼Ó¡£¡°¹âÖí½Ú¡±ÊÇÑÇ²¼Á¦»¬Ñ©ÂÃÓÎ¶È¼ÙÇø´æÔÚÒÑ¾ÃµÄ´ºÑ©¼¾»î¶¯£¬Ò²ÊÇ×îÄÜÌåÏÖÑ©ÓÑÃÇ±ùÑ©¾«Éñ·çÃ²µÄÒ»Ïî»î¶¯£¬²Î¼Ó»î¶¯µÄÑ©ÓÑÃÇ·¢»Ó×Å×Ô¼ºµÄÏëÏóÁ¦£¬´©×Å¸÷ÖÖ¸÷ÑùÆæÒìµÄ·þ×°£¬³Û³ÒÔÚ…
226.	¡¾Ñ©ÖÊËÉÈíÎÂ¶ÈÊÊÒË£¬¶þÈýÔÂÑÇ²¼Á¦»¬Ñ©Õýµ±Ê± ¡¿ÔÚ½à°×ËÉÈíµÄÑ©µÀÉÏ£¬³©Ïí·ç³Ûµç³¸µÄ¿ìÀÖ£»ÔÚÑ©µÀÖ®ÉÏµÄÉ½¶¥£¬¸©î«×³ÀöµÄ±ùÑ©ÃÀ¾°¡­¡­ÕâÊÇ´º½ÚÆÚ¼ä£¬Ðí¶à»¬Ñ©·¢ÉÕÓÑÑ¡ÔñµÄ¹ýÄêÓ­ÐÂ·½Ê½¡£¼ÇÕß´ÓÑÇ²¼Á¦Ñô¹â¶È¼Ù´å»ñÏ¤£¬ÑÇ²¼Á¦»¬Ñ©ÂÃÓÎ¶È¼ÙÇøÔÚ×¥ºÃ·ÀÒßµÄ»ù´¡ÉÏ£¬´º½ÚÆÚ¼äÃ¿Ìì½Ó´ý»¬Ñ©ÓÎ¿ÍÇ§ÈËÒÔÉÏ£¬ÒÔ±¾Ê¡¿ÍÔ´¾Ó¶à¡£¶ø¡°Ò»¿¨ÔÚÊÖ£¬³©»¬ÈýÉ½¡±¶¥¼¶»¬Ñ©ÌåÑé£¬¸üÊÇÈÃ»¬Ñ©¡°·¢ÉÕÓÑ¡±Á¬Á¬½ÐºÃ¡£ÑÇ²¼Á¦»¬Ñ©ÂÃÓÎ¶È¼ÙÇøÊÇÖÐ¹ú×î±±¡¢ºÚÁú½­Î¨…
227.	¡¾¶àµØ»¬Ñ©³¡¡°¿ª°å¡± ÅäÌ×Éý¼¶Ó­½ÓÐÂÑ©¼¾¡¿¼ªÁÖ±±´óºþ»¬Ñ©¶È¼ÙÇø¡¢ºÓ±±ÕÅ¼Ò¿ÚÊÐ³çÀñÇø´äÔÆÉ½ÒøºÓ»¬Ñ©³¡¡¢ºÚÁú½­ÑÇ²¼Á¦Ñô¹â¶È¼Ù´å¡­¡­11ÔÂ14ÈÕ£¬È«¹ú¶àµØ»¬Ñ©³¡¿ª°å£¬ÈÃµÈÁËÒ»ÄêµÄÑ©ÓÑÃÇÖÕÓÚÓ­À´ÁËÐÂÑ©¼¾µÄ¡°µÚÒ»»¬¡±¡£Óë´ËÍ¬Ê±£¬¸÷´ó»¬Ñ©³¡Ò²Í¨¹ý²»¶ÏÉý¼¶µÄÑ©³¡ÉèÊ©¼°·þÎñË®Æ½£¬ÒÔÐÂµÄÃæÃ²Ó­½Ó»¬Ñ©°®ºÃÕßÃÇ¡£ O¶àµØ»¬Ñ©³¡¡°¿ª°å¡± ÅäÌ×Éý¼¶Ó­½ÓÐÂÑ©¼¾ ÊÕÆðd
228.	#ÉÏÑ©¿ìÑ¶# ÓÖÒ»¼ÒÑ©³¡¿ªÆôÊ×»¬À²£¡×òÈÕ£¬ÑÇ²¼Á¦Ñô¹â¶È¼Ù´å¾ÙÐÐÊ×»¬ÒÇÊ½£¬ÑÇ²¼Á¦»¬Ñ©ÂÃÓÎ¶È¼ÙÇøÐÂÑ©¼¾¼¤Çé¿ªÆô£¬À´×Ô¸÷µØµÄ»¬Ñ©ÓÎ¿Í´ø×ÅÑ©°å¡¢»¤Ä¿¾µµÈÓÃ¾ß£¬Â½ÐøÓ¿ÈëÑô¹â¶È¼Ù´å»¬Ñ©³¡¡£Êý¾ÝÏÔÊ¾£¬µ±Ìì½öÔ¤¶©µÄÍÅ¶ÓÓÎ¿ÍºÍ·¢ÉÕÓÑ¾ÍÓÐ1000Ãû×óÓÒ£¬¿´À´¹ã´óÑ©ÓÑµÄ¡°Ñ©ñ«¡±µÄÈ·ÊÇ¼±ÐèÊÍ·Å£¡#°®ÉÏÑ©# ÊÕÆðd
229.	¡¾ÑÇ²¼Á¦Ó­À´Ê×³¡´óÑ©£¬µÚÒ»ÅúÓÎ¿Í³©Ïí¡°·ÛÑ©¡±ÉÏÊ×»¬¡¿11ÔÂ3ÈÕ£¬ÉÐÖ¾ÊÐÑÇ²¼Á¦Ó­À´Ê×³¡´óÑ©£¬ÑÇ²¼Á¦Ñô¹â¶È¼Ù´åÒ²Ó­À´ÁË½ñÄêÑ©¼¾µÚÒ»Åú¿ÍÈË¡£ÔÚ½ÌÁ·Ö¸µ¼ÏÂ£¬ÓÎ¿ÍÃÇ±¼ÍùÉ½¶¥ÔÚÑ©µÀÉÏ³©»¬¡£ÑÇ²¼Á¦Î»ÓÚ³¤°×É½ÓàÂö¡¢ÕÅ¹ã²ÅÁëÖÐ¶ÎÎ÷Â´£¬ºËÐÄ¶È¼ÙÇøÃæ»ý2117¹«Çê£¬º£°Î1374.8Ã×´ó¹ø¿ø¡¢1258Ã×¶þ¹ø¿ø¡¢1000Ã×Èý¹ø¿ø 3 ×ùÉ½·åÌÝ´ÎÏàÁ¬¡£Áª»¬ºó£¬¹²ÓÐÑ©µÀ46Ìõ£¬Ñ©µÀ×Ü³¤¶È71.875¹«Àï£¬ÔìÑ©Ãæ»ý225Æ½·½¹«Àï£¬¿ÉÍ¬Ê±ÈÝÄÉ15000ÈË»¬Ñ©¡££¨ÐÂÍí±¨£…
230.	ÆÀÂÛÕýÎÄ
231.	½Ó´ýÈËÔ±Ãâ·Ñ½ÓËÍÁËÎÒÃÇ£¬¸øÎÒÃÇÒ»ÌõÁú°ìÀí»¬Ñ©ÊÖÐø.»¹°ïÎÒÃÇ½éÉÜÁË¾­Ñé·á¸»µÄ½ÌÁ·£¬88ºÅ½ÌÁ·ºÜÈÏÕæÄÍÐÄµÄ½Ìº¢×Ó£¬¸ÐÐ»Ëý¡£ÌýËµÊÇ¿ÉÒÔ¸øÐ¡·ÑµÄ£¬ÎÒÃÇ¾õµÃ»¹ÐÐ¾Í¸øÁË¡£±Ï¾¹·çÑ©ÌìÒ²Í¦ÀäµÄ£¬Ö÷ÒªÊÇ¶Ôº¢×ÓºÜÕÕ¹Ë¡£
232.	³õ¼¶µÀ¾ÍÊÇÒ»¸öÐ¡ÆÂ£¬´ÓÄÏ·½Ô¶µÀ¶øÀ´£¬¸Ð¾õºÜ²»Öµ£¬ÍÆ¼öÉÏÖÐ¼¶»òÕß¸ß¼¶¡£
233.	³õ¼¶µÀÈËºÃ¶àÅ¶
234.	»¬Ñ©ºÜÊÊºÏ³õ¼¶µÄÈË£¬ÆÂ¶È×Ô¼º¾Í¿ÉÒÔ»¬ÏÂÀ´
235.	·Ç³£Ï²»¶£¬Ã÷ÄêÔÙÀ´
236.	½Ó´ýÈËÔ±ºÜÈÈÇé.»¬Ñ©³¡ºÜ²»´í£¬»¬Ñ©ÕæºÃÍæ£¬´ó×ÔÈ»µÄ·çÑ©¸ñÍâÃÔÈË£¬º¢×ÓºÜ¿ªÐÄ??
237.	È«³Ì»¹ÊÇ±È½ÏÂúÒâµÄ£¬µÚÒ»ÌìÈ¥ÁËÁ½¸öÕ¯×Ó£¬¶¼·Ç³£ÓÐÃñÖ÷ÌØÉ«£¬ÌØ±ðÊÇê°Õ¯£¬ºÜÊÊºÏÅÄÕÕ£¬±È½Ï¸É¾»£¬Ã»ÓÐÌ«ÉÌÒµ£¬µÚ¶þÌìÒ»ÔçÈ¥±ÏÅï¹µ£¬ÒòÎªÊÇµÚ¶þ´ÎÀ´ÁË¡£ÉÏ´ÎÊÇ×Ô¼º¿ª³µ£¬¾õµÃ±È½ÏÂé·³£¬±¨µÄÕâÖÖ´¿ÍæµÄ»¹ÊÇ·Ç³£Ê¡ÊÂµÄ£¬ÐÔ¼Û¿ÉÒÔ£¬±È×Ô¼º¹¥ÂÔ·½±ã£¬µ¼ÓÎÃÀÅ®ÈËºÜ²»´í£¬Ï¸ÐÄ£¬ÖÜµ½¡£
238.	¡¾[É«][É«][É«]¡¿good morning, Yabuli£¬¡¾[É«][É«][É«]¡¿birch trees with heavy snow covered...·ç¾°ÕæµÄºÜÃÀµÄ
239.	Ñô¹â»¬Ñ©³¡ÅäÌ×ÉèÊ©ÆëÈ«£¬¹¤×÷ÈËÔ±Ïà¶ÔÀ´Ëµ¸ü×¨Òµ£¬ÌåÑé¸ÐÈÃÈËºÜÊæ·þ??£¬ÖÁÓÚ¼Û¸ñÂïÄãÃÇ¶®µÃ.....¸ÏÉÏÖÜÄ©ÍÅÆ±±È´óÌü±ãÒËÐ¡¼¸°Ù£¬ÎÒÑ¡ÔñÖÐ¸ß¼¶±ð£¬³õ¼¶Ñ©³¡ÊÇÒ»°ë¼Û¸ñ£¨ÖÐ¸ß¼¶½ÌÁ·680/2Ð¡Ê±£©£¬ÍÅÆ±450/4Ð¡Ê±£¨Ò»°à³õÑ§Õß2Ð¡Ê±Ò»Ö±ÔÚÑ§Ï°Ò²ÌåÁ¦ºÄ¾¡£©¡£??µ¥°åÑ§Ï°¾ÍÊÇÎÞÖ¹¾³µÄË¤õÓÖÐ½ø²½??£¬É½¶¥ÉÏµÄ·ç¾°ÕæµÄºÃÃÀ£¬ÕæµÄ°®ÉÏÁË»¬Ñ©??¡£ 240. »¬Ñ©³¡µÄ½ÌÁ·Åã°éÄã¼¸¸öÐ¡Ê±Ñ§Ï°£¬»ù±¾ÉÏ¶¼»áÐèÒªÐ¡·Ñ£¬ÄãÃÇ¶®µÄ£¬¿´Äã×Ô¼ºµÄÒâÔ¸À²¡­¡­·…
242.	³õ¼¶µÀ»¹¿ÉÒÔ ÏÂÎç±ù¶à ÉÏÎçÈ¥ºÃ ÐÂÊÖ±ØÐëÇë½ÌÁ· ·ñÔòÌåÑé¸Ð¼«²îµÄ ¶øÇÒÎ£ÏÕ×Ô¼ºÍæ »òÕßÕÒ¸ö»áÍæµÄÅóÓÑ´ø×Å ºÜÖØÒª ´óÀÏÔ¶À´ÌåÑéÒ»ÏÂ¾Í¸Ð¾õºÜ²î¾Í²»ºÃÁË Ð¯³ÌÔ¤¶¨ºÜ»®Ëã
243.	ÓÐÈ¤ºÃÍæ£¬¹þ¶û±õÐÔ¼Û±È¸ß£¬×ÜÌå³¬ÔÞ£¬¾°É«²»´í£¬ÉÏÎçÈËÉÙµã£¬ÏÂÎçÉ½¶¥³õ¼¶µÀÈËÌ«¶àÁË£¬É½ÉÏ²ÍÌü¼Û¸ñOK
244.	ÖµµÃÒ»ÓÎ£¡ºÜ´Ì¼¤£¡ µ¼ÓÎ¿Í·þÈËºÜºÃ£¡È¥µ½ÄÇÀïÊ²Ã´¶¼°ïÎÒÃÇ×¼±¸ºÃ£¬ÉÏÉ½Ö±½Ó¿ª»¬¾Í¶ÔÁË£¡
245.	ÑÇ²¼Á¦Ñô¹â¶È¼Ù´å»¹ÊÇ²»´íµÄ£¬½øÃÅ¿´ÆðÀ´²»´ó£¬µ«ÊÇ»¬Ñ©³¡»¹ÊÇºÜ³¤µÄ£¬×øÀÂ³µµ½É½¶¥ÅÄÁË¼¸ÕÅÕÕÆ¬Ö®ºó£¬ÊÖ»ú¾ÍÐû¸æ°Õ¹¤ÁË¡£·ç¾°»¹ÊÇ²»´íµÄ£¬¸ß¼¶Ñ©³¡¿´µÄÈ·ÊµÈÃÈËÐÄ¾ªµ¨Ìø¡£¶È¼Ù´åÀï³ÔµÄ¶«Î÷»¹ÊÇ²»ÉÙµÄ£¬ÓÐ¿ÏµÂ»ù±ØÊ¤¿ÍµÈ¡£
246.	ËµºÃµÄÑ©·þºÍÑ©¾µ¶¼Ã»ÓÐ£¬»¹»¨¶àÁËÇ®¡«ÊÖÌ×ÄãÃ»Ð´ÎÒ×Ô¼ºÂòÒ²¾ÍËãÁË£¬Äã***ÆäËûÃ»ÓÐÖ»¸øÑ©·þºÍÑ©¾µÐ´¶àÕâÑ¡Ïî³öÀ´¿ÓÈË£¿Á¬ËµµÄÍ·¿ø¶¼ÊÇËµ½ÌÁ·ÔùËÍµÄ£¬2Ð¡Ê±ºó½ÌÁ·Àë¿ªÓÖÊÕ»ØÈ¥£¬×íÁË¡«
247.	¾°É«²»´í£¬ÐÔ¼Û±È¸ß£¬×ÜÌå³¬ÔÞ£¬ÓÐÈ¤ºÃÍæ£¬·þÎñºÜºÃ£¬É½ÉÏ²ÍÌü³ÔµÄ¼Û¸ñÒ²»¹ºÏÀí£¬ÉÏÎç»áºÃµã£¬ÏÂÎçÈËÕæµÄ¶à
248.	*****************
249.	Ñô¹â»¬Ñ©³¡¸úÅóÓÑµÚÒ»´ÎÀ´£¬±ÈÎÒÏëÏóÖÐµÄ´óµÃ¶àÁË£¬Ò»ÑÛÍûÈ¥È«¶¼ÊÇÑ©Ñ©°×Ñ©°×µÄ·Ç³£¸É¾»Õû¸öÈËÐÄÇéÒ»ÏÂ×ÓÃ÷ÀÊÁËÆðÀ´£¬¶øÇÒÕâÀïµÄÉè±¸¶¼·Ç³£ÆëÈ«£¬·þÎñÌ¬¶È·Ç³£ºÃ£¬¿´À´Õâ´ÎÕæµÄÀ´¶ÔµØ·½ÁË£¬ÕæÊÇÁ÷Á¬Íü·µ°¡Éá²»µÃÀë¿ª¡£
250.	ÒÔÇ°¾ÍÍæ¹ý£¬Õâ´Î´ø¼ÒÈËÀ´Íæ£¬ºÜ²»´íµÄÒ»´ÎÌåÑé£¬ÀÂ³µ??ÖÐ¼äÍ£ÔÚ°ëÂ·ÉÏ£¬ÓÐÐ©º¦ÅÂ£¬ºóÀ´¾ÍºÃÁË£¬É½ÉÏ¾°É«ºÜºÃ£¬ÊÊºÏÅÄÕÕ£¬¿´¿´²»Ò»ÑùµÄ·ç¾°¡£
251.	Õâ¸ö¼¾½Úµ½Ñ©ÏçÊÇ·Ç³£·Ç³£ºÏÊÊµÄ£¬°×Ã£Ã£µÄÒ»Æ¬£¬·Ç³£Æ¯ÁÁ£¬Àäµ½áÛ·åµ«ÊÇºÜàË£¬µ¼ÓÎºÍÊ¦¸µ¶¼ÌØ±ð²»´í£¬ÍÅÀï·ÕÎ§ºÜºÃ£¬ÓÐËµÓÐÐ¦£¬»¬Ñ©µÄÊ±ºòÕæµÄ³¬´Ì¼¤£¬¹ëÃÛ¶¼ËµÏÂ¸ö¶¬ÌìÔÙÔ¼×ÅÀ´Ò»´Î£¬ÊµÔÚÊÇÌ«ºÃÍæÁË£¡
252.	·Ö¿ªÕËºÅÏÂµ¥ÂòµÄ£¬·Ç³£»®ËãµÄ¼Û¸ñ£¬µÚÒ»´ÎÂòµ½ÕâÃ´ÓÅ»ÝµÄÆ±£¬²»ÖªµÀÊÇ²»ÊÇÒßÇéµÄÔ­Òò¡£¾°É«²»´í£¬ÓÐÈ¤ºÃÍæ£¬ÐÔ¼Û±È¸ß£¬×ÜÌå³¬ÔÞ£¬·þÎñ²»´í£¬Ð¡¸ç¸çºÜË§Æø¡£
253.	±ÈÃÅÊÐ¼Û±ãÒË£¬½Ó´ýÐ¡»ïÍ¯Í¯·þÎñÈÈÇé¡£¾ÍÊÇÌìºÚÌ«Ôç£¬Òª×¢ÒâÔçµãÀ´Íæ£¬ÉÏÎç»¬Ñ©ÈËÉÙ£¬ÏÂÎçÈËÌ«¶à¡£»¬Ñ©ÊÇÒ»¼þºÜÓÐÈ¤µÄÊÂÇé¡£×ÜÌå³¬ÔÞ£¬ÐÔ¼Û±È¸ß£¬ÓÐÈ¤ºÃÍæ£¬
254.	¸Ð¾õ·Ç³£²»´í£¬·þÎñÈËÔ±ÈÈÇéÖÜµ½£¬Ñ©·Ç³£ºñÊµ¡¢Ë¿»¬£¬ÌìÆøËäÈ»Àä£¬µ«ºÜÓÐ³É¾Í¸Ð£¬Ò»´ÎºÜºÃµÄÌåÑé£¬ÖµµÃÍÆ¼ö£¡
255.	ÑÇ²¼Á¦µÄ¾°É«ºÜºÃ¡£°×Ñ©°¨°¨¡£Ò»ÌõÌõ»¬Ñ©µÀÍðÈçÒ»Ìõ¾ÞÁú¡£ÍæµÃ·Ç³£¿ªÐÄ¡£À´µ½ÁË½à°×µÄ»¬Ñ©µÀÉÏ£¬´ÓÉ½ÉÏÏòÉ½ÏÂ»¬ÐÐ¡£Á½¸öÐ¡Ê±ÎÒÃÇÕÆÎÕÁË±ðµÄ»ù±¾¼¼ÇÉ¡£Ê£ÏÂÒ»¸öÐ¡Ê±£¬ÎÒÃÇ×Ô¼ºÍæµÄ¡£·Ç³£¿ªÐÄ¡£
256.	ºÜ¶à²»¿ª·Å²»ºÃÍæ
257.	Õâ´ÎÈ¥¹þ¶û±õÂÃÐÐ£¬À´µ½ÑÇ²¼Á¦»¬Ñ©³¡£¬À¶Ìì°×ÔÆ£¬¿ÕÆøºÜÐÂÏÊ£¬µÚÒ»´Î»¬Ñ©£¬ÇëÁË»¬Ñ©½ÌÁ·£¬Ñ§»áÁË»¬Ñ©£¬ºÜÓÐÒâË¼£¬½Ó´ýÈËÔ±ºÜÈÈÇé£¬·Ç³£ÂúÒâµÄÒ»´ÎÌåÑé£¬ÏîÄ¿°²ÅÅµÄºÜºÃ£¬ºÜÖÜµ½£¬ºÃÆÀ£¡
258.	·Ç³£µÄ¸ß´óÉÏ
259.	µÚÒ»´ÎÈ¥ÑÇ²¼Á¦»¬Ñ©??·þÎñÌ¬¶È²»´í£¬»·¾³²»´í£¬ÅÄÕÕÊ¥µØ£¬×ÜÌå³¬ÔÞ£¬ÓÐÈ¤ºÃÍæ£¬º¢×ÓµÄÌìÌÃ£¬ÕæÊÇ²»Ðé´ËÐÐ°¡£¡ÍÆ¼öÍÆ¼ö£¡³ýÁËÀäÆäËû¶¼Í¦ºÃ
260.	Ñô¹â»¬Ñ©³¡ÖÜ±ß¾°É«ºÜÃÀ£¬Ñ©µÄÊÀ½ç£¬»¬Ñ©³¡ÅäÌ×ÉèÊ©ÆëÈ«£¬¹¤×÷ÈËÔ±·þÎñºÃ£¬°²È«´ëÊ©Ò²µ½Î»£¬³õÑ§µÄ×îºÃÓÐ½ÌÁ·ÅãÁ·£¬²»¹ýÕæµÄ·Ç³£ÓÐÒâË¼ºÃÍæ£¬»¬Ñ©¸Ð¾õÌ«ÃÀÃîÁË£¬·Ç³£ºÃµÄÒ»´ÎÌåÑé¡£
261.	¾°É«²»´í£¬ºÜºÃµÄ»¬Ñ©ÌåÑé£¬ÉèÊ©ºÃ£¬ÍæµÄºÜ¿ªÐÄ
262.	ÐÔ¼Û±È¸ß£¬¾°É«²»´í£¬ÓÐÈ¤ºÃÍæ£¬×ÜÌå³¬ÔÞ£¬
263.	×ÜÌå³¬ÔÞ£¬·Ç³£ºÃµÄ»¬Ñ©ÌåÑé£¬ÍæµÄºÜ¿ªÐÄ
264.	Ò»¼ÒÈË¿ª¿ªÐÄÐÄÍæ¸öÍ´¿ì£¬ÉíÎªÒ»¸ö¶«±±ÈËÎÒ¾¹È»µÚÒ»´ÎÀ´Ñ©Ïç£¬Õæºó»ÚÃ»ÓÐÔçµãÀ´Ë£¡£³ýÁËÀäÆäËü¶¼ºÜºÃ£¬À´Õâ¶ùÍæµÄ¼ÇµÃ¶à´©µã
265.	ÖÜÎ§¾°É«²»´í£¬»¬Ñ©µÄ¸Ð¾õÌ«ºÃÁË£¬ÓÐÏëÀ´ÑÇ²¼Á¦»¬Ñ©µÄÕæµÄÇ¿ÁÒÍÆ¼öÕâ¼Ò£¬ÔÞÔÞÔÞ
266.	ÂòÁËÈý·Ý³õ¼¶Ò»¶ÔÒ»400Ò»·Ý£¬ËµºÃµÄÒ»¶ÔÒ» µ½ÁËËµÃ»½ÌÁ·ÍË80Ò»¶Ô¶þ
267.	ÐÔ¼Û±È¸ß£¬ÓÐÈ¤ºÃÍæ£¬
268.	ÐÔ¼Û±È¸ß£¬¾°É«²»´í£¬
269.	»¬Ñ©³¡ÀïÉèÊ©ÆëÈ«£¬·þÎñÈËÔ±Ì¬¶ÈºÜºÃ£¬Ñ©µÀºÜ°²È«£¬ÍæµÄ¿ªÐÄ¾ÍºÃ
270.	ÍøÉÏÂòµÄÃÅÆ±³öÆ±¿ì£¬·Ç³£·½±ã£¬¼Û¸ñÒ²±ãÒË£¬È¡Æ±Ò²ÌØ±ð¿ì½Ý¡£
271.	Õâ´ÎÀ´»¬Ñ©ÕæµÄÌ«ÓÐÒâË¼ÁË£¬ÍæµÄ³¬¼¶àË£¬¸Ð¾õ¶¼»¹Ã»ÔõÃ´Íæ3Ð¡Ê±¾Í¹ýÈ¥ÁË£¬»¬Ñ©³¡µØ´ó£¬Éè±¸Ò²ÆëÈ«£¬¶øÇÒÍøÉÏ¶©Æ±»®ËãÓÖ¿ì½Ý£¬Ì«ÔÞÁË£¬±ØÐëºÃÆÀ¡£
272.	ÐÔ¼Û±ÈÍ¦²»´íµÄ£¬Ìá¹©µÄ»¬Ñ©µÀ¾ßÒ²ºÜÆëÈ«£¬»¬Ñ©µÀºÍÉè±¸¶¼Ïàµ±²»´í£¬»¹ÓÐ½ÌÁ·ÔÚÏÖ³¡Ö¸µ¼£¬ÐÔ¼Û±È¸ß£¬×ÜÌå³¬ÔÞ£¬ÓÐÈ¤ºÃÍæ£¬¾°É«²»´í£¬·Ç³£ÂúÒâ¡£
273.	µÚÒ»´ÎÀ´»¬Ñ©£¬Ì«ºÃÍæÁË£¬³¡ÄÚÒ»Æ¬Ñ©°×£¬·Ç³£Æ¯ÁÁ£¬¹¤×÷ÈËÔ±¶¼ºÜÈÈÇé£¬½ÌÁ·Ò²ºÜÓÐÄÍÐÄµÄ½Ì£¬Ñ©µÀºÜ¿í³¨£¬°²È«´ëÊ©×öµÄºÜºÃ£¬ºÍÅóÓÑ¶¼ÍæàËÁË¡£
274.	¿´ÍøÉÏÆÀ¼Û»¹¿ÉÒÔ¾Í¶©ÁËÕâ¼Ò£¬¸ÕÔÚÆ½Ì¨¶©ºÃÆ±·þÎñÈËÔ±¾Í´òµç»°ÎÊÊ²Ã´Ê±ºòÈ¥£¬ºÜÊÇÌùÐÄÖÜµ½£¬ÉèÊ©Ò²¶¼ºÜÐÂ£¬°²È«´ëÊ©Ò²×öµÄºÜºÃ£¬Í¦ÖµµÃÒ»À´µÄ
275.	ÓÐÈ¤ºÃÍæ£¬
276.	ÌáÇ°Ò»Ìì¾Í¶¨ºÃÁËÆ±£¬±ÈÔÚÏÖ³¡ÂòÓÅ»ÝºÜ¶à£¬ÒòÎªÃ»»¬¹ýÑ©£¬»¹×¨ÃÅÇëÁË¸ö½ÌÁ·£¬ÕæµÄ½ÌµÄºÜÏ¸ÐÄ£¬Ò»»á¾Í¿ÉÒÔ×Ô¼º»¬ÁË£¬ÎÒÕæµÄÌ«°®Õâ¸öµØ·½ÁË¡£
277.	ÎÒÃÇÔËÆøºÜºÃ£¬½ñÌìÌìÆø·Ç³£ÔÞ£¬»·¾³ºÃ¿ÕÆø¼Ñ£¬É½ÉÏ»¹ÓÐ²ÍÌü£¬Î¶µÀºÍ¼ÛÎ»¶¼»¹OK £¬½¨ÒéÃ»Íæ¹ý»¬Ñ©µÄÅóÓÑÏÈ´Ó³õ¼¶Ñ©µÀ¿ªÊ¼Íæ£¬Í¦ÓÐÒâË¼µÄ£¬
278.	»¬Ñ©³¡ºÃ±È½Ï´ó·þÎñÖÜµ½Ñ©ÖÊºÃÅ¶
279.	¶©µÄÆ±ÕæµÄºÜ»®Ëã£¬À´µ½ºóÈ¡ÁËÑ©¾ß¾Í¿ÉÒÔÍæÁË£¬·Ç³£·½±ã£¬ÈËÒ²Í¦¶à£¬ÅÄÁËºÃ¶àÕÕÆ¬£¬ÕæµÄÌ«ÔÞÁË¾°É«²»´í£¬ÓÐÈ¤ºÃÍæ£¬ÐÔ¼Û±È¸ß£¬×ÜÌå³¬ÔÞ£¬
280.	µÚÒ»´Î»¬Ñ©ºÃ¼¤¶¯£¬¿ª³µ°ëÐ¡Ê±²î²»¶àÖÐÎçµ½µÄÈË²»ÊÇÌ«¶à£¬ÒÂ·þÃ±×Ó¶¼¿ÉÒÔ×â¿îÊ½ºÜ¶à¡£Ñ©³¡ºÜ´óÍæµÄºÜ¾¡ÐË¹¤×÷ÈËÔ±Ì¬¶ÈÒ²ºÜºÃ£¬²»´í²»´í£¡
281.	µÚÒ»´ÎÀ´»¬Ñ©£¬Ñ©¾°ºÃÃÀ£¡¸Õ¿ªÊ¼²»ÔõÃ´»á£¬»¹»áÓÐÈË½ÌµÄ£¬ÕâÒ»´ÎÀ´ÍæµÄÊ±¼ä¶ÌÁËµã£¬ÏÂÒ»´ÎÓÐ»ú»áÀ´ÁË¶àÍæ¼¸¸öÐ¡Ê±¡£ÂòÆ±ÔÚÍøÉÏÒ²ºÜ·½±ã
282.	Íæ¶ùÁËÒ»Ìì·Ç³£µÄ¿ªÐÄ£¬»¬Ñ©ÏîÄ¿ÊÇ·Ç³£ºÃµÄ¶¬ÌìÓéÀÖ»î¶¯¡£ÕâÀï²»½ö³¡µØºÃ£¬ÉèÊ©ÆëÈ«£¬¹ÜÀíµÄÒ²·Ç³£ÂúÒâ¡£É¨Âë²âÌåÎÂ£¬×öµÄÒ²·Ç³£ÑÏ¸ñ¡£
283.	ÕâÊÇÎÒ¼û¹ý×î´óµÄ»¬Ñ©³¡ÁË£¬ÈËºÜ¶àÌØ±ðÈÈÄÖ£¬¶øÇÒÎÒ¿´¼û»¹ÓÐ¶ùÍ¯»¬Ñ©Çø£¬ÏÂ´Î´øÍÞÀ´ÍæÒ»ÏÂ¡£ÓÐÈ¤ºÃÍæ£¬¾°É«²»´í£¬×ÜÌå³¬ÔÞ£¬ÐÔ¼Û±È¸ß£¬
284.	ÅóÓÑÒÔÇ°ÔÚÕâ±ßÍæ¹ý£¬ËµÌØ±ð²»´í£¬À´µ½ºó¹ûÈ»Ã»ÈÃÎÒÊ§Íû£¬ÉèÊ©Éè±¸Ê²Ã´µÄ¶¼ºÜÆëÈ«£¬»¬Ñ©µÄÊ±ºò¾õµÃ×Ô¼º³¬¼¶¿á£¬¾ÍÊÇÍü¼Ç¶àÅÄÐ©ÕÕÆ¬ÁË
285.	´ø¶ù×Ó³öÀ´Íæ£¬²»ÒàÀÖºõ£¬¾ÍÊÇ¿ªÐÄ£¬¾°Çø¼Û¸ñÐ¡¹ó£¬µ«ÊÇÕûÌå²»´í£¬³öÀ´²»¾ÍÊÇÀ´»¨Ç®µÄÃ´
286.	·Ç³£²»´í£¬ÕâÀï¸ÐÊÜµ½ÁË±±·½µÄÆø·Õ£¬·þÎñÈËÔ±·Ç³£µÄÈÈÇéÖÜµ½£¬Ñ©·Ç³£µÄºñÊµ£¬»¬Ë¿À´¸ÐÊÜµ½ÁËÑ©µÄ¸Ð¾õ£¬ÌìÆøËäÈ»Àä£¬µ«ÊÇºÜÓÐ³É¾Í¸Ð
287.	·Å¼Ù´øº¢×ÓÀ´»¬Ñ©£¬¶ÍÁ¶ÉíÌåÓÖÔö½ø¼ÒÍ¥¹ØÏµ¡£Ñ©³¡»·¾³²»´í£¬Ñ©¾ß×°±¸ÆëÈ«¸É¾»£¬ÍøÉÏÂòÃÅÆ±¾ÍÊÇ±ãÒË¶Ò»»Á÷³ÌÒ²¼òµ¥¿ì½Ý£¬ÌØ±ðºÃ¡£
288.	È¥¹ýºÃ¼¸¼Ò»¬Ñ©³¡ ¾õµÃÕâ¼ÒÉè±¸ºÍ»·¾³×îºÃ ÍæµÄÏîÄ¿Ò²¶à ¸ÕÑ§µÄ¿ÉÒÔÈ¥³õ¼¶»¬µÀ³¡ÍæÍæ ÄÇ¸ö¼òµ¥Ò»Ð© ¼ÛÎ»Ò²²»Ëã¹ó »¹ÊÇºÜÊµ»ÝµÄ ×ÜÌåºÜÔÞ
289.	°×Ã£Ã£µÄÒ»Æ¬ºÜÀä£¬µ«ÊÇÎÒÃÇÍæµÄºÜ¾¡ÐË£¬¹¤×÷ÈËÔ±·þÎñÖÜµ½ÈÈÇé£¬ÅäÌ×¶¼ºÜÆëÈ«£¬Ñ©·Ç³£µÄºñ£¬Ò»´ÎºÜ²»´íµÄ»¬Ñ©ÌåÑé£¬£¬ÖµµÃÍÆ¼ö¡£
290.	2010ÄêµÚÒ»´ÎÀ´ÑÇ²¼Á¦ÒÔÀ´£¬½ñÄêÑÇ²¼Á¦µÄÌìÆøÊÇ×îÅ¯ºÍµÄ£¬Ñ©Ò²·Ç³£ºÃ¡£ÓÖµ½ÁËÒ»Ñ©¼¾Ò»¶ÈµÄ°×Ìì»¬Ñ©£¬Ò¹Ò¹óÏ¸è£¬´ÓÔçµ½Íí£¬Ò»Â·àËµÄÈÕ×Ó¡£Æ½Ê±ÅÜ²½¶ÍÁ¶³öµÄÌåÁ¦ÖÕÓÚÖªµÀ¿ÉÒÔÓÃÀ´ÅÉµãÊ²Ã´ÓÃ´¦ÁË£¡[º©Ð¦][º©Ð¦][º©Ð¦]
291.	Õâ¸öÌ×²ÍÌØ±ðºÃ.µ½ÁË»¬Ñ©³¡È¡Æ±ºÜ¿ì,±ØÐë¸ø×°±¸Ó²¼þºÃÆÀ,¶¼±È½ÏÐÂ,½ÌÁ·ÈËºÜÓÐÄÍÐÄ,Ï¸ÐÄµÄ½Ì¸øÎÒÃÇ»¬Ñ©ÒªÁì,ÕûÌå¶¼ÌØ±ðºÃ
292.	ÑÇ²¼Á¦»¬Ñ©³¡»¬Ñ©µÀ£¬·Ç³£ºÃ£¬·ç¾°ÐãÀö£¬ÉèÊ©°²È«£¬·þÎñ·Ç³£µ½Î»£¬Ô±¹¤ºÜÈÈÇé£¬»¬Ñ©µÀ¾ßºÜ¶à£¬ºÜÆëÈ«£¬¸Ð¾õ²»´í£¬ÍæµÄºÜ¿ªÐÄ
293.	ºÍ°ÖÂèÒ»ÆðÀ´µÄ£¬Õâ¸öÑ©ºñÊµµ½¶ÔÓÚÄÏ·½ÍÞÀ´ËµºÜÕð¾ª£¬°×Ã£Ã£Ò»Æ¬£¬ÕæµÄÌØ±ðÓÐÒâË¼ÐÔ¼Û±È¸ß£¬ÓÐÈ¤ºÃÍæ£¬×ÜÌå³¬ÔÞ£¬¾°É«²»´í£¬
294.	µÚÒ»´Îµ½»¬Ñ©³¡»¬Ñ©£¬·Ç³£°ô£¬ËùÓÐµÄµÀ¾ß¶¼×¼±¸ÆëÈ«£¬¶øÇÒºÜ¸É¾»µÄ£¬Ö÷ÒªÊÇ¼Û¸ñÒ²ºÜÓÅ»Ý£¬Õâ¸ö¼Û¸ñÖµ£¡ÓÐÈ¤ºÃÍæ£¬ÐÔ¼Û±È¸ß£¬
295.	Ã¿Äê¶¼»áÀ´Íæ¼¸´Î£¬Õâ¼Ò³¡µØÌØ±ð´ó£¬Ñ©Ò²ºÜºñ£¬½ÌÁ·ºÜÓÐÇ×ºÍÁ¦£¬ÌØ±ðÓÐÄÍÐÄ£¬´ó¼Ò¶¼ÍæµÄºÜ¿ªÐÄ¡£À´»¬Ñ©µÄ»°Õâ¼ÒÕæµÄºÜÍÆ¼ö
296.	Ï²»¶¿´Ñ©£¬Ò²Ï²»¶Íæ»¬Ñ©£¬±¾À´ÊÇ²»»á»¬Ñ©µÄ£¬µ«ÊÇÔÚ½ÌÁ·µÄÄÍÐÄ½Ìµ¼ÏÂ£¬ÃãÃãÇ¿Ç¿Ò²¿ÉÒÔ»¬ÐÐÁË£¬ÍæµÃÌØ¿ªÐÄ£¬ÓÐ»ú»á»¹»áÔÙÀ´
297.	µ½»¬Ñ©³¡½»Í¨ºÜ·½±ã£¬Õâ¸öÌ×²ÍÐÔ¼Û±ÈºÜ¸ß£¬¶øÇÒ»¹ÓÐºÜ¶à²»Í¬Ñ©µÀ¿ÉÒÔÑ¡Ôñ£¬³¡µØ·þÎñÒ²ºÜÔÞ£¬ÍæÁËÒ»ÌìºÜ¿ªÐÄ¡£ÓÐÈ¤ºÃÍæ£¬
298.	µÚÒ»´ÎÀ´»¬Ñ©£¬¿´µ½Ò»ÍûÎÞ¼ÊµÄÑ©³¡£¬ÐÄÀïºÜÅòÕÍ£¬ÔÚ½ÌÁ·½Ìµ¼ÏÂ£¬¼È´Ì¼¤ÓÖ½ôÕÅ£¬ºÜ¿ìÕÆÎÕ»¬Ñ©ÒªÁì£¬·Ç³£¿ªÐÄµÄÒ»Ìì£¬Öµ£¡
299.	µ½¹þ¶û±õ±ØÐëÀ´´ò¿¨µÄ¾°µã£¬³¤ÕâÃ´´óµÚÒ»´ÎÍæ£¬ÍæµÃ·Ç³£¿ªÐÄ£¬ÕæµÄÌ«´Ì¼¤ÁË£¬²»¹ýÒ»¶¨Òª×¢Òâ°²È«àÞ
300.	ÐÔ¼Û±È¸ß£¬×ÜÌå³¬ÔÞ£¬ÐÔ¼Û±ÈÂù¸ßµÄ£¬¼Û¸ñÒ²±È½ÏÊµ»Ý£¬Ìá¹©Ñ©·þÑ©¾ß£¬ºÜ·½±ãÅ¶£¡³¡µØ¿íÀ«£¬¾°É«Ò²ºÜÃÀ£¬ÅÄÕÕ³öÀ´ÃÀÃÀßÕ£¡
301.	·Ç³£²»´íµÄ»¬Ñ©³¡£¬·ÑÓÃºÏÀí£¬»¬Ñ©¿ÉÑ¡ÔñÈüµÀ¶à£¬ÓÐ×¨Ö°½ÌÁ·¿´×Å£¬²»»á¿ÉÒÔÇë½ÌÁ·Ñ§£¬·þÎñ¶¼ºÜºÃµÄ¡£ÓÐÈ¤ºÃÍæ¡£ºÜ°ô¡£
302.	Ñ©ÖÊºÃ£¬³¡¾°ºÜÃÀ£¬·þÎñÌ¬¶È¼«¡£
303.	¹þ¶û±õµÄ¶¬Ìì£¬Ñ©ÏçºÍ´óÊÀ½çÒ»¶¨ÒªÈ¥Ò»´Î£¡Ì«ÃÀÁË£¡ÊÖ»ú¶³µÄ¹Ø»ú£¬Ã»ÅÄÕÕÆ¬£¬ÕâÊÇÎ¨Ò»µÄÒÅº¶£¬ÏÂ´ÎÒ»¶¨Òª´øÅóÓÑÒ»ÆðÀ´
304.	ºÃÆøÅÉµÄ»¬Ñ©³¡£¬Ñ©µÀºÜ¿í³¨£¬»ï°éÃÇÍæµÄÌØ±ð¿ªÐÄ£¬¶¼Ã»Íæ¹»£¬ÏÂ´ÎÔÙÀ´£¡¾°É«²»´í£¬ÓÐÈ¤ºÃÍæ£¬ÐÔ¼Û±È¸ß£¬×ÜÌå³¬ÔÞ£¬
305.	ºÜàËµÄÒ»´ÎÂÃÐÐ£¬»¬Ñ©µÀºÍÉè±¸¶¼ºÜºÃ£¬ÎÒÃÇÕÒµÄ½ÌÁ·ÈËºÜºÃ£¬Ñ§µ½ÁËºÜ¶à»¬Ñ©µÄÖªÊ¶ºÍ¼¼ÇÉ£¬ºÜÈÝÒ×¾Í½øÈ¥×´Ì¬£¬·Ç³£°ô
306.	Æ¾¶þÎ¬Âë¾Í¿ÉÒÔ½øÈ¥£¬Ì«·½±ãÁË£¬·þÎñÌØ±ðºÃ£¬È«²¿×°±¸¶¼ÓÐÁË¼Û¸ñÊµ»Ý£¬Ã»ÓÐ¶îÍâµÄ·ÑÓÃ£¬Ì«ÔÞÁË×ÜÌå³¬ÔÞ£¬ÓÐÈ¤ºÃÍæ£¬
307.	Õâ¼Ò»¬Ñ©³¡ÊÇÕæ²»´í£¬Éè±¸ÐÂ·þÎñÌ¬¶ÈÈÈÇé£¬ºÍÅóÓÑÃÇÍæµÄÁ÷Á¬Íü·µ£¬¶¼Éá²»µÃ×ßÁË¡£¾°É«²»´í£¬ÐÔ¼Û±È¸ß£¬×ÜÌå³¬ÔÞ£¬
308.	ºÍÅóÓÑÒ»ÆðÀ´µÄ£¬ÎÒÃÇÁ½¸öÈË¶¼ÊÇÐ¡²Ë¼¦£¬Õâ±ß¾°É«ºÃÃÀ°¡¡£ÌØ±ðÆ¯ÁÁ£¡·À»¤ÓÃ¾ß¶¼ÓÐ£¬ÏÖÔÚÀ´¼Û¸ñÒ²²»¹óÍ¦»®ËãµÄ£¡
309.	Õâ´ÎÊÇµÚÒ»´Î»¬Ñ©£¬ÑÇ²¼Á¦ÓÐ¶à¸öÑ©µÀ£¬ÎÒÃÇÍæµÄ³õ¼¶µÄ£¬ÏÖÔÚÑ©ºÜºÃ£¬Ñ©ºÜ°×ºÜºñ£¬Ò²ºÜÆ¯ÁÁ¡£ºÜÖµµÃ£¬¾°É«³¬ÃÀ¡£
310.	ÒÔÇ°À´¹ýÒ»´ÎÕâ±ß£¬Õâ¸öÊ±ºò»¬Ñ©µÄÈË»¹ÊÇ±È½Ï¶àµÄ£¬ºÍÅóÓÑÒ»ÆðÍæµÄ³¬àË£¬¾ÍÊÇ»¹Ã»Ñ§»á»¬£¬¿´À´ÏÂ´ÎÒªÇë½ÌÁ·ÁË
311.	ÎÒÃÇÀ´µÄÊ±ºòÈË²»ÊÇºÜ¶à£¬È¡ÁËÆ±¾Í½øÀ´ÍæÁË£¬Ñ©¾ßºÜÆëÈ«£¬¸Õ¿ªÊ¼ÍæºÜÃ»ÓÐ°²È«¸Ð£¬ÊìÏ¤ÁË¾Í¾õµÃ»¹ÊÇºÜÓÐÒâË¼µÄ
312.	µÚÒ»´ÎÕæÕýÌåÑéÁË»¬Ñ©£¬¼Û¸ñÊµ»Ý£¬Í¦¶àÍæµÄ£¬ÍæµÃ³¬àË£¬¸Ð¾õ³¬Öµ£¡¾°É«²»´í£¬ÓÐÈ¤ºÃÍæ£¬ÐÔ¼Û±È¸ß£¬×ÜÌå³¬ÔÞ£¬
313.	µÚÒ»´ÎÔÚÕâÃ´´ó³¡Ãæ»¬Ñ©£¬ÍæµÄÍ¦¿ªÐÄ£¬»¬Ñ©³§ÉèÊ©ÅäÖÃÆëÈ«£¬¹¤×÷ÈËÔ±ºÜÈÈÇé£¬Ê±¼äºÜ³ä×ã£¬ÎÒÃÇÍæµÄÒ²ºÜ¿ªÉ­¡£
314.	»¬Ñ©³¡·ç¾°ºÜÆ¯ÁÁ£¬Ò»ÍûÎÞÛóµÄ°×Ñ©£¬ÏñÍ¯»°ÊÀ½ç£¬»¬Ñ©³¡·þÎñÌ¬¶ÈºÜºÃ£¬°²È«¹¤×÷×öµÄºÜºÃ£¬¸Ð¾õºÜ°ô£¬·Ç³£Ï²»¶
315.	·Ç³£²»´íµÄ»¬Ñ©³¡£¬½ÌÁ·ÈËÌØ±ðºÃ£¬·þÎñÈÈÇé£¬ÕâÒ»µã·Ç³£ºÃ£¬ÒÔºóÓÐ»ú»á»¹»áÀ´¾°É«²»´í£¬ÐÔ¼Û±È¸ß£¬×ÜÌå³¬ÔÞ£¬
316.	·ç¾°ºÜÃÀµÄµØ·½£¬¸úÅóÓÑÒ»ÆðÀ´ÍæµÄ£¬ÍæµÄºÜ¿ªÐÄ£¬¾°ÇøµÄ·À»¤´ëÊ©ÆëÈ«£¬·þÎñÌ¬¶ÈºÜºÃ£¬²»´íµÄÒ»´Î»¬Ñ©ÌåÑéÅ¶
317.	¼Û¸ñ¼«ÎªÓÅ»Ý£¬¶à·¬¶Ô±È£¬Ì¬¶È·Ç³£ºÃÖµµÃ±íÑï£¬¼Û¸ñÒ»·½ÃæÌ¬¶ÈÒ²ºÜÖØÒª£¬¹«Ë¾ÒÔºóÔÙ³öÈ¥Íæ»áÔÙÀ´µÄ£¬µãÔÞ!
318.	ÌØ±ðÂúÒâµÄÒ»´Î³öÓÎ£¬ÐÐ³Ì°²ÅÅºÏÀí£¬·þÎñÈÈÇé£¬È«³Ì´¿Íæ£¬¾°µã½²½âÏêÏ¸£¬ÓÐ»ú»áÏÂ´ÎÐÔ¼Û±È¸ß£¬»¹»áÔÙÀ´¡£
319.	ÅóÓÑÍÆ¼öµÄ£¬ÌýËûËµ³¬¼¶ÓÐÒâË¼£¬ËäÈ»ÌìÓÐµãÀä£¬µ«ÊÇ»¬ÆðÑ©À´Ò²¾Í¸Ð¾õ²»µ½ÁË£¬µ«ÊÇ»¹ÊÇÌáÐÑ´ó¼Ò¶à´©ÒÂ·þ£¡
320.	»¹Ã»Íæ¹»¾Íµ½µãÁËÊ±¼äÕæ¿ì£¬Ñ©³¡»·¾³¿ÉÒÔ£¬Ñ©¾ß±£ ÑøµÄÍ¦ºÃ£¬¸úÅóÓÑÀ´µÄÍæµÄºÜ¿ªÐÄ£¬ÍøÉÏÂòÆ±¾ÍÊÇ±ã ÒË¡£
321.	Ñô¹â»¬Ñ©³¡¾°É«ºÜÃÀ£¬ÀïÃæÅäÌ×Éè±¸ÆëÈ«£¬»¹ÓÐ×¨ÒµµÄ½ÌÁ·ÅãÁ·£¬·Ç³£ÓÐÒâÒåµÄÒ»´Î»¬Ñ©ÌåÑé£¬»¬Ñ©Ì«ºÃÍæÁË
322.	Í¦ÂúÒâµÄ£¬ÑÇ²¼Á¦µÄ¾°É«Ì«ÃÀÁË£¬ÍæµÄ¿ªÐÄ£¡»¬Ñ©ÅäÌ×ÉèÊ©Ò»Ó¦¾ãÈ«£¬ÓÐ×¨ÒµµÄ½ÌÁ·Ö¸µ¼£¬·þÎñ°ô°ôßÕ£¡µãÔÞ
323.	ÔÚÍøÉÏ¶©µÄÆ±£¬ÌØ±ð·½±ã¿ì½Ý£¬ÏîÄ¿Ò²ºÜÊÇÓÐÈ¤£¬ÔÚºÜÓÐ°²È«±£ÕÏ£¬¹¤×÷ÈËÔ±×¨ÒµÓÖÓÐÄÍÐÄ£¬ÕæµÄ³¬¼¶ÄÎË¹µÄ
324.	»¬Ñ©³¡ºÃ£¬±È½Ï´ó£¬Ñ©ÖÊºÃ£¬·þÎñÖÜµ½£¬Ö®ÀàµÄ£¡ Ð»Ð»¸÷Î»ÁË£¡×ÜÌå³¬ÔÞ£¬ÐÔ¼Û±È¸ß£¬ÓÐÈ¤ºÃÍæ£¬¾°É«²»´í£¬
325.	»¬Ñ©³¡ºÃ£¬±È½Ï´ó£¬Ñ©ÖÊºÃ£¬·þÎñÖÜµ½£¬Ö®ÀàµÄ£¡ Ð»Ð»¸÷Î»ÁË£¡×ÜÌå³¬ÔÞ£¬¾°É«²»´í£¬ÐÔ¼Û±È¸ß£¬ÓÐÈ¤ºÃÍæ£¬
326.	»¬Ñ©³¡ºÃ£¬±È½Ï´ó£¬Ñ©ÖÊºÃ£¬·þÎñÖÜµ½£¬Ö®ÀàµÄ£¡ Ð»Ð»¸÷Î»ÁË£¡×ÜÌå³¬ÔÞ£¬¾°É«²»´í£¬ÓÐÈ¤ºÃÍæ£¬ÐÔ¼Û±È¸ß£¬
327.	ÂùºÃÍæµÄ£¬ºÍÏëÏóÖÐµÄ²»Ò»Ñù£¡Ö»ÒªÕÆÎÕ¾÷ÇÏ£¬ºÜ¿ì¾Í¿ÉÒÔ»¬Ò»¶Î¾àÀëÁË£¬ËùÓÐ¶«Î÷¶¼´÷ºÃ£¬Ò²²»»áÅÂË¤£¡
328.	ºÃ¿ªÐÄ^_^£¡»¬Ñ©Ò²ÊÇµÚÒ»´Î£¬±¾À´Í¦µ£ÐÄµÄÒ²ÊÇÃ»³¢ÊÔ¹ýÃ»Ïëµ½½á¾ÖÍêÃÀ£¬¹ý³ÌÒ²ºÜ¿ªÐÄ£¡Ì«ºÃÍæÁË£¡
329.	ºÍ¼¸¸öÅóÓÑÒ»ÆðÀ´µÄ£¬ÎÒÃÇÀ´µÃÇÉ µ½µÄÊ±ºòÈË²»ÊÇºÜ¶à£¬È¡Æ±ºÜ·½±ã Ñ©³¡ºÜ´ó£¬Ñ©µÀÒ²ºÜ³¤ÍæµÃ¿ªÐÄÓÖ·ÅËÉ
330.	ÑÇ²¼Á¦Ñ©³¡ÊÇÅóÓÑÍÆ¼öµÄ£¬¾°É«Ïàµ±²»´í£¬»¬Ñ©µÀ·À»¤´ëÊ©×öµÃºÜºÃ£¬¼Û¸ñ±È½ÏÓÅ»Ý£¬´ó¼Ò¶¼ÍæµÃºÜ¿ªÐÄ¡£
331.	¶Ô±ÈÁËºÃ¼¸¼Ò£¬¾õµÃ»¹ÊÇÑô¹â»¬Ñ©³¡ÉèÊ©ºÍ×°±¸×îºÃ£¬¹¤×÷ÈËÔ±ºÜÈÈÇé£¬»¬Ñ©ºÜºÃÍæ£¬¼Û¸ñÒ²²»¹ó£¬Í¦ÔÞµÄ
332.	ÏëÁËºÃ¾ÃÀ´»¬Ñ©£¬½ñÌìÖÕÓÚ°²ÅÅÉÏÁË£¬ºÜ»®Ëã£¬¶øÇÒ»¹²»ÐèÒª×Ô¼º´ø»¬Ñ©¹¤¾ß£¬ÕæµÄÌØ±ð·½±ã£¬ÍæµÄºÜ¿ªÐÄ
333.	¶¬ÌìÀ´Õâ±ß»¬Ñ©ÕæµÄ²»ÒªÌ«¹ýñ«£¬³¡µØ´ó£¬»¬Ñ©×°±¸ÆëÈ«£¬·þÎñÍ¦ºÃµÄ£¬ÖÜÎ§³Ô·¹·½±ã£¬×ÜÖ®ÍæµÃºÜ¿ªÐÄ£¡
334.	ÌØ±ð¿ªÐÄµÄÒ»´ÎÓÎÍæ£¬ÌØ±ðÊÇ»¬Ñ©µÄÊ±ºòºÜ¹ýñ«£¬ºÜ´Ì¼¤£¬»·¾³ºÜÃÀ£¬ÉèÊ©ÅäÌ×ÆëÈ«£¬¼Û¸ñºÏÀí£¬·Ç³£ÂúÒâ
335.	ÑÇ²¼Á¦»¬Ñ©³¡Ñ©µÀ¶àÖÖ¶àÑù£¬»¬Ñ©ÉèÊ©ÏÖ´ú»¯£¬½µÑ©Á¿·áÅæ£¬ÊÊºÏ¸÷Àà»¬Ñ©°®ºÃÕßµ½´ËÓÎÍæ£¬ÍæµÄºÜ¿ªÐÄ£¡
336.	Ñô¹â»¬Ñ©³¡¼Û¸ñÊµ»Ý£¬ÉèÊ©ÆëÈ«£¬¿ÉÒÔÑ¡ÔñÈüµÀ£¬½ÌÁ·ÔÚÒ»ÅÔ½ÌÄãÈçºÎ»¬Ñ©£¬·Ç³£¸ºÔð£¬Ñ§µÄºÜ¿ì£¬ºÜºÃÍæ
337.	µÚÒ»´ÎÀ´»¬Ñ©£¬¿´µ½Ò»ÍûÎÞ¼ÊµÄÑ©³¡£¬ÐÄÀïºÜÅòÕÍ£¬½ÌÁ·ºÜÄÍÐÄµÄÔÚÒ»ÅÔÖ¸µ¼£¬ºÜ¿ìÕÆÎÕ»¬Ñ©ÒªÁì£¬·Ç³£°ô
338.	¶¬Ìì¿Ï¶¨ÊÇÒª»¬Ñ©ß¹£¬Òª²»È»¶¼¶Ô²»Æð¶¬Ìì£¬ËäÈ»ºÜ²Ë£¬µ«ÊÇ×èµ²²»ÁË¿ªÐÄß¹£¬»¬Ñ©Îå·ÖÖÓ£¬ÅÄÕÕÁ½Ð¡Ê±£¡
339.	»¬Ñ©³¡ÅäÌ×ÉèÊ©ÆëÈ«£¬¹¤×÷ÈËÔ±ÈÈÇéÖÜµ½£¬»¬Ñ©³¡µØ´ó£¬ÍæµÃºÜ¿ªÐÄ£¬ºÜºÃµÄÌåÑé¡£¾°É«²»´í£¬ÐÔ¼Û±È¸ß£¬
340.	µÚÒ»´Î½ü¾àÀëµÄ½Ó´¥ÕâÃ´×³¹ÛµÄÑ©¾°£¬ÊÓÒ°¿ªÀ«£¬ËäÈ»ÌìºÜÀä£¬µ«·þÎñÌØ±ðÈÈÇé£¬ÐÄÀïÅ¯Å¯µÄ£¬·Ç³£ÂúÒâ£¡
341.	Ò»¿ªÊ¼Ì¬¶È²»ºÃ£¬ºóÀ´½â¾öÁË£¬¾ÍºÜÂúÒâÁË£¬Í¦ºÃµÄ£¬¼Û¸ñ±ãÒË£¬È¥Ç°¾ÍÂòºÃÁËÆ±¡£ÐÔ¼Û±È¸ß£¬ºÜ²»´í¡£
342.	ºÜ¾ÃÖ®Ç°¾ÍÏëÀ´»¬Ñ©³¡ÍæÁË£¬³¡µØºÜ´ó£¬ÖÜÎ§¾°É«Ò²²»´í£¬»¬µÄºÜ¹ýñ«£¬ÏÂ´Î´øÉÏÄÐÓÑÒ»ÆðÔÙÀ´ÌåÑéÒ»ÏÂ
343.	Õâ´ÎÈ¥¹þ¶û±õÂÃÐÐ£¬À´µ½ÑÇ²¼Á¦»¬Ñ©³¡£¬À¶Ìì°×ÔÆ£¬µÚÒ»´Î»¬Ñ©£¬ÇëÁË»¬Ñ©½ÌÁ·£¬Ñ§»áÁË»¬Ñ©£¬ºÜÓÐÒâË¼
344.	´Ë´Îµ½ÑÇ²¼Á¦»¬Ñ©³¡ÌåÑéÁËÒ»·¬£¬Ì«°ôÁË£¬³¡µØºÃ£¬°²È«¿¼ÂÇµ½Î»£¬»¹Ï¸ÐÄµÄ½Ìµ¼£¬¼Û¸ñºÏÀí£¬ÍæµÃ¿ªÐÄ
345.	»¬Ñ©³¡¾°É«ºÜÃÀ£¬ÉèÊ©ºÜÆëÈ«£¬°²È«´ëÊ©×öµÃºÜºÃ£¬½ÌÁ·ºÜÓÐÄÍÐÄµÄÖ¸µ¼ÎÒ£¬»¬Ñ©µÄ¸Ð¾õÕæµÄÌ«°ôÁË£¡
346.	ºÃ¾ÃÃ»³öÀ´»¬Ñ©ÁË£¬ÍæµÄ¿ªÐÄÓÐÓÖ´Ì¼¤£¬ÎÒÃÇ»¹×¨ÃÅÇëÁË¸ö½ÌÁ·£¬½ÌµÄºÜÏ¸ÖÂ£¬ºÜÄÍÐÄ£¬±ØÐë¸ø¸öºÃÆÀ
347.	ÌØ±ð¿ªÐÄµÄ»¬Ñ©ÌåÑé£¬ÍøÉÏ¶©Æ±ºÜ·½±ã£¬³öÆ±ºÜ¿ì£¬Éè±¸ÉèÊ©ÆëÈ«£¬ÓÐ×¨ÒµµÄ½ÌÁ·¸ú×ÅÒ²ºÜ°²È«£¬ºÃÆÀ
348.	ºÍÁíÒ»°éÒ»ÆðÈ¥ÍæµÄ£¬ÕûÌå¶¼²»´í£¬ÍæµÄºÜ¸ßÐË¡£Ñ©³¡Ìõ¼þºÜºÃ£¬¿Õ¼ä´ó£¬Éè±¸±È½ÏÐÂ£¬ÀïÃæ³¬¶àÈË¡£
349.	Ò»µ½¾°µã£¬¾Í±»ºêÎ°µÄÑ©¾°ÃÔ×¡ÁË£¬¿ÉÏ§Ê¼ÖÕÃ»ÓÐÑ§»á»¬Ñ©£¬²»¹ýÍæÆäËûµÄÏîÄ¿Ò²»¹²»´í¡£ÓÐÈ¤ºÃÍæ£¬
350.	»¬Ñ©ÊýÕâ¼Ò×î°ôÁË£¬×°±¸ÆëÈ«£¬Ç××ÔÊ¾·¶½Ìµ¼»¬Ñ©µÄ¼¼ÇÉ£¬ºÜ¿ìÈÚÈë»¬Ñ©×´Ì¬£¬ÍÆ¼öÅóÓÑÃÇÑ¡ÔñÕâ¼Ò£¡
351.	·Ç³£ºÃµÄÒ»´ÎÂÃÍ¾ÌåÑé£¬³¬¹ýÎÒÁËÎÒÃÇµÄÔ¤ÆÚ£¬È«³ÌµÄ·ç¾°¶¼ÊÇ·Ç³£ºÃµÄ£¬ÐÐ³ÌÃèÊöµÄÒ»Ä¨Ò»ÑÛµÄ¡£
352.	³Ã×Åº¢×Ó·Åº®¼Ù´ø³öÀ´·Å·Å·ç£¬À´µ½»¬Ñ©³¡£¬º¢×ÓºÜ¿ªÐÄ¡£°²È«·À»¤´ëÊ©×öµÄºÜ²»´í£¬ÍæµÄºÜ¾¡ÐË¡£
353.	·¿¼ä¸É¾»Õû½à£¬¿í³¨Ã÷ÁÁ£¬²É¹âºÜºÃ£¬´²Æ·Ò²ºÜÊæ·þ£¬ÖÜ±ß»·¾³Ò²ºÜÃÀ£¬½»Í¨±ãÀû£¬³öÐÐ·½±ã£¬ÍÆ¼ö
354.	»¬Ñ©³¡µØºÃ´óºÃ×³¹Û£¬ÀïÃæÍæµÄÏîÄ¿ºÜ¶à£¬ÉèÊ©ÆëÈ«£¬Æ±¼Û³¬Öµ£¬ºÜ°ôµÄÒ»´Î»¬Ñ©ÌåÑé£¬ÕûÌåºÃÆÀ¡£
355.	×÷ÎªÄÏ·½ÈË»¹ÊÇµÚÒ»´Î¿´µ½Ñ©¾°ÕæµÄºÜÃÀ£¬·þÎñÌ¬¶ÈºÜºÃ£¬×ÔÓÉÊ±¼ä³ä×ã£¬´¿ÍæÎÞ¹ºÎï£¬ÍæµÄºÜÓä¿ì
356.	»¬Ñ©ÕæµÄÌ«ºÃÍæÁË£¬ÇëµÄ½ÌÁ·ÌØ±ðÓÐÄÍÐÄ£¬·ÑÓÃÒ²²»¸ß £¬»¬Ñ©³¡µØºÜ´ó£¬»·¾³Ò²ºÜºÃ£¬ºÜÍÆ¼öÕâ¼Ò
357.	³¬¼¶ÂúÒâµÄÒ»´Î»¬Ñ©£¬ÍøÉÏ¶©Æ±ºÜ·½±ã£¬»¬Ñ©³¡µØºÜ´ó£¬ºÃÍæµÄÕæµÄÍ£²»ÏÂÀ´£¬ÌØ±ðºÃµÄÒ»´ÎÌåÑé
358.	Î»ÖÃÓÅÔ½£¬½»Í¨³öÐÐ·½±ã¿ì½Ý£¬»¬Ñ©³¡ºÜ´ó£¬È¡Æ±¿ì½Ý·½±ã£¬°²È«·À»¤´ëÊ©×öµÄºÜºÃ£¬¼Û¸ñÊµ»Ý£¬
359.	Ñ§»áÁË»¬Ñ©£¬ÆäËûÑ©ÉÏÔË¶¯Ò²¶¼³¢ÊÔÁËÒ»ÏÂ£¬´òÑ©ÕÌÕæÊÇ¿ªÐÄ°¡£¬·Â·ð»Øµ½ÁËÐ¡Ê±ºò¡£×ÜÌå³¬ÔÞ£¬
360.	½ñÌìºÍÀÏ¹«À´»¬Ñ©³¡Íæ£¬Ì«¿ªÐÄÁË£¬½ÌÁ·ÈËºÜºÃ£¬ºÜÓÐÄÍÐÄ£¬¶øÇÒÃÅÆ±ºÜÓÅ»Ý£¬ÍÆ¼ö´ó¼ÒÀ´ÍæÅ¶
361.	»¬Ñ©³¡À¶Ìì°×ÔÆ£¬·ç¾°ÓÅÃÀ¡£³¡ÄÚÅäÌ×ÉèÊ©ÍêÉÆ£¬¹¤×÷ÈËÔ±£¬ÀÖÓÚÌá¹©¸÷ÖÖ°ïÖú,ÕæµÄÌØ±ðºÃ¡£
362.	ÎÞÂÛÊÇÑ©¾°£¬»¹ÊÇÓéÀÖ»¬Ñ©¡£¶¼ÊÇÌØ±ðºÃµÄÌåÑé¡£¾°É«²»´í£¬ÌåÑéºÜºÃ£¬ÓÐÈ¤ºÃÍæ£¬ÖµµÃÍÆ¼ö£¬
363.	·Ç³£Óä¿ìµÄÒ»´ÎÂÃÐÐ£¬Ñ©³¡ºÜ´ó£¬¸öÈË¾õµÃÊÇÎÒÍæ¹ýÌõ¼þ×îºÃµÄ»¬Ñ©³¡µØÁË£¬¼ÒÀïÈËÒ²¶¼Ëµ³¬Öµ
364.	»¬Ñ©³¡??ºÜ´ó£¬¹þ¶û±õµÄ¶¬Ìì¾ÍÊÇÕâÃ´ÓÐ÷ÈÁ¦£¡ÓÐÈ¤ºÃÍæ£¬×ÜÌå³¬ÔÞ£¬¾°É«²»´í£¬ÐÔ¼Û±È¸ß£¬
365.	³¡µØÍ¦´óµÄ£¬¹¤×÷ÈËÔ±Ì¬¶ÈºÜºÃ£¬Ö¸µ¼ÂùÏ¸ÐÄµÄ£¬ËäÈ»µÚÒ»´ÎÍæ£¬ÀÏÊÇË¤£¬ÍæµÄ»¹ÊÇÍ¦¿ªÐÄµÄ
366.	ÕâÀïÎÞÂÛÊÇÑ©¾°»¹ÊÇÓéÀÖ»¬Ñ©¶¼ÊÇÌØ±ðºÃµÄÌåÑé£¬¾°É«²»´í£¬ÌåÑéºÜºÃ£¬ÓÐÈ¤ºÃÍæ£¬ÖµµÃÍÆ¼ö
367.	»¬Ñ©³¡Î»ÖÃÌØ±ðºÃ£¬Õâ±ßÍæµÄµØ·½Í¦¶àµÄ£¬ÎÒÃÇ»¹È¥ÍæÁËÑ©µØÄ¦ÍÐ£¬³¬¼¶´Ì¼¤µÄ£¬ÕæÐÄ²»´í¹þ
368.	ÔÚÕâÍæ»¬Ñ©Í¦¹ýñ«µÄ£¬ÃÃ×Ó¶àÆø·ÕºÃ£¬Ò²²»Óµ¼·£¬ÍæÁËÒ»´ÎÎÒ¾Í»áÁË£¬Îï³¬ËùÖµ£¡ÓÐÈ¤ºÃÍæ£¬
369.	2021-11-22?¾Ù±¨?31
370.	Õâ¸öÌìÆøÍ¦ÊÊºÏÀ´ÌåÑé»¬Ñ©£¬Ì×²ÍÓÐÑ©·þºÍÑ©¾µ£¬À´µ½È¡ÁËÆ±Ö±½Ó¾Í¿ÉÒÔÍæ£¬ÕæµÄ²»´í¹þ£¡
371.	Õâ´ÎÀ´»¬Ñ©»¹ÊÇ°²È«µÄ£¬È¥Ö®Ç°»¹ÓÐµãµ£ÐÄ£¡ÏÖ³¡¿´ÁËºÜ²»´í£¡ÍæµÄµØ·½ºÜ¶à£¬ÕûÌåºÜÂúÒâ
372.	ÍæµÃºÜ¿ªÐÄ£¬»¬Ñ©³¡ÖÜ±ß»·¾³ÓÅÑÅ£¬ÀïÃæµÄ¹¤×÷ÈËÔ±ºÜ×¨Òµ£¬·þÎñÒ²ºÜºÃ¡£·Ç³£Ï²»¶ÕâÀï¡£
373.	»¬Ñ©¼¼ÊõËäÈ»²»ºÃ£¬ÊÇÐÂÊÖ£¬µ«ÊÇ³¡µØÉè¼ÆµÄºÜºÃ£¬¹¤×÷ÈËÔ±Ò²ÌØ±ðÏ¸ÐÄÖÜµ½£¬·Ç³£ÂúÒâ£¡
374.	ÓÐ»ú»áÀ´Ò»´Î»¹ÊÇºÜÄÑµÃµÄ¡£ÏÖÔÚÕâ¸ö¼¾½ÚÒ²ÕýºÃ£¡ÃÀ¾°¼ÓÉÏÃÀÊ³£¬»¬Ñ©Ò²ºÜ°ôÌåÑé¼«¼Ñ
375.	¸Õ¸Õ´óÑ©¹ýºó£¬ÕæµÄÊÇ·ç¾°ÃÀÈç»­£¬µÚÒ»À´»¬Ñ©£¬¸Ð¾õ²»´í¹þ¹þ¹þ£¬ÂýÂýÊÊÓ¦¾Í»áºÃÐ©ÁË
376.	»¬Ñ©ÏîÄ¿ºÜ´Ì¼¤£¬ÅóÓÑÍÆ¼öµÄ£¬»¹²»´í£¬×°±¸ÆëÈ«£¬È¥µÄÈË²»ÉÙ£¬ÏÂ´ÎÓÐ»ú»áÒ»¶¨ÔÙÀ´¡£
377.	ÍøÉÏ¶Ô±È¶à¼ÒºóÑ¡ÔñÁËÕâ¼Ò£¬·þÎñÈÈÇéÖÜµ½£¬°²È«´ëÊ©µ½Î»£¬ÐÔ¼Û±È¸ß£¬ÏÂ´Î»¹»áÔÙÀ´¡£
378.	»¬Ñ©³¡¹ÜÀíµÄ·Ç³£ÑÏ¸ñ¡£Àï±ßÉèÊ©ºÃ¡£·þÎñÒ²ºÜÖÜÈ«µ½Î»£¬°²È«¹¤×÷×öµÄÌØ±ðÏ¸ÖÂµ½Î»¡£
379.	ÅóÓÑÍÆ¼öµÄÕâ¼Ò£¬ºÃ¶àÈË°¡£¬»¬Ñ©ÕæºÃÍæÓÐÈ¤£¬ÐÔ¼Û±ÈÒ²²»´í£¬¾°É«°ô£¬ÖµµÃÀ´ÓÎÍæ£¡£¡
380.	·Ç³£ºÃµÄÒ»´Î»¬Ñ©ÌåÑé£¬³¬¹ýÎÒÁËÎÒÃÇµÄÔ¤ÆÚ£¬È«³ÌµÄ·ç¾°¶¼ÊÇ·Ç³£ºÃµÄ£¬ÐÐ³ÌÒ²ºÜºÃÍæ
381.	ºÜÏ²»¶ÕâÀïµÄ»·¾³£¬°×Ã£Ã£µÄÒ»Æ¬£¬ÌØ´¿¾»£¬ÔÚÕâÀïÍæ»¬Ñ©£¬ËäÈ»²»ÊÇºÜÁï£¬µ«ÊÇ¿ªÐÄ°¡
382.	¸Õ¸Õ´óÑ©¹ýºó£¬ÕæµÄÊÇ·ç¾°ÃÀÈç»­£¬µÚÒ»À´»¬Ñ©£¬¸Ð¾õ²»´í¹þ¹þ¹þ£¬ÂýÂýÊÊÓ¦¾Í»áºÃÐ©ÁË
383.	ÖÕÓÚÀ´µ½ÁËÐÄÐÄÄîÄîµÄ»¬Ñ©³¡£¬±ÈÏëÏóÖÐ»¹ÒªºÃ£¬ÉèÊ©ÆëÈ«£¬·þÎñÖÜµ½£¬ÍæµÄ·Ç³£àË??
384.	ºÜ°ôµÄÒ»´Î»¬Ñ©ÌåÑé£¬¹¤×÷ÈËÔ±·Ç³£ÈÈÇé£¬Ñ©³¡ºÜ´ó£¬Ñ§ÆðÀ´ºÜ·½±ã£¬ÕûÌåÐÔ¼Û±ÈºÜ¸ß
385.	Ñ©³¡»·¾³ºÜºÃ£¬Éè±¸ÆëÈ«£¬Ê²Ã´¶¼²»ÓÃ´ø£¬À´¾Í¿ÉÒÔ£¬»¹ÓÐ½ÌÁ·Ö¸µ¼£¬²»´íµÄ»¬Ñ©ÌåÑé
386.	Ñ©¾°·Ç³£×³¹Û£¬¶ÔÓÚ³õ´ÎÀ´µÄÎÒ£¬ÄÄÄÄ¶¼³äÂúÁËÐÂÏÊ¸Ð£¬×°±¸Ò²ºÜºÃ£¬ÍæµÄ·Ç³£Óä¿ì£¡
387.	ºÍÅóÓÑÒ»ÆðÀ´µÄ£¬ÕâÀïÓÐ×¨ÒµµÄ½ÌÁ·£¬½ÌÎÒÃÇÑ§»áÁË»¬Ñ©£¬»¹ÓÐÒ»Ð©°²È«ÖªÊ¶£¬Ì«ÖµÁË
388.	»¬Ñ©³¡·Ç³£´ó£¬»¬Ñ©µÀÒ²·Ç³£µÄ¸É¾»£¬ÀïÃæ¿ÉÒÔ»¬Ñ©¡¢ÉÍÑ©¡¢ÍæÑ©£¬·Ç³£Óä¿ìµÄÒ»Ìì£¡
389.	ÖÕÓÚÓÐÊ±¼ä´ø×Åº¢×ÓÀ´»¬Ñ©À²£¬³¡µØ´ó¸Ð¾õÌØ±ð¿á£¬ÍæµÄºÜ¿ªÐÄ£¬ÉíÐÄÓäÔÃÖµµÃÍÆ¼ö£¡
390.	Õâ¼ÒÕæµÄ³¬¼¶°ôµÄ£¬Ñ©¾°Æ¯ÁÁ£¬»¬Ñ©Ò²ºÜ¿ìÀÖ¡£ÕæµÄÊÇÒ»´ÎÌØ±ðÐÂÆæµÄÌåÑé×ÜÌå³¬ÔÞ£¬
391.	Õâ¼Ò»¬Ñ©³¡Éè±¸ÆëÈ«£¬³¡µØ¼«´ó£¬·þÎñÒ²ÖÜµ½£¬×ÜÖ®ÍæµÄºÜàË£¬ÏÂ´Î»¹À´£¡ÓÐÈ¤ºÃÍæ£¬
392.	³¬ÖµÃÅÆ±£¬»®Ëã£¬ÓÐ¹¤×÷ÈËÔ±»áÌá¹©°ïÖú£¬²»»á»¬£¬µ«ÊÇ»áÖ¸µ¼ÎÒÃÇ£¬ÍæµÃºÜ¿ªÐÄ£¡
393.	ÕûÌå¸Ð¾õ²»´í£¬·þÎñÌ¬¶ÈºÜºÃ£¬¼Û¸ñÊµ»Ý£¬ÈË²»ÊÇÌØ±ð¶à£¬Í¦ÓÐÈ¤µÄ£¬ÓÐ»ú»áÔÙÀ´Íæ
394.	·Ç³£³äÊµ¿ªÐÄµÄÒ»Ìì£¬°²È«ÓÐ±£ÕÏ»¹Ã»ÓÐ¶îÍâ·ÑÓÃ£¬·Ç³£ÓÐ±ØÒªÌôÕ½Ò»ÏÂ×ÔÎÒ£¬ºÜÖµ
395.	ÎÒÃÇÊÇÌáÇ°ÔÚÍøÉÏ¶¨µÄÆ±£¬¼ÛÎ»ºÜ»®Ëã£¬»¬Ñ©³¡×°±¸ÆëÈ«£¬ºÃÍæµÄÏîÄ¿ºÜ¶à£¬³¬ÔÞµÄ
396.	¸úÍ¬ÊÂÃÇÒ»ÆðÈ¥µÄ£¬·Ç³£ÈÈÄÖ£¬ÍæµÄºÜ¿ªÐÄ£¬³¡µØºÜ´ó£¬ÉèÊ©»¹ÊÇºÜÍêÉÆµÄ£¬²»´í£¡
397.	µØ·½²»´í£¬Í¦ºÃÍæµÄ£¬ÏÂ´ÎÓÐ»ú»á»¹»áÀ´ÍæµÄ£¬À´ÍæµÄÊ±ºò¶à´©µãÒÂ·þÅ¶£¬ÓÐµãÀäµÄ
398.	×ÜÌå³¬ÔÞ£¬¾°É«²»´í£¬ÐÔ¼Û±È¸ß£¬ÓÐÈ¤ºÃÍæ£¬ÏÂ´Î´øÈ«¼ÒÒ»Æð³ö¶¯£¡¸ÐÊÜÏÂÃÀµÄÑ©Ïç
399.	ÅóÓÑÍÆ¼öÕâ¼Ò»¬Ñ©³¡µÄÐÔ¼Û±ÈÍ¦¸ß£¡ÉèÊ©ÆëÈ«£¬×°±¸Ò²¶¼ÓÐ£¬°²È«¶ÈÒ²¸ß£¬Í¦ºÃµÄ
400.	Ñ©³¡Ìõ¼þ²»´í£¬ÉèÊ©Í¦ÐÂµÄ£¬¹¤×÷ÈËÔ±Ò²ºÜÈÈÐÄ£¬ÍæÁËÒ»ÌìºÜ¾¡ÐË£¬»¹»áÔÙÀ´µÄ£¡
401.	°²È«·À»¤´ëÊ©ºÜµ½Î»£¬³¡µØÒ²ºÜ¿ªÀ«£¬ÍæµÄÌØ±ð¾¡ÐË£¬·Ç³£ÍêÃÀµÄÒ»´ÎÑ©µØÖ®ÂÃ£¡
402.	¼Û¸ñÊµ»Ý£¬³öÐÐ±ãÀû£¬ÍæµÄ³¬¿ªÐÄ£¬µÚÒ»´Î»¬Ñ©£¬´Ì¼¤ÓÖ¿ªÐÄ£¬ÓÐÊ±¼ä»áÔÙ´ÎÌåÑé
403.	Ñ©¾°ºÜÃÀ£¬¿ÕÆøÇåÐÂ£¡ÎÒÃÇÃ»Ê²Ã´»¬Ñ©¾­Ñé£¡ÓÐ½ÌÁ·½Ì£¬Ì¬¶ÈºÜºÃ£¬ÍæµÄºÜ¿ªÐÄ£¡
404.	»¬Ñ©»¹ÊÇºÜºÃÍæ¶ùµÄ £¬µÚÒ»´Î»¬Ñ©µÄ £¬·Ç³£´Ì¼¤£¬½ÌÁ·Ò²ÓÐÄÍÐÄ£¬·Ç³£Óä¿ì£¬ÍÆ¼ö
405.	È¡Æ±¿ì½Ý·½±ã£¬Ê¡Ê±Ê¡Á¦£¬¼Û¸ñÊµ»ÝÇ×Ãñ£¬ÏîÄ¿¶à£¬ÀÏÆÅÍæµÄºÜ¿ªÐÄ£¬ÏÂ´Î»¹À´Å¶
406.	·Ç³£°ô£¬¸úÅóÓÑÒ»Æð¹ýÀ´ÍæÑ©£¬ÌØ±ðºÃ£¬¼Û¸ñÒ²ºÜÊµ»Ý£¬ºÜ¿ªÐÄ£¬ÏÂ´ÎÓÐ»ú»á»¹À´
407.	×öÎªÒ»¸öÄÏ·½ÈË£¬µÚÒ»´ÎÍæ»¬Ñ©£¬ºÃ´Ì¼¤£¡¹¤×÷ÈËÔ±·þÎñºÜµ½Î»£¬»·¾³ºÃ£¬ºÜÂúÒâ
408.	¸ú¹ëÃÜÏàÔ¼³öÀ´Íæ£¬·Ç³£ºÃÍæ£¬ÉèÊ©Ò²ºÜÆëÈ«£¬¼Û¸ñÕæµÄºÜÊµ»Ý£¬ÐÔ¼Û±È·Ç³£¸ß£¡
409.	³é¿Õ³öÀ´·ÅËÉ£¬ºÜºÃÍæ£¬ºÜ²»´íµÄÌåÑé£¬ÓÐ¿Õ»¹µÃÀ´Íæ£¬ÕæÊÇÌ«Ë¬ÁË¡£ÓÐÈ¤ºÃÍæ£¬
410.	»¬Ñ©³¡ºÜ°ô£¬³¡µØ±È½Ï´ó£¬Ñ©ÖÊºÃ£¬·þÎñÒ²ºÜÖÜµ½£¬ÍæµÃºÜ¾¡ÐË¡£ÓÐ»ú»á»¹ÏëÈ¥¡£
411.	Ñ©??ºÜÏ²»¶£¬³¡×ÓºÜ´ó£¬»¬Ñ©ºÜÊæ·þ£¬°²ÒÝ£¡¾°É«²»´í£¬ÓÐÈ¤ºÃÍæ£¬ÐÔ¼Û±È¸ß£¬
412.	¾°É«·Ç³£ÃÀ£¬»¬Ñ©ÕæµÄÌ«ÓÐÒâË¼ÁË£¬ºÜ¿ªÐÄµÄÒ»¶ÎÂÃ³Ì£¬ÆÚ´ýÏÂ´Î»¹À´ÕâÀïÍæ¡£
413.	ÍæµÄÏîÄ¿Í¦¶à£¬»·¾³Ò²ºÜºÃ£¬ÕæµÄºÜ¶ÔµÃÆðÕâ¸ö¼Û¸ñÁË£¬ÎÒÃÇ»¹ÅÄÁËºÃ¶àÕÕÆ¬¡£
414.	ÐÔ¼Û±È¸ß£¬ÓÐÈ¤ºÃÍæ£¬¾°É«²»´í£¬×ÜÌå³¬ÔÞ£¬Õâ¸ö»¬Ñ©³¡²»´í£¬·þÎñÒ²Í¦µ½Î»¡£
415.	»¬Ñ©µÀ¿í¿íµÄ£¬ºÃ£¡ Ñ©³¡Ñ©ÖÊ¸Ü¸ÜµÎ£¬ÔÞ£¡ ·þÎñ¸üÊÇÖÜµ½£¬°ô°ôßÕ??????
416.	ºÜÒ»°ã£¬Ñ©µÀ¶Ì£¬¾°É«Ò²Ò»°ã¡£
417.	ÌìÆø²»´í£¬¿ÕÆøºÜÇåÐÂ£¬¸úÅóÓÑÃÇÒ»ÆðÀ´»¬Ñ©µÄ£¬ÖÕÓÚÑ§»áÁË£¬ÍæµÄºÜ¿ªÐÄ£¡
418.	ÐÔ¼Û±ÈÍ¦²»´íµÄ£¬ÅóÓÑÍÆ¼ö¹ýÀ´ÍæµÄ£¬»¬Ñ©µÀºÍÉè±¸¶¼Ïàµ±²»´í£¬·Ç³£ÂúÒâ¡£
419.	×°±¸ºÜ°ô£¡Ò»´Î²»Ò»ÑùµÄÌåÑé£¡¹¤×÷ÈËÔ±ºÜÓÐÄÍÐÄ£¬»áÖ¸µ¼ÎÒ£¬ÍæµÃ·Ç³£¿ªÐÄ
420.	»¬Ñ©³¡ÅäÌ×ÉèÊ©ÆëÈ«£¬ÍøÉÏ¹ºÕâÌ×Æ±¼Û¸ñÊµ»Ý£¬ÏíÊÜÒ»´ÎºÜ²»´íµÄ»¬Ñ©ÌåÑé£¡
421.	ºÜºÃ£¬¹ºÂòÖ®ºóÁ¢Âí¾Í°ÑÈëÔ°Âë·¢ÁË¹ýÀ´£¬»¹´òµç»°Ö¸µ¼ÔõÃ´Ê¹ÓÃ£¬Ç¿ÁÒÍÆ¼ö
422.	»¬Ñ©³¬¼¶´Ì¼¤£¬Ò»Â·Ë¤ÏÂÀ´£¬ÂýÂýÕÆÎÕÁËÇÏÃÅ¾ÍÄÜ×Ô¼º»¬ÁË£¬ÌåÑé¸ÐºÜ°ôÅ¶¡£
423.	ºÜÂúÒâµÄÒ»´ÎÓÎÍæÌåÑé£¬ÕæµÄºÜ¿ªÐÄ£¬ÀïÃæÎÀÉúÍ¦¸É¾»µÄ£¬ÎÞ¶îÍâÊÕ·Ñ£¬²»´í
424.	¹þ¶û±õµÄÑ©Ì«ÃÀÁË£¬¶ÔÓÚÎÒÒ»¸öÄÏ·½ÈËÀ´ËµºÜÐÂÆæ£¬Õû¸öÐÐ³ÌºÜ¿ªÐÄ£¬ºÜÔÞµÄ
425.	Í¦Ï²»¶ÔÚÕâÀïÍæ£¬ÐÒºÃÓÐ¹¤×÷ÈËÔ±Ö¸µ¼£¬×ÜÓÚÑ§»á»¬Ñ©£¬ºÜÓä¿ìµÄÒ»´ÎÌåÑé£¡
426.	·Ç³£ºÃÍæ¶ù£¬ºÍ¼ÒÀïÈËÈ¥ÁË£¬¾°É«ºÜÃÀ£¬Ñ§³¤·Ç³£´ó¡£¾°É«²»´í£¬×ÜÌå³¬ÔÞ£¬
427.	È¡Æ±ºÜ·½±ã ³öÆ±¿ì½Ý ¼Û¸ñÒ²ºÜºÏÀí¡£»¬Ñ©³¡Í¦ºÃÍæµÄÎÞÂÛ´óÈË»¹ÊÇÐ¡º¢¡£
428.	·Ç³£³¬ÖµµÄÒ»´ÎÐÐ³Ì£¬¼Û¸ñºÏÀí£¬ÉèÊ©ÆëÈ«£¬·þÎñÒ²ÌØ±ðºÃ£¬·Ç³£ÂúÒâßÏ£¡
429.	ÍæµÄºÜ¿ªÐÄ£¬»·¾³Ò²²»´í£¬»¬Ñ©³¡ºÜ´ó£¬ÉèÊ©¶¼ºÜÈ«£¬·þÎñÖÜµ½£¬ºÜÂúÒâ¡£
430.	ÕâÀï¹¤×÷ÈËÔ±ºÜÈÈÇé£¬½ÌÁ·ÈËÒ²ºÜÓÄÄ¬£¬Ñ©ÖÊ·Ç³£ºÃ£¬ÍæµÄºÜ¿ªÐÄ¡£ºÜÔÞ~
431.	»¬Ñ©ÏîÄ¿Í¦¶à£¬ÍæÁËÒ»È¦»¹ÊÇ¾õµÃ³õ¼¶Ñ©µÀÊÊºÏÎÒ£¬ºÜÊÇ¿ªÐÄ·ÅËÉµÄÒ»Ìì¡£
432.	ÍøÉÏ¶©Æ±ºÜ·½±ã£¬»¬Ñ©³¡ÀïÃæºÜ´ó£¬ÍæµÄÏîÄ¿ºÜ¶àÒ²ºÜ°²È«£¬¿ÉÒÔ·ÅÐÄÓÎÍæ
433.	»·¾³ÌØ±ðºÃ£¬×°±¸Ò²·Ç³£²»´í£¬²»»á»¹ÓÐ¹¤×÷ÈËÔ±ÄÍÐÄµÄÖ¸µ¼£¬ºÜÍÆ¼öÕâ¼Ò
434.	ÉèÊ©ÆëÈ«£¬³¡µØ¿ªÀ«£¬·þÎñÒ²ºÜºÃ£¬·Ç³£³äÊµÓä¿ìµÄÒ»´ÎÐÐ³Ì£¬Ç¿ÁÒÍÆ¼ö£¡
435.	ÐÔ¼Û±È¸ß£¬ÓÐÈ¤ºÃÍæ£¬×ÜÌå³¬ÔÞ£¬¾°É«²»´í£¬·Ç³£·Ç³£ºÃµÄÌåÑé£¬»¹»áÔÙÀ´
436.	ÍøÉÏ¶©Æ±ºÜ»®Ëã£¬»¬Ñ©ÕæµÄÌØ±ðºÃÍæ¡£Ñ©¾°ÕæµÄ±ðÓÐÒ»·¬·çÎ¶¡£ºÜ²»´í£¡
437.	µÚÒ»´ÎÀ´µ½ÑÇ²¼Á¦»¬Ñ©³¡£¬ÕæµÄºÍÏëÏóÖÐÒ»Ñù£¬ÂúÑÛµÄ°×É«£¬·ç¾°Ì«ÃÀÁË
438.	»¬Ñ©³¡µØºÜ´ó£¬»·¾³ºÜºÃ£¬»¬Ñ©µÀ¾ßÆëÈ«£¬°²È«´Ì¼¤£¬·Ç³£¿ªÐÄ£¬ÂúÒâ
439.	½»Í¨·½±ã£¬È¡Æ±Ò²ºÜ·½±ã¿ì½Ý£¬½ÌÁ··þÎñ²»´í£¬Ò²Ã»ÓÐ¶îÍâ·ÑÓÃ£¬Í¦ºÃµÄ
440.	»¬Ñ©³¡·þÎñÌ¬¶ÈºÜºÃ£¬ÒßÇéÆÚ¼ä°²È«¹¤×÷×öµÄºÜºÃ£¬·ÅÐÄÓÎÍæ£¬·Ç³£Ï²»¶
441.	ÖµµÃÒ»ÓÎ£¬³¡µØºÃ´ó£¬¾°É«²»´í£¬ºÜÓÐÈ¤ºÜºÃÍæ×ÜÌå³¬°ô£¬ÓÐ»ú»á»¹È¥£¡
442.	ºÜÏ²»¶ÕâÀï£¬Ò»´Î»¹ÏëÀ´£¬ÍæµÃºÜ¹ýñ«£¬ÕæµÄ²»ÏëÀë¿ªÄØ£¬Ï£ÍûÏÂ´ÎÔÙÀ´
443.	Í¦ºÃÍæµÄ£¬¾°É«ºÜ²»´í¡£³¡µØÃæ»ý´ó£¬·þÎñÌ¬¶ÈºÃ£¬ÖµµÃÈ¥£¬ÏÂ´Î»¹»áÀ´
444.	Ð¡¸ç·þÎñºÜºÃ£¬»¹Í¦Ë§£¬¹þ¹þ£¬±ÈÔÚÑ©³¡Ö±½ÓÂòÆ±ºÏËã¶àÁË¾°É«²»´í£¬s
445.	»¬Ñ©³õÌåÑé£¬¶¬ÌìÒªÃ´¾ÍÊÇµ½Å¯ºÍµÄµØ·½Òª²»¾ÍÊÇÑ¡Ôñ¿ÉÒÔ»¬Ñ©µÄ£¬ÑÇ²¼Á¦Ñô¹â¶È¼Ù´åÊÇ¹ú¼Ò4A¼¶ÂÃÓÎ¾°Çø¡¢¹ú¼ÒÉ­ÁÖ¹«Ô°¡¢ÖÐ¹ú×î¼Ñ»¬Ñ©Ê¤µØ¡£ÔÚÕâÀï£¬ÎÞÂÛ¶ÔÓÚ»¬Ñ©ÕßÓë·Ç»¬Ñ©Õß¶¼ÊÇÒ»¸öÃÎ»Ã°ãµÄÀÖÔ°¡£
446.	ÍøÉÏ¶©Æ±ºÜ¿ì½Ý£¬È¡Æ±Ò²¿ì£¬ÍæµÄºÜ¿ªÐÄ£¬¶øÇÒÐÔ¼Û±ÈÌØ±ð¸ß£¬²»´í£¡
447.	·ç¾°Ò»ÀÀÎÞÓà£¬Ñ©ºÜÃÀ£¬Ñ©³¡ºÜ´ó£¬Éè±¸ÆëÈ«£¬¹¤×÷ÈËÔ±·þÎñÌ¬¶ÈºÃ£¡
448.	¾°µãºÜºÃ£¬·ç¾°²»´í¡£¸úÅóÓÑÒ»ÆðÈ¥µÄ£¬ÍæµÄºÜ¿ªÐÄ£¬ÏàÔ¼ÏÂ´Î»¹È¥¡£
449.	ÀïÃæµÄ¹¤×÷ÈËÔ±·þÎñºÜºÃ£¬»¬Ñ©¿ÉºÃÁË£¬ÍæµÃºÜ¿ªÐÄ£¬»áÍÆ¼ö¸øÅóÓÑ¡£
450.	ÕÆÎÕÒªÁì£¬»¬ÆðÀ´¾ÍºÜ¿ªÐÄÁË£¬ÆäËûÑ©ÉÏÏîÄ¿Ò²Í¦ºÃÍæµÄ¡£×ÜÌå³¬ÔÞ£¬
451.	»¬Ñ©ÉèÊ©ÆëÈ«£¬·þÎñ×öµÄºÜÏ¸ÖÂ£¬½ÌÁ·ÔÚÒ»ÅÔ½ÌµÄºÜÓÃÐÄ£¬ºÜºÃÍæ°Â¡£
452.	µÚÒ»´Î»¬Ñ©¸Ð¾õÌØ±ðÐÂÆæ£¬Ì«ºÃÍæÁË£¬·þÎñÈËÔ±Ì¬¶ÈÓÑºÃ£¬²»´íµÄÌåÑé
453.	Ñô¹â¶È¼Ù´å»¬Ñ©³¡³¡µØºÃ´ó£¬¾°É«²»´í£¬×ÜÌå³¬ÔÞ£¬ÏÂ´ÎÓÐ»ú»á»¹À´£¡
454.	ºÜ²»´íµÄÒ»´ÎÌåÑé£¬Õâ¸öÌ×²ÍºÜ»®Ëã£¬µ½ÁËºóÈ¡Æ±Ò²¿ì£¬ÍæµÄºÜ¿ªÐÄ
455.	ÌØ±ð¿ªÐÄµÄÒ»´Î»¬Ñ©ÌåÑé£¬¼È´Ì¼¤ÓÖ³©¿ì£¬ÏÂ´ÎÓÐ»ú»á»¹»áÔÙÀ´Å¶¡£
456.	ÍæµÄºÜ¿ªÐÄ£¬È¡Æ±·½±ã£¬µÚÒ»´ÎÌåÑéÁË»¬Ñ©µÄ¿ìÀÖ£¬·Ç³£Ï²»¶£¬ºÃÆÀ
457.	¾°É«ÃÔÈË¾°µã¶à£¬ÓÐÈ¤ºÃÍæ£¬Î»ÖÃºÃ»·¾³ÃÀ£¬×ÜÌå³¬Öµ£¬ÐÔ¼Û±È¸ß¡£
458.	»·¾³ÓÅÃÀ£¬·ç¾°Èç»­£¬ÉèÊ©Æë±¸£¬¼Û¸ñÊµ»Ý£¬È¡Æ±Ê®·Ö·½±ã£¬ÂúÒâ¡£
459.	µÚÒ»´ÎÌåÑé»¬Ñ©£¬ÍæµÃºÜ¿ªÐÄ£¬¸Ð¾õºÜ²»´í£¬Ã÷Äê¿ÉÄÜÔ¼ÅóÓÑÒ»ÆðÀ´
460.	ÔÚÍøÉÏ¶©µÄ£¬ÏëÍæ»¬Ñ©ºÜ¾ÃÁË£¬ÏÖÔÚÖÕÓÚÊµÏÖ£¬ÍæµÄºÜ¿ªÐÄ£¬ºÜÂúÒâ
461.	ÅóÓÑÍÆ¼öÀ´ÍæµÄ£¬ºÜ´Ì¼¤£¬ºÃÍæ£¬¼Û¸ñÊµ»Ý£¬ÐÔ¼Û±ÈºÜ¸ß£¬³¬ÔÞ??
462.	µ½¹þ¶û±õÍæ£¬ÅóÓÑÍÆ¼öÀ´ÕâÀï»¬Ñ©£¬¹ºÆ±ºÜ·½±ã¾°É«²»´í£¬ÐÔ¼Û±È¸ß
463.	¾°µãºÜÆ¯ÁÁ£¬ÎÒÏ²»¶£¬Ò»´ÎÓÐ»ú»á»¹À´£¬³¬ÔÞ
464.	ºÃÍæ£¬³¬ÔÞ£¬¾°É«ÓÅÃÀ£¬Ã»°×À´ÕâÒ»´Î£¬ÅóÓÑÃÇÒ²Ò»ÖÂºÃÆÀ£¬ÍêÃÀÁË
465.	·Ç³£ºÃÍæºÍ¼ÒÀïÈËÈ¥¾°É«ºÜÃÀ£¬Ñ©³¡·Ç³£´ó¡£×ÜÌå³¬ÔÞ£¬ÓÐÈ¤ºÃÍæ£¬
466.	³¡µØ²»´í£¬·ç¾°ºÜÃÀ£¬ºÜºÃÍæ£¬ÖµµÃÒ»ÓÎ£¬ÏÂ´Î»¹ÏëÔ¼ÉÏÅóÓÑÒ»ÆðÈ¥
467.	ÐÐ³ÌºÜºÏÀí£¬È¡Æ±Ò²·½±ã£¬Ò»Â·¾°É«¶¼ºÜÃÀ£¬»¬Ñ©ºÜ´Ì¼¤£¬¿ªÐÄ¡£
468.	Ì×²ÍÌ«ÖµÁË£¬·Ç³£ÂúÒâ£¬ÍæµÄºÜ¾¡ÐË£¬¸Ð¾õÈË³¹µ×·ÅËÉÁË£¬Í¦ºÃµÄ
469.	ºÍÅóÓÑÒ»ÆðÈ¥µÄ£¬Í¦ºÃÍæµÄ£¬·þÎñÈËÔ±Ì¬¶È¶¼ºÜºÃ£¬ÏÂ´Î»¹»áÈ¥µÄ
470.	»¬Ñ©³¡ºÜ´ó£¬½ÌÁ·ºÜÓÐÄÍÐÄºÍ·þÎñÌ¬¶ÈºÜºÃ£¬ÍæµÄºÜ¿ªÐÄ£¬ºÜ´Ì¼¤
471.	×î½üÌìÆø²»´í£¬¸úÅóÓÑÀ´»¬Ñ©£¬ÍæµÄºÜÓä¿ì¡£ÌåÑé¸ÐºÜ²»´í£¬ÂúÒâ
472.	µÚÒ»´ÎÀ´»¬Ñ©£¬Ò²Ì«°ôÁË£¬·Ç³£´Ì¼¤£¬½ÌÁ·ÈËºÜ²»´í£¬ÄÍÐÄ£¬ÍÆ¼ö
473.	ÃÅÆ±¼Û¸ñ±ãÒË£¬Éè±¸ÆëÈ«£¬·þÎñºÜµ½Î»£¬ÐÔ¼Û±È¸ß£¬ÍæµÄºÜ¸ßÐË¡£
474.	Ñô¹â»¬Ñ©³¡ºÃ£¬Éè±¸ºÃ£¡ ×ÜÌå³¬ÔÞ£¬¾°É«²»´í£¬ÏÂ´ÎÔÙ»ú»áÔÙÈ¥¡£
475.	¾°É«ºÜÃÀ£¬ÑªÖÊºÃ£¬·þÎñºÜÖÜµ½¾°É«²»´í£¬ÐÔ¼Û±È¸ß£¬×ÜÌå³¬ÔÞ£¬
476.	¾°É«²»´í£¬ÓÐÈ¤ºÃÍæ£¬ÐÔ¼Û±È¸ß£¬×ÜÌå³¬ÔÞ£¬·Ç³£²»´íµÄºÃµØ·½¡£
477.	µØ·½²»´í£¬Ñ©³¡ÉèÊ©Ò²Í¦ºÃ£¬µÚÒ»´Î»¬Ñ©¡£¸Ð¾õÌØ±ðºÃ£¬ºÜ°ô£¡
478.	Ñ©³¡ºÜÃÀ£¬³¡µØºÜ´ó£¬Éè±¸ÆëÈ«£¬½ÌÁ·ºÜÓÐÄÍÐÄ£¬¿ªÐÄµÄÒ»Ìì¡£
479.	»¬Ñ©³¡ºÜ´ó£¬Éè±¸ÐÂ£¬½ÌÁ·ºÜÓÐÄÍÐÄ£¬ÍæµÄºÜ¿ªÐÄ£¬ÏÂ´ÎÔÙÀ´¡£
480.	»¬Ñ©³¡³¬¼¶´ó»·¾³²»´í°×Ñ©°¨°¨£¬½ÌÁ·Ï¸ÐÄ½²½â£¬ºÜ¿ìÕÆÎÕÒªÁì
481.	ÕâÊÇµÚ¶þ´ÎÀ´ÕâÀï»¬Ñ©ÁË£¬ÒÀ¾ÉÊÇÐÂÏÊ´Ì¼¤£¬ÕæµÄÍæµÄÌØ±ðàË£¬
482.	¼Û¸ñÊµ»Ý£¬ÓÐºÜ¶àºÃÍæµÄ»¬Ñ©ÏîÄ¿£¬ÓÐ»ú»á»áÔÙÀ´µÄÐÔ¼Û±È¸ß£¬
483.	»¬Ñ©³¡·ç¾°×³¹Û£¬µØÃ²¶ÀÌØ£¬×°±¸ÆëÈ«£¬·þÎñ×¨Òµ£¬ÐÔ¼Û±È¸ß¡£
484.	µÚÒ»´ÎÈ¥»¬Ñ©³¡»¬Ñ©£¬ÍæµÄºÜ¿ªÐÄ£¬ÍêÃÀµÄÌåÑé¡£ÖµµÃÏÂ´ÎÔÙÀ´
485.	»¬Ñ©³¡±È½Ï´ó£¬Ñ©ÖÊÒ²Í¦ºÃ×ÜÌå²»´í£¬ºÃÆÀ·þÎñÖÜµ½£¬ÏÂ´Î»¹À´
486.	ÃÅÆ±¼Û¸ñÊµ»Ý£¬»¬Ñ©¹¤¾ßÆëÈ«£¬Ñ©¾°ºÜ°ô£¬ºÍ¹ëÃÛÍæµÄºÜ¿ªÐÄ
487.	»¬Ñ©³¡ÉèÊ©ÆëÈ« £¬¿Õ¼äºÜ´ó £¬»¹ÓÐÑ©¾ß£¬ÕûÌåÌåÑé¸ÐÌØ±ðºÃ
488.	·Å¼Ù´øº¢×Ó³öÀ´ÓÎÍæ£¬ÍæµÄºÜ¿ªÐÄ£¬ÓÐ´Ì¼¤£¬·þÎñÌ¬¶ÈºÜºÃ¡£
489.	¼Û¸ñºÜÊµ»Ý£¬Õâ±ßÓÎÍæÉèÊ©Í¦ÆëÈ«µÄ£¬Ó¦ÓÐ¾¡ÓÐ£¬ÕæµÄºÜ²»´í
490.	ÐÔ¼Û±ÈºÜ¸ß£¬·ç¾°²»´í£¬¾°Çø¹¤×÷·þÎñÌ¬¶ÈÈÈÇé£¬ºÜºÃºÜºÃ£¡
491.	³¬Ï²»¶ÕâÀï¾°µã£¬ÏÂ´ÎÓÐÊ±¼ä´ø¼ÒÈË£¬ÏíÊÜÏíÊÜÕâÀïµÄÃÀ¾°£¡
492.	»¬Ñ©³¡ºÃ£¬±È½Ï´ó£¬Ñ©ÖÊºÃ£¬·þÎñÖÜµ½ÓÐÈ¤ºÃÍæ£¬¾°É«²»´í£¬
493.	»¬Ñ©³¡ºÃ£¬±È½Ï´ó£¬Ñ©ÖÊºÃ£¬·þÎñÖÜµ½¾°É«²»´í£¬ÐÔ¼Û±È¸ß£¬
494.	Í¦ºÃµÄ£¬¾ÍÊÇ»»Æ±ÌØ±ðÂé·³£¬²»¹ýºóÀ´Ò²°ï½â¾öÁË£¬»¹²»´í
495.	ÅóÓÑÍÆ¼öµÄ£¬»¹²»´í£¬ÖÜ±ßµÄ»·¾³ºÜºÃ£¬ºÜºÃÍæ£¬ÔÞ£¡£¡£¡
496.	ºÜºÃÍæ£¬ÄÜÍæÒ»ÕûÌì¡£¼Û¸ñºÜÊµ»Ý£¬ÍæµÄºÜ¿ªÐÄ£¬°ô°ôßÕ¡«
497.	ÍøÉÏÂòµÄ£¬ºÜ·½±ãÒ²ºÜÊµ»Ý¡£ÍæÏÂÀ´¸Ð¾õ»¹²»´í£¬°ô°ôßÕ¡£
498.	ÈëÔ°ºÜ·½±ã£¬¼Û¸ñÒ²·Ç³£Êµ»Ý£¬ÔÚ¾°ÇøÍæµÄºÜ¿ªÐÄ£¬Õæ²»´í
499.	Õâ±ßÑ©¾°Í¦ÃÀµÄ£¬»¬Ñ©Í¦ºÃÍæ£¬Ò²ºÜ´Ì¼¤£¬ÓÐÊ±¼ä»¹ÒªÀ´£¡
500.	Ñ©³¡ÌØ±ð´ó£¬Ñ©¾°Ò²ºÜÃÀ£¬Ò»ÆðÀ´µÄÅóÓÑÃÇ¶¼ÍæµÄºÜ¿ªÐÄ¡£
501.	ºÍ¼¸¸öÅóÓÑÒ»ÆðÀ´µÄ£¬ºÜºÃÍæ£¬·þÎñºÃ£¬ÍæµÄ¿ªÐÄ£¬ÔÞÒ»¸ö
502.	ÍæµÄºÜ¿ªÐÄ£¬Éè±¸Í¦ÆëÈ«£¬³õ¼¶Ñ©µÀÒ²ºÜ°²È«¡£ºÜÍÆ¼öÕâ¼Ò
503.	Éè±¸·Ç³£ºÃ£¬·þÎñÖÜµ½£¬ÀÏ¹«ºÜÂúÒâÐÔ¼Û±È¸ß£¬×ÜÌå³¬ÔÞ£¬
504.	¼Û¸ñºÜ»®Ëã£¬ÐÐÍ·ÆëÈ«£¬»¬Ñ©Í¦´Ì¼¤µÄ£¬ÍæµÄºÜ¿ªÐÄ£¬ÔÞ
505.	Ñ©³¡ºÜ´ó£¬»¬µÀºÜ°ô£¬ÀÂ³µËÙ¶ÈÍ¦¿ìµÄ£¬»¬Ñ©Í¦ºÃÍæµÄ¡£
506.	À´¶«±±Ò»¶¨Òª»¬Ñ©£¬ÊÇÒ»´Î·Ç³£²»´íµÄÓÎÍæÌåÑé£¬ºÜ°ô¡£
507.	»¬Ñ©³¡ºÜ´óºÜ×´¹Û£¬ºÜÆ¯ÁÁ£¬»¬µÀºÜ¿í³¨£¬ÍæµÄÍ¦¿ªÐÄ£¡
508.	µÚÒ»´ÎÀ´Õâ¶ùÍæ£¬¾°É«ºÜÃÀ£¬ÍæµÃºÜ¿ªÐÄ£¬ÓÐ»ú»áÔÙÀ´£¡
509.	ÌìÈ»µÄ»¬Ñ©³¡£¬¾°É«ÃÀ²»Ê¤ÊÕ£¬ÍæµÄ³¬Ë¬£¬»¹»áÀ´ÍæµÄ
510.	ÐÐ³Ì°²ÅÅºÏÀí£¬ÑØÍ¾·ç¾°²»´í£¬Ã»ÓÐÆäËûÏû·Ñ£¬ÂúÒâ¡£
511.	³¡×ÓºÜ´ó£¬Ñ©ºÜºñ¾°É«²»´í£¬ÓÐÈ¤ºÃÍæ£¬£¬ÐÔ¼Û±È¸ß£¬
512.	»¬Ñ©³¡ºÃ£¬±È½Ï´ó£¬Ñ©ÖÊºÃ£¬·þÎñÖÜµ½£¬·Ç³£ÂúÒâÅ¶£¡
513.	»·¾³ºÜºÃ£¬µØ·½Ò²´ó£¬Ñ©ÖÊºÃ£¬·þÎñºÜÖÜµ½×ÜÌå³¬ÔÞ£¬
514.	µÚÒ»´ÎÀ´»¬Ñ©£¬¸Ð¾õÍ¦ÐÂÏÊ£¬ÍæµÃ¿ªÐÄ£¬Ò²ºÜ¾¡ÐË¡£
515.	³öÆ±ºÜ¿ìºÜ·½±ã£¬¼Û¸ñºÏÊÊ£¬Íæ¶ùµÄºÜ¿ªÐÄ£¬ÍÆ¼ö£¡
516.	¾°É«ÕæÐÄ²»´í£¬ÖµµÃÀ´µÄµØ·½£¬°®À²£¡ÓÐ»ú»á»¹»áÀ´
517.	ºÜÓä¿ìµÄ»¬Ñ©ÌåÑé£¬ÉèÊ©ÆëÈ«£¬ÓÐ°²È«±£ÕÏ£¬ºÃºÃÍæ
518.	³¡µØºÜ¿í³¨£¬Éè±¸ºÜÆëÈ«£¬³¬¼¶ºÃÍæ£¬»¹»áÔÙÀ´àÞ£¡
519.	ÓÐÈ¤ºÃÍæ£¬Ò»Ò»Ò»×ÜÌå³¬ÔÞ£¬¾°É«²»´í£¬ÐÔ¼Û±È¸ß£¬
520.	ÐÔ¼Û±È¸ß£¬Ñ©³¡ºÜ´ó£¬ÉèÊ©ºÜºÃ£¬·þÎñ²»´í£¬ºÜ¿ªÐÄ
521.	¼Û¸ñÊµ»Ý£¬È¡Æ±·½±ã£¬ÍæµÃºÜ¿ªÐÄ£¬ÐÔ¼Û±ÈºÜ¸ß£¡
522.	Ñ©³¡Ìõ¼þºÜºÃ£¬¿Õ¼ä´ó£¬Éè±¸±È½ÏÐÂ£¬ÍæµÃºÜÓä¿ì
523.	Õâ±ßµÄ»¬Ñ©³¡ºÜ°ô£¬×°±¸ÉèÊ©¶¼ºÜºÃ£¬ÌåÑé¶È²»´í
524.	ºÍÅóÓÑÒ»ÆðÍæàËÁË£¬³¡µØ¿í³¨£¬ÏîÄ¿¶à£¬¼Û¸ñÇ×Ãñ
525.	ºÃÍæ¾°É«²»´í£¬ÓÐÈ¤ºÃÍæ£¬×ÜÌå³¬ÔÞ£¬ÐÔ¼Û±È¸ß£¬
526.	ÐÔ¼Û±È¸ß£¬»¬Ñ©³¡ºÃ£¬±È½Ï´ó£¬Ñ©ÖÊºÃ£¬·þÎñÖÜµ½
527.	·þÎñÌ¬¶ÈºÃ£¬»¬Ñ©³¡´ó£¬Ñ©ÖÊÒ²ºÜºÃ£¡ÓÐÈ¤ºÃÍæ£¬
528.	ºÍÅóÓÑÒ»Æð³öÀ´Íæ£¬Ì«ºÃÍæÁË¡£¿ªÐÄ¾°É«²»´í£¬
529.	ÖÜÄ©ÈËºÜ¶à£¬¸úÅóÓÑÒ»ÆðÀ´µÄ£¬´ó¼ÒÍæµÄºÜ¿ªÐÄ
530.	È¡Æ±·½±ã£¬¼Û¸ñÊµ»ÝÇ×Ãñ£¬ÏîÄ¿¶à£¬ÏÂ´Î»¹À´Å¶
531.	¾°É«²»´í£¬×ÜÌå³¬ÔÞ£¬ÐÔ¼Û±È¸ß£¬ÓÐÈ¤ºÃÍæ£¬¡¢
532.	¾°É«ÒËÈË£¬ÓÐÈ¤ºÃÍæ¶ù£¬¹Ø¼ü»¹±È½ÏÓÅ»Ý£¬×¬ÁË
533.	ÐÔ¼Û±È¸ß£¬?×ÜÌå³¬ÔÞ£¬ÓÐÈ¤ºÃÍæ£¬¾°É«²»´í£¬
534.	³¬¼¶ÔÞµÄµØ·½£¬Ñ§³¤ºÜ´ó£¬¾°É«ºÜÃÀ£¬Ñ©¾ßÆëÈ«
535.	»¬Ñ©³¡µØ´ó£¬Éè±¸ºÃ£¬Ñ©ÖÊÒ²ºÃ£¬ÏÂ´ÎÔÙÀ´??
536.	»¬Ñ©³¡³¡µØ´ó£¬Ñ©ÖÊºÃ£¬·þÎñÌ¬¶ÈºÃ£¬Ã´Ã´ßÕ£¡
537.	Ñô¹â»¬Ñ©³¡ºÃ£¬Éè±¸ºÃ£¬·þÎñÖÜµ½£¡ÓÐÈ¤ºÃÍæ£¬
538.	ÍæµÄºÜ¿ªÐÄ£¬Ñ©ÖÊ²»´íµÄ£¬»¬µÄºÜË³³©¡£¿ªÐÄ
539.	±¾´Î»¬Ñ©ÌåÑé·Ç³£ÍêÃÀ£¬ÏÂ´Î»¹»áÔÙÀ´¡£??
540.	ºÜ°ô£¬³öÆ±¿ì£¬¹ºÂò·½±ã¡£µ½¾°Çø¶ÔÆ±¼´¿É¡£
541.	Ñô¹âÃ÷ÃÄµÄÒ»Ìì°¡£¬ÅóÓÑÃÇÒ»Æð¼òÖ±Íæ·èÁË¡£
542.	¾°É«²»´í£¬ÓÐÈ¤ºÃÍæ£¬×ÜÌå³¬ÔÞ£¬ÐÔ¼Û±È¸ß£¬
543.	×ÜÌå³¬ÔÞ£¬ÐÔ¼Û±È¸ß£¬ÓÐÈ¤ºÃÍæ£¬¾°É«²»´í£¬
544.	ÐÔ¼Û±È¸ß£¬¾°É«²»´í£¬ÓÐÈ¤ºÃÍæ£¬×ÜÌå³¬ÔÞ£¬
545.	×ÜÌå³¬ÔÞ£¬ÐÔ¼Û±È¸ß£¬¾°É«²»´í£¬ÓÐÈ¤ºÃÍæ£¬
546.	¾°É«²»´í£¬ÐÔ¼Û±È¸ß£¬×ÜÌå³¬ÔÞ£¬ÓÐÈ¤ºÃÍæ£¬
547.	ÐÔ¼Û±È¸ß£¬ÓÐÈ¤ºÃÍæ£¬×ÜÌå³¬ÔÞ£¬¾°É«²»´í£¬
548.	×ÜÌå³¬ÔÞ£¬ÐÔ¼Û±È¸ß£¬ÓÐÈ¤ºÃÍæ£¬¾°É«²»´í£¬
549.	ÓÐÈ¤ºÃÍæ£¬¾°É«²»´í£¬ÐÔ¼Û±È¸ß£¬×ÜÌå³¬ÔÞ£¬
550.	ÐÔ¼Û±È¸ß£¬ÓÐÈ¤ºÃÍæ£¬¾°É«²»´í£¬×ÜÌå³¬ÔÞ£¬
551.	×ÜÌå³¬ÔÞ£¬ÓÐÈ¤ºÃÍæ£¬¾°É«²»´í£¬ÐÔ¼Û±È¸ß£¬
552.	ÓÐÈ¤ºÃÍæ£¬×ÜÌå³¬ÔÞ£¬¾°É«²»´í£¬ÐÔ¼Û±È¸ß£¬
553.	×ÜÌå³¬ÔÞ£¬ÐÔ¼Û±È¸ß£¬¾°É«²»´í£¬ÓÐÈ¤ºÃÍæ£¬
554.	¾°É«²»´í£¬ÐÔ¼Û±È¸ß£¬ÓÐÈ¤ºÃÍæ£¬×ÜÌå³¬ÔÞ£¬
555.	ÐÔ¼Û±È¸ß£¬¾°É«²»´í£¬×ÜÌå³¬ÔÞ£¬ÓÐÈ¤ºÃÍæ£¬
556.	¾°É«²»´í£¬ÓÐÈ¤ºÃÍæ£¬ÐÔ¼Û±È¸ß£¬×ÜÌå³¬ÔÞ£¬
557.	ÓÐÈ¤ºÃÍæ£¬×ÜÌå³¬ÔÞ£¬ÐÔ¼Û±È¸ß£¬¾°É«²»´í£¬
558.	¸ß¼¶ÔÞµÄµØ·½£¬¾°É«²»´í£¬ºÜ´ó£¬¾°É«ºÜÃÀ¡£
559.	Ñ©³¡ºÜ´ó£¬ÓÐÈ¤ºÃÍæ£¬¾°É«²»´í£¬×ÜÌå³¬ÔÞ£¬
560.	¾°É«²»´í£¬ÓÐÈ¤ºÃÍæ£¬ÐÔ¼Û±È¸ß£¬×ÜÌå³¬ÔÞ£¬
561.	¾°É«²»´í£¬×ÜÌå³¬ÔÞ£¬ÐÔ¼Û±È¸ß£¬ÓÐÈ¤ºÃÍæ£¬
562.	ÐÔ¼Û±È¸ß£¬×ÜÌå³¬ÔÞ£¬ÓÐÈ¤ºÃÍæ£¬¾°É«²»´í£¬
563.	»¬Ñ©³¡¹»´ó£¬·þÎñºÜÖÜµ½£¬ÏÂ´ÎÍÆ¼öÅóÓÑ¹ýÀ´
564.	ÐÔ¼Û±È¸ß£¬×ÜÌå³¬ÔÞ£¬¾°É«²»´í£¬ÓÐÈ¤ºÃÍæ£¬
565.	ÏÂÎç½«½üÁ½µãµ½µÄ Ã»Ê²Ã´ÈË ½øÈ¥ÒÔºó»áÓÐ½ÌÁ·°ïÄãÄÃÐ¬ÄÃ»¬°å ÎÒÃÇ×Ô¼º»¬Ã»Çë½ÌÁ·µÚÒ»´Î»¬ÊÇ»áË¤ÔÚ»¬Ò»±é¾ÍºÃ¶àÁË ÏëÇë½ÌÁ·Ò²¿ÉÒÔµÄ ±Ï¾¹¿ÉÒÔÅÄºÜ¶àÃÀÃÀµÄÕÕÆ¬ ±È½ÏÈÈÇé ¾ÍÊÇ·çºÃ´ó ½¨Òé´ø¿ÚÕÖ ÕæµÄÊÇÀäÀäÀä ¿ÉÒÔÉÏÁ½´ÎÆÂ±È½ÏÊÊºÏÃ»Íæ¹ýµÄÈË
566.	Ñ©¾°Æ¯ÁÁ£¬»¬Ñ©Éè±¸Ïàµ±²»´í£¬·Ç³£¿ªÐÄ¡£
567.	Ñ©µÀ¶à£¬Ñ©ÖÊÁ¿ºÜºÃ£¬Ñ©µÀ±È½ÏÓÐÈ¤Î¶ÐÔ£¬2.5¹«Àï³¬³¤ÖÐ¼¶Ñ©µÀ¡£Ñ©¾ß¶¼±È½ÏÐÂ£¬»·¾³²»´í¡£¼Û¸ñÏà±ÈÐÂÌåÎ¯¹óÒ»Ð©£¬µ«Ò²»¹²»´í
568.	Ñ©³¡Ò²Ì«ÃÀÁË°É£¡ÓÖ´óÓÖºñ,Éè±¸Ò²ºÜºÃ£¡
569.	Ñ©ºÜ°×£¬³¡µØºÜ´ó£¬¾°É«²»´í£¬ÓÐÈ¤ºÃÍæ£¬
570.	Ñ©¾ß²»´í(*?¡ä¨t¨s`?)?ÖµµÃÒ»È¥£¡
571.	ÍæµÃºÜ¿ªÐÄ£¬»¬Ñ©Ñ§ÁËºÃ¾Ã¡£ÓÐÈ¤ºÃÍæ£¬
572.	ÍæµÄºÜ¿ªÐÄ£¬µÚÒ»´ÎÌåÑé£¬ÏÂ´Î»¹ÒªÀ´£¡
573.	Í¦ºÃµÄ£¬¼Û¸ñ±ãÒË£¬¾ÍÊÇÑô¹âÍ¦Ã»ÒâË¼µÄ
574.	²»´í£¬ÖµµÃÍÆ¼öÈ¥
575.	»¬Ñ©³¡ÉèÊ©ºÜºÃ£¬°²È«ÐÍÍ¦¸ß£¬ºÜ²»´í
576.	ÐÔ¼Û±ÈºÜ¸ß£¬³öÐÐºÜ·½±ã£¬ÖµµÃÍÆ¼ö£¡
577.	ÂùºÃµÄ£¬ÖµµÃÍæ¾°É«²»´í£¬ÓÐÈ¤ºÃÍæ£¬
578.	·ç¾°ºÜÃÀ¡£»¬µÀºÜ¿í£¬ÓÐÊ±¼ä»¹ÒªÔÚÀ´
579.	»¬Ñ©³¡ºÃ£¬±È½Ï´ó£¬Ñ©ÖÊºÃ£¬·þÎñÖÜµ½
580.	·þÎñÖÜµ½£¬¾°É«ÃÀ£¬ºÜ¸ßÐËµÄÒ»´ÎÍæÍæ
581.	¾°É«²»´í£¬Ñô¹âÑ©³§£¬ºÜºÃ£¬Ï²»¶??
582.	Éè±¸ºÃ£¬³¡µØ´ó£¬·þÎñÖÜµ½£¬ÏÂ´Î»¹À´
583.	»¬Ñ©µ½ºÃ£¬±È½Ï´ó£¬Ñ©ÖÊºÃ£¬·þÎñÖÜµ½
584.	Ñ©¾°Ì«ÃÀÁË£¬ÉèÊ©ÆëÈ«£¬ÍæµÄºÜ¿ªÐÄ
585.	¾°É«²»´í£¬ÐÔ¼Û±È¸ß£¬ÕæµÄºÜ²»´í¡£
586.	²»´í£¬½ÌÁ·Ò²ÈÏÕæ¶Ô´ý½ÌµÄÒ²Ï¸ÐÄ¡£
587.	×ÜÌå³¬ÔÞ£¬'¾°É«²»´í£¬ÓÐÈ¤ºÃÍæ£¬
588.	»¬Ñ©³¡³¡µØ´ó£¬Ñ©ÖÊºÃ£¬·þÎñÒ²ÖÜµ½
589.	¹þ¶û±õÕæµÄÌ«ÃÀÁË£¬³¡µØÓÖ´óÓÖ¸É¾»
590.	Éè±¸ºÜºÃ£¬¸÷·½Ãæ¶¼ÐÔ¼Û±È¸ß£¬ÍÆ¼ö
591.	ÍæµÄºÜ¿ªÐÄ£¬¼Û¸ñÊµ»Ý£¬»¹»áÔÙÀ´
592.	¾°É«²»´í£¬ÓÐÈ¤ºÃÍæ£¬×ÜÌå³¬ÔÞ£¬
593.	ÓÐÈ¤ºÃÍæ£¬¾°É«²»´í£¬ÐÔ¼Û±È¸ß£¬
594.	µÚÒ»»¬µÀºÜºÃÍæ£¬´ø¼ÒÈËÈ¥ÍæµÄ¡£
595.	Ñ©³¡ºÜ´ó£¬·þÎñºÜÖÜµ½£¬¾°É«ºÜÃÀ
596.	·þÎñÖÜµ½£¬¾°É«ÃÀ£¬Ñ©Ò²·Ç³£ºÃÓÃ
597.	¾°É«²»´í£¬ÓÐÈ¤ºÃÍæ£¬×ÜÌå³¬ÔÞ£¬
598.	¹¤×÷ÈËÔ±ºÜÈÈÇé£¬ÏîÄ¿Ò²ºÜ²»´í£¡
599.	ºÃÆÀ£¡ µ¼ÓÎÈËºÜºÃ£¡¾°µãÖµµÃ´ò¿¨
600.	Õý³£ÆøºòÏÂÃ¿Äê11ÔÂÖÐÑ®¼´¿É¿ªÊ¼»¬Ñ©£¬Ö±µ½´ÎÄê4ÔÂÖÐÑ®£¬ÂÃÓÎ»¬Ñ©ÇøÑ©µÀÓëË÷µÀÁªÍø£¬×ß³ö±ö¹Ý¡¢±ðÊû¼´¿É»¬Ñ©¡£É½¶¥ºÍÖÐÕ¾ÓÐÁ½¸öÒôÀÖ¾Æ°É¡¢Ò»×ù¿ì²Íµê¡¢Á½¸ö´óÐÍÑ©¾ßµê¡¢Ò»Ëù»¬Ñ©Ñ§Ð£ºÍÁ½´¦½ô¼±¾ÈÖúÕ¾¡£
601.	¼Û¸ñºÜÊµ»Ý£¬ÍæµÄÏîÄ¿Ò²Í¦¶àµÄ
602.	·Ç³£³¬Öµ¾°É«²»´í£¬×ÜÌå³¬ÔÞ£¬
603.	¾°É«ÕæµÄ²»´í£¬Ò»´ÎÓä¿ìµÄÌåÑé
604.	¾°É«ºÜÃÀ£¬ÑªÖÊºÃ£¬·þÎñºÜÖÜµ½
605.	»¬Ñ©³¡µØ´ó,Éè±¸ºÃ£¬·þÎñÖÜµ½
606.	ºÜ´Ì¼¤£¬ÌåÑé¸ÐÌ«°ôÁË£¬ÖµÁË
607.	»¬Ñ©³¡µØ´ó£¬Ñ©ÖÊºÃ£¬Éè±¸ºÃ
608.	»¬Ñ©³¡ºÃ£¬±È½Ï´ó£¬Ñ©ÖÊºÃ£¡
609.	ÓÐÈ¤ÓÐÈ¤ºÃÍæ£¬ÐÔ¼Û±È¸ß£¬
610.	¾°É«²»´í£¬£¬£¬ÐÔ¼Û±È¸ß£¬
611.	¸úÅóÓÑÒ»ÆðÀ´µÄ£¬·ç¾°ºÜÃÀ
612.	¾°É«·Ç³£ÃÀ£¬Ñ©³¡Í¦´óµÄ¡£
613.	»¬Ñ©³¡µØ´ó£¬Éè±¸ºÃ·þÎñºÃ
614.	»¬Ñ©³¡ºÃ£¬Éè±¸ºÃ£¬Ñ©ÖÊºÃ
615.	±¾À´ÌýËµÍ¦¿ÓµÄ ·þÎñ²î È¥ÁË¾õµÃÆäÊµ»¹ÊÇÍ¦²»´íµÄ ½ÌÁ·¸Ð¾õºÜÈÈÇé °ïÃ¦È¡¶«Î÷´æ¶«Î÷ Ð¡·ÑÊÇ»áÒª µ«ÊÇ·þÎñºÃÉÔÎ¢¸øµã»¹ÊÇÍ¦ÀÖÒâµÄ ´ó¼Ò¶¼¿ªÐÄ È«¼Ò¶¼ÍæµÄºÜ¿ªÐÄ ÓÈÆäÊÇº¢×Ó ºÜ°ôµÄÒ»´ÎÌåÑé
616.	²»´í£¬ÍæµÃàË×ÜÌå³¬ÔÞ£¬
617.	²»´í£¬£¬£¬¡£×ÜÌå³¬ÔÞ£¬
618.	ÉèÊ©Í¦ºÃ£¬ÍæµÄºÜ¾¡ÐË¡£
619.	»¬Ñ©³¡Éè±¸ºÃ£¬·þÎñÖÜµ½
620.	Éè±¸ºÜ²»´íÓÐ»ú»áÔÙÀ´Íæ
621.	Ñô¹â»¬Ñ©³¡ºÃ£¬Éè±¸ÆëÈ«
622.	ÐÔ¼Û±È¸ß£¬·þÎñÌ¬¶ÈºÜºÃ
623.	ÐÔ¼Û±È¸ß£¬¾°É«²»´í£¬
624.	ÐÔ¼Û±È¸ß£¬¾°É«²»´í£¬
625.	ÓÐÈ¤ºÃÍæ£¬×ÜÌå³¬ÔÞ£¬
626.	×ÜÌå³¬ÔÞ£¬ÓÐÈ¤ºÃÍæ£¬
627.	¾°É«²»´í£¬×ÜÌå³¬ÔÞ£¬
628.	ÐÔ¼Û±È¸ß£¬ÓÐÈ¤ºÃÍæ£¬
629.	ÓÐÈ¤ºÃÍæ£¬ÐÔ¼Û±È¸ß£¬
630.	×ÜÌå³¬ÔÞ£¬¾°É«²»´í£¬
631.	×ÜÌå³¬ÔÞ£¬ÐÔ¼Û±È¸ß£¬
632.	ÓÐÈ¤ºÃÍæ£¬¾°É«²»´í£¬
633.	¾°É«²»´í£¬ÓÐÈ¤ºÃÍæ£¬
634.	ºÜÂúÒâ£¬ÓÐ»ú»á»¹»áÀ´
635.	ÐÔ¼Û±È¸ß£¬ÓÐÈ¤ºÃÍæ£¬
636.	Ò»¼ÒÓÎÍæ²»´íµÄÑ¡Ôñ£¡
637.	ÓÐÈ¤ºÃÍæ£¬ÐÔ¼Û±È¸ß£¬
638.	¾°É«²»´í£¬ÓÐÈ¤ºÃÍæ£¬
639.	·ç¾°ÃÀ ¡£»¬µÀ¿í? £¬£¬
640.	ÏÂ´Î»¹»áÔÚÀ´£¬·þÎñºÃ
641.	·þÎñÕæµÄºÜºÃ£¬£¬£¬£¬
642.	×ÜÌå³¬ÔÞ£¬¾°É«²»´í£¬
643.	ÐÔ¼Û±È¸ß£¬ÓÐÈ¤ºÃÍæ£¬
644.	¾°É«²»´í£¬ÓÐÈ¤ºÃÍæ£¬
645.	Í¦ºÃµÄ ¾°É«Ò²Í¦ÃÀµÄ
646.	ÐÔ¼Û±È¸ß£¬×ÜÌå³¬ÔÞ£¬
647.	×ÜÌå³¬ÔÞ£¬ÓÐÈ¤ºÃÍæ£¬
648.	×ÜÌå³¬ÔÞ£¬ÐÔ¼Û±È¸ß£¬
649.	Ñ©ºÃ£¬ÈËºÃ£¬·þÎñºÃ£¡
650.	ÑÇ²¼Á¦Ñô¹â»¬Ñ©³¡Î»ÓÚÑÇ²¼Á¦»¬Ñ©³¡¶«ÄÏ²¿£¬ÑÇ²¼Á¦»¬Ñ©³¡¾ßÓÐ¹úÄÚÌõ¼þ×îºÃµÄ»¬Ñ©³¡µØ£¬ÊÇÎÒ¹úÄ¿Ç°×î´óµÄ×ÛºÏÐÔÑ©ÉÏÁ·Ï°ÖÐÐÄ¡£»¬Ñ©³¡×ÔÈ»Ìõ¼þÁ¼ºÃ£¬´¦ÓÚÈºÉ½»·±§Ö®ÖÐ£¬ÁÖÃÜÑ©ºñ£¬·ç¾°×³¹Û£¬µØÃ²¶ÀÌØ£¬·â±ÕµÄÔ­Ê¼É­ÁÖ¹ÅÄ¾²ÎÌì¡£
651.	ÑÇ²¼Á¦ÐÂå©Ñô¹â»¬Ñ©³¡³¡µØºÜÊæ·þ£¬¶ÔÓÚ³õÑ§Õß»¬Ñ©³¡µØÓÐÈý¸öÆÂµÀÁ¬»¬ºÜË¬£¡ÉÏÁ½¸öÉÔ»º×îºóÒ»¸öÆÂµÀÉÔ¶¸£¬ÎÒÃÇÈ¥µÄÄÇÌìÈË²»¶àËùÒÔ¶ÔÓÚ³õÑ§ÕßµÄÎÒÃÇºÜÊÊºÏ£¬º¢×ÓÍæ·èÁË£¬´óÈË·´¶øÓÐ¹Ë¼ÉÍæµÃ»ëÉíÊÇº¹£¬ÒªËµÄÄÀï²»ÂúÒâÄÇ¿ÉÄÜ¾ÍÊô»¬Ñ©½ÌÁ·ºÍÌÖÒªºì°üÁË£¬ÕâÖÖ·çÆø²»Ìá³«£¬¶øÇÒÁ½¸öÐ¡Ê±½ÌµÄÊ±¼äÊÇ´ÓÄÃ¿¨´©Ñ©Ð¬¾Í¿ªÊ¼¼ÆËãÁË£¬²»µ½Á½Ð¡Ê±¾ÍÀ´Ëµµ½Ê±¼äÁË£¡×â¸öÑ©¾µÒª80Ôª£¬¿äÕÅ£¡Õâ¸öÏ£Íû³¡¹Ý¹ÜÀíÄÜÁ¦ÒªÌáÉý£¡µ«¾Í»¬Ñ©±¾ÉíÀ´Ëµ£¬¶ÔÓÚÎÒÃÇÄÏ·…
652.	ÌåÑé²»´íÓÐÈ¤ºÃÍæ£¬
653.	·þÎñ·Ç³£ºÃ£¬ºÜÂúÒâ
654.	·Ç³£ÂúÒâµÄÒ»´ÎÂÃÐÐ
655.	·ç¾°²»´í£¬£¬£¬ºÜÃÀ
656.	ÓÐÊ±¼äÔÚÀ´£¬£¬£¬£¬
657.	·þÎñÖÜµ½£¬Ñ©¾ßÆëÈ«
658.	ºÜ°ô? ÆÚ´ýÏÂÒ»´Î
659.	ºÜ°ô£¬»·¾³ÌØ±ðºÃ
660.	²»À¢ÊÇÈ«¹ú×îºÃµÄ
661.	ºÜºÃµÄ£¬ÏÂ´Î»¹À´
662.	×î¿ªÐÄµÄÒ»´ÎÂÃÐÐ
663.	¹þ¹þ£¬ºÃÍæµÄµØ·½
664.	Ôªµ©ÈËÉÙ£¬¼Û¸ñ¹ó
665.	·ç¾°ºÃ£¬·þÎñºÃ£¬
666.	·ç¾°ºÜÔÞ£¬·þÎñÔÞ
667.	ÌåÑéÌØ±ðºÃ ºÜÏ²»¶
668.	·þÎñ²»´í£¬Ñ©ºÜºÃ
669.	ºÜ²»´íµÄÌåÑéÑ½
670.	³¬ÔÞµÄÒ»´Î¹ºÎï
671.	ºÃºÃºÃºÃºÃºÃºÃ
672.	¾°É«²»´í£¬Ï²»¶
673.	ÆÚ´ýÏÂ´ÎÔÙÀ´£¡
674.	¿ìÀÖ£¬»¹»áÔÙÀ´
675.	¾°É«²»´íºÃºÃÍæ
676.	ºÃºÃºÃºÃºÃºÃºÃ
677.	»¬µÀºÜ¿í ¡£¡£¡£
678.	·ç¾°ÃÀ....
679.	·þÎñºÃ¡£»¬µÀ¿í
680.	Ñ©ÖÊºÃ? Ì¬¶ÈºÃ
681.	¾°É«²»´í£¬°¢¶Å
682.	Ñ©ÖÊºÃ ·þÎñÖÜµ½
683.	ºÃºÃºÃºÃºÃºÃ
684.	ÖµµÃÈ¥ÍæÅ¶
685.	²»´í»¹Í¦ºÃ
686.	ÐÔ¼Û±È¸ß£¬
687.	×ÜÌå³¬ÔÞ£¬
688.	×ÜÌå³¬ÔÞ£¬
689.	¾°É«²»´í£¬
690.	×ÜÌå³¬ÔÞ£¬
691.	»¹»áÔÙÀ´µÄ
692.	ºÜÂúÒâ×Ô¼º
693.	¾°É«²»´í£¬
694.	»¹»áÔÙÀ´µÄ
695.	ÓÐ»ú»áÔÙÀ´
696.	ºÃ¹þ¹þ¹þ¹þ
697.	×ÜÌå³¬ÔÞ£¬
698.	¾°É«²»´í£¬
699.	¾°É«²»´í£¬
700.	×ÜÌå³¬ÔÞ£¬
701.	»·¾³ºÜºÃ£¬
702.	×ÜÌå³¬ÔÞ£¬
703.	ÐÔ¼Û±È¸ß£¬
704.	Ñ©µÀ¶à£¬Ñ©ÖÊºÃ£¬ÖÐ¸ß¼¶µÀÈË²»¶à£¬³õ¼¶µÀ³¬¼¶¶àÈË£¬Ñ©¾ß±£ÑøµÃ±È½ÏºÃ
705.	Õâ¸ö»¬Ñ©³¡ºÜ²»´í£¬ÊÊºÏ³õÑ§ÕßÀ´Íæ¡£Ñ©µÀÆ½»ºÏÂ½µ£¬±ÈÐÂÌåÎ»µÄ»¬Ñ©³¡ºÃºÜ¶à¡£²¢ÇÒ»¬°å²»ÓÃÐ¶ÏÂ£¬´©ÉÏÒÔºóÖ±µ½»¬Ñ©½áÊø²ÅÐèÒªÐ¶ÏÂ£¬²»ÏñÐÄµ×Î²»¬Ò»´ÎÐ¶Ò»´Î£¬×°Ò»´ÎÔÙ»¬Ò»´ÎÀË·ÑºÜ¶àÊ±¼ä¡£²¢ÇÒÐÂÌåÎ¯ÈË»¹Í¦¶àµÄ£¬²»¹ýºÜÔç³õÑ§ÕßÈ¥µÄ»°£¬Á¬É²³µ¶¼É²²»×¡¡£Ñô¹âÑ©³¡ÈË²»¶à£¬¶øÇÒÑ©³¡ÀïÃæ¾ÍÓÐ¿ÏµÂ»ùºÍ±ØÊ¤¿Í£¬¼Û¸ñ¹«µÀ¡£ÇëÁË½ÌÁ·240 1¶Ô1¿ÉÒÔÔÙ¸øµãÐ¡·Ñ£¬ÕâÑùËûÃÇµÄ·þÎñ»á¸üºÃ£¡
706.	²»µÃ²»¿´µÄ¹þ¶û±õÑ©ÏçÓÎÍæ¹¥ÂÔÀ´ÁË¡£
707.	¾°É«²»´í£¬ºÃÀäÑ½²»¹ýºÜºÃÍæ
708.	¼Û¸ñÊÊÖÐÏîÄ¿Ò²²»´í
709.	ÓÐÈ¤ºÃÍæ£¬ÓÐµã¹ó
710.	¿ÉÒÔ¿ÉÒÔ¿ÉÒÔ
711.	Ñ©Ù|ºÃ£¬ÔOäýRÈ«£¬Ä§Ìº¡¢À|ÜßÓÐ»¬Ñ©Æ÷¾ß¶¼ºÜýRÈ«·½±ã¡££¬úËùÒ²ºÜÇ¬Q¡£¾ÍÊÇråXÙFÁË£¬Ñ©¾ß¨çÌì380£¬î^¿ø¨çÌì80£¬½Ì¾2Ð¡r600Ôª£¬ÏàÝ^ßLß Ñ©öÙFÁË¡£
712.	³¡µØÃæ»ý´ó
713.	½Ó³µÐ¡¸çºÜnice¡£À´×ß¸ö¹ý³¡Ë¤Á½õÓÒ²¿ªÐÄ
714.	ÐÒ¸£´óµÀA1Ñ©µÀÃû²»Ðé´«£¬´ÓÉ½¶¥ãåÔÆÂ¥¿ªÊ¼100Ã×Ä§Ìº£«ÈëÃÅ¼¶£¬Ïò¶«Ë³É½¼¹ÓÐ½ü1000Ã×³õ¼¶Ñ©µÀ£¬ÔÚÀÂ³µ´¦ÏÂÆÂ¼±×ªÖ±ÏÂ£¬½ü1000Ã×ÖÐ¼¶µÀ£¬½üÆÂµ××ó×ªÀÂ³µÕ¾¿ÉÉÏÉ½ÏÂÉ½£¬ÓÒ×ªÓÖÊÇ1000¶àÃ×µÄ³õ¼¶µÀ£¬Ö±µ½É½ÏÂÑ©¾ß´óÌü£¬3500Ã×³¤£¬Âä²î500¶àÃ×£¬ÄãÊÇÖÐ¼¶»¬Ñ©ÕßÀ²£¡
715.	°×Ñ»»¬Ñ©¾ãÀÖ²¿À´µÄ½Ó´ý£¬Ç××ÔÀ´ÑÇ²¼Á¦ÄÏÕ¾½ÓËÍ£¬Ê¦¸µÌØ±ðÈÈÐÄ£¬·þÎñÌ¬¶È³¬ºÃ£¬¿É¼û°×Ñ»¾ãÀÖ²¿Ò²ÊÇÒ»¸ö³äÂú»îÁ¦ºÍÈÈÇéµÄÍÅ¶Ó£¬»¬Ñ©ÍæµÄ³¬¼¶Ë¬£¬getÁË»¬Ñ©¼¼ÄÜ£¬ÏÂ´ÎÀ´Ò»¶¨»¹ÕÒÕâÒ»¼Ò¡£
716.	Ò»´óÔç×ø6µã¹þ¶û±õ¶«µ½ÑÇ²¼Á¦ÄÏµÄ»ð³µ£¬8µã¶à³öÀ´»ð³µÕ¾¾ÍÓÐÊ¦¸µÒÑ¾­ÁªÏµºÃÁËÔÚ³öÕ¾¿ÚµÈ£¬×ø³µ3·ÖÖÓ¾Í¿ÉÒÔµ½»¬Ñ©³¡£¬È»ºó´æÐÐÀî£¬¼ÆÊ±´ÓÄÃÑ©Ð¬µÄÊ±ºò¿ªÊ¼£¬»»Ð¬µÄµØ·½»áÓÐÍÆÏú²»»á»¬Ñ©µÄÇëÇë½Ì²»¹ýÈç¹û»á»¬Ñ©Ò²¿ÉÒÔ²»Çë¡£ÎÒÃÇÊÊµ±³ÔÁËµã¶«Î÷¾Í´ø×ÅÑ©°åÈ¥ÁËÑ©³¡¡£Ñ©³¡·ÖÎª³õ¼¶ÖÐ¼¶ºÍ¸ß¼¶£¬³õ¼¶ÓÐÄ§Ìº¿ÉÒÔ×øÉÏÈ¥£¬ÊÊºÏ³õÑ§Õß£¬ÖÐ¼¶ÓÐÀÂ³µ£¬²»¹ýÒòÎªÓÐµãµ£ÐÄËùÒÔ»¹ÊÇÑ¡ÔñÁË³õ¼¶¡£¾ÍÃ»ÓÐÌåÑéÀÂ³µÁË¡£Ñ©ºÜºÃ£¬¶¼ÊÇ¶«±±·ÛÑ©£¬²ÈÏÂÈ¥ÏñÉ³…
717.	Ô­¼Æ»®ÊÇÒª»¬ÖÐ¼¶µÀµÄ£¬½á¹û¿¨¿ªµÄ²»¶Ô£¬Ö»ºÃÔÚ³õ¼¶ÍæÁË¡£×ÜÌå»¹ËãÂúÒâ°É£¡ ½¨ÒéÏëÒª»¬Ñ©»¹Ã»È¥µÄÓÑÓÑÃÇÒ»¶¨ÒªÌáÇ°±¸ºÃ·Àº®´ëÊ©£¬É½ÉÏÌ«ÀäÁË£¡
718.	½ÌÁ·Ì«»áÍÆÏúÁË¡£¡£¡£µÚÒ»´Î»¬Ñ©£¬ËùÒÔ»¹ÊÇÇëÁË½ÌÁ·£¬Ã»¸øÐ¡·Ñ£¬½ÌÁ·×ßµÃÓÐµãÔç¡£½ÌÑ§¹ý³ÌÖÐÌ¬¶ÈÊ²Ã´»¹ÊÇ²»´íµÄ£¬»¹¸øÅÄÁËÕÕ¡£½ÌÁ·È«³ÌÖ»»¨ÁË240ÔªÃ»ÓÐ¶îÍâÊÕ·Ñ¡£»¬Ñ©³¡Ñ©¾ßÍ¦ÐÂµÄ£¬Í¦ºÃÍæµÄ¡£ÄÏÕ¾½ÓËÍµÄË¾»úÀ´µÃºÜÂý£¬ËµÒªµÈ5·ÖÖÓ½á¹ûµÈÁËÒ»¸ö¶àÐ¡Ê±²ÅÀ´½ÓÎÒÃÇ¡£
719.	ºÜÖµµÃÈ¥£¬ÓÐÊ±¼äÒ»¶¨´øÉÏ¼ÒÈËÒ»ÆðÈ¥
720.	¾°É«Ò»°ã£¬ÓÐ´ý¸Ä½ø£¬
721.	ÄÏ·½º¢×Ó£¬µÚÒ»´Î»¬Ñ©£¬ÍæµÃºÜ¿ªÐÄ¡£ ÎÒºÍÁ½¸öÐ¡»ï°éÒ»ÔçÉÏÔÚ¹þ¶û±õ×ø6µãµÄ»ð³µÈ¥ÑÇ²¼Á¦ÄÏÕ¾£¬8µã40×óÓÒµ½¡£±¾À´ÏëÏÈÔÚÖÜ±ßÍæÍæÔÙÈ¥»¬Ñ©³¡£¬µ«Ç°Ò»ÌìÁªÏµµÄÊ±ºò£¬µ¼ÓÎ¸úÎÒÃÇËµÒòÎªÔªµ©Ð¡³¤¼ÙÈËÌØ±ð¶à£¬Ô½µ½ÏÂÎçÈËÔ½¶à£¬ÎÒÃÇ¾Í¾ö¶¨Ö±½ÓÈ¥»¬Ñ©³¡¡£ 9µã¶àµ½»¬Ñ©³¡£¬9µã20¶à¿ªÊ¼ÁìÑ©¾ß£¬ÓÐ½ÌÁ·Ò»Ö±ÔÚÅÔ±ß°ïÃ¦£¬±¾À´¸Õ¿ªÊ¼²»Ì«ÏëÇë½ÌÁ·µÄ£¬µ«ÏñÎÒÃÇÕâÖÖÍêÈ«Ã»½Ó´¥¹ýµÄ£¬Ã»·¨Íæ¡£½ÌÁ·240Á½Ð¡Ê±£¬ËäÈ»ÒòÎª½ÌÁ·Ò²Òª×âÑ©¾ßÊ²Ã´µÄ£¬ÆäÊµ²»µ½…
722.	ÂòµÄ»¬ÈýÐ¡Ê±?Ñ©¾µ»¬Ñ©·þµÄÌ×²Í ¹¤×÷ÈËÔ±¶¼ºÜÈÈÇé£¬ÌáÇ°ÁªÏµÑ¯ÎÊºÎÊ±È¥»¬Ñ© ÓÐ³µ½ÓËÍ µ½ÁËÒ²ÊÇÁìÑ©¾ßÑ©Ð¬µÈÓÐ×¨ÃÅµÄÈË***¸ºÔð Ñ©µÀÒ²ºÜºÃ ÂúÒâ
723.	ÂòµÄÊÇÃâ·Ñ½ÓËÍµÄ£¬Ë¾»úºÍµ¼ÓÎÊÇÕæµÄºÃ£¬ÔÚ»¬Ñ©³¡ÍæÍêºó£¬ÓÖ°ÑÎÒÃÇËÍµ½ÁËÅ©¼ÒÀÖ£¬ÍÆ¼öÁË¼¸µÀ²Ë£¬ºÜÊµÔÚ¡£¶ø»¬Ñ©³¡ÄÚ²¿ÉèÊ©ºÜºÃ£¬½ÌÁ·¼Û¸ñÊÇ240/2Ð¡Ê±£¬¿ÉÄÜÒòÎª½ÌÁ·µÄÊÕÈë¶¼À´Ô´Õâ£¬ËùÒÔÌýµ½ÎÒ¾Ü¾øµÄÊ±ºò£¬ËûÃÇÓÖÈ°ÁËºÃ¾Ã£¬Ö®ºó¾Í·Þ·ÞµÄÀë¿ªÁË¡£»¬µÄÊÇ³õ¼¶µÀ£¬Í¦¼òµ¥µÄ£¬¿ÄÁË4.5´Îºó£¬Ò²¾Í»áÁË£¬Ö®ºó¾Í¿´±ðÈËÔõÃ´»¬µÄ£¬ÁìÎòµ½ÁË¼õËÙºÍ×ªÍä¡£ÒòÎªÊÇµÚÒ»´ÎÈ¥£¬É¶×°±¸Ò²Ã»ÓÐ£¬Ã»ÊÖÌ×£¬Ã»Í·¿ø£¬Ã»¿ÚÕÖ£¬×âÊµÔÚÊÇÌ«¹óÁË£¬¾ÍÃ»×â¡£ÏëÈ¥Í…
724.	Èç¹û»áÒ»µãµã»¬Ñ©µÄ»°£¬³õ¼¶µÀÃ»É¶ÒâË¼£¬¶ÔÐÂÊÖÌØ±ðÓÑºÃ£¬ÓÖ×Ô·ÑÈ¥ÁËÖÐ¸ß¼¶»¬µÀ£¬ÌØ±ðË¬¡£ÅÅÃûµÚÒ»Ãû²»Ðé´«£¬²»¹ý±ØÐë´÷Ã±×Ó¡£¸ßÉ½»¬µ¹ÌØ±ð¿ì£¬ºÜÀä£¬Òª×¼±¸³ä·Ö¡£ÃæÕÖ£¬ÊÖÌ×£¬×Ô¼ºÒ»¶¨ÂòºÃ£¬ÓÐÌõ¼þ´©×Ô¼ºµÄ»¬Ñ©·þÀ´¡£
725.	ÖµµÃÈ¥£¬»¬Ñ©³¡×¨ÒµºÜ¶à£¬³õÑ§ºÍ×¨Òµ¶¼·½±ã¡£ÓÐ×Ô¶¯´«ËÍ´ø£¬ÆäËû³¡µØ³õÑ§»¹Òª×Ô¼º×ß¡£ Ñ©¾ßÒ²±È½ÏºÃ£¬³õÑ§»¹ÊÇÒª½ÌÁ·£¬ÇëÒ»´ÎÒÔºó×Ô¼ºÁ·ÏÂ¾ÍºÃÁË¡£
726.	³¬¼¶³¬¼¶Àä¡£µ«ÊÇÍæµÄºÜ¿ªÐÄ¡£²»¹ýÆäÊµÃ»±ØÒªÕÒ½ÌÁ·£¬×îÖÕÓÐÖÐ¼¶ÆÂÌôÕ½³É¹¦¡£
727.	ÈËÓÐµã¶à£¬Ä§ÌºÓµ¼·¡£Å®¶ùËµÑ©±È±±¾©¸É¾»¡£Õâ¸öÆ±ÖÐ¼¶µÀ²»ÄÜÉÏ¡£²»ÊÇºÜÀä£¬±È±±¾©Àä¡£´©Ñ©·þ£¬´øÍ·¿ø£¬»¹´÷ÁËÃæ½í£¬Ã»ÓÐÍ·¿ø¡¢Ãæ½í»áÊÜ²»ÁË¡£
728.	µÚÒ»´Î»¬Ñ©£¬Ñ§µÄ±È½ÏÂý£¬»¬ÉÏñ«ÁË£¬ÏÂ´Î»¹Ïë¼ÌÐø£¬ËäÈ»»¬µÃºÜ¿ªÐÄ£¬µ«¸ÃËµµÄ»¹µÃËµ¡£ ÎÒÃÇ4¸öÈË£¬ÂòÁËÐ¯³ÌµÄ´øÑ©¾µµÄÆ±£¬Ð¯³ÌµÄµ¼ÓÎ¸ºÔð´øÎÒÃÇÁìÑ©ÕÌÑ©ÇÁµÈÓÃÆ·£¬½ÌÁ·ÊÇµ±³¡ÇëµÄ£¬260Ò»Î»£¬ÏÂÃæ¾Í·¢ÉúÐ¡·ÑµÄÊÂÁË£¬ÕâÀïÊÇ´ÓÁìÐ¬×Ó¿ªÊ¼¼ÆÊ±µÄ£¬½ÌÁ·ÁìÁËÐ¬×ÓÖ®ºó£¬ºÍÎÒÃÇÌ¸Ð¡·ÑµÄÊÂ£¬200Ò»Î»£¬ÎÒ¾õµÃ¹óÁË£¬Ëµ100Ò»Î»£¬ËûÃÇ²»´ðÓ¦¡£¾ÍÕâÑùÒ»Ö±ºÍËûÃÇÀíÂÛ£¬ËûÃÇÃÀÃûÆäÔ»ËµÔÚ»¬Ñ©Ç°ºÍÎÒÃÇÌÖÂÛ£¬±ðµ½×îºó´ó¼Ò¶¼²»¿ªÐÄ£¬¿ÉÊÇÁìÁËÐ¬×ÓºóÊ±…
729.	Ôªµ©¼ÙÆÚµÚÒ»Ìì£¬ÍæµÄºÜàË£¬¼ÙÆÚÉúÒâºÜºÃ£¬²»¹ýµê¼Ò»¹ÊÇºÜÓÐÄÍÐÄµÄÖðÒ»ÁªÏµÍ¨Öª£¬ÓÈÆäÊÇÎÒ»¹°Ñµç»°Áô´íÁË£¬µ«Ò²¼ÓÁËÎ¢ÐÅ¹µÍ¨ºÃÁË£¬µÚ¶þÌìÏÂ»ð³µºóÖ±½Ó½ÓÉÏ³µµ½»¬Ñ©³¡£¬ÎÒÃÇÊÇËÄÐ¡Ê±µÄÆ±£¬Ã»ÓÐÇë½ÌÁ·£¬¸Ð¾õÒ²ºÃÍæµÄ£¬Çë½ÌÁ·ÕâÊÂ¼ûÈÊ¼ûÖÇ£¬ÅÂË¤µÄ»°ÇëÒ»¸ö»¹ÊÇÓÐ±ØÒªµÄ£¬Èç¹ûÖ»ÊÇÑ§µÄ»°£¬×Ô¼ºÃþË÷Ò»ÏÂÔÙÌýÌýÅÔ±ßµÄÈË£¬ÍêÈ«Ã»ÓÐÎÊÌâ£¬ÐÂÊÖµÄ»°¸Ð¾õÍ·¿øÑ©¾µÒâÒå²»´ó£¬·´ÕýÂýµã»¬¾ÍÊÇÁË£¬×ÜÌåÊÇºÜ¿ªÐÄµÄÐÐ³Ì£¬ÓÐ»ú»á»¹»áÔÙÀ´¡£ÁíÍâ¸Ð¾õÏ…
730.	ÑÇ²¼Á¦»¬Ñ©³¡ÊÇ¹úÄÚ×î´ó¡¢Ìõ¼þ×îºÃµÄ»¬Ñ©³¡µØ£¬×ÜÃæ»ý2255¹«Çê¡£»¬Ñ©³¡×ÔÈ»Ìõ¼þÁ¼ºÃ£¬´¦ÓÚÈºÉ½»·±§Ö®ÖÐ£¬ÁÖÃÜÑ©ºñ£¬¾°É«×³¹Û¡£¸ßÉ½Ñ©µÀº£°Î1300¶àÃ×£¬»¬Ñ©µÀÈ«³¤3080Ã×£¬¿í40Ã×£¬ÉèÓÐÈ«·â±ÕÊ½µõÏäºÍ°ë·â±ÕÊ½µõÒÎË÷µÀ
731.	½ñÄêµÄÑ©ÌØ±ð´ó£¬ËùÒÔ»¬Ñ©³¡µÄÐ§¹ûÒ²ÌØ±ðºÃ£¬ÀäÑª°¥£¬µ½´¦¶¼ÊÇÑ©£¬ÓÐÆÂ¶È£¬ÓÖÍæµ½»¬ÆðÀ´£¬»¹ÊÇÌØ±ðÊæ·þ£¬ÌØ±ð·½±ã¡£ÕâÀï»¯Ñ§»¹ÊÇÐèÒªÓÐµãË®Æ½£¬¼¼ÇÉµÄÈõ£¬Ò»µã¶ù¶¼²»»á»¨£¬»¹ÊÇÓÐµãÅÂÅÂµÄ¡£
732.	ÌáÇ°×¼±¸ºÃ¶«Î÷£¬ÁªÏµºÃ£¬´øÆë¶«Î÷¡£
733.	µÚÒ»´ÎÈ¥»¬Ñ© Ñ©µÀ²»¶¸ ±È½ÏÆ½»º ÊÊºÏ³õÑ§Õß¡£ 734. ÓÐÄ§Ìº µ«Ä§ÌºÅÅ¶Ó¾ÍºÄ·ÑÁËºÜ¶àÊ±¼ä Ò»°ëÊ±¼ä°É¡£²»°üº¬ÀÂ³µ ²»ÄÜ×øÀÂ³µ¡£
735.	Ð¯³ÌÉÏ¶©µÄ³õ¼¶µÀ£¬À´»ØÓÐ½ÓËÍ£¬ºÜ·½±ã¡£Ñ©µÀÉèÊ©²»´í£¬Ñ©¾ßÒ²²»´í£¬ºÍ´ó¼ÒËµµÄÒ»Ñù£¬½ÌÁ·»áÒ»Ö±¶¢×ÅÄã£¬ÈÃÄãÇë½ÌÁ·£¬»á»¬µÄÍ¬Ñ§¼á¶¨Ò»ÏÂ£¬ËûÃÇÒ²¾Í×ßÁË¡£Ä§ÌºÒ²»¹ÐÐ£¬¾ÍÊÇÑ©µÀÕæµÄ±È½Ï³õ¼¶£¬±È½ÏÆ½Ì¹¡£ÏÂÎçÈËÌØ±ð¶à£¬ÒªÈ¥µÄÍ¬Ñ§ÉÔÎ¢ÔçµãÈ¥°É¡£
736.	ÊÊºÏ³õÑ§ÕßµÄ³õ¼¶µÀ»¹²»´í£¬È¥µÄµ±Ìì½ÌÁ·ËµÊÇÈË×îÉÙµÄ£¬´óÑ©·âÂ·£¬¶àµÄÊ±ºòÒ»Ìì¼¸Ç§ÈË£¬µ±ÌìÖ»ÓÐ¼¸°Ù£¬ÎÒ¶¼ÒÑ¾­¸Ð¾õÈË¼·ÈËÁË¡£½¨ÒéÉÏÎçÈ¥ÈËÉÙ
737.	Ã»ÓÐ»¬¹ýÑ©µÄÈË³õ¼¶µÀÌåÑéÒ»ÏÂ¾Í¿ÉÒÔÁË£¬»¬Ñ©Ð¬ºÃÖØ£¬Ò»¸öÐ¡Ê±µÄÑ§Ï°£¬ÒÂ·þ¶¼ÊªÁË¡£Ð¯³Ì·þÎñ²»´í£¬´ÓÑÇ²¼Á¦¾ÆµêÀ´»Ø¶¼ÓÐ³µ½ÓËÍµÄ¡£À´ÄêÔÙÕ½¡£
738.	·Ç³£´Ì¼¤£¬ÍæµÄ·Ç³£¿ªÐÄ£¬ÒÔºóÓÐ»ú»á»¹ÒªÀ´£¡£¡£¡
739.	µ½ÁËÑÇ²¼Á¦£¬Ã¿ÌìµÄ¹Ì¶¨½ÚÄ¿¾ÍÊÇ»¬Ñ©¡£¸ÐÐ»ÎÒµÄÃ¿Ò»¸ö»¬Ñ©½ÌÁ·£¬ÄãÃÇ¶¼ÎªÎÒ½ñÌìµÄ½ø²½×÷³öÁË¹±Ï×£¬Òò×Å×Ô¼ºÁìÎòÁ¦ºÍÖ´ÐÐÁ¦µÄ²»Í¬£¬ÔÚÁ·Ï°µÄÊ±ºò£¬Ê±ÓÐÔø¾­µÄtipsÉÁÈëÄÔº£¡£Ã¿Ò»Ìì£¬¶¼¾õµÃ×Ô¼ºgetting better and better.#Thankstomyinstructortoday#
740.	Íæ»¹ÊÇºÃÍæ°¡£¬¾ÍÊÇÒÑ¾­»¨ÁË240Çë½ÌÁ·ÁË£¬½ÌÁ·Ò²¾Í½ÌÁËÒ»¸öÐ¡Ê±¶àÃ»µ½Á½Ð¡Ê±¾Í¼±×ÅÒª×ß£¬È»ºóÕâ±ß¹ý³ÌÖÐ¾ÍÊÇ²»¶ÏÌáÊ¾ÒªÐ¡·Ñ£¬ÎÒ¸úÎÒÅóÓÑÁ½ÈËÇëÁËÁ½¸ö½ÌÁ·£¬¶¼ÊÇÃ÷Ê¾°µÊ¾µÄÒªÐ¡·Ñ£¬Õâ¿Ï¶¨ÊÇÑ©³¡Ä¬ÈÏµÄ£¬²»¸Ã¹Ü¹ÜÂð£¿±ðµ½Ê±ºòÃûÉù³ô³ÉµÚ¶þ¸öÑ©Ïç£¬ËðÊ§¾Í²»ÊÇÒ»Á½°ÙÐ¡·ÑÕâµãÊÂÁË
741.	Ö»ÍÆ¼ö¹ºÂòÃÅÆ± ²»ÍÆ¼öÔÚÐ¯³ÌÉÏ¹ºÂò»¬Ñ©·þºÍÃ±×ÓÑÛ¾µ Ã±×ÓºÍÑÛ¾µ¶¼ÊÇÐ¯³Ì×Ô¼º±¸µÄ ²»Èç»¬Ñ©³¡µÄÃ±×ÓÑÛ¾µÑóÆøºÃ¿´×ÜÌå»¬Ñ©»¹ÐÐ ºÜºÃÍæ
742.	Á©¸öµ¼ÓÎÐ¡¸ç¶¼Ê®·Ö¸ºÔð£¬µ½ÁËÄÏÕ¾¾ÍÒÑ¾­µÈÔÚÁËÃÅ¿Ú¡£»¬Ñ©ºÜÓÐÒâË¼£¬ÎÒÃÇÃ»ÓÐÇë½ÌÁ·£¬µÚÒ»´Î»¬Ñ©£¬Ë¤µ¹¼¸´Î×Ô¼ºÒ²¾ÍÂýÂýÑ§»áÁË£¬Çë²»Çë½ÌÁ·ÆäÊµÃ»ÓÐÌ«´óÇø±ð¡£¼ÇµÃ×Ô¼ºÒª´ø¸öÊÖÌ×ºÍÃ±×Ó£¬ÒòÎªÃÅÆ±²»°üº¬ÕâÐ©¡£ÂíÀ­ÀçºÜÓÐÌØÉ«£¬³µ·òºÜÇ×ÇÐ¡£Ñ©ÉÏ·Éµú»¬µÀºÜ¶Ì£¬Íæ¼¸´Î¾ÍÃ»Ê²Ã´ÒâË¼ÁË¡£
743.	ÔÚ³õ¼¶µÄ»°£¬»¬Ñ©µÀÓÐÏÞ¡£Éè±¸ºÜÐÂ£¬½ÓËÍµÄ´ó¸çºÍÁªÏµ½ÓËÍµÄ´ó¸ç¶¼Í¦ºÃ¡£ÔÞ¡£Çë½ÌÁ·ÒòÎªÍêÈ«²»»á£¬²»¹ýÒ²ÖµÁËÑ§µÄ²î²»¶à¡£½ÌÁ·ÈËÒ²ºÜºÃ£¬¶ÔÓÚÐ¡·ÑÎÊÌâ£¬àÅ£¬²»ÖªµÀÐÐÇé£¬µ«ÊÇ¸ù¾Ý¸öÈËÇé¿öºÏÀí¸ø¾ÍÐÐ£¬ÎÒÖªµÀ½ÌÁ·Ò²²»ÈÝÒ×¡£ÎªËûÃÇµãÔÞ¡£àÅ¡£×ÜÌå»¹ÐÐ¡£ÎªÁËÏñ²¼´ïÅåË¹ÄÇÑùµÄ¸Ð¾õÀÂ³µÅÄÕÕµ«ÊÇÏë¶àÁË¹þ¹þ
744.	ÑÇ²¼Á¦ÐÂå©Ñô¹â»¬Ñ©³¡Õû¸ö¸Ð¾õºÜºÃ£¬³õ¼¶»¬Ñ©³¡ÓÐÈýÌõ»¬µÀ¡£¿ÉÒÔÇë½ÌÁ·´ø×Å»¬£¬²»Ì«ÈÝÒ×»¬µ¹¡£Í¬Ê±£¬Ò²ÓÐ¸ß¼¶ÈüµÀºÍÉ½µÀ£¬·Ç³£´Ì¼¤¾ªÏÕ¡£
745.	»¬Ñ©³¬¼¶´Ì¼¤£¬ÎÒÊÇ³õÑ§Õß£¬²¢Ã»ÓÐ½Ð½ÌÁ·¡£¶àË¤¼¸´Î¾ÍÖªµÀ»¬Ñ©¼¼ÇÉÁË
746.	·þÎñ»¹²»´í£¬Ð¯³ÌÉÏ¶©ÁËÄÏÕ¾½ÓËÍµÄÆ±ºÜ·½±ã¡£Ã»ÓÐÇë½ÌÁ·£¬×Ô¼º¿´ÁË¿´ÊÓÆµ¡£×Ô¼ºÍæµÄ³õÑ§Õß£¬×îºÃ¿ÉÒÔÌáÇ°¿´Ò»ÏÂ£¬È»ºóµ½³õ¼¶µÀ×îÉÏÃæ£¬ÒªÁ¬×øÈý´ÎÄ§ÌºÉÏÈ¥µÄµØ·½Á·Ï°£¬ÄÇÀïÆÂ±È½Ï»º£¬ÊÊºÏÐÂÊÖ¡£ÎÒÃÇÉÏÈ¥Ö±½Óµ½µÚÒ»¸öÆÂ¾ÍÏÂÁË£¬ÆÂÌ«´ó£¬ÐÂÊÖºÜÄÑ¿ØÖÆ£¬ÀË·ÑÁËÒ»µãÊ±¼ä¡£
747.	»¹ÊÇ±È½ÏºÃÍæµÄ£¬×Ô¼ºÈ¥ºÜ·½±ã£¬Ã»ÓÐÅöµ½½ÌÁ·ÒªÐ¡·ÑÑ½£¡
748.	2019Ñ©¼¾¿ª»¬£¡[È­Í·]Ã°×Å¶³µôÊÖÖ¸µÄÎ£ÏÕ??£¬Ç¿ÐÐÂãÊÖÖ´»úÅÄÕÕ£¬È»ºó£¬ÎªÊý²»¶àµÄÕÕÆ¬Àï¾¹È»´ó°ë»¹ÐéÁË£¡[ÎæÁ³]µÚÒ»´ÎÔÚÑÇ²¼Á¦µÄºÚµÀÏÂ£¬¾ÍËã¶³µôÊÖÖ¸Ò²Òª¼ÍÄîÏÂ£¡[º©Ð¦]
749.	½Ó³µÐ¡¸ç·þÎñ»¹ÊÇ²»´íµÄ Í¦¿¿Æ×µÄ¡­¾ÝËµÔÚÍøÉÏ¶©Æ±Ö»ÄÜÉÏ³õ¼¶Ñ©µÀ¡­¡­²¢²»ÄÜÉÏÖÐ¸ß¼¶¡­Õâ¾Í¸úÑô¹âÑ©³¡ËùÓÐ»¬µÀ¿ª·ÅÓÐµã²»Ïà·ûºÏÁË¡­²»¹ýÍøÉÏµÄÈ·ºÍÏÖ³¡¼ÛÇ®ÓÐ±ãÒËºÃ¶à£¬ÕûÌå»¹ÊÇÂúÒâµÄ
750.	Ô­±¾Ô¤¶¨ÐÂÌåÎ¯ ºóÃæË¾»úËµÑô¹â¸üºÃ¾ÍÈ¥ÁËÑô¹â ·¢ÏÖÆäÊµÒ²²¢Ã»ÓÐÕâÃ´ºÃ£¿¿ÉÄÜÊÇÎÒÖ®Ç°È¥µÄ»¬Ñ©³¡Ì«ºÃÁË ÐÎ³ÉÁË¶Ô±È ÕâÀïµÄ´óÌüºÜÐ¡ ¶øÇÒÕû¸öÁ÷³ÌÒ²²»Á¬¹áµÄ ¶øÇÒ³öÁË´óÌüÒª×ßÒ»¶ÎÂ·²Åµ½»¬Ñ©³¡Èë¿Ú »¬¹ýµÄ¶¼ÖªµÀ´©µÄ»¬Ñ©Ð¬²»ºÃ×ßÂ· ÎÒÈ¥µÄÊ±ºòÒÑ¾­ÊÇµ­¼¾ µ«ÊÇÈËÒ²ÊÇ³¬¼¶¶à ÅÅÄ§ÌºÅÅ³¬¾Ã ¶øÇÒÃ»ÓÐÖÈÐò ¸÷ÖÖ²å¶Ó ³õ¼¶µÀÓÐÈý¶ÎÄ§Ìº ËãÁËÒ»ÏÂ¡­¡­¡­¡­´ÓÎÒÅÅ¶Óµ½ÎÒµ½µÚÈý¶ÎÄ§Ìº ¾Í»¨ÁË15·ÖÖÓ ¡­¡­¡­
751.	Ê×ÏÈ ÎÀÉú¼äÌ«²»·½±ãÁË£¬È«ÊÇ³éË®ÂíÍ°£¬¹«¹²ÎÀÉú¼äË­¸Ò×ø³éË®ÂíÍ°Ñ½¡£Æä´Î ³õ¼¶»¬µÀÉÏÈ«ÊÇË¤µ¹µÄ²ËÄñ ²»ÊÇ¼ÇÒä¸ß³¬£¬ÄãÒ²¸ù±¾Ã»·¨»¬
752.	³¡µØ¿ÉÒÔ£¬»·¾³Ò²²»´í£¬µÚÒ»´ÎºÍÅóÓÑÀ´»¬Ñ©£¬Ò»¸ö½ÌÁ·240Ôª¶þÐ¡Ê±£¬½ÌÁ·¿ªÊ¼´øÁË°ëÐ¡Ê±ºó¾Í²»Í£µØË÷ÒªÐ¡·Ñ£¬´ó¼Ò¾ÍÃ»ÐËÖÂÔÙÍæ£¬Èý¸ö½ÌÁ·¸ø800Ôª»¹ÏÓÉÙ£¬ÓÐµãÇ¿È¡ºÀ¶áµÄÒâË¼£¬²»»á»¬Ñ©µÄÅóÓÑ¾ÍÔÚ³õ¼³¡µØ»¬×ÅÍæ£¬¾¡Á¿²»Çë½ÌÁ·£¬·´Õý½ÌÁ·Ò²½Ì²»»áÄã»¬Ñ©
753.	Ð¯³ÌµØ½ÓºÜºÃºÜ¸ºÔð£¬¶©µ¥Ìá½»³É¹¦ºó£¬Ö÷¶¯ÁªÏµ¸úÎÒÃÇÔ¤Ô¼»ð³µÕ¾½ÓÕ¾Ê±¼ä£¬µ±ÌìÔçÔçµÄ¾Íµ½ÁË¡£»¬Ñ©½ÌÁ·½ÌµÄÒ²²»´í£¬µ«×îºó»¬Ñ©½áÊøºóÒ»Ö±°µÊ¾ÎÊÄãÒªÐ¡·ÑÕæµÄºÜÎÞÓï£¬²»¸ø»¹Ò»Ö±×øÔÚÄãÉí±ß²»×ß£¬Ò»¶¨µÈµ½Äã´ðÓ¦¸øÁË²Å×ß£¬ÕæµÄÊÇºÜÎÞÓï¡£Êµ¼Ê¹þ¶û±õ»¹ÓÐºÜ¶àÆäËû»¬Ñ©³¡£¬¼Û¸ñÒ²±ÈÑÇ²¼Á¦±ãÒË£¬¾­¼ÃÊµ»Ý¡£ÒÔºóÈ¥¹þ¶û±õ¾ÍÖ±½ÓÈ¥ÆäËû»¬Ñ©³¡²»»áÔÙÈ¥ÑÇ²¼Á¦»¬Ñ©³¡ÁË£¬Ò²²»»áÍÆ¼öÉí±ßµÄÈËÈ¥ÑÇ²¼Á¦»¬Ñ©³¡¡£
754.	·þÎñ·Ç³£²»´í£¬¶øÇÒ½Ó´ýµÄË¾»úÌØ±ðÓÐÄÍÐÄ£¬»¹´òºÃ¼¸¸öµç»°¹ýÀ´Ñ¯ÎÊÎÒÃÇµ½ÄÄÁËÈ¥½ÓÎÒÃÇ£¬ÅÂÎÒÃÇµÈÌ«¾ÃÀä×Å¡£Ñ©³¡ºÜ´ó·ç¾°²»´í£¬¶øÇÒ»¬Ñ©ÌØ±ðºÃÍæÓÈÆäÊÇ³åÆÂµÄÊ±ºòÌØ±ð´Ì¼¤*^O^*ºÜÂúÒâµÄÒ»´Î
755.	Ñ©ÖÊºÜºÃ£¬»¬µÀºÜ¿í£¬½Ó´ýÈËÔ±Ì¬¶ÈºÜºÃ¡£
756.	Ñ©µÀÊÇºÜºÃµÄ£¬¾ÍÊÇ¹ÜÀí²»´óÐÐ°¡¡­¡­
757.	º¢×ÓÃÇÍæµÃºÜ¿ªÐÄ£¬»¬Ñ©³¡µÄÑ©Ð¬Ñ©ÕÈµÈ¶¼ºÜÐÂ£¬Ó²¼þ¶¼²»´í£¬Ð¯³ÌÍøÉÏÂòµÃÇ××ÓÌ×Æ±ºÜ»®Ëã£¬Ñ©³¡½ÌÁ·240ÔªÒ»Î»Á½¸öÐ¡Ê±£¬¾ÍÊÇ×îºó»¹ÒªÐ¡·Ñ£¬ÎÒÃÇ×îºóÁ½¸ö½ÌÁ·¸øÁËÒ»°Ù
758.	½ÌÁ·»¹²»´í
759.	¿ªÐÄ£¬¿ªÐÄ£¬ÓÐ»ú»á»¹ÒªÈ¥£¬»¬ÁËÁ½Ìì£¬Ò»¸ö×ÖË¬£¡£¡
760.	Ñô¹â»¬Ñ©³¡£¬´ÓÈë³¡¡¢È¡Ñ©¾ß¡¢¼Ä´æ£¬¶¼ÔÚÒ»´óÌüÄÚ£¬·þÎñ¿ÉÒÔ¡£ÇëÁËÒ»¸ö½ÌÁ·ÊÇÕýÈ·µÄ¡£×÷ÎªÊ×´Î»¬Ñ©£¬²»½¨Òé×Ô¼ºÍæ£¬²»È»£¬ÄãÅÀÒ²ÅÀ²»Æð¡£
761.	¾­³£ÔÚÕâÀï»¬Ñ©£¬Ñ©µÀ¸ß¶È£¬È¤Î¶ÐÔ¶¼ºÜºÃ£¬ËµÊµ»°¾ÍÊÇÕâÀïµÄ¹¤×÷ÈËÔ±Ì¬¶ÈÌ«²î£¬ÑÇ²¼Á¦ºÚÃ»´í£¡
762.	·Ç³£ºÃµÄÒ»´Î»¬Ñ©ÌåÑé£¬¸øÁ©º¢×ÓÇëÁË½ÌÁ·£¬ËûÃÇ°ïÎÒÃÇÄÃÒÂ·þÍ·¿øÐ¬×ÓÑ©°åÑ©ÕÈ£¬ºÜÈÈÇé£¡ÁîÎÒºÜ¸Ð¶¯µÄÊÇ£¬µ±ÎÒË¤õÓÊ±£¬Á©½ÌÁ·»¹¹ýÀ´À­ÎÒ£¬Ëä²»Öª½ÌÁ·ÐÕÉ¶Ãû¹þ£¬»¹ÊÇ¸øËûÁ©µã¸öÔÞ£¡
763.	Õâ¸öÑ©³¡µÄÌØÉ«¾ÍÊÇ½ÌÁ·¶à£¬³Ô×¡ºÍÆäËûÓéÀÖ¶¼¿ÉÒÔÔÚÕâÀïÁË£¬²»ÐèÒªÔÙÈ¥ÍâÃæ£¬ºÜ·½±ã¡£»¬Ñ©Ñ§Ï°ÍÆ¼ö£ºÃ¿Ìì1¡«2Ð¡Ê±´ø½ÌÁ·£¬ÆäËûÊ±¼ä×Ô¼ºÁ·Ï°£¬ÏñÎÒÕâÑùµÄ2Ìì¾Í¿ÉÒÔÖÐ¼¶µÀÏÂÀ´ÁË£¬3Ìì¿ÉÒÔ±È½Ï³óµÄ´Ó¸ß¼¶µÀÏÂÀ´¡£ÆäÊµ»¬Ñ©»¹ÊÇÒªÔÚÖÐ¹úÑ§ºÃÁËÔÙ³öÈ¥£¬²»È»ÓïÑÔ²»Í¨£¬ÔÚ¹úÍâÑ©³¡ºÜÄÑ¹µÍ¨°¡£¬¼ÇµÃ½ÌÁ·Ò»¶¨ÒªÕÒºÃµÄÓÐ¾­ÑéµÄ£¬ºÜ¿ìÑ§»áµÄ£¬Ã»ÓÐÏëÏóÖÐÄÇÃ´ÄÑ¡£
764.	Ëµµ½»¬Ñ©¼ÙÆÚºÍ»¬Ñ©ÔË¶¯µÄÇø±ð£¬´ó¼Ò¿ÉÄÜÓÐÐ©ÒÉ»ó£¿ 765. ÆäÊµºÜ¼òµ¥£¬»¬Ñ©ÊÇÒ»ÏîÔË¶¯£¬ºÜ¶à°®ºÃÕßÆðÔçÌ°ºÚ¿Í·þÖÖÖÖÀ§ÄÑ£¬¾ÍÊÇÎªÁËÄÜ¸ü³¤Ê±¼äµÄÕ¾ÔÚÑ©µÀÉÏ£¬ÏíÊÜ»¬Ñ©±¾Éí´øÀ´µÄÀÖÈ¤¡£ËûÃÇ»¹»áÈ¥ÑÐ¾¿Ñ©°åºÍ×°±¸£¬¾«×êÔË¶¯±¾ÉíµÄÀÖÈ¤£» 766. ¶ø´óÖÚÒâÒåÉÏµÄ»¬Ñ©£¬¸üÏñÊÇÒ»¸öÐÝÏÐ·ÅËÉ£¬¿´Ñ©£¬Íæ¶ùÑ©µÄ¼ÙÆÚ¡£´ó¼ÒÔÚÕâ¸öÆÚ¼äÀï£¬Ö»ÊÇÏë½è»ú»áÌåÑéÌåÑé»¬Ñ©£¬ÒÔ¼°»¬Ñ©³¡ÄÜ¹»´øÀ´µÄ×¡ËÞ£¬ÃÀÊ³£¬ÖÜ±ßÓÎ£¬ÓéÀÖµÈµÈÒ»ÏµÁÐÄÚÈÝ£¬ÈÃ×Ô¼ººÍ¼ÒÈËÔ…
783.	À´¶«±±¹þ¶û±õ£¬±ØÐëÌåÑéÒ»°Ñ»¬Ñ©£¬²»¹ÜÄãÊÇ¸ßÊÖ»¹ÊÇÐ¡°×£¬¶¼ÒªÀ´ÍæÒ»°Ñ£¡ÑÇ²¼Á¦ËãÊÇ¹úÄÚ×î´óÒ²ÊÇ×î¼¯ÖÐµÄ»¬Ñ©¶È¼Ù´å£¬Éè±¸ÆëÈ«£¬ÎÞÂÛÊÇ×ÔÓÉÐÐ»¹ÊÇ¸úÍÅ£¬¶¼ºÜ·½±ã¡£ 784. ÑÇ²¼Á¦Ñô¹â¶È¼Ù´å»¬Ñ©³¡ 785. µØÖ·£ºÑÇ²¼Á¦»¬Ñ©ÂÃÓÎ¶È¼Ù´åÄÚ 786. ½»Í¨£º 787. »ð³µ£º×î±ã½ÝµÄ¾ÍÊÇ³Ë×ø»ð³µ´Ó¹þ¶û±õµ½ÑÇ²¼Á¦ÄÏÕ¾£¬³µ³Ì3Ð¡Ê±£¬Æ±¼Û30Ôª×óÓÒ¡£ÑÇ²¼Á¦ÄÏ»ð³µÕ¾¾ÍÊÇÑÇ²¼Á¦»¬Ñ©³¡£¬³ö»ð³µÕ¾¾ÍÊÇ»¬Ñ©³¡¶È¼ÙÇøÁË£¬ÆäÊµÕâ°à»ð³µÊÇÑÇ²¼Á¦»¬Ñ©µÄ×¨ÁÐ£¬ÏÂ…
796.	ÖÎÓúÂÃÐÐ|¹úÄÚ»¬Ñ©¹¥ÂÔ 797. »¬Ñ©µØÍÆ¼ö¡ª ÑÇ²¼Á¦Ñô¹â¶È¼Ù´å»¬Ñ©³¡ 798. ¡¾µØÖ·¡¿£ººÚÁú½­ ¹þ¶û±õ ÊÐ ÉÐÖ¾ ÊÐ ÑÇ²¼Á¦»¬Ñ©ÂÃÓÎ¶È¼ÙÇø ÄÚ 799. ¡¾·ç¸ñ¡¿£º»¬Ñ©¶È¼Ù´å 800. ¡¾ÃÅÆ±¡¿£º»¬Ñ©ÃÅÆ±È«Ìì280/320 801. ¡¾¿ª·ÅÊ±¼ä¡¿£º08£º00-16£º00 802. ¶¬ÌìÀ´ÁË£¬ÄãÏëÈ¥ÄÄÀï»¬Ñ©£¿ÈðÊ¿£¿±±º£µÀ£¿°ÂµØÀû£¿ 803. ¶¼Ì«Ò£Ô¶ÁË£¬ÆäÊµ²»ÓÃ³ö¹ú£¬¹úÄÚ¾ÍÓÐÒ»¸öºÜÊÊºÏ»¬Ñ©µÄµØ·½£¬ÄÇ¾ÍÊÇÑÇ²¼Á¦¡£È«¹ú×î´óµÄ»¬Ñ©³¡£¬ËüÊÇ»¬Ñ©·¢ÉÕÓÑÖ¿°®µÄ±ùÑ©Íõ¹ú¡£ …
818.	ËäÈ»£¬Ã¿Äê»¬Ñ©¼¾ÑÇ²¼Á¦¶¼»áÃ°³öÒ»Ð©¸ºÃæÏûÏ¢£¬µ«ÊÇ£¬²»µÃ²»³ÐÈÏÑÇ²¼Á¦ÔÚÖÐ¹ú»¬Ñ©È¦¶ùµÄµØÎ»£¬Ê¼½¨ÓÚ1980ÄêµÄÑÇ²¼Á¦»¬Ñ©³¡¿ÉÒÔËµÊÇÖÐ¹ú×îÔçµÄ»¬Ñ©³¡Ö®Ò»¡£ 819. ÑÇ²¼Á¦Ò»ÃûµÄÓÉÀ´Ô´×Ô1897ÄêÖÐ¶«ÌúÂ·ÐÞ½¨·¢ÏÖ³ÉÆ¬µÄÆ»¹ûÊ÷£¬ËùÒÔ´ËµØÓÃ¶íÓïÈ¡Ãû¡°ÑÇ²¼ÂåÄá¡±£¬ÒôÒëÎªÑÇ²¼Á¦£¬¸ÃÃû×ÖÒ»Ö±ÑØÓÃÖÁ½ñÌì¡£ÔÚÑÇ²¼Á¦£¬³ýÁËÊÇ»¬Ñ©Ê¥µØ£¬Ò²ÊÇ¿¹Õ½Ê±ÆÚÒÔ¼°Ð¡Ëµ¡¶ÁÖº£Ñ©Ô­¡·µÄ¹ÊÊÂ·¢ÉúµØ¡£ 820. ÔÚÑÇ²¼Á¦ÖÚ¶àµÄ»¬Ñ©³¡ÖÐ£¬ÎÒÍÆ¼ö´©½¨ÓÚ1996ÄêµÄÖÐ¹…
827.	»¹²»´í°É£¡¶©ÁËÆ±ÄÇ¸öÐ¡¸ç¸ç»¹ºÜºÃÐÄµÄÇ××Ô½ÓËÍÎÒÃÇ´Ó³µÕ¾µ½»¬Ñ©³¡£¡Í·¿øÊÇÕæµÄÃ»Ê²Ã´´óÓÃ£¬Ñ©¾µ»¹ÊÇ±ØÒªµÄ£¬»¬Ñ©³¡·ç³¬´óÑ©»á¹ÎµÄÁ³ÌÛ¡¢»¤Á³×îºÃ×Ô¼ºÌáÇ°×¼±¸£¬50¿ìÒ»¸ö£¬ÆäÊµ²»ÒªÓÃÎ§½íÒ²¾Í¹»ÁË¡£Ñ©·þ»¹ÊÇÍ¦ÓÐÓÃµÄ£¡
828.	×ÜÌåÀ´ËµºÜÂúÒâ£¬¸ø4Ëê°ëµÄ¶ù×ÓÇëÁËÒ»¸ö½ÌÁ·£¬½ÌÁ·ºÜºÃ£¬Ö÷¶¯ÅÄÁËºÜ¶àÕÕÆ¬ºÍÊÓÆµ¡£
829.	¹ºÂòºó¼´ÓÐ×¨ÈËÁªÏµ£¬È¡Æ±ºÜ·½±ã¡£Ñô¹â»¬Ñ©³¡ÉèÊ©ºÜÍê±¸£¬Ö»ÊÇÑÇ²¼Á¦·çÌ«´ó£¬Ò»¶¨Òª×°±¸ÆëÈ«¡£½ÌÁ·½ÌµÄÒ²ºÜ¸ºÔð£¬ÍæµÄºÜ¿ªÐÄ£¡
830.	ºÚÁú½­µÄ»¬Ñ©³¡ÎÒ¾õµÃ»¹ÊÇÍ¦¶àµÄ£¬Õâ¸öÉ½¶¥ÉÏÃæ»¹ÊÇÓÐÒ»¸ö¾Æ°ÉµÄ£¬ÐÝÏ¢Ò»ÏÂÎÒ¾õµÃÒ²»¹ÊÇ²»´íµÄ£¬ÊÓÒ°¿ªÀ«
831.	ÌåÑéºÜºÃ£¬¶ÔÓÚÎÒÃÇÄÏ·½µÄÈËÈ¥ÌåÑé»¬Ñ©µÄÀÖÈ¤»¹ÊÇºÜË¬µÄ£¬ÒÔºóÓÐ»ú»áÒ»¶¨»¹»áÈ¥£¬²»¹ýÒ»¶¨ÒªÓÐÊ±¼ä£¬ÆðÂëÓÐ2.3ÌìÊ±¼ä²Å¿ÉÒÔÑ§»á£¡²»¹ý»¬Ñ©Ïû·Ñ»¹ÊÇÓÐµã¸ßµÄ£¡
832.	×ÜµÄÀ´Ëµ»¹²»´í »¬Ñ©ÉÏÊÖºÜ¿ì ½ÌÁ·Ò²ºÜÓÐÄÍÐÄ µ«ÊÇ½ÌÁ·³ýÁË½ÌÑ§Ö®ÍâÒ»Ö±ÔÚ±íÊ¾ÒªÐ¡·Ñ ¸ÛÕæÕâÒ»µã¸Ð¾õÌåÑé·Ç³£²î ÁíÍâ ½ÌÁ·Ëµ¸øÄãÅÄÅÄÕÕºÍÐ¡ÊÓÆµ ²»¸øÐ¡·Ñ¶¼²»¸ø...
833.	Ð¯³Ì·þÎñ»¹ÊÇºÜºÃµÄ£¬ÔçÉÏÈ¥Ñ©³¡´óÌü²Å¶¨µÄÆ±£¬Ò»»á·þÎñÈËÔ±¾Í¹ýÀ´ÁË£¬³öÆ±Ò²¿ì£¬µÚ¶þÌìÅóÓÑÓÖÊÇÔÚÐ¯³Ì¶©µÄ¡£»¬Ñ©³¡»¹²»´í£¬ÒªÊÇÖÐ¼¶Ñ©µÀÄÜ¶àÒ»µã¾Í¸üºÃÁË
834.	»¬Ñ©µÄ´ÎÊý²»¶à£¬Õâ´ÎÊÇÌåÑé×îºÃµÄ£¬Ñ©³¡ºÜºÃ£¬µ¼ÓÎÈËÒ²ºÜnice£¬¾ÍÊÇÕâÁ½ÌìÓÐÐ©Ì«ÀäÁË
835.	´Ó»ð³µÕ¾µ½Ñ©³¡µÄ´ó°Í³µ²»ÈÝÒ×¿´µ½£¬¶øÇÒÖ»Í£ÀÏÌü£¬Òª×Ô¼º×ßÈ¥ÐÂÑ©¾ß´óÌü£¬»»Æ±»¹ÊÇ¼òµ¥¡£ÀïÃæºÜ¶àËùÎ½½ÌÁ·£¬²ø×ÅÒªÈÃÄãÇëËû£¬×î²»Êæ·þµÄÊÇÃ÷Ã÷ÒÑ¾­¸øÁË½ÌÁ·Ç®£¬»¹ÒªÄã¸øÐ¡·Ñ£¬¶øÇÒ50»¹ÏÓÉÙ£¬¿É¼û¹ÜÀí»¹ÊÇ²»¹æ·¶¡£³Ô·¹µÄ´óÌü»¹ÐÐ£¬¶«Î÷Ò²²»¹ó¡£ 836. Ñ©³¡±¾Éí»¹ÊÇ¿ÉÒÔ£¬ÓÐÄ§ÌºÍùÉÏËÍÈË£¬Ñ©¾ßÒ²»¹ºÜÐÂ¡£½¨Òé×Ô¼ºÈ¥»¬×ÅÍæ°É£¬±ðÇë½ÌÁ·¡£
837.	¾Æµê·Ç³£ºÃ£¬Àë»ð³µÕ¾ÄÏÕ¾ºÜ½ü£¬¾ÆµêºÜ°²¾²Ë¯µÄºÜºÃ£¬¶øÇÒ·ç¾°ÕæµÄºÜºÃºÜÆ¯ÁÁ½¨Öþ·Ç³£ÓÐÌØÉ«¡£Ö»ÊÇÓÐµã²»×ã¾ÍÊÇÓÐµãÔà£¬µØÉÏ¶¼ÊÇÐ¡³æ×Ó¡£ÆäËû¶¼ºÜºÃ¡£
838.	½ÓÍ·ÎÒÃÇµÄÊ¦¸µÈËÌØ±ðµÄºÃ£¬ÅÂÎÒÃÇÎó³µ»¹ÔØÁËÎÒÃÇÒ»³Ì¸ÐÊÜµ½ÁËÀ´×Å´ó¶«±±µÄÈÈÇé£¬Ñ§»áÁË»¬Ñ©£¬Ï²»¶ÕâÀïµÄ·ç¾°ºÍÈÈÇéµÄÈË£¬ÏÂ´Î»¹»áÔÙÀ´£¬Ç¿ÍÆ!
839.	ºÚÁú½­µÄ»¬Ñ©³¡ÓÐºÜ¶à£¬ÆäÖÐÑÇ²¼Á¦ÊÇÌØ±ðÓÐÃûµÄ£¬Õâ¸öÐÂå©Ñô¹â»¬Ñ©³¡ÕæµÄºÃ´óÑ½£¬·þÎñÒ²ºÜºÃ¡£
840.	·Ç³£ÂúÒâ£¬ÀÂ³µ¹úÄÚ±È£¬±È½ÏºÃµÄÁË£¡½ÌÁ·Ì«¹ó¡£
841.	·Ç³£ºÃ£¡¾ÍÊÇÌåÁ¦²»ÐÐ£¬¸ÐÊÜ·Ç³£°ô£¡º¢×ÓÇëµÄ½ÌÁ·£¬Ò²ÔÚÁ½Ð¡Ê±ÄÚ¾ÍÑ§»áÁË¡£Ð¯³Ì¹ºÆ±·Ç³£Êµ»Ý£¬½Ó´ýÔ±Ò²ºÜÌùÐÄ£¬Ò»Ö±ÌáÐÑ×¢ÒâÊ±¼ä¡£
842.	Ö»ÓÐ³õ¼¶Ñ©µÀ ¶øÇÒÖ»¿ªÁËÒ»°ëÓÐµãÊ§Íû Ô¤¶©Ö®ºó²¢Ã»ÓÐÈËÓëÎÒ½øÐÐÁªÏµ µ½´ïÖ®ºó·þÎñÌ¨Ëµ²»ÄÜÈ¡Æ± ÈÃÎÒÍËÆ± ²úÉúµÄËðÊ§ÐèÒª×Ô¼º³Ðµ££¬Ö®ºó110Ð­µ÷ÏÂÖØÐÂÓëÂÃÐÐÉçÈ¡µÃÁËÁªÏµ²Å½øµ½ÁË»¬Ñ©³¡£¬¿ªÊ¼½×¶Î²»ÊÇºÜÓä¿ì£¬»¬Ñ©¹ý³ÌÖÐ»¹¿ÉÒÔ£¬Ñ©³¡µÄ»·½Ú±È½ÏºÃ£¬ÏÂÎçÈËÓÐµã¶à£¬½¨ÒéÓÐÒ»¶¨»ù´¡µÄ¹ºÂòÖÐ¸ß¼¶Ñ©µÀµÄÁªÆ±£¬³õ¼¶±È½Ï¼òµ¥£¬ÊÊºÏÃ»»¬¹ýÑ©µÄÈË£¬×ÜµÃÀ´ËµÓÐµãÊ§Íû
843.	½øÃÅºó¼Ä´æ£¬¿´ÄãÓÐ¼¸¸öÏä×ÓºÍ°ü°ü¾ÍÒª¼¸¸ö¼Ä´æÏä£¬Á¬Ð¬×Ó»¹Òª¶îÍâµÄ¼Ä´æÏä£¬¸Ð¾õ±äÍ¨¶È½Ï²î¡£È»ºóÊÇË¢¿¨ÁìÐ¬ºÍ°å£¬ÆÚ¼ä»áÓÐÒ»¸ö½ÌÁ·¸ú×ÅÄã£¬°ïÖú´©×Å¡£ÎÒ´ÓÀ´Ã»»¬¹ýÁË£¬ÔÚ½ÌÁ·µÄÖ¸µ¼ÏÂ£¬ºóÀ´»¬µÃ±ÈÆäËûÍ¨ÐÐµÄ¶¼ºÃ£¬¸Ð¾õ»¹ÊÇºÜÓÐ³É¾Í¸ÐµÄ£¬ÆÚ¼ä»¹ÄÜºÍ½ÌÁ·ÁÄÌì£¬ÖªµÀ¹ØÓÚºÜ¶à»¬Ñ©µÄÊÂÇé£¬·ñÔòµÄ»°Ò»¸öÈË»¬Ì«ÐÁ¿àÁË£¬´ó¼ÒÒ»°ã¶¼ÊÇ¸÷»¬¸÷µÄ¡£³öÀ´ÎÒÃÇ×ß´íÁËÑ©¾ß¹é»¹µã£¬»¹Òª×ß»ØÈ¥ÀïÃæ»¹ÊÇºÜÀäµÄ£¬Á³ÉÏÒ»¶¨Òª¹ü×Å¡£¸Ð¾õ»¬Ñ©·þºÍÑÛ¾µ¶…
844.	ÓÖÈ¥ÁËÒ»ÌË£¬ÅöÇÉÏÂÑ©ÁË£¬Ã°Ñ©»¬Ñ©±ðÓÐÒ»·¬·çÎ¶¡£¹þ¶û±õµ½ÑÇ²¼Á¦ÄÏ»ð³µ³öÐÐÒ²·Ç³£·½±ã
845.	µ¼ÓÎ£¨Ó¦¸ÃÊÇÐ¯³ÌÇ©Ô¼µÄ£©ÌáÇ°¾ÍÁªÏµÁËÎÒÃÇ²¢Ìá¹©½ÓËÍ·þÎñ£¬³ý´ËÖ®Íâ»¹ÍÆ¼ö³Ô·¹µØ·½£¨²»ÊÇÇ¿ÆÈ£©£¬ÈËÒ²ºÜºÃ£¬ÄÜ¹»Ìá¹©ÓÐÓÃµÄ½¨Òé¡£µÚÒ»´Î»¬Ñ©£¬Ñ©¾ßÑ©µÀºÃ²»ºÃÕâ¸öÃ»·¨ÆÀÅÐ£¬±Ï¾¹Ã»ÓÐ¶Ô±È¡£ÇëÁËÁ½¸ö½ÌÁ·Ò»Î»240£¬ÁíÍâ»¹Òª³ö20Ôª×â¹ñ×Ó¡£¼Ä´æ£¬µÇ¼Ç£¬´©Ð¬Ê²Ã´µÄ¶¼ÊÇ½ÌÁ·×ö£¬Õâ¸ö·þÎñ»¹ÊÇ²»´íµÄ¡£ËäÈ»Êµ¼ÊÉÏ½ÌÁ·ÄÜ½ÌÄãµÄ²¢²»¶à£¬µ«ÓÐ¸öÈË´ø×ÅÐÄÀï»áºÜÌ¤Êµ¡£×îºó¸øÁË½ÌÁ·Ã¿ÈË100ÔªÐ¡·Ñ¡£×îºóÌáÐÑ´ó¼Ò£¬Ò»¶¨Òª´©ºñÊÖÌ×£¡×îºÃÊÇ»¬Ñ©ÊÖÌ…
846.	²»´í½ÌÁ·Ò²²»´íÄÇ¸öË÷µÀ·­³µÁË¡£¹þ¹þ¹þ¹þ¹þ
847.	ÐÔ¼Û±ÈºÜ¸ß£¬ÍøÉÏ¶©Æ±ºÜÓÅ»Ý£¬¿ÉÏ§µÄÊÇ£¬ÖÐ¸ß¼¶»¬µÀÊÇÁíÍâµÄ£¬ÎÒÒÔÎªÊÇÒ»ÆðµÄÄØ£¬½á¹ûÖ»ÄÜÔÚ³õ¼¶»¬µÀÍæÁË£¡
848.	ÍæÁËÁ½¸ö¶àÐ¡Ê±£¬Ã»Çë½ÌÁ·£¬¿´ÅÔ±ßÂÃÐÐÍÅµÄ½ÌÁ·µÄ½âËµ£¬´ó¸ÅÃ÷°×ÁË¾÷ÇÏ£¬ÊÔÁË¼¸´Î£¬Ë¤µ¹¼¸´Î£¬×îºó×ÜËãÊÇÕÆÎÕÁË»ù±¾ÒªÁì£¬Ñô¹âÑ©³¡×ÜÌå²»´í£¬ÈË²»ÊÇÌ«¶à£¬È¥µÄÊ±ºò·çÌ«´óÁË£¬²»¹ý¿ªÊ¼Íæºó¾Í¹Ë²»µÃÀäÁË£¬ºÜÖµµÃÈ¥ÊÔÒ»ÏÂ
849.	»¹²»´í£¬È«³Ì²»ÓÃµ£ÐÄ£¬ÓÐÈË°ïÃ¦£¬×Ô¼ºÖ»ÐèÒªÈ¥ÁìÑ©¾ß£¬×îºÃÔçµãÈ¥£¬Òª²»ÍæµÄ²»¹ýñ«
850.	³¬¼¶³¬¼¶³¬¼¶³¬¼¶³¬¼¶³¬¼¶Ë¬£¡Ã»ÓÐµã¼¼Êõ£¡Ç§Íò±ðÍæÖÐ¼¶»¬Ñ©³¡£¡²»È»Ò»Ö±¹öÏÂÀ´£¡
851.	µØ·½ºÜ¸É¾»£¬Ò²ºÜ´ó£¬·þÎñÍ¦ºÃµÄ£¬ÏÂµ¥Ö®ºó¾Í»áÓÐ¹¤×÷ÈËÔ±´òµç»°ÎÊÐè²»ÐèÒª½Ó¡£
852.	ÉúÌ¬»·¾³¼«¼Ñ ½ÌÁ·Ô±ËØÖÊ¼°Ë®Æ½¶¼²»´í
853.	»¬Ñ©Ò»¶¨ÒªÌåÑé£¬Ò»È¥µ½¾ÍÓÐÈË½Ó´ý£¬½ÌÁ·°ïÄã´©ºÃËùÓÐ×°±¸£¬»¹ÊÇ²»´íµÄ£¬Ð¡·Ñ×Ô¼º¿´×Å¸ø£¬Ò»°ã100.200£¬ÎÒ¾õµÃÖµ
854.	Í¦ºÃµÄ£¬ÈËÒ²Í¦¶àµÄ£¬ÍæµÄÍ¦ºÃµÄ¡£
855.	·Ç³£²»´í£¬ÆÚ´ýÏÂ´Î»¹ÓÐ¾ÍºÃÀ´£¡
856.	ºÜºÃÍæ ½ÌÁ·Ò²²»´í Éè±¸ºÜºÃ ¶¼ÐÂµÄ µ¼ÓÎÒ²²»´í °ü½ÓËÍ ¾ÍÊÇÈ¥µÄÌ«³ÙÁË µÚÒ»»¬µÀÃ»ÓÐÍæ ÒÅº¶ ÒªÍæµÚÒ»»¬µÀµÄÒ»¶¨ÒªÔçµãÈ¥²ÅÐÐ
857.	»¹²»´íµÄµÄ£¬Ã»ÓÐºÜ¶à²îÆÀÐ´µÄÄÇÃ´²»ºÃ£¬½ÌÁ·¶¼ÊÇ×ÔÖ÷Ñ¡ÔñÇë²»ÇëµÄ£¬¾ÍËãÃ»ÓÐÇë½ÌÁ·£¬ÓÐÊ±ºòË¤µÄºÜÞÏÞÎ½ÌÁ·Ò²»áÀ´°ïÃ¦·öÒ»ÏÂ£¬Ê±¼äµÄ»°£¬½¨ÒéÏñ³õÑ§ÕßÒ»°ã2¸öÐ¡Ê±¹»ÁË£¬ÒòÎªµ½ºóÃæÊµÔÚÀäµÃÍæ²»¶¯ÁË
858.	µÚÒ»´Î»¬Ñ©£¬³¬¼¶ºÃÍæ¡£Ò²Ã»Çë½ÌÁ·Ë¤ÁË²»ÉÙ´Î£¬ºÃÔÚ×îºóÑ§»áÁË¡­¡­Å®ÉúµÄ»°¿ÉÒÔÇë¸ö½ÌÁ·¡£
859.	×ÛºÏÀ´Ëµ ÕâÀïµÄ»¬Ñ©Éè±¸ºÜÒ»Á÷ ¾ÍÊÇÈËÉÔÎ¢¶àµã
860.	ÑÇ²¼Á¦ÐÂå©Ñô¹â»¬Ñ©³¡ÕûÌåÀ´ËµºÜ²»´í£¬³õÖÐ¸ß¼¶Ñ©µÀºÜ¶àÒ²ºÜ³¤£¬»¬µÃÍ¦Ë¬µÄ¡£»¬ÁËÒ»ÕûÌì£¬Òª×¢ÒâÖÐ¼ä³Ô·¹»òÆäËûÐèÇó²»Òª¹é»¹Ñ©Ð¬Ñ©¾ß£¬·ñÔòÒªÊÕÈ¡ÁíÒ»´Î·ÑÓÃ£¬ÖÐ¼ä¿ÉÒÔ»»°å£¬ÐèÒªºÍ¹¤×÷ÈËÔ±ËµÃ÷¡£
861.	Ò»·ÖÇ®Ò»·Ö»õ£¬¼ÛÇ®¸ß£¬Ñ©³¡ºÃ¡£¸Ð¾õÍ¦ºÃµÄ
862.	»¬Ñ©³¡·þÎñºÜ²»´í£¬¾ÍÊÇÃÅÆ±£¬È»ºóÇë½ÌÁ·£¬ÍêÁË»¹ÒªÐ¡·Ñ£¬Ò»°Ù²»¹»»¹Òª200²ÅÂú×ã
863.	³ýÁËÒ»¸öÀÏÄïÃÇ ÆäÓàÌ¬¶È»¹ºÃ Î¨Ò»ÐÀÎ¿ ÒªÂò¾ÍÂò¸ß¼¶¸÷Î» ³õ¼¶Ì«À¬»ø Ê²Ã´¶¼Ã»ÓÐ ¹úÄÚÑ©µÀÄãÃÇÈ·Êµ¿Ó ±ðµÄ¶¼ÊÇ250Í¨Æ±È«Ìì°üÍ·¿øÑ©¾ß Ã»ÄãÃÇÕâÃ´¸ãÐ¦µÄ ½áÊøÒ²ÕâÃ´Ôç 4:30¿´¸öÈÕÂäÁË¿´²»ÁË ·þÀ²
864.	Í¦ºÃµÄ£¬ÎÒ×÷ÎªÓÐÒ»¶¨¼¼ÇÉµÄ»¬Ñ©°®ºÃÕßÍæµÄ»¹²»´í£¬µ«ÊÇ²»ÊÊºÏ³õÑ§Õß£¬³õÑ§Õß·Ç³£¿÷£¬¸ß¼¶Ñ©µÀÏíÊÜ²»ÁË
865.	ÊÖ»úµôÁË£¬»¹ºÃÓÐÈË°ïÎÒ¼ñµ½ÁË£¬ºÜÔÞ
866.	Í¦ºÃµÄ°É£¬»¬Ñ©³¡±¾ÉíÃ»ÓÐÎÊÌâ£¬ÎÒÃÇÒ»ÐÐ¶¼ÊÇ³õÑ§Õß£¬¸Ð¾õÄÇÀïµÄÑ©»¹ÊÇ±È½Ï²»´íµÄ£¡ Í¦ºÃµÄ£¡
867.	ÔËÆøÌØ±ðºÃÑ½£¬È¥µÄÊ±ºò¸ÕºÃÌìÆøºÜºÃ£¬»¬Ñ©³¡ºÜÃÀ ´©ÉÏÐ¬Ò»µã×ß²»¶¯ÕÒÁË½ÌÁ·½ÌÁË²Å»á¡£ºÃÆÀºÃÆÀ
868.	Ñ©³¡±È½ÏÐÂ£¬µÚÒ»´ÎÈ¥»¬Ñ©£¬ÌØÒâÇëÁË½ÌÁ·£¬¸Ð¾õ»¹ÐÐ°É£¬¾ÍÊÇÒª¸øÐ¡·Ñ£¬Ã¿ÈË×îµÍ100Ôª¡£ËãÉÏÃÅÆ±¡¢½ÌÁ··Ñ¡¢Ð¡·Ñ£¬ÈË¾ù»¨Ïú500ÔªÁË£¬»¹ÊÇ±È½Ï¹ó£¬ÌåÑéÒ»ÏÂ°É£¬¹À¼Æ²»»áÔÙÈ¥¡£
869.	2020-10-18?¾Ù±¨?15
870.	µ±ÌìÔç³¿Ð¯³ÌÍø¹ºµÄÆ±£¬»¬Ñ©³¡¼´¿ÌÁªÏµÎÒÔÚÑÇ²¼Á¦ÄÏÕ¾Ãâ·Ñ½ÓËÍ£¬»¬Ñ©³¡ºÜºÃ£¬ÍæµÄÓä¿ì
871.	Õâ¸öÆ±Ö»ÄÜÈ¥³õ¼¶µÀ£¬²»¹ýÑÇ²¼Á¦µÄÑ©ÕæµÄ³¬°ô£¬»¬Ñ©µÄÊ±ºòÕýºÃÔÚÏÂÑ©£¬¸Ð¾õºÜÓÐÒâ¾³£¡
872.	·Ç³£²»´íµÄÑ¡Ôñ¸Ð¾õ×Ô¼ºÃÈÃÈßÕºÜºÃºÜ¿ªÐÄ¡£ÎÒÊÇ¶ì³ÇÖÐÖ®ÊÂ£¿ÎÒÔÚÏëÎÒ»áºÃºÃÕÕ¹Ë×Ô¼º£¡
873.	ÑÇ²¼Á¦»¬Ñ©³¡ÔÚºÚÁú½­¿ÉÒÔËµÊÇÊ×ÇüÒ»Ö¸µÄ£¬Æä»·¾³ºÍÉèÊ©Åä±¸µÄºÜºÃ£¬¾ÍÊÇÏû·ÑÆ«¸ßÁË¡£
874.	È¥ÁËÍÅ¶ÓÆ±ºÍ¸öÈËÈ¥²î¾àºÜ´ó£¬ÓÈÆäÇë½ÌÁ·£¬ÁªÏµÂòÆ±Ê±ºòÎÊÇå³þ
875.	ºÃË¬£¬Ò»¶¨ÒªÈ¥ÌåÑéÏÂ£¬ÓÈÆäÃ»¼û¹ýÑ©µÄ
876.	Ð¯³Ì³öÆ±ºÜÑ¸ËÙ£¬¼Û¸ñÒ²ºÜºÏÊÊ¡£Ñ©³¡¸÷Ïî·þÎñ¡¢ÉèÊ©¶¼ºÜºÃ£¬ÏÂ´Î»¬Ñ©»¹Ñ¡ÕâÀï¡£
877.	Õâ¼ÒµÄÉèÊ©ºÜÐÂ£¬Ò»ÔçÀ´Ã»Ê²Ã´ÈË£¬Ò»°ãÔçÉÏ9:30Ç°ÈË¶¼ºÜÉÙ£¬ÍæµÄºÜÓä¿ì¡£
878.	ºÜºÃÍæ£¬·þÎñÒ²ºÃ£¬µ«ÊÇºÈ±­ÈÈ°×¿ªÒ²ÒªÇ®£¬ÓÐµã¿äÕÅ°É£¡
879.	Í¦ºÃµÄ Èý¸öÈËÏÂÎçµ½ ÍæÁËÁ½Ð¡Ê±£¬ÇëÁËÈý¸ö½ÌÁ· Ã¿ÈË 240 ×îºóÒ»ÈË100Ð¡·Ñ¡£
880.	µÚÒ»´Îµ¥°å»¬Ñ©£¬ÕæµÄºÜË¬£¬»¹¿ÉÒÔÇë½ÌÁ·½Ìµ¥°å£¬Ò»Ð¡Ê±¾Í¿ÉÒÔÑ§»áÈëÃÅµÄºóÈÐ
881.	»¬Ñ©³¡Éè±¸²»´í£¬Ã»ÓÐÇë½ÌÁ·£¬µÚÒ»´Î»¬Ñ©£¬Ë¤ÁËÒ»´Î£¬ºóÃæ·Ç³£Ë³Àû£¬ºÜºÃÍæ
882.	ºÜºÃÍæ£¬ºÜ¹æ·¶£¬ÏÂ´ÎÔÙÀ´¹þ¹þ¹þ
883.	·þÎñ¹ÜÀí·Ç³£²î£¬Áì¶«Î÷ÂÒºåºåµÄ£¬Ò»¿ªÊ¼È¥»¹ËµÃ»ÓÐÎÒÃÇµÄ¶©µ¥£¬¹Äµ·ÁË°ëÌìÓÖÃ»¸øÎÒÃÇ×¼±¸Í·¿ø£¬²îµã³³ÆðÀ´¡£²»¹ý»¬Ñ©±¾Éíµ¹ÊÇÍ¦ºÃÍæµÄ
884.	¿ªÐÄ£¬ÈË¶à£¬Ä§Ìº¿ªµÄÌ«ÉÙ¡£
885.	Ã»¸ÏÉÏ¾°Çø½Ó²µ³µ£¬´òµç»°¹ýÈ¥ËµÃ÷Çé¿ö£¬¾ÍÅÉ³µÀ´½ÓÁË¡£ºÜ°ôµÄ·þÎñ£¬
886.	½ñÄê¿ªÊ¼Ñ©Æ±Ö»ÄÜÔÚ³õ¼¶µÀ£¨Ä§ÌºÉÏÏÂ£©ÌåÑé£¬ÓÐ»ù´¡µÄÖ±½ÓÂò¸ßÉ½Æ±°É
887.	²»µãÆÀÐÐ²»ÐÐ£¬·³£¬»¹15×Ö£¬**Ô½À´Ô½ÌÖÑá
888.	»¬Ñ©ºÜ¿ìÀÖ¡£È¡Æ±ÊµÔÚÌ«ÔãÐÄÁË£¬Õâ¸ö¹©Ó¦ÉÌµ½³¡ÎÞ£¬ÎÒÃÇËÄ¸öÈËµ½ÁËÏÖ³¡ËµÊÇÃ»ÓÐ¼ÇÂ¼£¬×îºó°ÑÃû×ÖÌîÉÏ»¹Ã»ÓÐÍ·¿øÊÖÌ×ÑÛ¾µ£¬ÎÊÁË²ÅÖªµÀËûÁÙÊ±±¨Ãû¶¼Ã»¿´¾ÍÖ±½Ó¸øÁË×î±ãÒËµÄ×°±¸£¬ÓÖÖØÐÂÈ¥°ìÀí£¬Õû¸öÈ¡Æ±Á÷³Ì¸Ð¾õ¾Í»¨ÁËÒ»¸öÐ¡Ê±£¬Ì«ÔãÐÄÁË
889.	ÒòÎªÐ¯³Ì¶©Æ±¾ÍÊôÓÚµÍÁ®Æ±¼Û? ?ÎÝÀïÂÒºåºåÒ»Æ¬? ?ÎÞÈË¹ÜÀí? ?»áÓÐÈËÒ»Ö±½ÐÇë½ÌÁ·? ²»Çë½ÌÁ·¾ÍÌ¬¶ÈºÜ²»ºÃ? ?³õ¼¶Ñ©³¡¾ÍÒ»¿éÑ©µÀ? ÓÐÒ»¿é´ó¸ÅÊÇÇë½ÌÁ·²ÅÄÜÉÏÈ¥µÄ? ×ÜÖ®ÂÒ? ·þÎñÌ¬¶È¼«²î? ÓÐ¸ö***½ÌÁ·Ëµ²»»áÍæ¾ÍÇë½ÌÁ·°¡? ? ? Ò»¸±ºÜ***×Ó??ÓÐ´ý¸Ä½ø£¬ÄãÃÇÊÇ¿¿Çë½ÌÁ·×¬Ç®µÄÃ´£¿ÎÞÓï
890.	µÚÒ»´ÎÈ¥»¬Ñ©£¬¸Ð¾õ»¹²»´í£¬×ÔÎÒ¸Ð¾õ»¨µÄÇ®±È±ùÑ©´óÊÀ½çÖµ¶àÁË£¡
891.	ºÍÅóÓÑÒ»ÆðÍæµÄ£¬¸Ð¾õºÜºÃ£¬ÓÐ»ú»áÔÙÈ¥
892.	ÑÇ²¼Á¦ÖµµÃÄãÓµÓÐ ÏëÀ´ÍæµÄÅóÓÑ ¸Ï¿ìÀ´°É
893.	ÔÚÐÂÑ©¾ß´óÌü»»Æ±£¬ÓÃ¾ß¶¼±È½ÏÐÂ£¬Ñ©³¡Ò²»¹ÐÐ£¬¾ÍÊÇ½ÌÁ·Ì«¶à£¬Ò»Ö±²ø×ÅÈÃÂò¿Î£¬200¶àµÄ¿ÎÂòÁË£¬»¹ÒªÐ¡·Ñ£¬Ò»¹²¾Í1¸ö¶àÐ¡Ê±£¬¸ø50»¹ÏÓÉÙ¡£
894.	·þÎñÌ¬¶È·Ç³£ºÃ£¬³¡µØ»·¾³·Ç³£ÊæÊÊ£¬ÍæµÄºÜ¿ªÐÄ£¬·Ç³£ÂúÒâ
895.	·þÎñ¼«¶ÈÀÃ£¬ÐÔ¼Û±ÈµÍ£¬¸÷Àà¿Ó£¬ÍøÂç¶©Æ±¾ÍÊÇ¶þµÈ¹«Ãñ£¬¶©ÁËÔÚ±ßÉÏÏÈµÈ1Ð¡Ê±²ÅÐÐ£¬ÓÐÐÅÏ¢Ò²²»¸øÓÃ£¬³ý·ÇÂòËûÃÇ¹ÒÅÆ¼Û¡£
896.	×ÜÌå¸Ð¾õ²»´í£¬¾ÍÊÇ³õ¼¶Ñ©µÀÌ«¶ÌÁË£¬ÒªÊÇÔÙ³¤Ò»Ð©¾ÍºÃÁË
897.	É½¶¥ÉÏ»¹ÓÐ¸öÒôÀÖ¾Æ°É£¬ÐÝÏ¢Ò»ÏÂºÜ²»´í£¬ÕâÀïµÄÀÂ³µ×öÆðÀ´Êæ·þ£¬ÊÓÒ°Ò²¿ªÀ«£¬Ë«ÐÝÈÕµÄ¼Û¸ñÓÐµãÂÔ¹ó
898.	Ñ©³¡ºÜºÃ£¬Éè±¸Ò²²»´í¡£ÖµµÃÒ»È¥Å¶
899.	Ò»¸ö·Ç³£°ôµÄ¾Æµê£¬·þÎñÌØ±ðºÃ.
900.	¸Ð¾õÑô¹â»¬Ñ©³¡±ÈÐÂÌåÎ¯µÄÉèÊ©ÐÂÒ»µã£¬½ÌÁ·Ò²¸üÈÈÇé¡£
901.	·Ç³£ÂúÒâµÄÒ»´ÎÌåÑé£¬Ñ©³¡·Ç³£´óÆø£¬¹¤×÷ÈËÔ±Ò²ÈÈÐÄ¡£
902.	½Ó´ý´ó¸çºÜÈÈÇé£¬·þÎñºÜÖÜµ½£¬ÏÂ´ÎÀ´»¹ÕÒËû£¬ÈË·Ç³£ºÃ
903.	ÇëµÄ½ÌÁ·£¬»¬Ñ©ºÜÓÐÒâË¼£¬ÀÂ³µÉÏµ½É½¶¥£¬»¬µÀºÜ´Ì¼¤
904.	Õâ¸öÑ©³¡ÉèÊ©ºÜ²»´í£¬·ÑÓÃÓÐµãµã¸ß£¬Å¼¶ûÍæÍæºÜ¿ªÐÄ
905.	12ÔÂµ×È¥µÄ£¬ÎÂ¶ÈºÜµÍ-20ÒÔÏÂ£¬Ñ©¿öºÜÒ»°ã¡£ É½ÉÏ°µ±ùºÜ¶à²»ºÃ×ßÈÐ£¬×îÀÃµÄÊÇÂòÆ±´óÌüËµ4µã°ë¹ØÀÂ³µ£¬Êµ¼Ê4µãÏÂÃæ¾Í²»ÈÃÉÏÁË£¬ÎÊËû²»ÊÇËµµ½4µã°ëÂðÒ»¶ÑÀíÓÉ¡£¼±×ÅÏÂ°àßÂ¡£ÑÇ²¼Á¦²»»áÔÙÀ´ÁË¡£
906.	Õâ¸ö»¬Ñ©³¡ÊÇÕæµÄÌ«°ôÁË£¬Ö÷ÒªÊÇ¼ÛÎ»Ò²ÔÚÄÇÀï¡£
907.	È¥µÄÊ±ºòÌ«ÀäµÄ»¬Ñ©³¡Ò²Ã»Ê²Ã´ÈË£¬ÌåÑé»¹Ëã¿ÉÒÔ
908.	»¬Ñ©»¹ÊÇ²»´íµÄ£¬½ÌÁ·Ò²ºÜÈÈÇé£¬µ«»áÊÕÐ¡·Ñ£¬µÚÒ»´Î»®ÕûÌåÏû·ÑÆ«¸ß£¬ÒòÎª½ÌÁ··Ñ¼ÓÐ¡·ÑÍ¦¹óµÄ£¬µÚ¶þ´ÎÔÙÈ¥¾Í»®ËãÁË£¬»¬Ñ©»¹ÊÇÂùºÃÍæµÄ
909.	¶¬ÌìÈ¥µÄ£¬²»´íµÄ£¬¸Ð¾õÊÇÑÇ²¼Á¦×îºÃµÄ»¬Ñ©³¡ÁË
910.	Ñô¹â»¬Ñ©³¡»·¾³ºÃ£¬ÅäÌ×È«£¬±ÈÐÂÌåÎ¯µÄºÃºÜ¶à
911.	ºÜ²»´íµÄÌåÑé£¬·þÎñºÃ£¬Éè±¸ºÃ£¬¸Ð¾õºÜºÃ¡£
912.	Ñô¹âµÄ³õ¼¶Ñ§µ½²»Ì«ºÃ£¬Ðû´«Í¼ÖÐ½éÉÜµÄA8³õ¼¶µÀ£¬³õ¼¶¸ù±¾²»ÈÃ»¬¡£¼«´óµÄÑ¹ËõÁË³õ¼¶»¬Ñ©ÕßµÄÀÖÈ¤¡£²»ÈçÐÂÌåÎ¯»¬Ñ©³¡³õÖÐ¼¶Ñ©µÀ£¬¼ÛÎ»²î²»¶à¡£ Ñô¹âÑ©³¡Ð¯³ÌÊÛÆ±ÈË½ÓËÍ·þÎñÖ»½Ó»¬Ñ©ÕßÒ»ÈË£¬Í¬ÐÐµÄ¸¸Ä¸£¬¾Í»áÓÐÒ»¸öÈË²»ÔÚ½ÓËÍ·¶Î§ÄÚÁË¡£ºÜ²»Ë¬¡£
913.	Ð¡ÅóÓÑÍæµÃ¿É¸ßÐËÁË£¬ÑÇ²¼Á¦ÕæÕýµÄÁÖº£Ñ©Ô­
914.	Õâ¼ÒµÄ»¬Ñ©³¡¸Ð¾õ»¹ÐÐ£¬µ«ÊÇ¼Û¸ñÃ²ËÆÊÇÓÐµã¶ù¹óÁË£¬ÒªÊÇÄÜ±ãÒËµã¶ù¾ÍºÃÁË£¬ÉèÊ©Í¦ºÃµÄ
915.	·Ç³£²»´í£¬·þÎñÈÈÇé£¬Éè±¸ºÃ£¬ÖµµÃÍÆ¼ö¡£
916.	ºÃÆÀ£¬²»´í£¬ºÜÊØÊ±£¬½Ó´ý·þÎñºÜÂúÒâ£¬
917.	³õ¼¶³¡µØÆ½»º£¬¼¸¸öÐ¡»ï°éÍæµÄºÜ¿ªÐÄ£¬
918.	·þÎñÖÜµ½£¬ÓÎÀÖÉèÊ©ÆëÈ«£¬»·¾³ÓÅÃÀ£¡
919.	·þÎñÈÈÇé£¬Éè±¸ºÃ£¬ºÃÍæ£¬ÏÂ´ÎÔÙÀ´¡£
920.	ºÜºÃ²»´í ºÜºÃ²»´í ºÜºÃ²»´í ºÜºÃ²»´í
921.	ºÃÍæÓÐÈ¤ºÜ²»´íµÄÒ»´ÎÂÃÐÐÏÂ´ÎÔÙÀ´
922.	ºÜºÃºÜºÃ£¬ÏÂ´ÎÔÙÀ´hhhhhhh
923.	ÕæµÄ²»´í£¬ÒâÓÌÎ´¾¡£¬ÖµµÃÍÆ¼ö£¡£¡
924.	·þÎñÖÜµ½£¬ÍÆ¼ö£¬ÓÐ»ú»áÏÂ´ÎÔÙÀ´
925.	Õâ¸ö¼Û¸ñÖ»ÄÜÍæ³õ¼¶Ñ©µÀ£¬²»ÄÜ×ùÀÂ³µ£¬¿ÉÒÔÊ£Ä§ÌºÉÏÆÂ¡£µ«ÊÇºÜÊÊºÏ³õÑ§ÕßÍæ£¬Ñ©µÀºÜ³¤ºÜÆ½»º£¬Íú¼¾Ä§ÌºÉÏÆÂÅÅ¶Ó½Ï¶à¡£
926.	ÅäÌ×ÉèÊ©ºÜºÃ£¬¾ÍÊÇÓÐµãÐ¡¹ó£¡£¡
927.	ÍæµÄºÜ·è£¬ºÜÓÐÈ¤µÄµØ·½¡£ºÜ´Ì¼¤
928.	µÚÒ»´ÎÌåÑé¸Ð¾õºÜºÃ£¬·þÎñµ½Î»¡£
929.	ºÜÔÞÅ¶£¬ÍæµÃºÃ¿ªÐÄ£¬·þÎñºÜºÃ¡£
930.	Í¦²»´íµÄ£¬·þÎñÈÈÇé£¬×°±¸ÆëÈ«¡£
931.	ºÃÂúÒâ£¬ÍæµÃºÃ¿ªÐÄ£¬·þÎñµ½Î»¡£
932.	²»´íµÄµØ·½¾ÍÊÇÕâÑùÏëµÄ°¡£¡£¡£¡
933.	¸Ð¾õ·Ç³£²»´í£¡»¬Ñ©³¡ºÜ°ô£¡£¡£¡
934.	ÕæµÄºÜ°ô »¬µÃºÜ¿ªÐÄ ¾ÍÊÇÈËÌ«¶àÁË
935.	¶«±±µÄÑ©ºÍÎÒ¼Ò³¤ÏçµÄ¾Í²»Í¬£¬µÚÒ»»¬µÀºÜ´Ì¼¤ºÃÍæ£¬»¹ÓÐ°×Ñ¼¾ãÀÖ²¿ÈËºÜºÃÍ¦ÈÈÇé£¬¹Ø¼üÊÇ²»¹ó¡£
936.	»¹¿ÉÒÔ°É£¬ÉÔÎ¢±ãÒËÁËÒ»µã£¬À´½ÓµÄÐ¡¸ç¸çÓ¦¸ÃÊÇÄÃÁËÍÅÌå¼Û¸ñ¡£ps:²»Òª×âÀïÃæµÄ»¬Ñ©¾µ£¬80¿éÇ®£¬Ò»µãÓÃ¶¼Ã»ÓÐ¡£
937.	Èç¹û½ÌÁ·ÔÙ¹æ·¶Ð©¾ÍºÃÁË£¬´óÌüÒ»±ß²¥·Å²»Òª¸øÐ¡·Ñ£¬Ò»±ß½ÌÁ·¾ÍÃ÷È·Ë÷ÒªÐ¡·Ñ£¬¸ø50»¹ÏÓÉÙ¡£
938.	ÑÇ²¼Á¦Ñô¹â¶È¼Ù´å»¬µÀ³µÌ«¿Ö²ÀÁË£¬Ç§Íò²»ÒªÈ¥×ø£¬ÓÎ¿ÍË¤ÉË£¬ÍÆÐ¶ÔðÈÎ¡£
939.	Ñ©³¡»¹ÊÇ¿ÉÒÔµÄ£¬¾ÍÊÇÔËËÍÆ¤´ø×ÜÊÇ»áÍ£×¡¼¸·ÖÖÓ¡£
940.	ÆäÖÐÑÇ²¼Á¦ÊÇÌØ±ðÓÐÃûµÄ£¬Õâ¸öÐÂå©Ñô¹â»¬Ñ©³¡ÕæµÄºÃ´óÑ½£¬·þÎñÒ²ºÜºÃ¡£
941.	ÊÊºÏÖÐ¸ß¼¶»¬Ñ©ÕßµÄÑ©³¡£¬ÀÂ³µºÜºÃ¡£½ÓËÍÈËÔ±ÖÐµÄ½Î³µË¾»úÌ¬¶ÈÉúÓ²¡£
942.	µÚÒ»´Î»¬£¬Çë¸ö½ÌÁ·»¹ÊÇ²»´íµÄ£¬½ÌÁ·»áÒªµãÏû·Ñ£¬¿ÉÒÔÀí½â£¬ÍæµÄÐÄÇé»¹²»´í£¬»ù±¾Ñ§»áÁË
943.	Ì×²ÍºÜÀ¬»ø£¬ÒÂ·þ£¬ÊÖÌ×£¬ÑÛ¾µ¶¼ÊÇ¸úÈËµ½ÍâÃæÍ£³µ³¡ÄÃµÄ¡£ÐÔ¼Û±ÈµÍ£¬ ½ÌÁ·Ò²À¬»ø£¬Ã»ÓÐÒ»ÈËÇëÒ»¸ö£¬¾ÍËµÎÒÃÇÊÇÉÏº£ÈË£¬? Ê²Ã´ÒâË¼£¬ ÉÏº£ÈË²»Ô¸¶àÇëÃ´
944.	µØ½ÓÌ¬¶ÈºÃ£¬Ñô¹â»¬Ñ©³¡³ÔÍæ¶¼²»´í£¬ÌØ±ðÊÇ³Ô£¬ÎïÃÀ¼ÛÁ®£¬±ÈÑÇ²¼Á¦µÄ¶àÊý¾Æµê¶¼ºÃ£¡
945.	²»ÊÇÓë¾°ÇøºÏ×÷£¬Ö»ÓÐÒ»¸öÒµÎñÔ±ÔÚÁªÏµ¡£ËµÓÐ³µËÍ£¬Ò²Ã»ÓÐÌýËµ£¬¿ÉÄÜÎÊ¹ýÖ®ºóÓÐ£¿»òÐí£¡¾°Çø¼ÆÊ±´ÓÁìÐ¬¿ªÊ¼£¬»»Ð¬µÈ¾Í»¨È¥20·ÖÖÓ£¬²»ÖªµÀ¾°ÇøÆ±ÊÇ²»ÊÇÌá¹©»»Ð¬µÄÊ±¼ä£¡
946.	Ð¯³Ì¶©Æ±ºÜ·½±ã£¬¶©ÍêÆ±Ò²»áÓÐ¹¤×÷ÈËÔ±ÁªÏµ£¬Ãâ·Ñ½ÓËÍÈ¥»¬Ñ©³¡¡£ÍæµÄÍ¦¿ªÐÄ£¬Ö»ÊÇ»¹Ñ©¾ßÊ±£¬×ßµ½ÁËÑ©³¡ÀïµÄÁíÒ»¸öÑ©¾ß´óÌü£¬±»Í¨ÖªÒªÄÄ¶ù½èÄÄ¶ù»¹£¬Õâµã²»ÊÇºÜ·½±ã£¡
947.	Ê×ÏÈºÜ¶àÃ»¿ª Äã²»ÔçËµ ÂÒºåºå ½øÈ¥ÁËÖªµÀ³õ¼¶¾ÍÒ»¸ö ¸ã¸ö¸ß¼¶ÖØÐÂÂòÆ±²»Ëµ Í·¿øÃ´Ç¿ÖÆ×â ²»×â¾Í²»ÄÜ×øË÷µÀ£¿±ðµÄµØ·½¶¼ÊÇÓÐ¸öÍ·¿ø Äãµ¹ºÃÒ»¸öÍ·¿ø80¿é?ÓÐ´ý¸Ä½ø£¬
948.	2020-11-26?¾Ù±¨?811
949.	ºÃÀÛ£¬Ò»¸ö´øÁ½¸öº¢×Ó£¬Ð¡º¢¶¼ÍæµÃÍ¦ºÃµÄ
950.	·þÎñ±ÈÐÂÌåÎ¯Ç¿¶àÁË,ÆäËûÒ»°à°à
951.	»¬Ñ©³¡»¹¿ÉÒÔ£¬¾ÍÊÇ½ÌÁ·»¹ÒªÐ¡·Ñ
952.	»¬Ñ©³¡»¹²»´í£¬µ«ÊÇÀïÃæµÄ½ÌÁ·»áÒ»Ö±ÔÚÄãÅÔ±ßÍÆÏú×Ô¼º£¬²»ÇëËû½Ì£¬ÂíÉÏÌ¬¶È¾Í±äµÃºÜ²î¡£ÇëËû½ÌÁËÒÔºó½áÊøµÄÊ±ºò»áÒ»Ö±Ë÷ÒªÐ¡·Ñ¡£ÎÞÓï
953.	Ñ©³¡ÊÇºÜ²»´íµÄ£¬Èí¼þ¾ÍÒ»°ã°ãÁË£¬Ëã¹ýµÃÈ¥°É
954.	±È½ÏÊÊºÏ³õÑ§Õß£¬ÆÂÃ»ÄÇÃ´¶¸¡£¡£
955.	ÑÇ²¼Á¦Ñô¹â¶È¼Ù´å ¶¬¼¾¾ÍÒªÈ¥»¬Ñ© 956. Ñ©³¡½éÉÜ 957. ÑÇ²¼Á¦Ñô¹âËãÊÇÖÐ¹ú»¬Ñ©ÂÃÓÎµÄ±Ç×æ£¬×øÂäÔÚºÚÁú½­¹ú¼ÒÉ­ÁÖ¹«Ô°¸¹µØ£¬Ò»µ½Õâ¶ù¾Í¸Ð¾õ¿ÕÆøÇåÐÂ£¬»·¾³ÓÅÃÀ£¬Ô¶Àë³ÇÊÐÐúÏù£¬Ì§Í·¿´×ÅÄÇÒ»ÌõÌõÑ©µÀ£¬ÉõË¬£¡Ö÷·åº£°Î1000Ã×£¬Äê»ýÑ©Ê±¼ä170Ìì£¬»¬Ñ©ÆÚ³¤´ï5¸öÔÂ¡£ 958. ÏêÏ¸µØÖ·£ººÚÁú½­Ê¡ÉÐÖ¾ÊÐÑÇ²¼Á¦»¬Ñ©ÂÃÓÎ¶È¼ÙÇøÑô¹â¶È¼Ù´å 959. ½»Í¨¹¥ÂÔ 960. ×Ô¼Ý 961. ¹þ¶û±õ×Ô¼Ýµ½ÑÇ²¼Á¦¸ßËÙ¹«Â·Ô¼3Ð¡Ê± 962. »ð³µ 963. Ã¿Ìì¹þ¶û±õÍù·µÑÇ²¼Á…
978.	Ö»Ïë¸ø»¬Ñ©³¡Ó²¼þºÃÆÀ£¬Ñ©³¡ºÜ´ó£¬¶¨µÄÌ×²ÍÄÚº¬ËÄÐ¡Ê±»¬Ñ©£¬**»¬Ñ©·þ£¬Ð¬£¬µ¥°å£¬Í·¿ø£¬»¤Ä¿¾µ£¬»¹¶¼±È½ÏÐÂ¡£µ¼ÓÎÐ¡¸çÊÂÏÈÁªÏµ£¬½ÓËÍÑÇ²¼Á¦ÄÏÕ¾£¬µ«ÊÇ×î¿ÓµÄÊÇ½ÌÁ··þÎñ£¬ÎÞÊý¿´¹ýµÄÌû×ÓºÍÀ´¹ýµÄÈË¶¼¼«Á¦½¨Òé²»ÒªÇë½ÌÁ·£¬ÎÒÃÇ¾ÍÒ»Ö±¼á³ÖÃ»Çë¡£µ«ÊÇ½ÌÁ·Ì¬¶È¾Í¾ÍºÜ²î£¬ÎÊÊ²Ã´¶¼²»¿ÏËµ£¬»¹ËµÎÒÃÇµ½Ê±ºò¾ÍÖ»ÄÜ¸ÉÕ¾×Å£¬¿Ï¶¨Ê²Ã´¶¼Íæ²»ÁË£¬»¬ÏÂÀ´ºóÔõÃ´ÉÏÈ¥Ò²²»Ëµ£¬ºÜ¹ý·Ö¡£¶øÇÒ»¬Ñ©´òÌýÁËÏÂÆäËûÇë½ÌÁ·µÄ£¬³ýÁË240Á½Ð¡Ê±Íâ£¬»¹Òª½»Ò»Á½°Ù…
979.	½ÌÁ·Ç¿ÖÆÒªÐ¡·Ñ£¬¸øÁË»¹ÏÓÉÙà©à©²»ÐÝ¡£ºÃÏñ½ÌÁ··ÑÃ»¸øÒ»Ñù¡£»¬Ñ©È¥Î÷±±°É¡£
980.	»¬Ñ©»¹ ÐÐ£¬½ÌÁ·Ò²¹»ÄÍÐÄ£¬µ«ÊÇÖ®ºó»¹°ÑÎÒÃÇ´øµ½Ò»¸öÅ©¼ÒÀÖ£¬ÄÇ¸ö²»ÊÇºÜºÃ
981.	ºÃ¹ó£¬ÅãÁ½¸öÐ¡º¢ÍæµÄ£¬±¾ÈËÓÖ¸ÐÃ°·¢ÉÕ£¬ºÃÐÁ¿àµÄ
982.	ÍæµÄÍ¦¿ªÐÄ£¬Ð¯³Ì¶©Æ±ºÜ·½±ã£¬»¹ÓÐ³µ½ÓËÍ¡£
983.	·çÌ«´ó£¬³Ô²»ÏûÍæ¡£³õ¼¶³¡ÂÃÓÎÍÅ¶Ó¶à
984.	2020-01-11?¾Ù±¨?466
985.	Ã»ÓÐ»¬¹ýÑ©µÄº¢×Ó£¬ÑÇ²¼Á¦Ñô¹â¶È¼Ù´å»¬Ñ©³¡¼òÖ±ÊÇÌìÌÃ£¬³¬´óÃæ»ýµÄÑ©³¡¿ÉÒÔ¾¡Çé»¬Ñ©¡£ 986. Ò»´Î»¬Ñ©ÊÇÈýÐ¡Ê±£¬Èç¹û³¬Ê±ÐèÒª¶îÍâÊÕ·Ñ£¬±¾À´»¹ÒÔÎªÈýÐ¡Ê±²»¹»Íæ£¬²»¹ýÊ±¼äÈýÐ¡Ê±Ò²ÊÇ×ã¹»ÁË£¬±Ï¾¹»¬Ñ©°å»¬Ñ©Ð¬»¹ÊÇÍ¦ÖØµÄ£¬ºÄ·ÑµÄÌåÁ¦Ò²ÊÇ±È½Ï´ó£¬»ù±¾Á½Ð¡Ê±¾Í¸Ð¾õÂùÆ£ÀÛµÄÁË¡£ 987. ÕâÀïÒ²ÓÐ½ÌÁ·£¬¿ÉÒÔÖ¸µ¼»¬Ñ©£¬²»¹ýÊÇÐèÒª¶îÍâÊÕ·ÑµÄ¡£Èç¹ûÃ»ÓÐ»ù´¡µÄ»°½¨Òé´ó¼ÒÖ±½ÓËæÒâÍæÍæ×Ô¼º¸ÐÊÜ¾ÍºÃÁË£¬Ã»±ØÒªÀË·ÑÇ®£¬±Ï¾¹»¹Âù¹óµÄ¡£Èç¹ûÊÇÓÐÐ…
988.	Ã»ËÍÎÒÃÇµ½³µÕ¾£¬ÔÚÂ·±ßµÈºÃ¾ÃÃ»µÈµ½£¬¶³ËÀÁË
989.	ÀïÃæÇë½ÌÁ·Ò»¶ÔÒ»£¬240Á½Ð¡Ê±£¬Õâ¸ö¾ÍËãÁË£¬¹Ø¼ü½ÌÁ·Ç¿ÐÐÒªÐ¡·Ñ£¬300Ò»´Î£¬²»¸øµ½¾Í²»¸ßÐË¾ÍÀ­Á³£¬»¹Ã»¿ªÊ¼£¬¾ÍÒª°ÑÐ¡·ÑÏÈ´ò¹ýÈ¥£¬È»ºóËµÒ»¶Ô¶þ£¬µÈÓÚÒ»¸ö½ÌÁ·480¶ÔÁ½¸öÈË£¬¾ÍÒª600µÄÐ¡·Ñ£¬ÕæµØ¿ªÊ¼ÁË£¬Ò»¸ö½ÌÁ·Êµ¼ÊÉÏÖ»ÄÜ½ÌÒ»¸öÈË£¬¶øÇÒ½ÌµÄºÜ¼òµ¥£¬×îºó»¹Ç¿ÐÐÒªÐ¡·Ñ£¬ÄãÔõÃ´²»È¥ÇÀ£¿ÐÄÒ²Ì«ºÚÁË°É£¿¸Ã¹Ü¹ÜÁË£¬ÔÙÕâÑù£¬Ã»ÈËÔ¸ÒâÈ¥ÁË£¬¹ýÀ´ÕæµØ¶ÔÕâÖÖ½ÌÁ·Ô½ÏëÔ½¶ñÐÄ
990.	Ê×ÏÈÖµµÃ¿Ï¶¨µÄÊÇ»¬Ñ©³¡ºÜ´ó£¬½ÌÁ·ºÜ¶à¡£µ«²»×ãµÄµØ·½ÊÇ³¬Ê±ÊÕ·Ñ±ê×¼Ã»ÓÐÌáÇ°¸æÖª£¬´óÌÃÊÇ²»ÊÇÓ¦¸ÃÌù³ö¼Û¸ñ±í£¿ËùÅÉÀ´½Ó³µµÄ¼ªÐÕË¾»ú³äµ±ÆðÖÐ¼äÉÌ½ÇÉ«£¬ÊÕÈ¡ËùÎ½µÄ³¬Ê±·ÑÓÃ£¬Á½ÈË³¬Ê±1¸ö°ëÐ¡Ê±£¬¿ª¿ÚÒª¼Û600Ôª£¡ºóÀ´¾­¹ýÐ­ÉÌÊÕÁËÎÒÃÇ300£¬Òª²»ÊÇÐèÒªÄÃ»ØÉí·ÝÖ¤£¬ÎÒÃÇ¾ö²»Í×Ð­¡£Ì«¿ÓÈË£¬¹ÜÀíÌ«ÂÒÁË£¡Ã÷ÏÔµÄÕ©Æ­ÆÛ¿ÍºÃÂð£¿²¿·Ö½ÌÁ·»¹¹ÜÓÎ¿ÍÊÕÈ¡Ð¡·Ñ£¬Õâ¸ú³àÂãÂãµÄÆòÌÖÓÐ·Ö±ðÂð£¿£¡Ñ©³¡ÉÏË¤µ¹µÄÓÎ¿Í£¬ºÜÉÙ¼ûµ½ÓÐ¹¤×÷ÈËÔ±ÒÔ¼°½ÌÁ·ÉÏÇ°…
991.	Õâ¼Ò»¬Ñ©³¡ÊµÔÚÌ«ºÚÁË£¬¿Óµù£¬ÍæÁËËÄÐ¡Ê±»¨ÁËÎå°Ù¶àÒ»ÈË£¬ÎÞÓï£¡¼Û¸ñÌ«¹ó£¬ºó»Ú°¡£¡»¹ÊÇÐÂÌåÎ¯±È½ÏºÃ£¬¼Û¸ñºÏÀí£¡
992.	´Ó»ð³µÕ¾½Ó³µ¿ªÊ¼¾ÍÊÇ²î£¬ÏÂ»ð³µ1¸ö°ëÐ¡Ê±¶¼µ½²»ÁË»¬Ñ©³¡¡£¶©ÁË4¸öÐ¡Ê±µÄÖ»ÍæÁË2¸öÐ¡Ê±¡£3µã´òµç»°°²ÅÅËÍµ½»ð³µÕ¾ÊÂÇé£¬ËµÈÃÎÒ×Ô¼º×ß¹ýÈ¥£¬Ã»ÓÐ³µÄÜ½ÓÎÒ¡£ÎÒ×ßÁË1¸öÐ¡Ê±¶¼×ß²»µ½³µÕ¾µÄ£¬»¹ÎóÁËµ±ÌìµÄ»ð³µ¡£
993.	·ç³µÉ½×¯ºÜÀÏÁË£¬×°äêÒ²ºÜ¾É£¡Á¬¼ÒÍ¥ÂÃ¹Ý¶¼²»Èç£¡½¨Òé´ó¼Ò²»ÒªÈ¥ÄÇ×¡ËÞ
994.	»áÒ»Ö±×·×ÅÄãÒªÄãÇë½ÌÁ·£¬Ò»¸±ÊÖÌ×¶¼Òª20Ôª£¬Õæ¹ó
995.	¼òÖ±Ì«¿ÓÈËÁË£¬´ó¼ÒÈ¥Ö®Ç°¿ÉÒª×ÉÑ¯ºÃÁË
996.	182.½ÌÁ·Ë÷ÒªÐ¡·Ñ£¬²î£¬¸Ð¾õºÜ²»ºÃ¡£
