# Supplementary material for: Image perception of ice and snow tourism in China and the impact of the Winter Olympics
Source: PLoS One. 2023 Jun 23;18(6):e0287530. doi: 10.1371/journal.pone.0287530 (PMC10289359; doi:10.1371/journal.pone.0287530)
Supplement: S1 File — (ZIP) [file pone.0287530.s002.zip › S1 Dataset./Data before the 2022/Yabuli/Yabuli Yawangs Ski Resort.txt]

1.	·Ç³£Ï²»¶ÕâÀïºÜºÃºÜ°ôºÜ°²È«ºÃÍæ
2.	³õ¼¶Ñ©µÀ±È½Ï¶Ì£¬±È½Ï²»¶¸£¬·Ç³£ÊÊºÏ³õÑ§Õß¡£½ÌÁ·Âù¾¡ÔðµÄ£¬Ñ©µÀ°²È«´ëÊ©Ò²²»´í£¬ÍÆ¼ö³õÑ§ÕßÀ´ÕâÀïÑ§»¬Ñ©£¬¹ýºóÔÙÌôÕ½ÆäËûÑ©µÀ¡£
3.	ÊÇÑÅÍúË¹»áÕ¹ÖÐÐÄ¾ÆµêµÄÅäÌ×»¬Ñ©³¡£¬²»Ëã×¨Òµ»¬Ñ©³¡¡£È¥µÄÈË²»¶à£¬Éè±¸Ò»°ã£¬½ÌÁ·Ò²ÊÇÒ»°ãÀ²¡£ 4. ³õ¼¶»¬µÀºÜÐ¡¾ÍÒ»µãµã£¬ºÜÆ½£¬ÊÊºÏµÚÒ»´ÎÀ´ÌåÑéÌåÑé»¬Ñ©µÄÈË¡£
5.	ÎÒ¾õµÃºÜºÃ£¬ÏñÎÒÕâÖÖÃ»¾­ÑéµÄµ½³õ¼¶»¬µ¹¾Í·Ç³£²»´í£¬ÇëµÄÐ¤ÌÎ½ÌÁ·ºÜºÃ¡£´ó¼ÒÒªÊÇÈ¥¿ÉÒÔÇëËû£¬²»ÊÇÍÐÊÇ½ñÌìµÄ¸ÐÊÜ¡£
6.	ÑÅÍúË¹»¬Ñ©³¡ÊÇÒ»¸öÎåÐÇ¼¶¾ÆµêµÄ»¬Ñ©³¡£¬ÊÒÄÚ»·¾³ºÃ£¬Ñ©¾ß´óÌüÒ²Æ¯ÁÁ£¬Ñ©¾ßÒ²±È½ÏÐÂ£¬Ö»ÊÇ»¬Ñ©µÀ±È½ÏÆ½»ºÊÊºÏÒ»µã»ù´¡Ã»ÓÐ£¬»òÕß´øº¢×ÓµÄÈË»¬Ñ©
7.	²»¿ÉÒÔ£¬¶ÔÓÚÄÏ·½ÈËÀ´ËµÌ«ÀäÁË£¬
8.	Äê»áµÄÊ±ºòÈ¥£¬µØ·½²»Ð¡£¬Ñ©³¡Ò²²»´í£¬
9.	»¹ÐÐ£¬ÈË²»ÊÇºÜ¶à£¬·Ç³£ÊÊºÏ»¬Ñ©¡£
10.	Èç¹ûÄãÊÇÐÂÊÖ£¬ÄÇÃ´¾ÍÈ¥Õâ°É£¬ÍæµÄ»áºÜ¿ªÐÄµÄ
11.	ÊÊºÏ³õÑ§Õß£¬³õ¼¶ ÖÐ¼¶ ¸ß¼¶Ñ©µÀ¶¼ÓÐ ÍæµÄ¾¡ÐË~
12.	Ãû×Ö¸ß´óÉÏ£¬¾ÍÔÚÑÇ²¼Á¦£¬Á½ÌõÑ©µÀ£¬Ñ©ÖÊ²»´í¡£
13.	Ö»ÊÇÑÇ²¼Á¦»¬Ñ©³¡ÀïÃæµÄÒ»¸öÐ¡Ð¡»¬Ñ©³¡£¬ÊÊºÏÐ¡ÅóÓÑÍæ¡£
14.	»¹ºÃÀ²£¬ÈÔÈ»ÍÆ¼öÐÂÌåÎ¯µÄ»¬Ñ©µÀ
15.	±È½ÏÊÊºÏÐÂÊÖÈ¥£¬±¾À´ÍÅÀï°²ÅÅµÄ2´Î»¬Ñ©¶¼ÊÇÐÂÌåÎ¯£¬ÎÒÃÇÏëÈ¥²»Í¬µÄ»¬Ñ©³¡¿´¿´ÒªÇó¸ÄÈ¥ÑÅÍúË¹£¬ÓÐµãºó»Ú£¬ËüµÄ³õ¼¶µÀ¶ÔÎÒÀ´ËµÒÑ¾­Ã»ÓÐÌôÕ½ÐÔÁË£¬¿ÉÒÔ¿´Í¼£¬³õ¼¶µÀµÄÆÂ¾ÍÕâÃ´µãµã¡£±ÈÐÂÌåÎ¯Ð¡ºÜ¶à£¬×î¿ÓµùµÄÊÇÔçÉÏ10µã×óÓÒÓÎ¿Í²»¶à£¬ÅÔ±ßµÄÖÐ¼¶µÀÀÂ³µ³Ù³Ù²»¿Ï¿ª£¬ÎÒÔ­±¾ÏëÇë½ÌÁ·´øÎÒ»¬ÖÐ¼¶µÀµÄ£¬Ò»Ö±Ã»¿ªÀÂ³µ£¬ÀË·ÑÁË½ÌÁ··Ñ¡£ÎÒÃÇÈ¥µÄË³Ðò²»¶Ô£¬Ó¦¸ÃµÚÒ»´ÎÈ¥ÑÅÍúË¹³õ²½Ñ§»áÁËÒÔºó£¬µÚ¶þ´ÎÔÙÈ¥ÐÂÌåÎ¯¡£Ë³ËµÑÅÍúË¹Åöµ½µÄ½ÌÁ·Ë®Æ½²»Èç…
16.	³õÑ§Õß±ØÐëÒªÈ¥£¡£¡ÏÖÔÚ½ÐÌåÓýÖÐÐÄÊ²Ã´µÄ£¬¾ÍÔÚ·ç³µÉ½×¯¶ÔÃæ£¡Èç¹ûÏÓ×¡Ì«¹ó£¬¿ÉÒÔ×¡·ç³µÉ½×¯£¬È»ºó×ß¹ýÈ¥£¡
17.	ºÜÐ¡µÄ»¬Ñ©³¡¡£½ÌÁ·200Ôª1ÈË£¬³ýÁË½ÌÁ··Ñ£¬»áÊÕÐ¡·Ñ¡£»¬Ñ©ÑÛ¾µÊÇÒªÇ®×éµÄ£¬60Ôª1´Î£¬ÍÆ¼ö´ó¼ÒÌáÇ°ÂòºÃ°É£¬ÕâÇ®¶¼¹»µÏ¿¨Ù¯ÂòÒ»¸öÁË¡£ÒòÎªÊÇ³õÑ§Õß¾õµÃÄÄÀï¶¼Ò»Ñù...µ«ÊÇÕâÀïÕæÐÄÓÖÐ¡ÓÖ²»±ãÒË
18.	ÑÇ²¼Á¦¹ú¼Ê»¬Ñ©³¡¡£ÓÉ×óÖÁÓÒ·Ö±ðÎª´ó¹ø¿øºÃÏñº£°Î1300¶àÃ×£¬¶þ¹ø¿ø¡¢Èý¹ø¿ø·Ö±ðÔÚ1100Ã××óÓÒ
19.	ÓÐ¾ÆµêÅäÌ×£¬Ñ©³¡ÊÊºÏ³õÑ§Õß£¬²»´íµÄÑ¡Ôñ£¬»¹ÓÐºÜ¶àÑ©ÉÏÏîÄ¿¿ÉÒÔÍæ£¬±ÈÈçÑ©µØÄ¦ÍÐµÈµÈ
20.	ÈËÉúµÚÒ»´Î»¬Ñ©£¬¾ÍÏ×¸øÁËÕâ×¨ÒµµÄ»¬Ñ©³¡¡£½ÌÁ·´ø×ÅÎÒ¼¸ºõÊÇ90¶È½ÇÏÂÈ¥µÄÊ±ºò£¬ÎÒ²»º¦ÅÂ£¬Ö»¾õµÃºÜË¬£¡
21.	»¬Ñ©³¬´Ì¼¤ ÄÇ×ÔÉÏ¶øÏÂµÄ¿ì¸Ð ¿ÉÊæ·þÁË ÑÇ²¼Á¦µÄÌìÈ»»¬Ñ©³¡¶¼²»´í ¸ø¸øÁ¦
22.	ÑÇ²¼Á¦±È½ÏºÃµÄÑ©³¡ÊÇÈý¹ø¿øÐÂå©»¬Ñ©³¡£¬¸ßÉ½Ñ©µÀ±È½Ï¶à£¬´ó¶¬»áÒ²ÊÇÔÚÄÇ¾Ù°ìµÄ¸ßÉ½ÏîÄ¿¡£»¹ÓÐ»¬µ½¿ÉÒÔÍæ¡£Ò»¶¨Òª¸ÏÏÂÁË´óÑ©Ö®ºó£¬ÌìÆøÇçÀÊµÄÊ±ºòÈ¥¡£
23.	Àï¹þ¶û±õ²»Ô¶ ¶¬¼¾¹þ¶û±õÂÃÓÎµÄ±ØÈ¥Ö®´¦ ÑÇ²¼Á¦ ¾ÝËµÓÐÈ«ÖÐ¹ú×îºÃµÄÑ©µÀ ·ÖºÃ¼¸¸ö¼¶±ð ºÇºÇºÇ Ã»ÓÐÈ¥¹ý
24.	ºÜÓÐÃûµÄ»¬Ñ©³¡£¬Ò²×öµÄºÜ²»´í£¬°×Ã£Ã£µÄÄØ¡£µÚÒ»´Î»¬Ñ©£¬¸Ð¾õ³¬¼¶Ë§Æø¡£
25.	µÚÒ»´Î»¬Ñ©µÄµØ·½£¬¶³µÃÊÖ»ú¶¼Ã»µçÁË£¬ÌìÆøÕæÊÇÀä£¬²»¹ý»¬Ñ©ºÜºÃÍæ
26.	ÔÚÕâÑ§»áµÄ»¬Ñ©£¬Ï£Íû»¹ÓÐ»ú»áÀ´
27.	ÑÇ²¼Á¦»¬Ñ©³¡ÔÚClub MebÖÐ£¬¾à¹þ¶û±õÊÐ197¹«Àï£¬¶¬ÌìÇý³µ´ó¸Å4Ð¡Ê±¡£
28.	Ã»ÓÐÍæ£¬¹â¿´×Å¾Í¾õµÃºÜhigh°¡£¬´óÆÂµÀÄÇÃ´¸ßÄÇÃ´³¤¡£Í¦´Ì¼¤µÄËµ¡£¡£
29.	ÔÚÕâÀï¿ÉÒÔÑ§»¬Ñ©£¬½¨Òé²»ÒªÈ¥Å©¼ÒÀÖ³Ô·¹£¬Ö±½ÓÔÚÎåÐÇ¼¶µÄ¾Æµê³Ô¾ÍÐÐ£¬¹ã¶«ÈË»¹ÊÇÏ°¹ß·þÎñºÃµÄÎåÐÇ¼¶£¬¼Û¸ñºÍÔ×ÈËµÄÅ©¼Òµê²î²»¶à¡£
30.	ºÜ×³¹ÛµÄ»¬Ñ©³¡£¬×øÀÂ³µÉÏÉ½Ê±¶³µÃ¹»Çº£¬ËùÎ½µÄÀÂ³µÔ­À´Ö»²»¹ýÊÇÒ»°Ñ×ùÒÎ£º£©
31.	ËãÊÇÖÐ¹ú×îºÃµÄ»¬Ñ©³¡ÁË°É¡£¡£¡£×¼±¸ºÃ×ã¹»µÄÇ®¹ýÀ´°É¡£¡£¡£Õâ±ßÈç¹ûÒªÇë½ÌÁ·µÄ»°ºÜ¹óµÄ
32.	ÎÒ¸öÈË¾õµÃ£¬ÕæµÄÍ¦Ò»°ãµÄ£¬¾ÍÊÇÃûÆø´óµã£¬¸÷ÖÖÇ±ÔÚÏû·Ñ°¡£¬Ñ©¾ß°¡£¬Ñ©ÇÁ°¡Ñ©°å°¡¶¼µÃ»¨Ç®£¬¸ü¿ÓµÄÊÇ£¬½ÌÁ·Ì«¹ó£¬¶øÇÒ»¹Ã÷Ä¿ÕÅµ¨µÄÒªÐ¡·Ñ£¬Òª²»È»¾Í²»ºÃºÃ½ÌÄã£¬²»ºÃ
33.	¸úÁËÒ»ÈÕÍÅ£¬ÔÚÑÇ²¼Á¦»¬ÁËÁ½Èý¸öÐ¡Ê±¶øÒÑ£¬µ«¶ÔÓÚÄÏ·½ÈËÀ´Ëµ£¬ÕâÒÑ¾­×ã¹»ÁË¡£
34.	×îÎªÈÃ×Ô¼ºÒÅº¶µÄ¾ÍÊÇ¶ÔÕâ¸ö»¬Ñ©Ò»ÇÏ²»Í¨¡£¶¬¼¾¸Ð¾õÕâÀïÊÇ×îÃÀ×îÃÀÁËµÄ³ÇÊÐ£¬Õû¸ö³ÇÊÐ¶¼ÁýÕÖÔÚ±ùÑ©µÄÊÀ½çÀïÃæ¡£ºÃÆ¯ÁÁ
35.	ÊÊºÏÖÐ¼¶ÒÔÉÏË®Æ½µÄÈËÀ´»¬£¬ÎÒÖ»ÊÇÒ»¸ö³õ¼¶Ë®Æ½£¬ÔÚÕâÑùµÄÑ©µÀÉÏ»¹Ö»ÊÇÀ´Ñ§Ï°¡£
36.	ÕâÀïÓµÓÐÁ½Ìõ¸ßÉ½Ñ©µÀ£¬Ò»×ù³õ¼¶»¬Ñ©³¡£¬Ò»ÌõË«ÈËµõÒÎË÷µÀ£¬Ò»ÌõÊäËÍ´øÊ½ÔËÔØ³õ¼¶»¬Ñ©ÕßÉè±¸(Òà³Æ¡°Ä§Ìº¡±)£¬ÎÒ¾ÍÊÇÒ»¸öÈË±»ÍÆÏÂÈ¥£¬²îµãË¤¸ö´ó¸úÍ·¡£
37.	ºÜ°ôµÄ»¬Ñ©³¡£¬ÖÐ¼¶µÀÌØ±ð³¤£¬ºÜË¬¡£
38.	»¬Ñ©³¡ÊÇÒ»°ãÀ²£¬ÈËºÜ¶à£¬µ«ÎÒÃÇÈ¥ÁËÓÎÍæµÄ°×èëÁÖ²»´í£¬»¹Óöµ½¼ÙµÄ¡°Ç¿µÁ¡±
39.	ÎÒÒ»Ö±¾õµÃÕâÑùµÄµØ·½²Å½Ð¶¬Ìì£¬ÕâÀïÍÆ¼ö¿ÉÒÔÈ¥Ò»ÏÂ£¬²»¹ýÅÂÀäµÄ¾ÍËãÁË
40.	ÔÚ¸ßÉ½¾º¼¼Ñ©µÀÁÖÁ¢µÄÑÇ²¼Á¦£¬ÑÅÍúË¹ÎÞÒÉÊÇ×î¾ßÇ×ºÏÁ¦µÄÂÃÓÎ»¬Ñ©ÌìÌÃ¡£
41.	Õæ²»´í£¬»¬Ñ©µÄ¾Íµ½Õâ¶ùÀ´°É¡£Ã¿³¡Á½¸öÐ¡Ê±Ò»µã¶¼²»¹ýñ«£¬Ò»¸ö»¹ÏëÈ¥µÄµØ·½¡£
42.	»¬Ñ©³¡ºÜ°ô£¬µ«ÊÇ12ÔÂ·ÝÕæÀä°¡£¡ÏÂÎç2:00£¬¸Ð¾õÌì¿Õ¾Íµ½»Æ»èÁË£¬ºÍ±±¾©ÍíÉÏ5:00²î²»¶à£¬³öÃÅÒªÎä×°µ½ÑÛ¾¦£¬ÕæµÄÌ«ÀäÁË£¡
43.	½ñÌì£¬ÎÒºÍÐ¡»ï°éÃÇÀ´µ½ÁËÃÀÀöµÄ±ù³Ç¹þ¶û±õ£¬ÔÚÀ´µÄÖ®Ç°ÅóÓÑÍÆ¼ö¸øÎÒÒ»¸öµ±µØµ¼ÓÎ£¬°´ÕÕÌùÐÄ¡¢ÈÈÇéµÄµ¼ÓÎµÄÎÂÜ°ÌáÊ¾£ºÎÒÔÚ¹þ¶û±õÕ¾Ì¤ÉÏÁËÈ¥ÑÇ²¼Á¦»¬Ñ©³¡µÄ»ð³µ£¬Ò»¶¨Òª³Ë×øµ½ÑÇ²¼Á¦ÄÏÕ¾µÄ»ð³µ£¬ÄÇÑùÀë»¬Ñ©³¡ºÜ½üµÄ£¬ÏÂÁË»ð³µÊÇ¶«±±Ð¡Ë§¸çµ¼ÓÎÇ××Ô½Ó´ýµÄ¡£Ê×ÏÈÎÒÃÇµ½´ïÁË×¡ËÞµÄÅ©¼ÒÔº£¬×îÖØÒªµÄÎÒÃÇ³ÔÁËÒ»¶Ù±¥±¥µÄÅ©¼Ò·¹²Ë¡£Îç·¹ºóÐÝÏ¢40·ÖÖÓºó¾Í¿ªÊ¼ÁËÎÒÃÇÐÐ³ÌÖÐµÄµÚÒ»Õ¾ÑÇ²¼Á¦ÐÂÌåÎ¯»¬Ñ©³¡£¬¿´¼û¹æÄ£×³´óµÄ»¬Ñ©³¡ºÃ¸ßÐË°¡£¡ÄÇÀïµ…
44.	ÄÚÈÝ·á¸»£¬»¹ÓÐÒ»ÖÖÇé¿öÈÃ°³ß¯²»Ï°¹ß£¬ÎªÁËµÖÓùÑÏº®£¬°³´©×ÅÀïÈý²ãÍâÈý²ãµÄºñºñÒ»ÉíÒÂ·þ£¬ÔÚÊÒÍâµÄÈ·¾õµÃÍ¦Å¯ºÍ¡¢Êæ·þµÄ£¬¿ÉÊÇ±±·½Èë¶¬ºó£¬¼Ò¼Ò»§»§¶¼¿ª×Å¸ß´ï20¶à¶ÈµÄÅ¯Æø£¬Ò»µ«°³½øÈëÉÌµê»ò²Í¹ÝµÈÊÒÄÚ£¬¾ÍÒªÃæÁÙÇ¿ÁÒµÄÎÂ²î¡£
45.	È¡Æ±±È½ÏÇúÕÛ£¬ÐèÒªÁªÏµ´úÀíÉÌ£¬»¬µÀºÜºÃÍæ
46.	ÉÌ¼Ò·þÎñ·Ç³£µ½Î»£¬È«³ÌÆû³µ½ÓËÍ£¬¶øÇÒ»¹×¨ÃÅ°²ÅÅÒ»¸öÈËÔ±È«³Ì¸ú×Ù¼°·þÎñ¡£
47.	·þÎñºÃ£¬´òµç»°À´½ÓËÍ£¬Òò¹ãµçÃ»¹µÍ¨ºÃ£¬´úÀíÉÌ´øµ½±ðµÄ»¬Ñ©³¡£¬°ìÁËÊÖÐø£¬ºÜ¸ÐÐ»¡£
48.	5·Ö£¬11ÔÂÀ´ÆøÎÂ²»»áÌØ±ðÀä
49.	ÂòÆ±ºÜ·½±ã£¬·þÎñÒ²·Ç³£ºÃ£¡±È½ÏÊ¡ÐÄ£¡
50.	ºÜ±ãÒËºÜ·½±ã£¬ÖÐ¼¶»¬Ñ©ºÜºÃÍæ¡£
51.	ÌýËµÓÐºÚÁú½­¾°ÇøÇë±±¾©¶¬°ÂÔË¶¯Ô±Ãâ·ÑÀ´Íæ£¬ºÚÁú½­Ê¡ÂÃÓÎÍ¶×Ê¼¯ÍÅÈ¨ÊôÆóÒµÖÐÇàÂÃÆìÏÂ¾°ÇøÑÇ²¼Á¦£¨ÑÅÍúË¹£©¹ú¼Ê»áÕ¹ÖÐÐÄ¡¢ÉÐÖ¾Ã±¶ùÉ½¸ßÉ½»¬Ñ©³¡¾°Çø¡¢Äµµ¤½­¾µ²´ºþ¾Æµê£¬ÒªÅÜ²½¼ÓÈë£¡¶øÇÒ»¹·Å»°£ºÎÒÃÇ²»½öÃâÃÅÆ±£¬»¹Ãâ×¡ËÞ·Ñ£¡Ïë»¬Ñ©£¬¿ÉÒÔµ½ÑÇ²¼Á¦£¨ÑÅÍúË¹£©¹ú¼Ê»áÕ¹ÖÐÐÄ£¡#±±¾©¶¬°ÂÔË¶¯Ô±ºÚÁú½­º°ÄãÀ´Ãâ·ÑÍæ#?#Ì½·Ã°ÂÔË¹Ú¾ü¼ÒÏç#?#ºÚÁú½­ÑûÇëÕâÐ©ÈËÃâ·ÑÀ´Íæ#ÁíÍâ£¬ÕâÀïµÄÏÄ¼¾Ò²ºÜÃÀÓ´£¬É½»¨ÀÃÂþ£¬Á¹Ë¬ÒËÈË£¬ÊÇÄú¿µÑø±ÜÊîµÄ×î¼ÑÊ…
52.	11ÔÂ27ÈÕ£¬ÆºÉ½ÇøÍ¶×ÊÍÆ½é»áôßÖØµã²úÒµÏîÄ¿¼¯ÖÐÇ©Ô¼ÒÇÊ½ÔÚÑà×Óºþ¹ú¼Ê»áÕ¹ÖÐÐÄ¾ÙÐÐ¡£ÉîÛÚÊÐÕþ¸®¸±ÊÐ³¤ÍõÁ¢ÐÂ¡¢ÆºÉ½ÇøÎ¯Êé¼ÇÌÕÓÀÐÀ¡¢ÑÇ²¼Á¦ÖÐ¹úÆóÒµ¼ÒÂÛÌ³Ö÷Ï¯ÌïÔ´³öÏ¯»î¶¯²¢ÖÂ´Ç£¬ÆºÉ½ÇøÎ¯¸±Êé¼Ç¡¢Çø³¤ÀîÓÂ£¬ÉîÛÚÊÐÉÌÎñ¾Ö¸±¾Ö³¤³ØÎÀ¹ú£¬ÆºÉ½ÇøÁìµ¼³Â»ªÆ½£¬ÒÔ¼°À´×Ôº£ÄÚÍâµÄÖÚ¶àÆóÒµ´ú±í²Î¼Ó»î¶¯¡£O¾Û½¹¡°×¨¾«ÌØÐÂ¡±£¬´òÔì²úÒµ¸ßµØ£¡ÆºÉ½ÇøÍ¶×ÊÍÆ½é»áôßÖØµã²úÒµÏîÄ¿¼¯ÖÐÇ©Ô¼ÒÇÊ½Ô²Âú¾ÙÐÐ ÊÕÆðd
53.	¤‚ÃÀÀöºÚÁú½­#2019ÓÎÔÚºÚÁú½­#¤‚ÃÀÀöºÚÁú½­¤‚Ô­´´ÉãÓ°#±±¹úºÃ·ç¹â ¾¡ÔÚºÚÁú½­##×îÃÀÖÐ¹ú##ËæÊÖÅÄ##ËæÊÖÅÄÃÀ¾°##¹þ¶û±õÂÃÓÎ##Óö¼û×îÃÀµÄ¹þ¶û±õ# 12ÔÂ1ÈÕ°øÍí£¬ÓÉ¹ú¼ÒÎÄÂÃ²¿×ÊÔ´¿ª·¢Ë¾Ö§³Ö¡¢ÖÐ¹ú±ùÑ©ÂÃÓÎÍÆ¹ãÁªÃËÖ¸µ¼¡¢ºÚÁú½­Ê¡±ùÑ©²úÒµÑÐ¾¿ÔºÖ÷°ìµÄ¡°2019ÑÇ²¼Á¦±ùÑ©ÂÃÓÎÂÛÌ³¡±ÔÚÑÇ²¼Á¦ÑÅÍúË¹¹ú¼Ê»áÕ¹ÖÐÐÄÔ²ÂúÂäÄ»¡£ ÊÕÆðd
54.	µÚÈý½ìÖÐ¹ú´´¿ÍÁìÐä´ó»áÔÚÖ£ÖÝ¹ú¼Ê»áÕ¹ÖÐÐÄÐùÔ¯ÌÃÕÙ¿ª¡£ÑÇ²¼Á¦ÖÐ¹úÆóÒµ¼ÒÂÛÌ³Ö÷Ï¯ÌïÔ´¡¢ÍòÍ¨¼¯ÍÅ´´Ê¼ÈË¼æÓù·ç×Ê±¾(F&E)¶­ÊÂ³¤·ëÂØ¡¢Õæ¸ñ»ù½ð´´Ê¼ÈËÐìÐ¡Æ½¡¢ÓÅ¿Í¹¤³¡´´Ê¼ÈËÃ«´óÇì¡¢·ï»ËÍøCEO·ï»ËÎÀÊÓCOOÒ»µã×ÊÑ¶¶­ÊÂ³¤ÁõË¬¡¢Ñô¹âÃ½Ìå¼¯ÍÅÖ÷Ï¯ÑîÀ½¡¢ºéÌ©»ù½ð´´Ê¼ÈËÊ¢Ï£Ì©µÈ·×·×Ç°À´²Î¼ÓÕâ³¡¡°ÖÐ¹ú´´Í¶½çµÄ°ÂË¹¿¨¡±£¬ÓëÈ«¹ú1600Ãû¾«Ó¢´´¿ÍÒ»Æð·ÖÏí³É¹¦¾­ÑéÓë´´ÒµÐÄµÃ£¬ÎªÖÐ¹úË«´´¼ÓÓÍÖúÁ¦¡£#´´¿ÍÃ÷¸ç# OÍøÒ³Á´½Ó ÊÕÆðd
55.	#ÑÇ²¼Á¦Çà´ººÏ»ïÈË# ´ò¿¨DAY8»áÎñ×é±Ø±¸ÖªÊ¶µÚ¶þµ¯¡ª¡ªÍ£³µ³¡ÑÇ²¼Á¦ÂÛÌ³»áÒéµØÖ·Ô¤²â¡ª¡ªÒø´¨¹ú¼Ê»áÕ¹ÖÐÐÄ£¨ÊÇÔ¤²âÔ¤²âÔ¤²â£¡£¡£¡£©¸½½üÍ£³µ³¡·Ö²¼ÈçÏÂÍ¼Òø´¨ÊÐÕý¹æÊÕ·ÑÍ£³µ³¡¾ùÉèÖÃ¡°P¡±±êÖ¾ÅÆ£¬ÊÕ·Ñ±ê×¼¹«Ê¾ÅÆ(À¶µ×°××Ö»ò»Æµ×ºÚ×ÖÁ½ÖÖ)£¬ÊÕ·ÑÔ±Åå´÷ÊÕ·ÑÔ±Ö¤ÊÕ·Ñ¡£Óöµ½Í£³µ³¡ÓÐ¡°P¡±ÅÆ£¬ÎÞÊÕ·Ñ±ê×¼¹«Ê¾ÅÆ»òÊÕ·ÑÔ±ÎÞÊÕ·ÑÔ±Ö¤ÊÕ·ÑµÄ£¬¿ÉÒÔ¾Ü¾ø½»·Ñ¡£Ò»°ãÊÕ·Ñ±ê×¼£ºÖÐÐ¡ÐÍÆû³µ°×Ìì4Ð¡Ê±ÄÚ2Ôª£¬4Ð¡Ê±ÒÔÉÏ3Ôª£¬20Ê±µ½´ÎÈÕ8Ê±5Ôª/´Î¡£¿…
56.	»¹Ã»¿ªÊ¼¼Æ»®´º½Ú¼ÙÆÚÂð£¿¶¬¼¾³öÓÎ£¬³ýÁËº£±õ£¬ÎÂÈªºÍ»¬Ñ©Ò²ÊÇÓÀºãµÄÖ÷Ìâ¡£ÎÞÂÛÊÇÌåÑé»¬Ñ©ÔË¶¯µÄ¼«ÏÞ¿ì¸Ð£¬»¹ÊÇÏíÊÜ±ùÑ©ÊÀ½çµÄÎÞ¾¡ÀÖÈ¤£¬ÑÇ²¼Á¦¶¼ÊÇ¹úÄÚÊ×Ñ¡¡£ÑÅÍúË¹£¨ÑÇ²¼Á¦£©¹ú¼Ê»áÕ¹ÖÐÐÄ´ó¾Æµê£¬×ùÂäÓÚÑÇ²¼Á¦¹ú¼ÒAAAA¼¶»¬Ñ©ÂÃÓÎ¶È¼ÙÇø¾³ÄÚ£¬Ìá¹©¼Û¸ñÊµ»ÝµÄ×¼ÎåÐÇ×¡ËÞºÃÑ¡Ôñ£¡ OÍøÒ³Á´½Ó ?
57.	ÌýËµÓÐºÚÁú½­¾°ÇøÇë±±¾©¶¬°ÂÔË¶¯Ô±Ãâ·ÑÀ´Íæ£¬ºÚÁú½­Ê¡ÂÃÓÎÍ¶×Ê¼¯ÍÅÈ¨ÊôÆóÒµÖÐÇàÂÃÆìÏÂ¾°ÇøÑÇ²¼Á¦£¨ÑÅÍúË¹£©¹ú¼Ê»áÕ¹ÖÐÐÄ¡¢ÉÐÖ¾Ã±¶ùÉ½¸ßÉ½»¬Ñ©³¡¾°Çø¡¢Äµµ¤½­¾µ²´ºþ¾Æµê£¬ÒªÅÜ²½¼ÓÈë£¡¶øÇÒ»¹·Å»°£ºÎÒÃÇ²»½öÃâÃÅÆ±£¬»¹Ãâ×¡ËÞ·Ñ£¡Ïë»¬Ñ©£¬¿ÉÒÔµ½ÑÇ²¼Á¦£¨ÑÅÍúË¹£©¹ú¼Ê»áÕ¹ÖÐÐÄ£¡#±±¾©¶¬°ÂÔË¶¯Ô±ºÚÁú½­º°ÄãÀ´Ãâ·ÑÍæ#?#Ì½·Ã°ÂÔË¹Ú¾ü¼ÒÏç#?#ºÚÁú½­ÑûÇëÕâÐ©ÈËÃâ·ÑÀ´Íæ#ÁíÍâ£¬ÕâÀïµÄÏÄ¼¾Ò²ºÜÃÀÓ´£¬É½»¨ÀÃÂþ£¬Á¹Ë¬ÒËÈË£¬ÊÇÄú¿µÑø±ÜÊîµÄ×î¼ÑÊ…
58.	¡¾¼ÒÏçÃÀÍ¼¡¿ÐÄÁéÖ®Â·£¬ÃÀÀö¼ÒÔ°¡£ÑÇ²¼Á¦»¬Ñ©³¡¡£ÑÇ²¼Á¦¶È¼ÙÇø£¬ÊÇÓÉ·ç³µÉ½×¯¡¢½»Í¨É½×¯¡¢Í¨ÐÅÉ½×¯¡¢µçÁ¦É½×¯£¬ÔÆ¶¦É½×¯¡¢ÑÅÍúË¹¡¢´óÇàÉ½»¬Ñ©³¡¡¢ºÃºº²´Ñ©³¡£¬ÒÔ¼°Å©¼ÒÔº¹²Í¬×é³É¡£ÕâÀïµÄ¼«¶Ë×îµÍÆøÎÂÊÇ-44¡æ£¬Æ½¾ùÆøÎÂ-10¡æ£¬»ýÑ©ÆÚÎª170Ìì£¬»¬Ñ©ÆÚ½ü150Ìì£¬Ã¿ÄêµÄ11ÔÂÖÐÑ®ÖÁ´ÎÄê3ÔÂÏÂÑ®ÊÇÕâÀïµÄ×î¼Ñ»¬Ñ©ÆÚ¡£Í¼ÎªÑÇ²¼Á¦»¬Ñ©³¡¡££¨645£© OÍøÒ³Á´½Ó ÊÕÆðd
59.	#ºÚÁú½­ÂÃÐÐ#¡¾»¬Ñ©ÌìÌÃÑÅÍúË¹¡¿ÑÇ²¼Á¦¶¬¼¾ÍòÀïÑ©Æ®£¬´ó¹ø¿øÉ½£¬Í¦°ÎÐÛÆæ... ÊÀ½çÊ®´ó»¬Ñ©³¡Ö®Ò»£¬ÑÇÖÞ×î´óµÄ»¬Ñ©³¡¡ª¡ªÑÇ²¼Á¦»¬Ñ©³¡£¬ÒÑ³ÉÎªÖÐÍâ³ÛÃûµÄ»¬Ñ©ÂÃÓÎÊ¤µØºÍ¹ú¼Ò4A¼¶»¬Ñ©ÂÃÓÎ¶È¼ÙÇø¡£´©ÁÖº£¿çÑ©Ô­Æø³åÏöºº£¡´ýµÈµ½ÓëÕ½ÓÑ»áÊ¦ÑÅÍúË¹£¬ÊãºÀÇé¼Ä×³Ö¾Ãæ¶ÔÈºÉ½¡£È«ÎÄÏê¼û£º@¹þ¶û±õÊÐÂÃÓÎ¾Ö@Áú½­É­¹¤@ÉÐÖ¾·¢²¼@Ð¯³Ì¹¥ÂÔÉçÇø OÍøÒ³Á´½Ó ÊÕÆðd
60.	ÑÇ²¼Á¦´ó¹ø¿ø¡¢¶þ¹ø¿ø¡¢Èý¹ø¿øÉ½¼°»¬Ñ©³¡µÄÇå³¿¡£ÅÄÉãÊ±¼ä£º5µã30¡ª6µã30·Ö¡£ÅÄÉãµØµã£ºÑÅÍúË¹¾Æµê¡£#Çï¼¾Áú½­×Ô¼ÝÉÍÎå»¨É½##ÍòÈËÖ±²¥Îå»¨É½#@ÐÐ×ßµÄÉ³Ä®Ö®»¨ @°¢Ë¾Æ¥ÁÖEvan 2¹þ¶û±õ¡¤ÑÇ²¼Á¦ÔÆ¶¦»¬Ñ©³¡ ?
61.	¡¾ÑÅÍúË¹ÑÇ²¼Á¦»¬Ñ©³¡15ÈÕ¿ª»¬¡¿Ç°¼¸ÈÕµÄ´óÑ©¹ýºó£¬ÑÅÍúË¹ÑÇ²¼Á¦»¬Ñ©³¡µÄÔìÑ©¹¤×÷¿ªÊ¼Æô¶¯£¬³õ¼¶»¬Ñ©³¡ÒÑ¾­¾ß±¸½Ó´ýÓÎ¿ÍµÄÄÜÁ¦£¬Ô¤¼Æ15ÈÕÑÅÍúË¹ÑÇ²¼Á¦»¬Ñ©³¡½«¿ªÊ¼Ê×»¬¡£ÔÙ¼ÓÉÏ½üÆÚÌìÆø±È½ÏÎÂÅ¯£¬ÓÎ¿Í²»±ØÔÙÏñÑÏ¶¬Ê±´©×ÅºñºñµÄÑ©·þ£¬ÍêÈ«¿ÉÒÔÇá×°ÉÏÕó£¬´ÓÑ©µÀòêÑÑ¶øÏÂ£¬³ä·ÖÌå»á»¬Ñ©µÄÀÖÈ¤¡£ ?
62.	#´óÔ¼ÔÚ¶¬¼¾# ÑÇ²¼Á¦ÑÅÍúË¹»¬Ñ©³¡×ùÂäÓÚ¹þ¶û±õÑÇ²¼Á¦ÂÃÓÎ»¬Ñ©¶È¼ÙÇøÄÚ£¬¾à¹þ¶û±õ196¹«Àï£¬¹«Â·×Ýºá½»´í£¬ÌúÂ·ËÄÍ¨°Ë´ï£¬½»Í¨Ê®·Ö±ãÀû¡£ÑÅÍúË¹»¬Ñ©³¡»¹ÓµÓÐ¶àÏîÖÐ¹úµÚÒ»µÄ×¨Òµ³ÆºÅ£¬Èç¹ûÀ´¹þ¶û±õ£¬ÔõÃ´ÄÜ²»À´ÑÅÍúË¹»¬Ñ©¡£ ?
63.	#Íæ×ª¹þ¶û±õ#ÔÚ¸ßÉ½¾º¼¼Ñ©µÀÁÖÁ¢µÄÑÇ²¼Á¦£¬ÑÅÍúË¹ÎÞÒÉÊÇ×î¾ßÇ×ºÏÁ¦µÄÂÃÓÎ»¬Ñ©ÌìÌÃ¡£Ñ©³¡ÓµÓÐÁ½Ìõ¸ßÉ½Ñ©µÀ£¬Ò»×ù³õ¼¶»¬Ñ©³¡£¬Ò»ÌõË«ÈËµõÒÎË÷µÀ£¬Ò»ÌõÄ§Ìº£¬´óÖÁÑ©µÀÉè¼Æ¡¢»¬Ñ©ÔËÔØ¹¤¾ßµÄÑ¡Ôñ£¬Ð¡ÖÁ½Ó´ý´óÌüÐÝÏ¢ÇøµÄ×ÀÒÎ³ÂÉè£¬´¦´¦¶¼¿ÉÒÔ¸ÐÊÜµ½ÑÅÍúË¹µÄÈËÎÄ¹Ø»³¡£ ?
64.	#Íæ×ª¹þ¶û±õ#ÑÇ²¼Á¦»¬Ñ©¶È¼ÙÇø£¬ÊÇÓÉÐÂÌåÎ¯»¬Ñ©³¡¡¢ÐÂå©»¬Ñ©³¡£¬ÑÅÍúË¹»¬Ñ©³¡£¬´óÇàÉ½»¬Ñ©³¡¡¢¹ãµç»¬Ñ©³¡£¬ÔÆ¶¦»¬Ñ©³¡£¬µÈ¹²Í¬×é³É£¬Î»ÓÚºÚÁú½­Ê¡¶«²¿ÉÐÖ¾ÊÐ¾³ÄÚ£¬¾à¹þ¶û±õ193¹«Àï£¬¾àÄµµ¤½­ÊÐ120¹«Àï¡£»ýÑ©ÆÚÎª170Ìì£¬»¬Ñ©ÆÚ½ü150Ìì£¬Ã¿ÄêµÄ11ÔÂÖÐÑ®ÖÁ´ÎÄê3ÔÂÏÂÑ®ÊÇÕâÀïµÄ×î¼Ñ»¬Ñ©ÆÚ¡£ ?
65.	Ãç·½ÇåÑÕ2015ÄêÄê»áÔÚÊÀ½ç¼¶»¬Ñ©³¡ÑÇ²¼Á¦£¨ÑÅÍúË¹£©Â¡ÖØÕÙ¿ª£¬×Ü¾­ÀíÐû²¼Ãç·½ÇåÑÕµêÃæÒÑ´ïµ½2378¼Ò£¡£¡£¡2015Ô¤¼Æ´ïµ½3000¼Ò£¬¾­ÏúÉÌ±é²¼×æ¹ú´ó½­ÄÏ±±£¬2018¹«Ë¾ÉÏÊÐ£¬±±¾©ÃÅÍ·¹µµêÍ¬ºØ¹«Ë¾Äê»áÔ²Âú³É¹¦ ?
66.	ÆÀÂÛÕýÎÄ
67.	¡¾»¬Ñ©ÌìÌÃÑÅÍúË¹¡¿ÑÇ²¼Á¦¶¬¼¾ÍòÀïÑ©Æ®£¬´ó¹ø¿øÉ½£¬Í¦°ÎÐÛÆæ... ÊÀ½çÊ®´ó»¬Ñ©³¡Ö®Ò»£¬ÑÇÖÞ×î´óµÄ»¬Ñ©³¡¡ª¡ªÑÇ²¼Á¦»¬Ñ©³¡£¬ÒÑ³ÉÎªÖÐÍâ³ÛÃûµÄ»¬Ñ©ÂÃÓÎÊ¤µØºÍ¹ú¼Ò4A¼¶»¬Ñ©ÂÃÓÎ¶È¼ÙÇø¡£´©ÁÖº£¿çÑ©Ô­Æø³åÏöºº£¡´ýµÈµ½ÓëÕ½ÓÑ»áÊ¦ÑÅÍúË¹£¬ÊãºÀÇé¼Ä×³Ö¾Ãæ¶ÔÈºÉ½¡£
68.	È¥ÑÇ²¼Á¦ÍíÉÏ×¡¹ú¼Ê»áÕ¹ÖÐÐÄ£¬Ð¡Ë§¸ç½Ó´ýÎÒÃÇ£¬Ò»Â·ÈÈÇé¿î´ýËÍË®¹û£¬ÎÊÓÐÊ²Ã´ÐèÒª°ïÃ¦£¬ÎÒÃÇËµÃ÷ÌìÒª»¬Ñ©£¬ËµÔçÉÏ´òËûµç»°¾Í¿ÉÒÔÁË¡£µÚ¶þÌì´òµç»°Ð¡Ë§¸çÀ´½ÓÎÒÃÇ£¬¸øÎÒÃÇÏíÊÜÁËVIP´ýÓö49ÔªÃÅÆ±£¬»¬Ñ©3Ð¡Ê±£¬¼ÄÐ¬×Ó¶¼Ãâ·Ñ£¬»¹°ÑÎÒÃÇ³µ×ÓÉÏµÄÑ©Åª¸É¾»£¬Ò»Ö±ËÍµ½ÎÒÃÇÀë¿ª¾Æµê¡£ÎÒÒª¸øÐ¡Ë§¸ç´ó´óµÄÔÞ
69.	ÓÚÐ£³¤ ¹ÜÀíµÄºÃ Àî±öËø ½ÌÁ· ·þÎñÒâÊ¶ºÃ »á´øÍÅ¶ÓÎÒÃÇÈýÌìÑ§Ï°´óÓÐÊÕ»ñ¿ÉÒÔÒ»¿ÚÆøÏÂÖÐ¼¶µÀ¡£
70.	2016Äê12ÔÂ30ÓëÅóÓÑÈ¥µÄ£¬¸÷·½Ãæ¶¼ºÜºÃ£¬°üÀ¨Á·Á·µÄÖ¸µ¼·þÎñ£¡ÌØ±ðÓÐÒ»ÊÂÈÃÈË¸Ð¶¯£ºÅóÓÑÊÖ»úÔÚÑ©³¡¶ªÊ§£¬¹¤×÷ÈËÔ±Á¢¼´¹ã²¥²¢°ïÖúÑ°ÕÒ£¬Ö±µ½µÚ¶þÌì£¬µç»°¸æÖªÎÒÃÇÊÖ»úÒÑÕÒµ½£¬Ö®ºóÔÙÎÞ³¥ÓÊ¼Äµ½ºþÄÏ£¡¶Ô´ËµãÔÞ£¬ÌØ±ð¶ÔÒ»Ö±ÈÈÐÄ·þÎñºÍ¸ú×Ù´¦ÀíµÄÀî¶Ó³¤µãÔÞ£¡£¡
71.	»¬Ñ©Ç°×¡ÔÚÁËÇàÔÆÐ¡Õò£¬³Ô×¡ÔÚ¼ÒÍ¥ÂÃ¹Ý£¬ºÜ²»´íÍíÉÏ³Ô·¹ºÈ¾ÆË¯ÁËÒ»¸öºÃ¾õ£¬µÚ¶þÌìÔçÔçÈ¥ÅÀÉ½ÅÄÕÕ£¬ËãÊÇÐ¡Ð¡µÄÌ½ÏÕÁË£¬»¬Ñ©»¹ÊÇºÜ¿ìÀÖµÄ£¬¹Ø¼üº¢×ÓÊÇºÜ¿ìÀÖ
72.	ÑÇ²¼Á¦»¬Ñ©³¡ÍæµÄºÜºÃ£¬µ«ÊÇ²»»á»¬£¬41ºÅ½ÌÁ·¸øÎÒÃÇÃâ·Ñ´©Ð¬»¹¸øÎÒÃÇÄÃ»¬Ñ©ÕÌ¡£µ½³¡µØÕæµÄ²»»á»¬£¬×îÖÕÑ¡ÔñÇë½ÌÁ·£¡½ÌÁ··þÎñºÜºÃ£¬ÍæµÄ³¬¼¶àËÆ¤£¬°ïÎÒÃÇÅÄµÄÕÕÆ¬ÃÀÃÀµÎ£¡
73.	ÕæµÄºÜºÃÍæ£¬ÎÒ»¹ÇëÁËÒ»¸ö½ÌÁ·56ºÅ£¬ÑÅÍúË¹»¬Ñ©½ÌÁ·56ºÅÕæµÄºÜ°ô£¡ÎÒÃÇÍÅÔ±Ëµ¾ÍÎÒµÄ½ÌÁ·½ÌµÃ×îºÃ»¹°ïÎÒÅÄÁËºÜ¶àµÄÕÕÆ¬ºÍÊÓÆµ
74.	¡¾ÑÅÍúË¹Ö®Ò¹¡¿Ò¹É«Ã£Ã£ÕÖËÄÖÜ£¬Ìì±ßÐÂÔÂÈç¹³£¬»ØÒäÍùÊÂ»ÐÈçÃÎ...Íü²»ÁË£¬Íü²»ÁË£¬ÑÇ²¼Á¦ÃÔÈËµÄÒ¹Íí£»Íü²»ÁË£¬Íü²»ÁË£¬»¬Ñ©ÌìÌÃÑÅÍúË¹¡­
75.	³¬¼¶ºÃÍæ¶ù£¬Ö÷ÒªÊÇ½ÌÁ·ÌØºÃ£¬ÄÍÐÄ¼ÓÏ¸ÐÄ£¬½²ÁËºÃ¶à×¢ÒâÊÂÏîºÍ¼¼ÇÉ£¬×îºóÍü¼Ç¸úËûºÏÕÕÒ²ÊÇÒÅº¶£¬°ïÎÒ»»Ð¬µÄÊ±ºò¼ÓÁËËûÎ¢ÐÅ£¬Ëû¾ÓÈ»¸úÎÒÒ»¸öÐÕ£¬¶¼ÐÕÐ»Ò²ÊÇÔµ·Ö£¬È¥ÑÇ²¼Á¦»¬Ñ©¾ÍÈ¥ÕÒËû°É£¬Ëû½ÐÐ»ÔóÎ°¡«
76.	ÑÇ²¼Á¦¹ú¼Ê»áÕ¹ÖÐÐÄ¾Æµê×Ô´øµÄ»¬Ñ©³¡£¬¶Ô³õÑ§ÕßÀ´Ëµ×ã¹»ÁË£¬ÎÒÃÇÁ©ÈË¶©µÄ±ê×¼¼ä£¬ËÍ±ùÉÏ·ÉµúÃâ·ÑÍæÏîÄ¿¡£×øÔÚÒ»¸öÀàËÆ·ÉµúµÄ´óÔ²Àï£¬´Ó¸ß´¦»¬ÏÂÀ´£¬ºÜºÃÍæµÄ¡£
77.	×î¾ßÓÐÇ×ºÍÁ¦µÄ»¬Ñ©ÂÃÓÎÌìÌÃ¡£ËäÈ»Éú»îÔÓ¶«±±£¬ÎÒÈÏÊ¶»¬Ñ©£¬»¬Ñ©²»ÈÏÊ¶ÎÒ£¬±¯¾ç£¬ÖÕÓÚÓÐ½ÌÁ·½ÌÎÒÁË£¬»¹ÊÇ²»´íµÄ£¬ÎòÐÔÍ¦¸ß£¬ºÇºÇ
78.	¾Æµê²»´í£¬±È½ÏÈËÐÔ»¯£¬ÊÒÄÚÓÐ¼ÓÊªÆ÷£¬µçÆ÷²å×ù±È½Ï¶à£¡»¬µÀ·Ö¼¶±ðµÄ£¬³õ¼¶±È½Ï¶Ì£¬ºÜË¬µÄ¸Ð¾õ£¬¾ÍÊÇÈË±È½Ï¶à£¬ÉÏÉ½±È½ÏºÄÊ±.»¹ÓÐ½ÌÁ·£¬¾ÝËµÊÇÒ»¶ÔÒ»·þÎñ£¬Òª¸øÐ¡·Ñ.
79.	Õâ¸ö»¬Ñ©³¡³¬°ô£¬½ÌÁ·Ò»Á÷¡£ÍæµÄºÜ¿ªÐÄ£¬ºÜºÃ¡£½ÌÁ·ºÜÈÈÇé£¬ÎªÎÒÄÃÐ¬ÄÃÑ©°å£¡ÎÒµÚÒ»´Î»¬Ñ©£¬µ«ÕæµÄ¿ÉÒÔ×Ô¼º»¬ÁË£¡
80.	½ÌÁ·ÀîÇïÏ¼ÕæºÃ£¡Ò»Â·ÄÍÐÄÓÖÈÈÇé£¬ºÜ¿ì¾ÍÄÜÕÆÎÕ¼¼ÇÉ£¬ÔÞ
81.	½ÌÁ·ÕÒ19ºÅÀî´ºÑÞ£¬ÈËÃÀ£¬»°²»¶à£¬½Ì»¬Ñ©¼¼ÇÉ¼òµ¥¶óÒª£¬ºÜ¿ìÑ§»á£¬ÖØµãÊÇÈËÌ¤Êµ£¬Ã»±ðµÄ½ÌÁ·ÄÇÃ´¶à»¨»¨³¦×Ó£¬²»ÍÆÏú£¬Ò²Ã»Ë÷ÒªÐ¡·Ñ¡£°ïÅÄÁËºÜ¶àÕÕÆ¬ºÍÊÓÆµ£¬½áÊøÂíÉÏ¸ø·¢Î¢ÐÅÁË£¬µäÐÍµÄ¶«±±ÈË£¬ÊµÔÚ£¡
82.	½ñÌìÀ´µ½»¬Ñ©³¡»¬Ñ©£¬ÇëµÄÊÇ28ºÅÐ»½ÌÁ·£¬ÈÈÐÄÄÍÐÄ×¨ÒµÖ¸µ¼µ½Î»£¬ÈÃÎÒ½âËøÁËÐÂ¼¼ÄÜ¡«
83.	¾ÍÊÇÎÒÃÇ1¸öÍÅ£¬²»Óµ¼·£¬ÂýÂýµØ×ÔÑ§³É²Å¡£Ã»ÓÐÏÂÑ©£¬»¬Ñ©³¡¶¼ÊÇÈËÔìµÄÑ©£¬ºÜÀä£¬µ«ÊÇ´ó¼Ò¶¼ºÜHigh¡£·ÑÓÃµ½²»ÊÇºÜ¹ó¡£
84.	»¬Ñ©³¡»¹²»´í£¬ÃÅÆ±¼Û¸ñÒ²²»´í£¬¾ÍÊÇ½ÌÁ·¼Û¸ñºÍÐ¡·ÑÕâ¸ö²»ºñµÀ¡£
85.	½ñÌì»¬Ñ©ÍæµÃºÜ¿ªÐÄ£¬55ºÅÍõçù¡£Íõ½ÌÁ·½ÌµÄºÜºÃ£¬¼òµ¥Ò×¶®£¬·Ç³£ÄÍÐÄ¡£Ò»´Î²»´íµÄ»¬Ñ©ÌåÑé¡£
86.	ÑÇ²¼Á¦µÄÑ©³¡»·¾³ºÜºÃ£¬½ÌÁ·Ò²±È½Ï×¨Òµ£¬»¹ÓÐÑ©µØÄ¦ÍÐµÈ´Ì¼¤µÄÑ©ÉÏ»î¶¯£¬ÓÐÊ±¼äÔÚÕâÀï×¡ÉÏÒ»Íí±È½ÏÐÝÏÐ£¬·¿¼äÒ²ÊÇÍ¦ºÀ»ªµÄ
87.	ÑÇ²¼Á¦¹ú¼Ê»áÕ¹ÖÐÐÄ£¨ÑÅÍúË¹£©»¬Ñ©³¡ÊÇÐÂ½¨µÄ£¬ÓëÖ®Ç°ÀÏµÄÏà±È»¬Ñ©µÀ¿ªÀ«ÁËºÜ¶à£¬¸üÏ²»¶ÕâÀï¡£
88.	ÕâÀï»¬Ñ©ÊÇ°ô£¬¾ÍÊÇÉÏÈ¥µÄµçÌÝÌ«Âý¡£ Çë½ÌÁ·240Ôª£¬ÁíÍâ¸¶¸ø½ÌÁ·50¡ª100ÔªµÄÐ¡·Ñ£¬²»³ÉÎÄµÄ¹æ¶¨¡£½ÌÁ·»áÅÄÕÕÆ¬»òÊÓÆµ¸øÎÒÃÇ¡£ Ò»¶ÔÒ»µÄÖ¸µ¼£¬²»È»Ë¤ËÀÁË¡£ ¹ñ×ÓÑº½ð100Ôª+×â½ð20Ôª¡£Èç¹ûÖ»ÓÐÐ¬×ÓµÄ»°Ò»Ë«ÊÇ10Ôª¡£ÄÇ»¹²»Èç×âÏä×Ó¡£°ü°üºÍÐ¬×Ó¶¼ÄÜ×°ÏÂ¡£
89.	ÀïÃæ¿ÉÒÔÍæ¶ùµÄ»¥¶¯ÏîÄ¿ºÜ¶à£¬Ö»Òª×öºÃ±£Å¯£¬¿ÉÒÔ´øÐ¡º¢Íæ¶ùºÜ¾Ã£¬ÏÖ³¡ÂòÆ±ÒªÅÅ¶Ó£¬ÍøÂç¹ºÆ±µÄÈ¡Æ±´°¿Ú¼¸ºõ²»ÓÃÅÅ¶Ó£¬·Ç³£°ô¡£¾ÍÊÇÕÛ¿ÛÔÙ¶àÒ»µã¾ÍºÃÁË ÀïÃæ¿ÉÒÔÍæ¶ùµÄ»¥¶¯ÏîÄ¿ºÜ¶à£¬Ö»Òª×öºÃ±£Å¯£¬¿ÉÒÔ´øÐ¡º¢Íæ¶ùºÜ¾Ã£¬ÏÖ³¡ÂòÆ±ÒªÅÅ¶Ó£¬ÍøÂç¹ºÆ±µÄÈ¡Æ±´°¿Ú¼¸ºõ²»ÓÃÅÅ¶Ó£¬·Ç³£°ô¡£¾ÍÊÇÕÛ¿ÛÔÙ¶àÒ»µã¾ÍºÃÁË ÀïÃæ¿ÉÒÔÍæ¶ùµÄ»¥¶¯ÏîÄ¿ºÜ¶à£¬Ö»Òª×öºÃ±£Å¯£¬¿ÉÒÔ´øÐ¡º¢Íæ¶ùºÜ¾Ã£¬ÏÖ³¡ÂòÆ±ÒªÅÅ¶Ó£¬ÍøÂç¹ºÆ±µÄÈ¡Æ±´°¿Ú¼¸ºõ²»ÓÃÅÅ¶Ó£¬·Ç³£°ô¡…
90.	»¬Ñ©³¡Í¦ºÃµÄ ½ÌÁ·Ò²ºÜÈÈÇé ÈË»¹ÂùÉÙ~ »¹ÔÚ¾Æµê³ÔÁË¸ö·¹~»¹ÔÚ¾Æµê³ÔÁË¸ö·¹~ ¡¤¡¤¡¤¡¤¡¤¡¤¡¤¡¤¡¤¡¤¡¤¡¤¡¤¡¤¡¤¡¤¡¤¡¤¡¤¡¤¡¤¡¤¡¤¡¤
91.	ÌáÇ°Ò»ÌìÐ¯³ÌÓÐ·¢¶ÌÐÅ¹ýÀ´£¬¸æÖª»¬Ñ©µÄÁªÏµÈË¡£ÎÒÃÇÊÇ×ø¹þ¶û±õ¶«µ½ÑÇ²¼Á¦ÄÏµÄÂÃÓÎ×¨ÁÐ£¬ÉÏÎç8£º08¿ª£¬11µã¶àµ½ÑÇ²¼Á¦ÄÏ£¬·µ»ØÊ±¼äÊÇÏÂÎç16£º08£¬µ½¹þ¶û±õ¶«ÊÇÍíÉÏ19µã¶à¡£ÖÐ¼äÕâ¶ÎÊ±¼ä³ýÈ¥µÈ³µ¡¢³Ô·¹¡¢ÁìÑ©¾ßÊ²Ã´µÄ£¬¸ÕºÃ¹»Íæ2Ð¡Ê±¡£µ½ÑÇ²¼Á¦ÄÏÕ¾ºó£¬³öÕ¾ºóÍ£³µ³¡ÓÐ×¨ÈË½ÓÕ¾£¬µ½»¬Ñ©³¡Ò²¾ÍÁ½Èý¹«Àï£¬µ½ÁËÖ®ºó£¬ÓÖÓÐÈË°ïÁì¿¨£¬²»ÓÃÔõÃ´ÅÅ¶Ó¡£É½ÉÏ·çÓÐµã´ó£¬ÓÐµãÀä¡£½áÊøÖ®ºó±¾À´ÒªËÍµ½ÑÇ²¼Á¦ÄÏÕ¾µÄ£¬µ«ÊÇÂ·ÉÏÈ«¶ÂÁË£¬Ö»ºÃ²½ÐÐ¶þÊ®À…
92.	ÎÒ¾õµÃºÜ²»´í¡¢½ñÔçÔÚÄÇ´ôÁËÒ»ÔçÉÏ£¬ÈË²»¶àÕýºÃÊÊºÏÐÂÊÖ£¬½ÌÁ·Ð¤ÌÎÒ²³¬¼¶nice³¬¼¶°ô£¬ÏÂ´ÎÓÐ»ú»á»¹ÊÇÒªÈ¥ßÕÒªÈ¥Á·Ï°
93.	´Ó¹þ¶û±õ»ð³µµ½ÑÇ²¼Á¦£¬ÍæÁËÒ»ÌìÄÅ£¡£¡³¹µ×ÍæÍ´¿ìÁË£¬ÔÙÈ¥µÄÊ±ºò»á¶à´øµãÇÉ¿ËÁ¦¡¢Ïã³¦À´²¹³äÌåÁ¦¡£ ÖÜÎ§µÄ»·¾³²»´í£¬µ«ÎÒÃÇºóÀ´²¹²î¼ÛÈ¥µÄ±ßÉÏÒ»¸ö»¬Ñ©³¡£¬Õâ¸ö³¡×ÓÓÐµã¼òµ¥£¬ÊÊºÏÐ¡ÅóÓÑÍæ¡£ ÆÚ´ýÔÙÍæ£¡
94.	ÑÇ²¼Á¦¹ú¼Ê»áÕ¹ÖÐÐÄ£¨ÑÅÍúË¹£©»¬Ñ©³¡×ùÂäÓÚÑÇ²¼Á¦¹ú¼ÒAAAA¼¶ÂÃÓÎ·ç¾°ÇøÄÚ£¬×÷ÎªÑÇ²¼Á¦ÑÇÍúË¹»áÕ¹ÖÐÐÄ¾Æµê×îÎªÖØÒªµÄÅäÌ×ÏîÄ¿£¬ÉîÊÜ¹ã´ó»¬Ñ©°®ºÃÕßµÄÏ²°®¡£
95.	ÑÇÖÞ×îºÃµÄ»¬Ñ©³¡Ö®Ò»£¬³ýÁËÏû·Ñ¸ßµã£¬ÆäËû¶¼ºÃ£¬ÍæµÃÌ«¿ªÐÄÁË£¬¼´Ê¹ÉíÉÏË¤µÃÀÛÀÛÉËºÛ¶¼Ã»ÓÐ×èµ²»¬Ñ©µÄÐËÖÂ¡£
96.	ÕæµÄ²»´íµØ·½ºÃÃÀ¾°É«ÒÁÈËÊÇ¸öÂÃÓÎ¶È¼ÙÊ¤µØ
97.	À´¹þ¶û±õÖ®ºó¾ÍÌØ±ðÏ²»¶»¬Ñ© ÖÜ±ßµÄÑ©³¡¼¸ºõ¶¼È¥ÁË »·¾³ÉèÊ©¶¼·Ç³£²»´í ±ÈÔÚ±ðµÄ³ÇÊÐ»¬Ñ©³¡ºÃ¶àÁË ¸öÈË¸Ð¾õ
98.	¿´¿´ÑÅÍúË¹ÆÂºÜ»º£¬Êµ¼ÊÃ»ÕÆÎÕ¼¼ÇÉºÜÄÑ»¬¡£ÀÏÆÅºÍÅ®¶ùÕÒÁË¸ö½ÌÁ·£¬»ù±¾Ñ§»á¡£¶¼ºÜ¿ªÐÄ¡£¶«±±ÈËºÜÊµÔÚ£¬¶¼5µã¶àÁË£¬ÂíÀ­ÅÀÀç×ß°ë¸öÐ¡Ê±£¡£¡£¡£¡£¡£¡£¡£¡£¡£¡£¡£¡£¡
99.	ÑÇ²¼Á¦»¬Ñ©³¡£¬ÔÚÕâÀï±È½Ï·½±ã£¬µ«ÊÇ³Ô·¹µÄµØ·½ÉÙ£¬Ö»ÄÜµ½²ÍÌü£¬²ËÆ·Ò»°ã£¬»¹Òª¼ÓÊÕ15[%]µÄ·þÎñ·Ñ¡£³öÀ´×ÜÍ³¸Ð¾õÃ»ÓÐ»¨Ç®µÄ²»ÊÇ£¬»¨Ç®¸ú·þÎñÎ´±Ø³ÉÕý±È¡£
100.	ÑÇ²¼Á¦»¬Ñ©³¡ÔÚºÚÁú½­¿ÉÒÔËµÊÇÊ×ÇüÒ»Ö¸µÄ£¬Æä»·¾³ºÍÉèÊ©Åä±¸µÄºÜºÃ£¬¾ÍÊÇÏû·ÑÆ«¸ßÁË¡£
101.	ºÜ²»´í¶ÔÓÚ³õ»¬ÕßÀ´ËµºÜ´Ì¼¤¸ù±¾¸Ð¾õ²»µ½Àä£¬Íæµ½ºóÀ´¶¼³öº¹ÁË
102.	»¹Í¦·½±ã»¹Í¦·½±ã»¹Í¦·½±ã»¹Í¦·½±ã»¹Í¦·½±ã»¹Í¦·½±ã»¹Í¦·½±ã»¹Í¦·½±ã»¹Í¦·½±ã»¹Í¦·½±ã»¹Í¦·½±ã»¹Í¦·½±ã»¹Í¦·½±ã»¹Í¦·½±ã»¹Í¦·½±ã»¹Í¦·½±ã»¹Í¦·½±ã
103.	¡¾ÑÅÍúË¹Ö®Ò¹¡¿Ò¹É«Ã£Ã£ÕÖËÄÖÜ£¬Ìì±ßÐÂÔÂÈç¹³£¬»ØÒäÍùÊÂ»ÐÈçÃÎ...Íü²»ÁË£¬Íü²»ÁË£¬ÑÇ²¼Á¦ÃÔÈËµÄÒ¹Íí£»Íü²»ÁË£¬Íü²»ÁË£¬»¬Ñ©ÌìÌÃÑÅÍúË¹¡­
104.	ÎÒ½ñÌìÀ´µ½Ñ©³¡»¬Ñ©£¬ËäÈ»ÎÒÃÇÃ»ÓÐÇë½ÌÁ·£¬µ«ÊÇ64ºÍ67ºÅ½ÌÁ·µÄ·þÎñÌ¬¶È·Ç³£ºÃ¡£
105.	»¹²»´í£¡ÍæµÄºÜ¿ªÐÄ£¬ºÍÍ¬Ñ§ÃÇ£¬×ÔÓÉÐÐÕæµÄºÜÓÐÈ¤£¡^_^^_^^_^^_^^_^^_^^_^^_^^_^^_^^_^
106.	¾Æµê×Ô´øÑ©³¡£¬µêÄÚ¶þÂ¥Ö±½Óµ½Ñ©³¡£¬Ð¯³Ì¶©Æ±ÁªÏµÏÖ³¡µÄÈË£¬ºÜ·½±ã£¬Áí¼ÓÈËÒ²¸øµÄÍ¬ÑùµÄÆ±¼Û£¬¸ÐÐ»£¬»»×°ÇøÓÐµãÂÒ£¬¶ªÁË¼¸Ë«¾ÆµêÍÏÐ¬£¬×ÜÌå²»´í£¬ÊÊºÏ¼ÒÍ¥È¥Íæ
107.	»¹²»´í Ñ©³¡ÓÐµãÐ¡¡«²»¹ýºÜºÃÍæ¡£½¨ÒéÖÐÎç¿ªÊ¼Íæ£¬ÈË»á±È½ÏÉÙ£¬ÏÂÎç¿ªÊ¼ÈË¾Í¶àÁË£¬»áÅÅºÜ³¤Ê±¼äµÄ¶Ó¡£
108.	ÏÖ³¡ÓÐÐ¯³ÌµÄ¹¤×÷ÈËÔ±Ö¸Òý·Ç³£²»´í£¬¿ÉÏ§×îºóÒòÎªÉ½ÏÂÈû³µ£¬½ÓËÍµÄ³µÃ»ÓÐÉÏÀ´£¬²îÒ»µãÃ»ÓÐ¸ÏÉÏ»ð³µÄØ
109.	ÑÇÖÞ×îºÃµÄ»¬Ñ©³¡Ö®Ò»£¬»¬Ñ©³¡ÔÚºÚÁú½­¿ÉÒÔËµÊÇÊ×ÇüÒ»Ö¸µÄ£¬»·¾³ºÍÉèÊ©Åä±¸ºÜºÃµÄ£¬ÐËÖÂºÜºÃµÄ
110.	»¬Ñ©³¡ºÜ´ó£¬½ÌÁ·Ò²ºÜÄÍÐÄ£¬ÏÂ´Î»¹»áÔÙÈ¥µÄ£¬ÔÚ»¬µÄ¹ý³ÌÖÐÓÐ¾ªÎÞÏÕ¡£ºÜºÃÍæµÄ£¬¶¬Ìì»¹»áÔÙÈ¥
111.	¾ÍÊÇÑ©ÓÐµã¶³×¡ÁË£¬²»Èí£¡ ¸Ð¾õÓÐµãÓ²£¬¶ÔÓÚ³õÑ§ÕßÀ´ËµÓÐµã...... ·þÎñÒ»Á÷£¡
112.	¾ÆµêºÜºÃ£¬µ½ÕâÀï»¬Ñ©·Ç³£·½±ã£¬ºÜÊÊºÏ¶È¼Ù¡£
113.	¶©Æ±Í¦·½±ã£¬µ«È¡Æ±Ê±³öÁËµãÐ¡²í×Ó¡£Ö÷ÒªÊÇ¶©Æ±Ê±ÊÕµ½µÄ¶ÌÐÅÒªÇóµ½ÊÛÆ±¿ÚÈ¡Æ±£¬µ«ºóÀ´ÓÖÊÕµ½¶ÌÐÅËµÓëÄ³Ä³ÈËÁªÏµÈ¡Æ±£¬Á½¸öÇþµÀÓÐÁËµãÎó»á¡£¶ÔÓÃ»§Ó°Ïì²»´ó£¬µ«ÀË·ÑÁËÐ©Ê±¼ä¡£
114.	·Ç³£²»´í£¬·Ç³£²»´í£¬·Ç³£²»´í£¬·Ç³£²»´í£¬ºÃºÃºÃºÃºÃºÃºÃºÃºÃºÃºÃºÃºÃºÃºÃºÃºÃºÃºÃÏë
115.	¾Æµê¶þÂ¥Õý¶Ô»¬Ñ©³¡£¬·½±ã¼«ÁË£¡ Ö»ÊÇ½ÌÁ·¼Û¸ñÌ«¹ó£¬200Ôª/´Î¡£
116.	³õÑ§»¬Ñ©£¬¶Ô»¬Ñ©³¡µØÒªÇó²»¶à£¬Õâ¸ö»¬Ñ©³¡¾ÍÔÚ¾ÆµêÂ¥ÏÂ±È½Ï·½±ã¡£×îÂúÒâÐ¯³ÌµÄÔ¤¶¨·þÎñ£º·½±ã¡¢Êµ»Ý¡£Ñ©³¡×âÑ©¾µ60Ôª±È½Ï¹ó£¬½ÌÁ·´ýÓö¡¢ÐÐ·çÓÐ´ýÌá¸ß¡£
117.	¾ÆµêÖ±½Ó½øÑ©³¡£¬Ð¯³Ì¶©Æ±±ãÒËÓÖ·½±ã£¬ÏÖ³¡ÁªÏµÈËºÜºÃºÜÈÈÇé£¬Ð»Ð»
118.	Ò»´óÈºÈËÈ¥µÄ£¬µØ·½Ò»°ã°É£¬²»Í£µØÎ§×ÅÄãÈÃÄãÇë½ÌÁ·£¬ÓÐµã·³¡­¡­
119.	ÍøÉÏ¹ºÂòÓëÏÖ³¡ÂòÆ±²îºÜ¶à£¬ÍøÉÏ¹ºÆ±ÐÔ¼Û±È¸ß£¬½ÌÁ·Ë÷ÒªÐ¡·Ñ³É·ç
120.	ÕâÀïºÃ°ÔÆø°¡¡£²»À¢ÊÇ´ó¾°µã°¡£¬µ±È»Ïû·ÑÒ²¹ó£¬ÕâÀïÒ»Íí×¡ÏÂÀ´£¬ÕæÊÇ±È×¡Ì×·¿»¹¹ó°¡£¬µ«ÊÇ»¬Ñ©ÊÇÕæµÄºÃ
121.	ÖµµÃÒ»È¥£¡±ùÑ©ÔË¶¯µÄÊÀ½ç£¡ÌØ±ðÊÇÐ¡º¢×ÓÃÇÏ²»¶±ùÑ©ÔË¶¯¡£
122.	Ñ©³¡µÄÑ©²»´í£¬·þÎñºÜÈÈÇé£¬ÔÝÊ±Ö»¿ª·ÅÁË³õ¼¶Ñ©µÀ
123.	ÑÇ²¼Á¦µÄÑ©³¡¶¼ÕâÃ´ºÃ¡£ÖµµÃÒ»È¥¡£
124.	ÑÇ²¼Á¦»¬Ñ©³¡¶¼ÊÇºÃµØ·½£¬ÑÇ²¼Á¦
125.	ºÜºÃ£¬½ÌÁ··þÎñºÃ¡£²»´í²»´í²»´í
126.	Ã»ÓÃ¾ÍÍË²»ÁËÁË£¬½ÌÁ·200¡¢×â»¬Ñ©·þ200¡¢»¤¾µ+Í·¿ø100¡¢´æ¹ñ20£¬ÕâÊÇµÚÒ»´Î£¬ÓÐ»ú»á»¹ÊÇ»áÈ¥µÄ
127.	½øÈ¥¾ÍÒªÇóÄãÇë½ÌÁ·£¬¼´Ê¹Äã»á»¬Ò²»áËµÄãÔõÃ´µÄ²»×¨Òµ£¬ÖäÄã»¬ÁËË¤õÓ»á¹ÇÕÛ£¬1Ð¡Ê±µÄ½ÌÁ·ËûÄÜ½Ì»áÊ²Ã´£¿
128.	¾Æµê·þÎñ²îµ½¼«µã£¬±¾´Î¶©µ¥·þÎñ»¹¿ÉÒÔ£¬ÁªÏµ±È½Ï¼°Ê±
129.	ÂúÊÇ±ùÑ©µÄÊÀ½ç£¬Ð¡º¢×ÓÌØ±ð¿ªÐÄ¡£¾Æµê»¹²»´í£¬ÓÐ×Ô¼ºµÄ»¬Ñ©³¡£¬ËäÈ»Íú¼¾ÈË±È½Ï¶à£¬µ«²»Ó°Ïìº¢×ÓÃÇµÄÐËÈ¤£¬Õâ´ÎÂÃÓÎÈÃº¢×ÓÃÇÓ¡ÏóÉî¿Ì£¡
130.	±ö¹Ý·¿¼äÉèÖÃ²»·½±ã£¬´²Í·Ã»·¨³äµçÍæÊÖ»ú¡£
131.	±±·½£¬»¹ÊÇÕâÀïÍæÑ©Êæ·þ¡£×ÔÓÉ×ÔÔÚ£¡
132.	³¬´óµÄÒ»¸ö»¬Ñ©³¡£¬¹ú¼Ê±ÈÈüÓÐÊ±»¹ÔÚÕâÀï£¬Í¦×¨ÒµµÄ¡£¡£
133.	Ì«¿ÓµùÁË£¬Ã»Ê²Ã´ÒâË¼£¬²»ºÃÍæµÄ£¬ÊÕ·ÑÓÖ¹ó£¬²»¹ý¸ÐÊÜÒ»ÏÂ»¬Ñ©µÄÀÖÈ¤£¡
134.	Ç°ÌìÈ¥µÄÕâ¸ö»¬Ñ©³¡£¬³Ô×¡Ìõ¼þ·Ç³£ºÃ£¬Ö÷ÒªËµÒ»ÏÂÓÎÍæ£ºÓéÀÖÏîÄ¿ÓÐÑ©µØÄ¦ÍÐ¡¢¹·À­Ñ©ÇÁ¡¢·É°ÐÉä»÷¡¢Ñ©È¦ºÍ¶ùÍ¯ÍæµÄÐ¡ÅÀÀç£¬Ñ©µØÄ¦ÍÐ½²¾¿µÄÊÇËÙ¶È£¨ÇÐ¼Ç´÷ºÃÃ±×ÓÎ§²±£¬·ñÔò»áºÜÀäµÄ£©¡¢¹·À­Ñ©ÇÁÏíÊÜµÄÊÇÒ»ÖÖ¹ó×åÌåÑé¡¢Ñ©È¦´ø¸øÄãµÄÊÇ¶ùÊ±µÄ¼ÇÒä£¬ÁíÁ½ÏîÎÒÃ»ÓÐÍæ¾Í²»¹ý¶àÆÀÂÛ¡£ÏÂÃæÎÒËµËµ±È½ÏÉúÆøµÄ£ºÑ§¾ß´óÌüÀïÃæÓÐ¸ö»¬Ñ©ÓÃÆ·ÉÌµê£¬ÏÖÔÚÏò¸÷Î»Í¯Ð¬ÌáÐÑ£¬Ëû¼ÒÌ«ºÚÁË£¡£¡£¡Á½Í°¿µÊ¦¸µÅÝÃæºÍÁ½±­ÓÅÀÖÃÀÄÌ²èÒªÎÒ100¿é£¬²»ÂòµÄ»°Ì¬¶È¼±¾ç…
135.	´ËÐÐµ¼ÓÎË¾»ú¶¼ºÜ²»´í£¬Í¾ÖÐÓöÉÏ¼¸¸öÐ¡Çé¿ö½øÁË·¿·¢ÏÖ·¿¼äÃ»´òÉ¨£¬´òµç»°¸øÇ°Ì¨´ÓÀ´Ã»´òÍ¨¹ý£¬Ëµ³¬³ö·þÎñ·¶Î§£¬»¬Ñ©³¡½ÌÁ·ÂÒÒªÐ¡·Ñ£¬ÊÇÎÒ×¡¹ý×î²î·þÎñ¾ÆµêÖ®Ò»!
136.	ÑÇ²¼Á¦ÕòÂÃÓÎ×ÊÔ´µÃÌì¶Àºñ£¬ÑÇ²¼Á¦É½ÇåË®Ðã£¬¾°É«ÒËÈË£¬¾³ÄÚÈº·å¾ºÐã£¬ÁÖº£Ã£Ã£¡£ÊÀ½ç¹«ÈÏµÄ±ùÑ©¡¢É­ÁÖ¡¢º£ÑóÈý´óÂÃÓÎ×ÊÔ´£¬ÑÇ²¼Á¦Õ¼ÓÐ±ùÑ©¡¢É­ÁÖÁ½Ïî£¬ÕâÀï´º¼¾Ò°»¨Æ®Ïã£¬ÏÄ¼¾²ÔÉ½µÎ´ä£¬Çï¼¾ËªÒ¶ËÆ»ð£¬¶¬¼¾ÍòÀïÑ©Æ®¡£ ÑÇ²¼Á¦ÕòÄÚÓÐº£°Î1370Ã×µÄ´ó¹ø¿øÉ½£¬Í¦°ÎÐÛÆæ£¬Ö²±»·á¸»£¬ÓÐºá´©È«¾³µÄÂìÒÏºÓºÍ»ÆÄàºÓ£¬ÇåÁ÷¼¤ÍÄ£¬ËÄ¼¾²»Ö¹£¬ÓÐÊÀ½çÊ®´ó»¬Ñ©³¡Ö®Ò»£¬ÑÇÖÞ×î´óµÄ»¬Ñ©³¡¡ª¡ªÑÇ²¼Á¦»¬Ñ©³¡£¬ÒÑ³ÉÎªÖÐÍâ³ÛÃûµÄ»¬Ñ©ÂÃÓÎÊ¤µØºÍ¹ú¼Ò4A¼¶…
137.	Ãû×ÖºÜ¸ß´óÉÏ£¨¹ú¼Ê»áÕ¹ÖÐÐÄ»¬Ñ©³¡£©£¬µ«ÀïÃæµÄ½ÌÁ·Ö»ÈÏÇ®²»¹ËÓÎ¿Í°²Î££¬Èç¹ûÃ»»¨200ÔªÇë½ÌÁ·£¬ÄÇÈË¼ÒÊÇ¸ù±¾²»»áÀíÄãµÄ£¡
138.	»¬Ñ©³¡µÄ·þÎñºÜºÃ£¬»¬Ñ©»®µÃºÜ¿ªÐÄ£¬Ö»ÊÇµ¼ÓÎËÍÆ±ÄÃÆ±ÊµÔÚÊÇÌ«ÂýÁË£¡È¥µÄÊ±ºòËµÈÃÎÒÃÇµÈÎåµ½Ê®·ÖÖÓ£¬Êµ¼ÊÉÏ¿ì°ëÐ¡Ê±ÁË²ÅÀ´£¬½áÊøÊÕ¿¨µÄÊ±ºò¸ü¿äÕÅ£¬ËµËûÄÇ±ßÓÐÊÂÇéÈÃÎÒÃÇµÈÒ»ÏÂ¡­¡­µÈ×Å»¬Ñ©³¡¶¼¿ì¹ØÃÅÁË£¡»¹Òª¸Ò»ð³µÄØ£¡£¡£¡£¡
139.	»¬Ñ©³¡±¾Éí²»´í£¬¾ÍÊÇ·þÎñÌ«²î¡£µÈÁËºÃ¾Ã²Å½øÈ¥
